# Supplementary material for: Islands of retroelements are major components of Drosophila centromeres
Source: PLoS Biol. 2019 May 14;17(5):e3000241. doi: 10.1371/journal.pbio.3000241 (PMC6516634; doi:10.1371/journal.pbio.3000241)
Supplement: S1 Table — We used kseek [125] to estimate read counts for each kmer and normalized these read counts using the total mapped reads for each dataset (ChIP and input). We identified CENP-A-enriched kmers using the ratio of normalized counts for each ChIP experiment and its corresponding input. The enriched kmers reflect simple tandem repeats enriched in CENP-A discussed in the main text and S1 Fig. Fig 1 summarizes kmers with satellite repeats associated with centromeres. CENP-A, centromere protein A; ChIP, chromatin immunoprecipitation. (XLSX) [file pbio.3000241.s022.xlsx]

## Sheet: S1_Table
S1 Table. Enrichment of simple tandem repeats in kseek analyses.																# of Repeats in Input data															Enrichment (Normalized ChIP/Input)
kmer	ChIP_R1_R1.rep.total	ChIP_R1_R2.rep.total	ChIP.R1_PE.total	ChIP_R2_R1.rep.total	ChIP_R2_R2.rep.total	ChIP.R2_PE.total	ChIP_R3_R1.rep.total	ChIP_R3_R2.rep.total	ChIP.R3_PE.total	ChIP_R4_R1.rep.total	ChIP_R4_R2.rep.total	ChIP.R4_PE.total	S2_ChIP_R1.rep.total	S2_ChIP_R2.rep.total	S2-IP_PE.total	Input_R1_R1.rep.total	Input_R1_R2.rep.total	Input.R1_PE.total	Input_R2_R1.rep.total	Input_R2_R2.rep.total	Input.R2_PE.total	Input_R3_R1.rep.total	Input_R3_R2.rep.total	Input.R3_PE.total	Input_R4_R1.rep.total	Input_R4_R2.rep.total	Input.R4_PE.total	S2_Input_R1.rep.total	S2_Input_R2.rep.total	S2-Input_PE.total	R1_enrich	R2_enrich	R3_enrich	R4_enrich	S2_enrich
A	2337925	8619002	10956927	16229507	49330217	65559724	3235617	5166727	8402344	1006427	3994894	5001321	509032	1177726	1686758	8067208	19255511	27322719	61327084	136812148	198139232	29024678	33776963	62801641	2742549	4357932	7100481	1269086	2143366	3412452	0.818383	0.416461	0.242363	0.391324	0.755425
AAAAAAAAAAAAAAAAAAAC	0	0	0	9	15	24	3	3	6	0	0	0	0	0	0	0	0	0	69	100	169	27	3	30	0	0	0	0	0	0	NA	0.178744	0.362298	NA	NA
AAAAAAAAAAAAAAAAAAAG	0	0	0	0	3	3	3	0	3	0	0	0	0	0	0	0	3	3	0	3	3	3	0	3	0	0	0	0	0	0	0	1.25866	1.81149	NA	NA
AAAAAAAAAAAAAAAAAAAT	0	0	0	0	24	24	3	9	12	0	0	0	0	3	3	0	0	0	42	202	244	24	45	69	3	0	3	0	0	0	NA	0.123802	0.315042	0	NA
AAAAAAAAAAAAAAAAAAC	0	0	0	6	0	6	0	0	0	0	0	0	0	0	0	0	0	0	52	39	91	3	6	9	0	0	0	0	0	0	NA	0.0829884	0	NA	NA
AAAAAAAAAAAAAAAAAAT	0	0	0	0	9	9	0	0	0	0	0	0	0	0	0	0	0	0	0	12	12	0	0	0	0	0	0	0	0	0	NA	0.943993	NA	NA	NA
AAAAAAAAAAAAAAAAAC	0	0	0	19	22	41	3	0	3	0	0	0	0	0	0	0	0	0	62	57	119	15	15	30	0	0	0	0	0	0	NA	0.433655	0.181149	NA	NA
AAAAAAAAAAAAAAAAAG	0	0	0	0	9	9	0	0	0	0	0	0	0	0	0	0	3	3	3	0	3	0	3	3	0	0	0	0	0	0	0	3.77597	0	NA	NA
AAAAAAAAAAAAAAAAAT	0	0	0	12	33	45	3	0	3	0	3	3	0	0	0	0	3	3	27	138	165	36	30	66	0	0	0	0	0	0	0	0.34327	0.0823405	NA	NA
AAAAAAAAAAAAAAAAC	0	0	0	18	18	36	0	0	0	0	0	0	0	0	0	6	3	9	155	73	228	18	6	24	0	0	0	0	0	0	0	0.198735	0	NA	NA
AAAAAAAAAAAAAAAAG	0	0	0	0	3	3	0	0	0	0	0	0	0	0	0	0	0	0	6	0	6	0	0	0	0	0	0	0	0	0	NA	0.629328	NA	NA	NA
AAAAAAAAAAAAAAAAT	3	0	3	6	18	24	3	0	3	0	0	0	0	0	0	0	0	0	27	93	120	21	12	33	0	0	0	0	0	0	NA	0.251731	0.164681	NA	NA
AAAAAAAAAAAAAAAATAAT	0	0	0	0	0	0	3	0	3	0	0	0	0	0	0	0	0	0	0	0	0	0	0	0	0	0	0	0	0	0	NA	NA	NA	NA	NA
AAAAAAAAAAAAAAAATT	0	0	0	0	0	0	0	0	0	0	0	0	0	0	0	0	0	0	0	3	3	0	0	0	0	0	0	0	0	0	NA	0	NA	NA	NA
AAAAAAAAAAAAAAAC	0	0	0	0	0	0	0	0	0	0	0	0	0	0	0	0	0	0	0	4	4	0	0	0	0	0	0	0	0	0	NA	0	NA	NA	NA
AAAAAAAAAAAAAAAT	0	0	0	0	0	0	4	4	8	0	0	0	0	0	0	0	0	0	0	12	12	0	0	0	0	0	0	0	0	0	NA	0	NA	NA	NA
AAAAAAAAAAAAAAATAC	0	0	0	0	0	0	0	0	0	0	0	0	0	0	0	0	0	0	3	0	3	0	0	0	0	0	0	0	0	0	NA	0	NA	NA	NA
AAAAAAAAAAAAAAATAT	0	0	0	0	0	0	0	0	0	0	0	0	0	0	0	0	0	0	0	6	6	3	6	9	0	0	0	0	0	0	NA	0	0	NA	NA
AAAAAAAAAAAAAAC	0	0	0	25	22	47	4	0	4	0	0	0	0	0	0	0	0	0	505	219	724	81	16	97	0	0	0	0	0	0	NA	0.0817084	0.0747007	NA	NA
AAAAAAAAAAAAAACAAAAC	0	3	3	9	6	15	0	3	3	0	0	0	0	0	0	0	0	0	105	90	195	18	6	24	0	0	0	0	0	0	NA	0.0968198	0.226436	NA	NA
AAAAAAAAAAAAAAG	0	0	0	5	0	5	0	0	0	0	0	0	0	0	0	0	0	0	0	0	0	0	0	0	0	0	0	0	0	0	NA	NA	NA	NA	NA
AAAAAAAAAAAAAAGAAAAG	0	0	0	0	0	0	0	0	0	0	0	0	0	0	0	0	0	0	0	6	6	0	0	0	0	0	0	0	0	0	NA	0	NA	NA	NA
AAAAAAAAAAAAAAT	0	0	0	5	24	29	8	4	12	0	0	0	0	0	0	0	0	0	21	128	149	25	35	60	0	0	0	0	4	4	NA	0.244973	0.362298	NA	0
AAAAAAAAAAAAAATAAAAG	0	0	0	0	3	3	0	0	0	0	0	0	0	0	0	0	0	0	0	0	0	0	0	0	0	0	0	0	0	0	NA	NA	NA	NA	NA
AAAAAAAAAAAAAATAAAAT	0	0	0	3	9	12	0	0	0	0	0	0	0	0	0	0	0	0	24	93	117	15	24	39	0	0	0	0	0	0	NA	0.129093	0	NA	NA
AAAAAAAAAAAAAC	0	0	0	21	21	42	9	0	9	0	0	0	0	0	0	0	0	0	226	192	418	148	46	194	0	0	0	0	0	0	NA	0.126468	0.0840382	NA	NA
AAAAAAAAAAAAACAATAAC	0	0	0	0	0	0	0	0	0	0	0	0	0	0	0	0	0	0	3	0	3	0	0	0	0	0	0	0	0	0	NA	0	NA	NA	NA
AAAAAAAAAAAAAG	0	0	0	0	0	0	0	0	0	0	0	0	0	0	0	0	0	0	4	4	8	0	0	0	0	0	0	0	0	0	NA	0	NA	NA	NA
AAAAAAAAAAAAAGAAAAAC	0	0	0	0	0	0	0	0	0	0	0	0	0	0	0	0	0	0	0	3	3	0	0	0	0	0	0	0	0	0	NA	0	NA	NA	NA
AAAAAAAAAAAAAT	0	0	0	16	122	138	9	20	29	0	4	4	0	0	0	8	0	8	953	1802	2755	810	876	1686	19	0	19	0	0	0	0	0.0630471	0.0311585	0.116962	NA
AAAAAAAAAAAAC	0	0	0	0	0	0	0	0	0	0	0	0	0	0	0	0	0	0	0	12	12	4	0	4	0	0	0	0	0	0	NA	0	0	NA	NA
AAAAAAAAAAAACAAAAAAT	0	0	0	0	0	0	0	0	0	0	0	0	0	0	0	0	0	0	0	0	0	0	3	3	0	0	0	0	0	0	NA	NA	0	NA	NA
AAAAAAAAAAAACAAAAC	0	0	0	3	0	3	0	0	0	0	0	0	0	0	0	0	0	0	0	0	0	0	0	0	0	0	0	0	0	0	NA	NA	NA	NA	NA
AAAAAAAAAAAAT	0	0	0	4	10	14	0	0	0	0	0	0	0	0	0	0	0	0	0	13	13	0	5	5	0	0	0	0	0	0	NA	1.35548	0	NA	NA
AAAAAAAAAAAATAAAAAAC	0	0	0	0	0	0	0	0	0	0	0	0	0	0	0	0	0	0	3	0	3	0	0	0	0	0	0	0	0	0	NA	0	NA	NA	NA
AAAAAAAAAAAATAAAAAAG	0	0	0	0	0	0	0	0	0	0	0	0	0	0	0	0	0	0	0	3	3	0	0	0	0	0	0	0	0	0	NA	0	NA	NA	NA
AAAAAAAAAAAATAAAAAAT	0	0	0	0	0	0	0	0	0	0	0	0	0	0	0	0	0	0	0	3	3	0	0	0	0	0	0	0	0	0	NA	0	NA	NA	NA
AAAAAAAAAAAATAAAAT	0	0	0	0	0	0	0	0	0	0	0	0	0	0	0	0	0	0	0	3	3	0	0	0	0	0	0	0	0	0	NA	0	NA	NA	NA
AAAAAAAAAAAATAAAATAT	0	0	0	0	0	0	0	0	0	0	0	0	0	0	0	0	0	0	0	3	3	0	0	0	0	0	0	0	0	0	NA	0	NA	NA	NA
AAAAAAAAAAAC	0	0	0	104	106	210	10	22	32	0	0	0	0	0	0	15	15	30	1151	926	2077	280	190	470	17	16	33	0	0	0	0	0.127259	0.123336	0	NA
AAAAAAAAAAACAAAAAAAT	0	0	0	0	0	0	0	0	0	0	0	0	0	0	0	0	0	0	0	0	0	3	0	3	0	0	0	0	0	0	NA	NA	0	NA	NA
AAAAAAAAAAACAAAAAAC	0	0	0	0	3	3	0	0	0	0	0	0	0	0	0	0	3	3	15	6	21	0	0	0	0	0	0	0	0	0	0	0.179808	NA	NA	NA
AAAAAAAAAAACAAAAAC	0	0	0	0	18	18	0	0	0	0	0	0	0	0	0	0	0	0	44	54	98	6	6	12	0	0	0	0	0	0	NA	0.231182	0	NA	NA
AAAAAAAAAAACAAAAC	0	0	0	6	12	18	0	3	3	0	0	0	0	0	0	3	3	6	77	77	154	23	15	38	0	0	0	0	0	0	0	0.147116	0.143012	NA	NA
AAAAAAAAAAACAATAAAAT	0	0	0	0	0	0	0	0	0	0	0	0	0	0	0	0	0	0	3	0	3	0	0	0	0	0	0	0	0	0	NA	0	NA	NA	NA
AAAAAAAAAAACAT	0	0	0	0	0	0	0	0	0	0	0	0	0	0	0	0	0	0	13	4	17	4	0	4	0	0	0	0	0	0	NA	0	0	NA	NA
AAAAAAAAAAAG	0	0	0	0	5	5	5	0	5	0	0	0	0	0	0	0	0	0	0	15	15	5	0	5	0	5	5	0	0	0	NA	0.419552	1.81149	0	NA
AAAAAAAAAAAGAAAAAG	0	0	0	0	3	3	0	0	0	0	0	0	0	0	0	0	0	0	0	3	3	0	0	0	0	3	3	0	0	0	NA	1.25866	NA	0	NA
AAAAAAAAAAAGAC	0	0	0	0	0	0	4	0	4	0	0	0	0	0	0	0	0	0	0	0	0	0	0	0	0	0	0	0	0	0	NA	NA	NA	NA	NA
AAAAAAAAAAAGC	0	0	0	0	0	0	0	0	0	0	0	0	0	0	0	0	0	0	0	4	4	0	0	0	0	0	0	0	0	0	NA	0	NA	NA	NA
AAAAAAAAAAAT	0	0	0	31	25	56	20	6	26	0	12	12	0	0	0	15	0	15	83	142	225	60	77	137	5	0	5	0	0	0	0	0.313266	0.343787	1.33337	NA
AAAAAAAAAAATAAAAAAAT	0	0	0	0	3	3	0	0	0	0	0	0	0	0	0	0	0	0	3	22	25	16	13	29	7	0	7	0	0	0	NA	0.151039	0	0	NA
AAAAAAAAAAATAAAAAT	0	0	0	0	3	3	3	0	3	0	0	0	0	0	0	0	0	0	3	6	9	0	0	0	0	0	0	0	0	0	NA	0.419552	NA	NA	NA
AAAAAAAAAAATAAAT	0	0	0	0	0	0	0	0	0	0	0	0	0	0	0	0	0	0	0	5	5	0	4	4	0	0	0	0	0	0	NA	0	0	NA	NA
AAAAAAAAAAATAAATAAAT	0	0	0	0	0	0	0	0	0	0	0	0	0	0	0	0	0	0	12	0	12	3	0	3	0	0	0	0	0	0	NA	0	0	NA	NA
AAAAAAAAAAATAAT	0	0	0	0	0	0	0	0	0	0	0	0	0	0	0	0	0	0	0	0	0	0	0	0	4	0	4	0	0	0	NA	NA	NA	0	NA
AAAAAAAAAAATAT	0	0	0	0	0	0	0	0	0	0	0	0	0	0	0	0	0	0	17	8	25	17	0	17	8	0	8	0	0	0	NA	0	0	0	NA
AAAAAAAAAAC	0	0	0	0	15	15	0	6	6	0	0	0	0	0	0	6	0	6	31	37	68	5	0	5	0	5	5	0	0	0	0	0.277645	2.17379	0	NA
AAAAAAAAAACAAAAAAAAC	0	0	0	0	0	0	0	0	0	0	0	0	0	0	0	0	0	0	3	0	3	0	0	0	0	0	0	0	0	0	NA	0	NA	NA	NA
AAAAAAAAAACAAACAAAAC	0	0	0	0	0	0	0	0	0	0	0	0	0	0	0	0	0	0	3	0	3	0	0	0	0	0	0	0	0	0	NA	0	NA	NA	NA
AAAAAAAAAACAAT	0	0	0	0	0	0	0	0	0	0	0	0	0	0	0	0	0	0	4	12	16	5	0	5	0	0	0	0	0	0	NA	0	0	NA	NA
AAAAAAAAAAG	0	0	0	0	5	5	0	0	0	0	0	0	0	0	0	0	0	0	0	11	11	0	0	0	0	0	0	0	0	0	NA	0.572117	NA	NA	NA
AAAAAAAAAAGAAAAAAT	0	0	0	0	0	0	0	0	0	0	0	0	0	0	0	0	0	0	0	0	0	0	3	3	0	0	0	0	0	0	NA	NA	0	NA	NA
AAAAAAAAAAT	0	6	6	10	25	35	0	0	0	0	0	0	0	0	0	0	0	0	38	101	139	15	17	32	0	6	6	0	0	0	NA	0.316928	0	0	NA
AAAAAAAAAATAAAAAAT	0	0	0	0	3	3	0	0	0	0	0	0	0	0	0	0	0	0	3	6	9	0	0	0	0	0	0	0	0	0	NA	0.419552	NA	NA	NA
AAAAAAAAAATTTTTTT	0	0	0	0	0	0	0	0	0	0	0	0	0	0	0	3	0	3	0	9	9	0	0	0	9	9	18	0	0	0	0	0	NA	0	NA
AAAAAAAAAATTTTTTTTTT	0	0	0	0	0	0	0	0	0	0	3	3	0	0	0	0	0	0	0	0	0	0	0	0	0	0	0	0	0	0	NA	NA	NA	NA	NA
AAAAAAAAAC	0	0	0	292	600	892	90	80	170	0	24	24	12	13	25	19	26	45	4038	3527	7565	1333	780	2113	36	65	101	6	7	13	0	0.14841	0.145742	0.132017	2.93902
AAAAAAAAACAAAAAAAC	0	0	0	0	0	0	0	0	0	0	0	0	0	0	0	0	0	0	0	0	0	3	0	3	0	0	0	0	0	0	NA	NA	0	NA	NA
AAAAAAAAACAAAAAAC	0	0	0	0	0	0	0	0	0	0	0	0	0	0	0	0	0	0	6	6	12	3	0	3	0	0	0	0	0	0	NA	0	0	NA	NA
AAAAAAAAACAAAAAATAAC	0	0	0	0	9	9	0	0	0	0	0	0	0	0	0	0	0	0	0	0	0	0	3	3	0	3	3	0	0	0	NA	NA	0	0	NA
AAAAAAAAACAAAAC	0	0	0	64	116	180	9	8	17	4	0	4	0	0	0	4	4	8	562	527	1089	109	83	192	4	8	12	0	0	0	0	0.208042	0.160392	0.185191	NA
AAAAAAAAACAAAACAAAAC	0	0	0	36	75	111	9	4	13	0	0	0	0	0	0	3	6	9	303	449	752	63	67	130	0	3	3	0	0	0	0	0.185786	0.181149	0	NA
AAAAAAAAACAAAACAATAC	0	0	0	0	0	0	0	0	0	0	0	0	0	0	0	0	0	0	0	6	6	0	0	0	0	0	0	0	0	0	NA	0	NA	NA	NA
AAAAAAAAACAAAAGAAAAC	0	0	0	0	0	0	0	0	0	0	0	0	0	0	0	0	0	0	0	0	0	0	0	0	4	0	4	0	0	0	NA	NA	NA	0	NA
AAAAAAAAACAAAATAAAAC	0	0	0	0	0	0	0	0	0	0	0	0	0	0	0	0	0	0	3	0	3	0	3	3	0	0	0	0	0	0	NA	0	0	NA	NA
AAAAAAAAACAAACAAAAAC	0	0	0	0	0	0	0	0	0	0	0	0	0	0	0	0	0	0	3	0	3	0	0	0	0	0	0	0	0	0	NA	0	NA	NA	NA
AAAAAAAAACAAAGAAAAAC	0	0	0	0	0	0	0	0	0	0	0	0	0	0	0	0	0	0	0	3	3	0	0	0	0	0	0	0	0	0	NA	0	NA	NA	NA
AAAAAAAAACAATAAAAAAC	0	0	0	0	0	0	3	0	3	0	0	0	0	0	0	0	0	0	0	6	6	0	0	0	0	0	0	0	0	0	NA	0	NA	NA	NA
AAAAAAAAACACAAACAC	0	0	0	0	0	0	0	0	0	0	0	0	0	0	0	0	0	0	3	0	3	0	0	0	0	0	0	0	0	0	NA	0	NA	NA	NA
AAAAAAAAACATAAAAAAAC	0	0	0	0	0	0	0	0	0	0	0	0	0	3	3	0	0	0	0	3	3	0	0	0	0	0	0	0	0	0	NA	0	NA	NA	NA
AAAAAAAAACATAAAATAAC	0	0	0	0	0	0	0	0	0	0	0	0	0	0	0	0	0	0	0	3	3	0	0	0	0	0	0	0	0	0	NA	0	NA	NA	NA
AAAAAAAAACCACAAAT	0	0	0	0	0	0	0	0	0	0	0	0	0	0	0	0	0	0	16	3	19	3	0	3	0	0	0	0	0	0	NA	0	0	NA	NA
AAAAAAAAACTAAAAAAAAC	0	0	0	0	0	0	0	0	0	0	0	0	0	0	0	0	0	0	0	0	0	3	0	3	0	0	0	0	0	0	NA	NA	0	NA	NA
AAAAAAAAAG	0	0	0	19	300	319	38	70	108	6	7	13	6	6	12	0	9	9	83	806	889	958	244	1202	0	33	33	0	12	12	0	0.451644	0.162763	0.218862	1.52829
AAAAAAAAAGAAAAAAAAAT	0	0	0	0	3	3	0	0	0	0	0	0	0	0	0	0	0	0	0	19	19	0	3	3	0	0	0	0	0	0	NA	0.198735	0	NA	NA
AAAAAAAAAGAAAAAAATAG	0	0	0	3	0	3	0	0	0	0	0	0	0	0	0	0	0	0	6	9	15	15	0	15	0	0	0	0	0	0	NA	0.251731	0	NA	NA
AAAAAAAAAGAAAAACAAAG	0	0	0	3	3	6	0	0	0	0	0	0	0	0	0	0	0	0	3	3	6	3	3	6	0	0	0	0	0	0	NA	1.25866	0	NA	NA
AAAAAAAAAGAAAAACAAAT	0	0	0	0	0	0	0	0	0	0	0	0	0	0	0	0	0	0	0	3	3	0	0	0	0	0	0	0	0	0	NA	0	NA	NA	NA
AAAAAAAAAGAAAAACATAG	0	0	0	0	0	0	0	0	0	0	0	0	0	0	0	0	0	0	0	0	0	3	0	3	0	0	0	0	0	0	NA	NA	0	NA	NA
AAAAAAAAAGAAAAC	0	0	0	0	0	0	0	0	0	0	0	0	0	0	0	0	0	0	0	4	4	0	0	0	0	0	0	0	0	0	NA	0	NA	NA	NA
AAAAAAAAAGAAAAG	0	0	0	0	4	4	0	0	0	0	0	0	0	0	0	0	0	0	8	45	53	6	5	11	0	0	0	0	0	0	NA	0.094993	0	NA	NA
AAAAAAAAAGAAAAGAAAAG	0	0	0	0	12	12	0	3	3	0	0	0	0	0	0	0	0	0	9	66	75	9	15	24	0	0	0	0	0	0	NA	0.201385	0.226436	NA	NA
AAAAAAAAAGAAAAGAAAAT	0	0	0	0	0	0	0	0	0	0	0	0	0	0	0	0	0	0	0	3	3	0	0	0	0	0	0	0	0	0	NA	0	NA	NA	NA
AAAAAAAAAGAAAAT	0	0	0	0	0	0	0	0	0	0	0	0	0	0	0	0	0	0	0	4	4	0	0	0	0	0	0	0	0	0	NA	0	NA	NA	NA
AAAAAAAAAGAATAAAAAAG	0	0	0	3	3	6	0	0	0	0	0	0	0	0	0	0	0	0	3	3	6	15	9	24	0	0	0	0	0	0	NA	1.25866	0	NA	NA
AAAAAAAAAGAATAAAATAG	0	0	0	0	0	0	0	0	0	0	0	0	0	0	0	0	0	0	0	9	9	3	0	3	0	0	0	0	0	0	NA	0	0	NA	NA
AAAAAAAAAGAATAACAAAG	0	0	0	0	0	0	0	0	0	0	0	0	0	0	0	0	0	0	0	3	3	0	0	0	0	0	0	0	0	0	NA	0	NA	NA	NA
AAAAAAAAAGACAAG	0	0	0	0	4	4	0	0	0	0	0	0	0	0	0	0	0	0	0	22	22	4	0	4	0	0	0	0	0	0	NA	0.228847	0	NA	NA
AAAAAAAAAT	0	0	0	173	1879	2052	141	269	410	28	75	103	37	54	91	20	62	82	2608	17354	19962	2374	5057	7431	281	285	566	11	13	24	0	0.129384	0.0999477	0.101102	5.79476
AAAAAAAAATAAAAAAACAT	0	0	0	0	0	0	3	0	3	0	0	0	0	0	0	0	0	0	3	0	3	0	0	0	0	0	0	0	0	0	NA	0	NA	NA	NA
AAAAAAAAATAAAAAAAT	0	0	0	0	0	0	0	0	0	0	0	0	0	0	0	0	0	0	0	3	3	0	0	0	0	0	0	0	0	0	NA	0	NA	NA	NA
AAAAAAAAATAAAAAAATAC	0	0	0	0	0	0	0	0	0	0	0	0	0	0	0	0	0	0	3	0	3	0	0	0	0	0	0	0	0	0	NA	0	NA	NA	NA
AAAAAAAAATAAAAAAATAT	0	0	0	0	6	6	0	3	3	0	0	0	0	0	0	0	0	0	9	18	27	12	6	18	0	0	0	0	0	0	NA	0.279702	0.301915	NA	NA
AAAAAAAAATAAAAAACAAT	0	0	0	0	0	0	0	0	0	0	0	0	0	0	0	0	0	0	3	0	3	0	0	0	0	0	0	0	0	0	NA	0	NA	NA	NA
AAAAAAAAATAAAAAAGAAT	0	0	0	0	3	3	0	0	0	0	0	0	0	0	0	0	0	0	0	18	18	12	0	12	0	0	0	0	0	0	NA	0.209776	0	NA	NA
AAAAAAAAATAAAAAAT	0	0	0	0	9	9	0	0	0	0	0	0	0	0	0	0	0	0	0	6	6	6	0	6	0	0	0	0	0	0	NA	1.88799	0	NA	NA
AAAAAAAAATAAAAAATAAT	0	0	0	0	0	0	0	0	0	0	0	0	0	0	0	0	0	0	6	12	18	15	9	24	0	0	0	0	0	0	NA	0	0	NA	NA
AAAAAAAAATAAAACAAAAT	0	0	0	0	0	0	0	0	0	0	0	0	0	0	0	0	0	0	3	0	3	0	0	0	0	0	0	0	0	0	NA	0	NA	NA	NA
AAAAAAAAATAAAAGAAAAG	0	0	0	0	0	0	0	0	0	0	0	0	0	0	0	0	0	0	0	6	6	0	0	0	0	0	0	0	0	0	NA	0	NA	NA	NA
AAAAAAAAATAAAAT	0	0	0	4	50	54	12	5	17	0	4	4	0	0	0	4	0	4	94	385	479	95	103	198	10	4	14	0	0	0	0	0.141895	0.155532	0.158735	NA
AAAAAAAAATAAAATAAAAG	0	0	0	0	0	0	0	0	0	0	3	3	0	0	0	0	0	0	0	0	0	0	0	0	0	0	0	0	0	0	NA	NA	NA	NA	NA
AAAAAAAAATAAAATAAAAT	0	3	3	12	154	166	9	18	27	0	0	0	0	0	0	0	3	3	117	1096	1213	103	218	321	6	12	18	3	0	3	2.04076	0.172248	0.152368	0	0
AAAAAAAAATAAAATAACAT	0	0	0	0	0	0	0	0	0	0	0	0	0	0	0	0	0	0	0	3	3	0	0	0	0	0	0	0	0	0	NA	0	NA	NA	NA
AAAAAAAAATAAAATACAAT	0	0	0	0	0	0	0	0	0	0	0	0	0	0	0	0	0	0	3	0	3	3	0	3	0	0	0	0	0	0	NA	0	0	NA	NA
AAAAAAAAATAAAATAGAAT	0	0	0	0	3	3	0	0	0	0	0	0	0	0	0	0	0	0	3	12	15	0	3	3	0	0	0	0	0	0	NA	0.251731	0	NA	NA
AAAAAAAAATAAAATATAAT	0	0	0	0	0	0	0	0	0	0	0	0	0	0	0	3	0	3	0	3	3	0	0	0	0	0	0	0	0	0	0	0	NA	NA	NA
AAAAAAAAATAAAC	0	0	0	0	0	0	0	0	0	0	0	0	0	0	0	0	0	0	12	4	16	11	8	19	0	0	0	0	0	0	NA	0	0	NA	NA
AAAAAAAAATAAAT	0	0	0	0	0	0	0	0	0	0	0	0	0	0	0	0	0	0	4	0	4	0	0	0	0	0	0	0	0	0	NA	0	NA	NA	NA
AAAAAAAAATAACAAAAAAT	0	0	0	0	3	3	3	0	3	0	0	0	0	0	0	0	0	0	0	15	15	0	0	0	0	0	0	0	0	0	NA	0.251731	NA	NA	NA
AAAAAAAAATAACATAAAAT	0	0	0	0	0	0	0	0	0	0	0	0	0	0	0	0	0	0	0	3	3	0	0	0	0	0	0	0	0	0	NA	0	NA	NA	NA
AAAAAAAAATAATAAAAAAT	0	0	0	0	0	0	0	0	0	0	0	0	0	0	0	0	0	0	0	11	11	6	0	6	0	0	0	0	0	0	NA	0	0	NA	NA
AAAAAAAAATAATAAAATAT	0	0	0	0	0	0	0	0	0	0	0	0	0	0	0	0	0	0	0	6	6	6	3	9	0	0	0	0	0	0	NA	0	0	NA	NA
AAAAAAAAATACAAT	0	0	0	0	0	0	0	0	0	0	0	0	0	0	0	0	0	0	0	4	4	0	0	0	0	0	0	0	0	0	NA	0	NA	NA	NA
AAAAAAAAATACAATAAAAT	0	0	0	0	0	0	0	0	0	0	0	0	0	0	0	0	0	0	0	0	0	0	3	3	0	0	0	0	0	0	NA	NA	0	NA	NA
AAAAAAAAATACAATACAAT	0	0	0	0	0	0	0	0	0	0	0	0	0	0	0	0	0	0	3	0	3	0	0	0	0	0	0	0	0	0	NA	0	NA	NA	NA
AAAAAAAAATAGAAAAAAAT	0	0	0	0	0	0	0	0	0	0	0	0	0	0	0	0	0	0	0	3	3	0	0	0	0	0	0	0	0	0	NA	0	NA	NA	NA
AAAAAAAAATAT	0	0	0	0	0	0	0	0	0	0	0	0	0	0	0	0	0	0	0	10	10	0	5	5	0	0	0	0	0	0	NA	0	0	NA	NA
AAAAAAAAATATAAAAAAAT	0	0	0	0	3	3	0	0	0	0	0	0	0	0	0	0	0	0	3	3	6	0	12	12	0	0	0	0	0	0	NA	0.629328	0	NA	NA
AAAAAAAAATATAATAAAAT	0	0	0	0	0	0	0	0	0	0	0	0	0	0	0	0	0	0	0	3	3	0	0	0	0	0	0	0	0	0	NA	0	NA	NA	NA
AAAAAAAAATATAATAT	0	0	0	0	0	0	0	0	0	0	0	0	0	0	0	0	0	0	0	0	0	3	0	3	0	0	0	0	0	0	NA	NA	0	NA	NA
AAAAAAAAATTAAAAAAAAT	0	0	0	0	0	0	0	0	0	0	0	0	0	0	0	0	0	0	0	3	3	0	0	0	0	0	0	0	0	0	NA	0	NA	NA	NA
AAAAAAAAATTTTTTTT	0	0	0	0	0	0	0	0	0	0	0	0	0	0	0	0	0	0	0	0	0	0	3	3	3	0	3	0	0	0	NA	NA	0	0	NA
AAAAAAAAC	0	6	6	6	19	25	0	0	0	0	0	0	0	0	0	13	0	13	18	63	81	16	12	28	6	0	6	0	0	0	0.941889	0.388474	0	0	NA
AAAAAAAACAAAAAAGAC	0	0	0	0	0	0	0	0	0	0	0	0	0	0	0	0	0	0	3	0	3	0	0	0	0	0	0	0	0	0	NA	0	NA	NA	NA
AAAAAAAACCACAAAT	0	0	0	0	0	0	0	0	0	0	0	0	0	0	0	0	0	0	8	4	12	0	0	0	0	0	0	0	0	0	NA	0	NA	NA	NA
AAAAAAAACT	0	0	0	0	0	0	6	0	6	0	0	0	0	0	0	0	0	0	0	0	0	9	0	9	0	0	0	0	0	0	NA	NA	1.20766	NA	NA
AAAAAAAAG	0	0	0	0	8	8	0	0	0	0	0	0	0	0	0	0	0	0	0	6	6	0	0	0	0	0	0	0	0	0	NA	1.67821	NA	NA	NA
AAAAAAAAGACAAAAAAG	0	0	0	3	0	3	0	0	0	0	0	0	0	0	0	0	0	0	0	3	3	0	0	0	0	0	0	0	0	0	NA	1.25866	NA	NA	NA
AAAAAAAAGAG	0	0	0	45	16	61	5	5	10	0	0	0	0	0	0	0	0	0	250	89	339	66	17	83	185	65	250	0	0	0	NA	0.226484	0.218252	0	NA
AAAAAAAAT	7	0	7	30	139	169	7	19	26	0	0	0	0	0	0	30	32	62	193	790	983	415	447	862	77	7	84	0	0	0	0.230408	0.216392	0.0546389	0	NA
AAAAAAAATAAAAAATAT	0	0	0	0	0	0	0	0	0	0	0	0	0	0	0	0	0	0	15	102	117	45	85	130	0	0	0	0	0	0	NA	0	0	NA	NA
AAAAAAAATAAAAATAAATT	0	0	0	0	0	0	0	0	0	0	0	0	0	0	0	0	0	0	0	3	3	0	0	0	0	0	0	0	0	0	NA	0	NA	NA	NA
AAAAAAAATAAAAC	0	0	0	0	0	0	0	0	0	0	0	0	0	0	0	0	0	0	8	12	20	8	0	8	0	0	0	0	0	0	NA	0	0	NA	NA
AAAAAAAATAAAAT	0	0	0	0	0	0	0	0	0	0	0	0	0	0	0	5	0	5	4	14	18	5	4	9	4	0	4	0	0	0	0	0	0	0	NA
AAAAAAAATAAAATAAAAAT	0	0	0	0	0	0	0	0	0	0	0	0	0	0	0	0	0	0	3	0	3	0	0	0	0	0	0	0	0	0	NA	0	NA	NA	NA
AAAAAAAATAAACAAAAT	0	0	0	0	0	0	0	0	0	0	0	0	0	0	0	0	0	0	0	3	3	0	0	0	0	0	0	0	0	0	NA	0	NA	NA	NA
AAAAAAAATAAATAAAT	0	0	0	0	0	0	0	0	0	0	0	0	0	0	0	0	0	0	3	0	3	0	0	0	0	0	0	0	0	0	NA	0	NA	NA	NA
AAAAAAAATAATAAT	0	0	0	4	0	4	0	0	0	0	0	0	0	0	0	0	0	0	0	0	0	0	0	0	8	0	8	0	0	0	NA	NA	NA	0	NA
AAAAAAAATACAAAAAAT	0	0	0	0	0	0	0	0	0	0	0	0	0	0	0	0	0	0	0	3	3	3	0	3	0	0	0	0	0	0	NA	0	0	NA	NA
AAAAAAAATACAAAATAT	0	0	0	0	0	0	0	0	0	0	0	0	0	0	0	0	0	0	0	3	3	0	0	0	0	0	0	0	0	0	NA	0	NA	NA	NA
AAAAAAAATAGAAAAAAT	0	0	0	0	0	0	0	0	0	0	0	0	0	0	0	0	0	0	0	9	9	0	0	0	0	0	0	0	0	0	NA	0	NA	NA	NA
AAAAAAAATAT	0	0	0	0	0	0	0	0	0	0	0	0	0	0	0	0	0	0	0	5	5	5	10	15	0	0	0	0	0	0	NA	0	0	NA	NA
AAAAAAAATATAAAAAAT	0	0	0	3	0	3	0	0	0	0	0	0	0	0	0	0	0	0	12	9	21	3	12	15	0	0	0	0	0	0	NA	0.179808	0	NA	NA
AAAAAAAATC	0	0	0	0	0	0	0	0	0	0	0	0	0	0	0	0	0	0	0	0	0	0	0	0	6	0	6	0	0	0	NA	NA	NA	0	NA
AAAAAAAC	0	0	0	0	0	0	0	0	0	0	7	7	0	18	18	0	0	0	14	15	29	0	0	0	0	0	0	0	0	0	NA	0	NA	NA	NA
AAAAAAACAAAAAC	0	0	0	0	0	0	0	0	0	0	0	0	0	0	0	0	0	0	0	4	4	4	0	4	0	0	0	0	0	0	NA	0	0	NA	NA
AAAAAAACAC	0	0	0	0	0	0	0	0	0	0	0	0	0	0	0	0	0	0	0	6	6	0	0	0	0	0	0	0	0	0	NA	0	NA	NA	NA
AAAAAAACACAAAACAAAAC	0	0	0	0	0	0	0	0	0	0	0	0	0	0	0	0	0	0	0	3	3	0	0	0	0	0	0	0	0	0	NA	0	NA	NA	NA
AAAAAAACACAAAT	0	0	0	0	0	0	0	0	0	0	0	0	0	0	0	0	0	0	4	0	4	5	0	5	0	0	0	0	0	0	NA	0	0	NA	NA
AAAAAAACAT	0	0	0	0	6	6	0	0	0	0	0	0	0	0	0	0	0	0	0	18	18	0	26	26	6	0	6	0	0	0	NA	0.419552	0	0	NA
AAAAAAACATAAAATAACAT	0	0	0	0	0	0	0	0	0	0	0	0	0	0	0	0	0	0	0	6	6	0	0	0	0	0	0	0	0	0	NA	0	NA	NA	NA
AAAAAAACATACAAAAAAAT	0	0	0	0	0	0	0	0	0	0	0	0	0	0	0	0	0	0	3	0	3	0	0	0	0	0	0	0	0	0	NA	0	NA	NA	NA
AAAAAAACATAGAATAACAT	0	0	0	0	3	3	0	0	0	0	0	0	0	0	0	0	0	0	0	0	0	0	0	0	0	0	0	0	0	0	NA	NA	NA	NA	NA
AAAAAAACATATAAAAACAT	0	0	0	0	0	0	0	0	0	0	0	0	0	0	0	0	0	0	0	3	3	0	0	0	0	0	0	0	0	0	NA	0	NA	NA	NA
AAAAAAACCACAAAT	0	0	0	8	0	8	0	0	0	0	0	0	0	0	0	0	0	0	104	66	170	36	13	49	40	28	68	0	0	0	NA	0.0592309	0	0	NA
AAAAAAAG	0	0	0	0	0	0	0	0	0	0	0	0	0	0	0	0	0	0	14	0	14	7	0	7	0	0	0	0	0	0	NA	0	0	NA	NA
AAAAAAAGAAAAAG	0	0	0	0	0	0	0	0	0	0	0	0	0	0	0	0	0	0	0	0	0	0	0	0	0	4	4	0	0	0	NA	NA	NA	0	NA
AAAAAAAGAAAAGAT	0	0	0	0	0	0	0	0	0	0	0	0	0	0	0	0	0	0	8	0	8	0	0	0	0	0	0	0	0	0	NA	0	NA	NA	NA
AAAAAAAGAAGAGAAAAG	0	0	0	0	0	0	0	0	0	0	0	0	0	0	0	0	0	0	0	3	3	0	0	0	0	0	0	0	0	0	NA	0	NA	NA	NA
AAAAAAAGAAGAGGAAAG	0	0	0	0	0	0	0	0	0	0	0	0	0	0	0	0	0	0	4	6	10	0	3	3	0	0	0	0	0	0	NA	0	0	NA	NA
AAAAAAAGACAAGAC	0	0	0	84	68	152	9	4	13	0	0	0	0	0	0	4	0	4	205	123	328	67	34	101	0	0	0	0	0	0	0	0.58328	0.233162	NA	NA
AAAAAAAGACAAGACAAGAC	0	0	0	3	0	3	0	0	0	0	0	0	0	0	0	0	0	0	0	3	3	0	0	0	0	0	0	0	0	0	NA	1.25866	NA	NA	NA
AAAAAAAGACAAGAT	0	0	0	5	0	5	0	0	0	0	0	0	0	0	0	8	0	8	26	11	37	0	4	4	0	0	0	0	0	0	0	0.170089	0	NA	NA
AAAAAAAGAGAAAAACAGAG	0	0	0	0	0	0	0	0	0	0	0	0	0	0	0	0	0	0	0	0	0	3	0	3	0	0	0	0	0	0	NA	NA	0	NA	NA
AAAAAAAGAGAAGAGAAGAG	0	0	0	0	0	0	0	0	0	0	0	0	0	0	0	0	0	0	7	0	7	0	0	0	0	0	0	0	0	0	NA	0	NA	NA	NA
AAAAAAAGAT	0	0	0	0	0	0	0	0	0	0	0	0	0	0	0	0	0	0	0	6	6	0	0	0	0	0	0	0	0	0	NA	0	NA	NA	NA
AAAAAAAGATAAAAAAATAG	0	0	0	0	3	3	0	0	0	0	0	0	0	0	0	0	0	0	0	0	0	0	3	3	0	0	0	0	0	0	NA	NA	0	NA	NA
AAAAAAAGATAAAAAAATAT	0	0	0	0	0	0	0	0	0	0	0	0	0	0	0	0	0	0	0	6	6	0	3	3	0	0	0	0	0	0	NA	0	0	NA	NA
AAAAAAAT	0	0	0	8	31	39	0	0	0	7	0	7	0	0	0	41	8	49	268	345	613	355	212	567	86	52	138	0	0	0	0	0.0800777	0	0.0281812	NA
AAAAAAATAAAAAAATAAAT	0	0	0	0	0	0	0	0	0	0	0	0	0	0	0	0	0	0	6	9	15	3	6	9	0	0	0	0	0	0	NA	0	0	NA	NA
AAAAAAATAAAAAAATAT	0	0	0	0	0	0	0	0	0	0	0	0	0	0	0	0	0	0	0	0	0	3	0	3	0	0	0	0	0	0	NA	NA	0	NA	NA
AAAAAAATAAAAAAT	0	0	0	0	0	0	0	0	0	0	0	0	0	0	0	0	0	0	9	0	9	9	33	42	0	0	0	0	0	0	NA	0	0	NA	NA
AAAAAAATAAAACAT	0	0	0	0	0	0	0	0	0	0	0	0	0	0	0	0	0	0	4	0	4	0	0	0	0	0	0	0	0	0	NA	0	NA	NA	NA
AAAAAAATAAAAT	0	0	0	0	0	0	0	0	0	0	0	0	0	0	0	5	0	5	0	0	0	0	0	0	0	0	0	0	0	0	0	NA	NA	NA	NA
AAAAAAATAAAATAAAAAAC	0	0	0	0	0	0	0	0	0	0	0	0	0	0	0	0	0	0	3	0	3	0	0	0	0	0	0	0	0	0	NA	0	NA	NA	NA
AAAAAAATAAAATAAAAAAT	0	0	0	0	3	3	0	0	0	0	0	0	0	0	0	0	0	0	0	0	0	0	0	0	0	0	0	0	0	0	NA	NA	NA	NA	NA
AAAAAAATAAAATAAAATAC	0	0	0	0	0	0	0	0	0	0	0	0	0	0	0	0	0	0	3	3	6	3	0	3	0	0	0	0	0	0	NA	0	0	NA	NA
AAAAAAATAAAATAAAATAT	0	0	0	0	0	0	0	0	0	0	0	0	0	0	0	0	0	0	0	3	3	3	0	3	0	0	0	0	0	0	NA	0	0	NA	NA
AAAAAAATAAAT	0	0	0	6	16	22	5	0	5	0	0	0	0	0	0	16	0	16	422	787	1209	540	496	1036	33	11	44	0	0	0	0	0.0229036	0.00874272	0	NA
AAAAAAATAAATAAAT	0	0	0	0	0	0	0	0	0	0	0	0	0	0	0	5	0	5	82	153	235	63	29	92	0	0	0	0	0	0	0	0	0	NA	NA
AAAAAAATAAATAAATAAAT	0	0	0	0	0	0	0	0	0	0	0	0	0	0	0	4	0	4	151	269	420	104	134	238	12	0	12	0	0	0	0	0	0	0	NA
AAAAAAATAAATAATAAAT	0	0	0	0	0	0	0	0	0	0	0	0	0	0	0	0	0	0	3	0	3	0	0	0	0	0	0	0	0	0	NA	0	NA	NA	NA
AAAAAAATAC	0	0	0	0	0	0	0	0	0	0	0	0	0	0	0	0	0	0	6	0	6	0	7	7	0	0	0	0	0	0	NA	0	0	NA	NA
AAAAAAATACAAAAC	0	0	0	0	0	0	0	0	0	0	0	0	0	0	0	0	0	0	4	0	4	4	0	4	0	0	0	0	0	0	NA	0	0	NA	NA
AAAAAAATACAAAACAAAAC	0	0	0	0	0	0	3	0	3	0	0	0	0	0	0	0	0	0	3	0	3	0	0	0	0	0	0	0	0	0	NA	0	NA	NA	NA
AAAAAAATACAATAAAATAC	0	0	0	0	0	0	0	0	0	0	0	0	0	0	0	0	0	0	0	3	3	0	0	0	0	0	0	0	0	0	NA	0	NA	NA	NA
AAAAAAATACAATACAAAAC	0	0	0	0	0	0	0	0	0	0	0	0	0	0	0	0	0	0	3	0	3	0	0	0	0	0	0	0	0	0	NA	0	NA	NA	NA
AAAAAAATACAATACAATAC	0	0	0	0	0	0	0	0	0	0	0	0	0	0	0	0	0	0	3	0	3	0	0	0	0	0	0	0	0	0	NA	0	NA	NA	NA
AAAAAAATAG	0	0	0	12	20	32	50	0	50	7	0	7	0	0	0	0	0	0	54	75	129	435	30	465	0	0	0	0	0	0	NA	0.312225	0.194784	NA	NA
AAAAAAATAGAAAAAAATAT	0	0	0	0	0	0	0	0	0	0	0	0	0	0	0	0	0	0	0	0	0	3	0	3	0	0	0	0	0	0	NA	NA	0	NA	NA
AAAAAAATAGAAAAACAAAG	0	0	0	0	3	3	0	0	0	0	0	0	0	0	0	0	0	0	0	0	0	0	0	0	0	0	0	0	0	0	NA	NA	NA	NA	NA
AAAAAAATAGAAAAACATAG	0	0	0	0	0	0	0	0	0	0	0	0	0	0	0	0	0	0	24	0	24	102	0	102	3	0	3	0	0	0	NA	0	0	0	NA
AAAAAAATAGAATAAAAAAG	0	0	0	0	0	0	0	0	0	0	0	0	0	0	0	0	0	0	0	6	6	6	0	6	0	0	0	0	0	0	NA	0	0	NA	NA
AAAAAAATAGAATAAAATAG	0	0	0	0	0	0	3	3	6	0	0	0	0	0	0	0	0	0	24	60	84	42	24	66	0	0	0	0	0	0	NA	0	0.164681	NA	NA
AAAAAAATAGAATAAAATAT	0	0	0	0	0	0	0	0	0	0	0	0	0	0	0	0	0	0	0	0	0	3	0	3	0	0	0	0	0	0	NA	NA	0	NA	NA
AAAAAAATAGAATAACAAAG	0	0	0	0	0	0	0	0	0	0	0	0	0	0	0	0	0	0	0	3	3	0	0	0	0	0	0	0	0	0	NA	0	NA	NA	NA
AAAAAAATAGAATAACATAG	0	0	0	12	6	18	0	0	0	0	0	0	3	0	3	0	0	0	24	21	45	7	9	16	0	0	0	0	0	0	NA	0.503463	0	NA	NA
AAAAAAATAT	0	0	0	20	6	26	28	12	40	0	0	0	0	0	0	0	0	0	382	595	977	1084	850	1934	0	0	0	0	0	0	NA	0.0334955	0.0374662	NA	NA
AAAAAAATATAAAAACAAAT	0	0	0	3	0	3	0	0	0	0	0	0	0	0	0	0	0	0	0	0	0	0	0	0	0	0	0	0	0	0	NA	NA	NA	NA	NA
AAAAAAATATAAAAACATAG	0	0	0	0	0	0	3	0	3	0	0	0	0	0	0	0	0	0	0	0	0	0	0	0	0	0	0	0	0	0	NA	NA	NA	NA	NA
AAAAAAATATAAAAACATAT	0	0	0	0	0	0	0	0	0	0	0	0	0	0	0	0	0	0	0	3	3	6	9	15	0	0	0	0	0	0	NA	0	0	NA	NA
AAAAAAATATAAAAATATAT	0	0	0	0	0	0	0	0	0	0	0	0	0	0	0	0	0	0	0	0	0	3	3	6	0	0	0	0	0	0	NA	NA	0	NA	NA
AAAAAAATATAAAATAT	0	0	0	4	0	4	3	4	7	0	0	0	0	0	0	0	0	0	196	199	395	58	32	90	0	0	0	0	0	0	NA	0.0127459	0.140894	NA	NA
AAAAAAATATAATAAAAAAT	0	0	0	0	0	0	0	0	0	0	0	0	0	0	0	0	0	0	3	6	9	0	0	0	0	0	0	0	0	0	NA	0	NA	NA	NA
AAAAAAATATAATAAAATAG	0	0	0	0	0	0	0	0	0	0	0	0	0	0	0	0	0	0	0	0	0	3	0	3	0	0	0	0	0	0	NA	NA	0	NA	NA
AAAAAAATATAATAAAATAT	0	0	0	6	12	18	0	0	0	0	0	0	0	0	0	0	0	0	157	309	466	188	278	466	0	3	3	0	0	0	NA	0.0486176	0	0	NA
AAAAAAATATAATAACATAT	0	0	0	0	0	0	0	0	0	0	0	0	0	0	0	0	0	0	0	6	6	0	0	0	0	0	0	0	0	0	NA	0	NA	NA	NA
AAAAAAATATAATAAT	0	0	0	0	0	0	0	0	0	0	0	0	0	0	0	0	4	4	0	0	0	0	0	0	0	0	0	0	0	0	0	NA	NA	NA	NA
AAAAAAATATAATAATATAT	0	0	0	0	0	0	0	0	0	0	0	0	0	0	0	0	0	0	0	3	3	0	0	0	0	0	0	0	0	0	NA	0	NA	NA	NA
AAAAAAATATAATAT	0	0	0	0	0	0	0	0	0	0	0	0	0	0	0	0	0	0	0	0	0	0	0	0	0	4	4	0	0	0	NA	NA	NA	0	NA
AAAAAAATATAATATAATAT	0	0	0	0	0	0	0	0	0	0	0	0	0	0	0	0	3	3	0	0	0	0	0	0	0	0	0	0	0	0	0	NA	NA	NA	NA
AAAAAAATATATAAAAATAT	0	0	0	0	0	0	0	0	0	0	0	0	0	0	0	0	0	0	0	0	0	0	3	3	0	0	0	0	0	0	NA	NA	0	NA	NA
AAAAAAATTGAATAAAATTG	0	0	0	0	0	0	0	0	0	0	0	0	0	0	0	0	0	0	0	3	3	0	0	0	0	0	0	0	0	0	NA	0	NA	NA	NA
AAAAAAC	0	0	0	9135	5980	15115	1809	946	2755	0	8	8	0	0	0	826	93	919	171838	132488	304326	83959	37338	121297	1458	1039	2497	0	0	0	0	0.0625139	0.0411441	0.00177997	NA
AAAAAACAAAAAAC	0	0	0	0	0	0	0	0	0	0	0	0	0	0	0	0	0	0	0	0	0	4	0	4	0	0	0	0	0	0	NA	NA	0	NA	NA
AAAAAACAAAAAACAAAAC	0	0	0	9	0	9	0	0	0	0	0	0	0	0	0	0	0	0	87	76	163	3	6	9	0	39	39	0	0	0	NA	0.0694964	0	0	NA
AAAAAACAAAAAAT	0	0	0	5	0	5	0	0	0	0	0	0	0	0	0	0	0	0	0	13	13	0	4	4	0	0	0	0	0	0	NA	0.484099	0	NA	NA
AAAAAACAAAAC	0	0	0	9831	7064	16895	1137	785	1922	508	367	875	0	0	0	4556	2015	6571	118523	84119	202642	28461	16634	45095	4049	3413	7462	0	0	0	0	0.104939	0.0772078	0.0651468	NA
AAAAAACAAAACAAAAC	0	0	0	237	228	465	19	7	26	195	129	324	0	0	0	218	24	242	2584	1716	4300	605	346	951	174	213	387	0	0	0	0	0.136111	0.0495255	0.46513	NA
AAAAAACAAAACAC	0	0	0	4	0	4	0	0	0	0	0	0	0	0	0	0	0	0	4	0	4	8	4	12	0	0	0	0	0	0	NA	1.25866	0	NA	NA
AAAAAACAAAC	0	0	0	0	0	0	0	0	0	0	0	0	0	0	0	0	0	0	11	0	11	0	0	0	0	0	0	0	0	0	NA	0	NA	NA	NA
AAAAAACAAATAAC	0	0	0	0	0	0	0	0	0	0	0	0	0	0	0	0	0	0	0	5	5	0	0	0	0	0	0	0	0	0	NA	0	NA	NA	NA
AAAAAACAAATC	0	0	0	5	10	15	0	0	0	0	0	0	0	0	0	0	0	0	126	102	228	15	16	31	0	0	0	0	0	0	NA	0.0828064	0	NA	NA
AAAAAACAACAAAT	0	0	0	0	0	0	0	0	0	0	0	0	0	0	0	0	0	0	0	8	8	0	5	5	0	0	0	0	0	0	NA	0	0	NA	NA
AAAAAACAAGACAAG	0	0	0	0	4	4	0	0	0	0	0	0	0	0	0	0	0	0	0	0	0	0	0	0	0	0	0	0	0	0	NA	NA	NA	NA	NA
AAAAAACAAT	0	0	0	6	0	6	0	0	0	0	0	0	0	0	0	0	0	0	20	0	20	6	0	6	0	0	0	0	0	0	NA	0.377597	0	NA	NA
AAAAAACAATAAAATACAAT	0	0	0	0	0	0	0	3	3	0	0	0	0	0	0	0	0	0	3	0	3	0	0	0	0	0	0	0	0	0	NA	0	NA	NA	NA
AAAAAACAATAAAATAGAAT	0	0	0	0	0	0	0	0	0	0	0	0	0	0	0	0	0	0	3	0	3	0	0	0	0	0	0	0	0	0	NA	0	NA	NA	NA
AAAAAACAATAAAC	0	0	0	26	22	48	5	12	17	0	0	0	0	0	0	4	0	4	673	620	1293	443	150	593	8	0	8	0	0	0	0	0.0467251	0.0519314	0	NA
AAAAAACAATAACATAGAAT	0	0	0	0	0	0	0	0	0	0	0	0	0	0	0	0	0	0	3	0	3	0	0	0	0	0	0	0	0	0	NA	0	NA	NA	NA
AAAAAACAATACAAAACAAT	0	0	0	0	0	0	0	0	0	0	0	0	0	0	0	0	0	0	0	3	3	0	3	3	0	0	0	0	0	0	NA	0	0	NA	NA
AAAAAACAATACAAT	0	0	0	4	0	4	0	0	0	0	0	0	0	0	0	0	0	0	4	4	8	0	4	4	0	0	0	0	0	0	NA	0.629328	0	NA	NA
AAAAAACAATACAATACAAT	0	0	0	0	6	6	0	0	0	0	0	0	0	0	0	0	0	0	3	6	9	0	0	0	0	0	0	0	0	0	NA	0.839105	NA	NA	NA
AAAAAACAC	0	0	0	0	0	0	6	0	6	0	6	6	0	0	0	31	0	31	13	0	13	0	6	6	0	0	0	0	0	0	0	0	1.81149	NA	NA
AAAAAACACAAAAAATAC	0	0	0	0	0	0	0	0	0	0	0	0	0	0	0	0	0	0	0	5	5	0	0	0	0	0	0	0	0	0	NA	0	NA	NA	NA
AAAAAACACAAAAC	0	0	0	0	0	0	0	0	0	0	0	0	0	0	0	0	0	0	4	0	4	0	0	0	0	0	0	0	0	0	NA	0	NA	NA	NA
AAAAAACATAAAAC	0	0	0	4	16	20	13	4	17	0	0	0	0	0	0	4	0	4	697	598	1295	284	167	451	29	9	38	0	0	0	0	0.0194387	0.0682824	0	NA
AAAAAACATATAAAAAAT	0	0	0	0	0	0	0	0	0	0	0	0	0	0	0	0	0	0	0	0	0	3	0	3	0	0	0	0	0	0	NA	NA	0	NA	NA
AAAAAACATATAAAACAT	0	0	0	0	0	0	0	0	0	0	0	0	0	0	0	0	0	0	3	6	9	0	0	0	0	0	0	0	0	0	NA	0	NA	NA	NA
AAAAAACATATAAAACATAT	0	0	0	0	0	0	0	0	0	0	0	0	0	0	0	0	0	0	3	7	10	0	0	0	0	0	0	0	0	0	NA	0	NA	NA	NA
AAAAAACCAAAAAT	0	0	0	0	0	0	0	0	0	0	0	0	0	0	0	0	0	0	8	16	24	4	12	16	0	0	0	0	0	0	NA	0	0	NA	NA
AAAAAACCACAAAT	0	0	0	1735	1524	3259	172	91	263	22	13	35	6	4	10	2155	756	2911	18472	16420	34892	4064	4092	8156	440	402	842	161	262	423	0	0.117562	0.0584137	0.0230938	0.0361298
AAAAAAG	0	0	0	8	482	490	0	8	8	0	0	0	0	0	0	0	79	79	26	592	618	19	60	79	0	9	9	0	0	0	0	0.997964	0.183442	0	NA
AAAAAAGAAAAAATAGAC	0	0	0	0	0	0	0	0	0	0	0	0	0	0	0	0	0	0	3	0	3	0	0	0	0	0	0	0	0	0	NA	0	NA	NA	NA
AAAAAAGAAAAG	0	0	0	0	0	0	0	0	0	0	0	0	0	0	0	0	0	0	0	6	6	0	0	0	0	0	0	0	0	0	NA	0	NA	NA	NA
AAAAAAGAAAAGAAAAG	0	0	0	0	0	0	0	0	0	0	0	0	0	0	0	0	0	0	0	3	3	0	0	0	0	0	0	0	0	0	NA	0	NA	NA	NA
AAAAAAGAAAAGAAGAGG	0	0	0	0	0	0	0	0	0	0	0	0	0	0	0	0	0	0	0	0	0	0	3	3	0	0	0	0	0	0	NA	NA	0	NA	NA
AAAAAAGAAAAGAG	0	0	0	0	4	4	0	0	0	0	0	0	0	0	0	0	0	0	0	0	0	0	5	5	0	0	0	0	0	0	NA	NA	0	NA	NA
AAAAAAGAAAATAG	0	0	0	0	0	0	0	0	0	0	0	0	0	0	0	0	0	0	0	0	0	0	5	5	0	0	0	0	0	0	NA	NA	0	NA	NA
AAAAAAGAAGAAAAGAGAAG	0	0	0	3	0	3	0	0	0	0	0	0	0	0	0	0	0	0	6	13	19	3	0	3	0	0	0	0	0	0	NA	0.198735	0	NA	NA
AAAAAAGAAGATAAGAGAAG	0	0	0	3	0	3	0	0	0	0	0	0	0	0	0	0	0	0	3	12	15	3	0	3	0	0	0	0	0	0	NA	0.251731	0	NA	NA
AAAAAAGAAT	0	0	0	12	43	55	12	12	24	0	0	0	13	6	19	0	0	0	76	402	478	473	305	778	0	0	0	6	0	6	NA	0.144825	0.0558815	NA	4.83958
AAAAAAGAATAAAAAATAAT	0	0	0	0	0	0	0	0	0	0	0	0	0	0	0	0	0	0	0	9	9	0	3	3	0	0	0	0	0	0	NA	0	0	NA	NA
AAAAAAGAATAAAATAAAAT	0	0	0	0	0	0	0	0	0	0	0	0	0	0	0	0	0	0	0	9	9	0	3	3	0	0	0	0	0	0	NA	0	0	NA	NA
AAAAAAGAATAAAATAGAAT	0	0	0	0	39	39	12	3	15	0	0	0	0	0	0	0	0	0	30	291	321	56	165	221	3	9	12	0	0	0	NA	0.152921	0.122952	0	NA
AAAAAAGAATAACAAAAAAT	0	0	0	0	0	0	0	0	0	0	0	0	0	0	0	0	0	0	0	3	3	0	0	0	0	0	0	0	0	0	NA	0	NA	NA	NA
AAAAAAGAATAACAAACAAT	0	0	0	0	0	0	0	0	0	0	0	0	0	0	0	0	0	0	6	0	6	0	0	0	0	0	0	0	0	0	NA	0	NA	NA	NA
AAAAAAGAATAACAAAGAAT	0	0	0	6	0	6	3	0	3	3	0	3	0	0	0	0	0	0	45	54	99	94	21	115	0	0	0	0	0	0	NA	0.0762822	0.0472563	NA	NA
AAAAAAGAATAACAAATAAT	0	0	0	0	0	0	0	0	0	0	0	0	0	0	0	0	0	0	0	3	3	0	0	0	0	0	0	0	0	0	NA	0	NA	NA	NA
AAAAAAGAATAACATAAAAT	0	0	0	0	3	3	0	0	0	0	0	0	0	0	0	0	0	0	0	3	3	0	0	0	0	0	0	0	0	0	NA	1.25866	NA	NA	NA
AAAAAAGAATAACATAGAAT	0	0	0	6	15	21	0	3	3	0	0	0	0	0	0	0	0	0	54	117	171	27	39	66	0	0	0	0	0	0	NA	0.154572	0.0823405	NA	NA
AAAAAAGAATAGAATAGAAT	0	0	0	3	0	3	0	0	0	0	0	0	0	0	0	0	0	0	0	0	0	0	0	0	0	0	0	0	0	0	NA	NA	NA	NA	NA
AAAAAAGAC	0	0	0	7	0	7	6	0	6	0	0	0	0	0	0	0	0	0	7	0	7	7	0	7	0	0	0	0	0	0	NA	1.25866	1.55271	NA	NA
AAAAAAGACAAAATAGAC	0	0	0	3	9	12	3	0	3	0	0	0	0	0	0	9	0	9	42	21	63	25	3	28	3	6	9	0	0	0	0	0.239744	0.194088	0	NA
AAAAAAGAGAAAAG	0	0	0	0	20	20	0	0	0	0	0	0	0	0	0	0	0	0	0	0	0	0	5	5	0	0	0	0	0	0	NA	NA	0	NA	NA
AAAAAAGATAAAAG	0	0	0	0	4	4	0	0	0	0	0	0	0	0	0	0	0	0	0	0	0	0	0	0	0	0	0	0	0	0	NA	NA	NA	NA	NA
AAAAAAGATGAC	0	0	0	10	10	20	0	0	0	0	0	0	0	0	0	0	0	0	10	10	20	0	0	0	0	0	0	0	0	0	NA	1.25866	NA	NA	NA
AAAAAAGG	0	0	0	0	0	0	0	0	0	0	0	0	0	0	0	0	0	0	8	0	8	0	0	0	0	0	0	0	0	0	NA	0	NA	NA	NA
AAAAAAGGAAAAGG	0	0	0	143	117	260	24	21	45	0	0	0	0	0	0	57	4	61	250	85	335	92	17	109	0	0	0	0	0	0	0	0.976868	0.747863	NA	NA
AAAAAAGGAAATGGAAAAGG	0	0	0	24	12	36	3	3	6	0	0	0	0	0	0	0	0	0	33	12	45	9	6	15	0	0	0	0	0	0	NA	1.00693	0.724596	NA	NA
AAAAAAGGAAGAGGAAAAGG	0	0	0	3	3	6	0	0	0	0	0	0	0	0	0	0	0	0	6	0	6	0	0	0	0	0	0	0	0	0	NA	1.25866	NA	NA	NA
AAAAAAT	8	8	16	4466	14353	18819	2897	4025	6922	38	124	162	0	0	0	400	600	1000	287547	589108	876655	338886	336244	675130	1029	3829	4858	20	0	20	0.0326521	0.0270194	0.0185729	0.0185267	0
AAAAAATAAAAAATAT	0	0	0	0	0	0	0	0	0	0	0	0	0	0	0	0	0	0	0	4	4	0	0	0	0	0	0	0	0	0	NA	0	NA	NA	NA
AAAAAATAAAAAATATAC	0	0	0	0	0	0	0	0	0	0	0	0	0	0	0	0	0	0	3	6	9	0	0	0	0	0	0	0	0	0	NA	0	NA	NA	NA
AAAAAATAAAAATT	0	0	0	0	0	0	0	0	0	0	0	0	0	0	0	0	0	0	0	4	4	0	9	9	0	0	0	0	0	0	NA	0	0	NA	NA
AAAAAATAAAACAT	0	0	0	145	295	440	12	34	46	6	0	6	0	0	0	5	12	17	3940	6334	10274	518	973	1491	16	142	158	0	0	0	0	0.0539039	0.0558877	0.0210977	NA
AAAAAATAAAAGAT	0	0	0	0	0	0	0	0	0	0	0	0	0	0	0	0	0	0	141	22	163	5	0	5	0	0	0	0	0	0	NA	0	0	NA	NA
AAAAAATAAAATAAAAT	0	0	0	0	0	0	0	0	0	0	0	0	0	0	0	0	0	0	3	0	3	0	0	0	0	0	0	0	0	0	NA	0	NA	NA	NA
AAAAAATAAAATAAAATAAC	0	0	0	0	0	0	0	0	0	0	0	0	0	0	0	0	0	0	0	3	3	0	0	0	0	0	0	0	0	0	NA	0	NA	NA	NA
AAAAAATAAAATAT	0	0	0	5	16	21	4	8	12	0	4	4	0	0	0	6	0	6	2697	3405	6102	1218	995	2213	43	13	56	0	0	0	0	0.00433166	0.00982282	0.0396837	NA
AAAAAATAAACAAAATAG	0	0	0	0	3	3	0	0	0	0	0	0	0	0	0	0	0	0	0	0	0	0	0	0	0	0	0	0	0	0	NA	NA	NA	NA	NA
AAAAAATAAACAAT	0	0	0	122	330	452	4	34	38	0	0	0	0	0	0	0	8	8	2610	6592	9202	415	1071	1486	28	45	73	0	0	0	0	0.0618249	0.0463235	0	NA
AAAAAATAAAGAAT	0	0	0	0	0	0	0	0	0	0	0	0	0	0	0	0	0	0	7	0	7	0	0	0	0	0	0	0	0	0	NA	0	NA	NA	NA
AAAAAATAAAT	0	0	0	0	0	0	0	0	0	0	0	0	0	0	0	0	0	0	5	5	10	0	12	12	0	0	0	0	0	0	NA	0	0	NA	NA
AAAAAATAAATAAAT	0	0	0	0	0	0	0	0	0	0	0	0	0	0	0	0	0	0	43	9	52	17	11	28	0	0	0	0	0	0	NA	0	0	NA	NA
AAAAAATAAATAAATAAAT	0	0	0	0	0	0	0	0	0	0	0	0	0	0	0	0	0	0	15	13	28	4	3	7	0	0	0	0	0	0	NA	0	0	NA	NA
AAAAAATAAATAAT	0	0	0	0	0	0	0	0	0	0	0	0	0	0	0	0	0	0	98	108	206	30	43	73	0	0	0	0	0	0	NA	0	0	NA	NA
AAAAAATAAC	0	0	0	7	23	30	0	6	6	0	0	0	0	0	0	0	0	0	7	134	141	6	12	18	0	6	6	0	0	0	NA	0.267799	0.60383	0	NA
AAAAAATAACAAACAATAAC	0	0	0	0	0	0	0	0	0	0	0	0	0	0	0	0	0	0	0	3	3	0	0	0	0	0	0	0	0	0	NA	0	NA	NA	NA
AAAAAATAACAAAGAATAAC	0	0	0	0	0	0	0	0	0	0	0	0	0	0	0	0	0	0	6	6	12	0	0	0	0	0	0	0	0	0	NA	0	NA	NA	NA
AAAAAATAACACAT	0	0	0	5	0	5	0	0	0	0	0	0	0	0	0	0	0	0	0	4	4	0	4	4	0	0	0	0	0	0	NA	1.57332	0	NA	NA
AAAAAATAACATAAAATAAC	0	0	0	0	0	0	0	0	0	0	0	0	0	0	0	0	0	0	3	6	9	0	3	3	0	0	0	0	0	0	NA	0	0	NA	NA
AAAAAATAAT	0	0	0	6	19	25	6	0	6	0	0	0	0	0	0	0	0	0	50	198	248	147	146	293	7	6	13	0	0	0	NA	0.126881	0.0370954	0	NA
AAAAAATAATAAAATAAAAT	0	0	0	0	0	0	0	0	0	0	0	0	0	0	0	0	0	0	3	3	6	11	0	11	0	0	0	0	0	0	NA	0	0	NA	NA
AAAAAATAATAAAATATAAT	0	0	0	3	3	6	3	0	3	0	0	0	0	0	0	0	0	0	12	108	120	90	100	190	3	3	6	0	0	0	NA	0.0629328	0.0286025	0	NA
AAAAAATAATAAAT	0	0	0	0	0	0	0	0	0	0	0	0	0	0	0	0	0	0	4	11	15	19	12	31	0	0	0	0	0	0	NA	0	0	NA	NA
AAAAAATAATAACATAAAAT	0	0	0	0	0	0	0	0	0	0	0	0	0	0	0	0	0	0	0	3	3	0	0	0	0	0	0	0	0	0	NA	0	NA	NA	NA
AAAAAATAATAACATATAAT	0	0	0	0	0	0	0	0	0	0	0	0	0	0	0	0	0	0	3	6	9	0	0	0	0	0	0	0	0	0	NA	0	NA	NA	NA
AAAAAATAATAATAATT	0	0	0	3	0	3	0	0	0	0	0	0	0	0	0	0	0	0	0	0	0	0	0	0	0	0	0	0	0	0	NA	NA	NA	NA	NA
AAAAAATAATACAT	0	0	0	0	0	0	0	0	0	0	0	0	0	0	0	0	0	0	0	4	4	0	0	0	0	0	0	0	0	0	NA	0	NA	NA	NA
AAAAAATAATATAAAATAAT	0	0	0	0	0	0	0	0	0	0	0	0	0	0	0	0	0	0	0	3	3	0	0	0	0	0	0	0	0	0	NA	0	NA	NA	NA
AAAAAATAATATAATATAAT	0	0	0	0	0	0	0	0	0	0	0	0	0	0	0	3	0	3	0	0	0	0	0	0	0	0	0	0	0	0	0	NA	NA	NA	NA
AAAAAATAC	0	0	0	7	0	7	0	0	0	0	0	0	0	0	0	0	6	6	6	6	12	13	25	38	0	0	0	0	0	0	0	0.734217	0	NA	NA
AAAAAATACAAAATATAC	0	0	0	0	3	3	0	0	0	0	0	0	0	0	0	0	0	0	0	9	9	0	6	6	0	0	0	0	0	0	NA	0.419552	0	NA	NA
AAAAAATACACAAAATAC	0	0	0	0	0	0	0	0	0	0	0	0	0	0	0	3	0	3	0	0	0	0	0	0	0	0	0	0	0	0	0	NA	NA	NA	NA
AAAAAATACACAAAATAG	0	0	0	0	0	0	0	0	0	0	0	0	0	0	0	0	0	0	0	3	3	0	0	0	0	0	0	0	0	0	NA	0	NA	NA	NA
AAAAAATACACAAAATAT	0	0	0	3	0	3	0	0	0	0	0	0	0	0	0	0	0	0	0	0	0	3	0	3	0	0	0	0	0	0	NA	NA	0	NA	NA
AAAAAATACACAAT	0	0	0	0	0	0	0	0	0	0	0	0	0	0	0	0	0	0	0	4	4	0	0	0	0	0	0	0	0	0	NA	0	NA	NA	NA
AAAAAATAG	0	0	0	76	65	141	18	12	30	0	0	0	0	0	0	6	74	80	167	494	661	167	262	429	0	38	38	0	0	0	0	0.268488	0.126678	0	NA
AAAAAATAGAAAAAATAT	0	0	0	0	3	3	0	0	0	0	0	0	0	0	0	0	0	0	3	6	9	0	0	0	0	0	0	0	0	0	NA	0.419552	NA	NA	NA
AAAAAATAGACAAAATAG	0	0	0	61	30	91	6	6	12	0	0	0	0	0	0	9	15	24	180	242	422	21	82	103	3	3	6	0	0	0	0	0.271417	0.211047	0	NA
AAAAAATAGACAAAATAT	0	0	0	0	3	3	0	0	0	0	0	0	0	0	0	0	0	0	3	3	6	0	0	0	0	0	0	0	0	0	NA	0.629328	NA	NA	NA
AAAAAATAT	0	0	0	24	415	439	81	145	226	0	0	0	0	0	0	19	6	25	783	5856	6639	2480	6236	8716	0	13	13	0	0	0	0	0.083228	0.0469707	0	NA
AAAAAATATAAAAAATATAT	0	0	0	0	0	0	0	0	0	0	0	0	0	0	0	0	0	0	3	0	3	0	0	0	0	0	0	0	0	0	NA	0	NA	NA	NA
AAAAAATATAAAAAATTT	0	0	0	0	0	0	0	0	0	0	0	0	0	0	0	0	0	0	0	0	0	3	0	3	0	0	0	0	0	0	NA	NA	0	NA	NA
AAAAAATATAAAAATTAT	0	0	0	0	0	0	0	0	0	0	0	0	0	0	0	0	0	0	0	3	3	0	0	0	0	0	0	0	0	0	NA	0	NA	NA	NA
AAAAAATATAAAACATAT	0	0	0	0	4	4	0	0	0	0	0	0	0	0	0	0	0	0	31	100	131	9	31	40	0	0	0	0	0	0	NA	0.0384323	0	NA	NA
AAAAAATATAAAAT	0	0	0	0	4	4	0	0	0	0	0	0	0	0	0	4	0	4	89	123	212	36	34	70	69	12	81	0	0	0	0	0.0237482	0	0	NA
AAAAAATATAAAATAT	0	0	0	0	0	0	0	0	0	0	0	0	0	0	0	0	0	0	0	0	0	4	9	13	0	0	0	0	0	0	NA	NA	0	NA	NA
AAAAAATATAAAATATAT	0	0	0	0	0	0	0	0	0	0	0	0	0	0	0	0	0	0	0	0	0	0	3	3	0	0	0	0	0	0	NA	NA	0	NA	NA
AAAAAATATAAT	0	0	0	0	0	0	0	0	0	0	0	0	0	0	0	0	0	0	0	0	0	0	6	6	0	0	0	0	0	0	NA	NA	0	NA	NA
AAAAAATATAATAT	0	0	0	0	0	0	0	0	0	0	0	0	0	0	0	9	0	9	0	0	0	0	0	0	0	0	0	0	0	0	0	NA	NA	NA	NA
AAAAAATATACAAAATAG	0	0	0	0	0	0	0	0	0	0	0	0	0	0	0	0	0	0	6	6	12	0	0	0	0	0	0	0	0	0	NA	0	NA	NA	NA
AAAAAATATACAAAATAT	0	0	0	0	31	31	3	9	12	0	0	0	0	0	0	0	3	3	15	172	187	38	101	139	0	0	0	0	0	0	0	0.208654	0.156388	NA	NA
AAAAAATATACAATAT	0	0	0	0	0	0	0	0	0	0	0	0	0	0	0	0	0	0	0	0	0	0	5	5	0	0	0	0	0	0	NA	NA	0	NA	NA
AAAAAATATAT	0	0	0	0	0	0	0	6	6	0	0	0	0	0	0	0	0	0	0	28	28	0	33	33	0	0	0	0	0	0	NA	0	0.329362	NA	NA
AAAAAATATATAAAATAT	0	0	0	0	0	0	0	0	0	0	0	0	0	0	0	0	0	0	0	3	3	0	3	3	0	0	0	0	0	0	NA	0	0	NA	NA
AAAAAATT	0	0	0	0	0	0	0	0	0	0	0	0	0	0	0	0	0	0	0	15	15	0	7	7	0	7	7	0	0	0	NA	0	0	0	NA
AAAAAATTAAAAAT	0	0	0	0	0	0	0	0	0	0	0	0	0	0	0	0	0	0	0	4	4	0	9	9	0	0	0	0	0	0	NA	0	0	NA	NA
AAAAAATTAATAAATT	0	0	0	0	0	0	0	0	0	0	0	0	0	0	0	0	0	0	0	4	4	0	4	4	0	0	0	0	0	0	NA	0	0	NA	NA
AAAAAATTT	0	0	0	0	0	0	0	0	0	0	0	0	0	0	0	0	0	0	0	0	0	0	6	6	0	0	0	0	0	0	NA	NA	0	NA	NA
AAAAAC	0	10	10	3170	2447	5617	482	175	657	0	0	0	28	57	85	444	408	852	50440	28852	79292	9990	4350	14340	240	352	592	48	89	137	0.0239526	0.0891625	0.0829951	0	0.948208
AAAAACAAAAACAAAAC	0	0	0	3	0	3	0	0	0	0	0	0	0	0	0	0	0	0	12	0	12	0	0	0	0	0	0	0	0	0	NA	0.314664	NA	NA	NA
AAAAACAAAAACAAACAC	0	0	0	6	0	6	0	0	0	0	0	0	0	0	0	0	0	0	0	6	6	0	0	0	0	0	0	4	0	4	NA	1.25866	NA	NA	0
AAAAACAAAAACAAATAC	0	0	0	0	0	0	0	0	0	0	0	0	0	0	0	0	0	0	0	3	3	0	0	0	0	0	0	0	0	0	NA	0	NA	NA	NA
AAAAACAAAAACACAAAC	0	0	0	0	0	0	0	0	0	0	0	0	0	0	0	0	0	0	3	3	6	0	0	0	0	0	0	0	0	0	NA	0	NA	NA	NA
AAAAACAAAAC	0	0	0	20	30	50	0	0	0	0	0	0	0	0	0	0	0	0	154	97	251	37	5	42	5	0	5	0	0	0	NA	0.250728	0	0	NA
AAAAACAAAACAAAAC	0	0	0	0	5	5	0	0	0	0	0	0	0	0	0	0	0	0	25	17	42	5	0	5	0	0	0	0	0	0	NA	0.14984	0	NA	NA
AAAAACAAAAT	0	0	0	0	0	0	0	0	0	0	0	0	0	0	0	0	0	0	0	5	5	0	0	0	0	0	0	0	0	0	NA	0	NA	NA	NA
AAAAACAAAC	21	0	21	0	0	0	42	0	42	38	0	38	149	21	170	13	0	13	59	13	72	138	66	204	128	21	149	25	7	32	3.29661	0	0.372954	0.141689	8.11903
AAAAACAAACAAAAACAC	0	0	0	0	3	3	0	0	0	0	0	0	0	0	0	0	0	0	0	0	0	0	0	0	0	0	0	0	0	0	NA	NA	NA	NA	NA
AAAAACAAACAAAAACACAC	0	0	0	0	0	0	0	0	0	0	0	0	0	0	0	0	0	0	0	0	0	0	0	0	3	0	3	0	0	0	NA	NA	NA	0	NA
AAAAACAAACAAAAACATAC	0	0	0	0	0	0	0	0	0	0	0	0	0	0	0	0	0	0	3	0	3	0	0	0	0	0	0	0	0	0	NA	0	NA	NA	NA
AAAAACAAACAATAACATAC	0	0	0	0	0	0	0	0	0	0	0	0	0	0	0	0	0	0	3	0	3	0	0	0	0	0	0	0	0	0	NA	0	NA	NA	NA
AAAAACAAACAC	0	0	0	0	0	0	0	0	0	0	0	0	0	0	0	0	0	0	0	0	0	5	0	5	0	0	0	0	0	0	NA	NA	0	NA	NA
AAAAACAAACACAAACAC	0	0	0	18	21	39	3	0	3	0	0	0	0	3	3	0	0	0	12	18	30	0	0	0	0	0	0	3	0	3	NA	1.63625	NA	NA	1.52829
AAAAACAAAG	0	0	0	0	24	24	6	34	40	13	0	13	6	0	6	0	0	0	72	118	190	235	125	360	60	39	99	0	0	0	NA	0.158988	0.201277	0.0729539	NA
AAAAACAAAGAAAAACATAG	0	0	0	6	0	6	3	0	3	0	3	3	0	3	3	0	0	0	3	3	6	9	0	9	0	0	0	0	0	0	NA	1.25866	0.60383	NA	NA
AAAAACAAAGAATAAAATAG	0	0	0	3	0	3	0	0	0	0	0	0	0	0	0	0	0	0	0	0	0	0	0	0	0	0	0	0	0	0	NA	NA	NA	NA	NA
AAAAACAAAGAATAACAAAC	0	0	0	0	0	0	0	0	0	0	0	0	0	0	0	0	0	0	0	0	0	3	0	3	0	0	0	0	0	0	NA	NA	0	NA	NA
AAAAACAAAGAATAACAAAG	0	0	0	3	3	6	0	3	3	0	0	0	0	0	0	0	0	0	6	9	15	6	0	6	0	0	0	3	0	3	NA	0.503463	0.905745	NA	0
AAAAACAAAGAATAACATAG	0	0	0	3	0	3	0	0	0	0	0	0	0	0	0	0	0	0	12	3	15	9	3	12	0	0	0	0	0	0	NA	0.251731	0	NA	NA
AAAAACAAAGAC	0	0	0	0	0	0	0	0	0	0	0	0	0	0	0	0	0	0	0	5	5	0	0	0	0	0	0	0	0	0	NA	0	NA	NA	NA
AAAAACAAAGACAAAGAC	0	0	0	0	0	0	0	0	0	0	0	0	0	0	0	0	3	3	0	3	3	0	0	0	0	0	0	0	0	0	0	0	NA	NA	NA
AAAAACAAAT	0	0	0	0	8	8	0	0	0	0	12	12	0	0	0	0	0	0	12	83	95	43	66	109	0	6	6	7	0	7	NA	0.105992	0	1.11114	0
AAAAACAAATAAAAACATAT	0	0	0	0	0	0	0	0	0	0	0	0	0	0	0	0	0	0	0	3	3	6	0	6	0	0	0	0	0	0	NA	0	0	NA	NA
AAAAACAAATAATAACAAAT	0	0	0	0	0	0	0	0	0	0	0	0	0	0	0	0	0	0	0	0	0	3	0	3	0	0	0	0	0	0	NA	NA	0	NA	NA
AAAAACAACAC	0	0	0	0	0	0	0	0	0	0	0	0	0	0	0	0	0	0	5	0	5	0	0	0	0	0	0	0	0	0	NA	0	NA	NA	NA
AAAAACAC	0	0	0	0	0	0	0	0	0	0	0	0	0	0	0	7	7	14	0	0	0	0	0	0	0	0	0	0	0	0	0	NA	NA	NA	NA
AAAAACACAAAAC	0	0	0	4	4	8	0	0	0	0	0	0	0	0	0	0	0	0	4	0	4	0	0	0	0	0	0	0	0	0	NA	2.51731	NA	NA	NA
AAAAACACAAAC	0	0	0	0	5	5	0	0	0	0	0	0	0	0	0	0	0	0	5	10	15	0	0	0	0	0	0	0	0	0	NA	0.419552	NA	NA	NA
AAAAACACAAACAC	0	0	0	5	0	5	0	0	0	0	0	0	0	0	0	4	8	12	0	0	0	0	0	0	0	0	0	0	0	0	0	NA	NA	NA	NA
AAAAACACAAACACAAAC	0	0	0	12	36	48	0	3	3	0	0	0	0	0	0	3	0	3	18	18	36	9	0	9	0	3	3	3	0	3	0	1.67821	0.60383	0	0
AAAAACACAAAGACAAAGAC	0	0	0	0	3	3	0	0	0	0	0	0	0	0	0	0	0	0	0	0	0	0	0	0	0	0	0	0	0	0	NA	NA	NA	NA	NA
AAAAACACAAC	0	0	0	0	5	5	0	0	0	0	0	0	0	0	0	0	0	0	0	0	0	0	0	0	0	0	0	0	0	0	NA	NA	NA	NA	NA
AAAAACAGAG	0	0	0	0	0	0	6	0	6	0	0	0	0	0	0	0	0	0	6	0	6	50	0	50	0	0	0	0	0	0	NA	0	0.217379	NA	NA
AAAAACAGAGAAAAACATAG	0	0	0	0	0	0	0	0	0	0	0	0	0	0	0	0	0	0	24	0	24	39	0	39	0	0	0	0	0	0	NA	0	0	NA	NA
AAAAACAGAGAATAACATAG	0	0	0	0	0	0	0	0	0	0	0	0	0	0	0	0	0	0	12	0	12	0	0	0	0	0	0	0	0	0	NA	0	NA	NA	NA
AAAAACAT	0	0	0	24	9	33	0	0	0	0	0	0	0	0	0	0	0	0	324	237	561	25	15	40	0	0	0	0	0	0	NA	0.0740386	0	NA	NA
AAAAACATAAAACAT	0	0	0	42	64	106	0	0	0	0	0	0	0	0	0	0	0	0	880	551	1431	152	89	241	223	14	237	0	0	0	NA	0.0932338	0	0	NA
AAAAACATAAAATAACATAG	0	0	0	0	0	0	0	0	0	0	0	0	0	0	0	0	0	0	6	0	6	6	6	12	0	0	0	0	0	0	NA	0	0	NA	NA
AAAAACATAC	0	0	0	0	0	0	0	7	7	6	0	6	0	0	0	0	0	0	0	6	6	12	7	19	6	6	12	0	0	0	NA	0	0.667391	0.277786	NA
AAAAACATACAATAACAAAC	0	0	0	0	0	0	0	0	0	0	0	0	0	0	0	0	0	0	0	0	0	3	0	3	0	0	0	0	0	0	NA	NA	0	NA	NA
AAAAACATAG	0	0	0	371	19	390	68	6	74	93	0	93	18	6	24	7	0	7	2955	92	3047	7748	66	7814	110	6	116	55	31	86	0	0.161101	0.0171551	0.445415	0.426499
AAAAACATAGAAGAACATAG	0	0	0	6	0	6	0	0	0	0	0	0	0	0	0	0	0	0	0	0	0	0	0	0	0	0	0	0	0	0	NA	NA	NA	NA	NA
AAAAACATAGAATAAAATAG	0	0	0	6	12	18	0	0	0	0	0	0	0	0	0	0	0	0	27	33	60	9	9	18	0	0	0	0	0	0	NA	0.377597	0	NA	NA
AAAAACATAGAATAACAAAC	0	0	0	0	0	0	0	0	0	0	0	0	0	0	0	0	0	0	0	0	0	3	0	3	0	0	0	0	0	0	NA	NA	0	NA	NA
AAAAACATAGAATAACAAAG	0	0	0	0	3	3	0	0	0	0	0	0	0	0	0	0	0	0	36	6	42	0	0	0	0	0	0	0	0	0	NA	0.0899041	NA	NA	NA
AAAAACATAGAATAACAGAG	0	0	0	0	0	0	0	0	0	0	0	0	0	0	0	0	0	0	3	0	3	0	0	0	0	0	0	0	0	0	NA	0	NA	NA	NA
AAAAACATAGAATAACATAG	6	0	6	597	206	803	180	51	231	48	15	63	84	81	165	37	9	46	5498	1119	6617	1421	559	1980	220	42	262	117	64	181	0.266186	0.152743	0.211341	0.133592	1.39319
AAAAACATAGAATAACATAT	0	0	0	0	0	0	0	0	0	0	0	0	0	0	0	0	0	0	0	0	0	0	3	3	0	0	0	0	0	0	NA	NA	0	NA	NA
AAAAACATAGAATATCATAG	0	0	0	0	0	0	0	0	0	0	0	0	3	0	3	0	0	0	0	0	0	0	0	0	0	0	0	0	0	0	NA	NA	NA	NA	NA
AAAAACATAT	0	0	0	12	6	18	0	6	6	0	0	0	0	0	0	0	0	0	18	18	36	80	12	92	0	0	0	0	0	0	NA	0.629328	0.118141	NA	NA
AAAAACATATAATAAAATAT	0	0	0	0	3	3	0	0	0	0	0	0	0	0	0	0	0	0	3	6	9	0	0	0	0	0	0	0	0	0	NA	0.419552	NA	NA	NA
AAAAACATATAATAACAAAT	0	0	0	0	0	0	0	0	0	0	0	0	0	0	0	0	3	3	0	0	0	3	0	3	0	0	0	0	0	0	0	NA	0	NA	NA
AAAAACATATAATAACATAG	0	0	0	0	3	3	0	0	0	0	0	0	0	0	0	0	0	0	9	6	15	6	0	6	0	0	0	0	0	0	NA	0.251731	0	NA	NA
AAAAACATATAATAACATAT	0	0	0	6	0	6	12	0	12	0	0	0	12	0	12	0	0	0	18	24	42	54	33	87	0	3	3	0	0	0	NA	0.179808	0.249861	0	NA
AAAAACC	0	0	0	0	0	0	0	0	0	0	0	0	0	0	0	0	0	0	0	8	8	0	0	0	0	0	0	0	0	0	NA	0	NA	NA	NA
AAAAACTCC	0	0	0	14	6	20	0	0	0	0	0	0	0	0	0	0	0	0	25	13	38	0	21	21	0	0	0	0	0	0	NA	0.662451	0	NA	NA
AAAAAG	0	0	0	436	774	1210	86	108	194	0	333	333	0	0	0	0	118	118	692	1873	2565	254	508	762	0	427	427	0	0	0	0	0.593752	0.461193	0.433268	NA
AAAAAGAAAAAGACAAAG	0	0	0	0	3	3	0	0	0	0	0	0	0	0	0	0	3	3	0	39	39	0	6	6	0	0	0	0	0	0	0	0.0968198	0	NA	NA
AAAAAGAAAAAGACAAAGAC	0	0	0	0	0	0	0	0	0	0	0	0	0	0	0	0	0	0	0	3	3	0	0	0	0	0	0	0	0	0	NA	0	NA	NA	NA
AAAAAGAAAAG	0	0	0	60	25	85	6	0	6	0	0	0	0	0	0	0	0	0	171	71	242	82	18	100	0	0	0	0	0	0	NA	0.44209	0.108689	NA	NA
AAAAAGAAAAGGAG	0	0	0	0	0	0	0	0	0	0	0	0	0	0	0	0	0	0	4	4	8	0	0	0	0	0	0	0	0	0	NA	0	NA	NA	NA
AAAAAGAAAGATCCGTGC	0	0	0	0	0	0	0	0	0	0	0	0	0	0	0	0	9	9	0	3	3	0	0	0	0	0	0	0	0	0	0	0	NA	NA	NA
AAAAAGAAAGATCCTTGC	0	0	0	12	8	20	0	0	0	0	0	0	0	0	0	3	4	7	59	24	83	23	20	43	0	0	0	0	0	0	0	0.303291	0	NA	NA
AAAAAGAC	0	0	0	841	474	1315	43	44	87	0	0	0	0	0	0	787	222	1009	1690	795	2485	555	228	783	84	91	175	0	0	0	0	0.66605	0.201277	0	NA
AAAAAGACAAACAC	0	0	0	0	4	4	0	0	0	0	0	0	0	0	0	0	0	0	0	0	0	0	0	0	0	0	0	0	0	0	NA	NA	NA	NA	NA
AAAAAGACAAAG	0	0	0	0	10	10	0	0	0	0	0	0	0	0	0	0	5	5	5	41	46	0	0	0	0	0	0	0	0	0	0	0.273621	NA	NA	NA
AAAAAGACAAAGAC	0	0	0	486	317	803	82	25	107	0	0	0	0	0	0	413	79	492	1295	626	1921	313	188	501	82	126	208	0	0	0	0	0.526133	0.386885	0	NA
AAAAAGACAAAGACAAAG	0	0	0	18	18	36	0	0	0	0	0	0	0	0	0	6	6	12	36	66	102	9	0	9	3	3	6	0	0	0	0	0.444232	0	0	NA
AAAAAGACAAAGACAAAGAC	0	0	0	124	84	208	15	21	36	0	0	0	0	0	0	48	33	81	292	118	410	123	55	178	39	3	42	0	0	0	0	0.638538	0.366369	0	NA
AAAAAGACAAAGACAAAT	0	0	0	0	0	0	0	0	0	0	0	0	0	0	0	0	0	0	3	0	3	0	0	0	0	0	0	0	0	0	NA	0	NA	NA	NA
AAAAAGACAAATACAAAG	0	0	0	0	0	0	0	0	0	0	0	0	0	0	0	0	0	0	0	3	3	0	0	0	0	0	0	0	0	0	NA	0	NA	NA	NA
AAAAAGAGAAAAGG	0	0	0	0	0	0	0	0	0	0	0	0	0	0	0	0	0	0	0	4	4	0	0	0	0	0	0	0	0	0	NA	0	NA	NA	NA
AAAAAGAGAAC	0	0	0	0	0	0	0	0	0	0	0	0	0	0	0	0	0	0	0	5	5	0	0	0	0	0	0	0	0	0	NA	0	NA	NA	NA
AAAAAGAGAAG	0	0	0	73	42	115	0	7	7	0	0	0	0	0	0	0	0	0	325	230	555	128	106	234	234	22	256	444	957	1401	NA	0.260803	0.0541899	0	0
AAAAAGAGAAGAGAAAAG	0	0	0	0	0	0	0	0	0	0	0	0	0	0	0	0	0	0	4	0	4	0	0	0	0	0	0	0	0	0	NA	0	NA	NA	NA
AAAAAGAGAAGAGGAAAG	0	0	0	117	63	180	28	6	34	0	0	0	0	0	0	342	326	668	412	237	649	162	71	233	0	0	0	3	18	21	0	0.349088	0.264338	NA	0
AAAAAGGAGAGGAGC	0	0	0	0	4	4	0	0	0	0	0	0	0	0	0	0	0	0	0	4	4	0	0	0	0	0	0	0	0	0	NA	1.25866	NA	NA	NA
AAAAAGGAGATGAGC	0	0	0	0	0	0	4	0	4	0	0	0	0	0	0	0	0	0	0	0	0	0	0	0	0	0	0	0	0	0	NA	NA	NA	NA	NA
AAAAAT	0	9	9	287	1330	1617	274	198	472	0	0	0	14	0	14	0	10	10	686	1272	1958	504	857	1361	126	36	162	0	0	0	1.83668	1.03945	0.628232	0	NA
AAAAATAAAAATACAAAT	0	0	0	0	0	0	3	3	6	0	0	0	0	0	0	0	0	0	0	0	0	0	3	3	0	0	0	0	0	0	NA	NA	3.62298	NA	NA
AAAAATAAAAATATAAAT	0	0	0	0	0	0	0	0	0	0	0	0	0	0	0	0	0	0	0	0	0	0	0	0	0	3	3	0	0	0	NA	NA	NA	0	NA
AAAAATAAAAT	0	0	0	0	0	0	0	0	0	0	0	0	0	0	0	0	0	0	0	0	0	0	7	7	0	0	0	0	0	0	NA	NA	0	NA	NA
AAAAATAAAATAAAAT	0	0	0	0	0	0	0	0	0	4	0	4	0	0	0	0	0	0	0	0	0	0	0	0	0	0	0	0	0	0	NA	NA	NA	NA	NA
AAAAATAAAC	0	0	0	0	6	6	0	0	0	0	0	0	0	0	0	0	0	0	0	0	0	0	0	0	0	0	0	0	0	0	NA	NA	NA	NA	NA
AAAAATAAACAATAAAC	0	0	0	0	0	0	0	0	0	0	0	0	0	0	0	0	0	0	3	0	3	0	0	0	0	0	0	0	0	0	NA	0	NA	NA	NA
AAAAATAAAT	0	0	0	0	0	0	0	0	0	0	0	0	0	0	0	0	0	0	291	220	511	113	56	169	0	36	36	0	0	0	NA	0	0	0	NA
AAAAATAAATAAAT	0	0	0	0	4	4	0	0	0	0	0	0	0	0	0	0	0	0	168	125	293	41	20	61	22	4	26	0	0	0	NA	0.017183	0	0	NA
AAAAATAAATAAATAAAT	0	0	0	0	0	0	0	0	0	0	0	0	0	0	0	0	0	0	137	86	223	40	16	56	0	3	3	0	0	0	NA	0	0	0	NA
AAAAATAAT	0	0	0	155	146	301	0	0	0	0	0	0	0	0	0	0	0	0	336	249	585	0	6	6	6	6	12	0	0	0	NA	0.647617	0	0	NA
AAAAATAATAAT	0	0	0	0	0	0	0	0	0	0	0	0	0	0	0	0	0	0	0	10	10	5	0	5	5	0	5	0	0	0	NA	0	0	0	NA
AAAAATAATAATAAT	0	0	0	0	0	0	0	0	0	0	0	0	0	0	0	0	0	0	0	5	5	0	4	4	13	16	29	0	0	0	NA	0	0	0	NA
AAAAATAATAATAATAAT	0	0	0	0	0	0	0	3	3	0	0	0	0	0	0	3	3	6	0	0	0	0	6	6	0	0	0	0	0	0	0	NA	0.905745	NA	NA
AAAAATAC	0	0	0	0	0	0	0	0	0	0	0	0	0	0	0	0	0	0	0	7	7	0	8	8	0	0	0	0	0	0	NA	0	0	NA	NA
AAAAATACAAAAATACT	0	0	0	0	0	0	0	0	0	0	0	0	0	0	0	0	0	0	0	3	3	0	0	0	0	0	0	0	0	0	NA	0	NA	NA	NA
AAAAATACAAATACAAAT	0	0	0	0	6	6	0	0	0	0	0	0	0	0	0	0	0	0	0	0	0	0	0	0	0	0	0	0	0	0	NA	NA	NA	NA	NA
AAAAATACTCGGGTGTTTCC	0	0	0	6	3	9	0	0	0	0	0	0	0	0	0	0	0	0	6	6	12	0	3	3	0	0	0	0	0	0	NA	0.943993	0	NA	NA
AAAAATAT	0	0	0	0	0	0	0	0	0	0	29	29	0	24	24	0	17	17	7	45	52	0	7	7	21	36	57	0	0	0	0	0	0	0.282659	NA
AAAAATATAAATATAAAT	0	0	0	0	0	0	0	0	0	0	0	0	0	0	0	0	0	0	3	0	3	0	0	0	0	0	0	0	0	0	NA	0	NA	NA	NA
AAAAATATAAT	0	0	0	0	0	0	0	0	0	0	0	0	0	0	0	0	0	0	0	0	0	0	0	0	0	0	0	0	5	5	NA	NA	NA	NA	0
AAAAATATAATAATAT	0	0	0	0	0	0	0	0	0	8	0	8	0	0	0	8	5	13	13	0	13	0	4	4	4	8	12	0	4	4	0	0	0	0.370381	0
AAAAATATAATAT	0	0	0	24	8	32	0	4	4	0	0	0	0	0	0	0	0	0	248	252	500	56	40	96	0	0	0	0	0	0	NA	0.080554	0.0754788	NA	NA
AAAAATATAT	0	0	0	0	0	0	0	0	0	0	0	0	0	0	0	0	0	0	0	48	48	9	30	39	0	0	0	0	0	0	NA	0	0	NA	NA
AAAAATATATAAATAT	0	0	0	0	0	0	0	0	0	0	0	0	0	0	0	0	0	0	4	0	4	0	0	0	0	16	16	0	0	0	NA	0	NA	0	NA
AAAAATATATAAATATATAT	0	0	0	0	0	0	0	0	0	0	0	0	0	0	0	0	0	0	3	0	3	0	0	0	0	0	0	0	0	0	NA	0	NA	NA	NA
AAAAATATATAATAATATAT	0	0	0	0	0	0	0	0	0	0	0	0	0	0	0	0	0	0	0	0	0	0	3	3	0	0	0	0	0	0	NA	NA	0	NA	NA
AAAAATATATACATAGATAT	0	0	0	0	0	0	0	0	0	0	0	0	0	0	0	0	0	0	3	0	3	0	0	0	0	0	0	0	0	0	NA	0	NA	NA	NA
AAAAATATATATAAATATAT	0	0	0	0	0	0	0	0	0	0	0	0	0	0	0	0	0	0	0	3	3	0	0	0	0	0	0	0	0	0	NA	0	NA	NA	NA
AAAAATATATTATAATATAT	0	0	0	0	0	0	0	0	0	0	0	0	0	0	0	0	0	0	0	3	3	0	0	0	0	0	0	0	0	0	NA	0	NA	NA	NA
AAAAATATT	0	0	0	0	0	0	0	0	0	0	0	0	0	0	0	0	0	0	0	6	6	0	0	0	0	0	0	0	0	0	NA	0	NA	NA	NA
AAAAATCGAAGG	0	0	0	0	0	0	0	0	0	0	0	0	0	0	0	0	0	0	120	80	200	30	10	40	0	0	0	0	0	0	NA	0	0	NA	NA
AAAAATT	0	0	0	0	0	0	0	0	0	0	0	0	0	0	0	9	0	9	0	47	47	8	80	88	0	0	0	0	0	0	0	0	0	NA	NA
AAAAATTAATAAAATTTAAT	0	0	0	0	0	0	0	0	0	0	0	0	0	0	0	0	0	0	0	3	3	0	0	0	0	0	0	0	0	0	NA	0	NA	NA	NA
AAAAATTT	0	0	0	0	0	0	0	0	0	0	0	0	0	0	0	0	0	0	0	0	0	9	0	9	0	0	0	0	0	0	NA	NA	0	NA	NA
AAAAATTTAAAATT	0	0	0	0	0	0	0	0	0	0	0	0	0	0	0	0	0	0	0	0	0	0	5	5	0	0	0	0	0	0	NA	NA	0	NA	NA
AAAAC	100	48	148	962269	852118	1814387	138312	87339	225651	10148	12292	22440	488	0	488	424923	307140	732063	8266509	7495496	15762005	2372001	1657309	4029310	207888	200175	408063	270	24	294	0.000412577	0.144886	0.101448	0.0305517	2.53675
AAAACAAAACAAAACAAAAG	0	0	0	0	0	0	0	0	0	0	0	0	0	0	0	0	3	3	12	6	18	0	6	6	0	0	0	0	0	0	0	0	0	NA	NA
AAAACAAAACAAAACAAAAT	0	0	0	0	3	3	0	0	0	0	0	0	0	0	0	0	0	0	6	3	9	0	0	0	0	0	0	0	0	0	NA	0.419552	NA	NA	NA
AAAACAAAACAAAACAAACC	0	0	0	0	3	3	0	0	0	0	0	0	0	0	0	0	0	0	12	0	12	0	0	0	0	0	0	0	0	0	NA	0.314664	NA	NA	NA
AAAACAAAACAAAACAAAGC	0	0	0	0	0	0	0	0	0	0	0	0	0	0	0	0	0	0	0	0	0	3	0	3	0	0	0	0	0	0	NA	NA	0	NA	NA
AAAACAAAACAAAACAAATC	0	0	0	0	0	0	0	0	0	0	0	0	0	0	0	0	3	3	3	6	9	0	12	12	0	0	0	0	0	0	0	0	0	NA	NA
AAAACAAAACAAAACAACAC	0	0	0	42	21	63	3	0	3	0	0	0	3	0	3	3	0	3	27	9	36	12	0	12	0	0	0	0	0	0	0	2.20265	0.452873	NA	NA
AAAACAAAACAAAACAAGAC	0	0	0	3	0	3	0	0	0	0	0	0	0	0	0	0	0	0	0	0	0	3	0	3	0	0	0	0	0	0	NA	NA	0	NA	NA
AAAACAAAACAAAACAATAC	0	0	0	57	67	124	24	9	33	0	0	0	0	0	0	6	0	6	496	282	778	246	67	313	3	0	3	0	0	0	0	0.200609	0.190988	0	NA
AAAACAAAACAAAACAC	0	0	0	3	3	6	0	0	0	0	0	0	0	0	0	3	0	3	55	12	67	9	3	12	0	0	0	0	0	0	0	0.112716	0	NA	NA
AAAACAAAACAAAACACAAC	0	0	0	48	18	66	0	3	3	0	0	0	0	0	0	0	0	0	24	22	46	3	0	3	0	3	3	0	0	0	NA	1.8059	1.81149	0	NA
AAAACAAAACAAAACATAAC	0	0	0	0	3	3	0	3	3	0	0	0	0	0	0	0	0	0	9	3	12	3	0	3	0	3	3	0	0	0	NA	0.314664	1.81149	0	NA
AAAACAAAACAAAACGAAAC	0	0	0	0	0	0	0	0	0	0	0	0	0	0	0	0	0	0	3	0	3	0	0	0	0	0	0	0	0	0	NA	0	NA	NA	NA
AAAACAAAACAAAACTAAAC	0	0	0	3	3	6	0	0	0	0	0	0	0	0	0	0	0	0	3	0	3	0	0	0	0	0	0	0	0	0	NA	2.51731	NA	NA	NA
AAAACAAAACAAAAG	0	0	0	0	0	0	0	0	0	0	0	0	0	0	0	0	0	0	13	20	33	0	4	4	0	0	0	0	0	0	NA	0	0	NA	NA
AAAACAAAACAAAAGAAAAG	0	0	0	0	0	0	0	0	0	0	0	0	0	0	0	0	3	3	0	3	3	0	0	0	0	0	0	0	0	0	0	0	NA	NA	NA
AAAACAAAACAAAAT	0	0	0	0	0	0	0	0	0	0	0	0	0	0	0	0	0	0	0	8	8	0	0	0	0	0	0	0	0	0	NA	0	NA	NA	NA
AAAACAAAACAAAATAAAAT	0	0	0	0	3	3	0	0	0	0	0	0	0	0	0	0	0	0	6	21	27	3	3	6	0	0	0	0	0	0	NA	0.139851	0	NA	NA
AAAACAAAACAAACC	0	0	0	0	0	0	0	0	0	0	0	0	0	0	0	0	0	0	4	0	4	0	0	0	0	0	0	0	0	0	NA	0	NA	NA	NA
AAAACAAAACAAATC	0	0	0	0	4	4	0	0	0	0	0	0	0	0	0	0	0	0	0	4	4	0	4	4	0	4	4	0	0	0	NA	1.25866	0	0	NA
AAAACAAAACAACAC	0	0	0	51	15	66	4	0	4	0	0	0	0	0	0	12	0	12	40	31	71	12	4	16	4	0	4	0	0	0	0	1.17002	0.452873	0	NA
AAAACAAAACAACACAACAC	0	0	0	12	12	24	0	0	0	0	0	0	0	0	0	0	0	0	15	7	22	0	0	0	0	0	0	0	0	0	NA	1.37308	NA	NA	NA
AAAACAAAACAAGAC	0	0	0	8	12	20	4	0	4	0	0	0	0	0	0	0	0	0	46	46	92	13	4	17	0	0	0	0	0	0	NA	0.273621	0.426233	NA	NA
AAAACAAAACAATAAAATAC	0	0	0	0	3	3	0	0	0	0	0	0	0	0	0	0	0	0	0	0	0	0	0	0	0	0	0	0	0	0	NA	NA	NA	NA	NA
AAAACAAAACAATAC	0	0	0	82	132	214	25	21	46	0	0	0	0	0	0	0	0	0	1231	734	1965	417	184	601	5	0	5	0	0	0	NA	0.137075	0.13865	0	NA
AAAACAAAACAATACAATAC	0	0	0	43	36	79	25	12	37	0	0	0	0	0	0	6	0	6	313	165	478	78	39	117	0	0	0	0	0	0	0	0.208021	0.572865	NA	NA
AAAACAAAACAC	0	0	0	870	498	1368	46	21	67	0	0	0	0	0	0	106	10	116	4766	2346	7112	1050	323	1373	382	200	582	0	0	0	0	0.242104	0.0883976	0	NA
AAAACAAAACACAAC	0	0	0	67	13	80	19	0	19	0	0	0	0	0	0	0	0	0	17	8	25	4	0	4	0	0	0	0	0	0	NA	4.0277	8.60458	NA	NA
AAAACAAAACACAACACAAC	0	0	0	12	0	12	0	0	0	0	0	0	0	0	0	0	0	0	0	0	0	0	0	0	0	0	0	0	0	0	NA	NA	NA	NA	NA
AAAACAAAACATAAC	0	0	0	0	0	0	0	0	0	0	0	0	0	0	0	0	0	0	0	4	4	0	0	0	0	0	0	0	0	0	NA	0	NA	NA	NA
AAAACAAAACATAACATAAC	0	0	0	0	0	0	0	0	0	0	0	0	0	0	0	0	0	0	0	3	3	0	0	0	0	0	0	0	0	0	NA	0	NA	NA	NA
AAAACAAAACCAAAC	0	0	0	4	0	4	0	0	0	0	0	0	0	0	0	0	0	0	0	0	0	0	0	0	0	0	0	0	0	0	NA	NA	NA	NA	NA
AAAACAAAACTAAAC	0	0	0	0	4	4	0	0	0	0	0	0	0	0	0	0	0	0	5	4	9	0	0	0	0	0	0	0	0	0	NA	0.559403	NA	NA	NA
AAAACAAAAG	0	0	0	12	0	12	0	0	0	0	0	0	0	0	0	6	6	12	138	59	197	14	14	28	0	6	6	0	0	0	0	0.0766695	0	0	NA
AAAACAAAAGAAAACAAAAT	0	0	0	0	0	0	0	0	0	0	0	0	0	0	0	0	0	0	3	0	3	0	0	0	0	0	0	0	0	0	NA	0	NA	NA	NA
AAAACAAAAGAAAAG	0	0	0	0	0	0	0	0	0	0	0	0	0	0	0	0	0	0	42	21	63	9	0	9	0	0	0	0	0	0	NA	0	0	NA	NA
AAAACAAAAGAAAAGAAAAG	0	0	0	6	10	16	0	0	0	3	0	3	0	0	0	0	0	0	40	39	79	0	3	3	0	0	0	0	0	0	NA	0.254918	0	NA	NA
AAAACAAAAT	0	0	0	178	98	276	6	0	6	0	0	0	0	0	0	0	0	0	2218	1739	3957	353	328	681	27	7	34	0	0	0	NA	0.0877911	0.0159603	0	NA
AAAACAAAATAAAAGAAAAG	0	0	0	0	0	0	0	0	0	0	0	0	0	0	0	0	0	0	0	3	3	0	0	0	0	0	0	0	0	0	NA	0	NA	NA	NA
AAAACAAAATAAAAGAAAAT	0	0	0	0	0	0	0	0	0	0	0	0	0	0	0	0	0	0	0	3	3	0	0	0	0	0	0	0	0	0	NA	0	NA	NA	NA
AAAACAAAATAAAAT	0	0	0	0	0	0	0	9	9	0	0	0	0	0	0	0	0	0	4	8	12	4	0	4	0	4	4	0	0	0	NA	0	4.07585	0	NA
AAAACAAAATAAAATAAAAT	0	0	0	0	9	9	3	0	3	0	0	0	0	0	0	0	0	0	0	12	12	3	3	6	0	0	0	0	0	0	NA	0.943993	0.905745	NA	NA
AAAACAAAC	0	0	0	0	0	0	0	0	0	0	0	0	0	0	0	0	0	0	0	0	0	0	6	6	0	0	0	0	0	0	NA	NA	0	NA	NA
AAAACAAACC	0	0	0	21	13	34	20	0	20	0	0	0	0	0	0	0	0	0	231	54	285	20	6	26	0	0	0	0	0	0	NA	0.150156	1.39345	NA	NA
AAAACAAACCAAACCAAACC	0	0	0	0	0	0	0	0	0	0	0	0	0	0	0	0	0	0	3	0	3	0	0	0	0	0	0	0	0	0	NA	0	NA	NA	NA
AAAACAAACT	0	0	0	0	0	0	0	0	0	0	0	0	0	0	0	0	0	0	6	0	6	9	0	9	0	0	0	0	0	0	NA	0	0	NA	NA
AAAACAAAT	0	0	0	0	0	0	0	0	0	0	0	0	0	0	0	0	0	0	0	6	6	8	0	8	0	0	0	0	0	0	NA	0	0	NA	NA
AAAACAAATAAAACATAT	0	0	0	0	0	0	0	0	0	0	0	0	0	0	0	0	0	0	6	0	6	0	0	0	0	0	0	0	0	0	NA	0	NA	NA	NA
AAAACAAATAGATCCTT	0	0	0	48	30	78	18	3	21	0	0	0	0	0	0	507	627	1134	174	159	333	42	60	102	0	0	0	0	0	0	0	0.294821	0.372954	NA	NA
AAAACAAATC	0	0	0	0	0	0	0	0	0	0	0	0	0	0	0	0	0	0	0	6	6	6	18	24	0	0	0	0	0	0	NA	0	0	NA	NA
AAAACAAATCAAATCAAATC	0	0	0	0	0	0	0	0	0	0	0	0	0	0	0	0	0	0	0	3	3	0	0	0	0	0	0	0	0	0	NA	0	NA	NA	NA
AAAACAACAC	0	6	6	97	92	189	31	0	31	0	0	0	0	0	0	0	0	0	137	131	268	38	35	73	0	0	0	0	7	7	NA	0.887635	0.769263	NA	0
AAAACAACACAACAC	0	0	0	32	20	52	0	0	0	0	8	8	0	0	0	12	0	12	22	40	62	43	8	51	4	4	8	0	0	0	0	1.05565	0	0.555572	NA
AAAACAACACAACACAACAC	0	0	0	12	24	36	4	3	7	0	0	0	0	0	0	6	0	6	12	9	21	9	6	15	0	0	0	0	0	0	0	2.1577	0.845362	NA	NA
AAAACAACACAATACAACAC	0	0	0	0	3	3	0	0	0	0	0	0	0	0	0	0	0	0	0	0	0	0	0	0	0	0	0	0	0	0	NA	NA	NA	NA	NA
AAAACAAGAC	0	0	0	42	33	75	0	0	0	0	0	0	0	0	0	6	108	114	68	46	114	37	6	43	0	0	0	0	0	0	0	0.828064	0	NA	NA
AAAACAAGACAAGAC	0	0	0	68	32	100	4	8	12	0	0	0	0	0	0	4	5	9	80	24	104	25	4	29	0	0	0	0	0	0	0	1.21025	0.749582	NA	NA
AAAACAAGACAAGACAAGAC	0	0	0	3	6	9	0	0	0	0	0	0	0	0	0	0	0	0	9	12	21	0	3	3	0	0	0	0	0	0	NA	0.539424	0	NA	NA
AAAACAAGACAATAC	0	0	0	0	0	0	0	0	0	0	0	0	0	0	0	0	0	0	0	4	4	0	0	0	0	0	0	0	0	0	NA	0	NA	NA	NA
AAAACAAGACAATACAAGAC	0	0	0	0	0	0	0	0	0	0	0	0	0	0	0	0	0	0	3	0	3	0	0	0	0	0	0	0	0	0	NA	0	NA	NA	NA
AAAACAATAAAATAC	0	0	0	0	0	0	0	0	0	0	0	0	0	0	0	0	0	0	4	0	4	0	0	0	0	0	0	0	0	0	NA	0	NA	NA	NA
AAAACAATAAAATACAATAC	0	0	0	0	0	0	0	0	0	0	0	0	0	0	0	0	0	0	3	6	9	0	0	0	0	0	0	0	0	0	NA	0	NA	NA	NA
AAAACAATAAACAT	0	0	0	0	0	0	0	0	0	0	0	0	0	0	0	0	0	0	4	4	8	8	0	8	0	0	0	0	0	0	NA	0	0	NA	NA
AAAACAATAAATAAATAAAT	0	0	0	0	0	0	0	0	0	0	0	0	0	0	0	0	0	0	3	0	3	0	0	0	0	0	0	0	0	0	NA	0	NA	NA	NA
AAAACAATAC	0	0	0	588	584	1172	139	56	195	6	0	6	0	0	0	12	0	12	5665	2792	8457	1443	623	2066	30	6	36	0	0	0	0	0.174429	0.170978	0.0925953	NA
AAAACAATACAACACAATAC	0	0	0	3	0	3	0	0	0	0	0	0	0	0	0	0	0	0	3	0	3	0	0	0	0	0	0	0	0	0	NA	1.25866	NA	NA	NA
AAAACAATACAATAAAATAC	0	0	0	0	3	3	0	0	0	0	0	0	0	0	0	0	0	0	0	3	3	0	0	0	0	0	0	0	0	0	NA	1.25866	NA	NA	NA
AAAACAATACAATAC	0	0	0	376	468	844	69	35	104	4	0	4	0	0	0	8	5	13	2668	2100	4768	507	436	943	4	8	12	0	0	0	0	0.222799	0.199783	0.185191	NA
AAAACAATACAATACAATAC	0	0	0	304	374	678	46	45	91	0	0	0	0	0	0	0	0	0	1443	1182	2625	316	352	668	4	3	7	0	0	0	NA	0.325093	0.246775	0	NA
AAAACAATACAATACAATAG	0	0	0	3	0	3	0	0	0	0	0	0	0	0	0	0	0	0	21	33	54	6	3	9	0	3	3	0	0	0	NA	0.0699254	0	0	NA
AAAACAATACAATACAATGC	0	0	0	3	9	12	0	0	0	0	0	0	0	0	0	0	0	0	60	33	93	27	6	33	0	0	0	0	0	0	NA	0.162407	0	NA	NA
AAAACAATACAATACAATTC	0	0	0	0	0	0	0	0	0	0	0	0	0	0	0	0	0	0	0	6	6	0	0	0	0	0	0	0	0	0	NA	0	NA	NA	NA
AAAACAC	0	0	0	24	8	32	17	9	26	0	0	0	0	0	0	0	10	10	26	0	26	28	17	45	0	9	9	0	0	0	0	1.54912	1.04664	0	NA
AAAACACAAAACAT	0	0	0	0	0	0	0	0	0	0	0	0	0	0	0	0	0	0	5	9	14	5	10	15	0	0	0	0	0	0	NA	0	0	NA	NA
AAAACACAAAC	0	0	0	0	0	0	0	0	0	0	0	0	0	0	0	0	5	5	5	0	5	0	0	0	0	0	0	0	0	0	0	0	NA	NA	NA
AAAACACAAC	0	0	0	243	39	282	26	6	32	0	0	0	6	0	6	0	6	6	43	58	101	6	0	6	0	0	0	0	0	0	0	3.51427	9.66128	NA	NA
AAAACACAACACAAC	0	0	0	28	12	40	0	0	0	0	0	0	0	0	0	4	0	4	16	17	33	15	0	15	0	0	0	0	0	0	0	1.52564	0	NA	NA
AAAACACAACACAACACAAC	0	0	0	18	6	24	0	0	0	0	0	0	0	0	0	3	0	3	9	6	15	0	3	3	0	0	0	0	0	0	0	2.01385	0	NA	NA
AAAACACAAG	0	0	0	0	0	0	0	0	0	0	0	0	0	0	0	0	0	0	0	6	6	0	0	0	0	0	0	0	0	0	NA	0	NA	NA	NA
AAAACACATAAAACATAT	0	0	0	0	0	0	0	0	0	0	0	0	0	0	0	0	0	0	0	3	3	0	0	0	0	0	0	0	0	0	NA	0	NA	NA	NA
AAAACAG	0	0	0	492	596	1088	18	16	34	0	0	0	0	0	0	138	58	196	913	959	1872	148	220	368	104	255	359	0	0	0	0	0.731527	0.167366	0	NA
AAAACAGAAAACAT	0	0	0	35	25	60	0	0	0	0	0	0	0	0	0	0	0	0	326	270	596	131	68	199	0	4	4	0	0	0	NA	0.12671	0	0	NA
AAAACAGAAC	0	0	0	0	0	0	0	0	0	0	0	0	0	0	0	0	0	0	0	6	6	0	0	0	0	0	0	0	0	0	NA	0	NA	NA	NA
AAAACAGAAGAAAAGAGAAG	0	0	0	0	3	3	0	0	0	0	0	0	0	0	0	0	0	0	3	0	3	0	0	0	0	0	0	0	0	0	NA	1.25866	NA	NA	NA
AAAACAGAGAACAG	0	0	0	8	24	32	0	8	8	0	0	0	0	0	0	0	0	0	29	44	73	25	12	37	0	0	0	0	0	0	NA	0.55174	0.391674	NA	NA
AAAACAGATAACAG	0	0	0	0	0	0	0	0	0	0	0	0	0	0	0	0	0	0	4	4	8	0	0	0	0	0	0	0	0	0	NA	0	NA	NA	NA
AAAACAT	0	0	0	929017	787200	1716217	87897	73422	161319	10145	10383	20528	0	0	0	159866	127304	287170	20223473	18330893	38554366	4760589	4092405	8852994	673372	640259	1313631	0	0	0	0	0.0560281	0.0330089	0.00868187	NA
AAAACATAAAACCT	0	0	0	0	0	0	0	0	0	0	0	0	0	0	0	0	4	4	13	4	17	0	0	0	0	0	0	0	0	0	0	0	NA	NA	NA
AAAACATAAAACGT	0	0	0	22	16	38	8	0	8	0	0	0	0	0	0	0	12	12	266	205	471	93	16	109	0	0	0	0	0	0	0	0.101548	0.132953	NA	NA
AAAACATAAAACTT	0	0	0	0	5	5	0	0	0	0	0	0	0	0	0	0	12	12	16	31	47	0	21	21	0	0	0	0	0	0	0	0.1339	0	NA	NA
AAAACATAAAAGAT	0	0	0	0	0	0	0	0	0	0	0	0	0	0	0	0	0	0	18	0	18	0	0	0	0	0	0	0	0	0	NA	0	NA	NA	NA
AAAACATAAAATAT	0	0	0	12	8	20	0	0	0	0	0	0	0	0	0	0	0	0	162	186	348	16	33	49	0	4	4	0	0	0	NA	0.0723366	0	0	NA
AAAACATAAACAACAT	0	0	0	0	4	4	0	0	0	0	0	0	0	0	0	0	0	0	178	83	261	35	9	44	0	0	0	0	0	0	NA	0.0192898	0	NA	NA
AAAACATAAACCAT	0	0	0	8	22	30	0	0	0	0	0	0	0	0	0	0	0	0	300	118	418	20	24	44	0	0	0	0	0	0	NA	0.0903342	0	NA	NA
AAAACATAAAGAAT	0	0	0	0	0	0	0	0	0	0	0	0	0	0	0	0	0	0	0	4	4	0	0	0	0	0	0	0	0	0	NA	0	NA	NA	NA
AAAACATAAAGCAT	0	0	0	153	171	324	13	16	29	0	0	0	0	0	0	0	0	0	1858	1003	2861	404	163	567	324	275	599	0	0	0	NA	0.142539	0.0926512	0	NA
AAAACATAAATAAT	0	0	0	10	4	14	0	0	0	0	0	0	0	0	0	0	0	0	302	256	558	63	64	127	0	0	0	0	0	0	NA	0.0315792	0	NA	NA
AAAACATAAATCAT	0	0	0	9	37	46	0	8	8	0	0	0	0	0	0	0	0	0	119	468	587	39	153	192	0	0	0	0	0	0	NA	0.0986341	0.0754788	NA	NA
AAAACATAAC	0	0	0	0	8	8	0	0	0	0	0	0	0	0	0	0	0	0	19	0	19	0	0	0	0	0	0	0	0	0	NA	0.529961	NA	NA	NA
AAAACATAACAAAT	0	0	0	0	0	0	0	0	0	0	0	0	0	0	0	0	0	0	0	21	21	0	0	0	0	0	0	0	0	0	NA	0	NA	NA	NA
AAAACATAACACAT	0	0	0	1076	737	1813	102	32	134	0	0	0	0	0	0	0	0	0	13393	7968	21361	2673	1525	4198	159	119	278	0	0	0	NA	0.106828	0.0578227	0	NA
AAAACATAACATAAC	0	0	0	4	0	4	0	0	0	0	0	0	0	0	0	0	0	0	4	0	4	4	0	4	0	0	0	0	0	0	NA	1.25866	0	NA	NA
AAAACATAACATAACATAAC	0	0	0	0	6	6	0	0	0	0	0	0	0	0	0	0	0	0	6	3	9	0	0	0	0	0	0	0	0	0	NA	0.839105	NA	NA	NA
AAAACATAAGACAT	0	0	0	0	0	0	0	0	0	0	0	0	0	0	0	0	0	0	4	4	8	0	4	4	0	0	0	0	0	0	NA	0	0	NA	NA
AAAACATAATAAAT	0	0	0	0	0	0	0	0	0	0	0	0	0	0	0	0	0	0	0	0	0	0	6	6	0	0	0	0	0	0	NA	NA	0	NA	NA
AAAACATAATACAT	0	0	0	222	180	402	8	10	18	0	0	0	0	0	0	9	10	19	5530	4309	9839	1113	918	2031	0	0	0	0	0	0	0	0.051426	0.0160546	NA	NA
AAAACATACAACAT	0	0	0	377	269	646	10	17	27	0	0	0	0	0	0	4	8	12	4485	3232	7717	1026	767	1793	0	0	0	0	0	0	0	0.105364	0.0272784	NA	NA
AAAACATAGAACAT	0	0	0	45	28	73	11	0	11	0	0	0	0	0	0	0	0	0	573	334	907	108	67	175	0	0	0	0	0	0	NA	0.101303	0.113865	NA	NA
AAAACATAT	0	0	0	1988	1756	3744	135	156	291	0	0	0	0	0	0	0	0	0	73162	61742	134904	16525	13544	30069	299	295	594	0	0	0	NA	0.0349316	0.0175311	0	NA
AAAACATATAAAACATATAT	0	0	0	0	0	0	0	0	0	0	0	0	0	0	0	0	0	0	101	89	190	22	16	38	0	0	0	0	0	0	NA	0	0	NA	NA
AAAACATATAAAATATAT	0	0	0	0	0	0	0	0	0	0	0	0	0	0	0	0	0	0	0	0	0	0	6	6	0	0	0	0	0	0	NA	NA	0	NA	NA
AAAACATATAAACCATAT	0	0	0	0	0	0	0	0	0	0	0	0	0	0	0	0	0	0	0	3	3	0	0	0	0	0	0	0	0	0	NA	0	NA	NA	NA
AAAACATATAACAT	0	0	0	45	40	85	0	4	4	0	0	0	0	0	0	0	0	0	1067	1025	2092	291	246	537	0	0	0	0	0	0	NA	0.0511405	0.0134934	NA	NA
AAAACATATAT	0	0	0	33	5	38	5	0	5	0	0	0	0	0	0	0	0	0	1088	1006	2094	297	222	519	14	6	20	0	0	0	NA	0.022841	0.0174517	0	NA
AAAACATATGAAACATAT	0	0	0	0	0	0	0	0	0	0	0	0	0	0	0	0	0	0	0	0	0	3	3	6	0	0	0	0	0	0	NA	NA	0	NA	NA
AAAACATATTAAACATAT	0	0	0	0	0	0	0	0	0	0	0	0	0	0	0	0	0	0	3	6	9	0	0	0	0	0	0	0	0	0	NA	0	NA	NA	NA
AAAACATCAAACAT	0	0	0	54	36	90	8	5	13	0	0	0	0	0	0	0	38	38	452	365	817	76	74	150	0	0	0	0	0	0	0	0.138653	0.156996	NA	NA
AAAACATCTGATGAT	0	0	0	4	4	8	0	0	0	0	0	0	0	0	0	0	0	0	0	0	0	0	0	0	0	0	0	0	0	0	NA	NA	NA	NA	NA
AAAACATGAAACAT	0	0	0	196	190	386	5	0	5	0	0	0	0	0	0	0	0	0	2310	1230	3540	375	259	634	4	0	4	0	0	0	NA	0.137243	0.0142862	0	NA
AAAACATTAAACAT	0	0	0	43	66	109	15	19	34	4	0	4	0	0	0	0	0	0	1207	1194	2401	309	369	678	0	0	0	0	0	0	NA	0.0571402	0.0908417	NA	NA
AAAACATTACAATACAATAC	0	0	0	3	0	3	0	0	0	0	0	0	0	0	0	0	0	0	0	0	0	0	0	0	0	0	0	0	0	0	NA	NA	NA	NA	NA
AAAACCAAAC	0	0	0	0	0	0	0	0	0	0	0	0	0	0	0	0	0	0	6	0	6	0	0	0	0	0	0	0	0	0	NA	0	NA	NA	NA
AAAACCAACC	0	0	0	0	9	9	0	0	0	0	0	0	0	0	0	0	0	0	0	0	0	0	0	0	0	0	0	0	0	0	NA	NA	NA	NA	NA
AAAACCACCC	0	0	0	0	0	0	0	0	0	0	0	0	0	0	0	0	0	0	0	6	6	0	6	6	0	0	0	0	0	0	NA	0	0	NA	NA
AAAACCT	0	0	0	0	0	0	0	0	0	0	0	0	0	0	0	0	0	0	47	22	69	0	0	0	0	0	0	0	0	0	NA	0	NA	NA	NA
AAAACCTAAAACTT	0	0	0	0	0	0	0	0	0	0	0	0	0	0	0	0	0	0	0	4	4	0	0	0	0	0	0	0	0	0	NA	0	NA	NA	NA
AAAACGAAAAGGAAAAGG	0	0	0	0	3	3	0	0	0	0	0	0	0	0	0	0	0	0	0	0	0	0	0	0	0	0	0	0	0	0	NA	NA	NA	NA	NA
AAAACGAAAC	0	0	0	326	244	570	44	25	69	0	0	0	0	0	0	26	99	125	533	715	1248	141	144	285	6	30	36	0	0	0	0	0.574867	0.438571	0	NA
AAAACGAAACAAAACTAAAC	0	0	0	0	0	0	0	0	0	0	0	0	0	0	0	0	0	0	0	3	3	0	3	3	0	0	0	0	0	0	NA	0	0	NA	NA
AAAACGAAACGAAACGAAAC	0	0	0	0	3	3	0	0	0	0	0	0	0	0	0	0	0	0	6	0	6	0	0	0	6	0	6	0	0	0	NA	0.629328	NA	0	NA
AAAACGT	0	0	0	125	43	168	26	0	26	0	0	0	0	0	0	255	0	255	1047	359	1406	189	70	259	0	0	0	0	0	0	0	0.150394	0.181849	NA	NA
AAAACTAAAC	0	0	0	0	0	0	0	0	0	0	0	0	0	0	0	0	0	0	0	72	72	12	36	48	0	0	0	0	0	0	NA	0	0	NA	NA
AAAACTAAACTAAAC	0	0	0	0	0	0	0	0	0	0	0	0	0	0	0	0	0	0	0	0	0	0	8	8	0	0	0	0	0	0	NA	NA	0	NA	NA
AAAACTAAACTAAACTAAAC	0	0	0	0	3	3	0	0	0	0	0	0	0	0	0	0	0	0	3	0	3	0	0	0	0	6	6	0	0	0	NA	1.25866	NA	0	NA
AAAACTAATACTAATACT	0	0	0	0	3	3	0	0	0	0	0	0	0	0	0	0	0	0	0	0	0	0	0	0	0	0	0	0	0	0	NA	NA	NA	NA	NA
AAAACTT	0	0	0	0	8	8	0	8	8	0	0	0	0	0	0	0	32	32	0	150	150	21	194	215	0	9	9	0	0	0	0	0.0671284	0.0674043	0	NA
AAAACTTAGTTATCTATG	0	0	0	0	0	0	0	0	0	0	0	0	0	0	0	0	0	0	0	5	5	0	0	0	0	0	0	0	0	0	NA	0	NA	NA	NA
AAAAG	23	23	46	1167277	1142071	2309348	149559	147603	297162	17955	29275	47230	12353	13121	25474	230270	267122	497392	5565644	6216237	11781881	1441863	1582616	3024479	356118	347573	703691	19195	26986	46181	0.000188734	0.246707	0.177983	0.0372886	0.843023
AAAAGAAAAGAAAAGAAAAT	0	0	0	12	54	66	3	6	9	0	0	0	0	0	0	19	3	22	94	359	453	18	48	66	3	6	9	0	0	0	0	0.18338	0.247021	0	NA
AAAAGAAAAGAAAAGAACAG	0	0	0	3	3	6	0	0	0	0	0	0	0	0	0	0	0	0	0	3	3	3	0	3	0	0	0	0	0	0	NA	2.51731	0	NA	NA
AAAAGAAAAGAAAAGAAG	0	0	0	0	0	0	0	0	0	0	0	0	0	0	0	0	0	0	0	0	0	0	6	6	0	0	0	0	0	0	NA	NA	0	NA	NA
AAAAGAAAAGAAAAGAAGAG	0	0	0	3	0	3	0	0	0	0	0	0	0	0	0	0	0	0	0	6	6	0	6	6	0	0	0	0	0	0	NA	0.629328	0	NA	NA
AAAAGAAAAGAAAAGAATAG	0	0	0	18	12	30	3	0	3	0	0	0	0	0	0	0	0	0	48	21	69	12	6	18	0	0	0	0	0	0	NA	0.547242	0.301915	NA	NA
AAAAGAAAAGAAAAGACAAG	0	0	0	16	15	31	0	0	0	0	0	0	0	0	0	0	15	15	37	24	61	0	3	3	0	0	0	0	0	0	0	0.639645	0	NA	NA
AAAAGAAAAGAAAAGAG	0	0	0	0	0	0	0	0	0	0	0	0	0	0	0	0	0	0	0	0	0	0	0	0	0	0	0	0	3	3	NA	NA	NA	NA	0
AAAAGAAAAGAAAAGAGAAG	0	0	0	247	178	425	43	25	68	0	0	0	0	13	13	8	123	131	1437	823	2260	434	240	674	315	409	724	0	40	40	0	0.236694	0.182762	0	0.496694
AAAAGAAAAGAAAAGAGAAT	0	0	0	0	0	0	0	0	0	0	0	0	0	0	0	0	0	0	18	16	34	3	9	12	0	0	0	0	0	0	NA	0	0	NA	NA
AAAAGAAAAGAAAAGATAAG	0	0	0	39	51	90	19	13	32	0	0	0	0	0	0	6	9	15	250	248	498	61	106	167	0	0	0	0	0	0	0	0.227468	0.347112	NA	NA
AAAAGAAAAGAAAAT	0	0	0	14	33	47	0	4	4	0	0	0	0	0	0	8	0	8	34	188	222	14	29	43	0	0	0	0	0	0	0	0.266472	0.168511	NA	NA
AAAAGAAAAGAAAATAAAAT	0	0	0	0	3	3	0	0	0	0	0	0	0	0	0	0	0	0	6	15	21	0	3	3	3	0	3	0	0	0	NA	0.179808	0	0	NA
AAAAGAAAAGAACAG	0	0	0	4	12	16	0	0	0	0	0	0	0	0	0	0	0	0	8	4	12	0	0	0	0	4	4	0	0	0	NA	1.67821	NA	0	NA
AAAAGAAAAGAACAGAACAG	0	0	0	3	3	6	0	0	0	0	0	0	0	0	0	0	0	0	12	18	30	7	6	13	0	0	0	0	0	0	NA	0.251731	0	NA	NA
AAAAGAAAAGAAG	0	0	0	0	0	0	0	0	0	0	0	0	0	0	0	0	0	0	4	0	4	0	0	0	0	0	0	0	0	0	NA	0	NA	NA	NA
AAAAGAAAAGAAGAG	0	0	0	4	0	4	4	0	4	0	0	0	0	0	0	0	0	0	20	12	32	0	4	4	0	12	12	0	0	0	NA	0.157332	1.81149	0	NA
AAAAGAAAAGAAGAGAAGAG	0	0	0	0	0	0	0	0	0	0	0	0	0	0	0	0	0	0	0	6	6	0	3	3	0	0	0	0	0	0	NA	0	0	NA	NA
AAAAGAAAAGAAGAGAATAG	0	0	0	0	0	0	0	0	0	0	0	0	0	0	0	0	0	0	3	0	3	0	0	0	0	0	0	0	0	0	NA	0	NA	NA	NA
AAAAGAAAAGAATAG	0	0	0	4	4	8	0	9	9	0	0	0	0	0	0	0	0	0	58	52	110	16	16	32	0	0	0	0	0	0	NA	0.0915387	0.509482	NA	NA
AAAAGAAAAGAATAGAATAG	0	0	0	3	9	12	6	0	6	0	0	0	0	0	0	0	0	0	6	15	21	3	3	6	0	0	0	0	0	0	NA	0.719233	1.81149	NA	NA
AAAAGAAAAGACAAG	0	0	0	25	33	58	0	0	0	0	0	0	0	0	0	8	4	12	33	18	51	0	4	4	0	0	0	0	0	0	0	1.43141	0	NA	NA
AAAAGAAAAGACAAGACAAG	0	0	0	3	9	12	0	0	0	0	0	0	0	0	0	0	3	3	0	9	9	0	3	3	0	0	0	0	0	0	0	1.67821	0	NA	NA
AAAAGAAAAGAG	0	0	0	6	0	6	0	0	0	0	0	0	0	0	0	0	0	0	15	20	35	0	11	11	0	0	0	0	0	0	NA	0.21577	0	NA	NA
AAAAGAAAAGAGAAG	0	0	0	890	398	1288	96	70	166	0	0	0	0	4	4	512	436	948	4640	2055	6695	1263	638	1901	1952	1784	3736	70	94	164	0	0.242143	0.158184	0	0.0372753
AAAAGAAAAGAGAAGAAATG	0	0	0	0	0	0	0	0	0	0	0	0	0	0	0	0	0	0	0	3	3	0	0	0	0	0	0	0	0	0	NA	0	NA	NA	NA
AAAAGAAAAGAGAAGAG	0	0	0	0	0	0	0	0	0	0	0	0	0	0	0	0	3	3	0	0	0	0	3	3	0	0	0	0	0	0	0	NA	0	NA	NA
AAAAGAAAAGAGAAGAGAAG	0	0	0	48	24	72	6	3	9	0	0	0	0	0	0	0	18	18	209	111	320	33	15	48	0	15	15	3	42	45	0	0.283198	0.339655	0	0
AAAAGAAAAGATAAG	0	0	0	64	51	115	0	4	4	0	0	0	0	0	0	0	8	8	269	251	520	100	98	198	0	0	0	0	0	0	0	0.278357	0.0365958	NA	NA
AAAAGAAAAGATAAGAGAAG	0	0	0	0	0	0	0	0	0	0	0	0	0	0	0	0	0	0	3	3	6	0	0	0	0	0	0	0	0	0	NA	0	NA	NA	NA
AAAAGAAAAGATAAGATAAG	0	0	0	6	9	15	0	9	9	0	0	0	0	0	0	3	0	3	24	19	43	9	12	21	0	0	0	0	0	0	0	0.439066	0.776353	NA	NA
AAAAGAAAAGG	0	0	0	0	0	0	0	0	0	0	0	0	0	0	0	0	0	0	0	0	0	0	0	0	0	6	6	0	0	0	NA	NA	NA	0	NA
AAAAGAAAAGTAAAG	0	0	0	0	4	4	0	0	0	0	0	0	0	0	0	0	0	0	0	4	4	0	0	0	0	0	0	0	0	0	NA	1.25866	NA	NA	NA
AAAAGAAAAT	0	0	0	24	101	125	13	6	19	7	6	13	0	0	0	18	6	24	137	384	521	44	84	128	0	25	25	0	0	0	0	0.301981	0.268893	0.288897	NA
AAAAGAAAATAAAAGATAAT	0	0	0	0	0	0	0	0	0	0	0	0	0	0	0	0	0	0	3	0	3	0	0	0	0	0	0	0	0	0	NA	0	NA	NA	NA
AAAAGAAAATAAAAT	0	0	0	0	0	0	0	4	4	0	0	0	0	0	0	0	0	0	4	28	32	8	16	24	0	4	4	0	0	0	NA	0	0.301915	0	NA
AAAAGAAAATAAAATAAAAT	0	0	0	0	0	0	0	0	0	0	0	0	0	0	0	3	0	3	12	34	46	9	6	15	0	0	0	0	0	0	0	0	0	NA	NA
AAAAGAAACT	0	0	0	0	0	0	0	0	0	0	0	0	0	0	0	0	0	0	0	0	0	6	0	6	0	0	0	0	0	0	NA	NA	0	NA	NA
AAAAGAAAGAAAG	0	0	0	0	10	10	0	0	0	0	0	0	0	0	0	0	0	0	4	4	8	0	0	0	0	0	0	0	0	0	NA	1.57332	NA	NA	NA
AAAAGAAAGAATAGAATAG	0	0	0	9	0	9	0	3	3	0	0	0	0	0	0	0	6	6	18	3	21	3	0	3	0	0	0	0	0	0	0	0.539424	1.81149	NA	NA
AAAAGAAATG	0	0	0	0	0	0	0	0	0	0	0	0	0	0	0	0	0	0	6	0	6	6	6	12	0	0	0	0	0	0	NA	0	0	NA	NA
AAAAGAACAG	0	0	0	6	63	69	0	0	0	0	0	0	0	0	0	38	0	38	31	73	104	25	6	31	0	0	0	0	0	0	0	0.83507	0	NA	NA
AAAAGAACAGAACAG	0	0	0	4	12	16	4	0	4	0	0	0	0	0	0	0	0	0	4	0	4	0	4	4	0	0	0	0	0	0	NA	5.03463	1.81149	NA	NA
AAAAGAACAGAACAGAACAG	0	0	0	15	27	42	3	0	3	0	0	0	0	0	0	0	0	0	6	34	40	7	4	11	0	0	0	0	0	0	NA	1.32159	0.494043	NA	NA
AAAAGAACAGAATAGAACAG	0	0	0	0	3	3	0	0	0	0	0	0	0	0	0	0	0	0	3	0	3	0	0	0	0	0	0	0	0	0	NA	1.25866	NA	NA	NA
AAAAGAAGAG	0	0	0	134	211	345	25	25	50	0	6	6	0	0	0	36	21	57	897	623	1520	301	187	488	556	1064	1620	426	474	900	0	0.285682	0.185604	0.00205767	0
AAAAGAAGAGAAGAG	0	0	0	24	56	80	0	9	9	0	0	0	0	0	0	0	0	0	57	75	132	34	21	55	145	54	199	0	0	0	NA	0.762822	0.296426	0	NA
AAAAGAAGAGAAGAGAAGAG	0	0	0	16	12	28	0	0	0	0	0	0	0	0	0	6	0	6	7	55	62	9	15	24	22	3	25	3	6	9	0	0.568426	0	0	0
AAAAGAAGAGAAGAGAATAG	0	0	0	0	0	0	0	0	0	0	0	0	0	0	0	0	0	0	3	0	3	0	0	0	0	0	0	0	0	0	NA	0	NA	NA	NA
AAAAGAAGAGGAAAGAAG	0	0	0	0	0	0	0	3	3	0	0	0	0	0	0	0	0	0	6	0	6	0	0	0	0	0	0	0	0	0	NA	0	NA	NA	NA
AAAAGAATAAAATAGAATAT	0	0	0	0	0	0	0	0	0	0	0	0	0	0	0	0	0	0	3	3	6	0	0	0	0	0	0	0	0	0	NA	0	NA	NA	NA
AAAAGAATAACATAGAATAT	0	0	0	0	0	0	0	0	0	0	0	0	0	0	0	0	0	0	0	0	0	0	3	3	0	0	0	0	0	0	NA	NA	0	NA	NA
AAAAGAATACATTACAATAC	0	0	0	3	27	30	0	3	3	0	0	0	0	0	0	0	0	0	183	123	306	30	33	63	0	0	0	0	0	0	NA	0.123398	0.0862615	NA	NA
AAAAGAATAG	0	0	0	101	162	263	20	18	38	7	0	7	0	0	0	0	0	0	234	167	401	97	66	163	7	0	7	0	0	0	NA	0.825503	0.422311	0.555572	NA
AAAAGAATAGAACAGAATAG	0	0	0	0	0	0	0	0	0	0	0	0	0	0	0	0	0	0	0	0	0	0	0	0	0	3	3	0	0	0	NA	NA	NA	0	NA
AAAAGAATAGAATAG	0	0	0	43	45	88	0	18	18	0	0	0	4	0	4	0	0	0	105	92	197	18	30	48	0	0	0	0	0	0	NA	0.562243	0.679309	NA	NA
AAAAGAATAGAATAGAATAG	3	0	3	47	66	113	10	15	25	3	0	3	0	0	0	0	0	0	83	57	140	13	51	64	0	0	0	0	0	0	NA	1.01592	0.707614	NA	NA
AAAAGAATAGAATAGAATAT	0	0	0	0	0	0	0	3	3	0	0	0	0	0	0	0	0	0	0	0	0	0	0	0	0	0	0	0	0	0	NA	NA	NA	NA	NA
AAAAGAC	0	0	0	6215	3762	9977	707	430	1137	0	0	0	0	0	0	2218	1304	3522	18025	12490	30515	5080	2252	7332	629	373	1002	0	0	0	0	0.411523	0.280915	0	NA
AAAAGACAAAAGACAAAGAC	0	0	0	0	0	0	0	0	0	0	0	0	0	0	0	0	0	0	4	0	4	0	0	0	0	0	0	0	0	0	NA	0	NA	NA	NA
AAAAGACAAAAGAG	0	0	0	8	0	8	0	0	0	0	0	0	0	0	0	0	0	0	12	32	44	4	4	8	4	0	4	0	0	0	NA	0.228847	0	0	NA
AAAAGACAAAGAC	0	0	0	8	0	8	0	0	0	0	0	0	0	0	0	4	0	4	36	0	36	0	0	0	0	0	0	0	0	0	0	0.279702	NA	NA	NA
AAAAGACAAAGACAAAGAC	0	0	0	0	0	0	0	0	0	0	0	0	0	0	0	0	0	0	3	3	6	0	0	0	0	0	0	0	0	0	NA	0	NA	NA	NA
AAAAGACAAG	0	0	0	120	136	256	19	12	31	0	0	0	0	0	0	45	120	165	136	219	355	61	25	86	6	0	6	0	0	0	0	0.907651	0.652979	0	NA
AAAAGACAAGAAAAGAGAAG	0	0	0	0	0	0	0	0	0	0	0	0	0	0	0	3	0	3	6	3	9	0	0	0	0	0	0	0	0	0	0	0	NA	NA	NA
AAAAGACAAGAAAAGATAAG	0	0	0	0	0	0	0	0	0	0	0	0	0	0	0	0	0	0	0	0	0	3	0	3	0	0	0	0	0	0	NA	NA	0	NA	NA
AAAAGACAAGACAAG	0	0	0	21	70	91	5	5	10	0	0	0	0	0	0	19	0	19	23	22	45	15	9	24	45	34	79	4	0	4	0	2.54528	0.754788	0	0
AAAAGACAAGACAAGACAAG	0	6	6	6	33	39	3	3	6	0	3	3	0	0	0	3	0	3	21	60	81	3	9	12	0	0	0	0	0	0	4.08152	0.60602	0.905745	NA	NA
AAAAGACAAGATAAGATAAG	0	0	0	0	0	0	0	0	0	0	0	0	0	0	0	0	3	3	0	0	0	0	0	0	0	0	0	0	0	0	0	NA	NA	NA	NA
AAAAGACAATAGAC	0	0	0	12	0	12	0	5	5	0	0	0	0	0	0	0	0	0	14	28	42	26	13	39	0	0	0	0	0	0	NA	0.359616	0.232242	NA	NA
AAAAGACACAAG	0	0	0	0	0	0	0	0	0	0	0	0	0	0	0	0	0	0	5	5	10	0	0	0	0	0	0	0	0	0	NA	0	NA	NA	NA
AAAAGACATC	0	0	0	0	0	0	0	0	0	0	0	0	0	0	0	6	0	6	0	0	0	0	0	0	0	0	0	0	0	0	0	NA	NA	NA	NA
AAAAGACATG	0	0	0	0	0	0	0	0	0	0	0	0	0	0	0	0	0	0	6	0	6	0	0	0	0	0	0	0	0	0	NA	0	NA	NA	NA
AAAAGACATGACAAGACATG	0	0	0	0	3	3	0	0	0	0	0	0	0	0	0	0	0	0	0	3	3	0	0	0	0	0	0	0	0	0	NA	1.25866	NA	NA	NA
AAAAGACTAGACAAGAATAG	0	0	0	0	0	0	0	0	0	0	0	0	0	0	0	0	0	0	0	3	3	0	0	0	0	0	0	0	0	0	NA	0	NA	NA	NA
AAAAGACTAGACAAGACTAG	0	0	0	6	3	9	0	0	0	0	0	0	0	0	0	0	0	0	0	9	9	0	0	0	3	0	3	0	0	0	NA	1.25866	NA	0	NA
AAAAGAG	0	0	0	43495	26448	69943	5814	4431	10245	33	604	637	0	0	0	19906	21403	41309	133961	106682	240643	34360	30470	64830	19859	22991	42850	212	96	308	0	0.365829	0.286268	0.00825902	0
AAAAGAGAAAAGAGAAGAG	0	0	0	6	3	9	0	3	3	0	0	0	0	0	0	0	0	0	39	6	45	28	6	34	0	4	4	0	0	0	NA	0.251731	0.159837	0	NA
AAAAGAGAAAAGAGAG	0	0	0	0	4	4	0	0	0	0	0	0	0	0	0	0	0	0	0	0	0	0	0	0	0	0	0	0	0	0	NA	NA	NA	NA	NA
AAAAGAGAAAAGAT	0	0	0	0	0	0	0	0	0	0	0	0	0	0	0	0	0	0	0	9	9	0	4	4	0	0	0	0	0	0	NA	0	0	NA	NA
AAAAGAGAAAATAG	0	0	0	0	0	0	0	0	0	0	0	0	0	0	0	0	0	0	4	16	20	0	0	0	0	0	0	0	0	0	NA	0	NA	NA	NA
AAAAGAGAAAG	0	0	0	0	0	0	0	0	0	0	0	0	0	0	0	0	0	0	5	10	15	0	5	5	0	0	0	0	0	0	NA	0	0	NA	NA
AAAAGAGAAATGAG	0	0	0	4	0	4	0	0	0	0	0	0	0	0	0	0	0	0	0	0	0	0	0	0	0	0	0	0	0	0	NA	NA	NA	NA	NA
AAAAGAGAAC	0	0	0	0	0	0	0	0	0	0	0	0	0	0	0	0	0	0	6	0	6	0	0	0	0	0	0	0	0	0	NA	0	NA	NA	NA
AAAAGAGAACAAAAGAGAAG	0	0	0	0	0	0	0	0	0	0	0	0	0	0	0	0	0	0	12	0	12	3	0	3	3	0	3	0	0	0	NA	0	0	0	NA
AAAAGAGAACAGAG	0	0	0	0	16	16	0	0	0	0	0	0	0	0	0	0	0	0	0	31	31	0	0	0	0	0	0	0	0	0	NA	0.649629	NA	NA	NA
AAAAGAGAAG	0	0	0	36235	24629	60864	5256	3048	8304	7073	5978	13051	1626	3218	4844	16974	15935	32909	164016	113560	277576	46973	31490	78463	53095	53640	106735	3405	3430	6835	0	0.275985	0.191716	0.0679324	1.08311
AAAAGAGAAGAAAAGAGAAT	0	0	0	0	0	0	0	0	0	0	0	0	0	0	0	0	0	0	3	0	3	3	0	3	0	0	0	0	0	0	NA	0	0	NA	NA
AAAAGAGAAGAAAAGATAAG	0	0	0	3	3	6	0	0	0	0	0	0	0	0	0	3	0	3	24	77	101	9	0	9	0	0	0	3	0	3	0	0.0747717	0	NA	0
AAAAGAGAAGAAAATAGAAG	0	0	0	0	0	0	0	0	0	0	0	0	0	0	0	0	0	0	3	0	3	0	0	0	0	0	0	0	0	0	NA	0	NA	NA	NA
AAAAGAGAAGAAAGGAGAAG	0	0	0	0	0	0	0	0	0	0	0	0	0	0	0	0	3	3	0	0	0	0	0	0	0	0	0	0	0	0	0	NA	NA	NA	NA
AAAAGAGAAGACAAG	0	0	0	0	0	0	0	0	0	0	0	0	0	0	0	0	0	0	4	0	4	0	0	0	0	0	0	0	0	0	NA	0	NA	NA	NA
AAAAGAGAAGACAAGAGAAG	0	0	0	12	0	12	0	0	0	0	0	0	0	0	0	0	0	0	18	3	21	0	0	0	0	0	0	0	0	0	NA	0.719233	NA	NA	NA
AAAAGAGAAGAG	0	0	0	1424	472	1896	201	51	252	48	63	111	355	0	355	821	326	1147	5094	1713	6807	1731	608	2339	3002	3679	6681	643	531	1174	0	0.350582	0.195167	0.00923042	0.462132
AAAAGAGAAGAGAAG	0	0	0	993	778	1771	137	74	211	1713	54	1767	18	26	44	403	268	671	4692	2723	7415	1466	936	2402	2048	2594	4642	97	172	269	0	0.300618	0.159128	0.211481	0.24998
AAAAGAGAAGAGAAGACAAG	0	0	0	0	0	0	3	0	3	0	0	0	0	0	0	0	0	0	0	0	0	0	0	0	0	0	0	0	0	0	NA	NA	NA	NA	NA
AAAAGAGAAGAGAAGAG	0	0	0	170	67	237	15	12	27	0	0	0	6	0	6	229	98	327	394	132	526	130	72	202	218	206	424	24	37	61	0	0.567113	0.24213	0	0.150323
AAAAGAGAAGAGAAGAGAAG	0	0	0	216	176	392	42	27	69	207	456	663	0	0	0	381	312	693	1259	843	2102	369	226	595	453	392	845	39	128	167	0	0.234726	0.210072	0.43591	0
AAAAGAGAAGAGAAGAGAGG	0	0	0	6	6	12	0	0	0	0	0	0	0	0	0	18	18	36	12	3	15	3	0	3	0	0	0	0	0	0	0	1.00693	0	NA	NA
AAAAGAGAAGAGAG	0	0	0	31	30	61	23	0	23	0	8	8	0	0	0	8	4	12	133	110	243	76	36	112	12	0	12	0	0	0	0	0.315959	0.372003	0.370381	NA
AAAAGAGAAGAGAGAAG	0	0	0	7	3	10	0	0	0	0	0	0	0	0	0	0	0	0	15	9	24	0	0	0	0	0	0	0	0	0	NA	0.52444	NA	NA	NA
AAAAGAGAAGAGAGAAGAG	0	0	0	0	0	0	0	0	0	0	0	0	0	0	0	3	6	9	0	0	0	0	3	3	0	3	3	0	0	0	0	NA	0	0	NA
AAAAGAGAAGAGATAAG	0	0	0	17	17	34	4	0	4	0	0	0	0	0	0	0	0	0	68	83	151	34	8	42	0	0	0	0	0	0	NA	0.283406	0.172523	NA	NA
AAAAGAGAAGAGATG	0	0	0	0	5	5	0	0	0	0	0	0	0	0	0	0	0	0	12	4	16	0	0	0	0	0	0	0	0	0	NA	0.39333	NA	NA	NA
AAAAGAGAAGATAAG	0	0	0	0	0	0	0	0	0	0	0	0	0	0	0	0	0	0	0	4	4	0	0	0	0	0	0	0	0	0	NA	0	NA	NA	NA
AAAAGAGAAGATAAGAGAAG	0	0	0	21	3	24	6	3	9	0	0	0	0	0	0	3	3	6	41	57	98	19	12	31	0	3	3	0	0	0	0	0.308243	0.525917	0	NA
AAAAGAGAAT	0	0	0	7	0	7	0	0	0	0	0	0	0	0	0	0	0	0	0	0	0	0	0	0	0	0	0	0	0	0	NA	NA	NA	NA	NA
AAAAGAGAATAAAATAAAAT	0	0	0	0	0	0	0	0	0	0	0	0	0	0	0	0	0	0	0	3	3	0	0	0	0	0	0	0	0	0	NA	0	NA	NA	NA
AAAAGAGAATAAAATAGAAT	0	0	0	0	0	0	0	0	0	0	0	0	0	0	0	0	0	0	0	3	3	0	0	0	0	0	0	0	0	0	NA	0	NA	NA	NA
AAAAGAGAATAACATAGAAT	0	0	0	0	0	0	0	0	0	0	0	0	0	0	0	0	0	0	0	0	0	0	0	0	0	3	3	0	0	0	NA	NA	NA	0	NA
AAAAGAGAATAGAG	0	0	0	0	0	0	0	0	0	0	0	0	0	0	0	9	0	9	0	0	0	4	0	4	0	0	0	0	0	0	0	NA	0	NA	NA
AAAAGAGACAAAATAGAC	0	0	0	0	0	0	0	0	0	0	0	0	0	0	0	0	0	0	6	0	6	0	0	0	0	0	0	0	0	0	NA	0	NA	NA	NA
AAAAGAGACAAG	0	0	0	0	0	0	0	0	0	0	0	0	0	0	0	0	0	0	0	5	5	0	0	0	0	0	0	0	0	0	NA	0	NA	NA	NA
AAAAGAGACAAGAG	0	0	0	0	0	0	0	0	0	0	0	0	0	0	0	0	0	0	8	0	8	0	0	0	0	0	0	0	0	0	NA	0	NA	NA	NA
AAAAGAGAG	0	0	0	0	0	0	0	0	0	0	0	0	0	0	0	0	0	0	6	0	6	0	6	6	0	0	0	0	0	0	NA	0	0	NA	NA
AAAAGAGAGAAGAG	0	0	0	499	198	697	89	39	128	0	0	0	0	0	0	564	848	1412	1058	633	1691	233	153	386	465	485	950	0	20	20	0	0.518796	0.600702	0	0
AAAAGAGATAAGAG	0	0	0	0	8	8	0	0	0	0	0	0	0	0	0	0	4	4	4	45	49	4	25	29	0	24	24	0	0	0	0	0.205495	0	0	NA
AAAAGAGATG	0	0	0	535	278	813	77	40	117	0	6	6	0	0	0	49	72	121	1155	849	2004	454	244	698	147	138	285	0	0	0	0	0.510623	0.303645	0.0116962	NA
AAAAGAGATGACAAGAGATG	0	0	0	0	0	0	0	0	0	0	0	0	0	0	0	0	0	0	0	3	3	0	0	0	0	0	0	0	0	0	NA	0	NA	NA	NA
AAAAGAGATGAGATG	0	0	0	299	221	520	84	40	124	0	0	0	0	0	0	266	372	638	904	578	1482	359	228	587	252	310	562	0	0	0	0	0.441634	0.382666	0	NA
AAAAGAGGAG	0	0	0	0	0	0	0	0	0	0	0	0	0	0	0	0	6	6	0	0	0	0	0	0	0	0	0	0	0	0	0	NA	NA	NA	NA
AAAAGAT	0	0	0	0	0	0	0	0	0	0	0	0	0	0	0	0	0	0	444	240	684	0	36	36	0	0	0	0	0	0	NA	0	0	NA	NA
AAAAGATAAAATAT	0	0	0	0	0	0	0	0	0	0	0	0	0	0	0	0	0	0	32	0	32	0	0	0	0	0	0	0	0	0	NA	0	NA	NA	NA
AAAAGATAAG	0	0	0	287	231	518	44	33	77	19	24	43	0	0	0	273	404	677	842	1059	1901	277	571	848	150	36	186	6	0	6	0	0.342969	0.164487	0.128439	0
AAAAGATAAGAACAGATAAG	0	0	0	3	0	3	0	0	0	0	0	0	0	0	0	0	0	0	0	0	0	0	0	0	0	0	0	0	0	0	NA	NA	NA	NA	NA
AAAAGATAAGAGAAG	0	0	0	0	0	0	0	0	0	0	0	0	0	0	0	0	0	0	4	0	4	0	0	0	0	0	0	0	0	0	NA	0	NA	NA	NA
AAAAGATAAGAGAAGAGAAG	0	0	0	0	0	0	0	0	0	0	0	0	0	0	0	0	3	3	0	0	0	0	0	0	0	0	0	0	0	0	0	NA	NA	NA	NA
AAAAGATAAGATAAG	0	0	0	69	89	158	4	23	27	0	0	0	0	0	0	0	0	0	136	208	344	58	78	136	0	0	0	0	0	0	NA	0.578104	0.359634	NA	NA
AAAAGATAAGATAAGAGAAG	0	0	0	0	0	0	0	0	0	0	0	0	0	0	0	0	0	0	6	3	9	0	0	0	0	0	0	0	0	0	NA	0	NA	NA	NA
AAAAGATAAGATAAGATAAG	0	0	0	52	60	112	9	22	31	0	0	0	0	0	0	0	0	0	128	163	291	27	78	105	0	0	0	0	0	0	NA	0.484432	0.534821	NA	NA
AAAAGATAAGATAATATAAG	0	0	0	0	0	0	0	0	0	0	0	0	0	0	0	0	0	0	0	3	3	0	0	0	0	0	0	0	0	0	NA	0	NA	NA	NA
AAAAGATAATATAAG	0	0	0	0	0	0	0	0	0	0	0	0	0	0	0	0	0	0	0	0	0	4	0	4	0	0	0	0	0	0	NA	NA	0	NA	NA
AAAAGC	0	0	0	137	83	220	12	9	21	0	0	0	0	0	0	524	1132	1656	252	187	439	91	68	159	358	271	629	0	0	0	0	0.630762	0.239254	0	NA
AAAAGCAAAAGCAAAAGG	0	0	0	0	0	0	0	0	0	0	0	0	0	0	0	0	0	0	3	0	3	0	0	0	0	0	0	0	0	0	NA	0	NA	NA	NA
AAAAGCAAAGC	0	0	0	10	15	25	10	5	15	0	0	0	0	0	0	0	0	0	35	40	75	15	20	35	0	0	0	0	0	0	NA	0.419552	0.776353	NA	NA
AAAAGCATAGAATAACATAG	0	0	0	3	0	3	0	0	0	0	0	0	0	0	0	0	0	0	0	0	0	3	0	3	0	0	0	0	0	0	NA	NA	0	NA	NA
AAAAGG	0	0	0	33466	21871	55337	4309	3264	7573	0	0	0	0	0	0	21080	14562	35642	57037	41142	98179	16225	12442	28667	3560	3048	6608	706	1221	1927	0	0.709422	0.478544	0	0
AAAAGGAAAAGGAAAAGGAG	0	0	0	16	6	22	0	0	0	0	0	0	0	0	0	9	0	9	9	9	18	6	0	6	0	6	6	0	0	0	0	1.53836	0	0	NA
AAAAGGAAAAGGAAGAGG	0	0	0	11	20	31	0	0	0	0	0	0	0	0	0	0	0	0	25	0	25	0	0	0	12	28	40	0	0	0	NA	1.56073	NA	0	NA
AAAAGGAAAAGGAG	0	0	0	4291	2391	6682	489	353	842	0	0	0	0	0	0	1750	841	2591	4835	1762	6597	1486	679	2165	586	594	1180	133	156	289	0	1.27487	0.704515	0	0
AAAAGGAAAAGGAGAAGG	0	0	0	21	6	27	6	0	6	0	0	0	0	0	0	0	0	0	18	6	24	6	0	6	0	0	0	3	0	3	NA	1.41599	1.81149	NA	0
AAAAGGAAAAGGAT	0	0	0	0	0	0	0	0	0	0	0	0	0	0	0	4	0	4	0	0	0	0	0	0	0	0	0	0	0	0	0	NA	NA	NA	NA
AAAAGGAAAAGGATAAGG	0	0	0	12	3	15	3	3	6	0	0	0	0	0	0	0	0	0	0	6	6	0	3	3	0	0	0	0	0	0	NA	3.14664	3.62298	NA	NA
AAAAGGAAAATGAT	0	0	0	0	0	0	0	0	0	0	0	0	0	0	0	0	0	0	0	5	5	0	0	0	0	0	0	0	0	0	NA	0	NA	NA	NA
AAAAGGAAAG	0	0	0	0	0	0	0	0	0	0	0	0	0	0	0	0	0	0	0	0	0	0	0	0	0	0	0	0	6	6	NA	NA	NA	NA	0
AAAAGGACAAG	0	0	0	0	0	0	0	0	0	0	0	0	0	0	0	0	0	0	0	5	5	0	0	0	0	5	5	0	0	0	NA	0	NA	0	NA
AAAAGGAG	0	0	0	81	32	113	8	0	8	0	0	0	0	0	0	7	0	7	140	7	147	17	24	41	0	0	0	0	0	0	0	0.967539	0.353462	NA	NA
AAAAGGAGAAAAGT	0	0	0	0	4	4	0	0	0	0	0	0	0	0	0	0	0	0	0	0	0	0	0	0	0	0	0	0	0	0	NA	NA	NA	NA	NA
AAAAGGAGAAGG	0	0	0	291	146	437	34	17	51	0	0	0	0	0	0	10	179	189	290	90	380	118	10	128	231	79	310	0	0	0	0	1.44746	0.721766	0	NA
AAAAGGAGAAGGAGAAGG	0	0	0	15	0	15	0	0	0	0	0	0	0	0	0	0	0	0	0	6	6	0	0	0	0	0	0	0	0	0	NA	3.14664	NA	NA	NA
AAAAGGAGGAGCCAC	0	0	0	176	84	260	32	16	48	0	0	0	0	0	0	72	28	100	84	48	132	24	20	44	0	0	0	0	0	0	0	2.47917	1.97617	NA	NA
AAAAGGATAAGG	0	0	0	5	0	5	5	0	5	0	0	0	0	0	0	0	0	0	0	0	0	0	0	0	0	0	0	0	0	0	NA	NA	NA	NA	NA
AAAAGGGAAAGG	0	0	0	0	0	0	6	0	6	0	0	0	0	0	0	0	0	0	0	0	0	0	5	5	0	0	0	0	0	0	NA	NA	2.17379	NA	NA
AAAAGGGAAAGGAG	0	0	0	8	0	8	0	0	0	0	0	0	0	0	0	0	0	0	17	0	17	4	0	4	0	0	0	0	0	0	NA	0.592309	0	NA	NA
AAAAGGTCTGG	0	0	0	5	0	5	0	0	0	0	0	0	0	0	0	0	0	0	0	0	0	0	0	0	0	0	0	0	0	0	NA	NA	NA	NA	NA
AAAAGT	0	0	0	0	0	0	9	10	19	0	0	0	0	0	0	0	0	0	0	0	0	0	0	0	0	0	0	0	0	0	NA	NA	NA	NA	NA
AAAAGTAAAG	0	0	0	0	0	0	0	0	0	0	0	0	0	0	0	0	0	0	0	12	12	6	0	6	0	0	0	0	0	0	NA	0	0	NA	NA
AAAAGTAAAGTAAAG	0	0	0	0	4	4	0	0	0	0	0	0	0	0	0	0	0	0	0	0	0	0	0	0	0	0	0	0	0	0	NA	NA	NA	NA	NA
AAAAGTAAAGTAAAGTAAAG	0	0	0	0	0	0	0	0	0	0	0	0	0	0	0	0	0	0	6	0	6	0	0	0	0	0	0	0	0	0	NA	0	NA	NA	NA
AAAAGTAACGGC	0	0	0	0	0	0	0	0	0	0	0	0	0	0	0	0	0	0	0	0	0	0	5	5	0	0	0	0	0	0	NA	NA	0	NA	NA
AAAAGTATATATAAGATAC	0	0	0	0	0	0	0	0	0	0	0	0	0	0	0	0	0	0	3	0	3	0	0	0	0	0	0	0	0	0	NA	0	NA	NA	NA
AAAAGTG	0	0	0	164	91	255	0	30	30	0	0	0	0	0	0	332	0	332	379	359	738	105	60	165	292	278	570	0	0	0	0	0.434902	0.329362	0	NA
AAAAGTTACAAGCAACTT	0	0	0	36	21	57	3	3	6	0	0	0	0	0	0	0	0	0	51	45	96	12	21	33	0	0	0	0	0	0	NA	0.747328	0.329362	NA	NA
AAAAT	765	397	1162	19753	76283	96036	8621	10720	19341	1811	1734	3545	638	95	733	1701	1158	2859	133915	494626	628541	156840	197871	354711	11583	9507	21090	322	282	604	0.829438	0.192313	0.0987735	0.0933856	1.85469
AAAATAAAATAAAATAAATT	0	0	0	0	0	0	0	0	0	0	0	0	0	0	0	0	0	0	0	6	6	0	3	3	0	0	0	0	0	0	NA	0	0	NA	NA
AAAATAAAATAAAATAACAT	0	0	0	18	127	145	0	3	3	0	0	0	0	0	0	0	0	0	9	322	331	0	18	18	0	0	0	0	0	0	NA	0.551375	0.301915	NA	NA
AAAATAAAATAAAATAAGAT	0	0	0	0	0	0	0	0	0	0	0	0	0	0	0	0	0	0	0	3	3	0	0	0	0	0	0	0	0	0	NA	0	NA	NA	NA
AAAATAAAATAAAATAATAT	6	0	6	10	3	13	3	0	3	0	3	3	0	0	0	0	0	0	40	33	73	18	12	30	6	3	9	0	0	0	NA	0.224144	0.181149	0.185191	NA
AAAATAAAATAAAATACAAT	0	0	0	27	72	99	9	3	12	0	0	0	0	0	0	0	0	0	186	495	681	58	99	157	0	0	0	0	0	0	NA	0.182977	0.138458	NA	NA
AAAATAAAATAAAATAGAAT	0	0	0	24	93	117	3	3	6	0	0	0	0	0	0	0	3	3	54	457	511	45	93	138	0	3	3	0	0	0	0	0.288186	0.0787605	0	NA
AAAATAAAATAAAATAT	0	0	0	3	3	6	0	0	0	0	0	0	0	0	0	0	0	0	0	0	0	0	0	0	0	0	0	0	0	0	NA	NA	NA	NA	NA
AAAATAAAATAAAATATAAT	0	0	0	21	58	79	12	9	21	0	0	0	0	0	0	0	0	0	179	393	572	165	164	329	9	3	12	0	0	0	NA	0.173835	0.115627	0	NA
AAAATAAAATAAAATATATT	0	0	0	0	0	0	0	0	0	0	0	0	0	0	0	0	0	0	0	3	3	0	0	0	0	0	0	0	0	0	NA	0	NA	NA	NA
AAAATAAAATAAAATTAAAT	0	0	0	0	0	0	0	0	0	0	0	0	0	0	0	0	0	0	3	3	6	0	0	0	0	0	0	0	0	0	NA	0	NA	NA	NA
AAAATAAAATAAATT	0	0	0	0	0	0	0	0	0	0	0	0	0	0	0	0	0	0	0	13	13	0	0	0	0	0	0	0	0	0	NA	0	NA	NA	NA
AAAATAAAATAACAAAGAAT	0	0	0	0	0	0	0	0	0	0	0	0	0	0	0	0	0	0	0	3	3	0	0	0	0	0	0	0	0	0	NA	0	NA	NA	NA
AAAATAAAATAACAT	0	0	0	4	34	38	0	0	0	0	0	0	0	0	0	0	0	0	4	65	69	0	0	0	0	0	0	0	0	0	NA	0.693173	NA	NA	NA
AAAATAAAATAACATAACAT	0	0	0	0	10	10	0	0	0	0	0	0	0	0	0	0	0	0	0	9	9	0	0	0	0	0	0	0	0	0	NA	1.39851	NA	NA	NA
AAAATAAAATAACATAGAAT	0	0	0	0	3	3	0	0	0	0	0	0	0	0	0	0	0	0	9	45	54	6	9	15	0	0	0	0	0	0	NA	0.0699254	0	NA	NA
AAAATAAAATAACATATAAT	0	0	0	0	3	3	0	0	0	0	0	0	0	0	0	0	0	0	0	6	6	0	0	0	0	0	0	0	0	0	NA	0.629328	NA	NA	NA
AAAATAAAATAAGAT	0	0	0	0	0	0	0	0	0	0	0	0	0	0	0	0	0	0	0	13	13	0	0	0	0	0	0	0	0	0	NA	0	NA	NA	NA
AAAATAAAATAATAT	0	0	0	0	0	0	0	0	0	0	4	4	0	0	0	0	4	4	59	92	151	26	41	67	17	8	25	0	0	0	0	0	0	0.0888915	NA
AAAATAAAATAATATAATAT	0	3	3	0	0	0	0	0	0	0	0	0	0	0	0	6	3	9	27	21	48	15	12	27	3	3	6	0	0	0	0.680253	0	0	0	NA
AAAATAAAATAATATATAAT	0	0	0	0	0	0	0	0	0	0	0	0	0	0	0	0	0	0	3	0	3	0	0	0	0	0	0	0	0	0	NA	0	NA	NA	NA
AAAATAAAATACAAT	0	0	0	78	96	174	8	27	35	0	0	0	0	0	0	0	0	0	359	803	1162	117	114	231	0	0	0	0	0	0	NA	0.188474	0.274468	NA	NA
AAAATAAAATACAATAACAT	0	0	0	0	0	0	0	0	0	0	0	0	0	0	0	0	0	0	0	3	3	0	0	0	0	0	0	0	0	0	NA	0	NA	NA	NA
AAAATAAAATACAATACAAT	0	0	0	21	42	63	6	0	6	0	0	0	0	0	0	0	0	0	130	262	392	32	58	90	0	0	0	0	0	0	NA	0.202284	0.120766	NA	NA
AAAATAAAATAGAAT	0	0	0	0	4	4	0	8	8	0	0	0	0	0	0	0	0	0	4	12	16	5	4	9	0	0	0	0	0	0	NA	0.314664	1.61021	NA	NA
AAAATAAAATAGAATAACAT	0	0	0	0	6	6	0	0	0	0	0	0	0	0	0	0	0	0	3	42	45	0	6	6	0	0	0	0	0	0	NA	0.167821	0	NA	NA
AAAATAAAATAT	0	0	0	0	0	0	0	0	0	0	0	0	0	0	0	0	0	0	0	0	0	0	5	5	0	0	0	0	0	0	NA	NA	0	NA	NA
AAAATAAAATATAAAATAAT	0	0	0	0	0	0	0	0	0	0	0	0	0	0	0	0	0	0	0	0	0	0	0	0	3	0	3	0	0	0	NA	NA	NA	0	NA
AAAATAAAATATAAT	4	0	4	16	26	42	9	5	14	0	0	0	0	0	0	17	0	17	227	193	420	127	141	268	38	164	202	0	4	4	0.480179	0.125866	0.0946301	0	0
AAAATAAAATATAATAACAT	0	0	0	0	0	0	0	0	0	0	0	0	0	0	0	0	0	0	0	3	3	0	0	0	0	0	0	0	0	0	NA	0	NA	NA	NA
AAAATAAAATATAATAATAT	0	0	0	0	0	0	0	0	0	0	0	0	0	0	0	0	0	0	3	3	6	0	0	0	0	0	0	0	0	0	NA	0	NA	NA	NA
AAAATAAAATATAATACAAT	0	0	0	0	0	0	0	0	0	0	0	0	0	0	0	0	0	0	0	0	0	0	3	3	0	0	0	0	0	0	NA	NA	0	NA	NA
AAAATAAAATATAATAGAAT	0	0	0	0	0	0	0	0	0	0	0	0	0	0	0	0	0	0	0	3	3	0	0	0	0	0	0	0	0	0	NA	0	NA	NA	NA
AAAATAAAATATAATATAAT	0	0	0	3	3	6	0	3	3	0	3	3	0	0	0	0	3	3	102	45	147	27	9	36	3	0	3	0	0	0	0	0.0513738	0.150958	0.555572	NA
AAAATAAAATTAAAT	0	0	0	0	0	0	0	0	0	0	0	0	0	0	0	0	0	0	0	0	0	5	0	5	0	0	0	0	0	0	NA	NA	0	NA	NA
AAAATAAACAAAATAGAC	0	0	0	0	6	6	0	0	0	0	0	0	0	0	0	0	0	0	0	12	12	0	0	0	0	0	0	0	0	0	NA	0.629328	NA	NA	NA
AAAATAAACAAAATATAC	0	0	0	0	0	0	0	0	0	0	0	0	0	0	0	0	0	0	3	0	3	0	0	0	0	0	0	0	0	0	NA	0	NA	NA	NA
AAAATAAAT	0	0	0	0	0	0	9	9	18	0	0	0	0	0	0	0	0	0	0	0	0	0	0	0	0	0	0	0	0	0	NA	NA	NA	NA	NA
AAAATAAATAAAT	0	0	0	0	0	0	0	0	0	0	0	0	0	0	0	0	0	0	4	0	4	0	0	0	0	0	0	0	0	0	NA	0	NA	NA	NA
AAAATAAATAAATAAAT	0	0	0	0	0	0	0	0	0	0	0	0	0	0	0	0	0	0	12	39	51	6	6	12	0	0	0	0	0	0	NA	0	0	NA	NA
AAAATAAATT	0	0	0	0	0	0	0	0	0	0	0	0	0	0	0	0	0	0	6	0	6	0	0	0	0	0	0	0	0	0	NA	0	NA	NA	NA
AAAATAAC	0	0	0	0	0	0	0	0	0	0	0	0	0	0	0	0	0	0	0	0	0	0	0	0	8	0	8	0	0	0	NA	NA	NA	0	NA
AAAATAACAAAGAATAACAT	0	0	0	0	0	0	0	0	0	0	0	0	0	0	0	0	0	0	0	15	15	3	0	3	0	0	0	0	0	0	NA	0	0	NA	NA
AAAATAACAT	0	0	0	326	1977	2303	32	56	88	0	15	15	0	88	88	0	6	6	1859	5243	7102	683	746	1429	32	94	126	324	356	680	0	0.408151	0.111554	0.0661395	0.197779
AAAATAACATAAAATAAGAT	0	0	0	0	3	3	0	0	0	0	0	0	0	0	0	0	0	0	3	0	3	0	0	0	0	0	0	0	0	0	NA	1.25866	NA	NA	NA
AAAATAACATAACAT	0	0	0	17	43	60	5	0	5	0	0	0	0	0	0	0	0	0	8	12	20	4	0	4	0	0	0	0	0	0	NA	3.77597	2.26436	NA	NA
AAAATAACATAACATAACAT	0	0	0	6	48	54	0	3	3	0	0	0	0	0	0	0	0	0	9	27	36	3	0	3	0	0	0	0	0	0	NA	1.88799	1.81149	NA	NA
AAAATAACATACAATAACAT	0	0	0	0	0	0	0	0	0	0	0	0	0	0	0	0	0	0	3	0	3	0	0	0	0	0	0	0	0	0	NA	0	NA	NA	NA
AAAATAACATAGAATAACAG	0	0	0	0	0	0	0	0	0	0	0	0	0	0	0	0	0	0	3	0	3	0	0	0	0	0	0	0	0	0	NA	0	NA	NA	NA
AAAATAACATAGAATAACAT	0	0	0	121	275	396	12	9	21	0	0	0	3	7	10	0	0	0	882	1887	2769	279	322	601	3	9	12	3	36	39	NA	0.180003	0.0632967	0	0.391869
AAAATAACATATAATAACAT	0	0	0	6	12	18	0	3	3	0	0	0	0	3	3	0	0	0	36	61	97	37	0	37	0	0	0	0	0	0	NA	0.233565	0.146878	NA	NA
AAAATAACGGTTACC	0	0	0	54	51	105	9	15	24	0	0	0	0	0	0	599	122	721	527	503	1030	191	133	324	0	0	0	0	0	0	0	0.12831	0.134185	NA	NA
AAAATAAGAT	0	0	0	0	0	0	0	0	0	0	0	0	0	0	0	0	0	0	6	24	30	0	0	0	0	0	0	0	0	0	NA	0	NA	NA	NA
AAAATAAGATAAGAT	0	0	0	0	0	0	0	0	0	0	0	0	0	0	0	0	0	0	0	16	16	0	0	0	0	0	0	0	0	0	NA	0	NA	NA	NA
AAAATAAGATAAGATAAGAT	0	0	0	3	6	9	0	0	0	0	0	0	0	0	0	0	0	0	0	15	15	0	3	3	0	0	0	0	0	0	NA	0.755194	0	NA	NA
AAAATAAGATAAGATAATAT	0	0	0	0	3	3	0	0	0	0	0	0	0	0	0	0	0	0	0	0	0	0	0	0	0	0	0	0	0	0	NA	NA	NA	NA	NA
AAAATAAT	7	0	7	276	267	543	17	32	49	15	9	24	9	0	9	580	582	1162	86123	72156	158279	23951	19820	43771	1605	1625	3230	0	0	0	0.0122937	0.00431801	0.0020279	0.00412809	NA
AAAATAATAAAATAT	4	0	4	0	0	0	0	0	0	0	0	0	4	0	4	0	0	0	0	0	0	0	0	0	0	0	0	0	0	0	NA	NA	NA	NA	NA
AAAATAATAAAATATAATAT	3	0	3	0	0	0	0	0	0	0	3	3	0	0	0	3	3	6	3	0	3	0	0	0	0	0	0	0	0	0	1.02038	0	NA	NA	NA
AAAATAATAAATTAAT	0	0	0	0	0	0	0	0	0	0	0	0	0	0	0	0	0	0	0	4	4	0	0	0	0	0	0	0	0	0	NA	0	NA	NA	NA
AAAATAATAAT	0	0	0	0	0	0	0	0	0	5	0	5	0	0	0	5	0	5	0	0	0	0	0	0	0	0	0	0	0	0	0	NA	NA	NA	NA
AAAATAATAATAAT	0	0	0	0	0	0	0	0	0	0	0	0	0	0	0	0	0	0	0	4	4	4	0	4	0	0	0	0	0	0	NA	0	0	NA	NA
AAAATAATAATAT	0	0	0	0	0	0	0	0	0	0	0	0	0	0	0	0	0	0	0	0	0	4	0	4	4	0	4	0	0	0	NA	NA	0	0	NA
AAAATAATAATATAAT	0	0	0	0	0	0	0	0	0	4	0	4	0	0	0	0	0	0	6	5	11	4	4	8	8	8	16	0	0	0	NA	0	0	0.138893	NA
AAAATAATAATATAATAAT	0	0	0	0	0	0	0	0	0	0	0	0	0	0	0	0	0	0	0	0	0	0	0	0	0	97	97	0	0	0	NA	NA	NA	0	NA
AAAATAATAATATAATAT	0	0	0	0	0	0	0	0	0	0	0	0	0	0	0	0	0	0	0	0	0	0	0	0	0	0	0	0	10	10	NA	NA	NA	NA	0
AAAATAATAT	70	20	90	6	18	24	12	0	12	50	18	68	24	6	30	158	49	207	480	461	941	208	158	366	357	346	703	6	0	6	0.887287	0.0321018	0.0593931	0.0537395	7.64144
AAAATAATATAAAATATTAT	0	0	0	0	0	0	0	0	0	0	0	0	0	0	0	0	0	0	0	0	0	3	0	3	0	0	0	0	0	0	NA	NA	0	NA	NA
AAAATAATATAACATAATAT	0	0	0	0	0	0	0	0	0	0	6	6	0	0	0	0	0	0	0	0	0	0	0	0	0	3	3	0	0	0	NA	NA	NA	1.11114	NA
AAAATAATATAATAAAATAT	3	0	3	0	0	0	0	0	0	0	0	0	0	0	0	12	0	12	10	3	13	3	0	3	0	3	3	0	0	0	0.51019	0	0	0	NA
AAAATAATATAATAAT	0	0	0	4	0	4	0	0	0	0	0	0	0	0	0	0	7	7	0	8	8	0	0	0	8	29	37	0	0	0	0	0.629328	NA	0	NA
AAAATAATATAATAG	0	0	0	0	0	0	0	0	0	0	0	0	0	0	0	0	0	0	0	0	0	4	0	4	0	0	0	0	0	0	NA	NA	0	NA	NA
AAAATAATATAATAT	59	16	75	12	27	39	4	4	8	38	8	46	4	4	8	116	16	132	270	258	528	72	105	177	274	255	529	8	4	12	1.15952	0.092969	0.0818753	0.0483106	1.01886
AAAATAATATAATATAAT	0	0	0	3	0	3	0	0	0	0	0	0	0	0	0	0	0	0	0	0	0	0	0	0	0	0	0	0	0	0	NA	NA	NA	NA	NA
AAAATAATATAATATAATAT	23	9	32	19	15	34	3	0	3	18	6	24	9	0	9	57	31	88	381	343	724	119	72	191	226	618	844	3	0	3	0.742094	0.0591082	0.0284527	0.0157982	4.58487
AAAATAATATAATATAT	0	0	0	0	0	0	0	0	0	0	0	0	0	0	0	0	0	0	3	0	3	0	0	0	0	0	0	0	0	0	NA	0	NA	NA	NA
AAAATAATATAATATATAAT	0	0	0	0	0	0	0	0	0	0	0	0	0	0	0	0	0	0	3	0	3	0	0	0	0	0	0	0	0	0	NA	0	NA	NA	NA
AAAATAATATATAATAATAT	0	0	0	0	0	0	0	0	0	0	0	0	0	0	0	0	0	0	6	6	12	6	0	6	0	0	0	0	0	0	NA	0	0	NA	NA
AAAATAATATATTAAATTAT	0	0	0	0	0	0	0	0	0	0	3	3	0	0	0	0	0	0	0	0	0	0	0	0	0	0	0	0	0	0	NA	NA	NA	NA	NA
AAAATAATATATTATAATAT	0	0	0	0	0	0	0	0	0	0	0	0	0	0	0	0	0	0	6	0	6	3	3	6	0	0	0	0	0	0	NA	0	0	NA	NA
AAAATAC	0	0	0	0	26	26	0	8	8	0	0	0	0	0	0	8	24	32	32	28	60	32	58	90	0	0	0	0	0	0	0	0.545418	0.161021	NA	NA
AAAATACAAAATAT	0	0	0	0	0	0	0	0	0	0	0	0	0	0	0	0	0	0	0	4	4	0	0	0	0	0	0	0	0	0	NA	0	NA	NA	NA
AAAATACAACATAC	0	0	0	0	0	0	0	0	0	0	0	0	0	0	0	0	0	0	49	49	98	0	5	5	0	0	0	0	0	0	NA	0	0	NA	NA
AAAATACAAT	0	0	0	1909	2205	4114	474	265	739	0	6	6	0	0	0	8	0	8	7920	11518	19438	7605	4198	11803	55	45	100	0	0	0	0	0.266391	0.11342	0.0333343	NA
AAAATACAATAAAATACTAT	0	0	0	0	0	0	0	0	0	0	0	0	0	0	0	0	0	0	3	0	3	0	0	0	0	0	0	0	0	0	NA	0	NA	NA	NA
AAAATACAATAAAATAGAAT	0	0	0	66	63	129	9	12	21	0	0	0	0	0	0	0	0	0	188	281	469	132	120	252	0	0	0	0	0	0	NA	0.346198	0.150958	NA	NA
AAAATACAATAAAATATAAT	0	0	0	0	3	3	0	3	3	0	0	0	0	0	0	0	0	0	15	48	63	36	45	81	0	0	0	0	0	0	NA	0.059936	0.0670923	NA	NA
AAAATACAATAAAATTCAAT	0	0	0	0	0	0	0	0	0	0	0	0	0	0	0	0	0	0	0	0	0	0	3	3	0	0	0	0	0	0	NA	NA	0	NA	NA
AAAATACAATAACATACAAT	0	0	0	6	15	21	0	3	3	0	0	0	0	0	0	0	0	0	21	9	30	3	3	6	0	0	0	0	0	0	NA	0.88106	0.905745	NA	NA
AAAATACAATAACATAGAAT	0	0	0	3	0	3	0	0	0	0	0	0	0	0	0	0	0	0	39	6	45	3	0	3	0	0	0	0	0	0	NA	0.0839105	0	NA	NA
AAAATACAATAACATATAAT	0	0	0	0	0	0	0	0	0	0	0	0	0	0	0	0	0	0	0	0	0	3	0	3	0	0	0	0	0	0	NA	NA	0	NA	NA
AAAATACAATACAAT	0	0	0	191	532	723	22	23	45	0	0	0	0	0	0	4	0	4	1127	2299	3426	207	353	560	4	8	12	0	0	0	0	0.265618	0.145566	0	NA
AAAATACAATACAATACAAT	0	0	0	210	420	630	15	12	27	0	0	0	0	0	0	0	0	0	1016	1770	2786	164	365	529	12	6	18	0	0	0	NA	0.284621	0.0924579	0	NA
AAAATACAATACAATAGAAT	0	0	0	0	0	0	0	0	0	0	0	0	0	0	0	0	0	0	0	3	3	0	3	3	0	0	0	0	0	0	NA	0	0	NA	NA
AAAATACAATACAATATAAT	0	0	0	0	0	0	0	0	0	0	0	0	0	0	0	0	0	0	0	6	6	0	0	0	0	0	0	0	0	0	NA	0	NA	NA	NA
AAAATACAATAGAAT	0	0	0	0	0	0	0	0	0	0	0	0	0	0	0	0	0	0	4	0	4	0	0	0	0	0	0	0	0	0	NA	0	NA	NA	NA
AAAATACAATATAATACAAT	0	0	0	0	3	3	0	0	0	0	0	0	0	0	0	0	0	0	0	0	0	0	0	0	0	0	0	0	0	0	NA	NA	NA	NA	NA
AAAATACAATATAATATAAT	0	0	0	0	0	0	0	0	0	0	0	0	0	0	0	0	0	0	3	0	3	3	0	3	0	0	0	0	0	0	NA	0	0	NA	NA
AAAATACAATATAC	0	0	0	0	0	0	0	0	0	0	0	0	0	0	0	0	0	0	0	4	4	4	4	8	0	0	0	0	0	0	NA	0	0	NA	NA
AAAATACAC	0	0	0	14	6	20	14	0	14	0	0	0	0	0	0	20	107	127	121	20	141	52	35	87	8	0	8	0	0	0	0	0.178533	0.291504	0	NA
AAAATACACAAAATACCC	0	0	0	0	0	0	0	0	0	0	0	0	0	0	0	0	6	6	0	0	0	0	0	0	0	0	0	0	0	0	0	NA	NA	NA	NA
AAAATACACAAAATAGAC	0	0	0	6	3	9	0	0	0	0	0	0	0	0	0	9	13	22	45	18	63	9	6	15	0	0	0	0	0	0	0	0.179808	0	NA	NA
AAAATACACAAAATATAC	0	0	0	0	6	6	0	0	0	0	0	0	0	0	0	0	3	3	9	12	21	0	0	0	0	0	0	0	0	0	0	0.359616	NA	NA	NA
AAAATACACAATAC	0	0	0	0	0	0	0	0	0	0	0	0	0	0	0	0	0	0	0	0	0	0	4	4	0	0	0	0	0	0	NA	NA	0	NA	NA
AAAATACGGAAGCGG	0	0	0	0	0	0	0	0	0	0	0	0	0	0	0	0	0	0	5	4	9	0	0	0	0	0	0	0	0	0	NA	0	NA	NA	NA
AAAATACT	0	0	0	8	0	8	0	0	0	0	0	0	0	0	0	0	0	0	0	0	0	0	0	0	0	0	0	0	0	0	NA	NA	NA	NA	NA
AAAATACTAAATTACT	0	0	0	0	4	4	0	0	0	0	0	0	0	0	0	0	0	0	0	0	0	0	0	0	0	0	0	0	0	0	NA	NA	NA	NA	NA
AAAATAG	0	0	0	461	1610	2071	38	162	200	43	299	342	0	0	0	0	553	553	13208	20338	33546	2629	3659	6288	700	1109	1809	0	0	0	0	0.0777046	0.0576174	0.105033	NA
AAAATAGAAAATAT	0	0	0	41	57	98	0	13	13	0	0	0	0	0	0	0	9	9	3681	4018	7699	620	668	1288	125	158	283	0	0	0	0	0.0160214	0.0182837	0	NA
AAAATAGAAG	0	0	0	0	0	0	0	0	0	0	0	0	0	0	0	0	0	0	0	14	14	14	0	14	0	0	0	0	0	0	NA	0	0	NA	NA
AAAATAGAAT	13	0	13	33094	58782	91876	11811	13716	25527	122	400	522	353	240	593	33	178	211	37925	240717	278642	23808	138740	162548	1120	4261	5381	87	195	282	0.125734	0.415014	0.284482	0.0538949	3.21374
AAAATAGAATAAAATAGATT	0	0	0	0	0	0	0	6	6	0	0	0	0	0	0	0	0	0	3	0	3	0	9	9	0	0	0	0	0	0	NA	0	1.20766	NA	NA
AAAATAGAATAAAATATAAT	0	0	0	91	170	261	38	39	77	0	3	3	3	0	3	3	0	3	220	919	1139	122	218	340	3	12	15	0	0	0	0	0.288419	0.410249	0.111114	NA
AAAATAGAATAAAATTGAAT	0	0	0	0	0	0	0	3	3	0	0	0	0	0	0	0	0	0	0	0	0	0	12	12	0	0	0	0	0	0	NA	NA	0.452873	NA	NA
AAAATAGAATAAATTAGAAT	0	0	0	0	0	0	0	0	0	0	0	0	0	0	0	0	0	0	0	3	3	0	12	12	0	0	0	0	0	0	NA	0	0	NA	NA
AAAATAGAATAACAAAGAAT	0	0	0	9	18	27	0	0	0	0	0	0	0	0	0	0	0	0	36	93	129	0	18	18	3	3	6	0	0	0	NA	0.26344	0	0	NA
AAAATAGAATAACATACAAT	0	0	0	15	6	21	3	0	3	0	0	0	0	0	0	0	0	0	30	6	36	0	0	0	0	0	0	0	0	0	NA	0.734217	NA	NA	NA
AAAATAGAATAACATAGAAT	6	3	9	9315	14951	24266	1313	1886	3199	96	175	271	191	112	303	57	92	149	30768	96702	127470	7785	24229	32014	790	1252	2042	155	186	341	0.123267	0.239606	0.181013	0.0737316	1.35798
AAAATAGAATAACATATAAT	0	0	0	18	73	91	0	6	6	0	0	0	3	0	3	0	0	0	81	373	454	18	75	93	3	9	12	0	3	3	NA	0.252286	0.11687	0	1.52829
AAAATAGAATAACTTAGAAT	0	0	0	0	0	0	0	0	0	0	0	0	0	0	0	0	0	0	3	0	3	0	0	0	0	0	0	0	0	0	NA	0	NA	NA	NA
AAAATAGAATAAGATAGAAT	0	0	0	0	0	0	0	0	0	0	0	0	0	0	0	0	0	0	0	3	3	0	3	3	0	3	3	0	0	0	NA	0	0	0	NA
AAAATAGAATAATATAGAAT	0	0	0	0	0	0	0	0	0	0	0	0	0	0	0	0	0	0	3	3	6	0	0	0	0	0	0	0	0	0	NA	0	NA	NA	NA
AAAATAGAATAATATATAAT	0	0	0	0	0	0	0	0	0	0	0	0	0	0	0	0	0	0	0	3	3	0	0	0	0	0	0	0	0	0	NA	0	NA	NA	NA
AAAATAGAATACAATACAAT	0	0	0	3	6	9	0	0	0	0	0	0	0	0	0	0	0	0	12	0	12	0	0	0	0	0	0	0	0	0	NA	0.943993	NA	NA	NA
AAAATAGAATACAATAGAAT	0	0	0	40	0	40	0	0	0	0	0	0	0	0	0	0	0	0	62	21	83	9	6	15	0	0	0	0	0	0	NA	0.606582	0	NA	NA
AAAATAGAATACCATAGAAT	0	0	0	3	0	3	0	0	0	0	0	0	0	0	0	0	0	0	0	0	0	0	0	0	0	0	0	0	0	0	NA	NA	NA	NA	NA
AAAATAGAATAGAAT	0	0	0	0	17	17	0	0	0	0	0	0	0	0	0	0	0	0	0	8	8	0	5	5	0	0	0	0	0	0	NA	2.67465	0	NA	NA
AAAATAGAATAGAATAGAAT	0	0	0	195	303	498	33	30	63	0	0	0	0	0	0	0	0	0	94	122	216	9	36	45	0	0	0	0	0	0	NA	2.9019	2.53609	NA	NA
AAAATAGAATAGCATAGAAT	0	0	0	3	0	3	0	0	0	0	0	0	0	0	0	0	0	0	3	0	3	0	0	0	0	0	0	0	0	0	NA	1.25866	NA	NA	NA
AAAATAGAATATAATAGAAT	0	0	0	133	166	299	44	31	75	0	0	0	0	0	0	0	0	0	76	215	291	110	90	200	0	0	0	0	0	0	NA	1.29326	0.679309	NA	NA
AAAATAGAATATAATATAAT	0	0	0	0	3	3	0	0	0	0	0	0	0	0	0	0	0	0	3	3	6	0	0	0	0	0	0	0	0	0	NA	0.629328	NA	NA	NA
AAAATAGAATATCATAGAAT	0	0	0	6	6	12	3	3	6	0	0	0	0	0	0	0	0	0	18	6	24	0	0	0	0	0	0	0	0	0	NA	0.629328	NA	NA	NA
AAAATAGAATTAAATAGAAT	0	0	0	0	0	0	0	0	0	0	0	0	0	0	0	0	0	0	0	3	3	0	0	0	0	0	0	0	0	0	NA	0	NA	NA	NA
AAAATAGAC	0	0	0	196713	139652	336365	19853	11464	31317	1431	1087	2518	0	0	0	106506	49866	156372	811849	613157	1425006	200393	137236	337629	25988	24059	50047	0	0	0	0	0.297099	0.168026	0.0279523	NA
AAAATAGACAAAATAGAG	0	0	0	0	0	0	0	0	0	0	0	0	0	0	0	0	0	0	0	3	3	0	0	0	0	0	0	0	0	0	NA	0	NA	NA	NA
AAAATAGACAAAATAGAT	0	0	0	0	3	3	0	0	0	0	0	0	0	0	0	0	0	0	3	0	3	3	3	6	0	0	0	0	0	0	NA	1.25866	0	NA	NA
AAAATAGACAAAATAGCC	0	0	0	0	3	3	0	0	0	0	0	0	0	0	0	0	0	0	3	0	3	0	0	0	0	0	0	0	0	0	NA	1.25866	NA	NA	NA
AAAATAGACAAAATATAC	0	0	0	60	84	144	6	12	18	0	0	0	0	0	0	18	24	42	257	422	679	85	75	160	3	3	6	0	0	0	0	0.266932	0.203793	0	NA
AAAATAGACAAACTAGAC	0	0	0	0	0	0	0	0	0	0	0	0	0	0	0	0	3	3	0	0	0	0	0	0	0	0	0	0	0	0	0	NA	NA	NA	NA
AAAATAGACAAATTAGAC	0	0	0	3	0	3	0	0	0	0	0	0	0	0	0	0	6	6	12	17	29	0	0	0	0	0	0	0	0	0	0	0.130206	NA	NA	NA
AAAATAGACAACAGAC	0	0	0	0	12	12	0	0	0	0	0	0	0	0	0	52	0	52	52	20	72	12	0	12	0	0	0	0	0	0	0	0.209776	0	NA	NA
AAAATAGACAATAG	0	0	0	70	65	135	4	0	4	0	4	4	0	0	0	4	12	16	103	337	440	51	53	104	0	12	12	0	0	0	0	0.386179	0.0696727	0.185191	NA
AAAATAGACAATAGAC	0	0	0	277	196	473	34	19	53	0	5	5	0	0	0	55	0	55	922	627	1549	191	168	359	48	4	52	0	0	0	0	0.384341	0.267435	0.0534203	NA
AAAATAGACAATATAC	0	0	0	0	0	0	0	0	0	0	0	0	0	0	0	0	0	0	0	8	8	0	0	0	0	0	0	0	0	0	NA	0	NA	NA	NA
AAAATAGACACAATAGAC	0	0	0	0	0	0	0	0	0	0	0	0	0	0	0	0	0	0	3	0	3	0	6	6	0	0	0	0	0	0	NA	0	0	NA	NA
AAAATAGACATAATAGAC	0	0	0	0	0	0	0	0	0	0	0	0	0	0	0	0	0	0	9	0	9	0	0	0	0	0	0	0	0	0	NA	0	NA	NA	NA
AAAATAGACGAAATAGAC	0	0	0	0	0	0	6	0	6	0	0	0	0	0	0	0	0	0	0	3	3	3	0	3	0	0	0	0	0	0	NA	0	3.62298	NA	NA
AAAATAGACTAAATAGAC	0	0	0	0	0	0	0	0	0	0	0	0	0	0	0	0	0	0	0	3	3	0	0	0	0	0	0	0	0	0	NA	0	NA	NA	NA
AAAATAGATT	0	0	0	6	0	6	0	0	0	0	0	0	0	0	0	0	0	0	0	0	0	0	0	0	0	6	6	0	0	0	NA	NA	NA	0	NA
AAAATAGT	0	0	0	0	0	0	0	0	0	0	0	0	0	0	0	0	0	0	0	7	7	0	0	0	0	0	0	0	0	0	NA	0	NA	NA	NA
AAAATAT	14495	11055	25550	51705	49242	100947	5760	6256	12016	119570	130768	250338	7901	7531	15432	126880	152061	278941	33011412	31702339	64713751	8664125	8429468	17093593	1665784	2194675	3860459	9144	9343	18487	0.186926	0.00196338	0.00127339	0.036027	1.27574
AAAATATAAAATATAAATAT	0	0	0	0	0	0	0	0	0	0	0	0	0	0	0	0	0	0	0	0	0	0	0	0	0	12	12	0	0	0	NA	NA	NA	0	NA
AAAATATAAAATATAT	0	0	0	0	0	0	0	0	0	0	0	0	0	0	0	0	0	0	8	4	12	0	0	0	6	0	6	0	0	0	NA	0	NA	0	NA
AAAATATAAAATCT	0	0	0	0	0	0	0	0	0	0	0	0	0	0	0	0	0	0	60	79	139	4	16	20	4	4	8	0	0	0	NA	0	0	0	NA
AAAATATAAAATGT	0	0	0	0	0	0	0	0	0	0	0	0	0	0	0	0	0	0	4	0	4	0	0	0	0	0	0	0	0	0	NA	0	NA	NA	NA
AAAATATAAAATTT	0	0	0	0	0	0	0	0	0	0	0	0	0	0	0	4	0	4	0	4	4	0	0	0	0	0	0	0	0	0	0	0	NA	NA	NA
AAAATATAAACAAT	0	0	0	0	0	0	0	0	0	0	0	0	0	0	0	0	0	0	5	0	5	0	0	0	0	0	0	0	0	0	NA	0	NA	NA	NA
AAAATATAAACTAT	0	0	0	0	0	0	0	0	0	0	0	0	0	0	0	0	0	0	17	4	21	0	0	0	0	0	0	0	0	0	NA	0	NA	NA	NA
AAAATATAAAGTAT	0	0	0	6	0	6	0	0	0	0	0	0	0	0	0	0	0	0	647	470	1117	182	79	261	35	36	71	0	0	0	NA	0.00676091	0	0	NA
AAAATATAAATAAATATAAT	0	0	0	0	0	0	0	0	0	0	0	0	0	0	0	0	0	0	0	3	3	0	0	0	0	0	0	0	0	0	NA	0	NA	NA	NA
AAAATATAAATAT	0	0	0	0	0	0	0	0	0	0	0	0	0	0	0	0	0	0	0	0	0	0	0	0	0	28	28	0	44	44	NA	NA	NA	0	0
AAAATATAAATTAT	0	0	0	0	5	5	0	0	0	0	0	0	0	0	0	0	0	0	18	23	41	21	31	52	4	5	9	0	4	4	NA	0.153495	0	0	0
AAAATATAACATAT	0	0	0	4	26	30	0	0	0	0	0	0	0	0	0	0	0	0	81	104	185	4	49	53	0	0	0	0	0	0	NA	0.204107	0	NA	NA
AAAATATAAG	0	0	0	0	0	0	0	0	0	0	0	0	0	0	0	0	0	0	0	0	0	6	0	6	0	0	0	0	0	0	NA	NA	0	NA	NA
AAAATATAAT	227	39	266	2091	5939	8030	1970	1755	3725	344	407	751	83	22	105	242	120	362	43501	87467	130968	74456	71277	145733	5025	10666	15691	94	64	158	1.49956	0.0771716	0.0463025	0.0265907	1.01563
AAAATATAATAAAATATATT	0	0	0	0	0	0	0	0	0	0	0	0	0	0	0	0	0	0	3	21	24	0	12	12	0	0	0	0	0	0	NA	0	0	NA	NA
AAAATATAATAAAATATTAT	0	0	0	0	0	0	0	0	0	0	0	0	0	0	0	0	0	0	3	3	6	0	3	3	0	0	0	0	0	0	NA	0	0	NA	NA
AAAATATAATAAAATTTAAT	0	0	0	0	0	0	0	0	0	0	0	0	0	0	0	0	0	0	0	9	9	0	9	9	0	0	0	0	0	0	NA	0	0	NA	NA
AAAATATAATAAATTATAAT	0	0	0	0	0	0	0	0	0	0	0	0	0	0	0	0	0	0	0	0	0	0	6	6	0	0	0	0	0	0	NA	NA	0	NA	NA
AAAATATAATAACAAAGAAT	0	0	0	0	0	0	0	0	0	0	0	0	0	0	0	0	0	0	3	0	3	0	0	0	0	0	0	0	0	0	NA	0	NA	NA	NA
AAAATATAATAACAAATAAT	0	0	0	0	0	0	0	0	0	0	0	0	0	0	0	0	0	0	0	6	6	3	0	3	0	0	0	0	0	0	NA	0	0	NA	NA
AAAATATAATAACAT	0	0	0	0	4	4	0	0	0	0	0	0	0	0	0	0	0	0	0	0	0	0	0	0	0	0	0	0	0	0	NA	NA	NA	NA	NA
AAAATATAATAACATACAAT	0	0	0	6	3	9	0	0	0	0	0	0	0	0	0	0	0	0	6	6	12	0	0	0	0	0	0	0	0	0	NA	0.943993	NA	NA	NA
AAAATATAATAACATAGAAT	0	0	0	36	82	118	3	3	6	0	0	0	0	0	0	0	0	0	175	493	668	15	88	103	3	0	3	0	0	0	NA	0.222338	0.105524	0	NA
AAAATATAATAACATATAAT	3	3	6	63	446	509	48	97	145	3	3	6	6	9	15	0	0	0	1075	3755	4830	882	1762	2644	6	34	40	0	6	6	NA	0.132641	0.0993442	0.0833357	3.82072
AAAATATAATAACATATTAT	0	0	0	0	0	0	0	0	0	0	0	0	0	0	0	0	0	0	0	3	3	0	0	0	0	0	0	0	0	0	NA	0	NA	NA	NA
AAAATATAATAACATTTAAT	0	0	0	0	0	0	0	0	0	0	0	0	0	0	0	0	0	0	0	3	3	0	3	3	0	0	0	0	0	0	NA	0	0	NA	NA
AAAATATAATAACTTATAAT	0	0	0	0	0	0	0	0	0	0	0	0	0	0	0	0	0	0	0	3	3	0	0	0	0	0	0	0	0	0	NA	0	NA	NA	NA
AAAATATAATAATATAGAAT	0	0	0	0	0	0	0	0	0	0	0	0	0	0	0	0	0	0	0	3	3	0	0	0	0	0	0	0	0	0	NA	0	NA	NA	NA
AAAATATAATAATATATAAT	0	0	0	3	7	10	0	0	0	0	0	0	0	0	0	0	0	0	12	160	172	61	90	151	0	0	0	0	0	0	NA	0.0731777	0	NA	NA
AAAATATAATAC	0	0	0	0	6	6	0	0	0	0	0	0	0	0	0	0	0	0	464	584	1048	54	86	140	39	61	100	0	0	0	NA	0.00720605	0	0	NA
AAAATATAATACAAT	0	0	0	0	0	0	0	0	0	0	0	0	0	0	0	0	0	0	6	0	6	0	0	0	0	0	0	0	0	0	NA	0	NA	NA	NA
AAAATATAATACAATATAAT	0	0	0	0	0	0	0	0	0	0	0	0	0	0	0	0	0	0	6	6	12	0	3	3	0	0	0	0	0	0	NA	0	0	NA	NA
AAAATATAATAGAATAGAAT	0	0	0	0	3	3	0	0	0	0	0	0	0	0	0	0	0	0	0	3	3	0	0	0	0	0	0	0	0	0	NA	1.25866	NA	NA	NA
AAAATATAATAT	0	0	0	18	16	34	0	0	0	0	0	0	0	0	0	0	0	0	584	529	1113	183	164	347	790	969	1759	0	0	0	NA	0.0384495	0	0	NA
AAAATATAATATAAT	367	46	413	45	24	69	14	9	23	72	42	114	22	38	60	164	56	220	1037	1055	2092	217	273	490	1498	3776	5274	22	41	63	3.83106	0.041514	0.0850292	0.0120089	1.45551
AAAATATAATATAATACAAT	0	0	0	0	0	0	0	0	0	0	0	0	0	0	0	0	0	0	6	0	6	0	0	0	0	0	0	0	0	0	NA	0	NA	NA	NA
AAAATATAATATAATAGAAT	0	0	0	3	6	9	0	3	3	0	0	0	0	0	0	0	0	0	0	3	3	0	3	3	0	0	0	0	0	0	NA	3.77597	1.81149	NA	NA
AAAATATAATATAATAT	0	0	0	6	0	6	0	0	0	17	13	30	0	0	0	7	0	7	104	60	164	10	16	26	328	187	515	0	0	0	0	0.0460484	0	0.0323634	NA
AAAATATAATATAATATAAT	46	0	46	126	166	292	24	27	51	18	51	69	3	0	3	80	20	100	2709	2850	5559	867	805	1672	454	2365	2819	12	34	46	0.938749	0.066114	0.0552548	0.0135986	0.099671
AAAATATAATATAATATATT	0	0	0	0	0	0	0	0	0	0	0	0	0	0	0	0	0	0	0	0	0	0	3	3	0	0	0	0	0	0	NA	NA	0	NA	NA
AAAATATAATATAT	18	4	22	0	0	0	0	0	0	8	104	112	0	0	0	86	8	94	23	68	91	10	4	14	13	169	182	0	0	0	0.477624	0	0	0.34189	NA
AAAATATAATATATAATAT	0	0	0	0	0	0	0	0	0	0	225	225	0	0	0	0	3	3	0	0	0	0	0	0	0	389	389	0	0	0	0	NA	NA	0.321346	NA
AAAATATAATATATTATAAT	0	0	0	0	0	0	0	0	0	0	0	0	0	0	0	0	0	0	0	0	0	0	0	0	0	3	3	0	0	0	NA	NA	NA	0	NA
AAAATATAATATCATATAAT	0	0	0	0	3	3	0	0	0	0	0	0	0	0	0	0	0	0	3	13	16	3	3	6	0	0	0	0	0	0	NA	0.235998	0	NA	NA
AAAATATAATTAAATATAAT	0	0	0	0	6	6	0	0	0	0	0	0	0	0	0	0	0	0	0	0	0	0	6	6	0	0	0	0	0	0	NA	NA	0	NA	NA
AAAATATAC	0	0	0	71	466	537	47	80	127	0	6	6	0	0	0	7	124	131	584	2551	3135	920	1438	2358	0	24	24	0	0	0	0	0.215598	0.0975655	0.138893	NA
AAAATATACAAAATATAT	0	0	0	0	0	0	0	0	0	0	0	0	0	0	0	0	0	0	0	3	3	0	3	3	0	0	0	0	0	0	NA	0	0	NA	NA
AAAATATACAAATTAGAC	0	0	0	0	0	0	0	0	0	0	0	0	0	0	0	0	0	0	0	3	3	0	0	0	0	0	0	0	0	0	NA	0	NA	NA	NA
AAAATATACAATAGAC	0	0	0	0	0	0	0	0	0	0	0	0	0	0	0	0	0	0	4	4	8	0	4	4	0	0	0	0	0	0	NA	0	0	NA	NA
AAAATATACAATAT	0	0	0	0	8	8	0	0	0	0	0	0	0	0	0	0	0	0	8	48	56	13	17	30	0	0	0	0	0	0	NA	0.179808	0	NA	NA
AAAATATACAATATAC	0	0	0	0	0	0	0	0	0	0	0	0	0	0	0	0	0	0	0	4	4	0	0	0	0	0	0	0	0	0	NA	0	NA	NA	NA
AAAATATAT	0	0	0	0	0	0	0	0	0	0	0	0	0	0	0	6	7	13	26	70	96	0	18	18	0	0	0	0	0	0	0	0	0	NA	NA
AAAATATATAAT	0	0	0	0	0	0	0	0	0	0	0	0	0	0	0	0	0	0	0	0	0	5	0	5	0	0	0	0	0	0	NA	NA	0	NA	NA
AAAATATATAATAATATATT	0	0	0	0	0	0	0	0	0	0	0	0	0	0	0	0	0	0	0	0	0	3	0	3	0	0	0	0	0	0	NA	NA	0	NA	NA
AAAATATATAATAT	4	0	4	0	0	0	0	0	0	0	1271	1271	0	0	0	69	310	379	12	49	61	8	8	16	37	2009	2046	0	0	0	0.0215384	0	0	0.345128	NA
AAAATATATAATATAT	0	0	0	0	0	0	0	0	0	0	0	0	0	0	0	0	4	4	0	0	0	0	0	0	0	0	0	0	0	0	0	NA	NA	NA	NA
AAAATATATATTATAT	0	0	0	0	0	0	0	0	0	0	0	0	0	0	0	0	0	0	0	6	6	0	0	0	0	0	0	0	0	0	NA	0	NA	NA	NA
AAAATATATATTATATGT	0	0	0	4	0	4	0	0	0	0	0	0	0	0	0	0	0	0	0	0	0	0	0	0	0	0	0	0	0	0	NA	NA	NA	NA	NA
AAAATATATT	0	0	0	0	6	6	0	0	0	0	0	0	0	0	0	0	0	0	0	38	38	0	49	49	0	0	0	0	0	0	NA	0.198735	0	NA	NA
AAAATATATTAACATATAAT	0	0	0	0	0	0	0	0	0	0	0	0	0	0	0	0	0	0	0	3	3	0	0	0	0	0	0	0	0	0	NA	0	NA	NA	NA
AAAATATATTATAATATAAT	0	0	0	0	0	0	0	0	0	0	0	0	0	0	0	0	0	0	0	0	0	0	3	3	0	0	0	0	0	0	NA	NA	0	NA	NA
AAAATATATTATAATATATT	0	0	0	0	3	3	0	0	0	0	0	0	0	0	0	0	0	0	0	3	3	0	0	0	0	0	0	0	0	0	NA	1.25866	NA	NA	NA
AAAATATATTATATTATATT	0	0	0	0	0	0	0	0	0	0	0	0	0	0	0	0	0	0	6	0	6	0	0	0	0	0	0	0	0	0	NA	0	NA	NA	NA
AAAATATCATATAATATAAT	0	0	0	0	0	0	0	3	3	0	0	0	0	0	0	0	0	0	0	0	0	0	0	0	0	0	0	0	0	0	NA	NA	NA	NA	NA
AAAATATGAAATAT	0	0	0	0	0	0	0	0	0	0	0	0	0	0	0	0	8	8	0	12	12	0	0	0	0	0	0	0	0	0	0	0	NA	NA	NA
AAAATATGTATAACAGTAC	0	0	0	0	0	0	0	0	0	0	0	0	0	0	0	0	0	0	3	0	3	0	0	0	0	0	0	0	0	0	NA	0	NA	NA	NA
AAAATATTAAATAT	0	0	0	0	0	0	0	0	0	0	0	0	0	0	0	0	8	8	69	209	278	28	57	85	0	24	24	0	8	8	0	0	0	0	0
AAAATATTAT	0	0	0	0	0	0	0	0	0	0	0	0	0	0	0	0	0	0	0	24	24	12	6	18	0	0	0	0	0	0	NA	0	0	NA	NA
AAAATATTATAATATATAAT	0	0	0	0	0	0	0	0	0	0	0	0	0	0	0	0	0	0	0	3	3	0	0	0	0	0	0	0	0	0	NA	0	NA	NA	NA
AAAATATTATAATATATTAT	0	0	0	0	0	0	0	0	0	0	0	0	0	0	0	0	0	0	3	0	3	0	3	3	0	0	0	0	0	0	NA	0	0	NA	NA
AAAATATTATTAAATATTAT	0	0	0	0	0	0	0	0	0	0	0	0	0	0	0	0	0	0	0	0	0	0	3	3	0	0	0	0	0	0	NA	NA	0	NA	NA
AAAATCAAAT	0	0	0	9	0	9	0	0	0	0	0	0	0	0	0	0	0	0	0	0	0	0	0	0	0	0	0	0	0	0	NA	NA	NA	NA	NA
AAAATCT	0	0	0	0	18	18	0	0	0	0	0	0	8	9	17	0	0	0	856	731	1587	129	150	279	40	0	40	47	105	152	NA	0.0142759	0	0	0.170927
AAAATCTAAG	0	0	0	0	0	0	0	0	0	0	0	0	0	0	0	0	0	0	0	0	0	9	0	9	0	0	0	0	0	0	NA	NA	0	NA	NA
AAAATCTAAT	0	0	0	0	0	0	0	0	0	0	0	0	0	0	0	0	0	0	6	7	13	25	0	25	0	0	0	0	0	0	NA	0	0	NA	NA
AAAATCTAATACAATCTAAT	0	0	0	0	0	0	0	0	0	0	0	0	0	0	0	0	0	0	3	0	3	0	0	0	0	0	0	0	0	0	NA	0	NA	NA	NA
AAAATGAAT	0	0	0	0	9	9	0	0	0	0	0	0	0	0	0	0	0	0	0	0	0	0	0	0	0	0	0	0	0	0	NA	NA	NA	NA	NA
AAAATGGAATAACATAGAAT	0	0	0	0	0	0	0	0	0	0	0	0	0	0	0	0	0	0	10	0	10	0	0	0	3	0	3	0	0	0	NA	0	NA	0	NA
AAAATGGGG	0	0	0	6	0	6	0	0	0	0	0	0	0	0	0	0	0	0	0	0	0	0	0	0	0	0	0	0	0	0	NA	NA	NA	NA	NA
AAAATGTTATTATATGTTAT	0	0	0	0	0	0	0	0	0	0	0	0	0	0	0	0	0	0	3	0	3	0	0	0	0	0	0	0	0	0	NA	0	NA	NA	NA
AAAATT	0	0	0	0	9	9	10	0	10	0	0	0	0	0	0	0	0	0	0	0	0	40	68	108	0	0	0	0	0	0	NA	NA	0.167731	NA	NA
AAAATTAAAT	0	0	0	0	0	0	6	0	6	0	13	13	0	8	8	0	0	0	17	14	31	60	52	112	32	0	32	0	0	0	NA	0	0.0970442	0.225701	NA
AAAATTAAATATAATTAAAT	0	0	0	0	0	0	0	0	0	0	0	0	0	0	0	0	0	0	3	0	3	0	0	0	0	0	0	0	0	0	NA	0	NA	NA	NA
AAAATTAAATTAAATTAAAT	0	0	0	0	0	0	0	0	0	0	0	0	0	0	0	0	0	0	0	0	0	0	0	0	0	3	3	0	0	0	NA	NA	NA	0	NA
AAAATTAATTT	0	0	0	0	0	0	0	0	0	0	0	0	0	0	0	0	0	0	7	0	7	0	0	0	0	0	0	0	0	0	NA	0	NA	NA	NA
AAAATTAC	0	0	0	0	0	0	0	0	0	0	2426	2426	0	0	0	0	0	0	0	0	0	0	0	0	0	3124	3124	0	0	0	NA	NA	NA	0.431439	NA
AAAATTACTAAATTAC	0	0	0	0	0	0	0	0	0	0	634	634	0	0	0	0	0	0	4	0	4	0	0	0	0	562	562	0	0	0	NA	0	NA	0.626748	NA
AAAATTAG	0	0	0	0	0	0	0	0	0	0	0	0	0	0	0	0	0	0	13	13	26	0	0	0	0	0	0	0	0	0	NA	0	NA	NA	NA
AAAATTATATTATAG	0	0	0	0	0	0	0	0	0	0	0	0	0	0	0	0	0	0	0	0	0	4	0	4	0	0	0	0	0	0	NA	NA	0	NA	NA
AAAATTATATTATATTATAT	0	0	0	0	0	0	0	0	0	0	0	0	0	0	0	0	0	0	0	0	0	0	0	0	0	3	3	0	0	0	NA	NA	NA	0	NA
AAAATTCAAT	0	0	0	0	0	0	0	0	0	0	0	0	0	0	0	0	0	0	0	0	0	0	6	6	0	0	0	0	0	0	NA	NA	0	NA	NA
AAAATTCTTTAATAATGTT	0	0	0	8	16	24	0	0	0	0	0	0	0	0	0	0	0	0	9	7	16	0	0	0	0	0	0	0	0	0	NA	1.88799	NA	NA	NA
AAAATTG	0	0	0	0	0	0	0	0	0	0	0	0	0	0	0	0	0	0	10	0	10	0	0	0	0	0	0	0	0	0	NA	0	NA	NA	NA
AAAATTGAAT	0	0	0	0	0	0	0	0	0	0	0	0	0	0	0	0	0	0	13	6	19	0	6	6	0	0	0	0	0	0	NA	0	0	NA	NA
AAAATTGAATAACATAGAAT	0	0	0	0	0	0	0	3	3	0	0	0	0	0	0	0	0	0	6	27	33	6	3	9	0	0	0	0	0	0	NA	0	0.60383	NA	NA
AAAATTGAATAACATTGAAT	0	0	0	0	0	0	0	0	0	0	0	0	0	0	0	0	0	0	6	9	15	0	6	6	0	3	3	0	0	0	NA	0	0	0	NA
AAAATTT	9	12	21	0	0	0	0	8	8	0	0	0	0	0	0	10	0	10	44	83	127	41	41	82	131	80	211	16	0	16	4.28559	0	0.176731	0	0
AAAATTTAAT	0	0	0	0	13	13	0	6	6	8	0	8	0	0	0	0	0	0	29	172	201	62	131	193	33	14	47	0	0	0	NA	0.0814057	0.0563158	0.0945654	NA
AAAATTTAATAACATTTAAT	0	0	0	0	0	0	0	0	0	0	0	0	0	0	0	0	0	0	0	3	3	0	3	3	0	0	0	0	0	0	NA	0	0	NA	NA
AAAATTTATT	0	0	0	0	0	0	0	0	0	0	0	0	0	0	0	0	0	0	0	0	0	6	0	6	0	0	0	0	0	0	NA	NA	0	NA	NA
AAAATTTTAT	0	0	0	0	0	0	0	0	0	0	0	0	0	0	0	0	0	0	0	6	6	0	0	0	0	0	0	0	0	0	NA	0	NA	NA	NA
AAAC	0	0	0	118	223	341	26	27	53	0	0	0	0	0	0	0	0	0	143	91	234	52	52	104	0	0	0	27	14	41	NA	1.8342	0.923164	NA	0
AAACAAAT	0	0	0	29	7	36	0	7	7	0	15	15	0	0	0	0	0	0	813	393	1206	104	45	149	7	8	15	0	0	0	NA	0.0375718	0.0851036	0.555572	NA
AAACAAATAAAT	0	0	0	48	26	74	0	0	0	13	37	50	0	0	0	0	0	0	3511	2916	6427	881	492	1373	0	0	0	0	0	0	NA	0.0144921	0	NA	NA
AAACAAATAAATAAAT	0	0	0	0	0	0	0	0	0	0	0	0	0	0	0	0	0	0	28	42	70	4	0	4	0	0	0	0	0	0	NA	0	0	NA	NA
AAACAAATAAATAAATAAAT	0	0	0	7	6	13	4	0	4	0	0	0	0	0	0	3	3	6	270	328	598	55	58	113	0	10	10	0	0	0	0	0.0273621	0.0641236	0	NA
AAACAACAAACAAT	0	0	0	0	0	0	0	0	0	0	0	0	0	0	0	0	0	0	0	4	4	0	5	5	0	0	0	0	0	0	NA	0	0	NA	NA
AAACAACAAT	0	0	0	0	0	0	0	0	0	0	0	0	0	0	0	0	0	0	14	7	21	0	0	0	0	0	0	0	0	0	NA	0	NA	NA	NA
AAACAACAATAAACAAT	0	0	0	9	17	26	0	0	0	0	0	0	0	0	0	0	0	0	302	192	494	44	28	72	0	0	0	0	0	0	NA	0.0662451	0	NA	NA
AAACAAG	0	0	0	666	344	1010	28	10	38	0	0	0	0	0	0	114	8	122	3471	1338	4809	718	361	1079	0	8	8	0	0	0	0	0.264347	0.0637967	0	NA
AAACAAGAAACAAT	0	0	0	59	35	94	0	0	0	0	0	0	0	0	0	0	0	0	420	248	668	81	66	147	5	17	22	0	0	0	NA	0.177116	0	0	NA
AAACAAGACAAG	0	0	0	0	0	0	0	0	0	0	0	0	0	0	0	0	0	0	0	0	0	0	0	0	0	5	5	0	0	0	NA	NA	NA	0	NA
AAACAAT	0	0	0	1010234	892449	1902683	106465	91133	197598	2996	3942	6938	0	0	0	130334	103770	234104	22714414	21365220	44079634	5512217	4846896	10359113	530834	510309	1041143	0	0	0	0	0.0543295	0.0345538	0.00370223	NA
AAACAATAAACACT	0	0	0	0	0	0	0	0	0	0	0	0	0	0	0	0	0	0	5	0	5	0	0	0	0	0	0	0	0	0	NA	0	NA	NA	NA
AAACAATAAACATT	0	0	0	0	0	0	0	0	0	0	0	0	0	0	0	0	0	0	179	219	398	12	52	64	0	0	0	0	0	0	NA	0	0	NA	NA
AAACAATAAACTAT	0	0	0	0	0	0	0	0	0	0	0	0	0	0	0	0	0	0	8	4	12	0	0	0	0	0	0	0	0	0	NA	0	NA	NA	NA
AAACAATAAAGAAT	0	0	0	0	0	0	0	0	0	0	0	0	0	0	0	0	0	0	0	0	0	0	4	4	0	0	0	0	0	0	NA	NA	0	NA	NA
AAACAATAAATAAT	0	0	0	4	4	8	0	0	0	0	0	0	0	0	0	0	0	0	96	132	228	28	12	40	0	0	0	0	0	0	NA	0.0441634	0	NA	NA
AAACAATAAC	0	0	0	0	0	0	0	0	0	0	0	0	0	0	0	0	12	12	0	7	7	6	18	24	0	7	7	0	0	0	0	0	0	0	NA
AAACAATAACAAAGAATAAC	0	0	0	0	0	0	0	0	0	0	0	0	0	0	0	0	0	0	6	3	9	3	0	3	0	0	0	0	0	0	NA	0	0	NA	NA
AAACAATAACAAATAATAAC	0	0	0	0	0	0	0	0	0	0	0	0	0	0	0	0	0	0	3	0	3	0	0	0	0	0	0	0	0	0	NA	0	NA	NA	NA
AAACAATAACATACAATAAC	0	0	0	0	0	0	0	0	0	0	0	0	0	0	0	0	0	0	3	3	6	0	3	3	0	0	0	0	3	3	NA	0	0	NA	0
AAACAATAACATAGAATAAC	0	0	0	3	0	3	0	0	0	0	0	0	0	0	0	0	0	0	12	0	12	0	0	0	0	0	0	0	0	0	NA	0.314664	NA	NA	NA
AAACAATAACCAAT	0	0	0	0	0	0	0	0	0	0	0	0	0	0	0	0	0	0	4	4	8	0	0	0	0	0	0	0	0	0	NA	0	NA	NA	NA
AAACAATAAGCAAT	0	0	0	4	4	8	0	0	0	0	0	0	0	0	0	0	0	0	67	70	137	33	12	45	0	0	0	0	0	0	NA	0.0734982	0	NA	NA
AAACAATAATCAAT	0	0	0	0	8	8	0	0	0	0	0	0	0	0	0	0	0	0	4	32	36	0	8	8	0	0	0	0	0	0	NA	0.279702	0	NA	NA
AAACAATACACAAT	0	0	0	112	98	210	20	17	37	0	0	0	0	0	0	0	0	0	2911	1453	4364	448	243	691	0	0	0	0	0	0	NA	0.0605678	0.0969973	NA	NA
AAACAATAGACAAT	0	0	0	0	0	0	0	0	0	0	0	0	0	0	0	0	0	0	29	12	41	4	5	9	0	0	0	0	0	0	NA	0	0	NA	NA
AAACAATATACAAT	0	0	0	4	16	20	4	9	13	0	0	0	0	0	0	0	4	4	383	1139	1522	239	373	612	0	0	0	0	0	0	0	0.0165395	0.0384794	NA	NA
AAACAATTAACAAT	0	0	0	0	23	23	0	0	0	0	0	0	0	0	0	0	0	0	211	136	347	56	39	95	0	0	0	0	0	0	NA	0.0834268	0	NA	NA
AAACAC	17829	20960	38789	332121	176004	508125	45968	15260	61228	11944	8858	20802	30155	17300	47455	46326	16983	63309	473242	377899	851141	140607	71912	212519	39306	29824	69130	126575	63603	190178	1.25036	0.751409	0.521901	0.167178	0.381353
AAACACAAACACAAACAG	0	0	0	0	0	0	0	0	0	0	0	0	0	0	0	0	0	0	3	0	3	0	0	0	0	0	0	0	0	0	NA	0	NA	NA	NA
AAACACAAACACAAACCC	0	0	0	0	3	3	0	0	0	0	0	0	0	0	0	0	3	3	0	0	0	3	0	3	0	0	0	0	0	0	0	NA	0	NA	NA
AAACACAAACACAAACTC	0	0	0	0	0	0	0	0	0	0	0	0	0	0	0	0	0	0	0	3	3	0	0	0	0	0	0	0	0	0	NA	0	NA	NA	NA
AAACACAAACACAAAGAC	0	0	0	30	9	39	0	3	3	0	0	0	0	0	0	0	0	0	0	0	0	0	0	0	0	0	0	0	0	0	NA	NA	NA	NA	NA
AAACACAAACACAACAC	0	0	0	6	7	13	0	3	3	0	6	6	0	0	0	0	0	0	12	18	30	12	9	21	0	0	0	0	0	0	NA	0.545418	0.258784	NA	NA
AAACACAAACACAACCAC	0	0	0	12	3	15	0	0	0	0	3	3	0	0	0	0	0	0	6	3	9	3	0	3	0	0	0	0	0	0	NA	2.09776	0	NA	NA
AAACACAAACACAATCAC	0	0	0	0	0	0	0	0	0	0	0	0	0	0	0	0	0	0	0	6	6	0	0	0	0	0	0	0	0	0	NA	0	NA	NA	NA
AAACACAAACACACACAC	0	0	0	3	3	6	0	0	0	0	0	0	0	0	0	0	0	0	0	0	0	0	0	0	3	0	3	0	0	0	NA	NA	NA	0	NA
AAACACAAACT	0	0	0	0	0	0	0	0	0	0	0	0	0	0	0	0	0	0	0	5	5	0	0	0	0	0	0	0	0	0	NA	0	NA	NA	NA
AAACACAAAGAC	0	0	0	37	40	77	10	0	10	0	0	0	0	0	0	0	0	0	0	0	0	0	0	0	0	0	0	0	0	0	NA	NA	NA	NA	NA
AAACACAAAGACAAAGAC	0	0	0	24	24	48	6	0	6	0	0	0	0	0	0	0	0	0	12	3	15	3	0	3	0	0	0	0	0	0	NA	4.0277	3.62298	NA	NA
AAACACAACAC	0	0	0	7114	4828	11942	977	283	1260	495	238	733	142	40	182	2262	715	2977	12505	6165	18670	4146	885	5031	2691	1181	3872	1001	180	1181	0	0.805082	0.453683	0.105174	0.23552
AAACACAACACAACAC	0	0	0	0	0	0	0	0	0	0	0	0	0	0	0	0	0	0	4	0	4	0	0	0	0	0	0	0	0	0	NA	0	NA	NA	NA
AAACACAACACCAACAC	0	0	0	0	3	3	0	0	0	0	0	0	0	0	0	0	0	0	0	0	0	0	0	0	0	0	0	0	0	0	NA	NA	NA	NA	NA
AAACACAACCAC	0	0	0	26	0	26	12	0	12	5	0	5	0	0	0	0	0	0	10	5	15	0	0	0	5	0	5	0	0	0	NA	2.18167	NA	0.555572	NA
AAACACAACCACAACCAC	0	0	0	0	0	0	0	0	0	0	0	0	0	0	0	0	0	0	0	3	3	0	0	0	0	0	0	0	0	0	NA	0	NA	NA	NA
AAACACAAGCAC	0	0	0	30	10	40	0	0	0	0	0	0	0	0	0	0	0	0	16	18	34	0	0	0	0	0	0	0	0	0	NA	1.48077	NA	NA	NA
AAACACAATCAC	0	0	0	0	5	5	0	0	0	0	0	0	0	0	0	0	0	0	6	5	11	0	0	0	0	0	0	0	0	0	NA	0.572117	NA	NA	NA
AAACACAATCACAATCAC	0	0	0	0	0	0	0	0	0	0	0	0	0	0	0	0	0	0	3	0	3	0	0	0	0	0	0	0	0	0	NA	0	NA	NA	NA
AAACACTAACAC	0	0	0	0	0	0	0	0	0	0	0	0	0	0	0	0	0	0	6	0	6	0	0	0	0	0	0	0	0	0	NA	0	NA	NA	NA
AAACACTACAC	0	0	0	0	0	0	0	0	0	0	0	0	0	0	0	0	0	0	0	0	0	0	0	0	0	5	5	0	0	0	NA	NA	NA	0	NA
AAACACTTGCAACAGGAG	0	0	0	0	10	10	0	0	0	0	0	0	0	0	0	0	0	0	0	3	3	0	0	0	0	0	0	0	0	0	NA	4.19552	NA	NA	NA
AAACAG	0	0	0	0	0	0	0	0	0	0	0	0	0	0	0	0	0	0	10	0	10	0	0	0	0	0	0	0	0	0	NA	0	NA	NA	NA
AAACAGACATACATAT	0	0	0	368	344	712	68	28	96	0	0	0	0	0	0	0	0	0	276	284	560	68	68	136	0	0	0	0	0	0	NA	1.60029	1.2787	NA	NA
AAACAGAGAAAGAG	0	0	0	4	0	4	0	0	0	0	0	0	0	0	0	0	0	0	0	0	0	0	0	0	0	0	0	0	0	0	NA	NA	NA	NA	NA
AAACAGTACACCTAC	0	0	0	16	8	24	0	4	4	0	0	0	0	0	0	0	0	0	48	20	68	0	12	12	0	0	0	0	0	0	NA	0.444232	0.60383	NA	NA
AAACAGTTAGTG	0	0	0	1141	784	1925	56	74	130	16	169	185	0	0	0	2758	1006	3764	5012	4491	9503	1281	1283	2564	0	0	0	98	87	185	0	0.254963	0.0918463	NA	0
AAACAGTTAGTT	0	0	0	0	0	0	0	0	0	0	0	0	0	0	0	0	0	0	0	5	5	0	0	0	0	0	0	0	0	0	NA	0	NA	NA	NA
AAACATAGACACAGACAT	0	0	0	3	3	6	0	0	0	0	0	0	0	0	0	0	0	0	0	0	0	3	0	3	0	0	0	0	0	0	NA	NA	0	NA	NA
AAACATAGATACAAAGATAG	0	0	0	0	0	0	0	0	0	0	0	0	0	0	0	0	0	0	0	0	0	3	0	3	0	0	0	0	0	0	NA	NA	0	NA	NA
AAACATATATACATAT	0	0	0	0	0	0	0	0	0	0	218	218	0	0	0	0	0	0	0	4	4	4	0	4	0	43	43	0	0	0	NA	0	0	2.81662	NA
AAACATC	0	0	0	561	280	841	27	10	37	0	0	0	0	0	0	51	104	155	3881	2050	5931	665	322	987	75	17	92	0	0	0	0	0.178474	0.067908	0	NA
AAACATG	0	0	0	76	57	133	0	8	8	0	0	0	0	0	0	0	0	0	439	149	588	25	77	102	0	0	0	0	0	0	NA	0.284696	0.142078	NA	NA
AAACATT	0	0	0	45	99	144	19	9	28	0	0	0	0	0	0	0	0	0	1962	2958	4920	434	1385	1819	0	0	0	0	0	0	NA	0.0368387	0.0278844	NA	NA
AAACATTATACATT	0	0	0	0	0	0	0	0	0	0	0	0	0	0	0	0	0	0	0	4	4	0	0	0	0	0	0	0	0	0	NA	0	NA	NA	NA
AAACATTGAATATG	0	0	0	0	0	0	0	0	0	0	0	0	0	0	0	0	0	0	0	5	5	0	0	0	0	0	0	0	0	0	NA	0	NA	NA	NA
AAACC	0	0	0	0	0	0	0	0	0	0	0	0	0	0	0	0	0	0	0	37	37	0	0	0	0	0	0	0	0	0	NA	0	NA	NA	NA
AAACCAAACGAAACGAAACG	0	0	0	0	0	0	0	0	0	0	0	0	0	0	0	0	0	0	0	0	0	0	0	0	3	0	3	0	0	0	NA	NA	NA	0	NA
AAACCAAACTAAACTAAACT	0	0	0	3	0	3	0	0	0	0	0	0	0	0	0	0	0	0	0	0	0	0	0	0	0	0	0	0	0	0	NA	NA	NA	NA	NA
AAACCACC	0	0	0	0	0	0	0	0	0	0	0	0	0	0	0	0	0	0	0	0	0	0	0	0	0	7	7	0	0	0	NA	NA	NA	0	NA
AAACCAT	0	0	0	0	24	24	0	0	0	0	0	0	0	0	0	0	0	0	203	112	315	40	0	40	0	0	0	0	0	0	NA	0.0958977	0	NA	NA
AAACCC	0	0	0	0	0	0	0	0	0	0	0	0	0	0	0	0	0	0	0	0	0	0	0	0	9	0	9	0	0	0	NA	NA	NA	0	NA
AAACCCAACAC	0	0	0	0	0	0	0	0	0	0	0	0	0	0	0	0	0	0	6	0	6	0	0	0	0	0	0	0	0	0	NA	0	NA	NA	NA
AAACCCT	0	0	0	8	10	18	0	0	0	0	0	0	0	0	0	0	0	0	0	0	0	0	0	0	0	0	0	0	0	0	NA	NA	NA	NA	NA
AAACCTCAATACAAGTATTG	0	0	0	0	3	3	0	0	0	0	0	0	0	0	0	0	0	0	0	0	0	0	0	0	0	0	0	0	0	0	NA	NA	NA	NA	NA
AAACG	0	0	0	283	179	462	22	0	22	0	0	0	0	0	0	173	66	239	760	328	1088	169	83	252	76	55	131	0	0	0	0	0.534466	0.158146	0	NA
AAACGCTTGCAACAGGAG	0	0	0	0	0	0	0	0	0	0	0	0	0	0	0	0	0	0	3	0	3	0	0	0	0	0	0	0	0	0	NA	0	NA	NA	NA
AAACGGACGGAC	0	0	0	25	25	50	5	5	10	0	0	0	0	0	0	0	0	0	70	50	120	25	10	35	0	0	0	0	0	0	NA	0.52444	0.517569	NA	NA
AAACGGTTGCAACAGGAG	0	0	0	50	34	84	33	14	47	178	140	318	0	0	0	0	0	0	102	66	168	24	13	37	0	0	0	36	24	60	NA	0.629328	2.30108	NA	0
AAACGGTTGCAACAGGAT	0	0	0	0	0	0	0	0	0	0	0	0	0	0	0	0	0	0	0	3	3	0	0	0	0	0	0	0	0	0	NA	0	NA	NA	NA
AAACT	0	0	0	11	29	40	0	24	24	0	0	0	0	0	0	0	0	0	47	619	666	23	357	380	0	11	11	0	0	0	NA	0.075595	0.11441	0	NA
AAACTAAGAT	0	0	0	0	0	0	0	0	0	0	0	0	0	0	0	0	0	0	0	0	0	6	0	6	0	0	0	0	0	0	NA	NA	0	NA	NA
AAACTAT	0	0	0	0	0	0	0	0	0	0	0	0	0	0	0	0	0	0	29	0	29	0	0	0	0	0	0	0	0	0	NA	0	NA	NA	NA
AAACTATACT	0	0	0	0	0	0	0	0	0	8	6	14	0	0	0	0	0	0	0	0	0	14	0	14	0	0	0	0	0	0	NA	NA	0	NA	NA
AAACTATCAT	0	0	0	0	0	0	0	0	0	0	0	0	0	0	0	0	0	0	0	0	0	12	0	12	0	0	0	0	0	0	NA	NA	0	NA	NA
AAACTATTGCAACAGGAG	0	0	0	0	0	0	0	0	0	0	0	0	0	0	0	0	0	0	0	3	3	0	0	0	0	0	0	0	0	0	NA	0	NA	NA	NA
AAACTC	0	0	0	9	0	9	0	0	0	0	0	0	0	0	0	0	0	0	0	0	0	0	0	0	0	0	0	0	0	0	NA	NA	NA	NA	NA
AAACTCAAACTCTAACTC	0	0	0	0	0	0	0	0	0	0	0	0	0	0	0	0	0	0	3	0	3	0	0	0	0	0	0	0	0	0	NA	0	NA	NA	NA
AAACTCCAG	0	0	0	322	306	628	27	38	65	0	0	0	0	0	0	2086	1520	3606	4231	3270	7501	1042	988	2030	440	315	755	0	0	0	0	0.105377	0.0580034	0	NA
AAACTCCAGAAACTCCAT	0	0	0	0	0	0	0	0	0	0	0	0	0	0	0	0	0	0	0	0	0	0	3	3	0	0	0	0	0	0	NA	NA	0	NA	NA
AAACTCTTGCAACAGCAG	0	0	0	0	0	0	0	0	0	0	0	0	0	0	0	0	0	0	4	0	4	0	0	0	0	0	0	0	0	0	NA	0	NA	NA	NA
AAACTCTTGCAACAGGAG	0	0	0	72	48	120	15	15	30	0	0	0	0	0	0	0	0	0	92	80	172	24	9	33	0	0	0	21	18	39	NA	0.878133	1.64681	NA	0
AAACTGTTGCAACAGGAG	0	0	0	0	0	0	0	0	0	0	15	15	0	0	0	0	0	0	6	0	6	0	0	0	0	0	0	0	0	0	NA	0	NA	NA	NA
AAAG	0	0	0	960	731	1691	1799	1280	3079	8199	8207	16406	6647	7251	13898	0	0	0	1467	1191	2658	0	0	0	295	300	595	222	232	454	NA	0.800748	NA	15.3188	46.7845
AAAGAAAGGAAGGAAGGAG	0	0	0	6	6	12	0	0	0	0	0	0	0	0	0	0	0	0	0	0	0	0	0	0	0	0	0	0	0	0	NA	NA	NA	NA	NA
AAAGAAAT	0	0	0	0	10	10	0	0	0	0	0	0	0	0	0	0	0	0	92	193	285	8	16	24	0	8	8	0	0	0	NA	0.0441634	0	0	NA
AAAGAAATAAAGAAATAAAT	0	0	0	0	0	0	0	0	0	0	0	0	0	0	0	0	0	0	6	3	9	3	3	6	0	0	0	0	0	0	NA	0	0	NA	NA
AAAGAAATAAAT	0	0	0	0	0	0	0	0	0	0	0	0	0	0	0	0	0	0	5	6	11	0	5	5	0	0	0	0	0	0	NA	0	0	NA	NA
AAAGAAATAAATAAATAAAT	0	0	0	0	0	0	0	0	0	0	0	0	0	0	0	0	0	0	9	18	27	0	0	0	0	0	0	0	0	0	NA	0	NA	NA	NA
AAAGAAATTATCAATTAG	0	0	0	39	21	60	12	0	12	0	0	0	0	0	0	306	294	600	261	174	435	51	60	111	0	0	0	0	0	0	0	0.173608	0.195837	NA	NA
AAAGAACAAAGAC	0	0	0	8	0	8	0	0	0	0	0	0	0	0	0	0	0	0	28	0	28	4	4	8	0	0	0	0	0	0	NA	0.359616	0	NA	NA
AAAGAAG	0	0	0	8	8	16	0	0	0	0	0	0	0	0	0	0	0	0	0	26	26	8	8	16	0	0	0	0	0	0	NA	0.774558	0	NA	NA
AAAGAAGAAC	0	0	0	0	0	0	0	0	0	0	0	0	0	0	0	0	0	0	0	0	0	12	0	12	0	0	0	0	0	0	NA	NA	0	NA	NA
AAAGAAGAACAAAGAATAAC	0	0	0	0	0	0	0	0	0	0	0	0	0	0	0	0	0	0	0	0	0	9	0	9	0	0	0	0	0	0	NA	NA	0	NA	NA
AAAGAAGAAGAGAAGAGG	0	0	0	116	28	144	22	15	37	0	0	0	0	0	0	6	262	268	318	126	444	80	36	116	0	0	0	51	45	96	0	0.408213	0.577803	NA	0
AAAGAAGAGAGAAG	0	0	0	15	4	19	0	4	4	0	0	0	0	0	0	0	0	0	41	16	57	8	4	12	0	0	0	0	52	52	NA	0.419552	0.60383	NA	0
AAAGAAT	0	0	0	0	0	0	0	0	0	0	0	0	0	0	0	0	0	0	24	8	32	0	0	0	0	0	0	0	0	0	NA	0	NA	NA	NA
AAAGAATAAC	0	0	0	20039	12699	32738	2663	1615	4278	418	3872	4290	581	389	970	1898	613	2511	117186	71032	188218	44336	17626	61962	9505	8831	18336	3679	2352	6031	0	0.218927	0.12507	0.129985	0.245803
AAAGAATAACAAAGAATAAG	0	0	0	0	0	0	0	0	0	0	0	0	0	0	0	0	0	0	3	0	3	0	0	0	0	0	0	0	0	0	NA	0	NA	NA	NA
AAAGAATAACAAAGAATACC	0	0	0	0	0	0	0	0	0	0	0	0	0	0	0	0	0	0	3	0	3	0	0	0	0	0	0	0	0	0	NA	0	NA	NA	NA
AAAGAATAACAAATAATAAC	0	0	0	0	3	3	0	0	0	0	0	0	0	0	0	0	0	0	18	30	48	3	12	15	0	0	0	0	0	0	NA	0.0786661	0	NA	NA
AAAGAATAACAGAGAATAAC	0	0	0	6	0	6	0	0	0	0	0	0	0	0	0	0	0	0	3	0	3	0	0	0	0	0	0	0	0	0	NA	2.51731	NA	NA	NA
AAAGAATAACATACAATAAC	0	0	0	0	0	0	3	0	3	0	0	0	0	0	0	0	0	0	3	0	3	0	0	0	0	0	0	0	0	0	NA	0	NA	NA	NA
AAAGAATAACATAGAAGAAC	0	0	0	0	0	0	0	0	0	0	0	0	0	0	0	0	0	0	3	0	3	0	0	0	0	0	0	0	0	0	NA	0	NA	NA	NA
AAAGAATAACATAGAATAAC	0	0	0	1040	1367	2407	222	182	404	27	35	62	79	75	154	48	24	72	7439	9683	17122	2314	2553	4867	181	104	285	51	97	148	0	0.176941	0.150368	0.120861	1.59025
AAAGAATAACATAGAATATC	0	0	0	12	30	42	9	0	9	0	0	0	0	0	0	0	0	0	90	132	222	57	57	114	0	0	0	0	0	0	NA	0.238124	0.143012	NA	NA
AAAGAATAACATATAATAAC	0	0	0	3	0	3	0	0	0	0	0	0	0	0	0	0	0	0	18	6	24	3	0	3	0	3	3	0	0	0	NA	0.157332	0	0	NA
AAAGAATAACATTGAATAAC	0	0	0	0	3	3	0	0	0	0	0	0	0	0	0	0	0	0	0	0	0	0	0	0	0	0	0	0	0	0	NA	NA	NA	NA	NA
AAAGAATAATAGAAGAGG	0	0	0	0	0	0	0	0	0	0	0	0	0	0	0	0	6	6	0	0	0	0	0	0	0	0	0	0	0	0	0	NA	NA	NA	NA
AAAGAATAG	0	0	0	0	0	0	0	0	0	0	0	0	0	0	0	0	0	0	0	6	6	0	0	0	0	0	0	0	0	0	NA	0	NA	NA	NA
AAAGAATAGAATAG	0	0	0	0	0	0	0	0	0	0	0	0	0	0	0	0	0	0	8	12	20	0	4	4	0	0	0	0	0	0	NA	0	0	NA	NA
AAAGAC	0	0	0	548916	314520	863436	79334	29370	108704	28039	14971	43010	0	0	0	315638	148886	464524	1152081	823560	1975641	304849	161365	466214	97747	67844	165591	0	0	0	0	0.550085	0.422373	0.144302	NA
AAAGACAAAGACAAAGACC	0	0	0	0	0	0	3	0	3	0	0	0	0	0	0	0	0	0	3	3	6	0	0	0	3	0	3	0	0	0	NA	0	NA	0	NA
AAAGACAAAGACAAAGCC	0	0	0	6	12	18	3	0	3	0	0	0	0	0	0	0	0	0	9	6	15	0	0	0	0	0	0	0	0	0	NA	1.51039	NA	NA	NA
AAAGACAAAGACAAAGGC	0	0	0	0	3	3	0	0	0	0	0	0	0	0	0	0	0	0	0	0	0	0	0	0	0	0	0	0	0	0	NA	NA	NA	NA	NA
AAAGACAAAGACAAAGTC	0	0	0	0	0	0	0	0	0	0	0	0	0	0	0	0	0	0	0	3	3	0	0	0	0	0	0	0	0	0	NA	0	NA	NA	NA
AAAGACAAAGACAAATAC	0	0	0	12	18	30	0	3	3	0	3	3	0	0	0	0	0	0	3	15	18	0	3	3	0	3	3	0	0	0	NA	2.09776	1.81149	0.555572	NA
AAAGACAAAGACAACGAC	0	0	0	6	0	6	0	0	0	0	0	0	0	0	0	0	0	0	6	0	6	0	0	0	0	0	0	0	0	0	NA	1.25866	NA	NA	NA
AAAGACAAAGACAATGAC	0	0	0	0	18	18	0	0	0	0	0	0	0	0	0	0	0	0	21	9	30	3	0	3	0	0	0	0	0	0	NA	0.755194	0	NA	NA
AAAGACAAAGACC	0	0	0	5	5	10	0	0	0	0	0	0	0	0	0	0	0	0	0	0	0	4	0	4	10	0	10	0	0	0	NA	NA	0	0	NA
AAAGACAAAGCC	0	0	0	5	5	10	0	5	5	0	0	0	0	0	0	5	0	5	0	0	0	0	0	0	0	0	0	0	0	0	0	NA	NA	NA	NA
AAAGACAAAGTC	0	0	0	0	0	0	0	0	0	0	0	0	0	0	0	0	0	0	5	0	5	0	0	0	0	0	0	0	0	0	NA	0	NA	NA	NA
AAAGACAAATAC	0	0	0	5	0	5	0	0	0	0	0	0	0	0	0	0	0	0	0	20	20	0	0	0	0	0	0	0	0	0	NA	0.314664	NA	NA	NA
AAAGACAAATACAAATAC	0	0	0	0	0	0	0	3	3	0	0	0	0	0	0	0	0	0	0	9	9	0	0	0	0	0	0	0	0	0	NA	0	NA	NA	NA
AAAGACAACGAC	0	0	0	5	10	15	0	0	0	0	0	0	0	0	0	0	0	0	0	0	0	0	0	0	0	0	0	0	0	0	NA	NA	NA	NA	NA
AAAGACAACGACAACGAC	0	0	0	3	0	3	0	0	0	0	0	0	0	0	0	0	0	0	0	0	0	0	0	0	0	0	0	0	0	0	NA	NA	NA	NA	NA
AAAGACAAGAG	0	6	6	0	0	0	0	0	0	0	0	0	0	0	0	0	0	0	0	0	0	0	0	0	0	0	0	0	0	0	NA	NA	NA	NA	NA
AAAGACAATGAC	0	0	0	36	5	41	0	0	0	0	0	0	0	0	0	0	0	0	83	72	155	21	18	39	0	0	0	0	0	0	NA	0.332935	0	NA	NA
AAAGACAATGACAATGAC	0	0	0	3	0	3	0	0	0	0	0	0	0	0	0	0	0	0	3	0	3	0	0	0	0	0	0	0	0	0	NA	1.25866	NA	NA	NA
AAAGACATAGAC	0	0	0	0	0	0	0	0	0	0	0	0	0	0	0	0	0	0	5	0	5	0	0	0	0	0	0	0	0	0	NA	0	NA	NA	NA
AAAGACC	0	0	0	49	18	67	0	0	0	0	0	0	0	0	0	0	0	0	0	0	0	0	0	0	91	53	144	0	0	0	NA	NA	NA	0	NA
AAAGACCAG	0	0	0	0	6	6	0	0	0	0	0	0	0	0	0	0	0	0	0	12	12	0	0	0	0	0	0	0	0	0	NA	0.629328	NA	NA	NA
AAAGACCAGAGAGACCAG	0	0	0	0	0	0	0	0	0	0	0	0	0	0	0	0	0	0	0	0	0	0	0	0	0	0	0	3	0	3	NA	NA	NA	NA	0
AAAGAG	0	0	0	14299	5334	19633	2654	1275	3929	0	0	0	1861	75	1936	6068	4920	10988	37756	19362	57118	12181	7106	19287	3487	3935	7422	1697	1149	2846	0	0.432634	0.369023	0	1.03962
AAAGAGAAAGAGAAATAG	0	0	0	0	0	0	0	0	0	0	0	0	0	0	0	0	0	0	0	3	3	0	0	0	0	0	0	0	0	0	NA	0	NA	NA	NA
AAAGAGAAAGAGAACGAG	0	0	0	0	0	0	0	0	0	0	0	0	0	0	0	0	0	0	4	0	4	0	0	0	0	0	0	0	0	0	NA	0	NA	NA	NA
AAAGAGAAAGAGAAGAG	0	0	0	6	0	6	0	0	0	0	0	0	0	0	0	0	0	0	6	0	6	4	0	4	0	3	3	12	15	27	NA	1.25866	0	0	0
AAAGAGAAAGAGAAGGAG	0	0	0	15	9	24	5	0	5	0	0	0	0	0	0	0	0	0	6	6	12	3	3	6	0	0	0	0	0	0	NA	2.51731	1.50958	NA	NA
AAAGAGAAAGAGAATGAG	0	0	0	0	0	0	0	0	0	0	0	0	0	0	0	0	0	0	3	0	3	0	0	0	0	0	0	0	0	0	NA	0	NA	NA	NA
AAAGAGAAAGAGCAAGAG	0	0	0	0	0	0	0	0	0	0	0	0	0	0	0	3	0	3	0	0	0	0	0	0	0	0	0	0	0	0	0	NA	NA	NA	NA
AAAGAGAAAGAGGAAGAG	0	0	0	0	0	0	0	0	0	0	0	0	0	0	0	0	0	0	0	0	0	3	0	3	0	0	0	0	0	0	NA	NA	0	NA	NA
AAAGAGAAATAGAAATAG	0	0	0	0	0	0	0	0	0	0	0	0	0	0	0	0	0	0	0	0	0	0	3	3	0	0	0	0	0	0	NA	NA	0	NA	NA
AAAGAGAACACG	0	0	0	41	49	90	0	0	0	0	0	0	0	0	0	0	0	0	224	255	479	74	51	125	0	0	0	40	40	80	NA	0.236491	0	NA	0
AAAGAGAACAG	0	0	0	0	0	0	0	0	0	0	0	0	0	0	0	0	0	0	0	0	0	0	0	0	0	5	5	0	0	0	NA	NA	NA	0	NA
AAAGAGAACAGAGAAG	0	0	0	0	0	0	0	0	0	0	0	0	0	0	0	0	0	0	0	4	4	0	0	0	0	0	0	0	0	0	NA	0	NA	NA	NA
AAAGAGAACTTCGGC	0	0	0	0	0	0	0	0	0	0	0	0	0	0	0	0	0	0	4	0	4	0	0	0	0	0	0	0	0	0	NA	0	NA	NA	NA
AAAGAGAAGAG	21864	3474	25338	381	145	526	83	49	132	0	0	0	0	0	0	0	0	0	1923	632	2555	669	229	898	685	691	1376	273	791	1064	NA	0.259121	0.266277	0	0
AAAGAGAAGAGAAGAG	0	0	0	0	0	0	0	0	0	0	0	0	0	0	0	0	0	0	4	0	4	0	0	0	0	0	0	0	0	0	NA	0	NA	NA	NA
AAAGAGAAGAGAAGAGAAGG	0	0	0	3	0	3	0	0	0	0	0	0	0	0	0	0	0	0	3	0	3	3	0	3	0	3	3	0	0	0	NA	1.25866	0	0	NA
AAAGAGAAGAGAAGC	0	0	0	0	0	0	0	0	0	0	0	0	0	0	0	0	0	0	4	0	4	0	0	0	0	0	0	0	0	0	NA	0	NA	NA	NA
AAAGAGAAGAGAAGG	0	0	0	83	24	107	8	0	8	0	0	0	0	0	0	21	4	25	173	28	201	49	29	78	88	32	120	0	0	0	0	0.670031	0.185794	0	NA
AAAGAGAAGAGAAGT	0	0	0	0	0	0	0	0	0	0	0	0	0	0	0	0	0	0	0	4	4	0	0	0	0	4	4	0	0	0	NA	0	NA	0	NA
AAAGAGAAGAT	0	0	0	0	0	0	0	0	0	0	0	0	0	0	0	0	0	0	0	0	0	0	15	15	0	0	0	0	0	0	NA	NA	0	NA	NA
AAAGAGAAGGAG	0	0	0	135	21	156	36	5	41	0	0	0	0	0	0	5	0	5	283	119	402	50	32	82	71	6	77	0	0	0	0	0.488434	0.905745	0	NA
AAAGAGAAGGAGAAGGAG	0	0	0	45	9	54	0	0	0	0	0	0	0	0	0	0	6	6	12	18	30	3	15	18	0	0	0	0	0	0	0	2.26558	0	NA	NA
AAAGAGAG	0	0	0	0	0	0	0	0	0	0	0	0	0	0	0	0	0	0	7	0	7	0	0	0	0	0	0	0	0	0	NA	0	NA	NA	NA
AAAGAGAGAACCAGAACC	0	0	0	0	0	0	0	0	0	0	0	0	0	0	0	0	0	0	0	3	3	0	0	0	0	0	0	0	0	0	NA	0	NA	NA	NA
AAAGAGAGAAGAG	0	0	0	0	0	0	0	0	0	0	0	0	0	0	0	0	0	0	0	0	0	0	0	0	80	4	84	0	0	0	NA	NA	NA	0	NA
AAAGAGAGAGAG	0	0	0	5	0	5	0	0	0	0	0	0	0	0	0	0	0	0	0	0	0	0	0	0	0	0	0	0	0	0	NA	NA	NA	NA	NA
AAAGAGAGTACTGTGGAG	0	0	0	0	3	3	0	0	0	0	0	0	0	0	0	0	0	0	0	0	0	0	0	0	0	0	0	0	0	0	NA	NA	NA	NA	NA
AAAGAGCAAGAGCAAGAG	0	0	0	3	0	3	0	0	0	0	0	0	0	0	0	0	0	0	0	0	0	0	0	0	0	0	0	0	0	0	NA	NA	NA	NA	NA
AAAGAGGAAGAG	0	0	0	45	0	45	16	5	21	0	0	0	0	0	0	10	17	27	97	0	97	15	0	15	88	16	104	73	210	283	0	0.583913	2.53609	0	0
AAAGAGGAAGAGGAAGAG	0	0	0	3	0	3	0	0	0	0	0	0	0	0	0	0	0	0	0	0	0	3	0	3	0	0	0	0	0	0	NA	NA	0	NA	NA
AAAGAGTAAGAG	0	0	0	0	0	0	0	0	0	0	0	0	0	0	0	0	0	0	0	5	5	0	0	0	0	0	0	0	0	0	NA	0	NA	NA	NA
AAAGAT	0	0	0	0	0	0	0	0	0	0	0	0	0	0	0	0	0	0	0	9	9	0	0	0	0	0	0	0	0	0	NA	0	NA	NA	NA
AAAGATAAGAG	0	0	0	0	0	0	0	0	0	0	0	0	0	0	0	0	0	0	0	0	0	0	0	0	0	11	11	0	0	0	NA	NA	NA	0	NA
AAAGATAAGAT	0	0	0	0	0	0	0	0	0	0	0	0	0	0	0	0	0	0	0	0	0	0	0	0	0	5	5	0	0	0	NA	NA	NA	0	NA
AAAGATAAT	0	0	0	6	24	30	0	0	0	0	0	0	0	0	0	0	0	0	24	30	54	0	0	0	0	0	0	0	0	0	NA	0.699254	NA	NA	NA
AAAGATAATC	0	0	0	0	0	0	0	0	0	0	0	0	0	0	0	0	0	0	0	0	0	24	0	24	0	0	0	0	0	0	NA	NA	0	NA	NA
AAAGATAG	0	0	0	0	0	0	0	0	0	0	0	0	0	0	0	0	0	0	7	0	7	0	0	0	0	0	0	0	0	0	NA	0	NA	NA	NA
AAAGATAGATAGATAGATAG	0	0	0	0	0	0	0	0	0	0	0	0	3	0	3	0	0	0	0	0	0	0	0	0	0	0	0	0	0	0	NA	NA	NA	NA	NA
AAAGATGC	0	0	0	21	35	56	7	0	7	0	0	0	0	0	0	0	0	0	113	84	197	21	22	43	0	84	84	0	0	0	NA	0.357791	0.294894	0	NA
AAAGC	0	0	0	0	11	11	0	0	0	0	0	0	0	0	0	0	0	0	0	0	0	0	0	0	0	0	0	0	0	0	NA	NA	NA	NA	NA
AAAGCAT	0	0	0	471	275	746	48	8	56	0	0	0	0	0	0	0	8	8	3691	1486	5177	919	283	1202	0	10	10	0	0	0	0	0.181371	0.0843956	0	NA
AAAGCATAAATCAT	0	0	0	0	0	0	0	0	0	0	0	0	0	0	0	0	0	0	0	4	4	0	0	0	0	0	0	0	0	0	NA	0	NA	NA	NA
AAAGCC	0	0	0	0	0	0	0	0	0	0	0	0	0	0	0	9	0	9	19	0	19	0	0	0	0	0	0	0	0	0	0	0	NA	NA	NA
AAAGG	0	0	0	12	58	70	13	12	25	0	0	0	0	0	0	0	0	0	85	51	136	36	11	47	0	0	0	0	0	0	NA	0.647838	0.963559	NA	NA
AAAGGAAG	0	0	0	0	0	0	0	0	0	0	0	0	0	0	0	0	0	0	9	0	9	0	0	0	0	0	0	0	0	0	NA	0	NA	NA	NA
AAAGGAGAAGAG	0	0	0	10	0	10	0	0	0	0	0	0	0	0	0	0	0	0	10	0	10	10	0	10	0	0	0	0	0	0	NA	1.25866	0	NA	NA
AAAGGC	0	0	0	37	0	37	13	0	13	0	0	0	0	0	0	9	0	9	19	0	19	31	0	31	0	0	0	0	0	0	0	2.45107	0.759657	NA	NA
AAAGT	0	0	0	779	782	1561	118	46	164	0	0	0	0	0	0	1253	100	1353	7624	4853	12477	1963	1349	3312	0	0	0	343	557	900	0	0.157471	0.0896994	NA	0
AAAGTAAATC	0	0	0	0	0	0	0	0	0	0	0	0	0	0	0	0	0	0	0	0	0	0	12	12	0	0	0	0	0	0	NA	NA	0	NA	NA
AAAGTAGAAT	0	0	0	0	0	0	0	0	0	0	0	0	0	0	0	0	0	0	12	0	12	0	0	0	0	0	0	0	0	0	NA	0	NA	NA	NA
AAAGTAGAATAAATTAGAAT	0	0	0	0	0	0	0	0	0	0	0	0	0	0	0	0	0	0	0	0	0	0	3	3	0	0	0	0	0	0	NA	NA	0	NA	NA
AAAGTAGAATAACATAGAAT	0	0	0	0	0	0	0	3	3	0	0	0	0	0	0	0	0	0	3	15	18	3	3	6	0	0	0	0	0	0	NA	0	0.905745	NA	NA
AAAGTAGAATAACATATAAT	0	0	0	0	0	0	0	0	0	0	0	0	0	0	0	0	0	0	3	0	3	0	0	0	0	0	0	0	0	0	NA	0	NA	NA	NA
AAAGTATAACATAGAATAAC	0	0	0	0	0	0	0	0	0	0	0	0	0	0	0	0	0	0	0	3	3	0	0	0	0	0	0	0	0	0	NA	0	NA	NA	NA
AAAGTATATAT	0	0	0	6	0	6	0	0	0	0	0	0	0	0	0	0	0	0	30	23	53	0	12	12	0	0	0	0	0	0	NA	0.142489	0	NA	NA
AAAGTATATATATATATAT	0	0	0	0	0	0	0	0	0	0	0	0	0	0	0	0	0	0	0	0	0	0	0	0	0	0	0	33	15	48	NA	NA	NA	NA	0
AAAGTC	0	0	0	0	9	9	0	0	0	0	0	0	0	0	0	0	0	0	0	0	0	0	0	0	0	0	0	0	0	0	NA	NA	NA	NA	NA
AAAGTTAATC	0	0	0	0	0	0	0	0	0	0	0	0	0	0	0	0	0	0	0	0	0	0	0	0	6	0	6	0	0	0	NA	NA	NA	0	NA
AAAGTTATTCTAAGTTATTC	0	0	0	0	0	0	0	0	0	0	0	0	0	0	0	0	0	0	0	0	0	3	0	3	0	0	0	0	0	0	NA	NA	0	NA	NA
AAAGTTATTCTATGTTATTC	0	0	0	0	0	0	0	0	0	0	0	0	0	0	0	0	0	0	3	0	3	0	0	0	0	0	0	0	0	0	NA	0	NA	NA	NA
AAAT	15	0	15	50276	44354	94630	6855	5617	12472	8628	8078	16706	0	0	0	19468	24619	44087	6974928	6142970	13117898	1927821	1728924	3656745	128226	202239	330465	145	108	253	0.00069434	0.00907971	0.00617842	0.0280858	0
AAATAAATAAATAAATAACT	0	0	0	0	0	0	0	0	0	0	0	0	0	0	0	0	0	0	21	13	34	6	3	9	0	0	0	0	0	0	NA	0	0	NA	NA
AAATAAATAAATAAATAAGT	0	0	0	6	0	6	0	5	5	0	0	0	0	0	0	0	0	0	724	730	1454	237	221	458	8	9	17	0	0	0	NA	0.00519391	0.0197761	0	NA
AAATAAATAAATAAATAAT	0	0	0	0	0	0	0	0	0	0	0	0	0	0	0	3	3	6	608	627	1235	191	158	349	20	19	39	0	0	0	0	0	0	0	NA
AAATAAATAAATAAATAATT	0	0	0	0	6	6	0	0	0	0	0	0	0	0	0	0	0	0	26	60	86	40	64	104	4	0	4	0	0	0	NA	0.0878133	0	0	NA
AAATAAATAAATAAATACAT	0	0	0	0	0	0	0	0	0	0	0	0	0	0	0	0	0	0	9	20	29	5	0	5	0	0	0	0	0	0	NA	0	0	NA	NA
AAATAAATAAATAAATAT	0	0	0	0	0	0	0	0	0	0	0	0	0	0	0	0	0	0	38	22	60	31	25	56	0	0	0	0	0	0	NA	0	0	NA	NA
AAATAAATAAATAAATATAT	0	0	0	0	0	0	0	0	0	0	0	0	0	0	0	0	0	0	77	120	197	42	18	60	0	0	0	0	0	0	NA	0	0	NA	NA
AAATAAATAAATAAATCAAT	0	0	0	0	0	0	0	0	0	0	0	0	0	0	0	0	0	0	9	11	20	4	3	7	0	0	0	0	0	0	NA	0	0	NA	NA
AAATAAATAAATAAATT	0	0	0	0	0	0	0	0	0	0	0	0	0	0	0	0	0	0	3	0	3	0	0	0	0	0	0	0	0	0	NA	0	NA	NA	NA
AAATAAATAAATAAATTAAT	0	0	0	0	0	0	0	0	0	0	0	0	0	0	0	0	0	0	0	7	7	0	0	0	0	0	0	0	0	0	NA	0	NA	NA	NA
AAATAAATAAATAACT	0	0	0	0	0	0	0	0	0	0	0	0	0	0	0	0	0	0	30	6	36	0	0	0	0	0	0	0	0	0	NA	0	NA	NA	NA
AAATAAATAAATAAGT	0	0	0	0	6	6	0	0	0	0	0	0	0	0	0	0	0	0	525	682	1207	122	167	289	38	16	54	0	0	0	NA	0.00625679	0	0	NA
AAATAAATAAATAAT	0	0	0	0	0	0	0	4	4	0	0	0	0	0	0	0	0	0	434	272	706	104	72	176	10	63	73	0	0	0	NA	0	0.0411702	0	NA
AAATAAATAAATAATT	0	0	0	0	0	0	0	0	0	0	0	0	0	0	0	0	0	0	4	65	69	26	62	88	0	0	0	0	0	0	NA	0	0	NA	NA
AAATAAATAAATAATTAATT	0	0	0	0	0	0	0	0	0	0	0	0	0	0	0	0	0	0	0	3	3	0	0	0	0	0	0	0	0	0	NA	0	NA	NA	NA
AAATAAATAAATACAT	0	0	0	0	0	0	0	0	0	0	0	0	0	0	0	0	0	0	33	61	94	8	8	16	0	0	0	0	0	0	NA	0	0	NA	NA
AAATAAATAAATACATAT	0	0	0	5	4	9	0	0	0	0	0	0	0	0	0	0	0	0	331	222	553	73	90	163	0	7	7	0	0	0	NA	0.0204845	0	0	NA
AAATAAATAAATAT	0	0	0	0	0	0	0	0	0	0	0	0	0	0	0	0	0	0	12	8	20	0	16	16	0	0	0	0	0	0	NA	0	0	NA	NA
AAATAAATAAATATAT	0	0	0	0	0	0	0	0	0	0	0	0	0	0	0	0	0	0	9	27	36	4	4	8	0	0	0	0	0	0	NA	0	0	NA	NA
AAATAAATAAATCAAT	0	0	0	0	0	0	0	0	0	0	0	0	0	0	0	0	0	0	18	56	74	14	15	29	0	0	0	0	0	0	NA	0	0	NA	NA
AAATAAATAAATTAAT	0	0	0	0	0	0	0	0	0	0	0	0	0	0	0	0	0	0	4	4	8	8	0	8	0	0	0	0	0	0	NA	0	0	NA	NA
AAATAAATAACT	0	0	0	0	0	0	0	0	0	0	0	0	0	0	0	0	0	0	5	0	5	0	0	0	0	0	0	0	0	0	NA	0	NA	NA	NA
AAATAAATAAGT	0	0	0	0	0	0	0	0	0	0	0	0	0	0	0	0	0	0	20	5	25	5	10	15	0	0	0	0	0	0	NA	0	0	NA	NA
AAATAAATAAGTAAATAAGT	0	0	0	0	0	0	0	0	0	0	0	0	0	0	0	0	0	0	30	45	75	9	6	15	0	0	0	0	0	0	NA	0	0	NA	NA
AAATAAATAAT	0	0	0	0	0	0	0	5	5	0	0	0	0	5	5	0	10	10	297	316	613	126	83	209	0	7	7	0	0	0	0	0	0.0433371	0	NA
AAATAAATAATT	0	0	0	0	0	0	0	0	0	0	0	0	0	0	0	0	0	0	0	11	11	6	0	6	0	0	0	0	0	0	NA	0	0	NA	NA
AAATAAATAATTAAATAATT	0	0	0	0	0	0	0	0	0	0	0	0	0	0	0	0	0	0	0	0	0	0	3	3	0	0	0	0	0	0	NA	NA	0	NA	NA
AAATAAATACAT	0	0	0	0	0	0	0	0	0	0	0	0	0	0	0	0	0	0	86	115	201	15	20	35	0	0	0	0	0	0	NA	0	0	NA	NA
AAATAAATACATAAATACAT	0	0	0	0	0	0	0	0	0	0	0	0	0	0	0	0	0	0	0	6	6	0	3	3	0	0	0	0	0	0	NA	0	0	NA	NA
AAATAAATACTGTATTTAT	0	0	0	5	7	12	0	0	0	0	0	0	0	0	0	0	0	0	0	0	0	0	0	0	0	0	0	0	0	0	NA	NA	NA	NA	NA
AAATAAATAT	0	0	0	0	0	0	0	0	0	0	0	0	0	0	0	0	0	0	0	19	19	0	0	0	0	0	0	0	0	0	NA	0	NA	NA	NA
AAATAAATATAT	0	0	0	0	0	0	0	0	0	0	0	0	0	0	0	0	115	115	378	389	767	119	78	197	5	0	5	0	0	0	0	0	0	0	NA
AAATAAATATATTTAT	0	0	0	0	0	0	0	0	0	0	0	0	0	0	0	0	0	0	4	0	4	0	0	0	0	0	0	0	0	0	NA	0	NA	NA	NA
AAATAAATCAAT	0	0	0	0	0	0	0	0	0	0	0	0	0	0	0	0	0	0	183	158	341	27	57	84	0	0	0	0	0	0	NA	0	0	NA	NA
AAATAAATTAAT	0	0	0	0	0	0	0	0	0	0	0	0	0	0	0	0	0	0	0	5	5	0	0	0	0	0	0	0	0	0	NA	0	NA	NA	NA
AAATAAC	0	0	0	0	0	0	0	0	0	0	0	0	0	0	0	0	0	0	0	8	8	8	0	8	0	0	0	0	0	0	NA	0	0	NA	NA
AAATAACATATAAC	0	0	0	0	0	0	0	0	0	0	0	0	0	0	0	0	0	0	0	4	4	0	0	0	0	0	0	0	0	0	NA	0	NA	NA	NA
AAATAACT	10	0	10	0	0	0	0	0	0	0	1617	1617	0	0	0	0	0	0	25	0	25	7	0	7	0	986	986	0	0	0	NA	0	0	0.911115	NA
AAATAACTAAATTACT	0	0	0	0	0	0	0	0	0	0	0	0	0	0	0	0	0	0	5	0	5	0	0	0	0	129	129	0	0	0	NA	0	NA	0	NA
AAATAAG	0	0	0	0	0	0	0	0	0	0	0	0	0	0	0	0	0	0	8	0	8	0	0	0	0	0	0	0	0	0	NA	0	NA	NA	NA
AAATAAGT	0	0	0	7	14	21	0	0	0	0	0	0	0	0	0	0	0	0	358	233	591	35	21	56	7	0	7	0	0	0	NA	0.0447238	0	0	NA
AAATAAGTAAATCAAT	0	0	0	0	0	0	0	0	0	0	0	0	0	0	0	0	0	0	27	46	73	31	9	40	0	0	0	0	0	0	NA	0	0	NA	NA
AAATAAT	0	0	0	2749	2858	5607	173	265	438	116	171	287	321	476	797	798	2928	3726	1130843	967254	2098097	297784	260608	558392	26600	41806	68406	155	154	309	0	0.00336366	0.00142092	0.00233092	3.9419
AAATAATAAATAATAAT	0	0	0	0	0	0	0	0	0	0	0	0	0	0	0	0	0	0	0	6	6	0	0	0	0	0	0	0	0	0	NA	0	NA	NA	NA
AAATAATAAC	0	0	0	0	0	0	6	0	6	0	0	0	0	0	0	0	0	0	30	85	115	228	70	298	0	0	0	0	0	0	NA	0	0.036473	NA	NA
AAATAATAACATAGAATAAC	0	0	0	6	3	9	3	0	3	0	0	0	0	0	0	0	0	0	18	15	33	0	0	0	0	0	0	0	0	0	NA	0.34327	NA	NA	NA
AAATAATAACATATAATAAC	0	0	0	3	12	15	9	3	12	0	0	0	0	0	0	0	0	0	12	54	66	42	61	103	0	0	0	0	0	0	NA	0.286058	0.211047	NA	NA
AAATAATAAT	0	0	0	0	0	0	0	0	0	0	0	0	0	0	0	0	0	0	60	80	140	18	30	48	0	0	0	0	0	0	NA	0	0	NA	NA
AAATAATAATTAAT	0	0	0	0	0	0	0	0	0	0	0	0	0	0	0	0	0	0	4	0	4	0	0	0	0	0	0	0	0	0	NA	0	NA	NA	NA
AAATAATATAATATAATAT	0	0	0	0	0	0	0	0	0	0	0	0	0	0	0	0	0	0	3	0	3	0	0	0	0	0	0	0	0	0	NA	0	NA	NA	NA
AAATAATATATAAT	0	0	0	0	0	0	0	0	0	0	53	53	0	0	0	12	32	44	0	4	4	0	0	0	13	358	371	0	0	0	0	0	NA	0.0793674	NA
AAATAATATTATAAT	0	0	0	0	0	0	0	0	0	0	0	0	0	0	0	0	0	0	0	0	0	0	0	0	4	0	4	0	0	0	NA	NA	NA	0	NA
AAATAATGATTC	0	0	0	0	0	0	0	0	0	0	0	0	0	0	0	0	0	0	0	5	5	0	0	0	0	0	0	0	0	0	NA	0	NA	NA	NA
AAATAATT	0	0	0	154	186	340	28	21	49	0	0	0	0	0	0	0	0	0	253	142	395	49	49	98	0	7	7	0	0	0	NA	1.0834	0.905745	0	NA
AAATAATTAATAAT	0	0	0	0	0	0	0	0	0	0	0	0	0	0	0	0	0	0	0	4	4	0	0	0	0	0	0	0	0	0	NA	0	NA	NA	NA
AAATAC	0	0	0	39	256	295	10	103	113	0	37	37	0	0	0	0	46	46	9	427	436	30	162	192	0	246	246	0	0	0	0	0.851614	1.06614	0.0835616	NA
AAATACAACAT	0	0	0	0	0	0	0	0	0	0	0	0	0	0	0	0	0	0	0	0	0	5	0	5	0	0	0	0	0	0	NA	NA	0	NA	NA
AAATACAATC	0	0	0	0	0	0	0	0	0	0	0	0	0	0	0	0	0	0	6	0	6	7	0	7	0	0	0	0	0	0	NA	0	0	NA	NA
AAATACAATG	0	0	0	0	0	0	0	0	0	0	0	0	0	0	0	0	0	0	6	0	6	0	0	0	0	0	0	0	0	0	NA	0	NA	NA	NA
AAATACAATT	0	0	0	0	0	0	0	0	0	0	0	0	0	0	0	0	0	0	0	6	6	0	0	0	0	0	0	0	0	0	NA	0	NA	NA	NA
AAATACACAAATTCAC	0	0	0	0	15	15	0	0	0	0	0	0	0	0	0	0	0	0	0	0	0	0	0	0	0	0	0	0	0	0	NA	NA	NA	NA	NA
AAATACAT	0	0	0	0	0	0	0	0	0	0	0	0	0	0	0	0	0	0	102	170	272	45	7	52	0	0	0	0	0	0	NA	0	0	NA	NA
AAATACATAT	0	0	0	0	0	0	0	0	0	0	0	0	0	0	0	0	0	0	0	6	6	6	0	6	0	0	0	0	0	0	NA	0	0	NA	NA
AAATACATATACATACATAT	0	0	0	0	0	0	0	0	0	0	0	0	0	0	0	0	0	0	3	6	9	0	0	0	0	0	0	0	0	0	NA	0	NA	NA	NA
AAATACATATATACAT	0	0	0	0	0	0	0	0	0	0	21	21	4	0	4	0	0	0	0	0	0	0	0	0	0	14	14	0	0	0	NA	NA	NA	0.833357	NA
AAATACTAATACTAATAC	0	0	0	0	3	3	0	0	0	0	0	0	0	0	0	0	0	0	0	0	0	0	0	0	0	0	0	0	0	0	NA	NA	NA	NA	NA
AAATAG	0	0	0	0	12	12	0	0	0	0	0	0	0	0	0	0	0	0	0	0	0	0	9	9	0	0	0	0	0	0	NA	NA	0	NA	NA
AAATAGAAGAG	0	0	0	0	0	0	0	0	0	0	0	0	0	0	0	0	0	0	0	0	0	0	0	0	0	5	5	0	0	0	NA	NA	NA	0	NA
AAATAGAATAACATAGAAT	0	0	0	0	0	0	0	0	0	0	0	0	0	0	0	0	0	0	4	0	4	0	0	0	0	0	0	0	0	0	NA	0	NA	NA	NA
AAATAGAATAACATAGAATT	0	0	0	0	0	0	0	0	0	0	0	0	0	0	0	0	0	0	3	0	3	3	0	3	0	0	0	0	0	0	NA	0	0	NA	NA
AAATAGAATC	0	0	0	0	0	0	0	0	0	0	0	0	0	0	0	0	0	0	0	0	0	0	6	6	0	0	0	0	0	0	NA	NA	0	NA	NA
AAATAGAATG	0	0	0	0	0	0	0	0	0	0	0	0	0	0	0	0	0	0	0	0	0	0	0	0	0	0	0	6	0	6	NA	NA	NA	NA	0
AAATAGAATT	0	0	0	0	0	0	0	0	0	0	0	0	0	0	0	0	0	0	0	6	6	0	6	6	0	0	0	0	0	0	NA	0	0	NA	NA
AAATAGACATTACAC	0	0	0	0	0	0	0	0	0	0	0	0	0	0	0	0	0	0	4	0	4	0	8	8	0	0	0	0	0	0	NA	0	0	NA	NA
AAATAGACT	0	0	0	0	0	0	0	0	0	0	0	0	0	0	0	0	0	0	0	6	6	0	0	0	0	0	0	0	0	0	NA	0	NA	NA	NA
AAATAT	0	0	0	382	259	641	30	48	78	1649	1515	3164	0	0	0	805	1472	2277	35913	29245	65158	7659	6646	14305	7776	9392	17168	269	255	524	0	0.0123822	0.00987741	0.10239	0
AAATATAAATATAATAT	0	0	0	0	0	0	0	0	0	0	0	0	0	0	0	0	0	0	0	0	0	0	0	0	0	3	3	0	0	0	NA	NA	NA	0	NA
AAATATAAATATATATAT	0	0	0	0	0	0	0	0	0	0	0	0	0	0	0	3	0	3	0	0	0	0	0	0	0	0	0	0	0	0	0	NA	NA	NA	NA
AAATATAAT	0	0	0	0	0	0	0	0	0	0	0	0	0	0	0	0	0	0	6	0	6	0	0	0	0	6	6	0	0	0	NA	0	NA	0	NA
AAATATAATAT	0	0	0	0	7	7	0	0	0	0	0	0	0	0	0	0	0	0	31	40	71	6	0	6	45	692	737	5	0	5	NA	0.124093	0	0	0
AAATATAATATAATAT	0	0	0	30	12	42	8	0	8	0	112	112	0	0	0	0	0	0	259	234	493	39	34	73	278	831	1109	0	0	0	NA	0.107228	0.19852	0.0561082	NA
AAATATAATATAATATAAT	0	0	0	0	0	0	0	0	0	0	6	6	0	0	0	0	0	0	6	9	15	3	3	6	3	9	12	0	0	0	NA	0	0	0.277786	NA
AAATATAATATAATATAATT	0	0	0	0	0	0	0	0	0	0	0	0	0	0	0	0	0	0	3	0	3	0	0	0	3	3	6	0	0	0	NA	0	NA	0	NA
AAATATAATATAATATAT	0	0	0	3	0	3	0	0	0	0	0	0	0	0	0	0	0	0	0	0	0	0	0	0	0	0	0	0	0	0	NA	NA	NA	NA	NA
AAATATAATT	0	0	0	0	0	0	0	0	0	0	0	0	0	0	0	0	0	0	6	18	24	6	6	12	0	0	0	0	0	0	NA	0	0	NA	NA
AAATATAC	0	0	0	0	0	0	0	0	0	0	0	0	0	0	0	0	0	0	0	0	0	0	0	0	0	0	0	8	0	8	NA	NA	NA	NA	0
AAATATACATAT	0	0	0	147	63	210	0	20	20	0	0	0	0	0	0	0	0	0	812	704	1516	145	109	254	8	7	15	0	0	0	NA	0.174352	0.142637	0	NA
AAATATACGGAC	0	0	0	40	17	57	11	5	16	0	0	0	0	0	0	0	0	0	206	99	305	72	23	95	0	0	0	0	0	0	NA	0.235224	0.305093	NA	NA
AAATATAGTAT	0	0	0	0	0	0	0	0	0	0	0	0	0	0	0	0	0	0	0	10	10	0	0	0	0	0	0	0	0	0	NA	0	NA	NA	NA
AAATATAT	405	146	551	1973	3117	5090	511	389	900	10643	9339	19982	681	959	1640	37774	39265	77039	143159	130347	273506	33447	32624	66071	112085	97370	209455	286	350	636	0.014596	0.0234239	0.0246756	0.0530015	3.94087
AAATATATAATAT	0	0	0	0	0	0	0	0	0	0	0	0	0	0	0	0	0	0	0	0	0	0	0	0	31	0	31	0	0	0	NA	NA	NA	0	NA
AAATATATAATATAT	0	0	0	0	0	0	0	0	0	0	0	0	0	0	0	0	0	0	0	0	0	0	0	0	4	4	8	0	0	0	NA	NA	NA	0	NA
AAATATATAATATATAAT	0	0	0	0	0	0	0	0	0	0	0	0	0	0	0	0	0	0	0	7	7	0	0	0	0	0	0	0	0	0	NA	0	NA	NA	NA
AAATATATACATATAT	33	8	41	8	101	109	12	4	16	0	10	10	5	8	13	30	16	46	56	284	340	31	89	120	0	8	8	4	4	8	1.81894	0.403511	0.241532	0.694465	2.48347
AAATATATAT	0	0	0	0	23	23	8	0	8	0	18	18	0	0	0	0	8	8	7	64	71	0	31	31	0	6	6	0	0	0	0	0.407734	0.467482	1.66671	NA
AAATATATATAATTATATAT	0	0	0	0	0	0	0	0	0	0	0	0	0	0	0	0	0	0	0	0	0	0	3	3	0	0	0	0	0	0	NA	NA	0	NA	NA
AAATATATATACATATATAT	0	0	0	0	0	0	0	0	0	0	0	0	0	0	0	0	0	0	0	6	6	0	0	0	0	0	0	0	0	0	NA	0	NA	NA	NA
AAATATATATAT	0	0	0	0	0	0	0	0	0	0	0	0	0	0	0	0	0	0	0	5	5	0	0	0	0	0	0	0	0	0	NA	0	NA	NA	NA
AAATATATATATATAT	0	0	0	0	0	0	0	0	0	0	4	4	0	0	0	0	4	4	0	4	4	0	4	4	0	0	0	0	0	0	0	0	0	NA	NA
AAATATATATATATATAT	0	0	0	0	0	0	0	0	0	0	0	0	0	0	0	0	0	0	0	6	6	0	0	0	0	0	0	0	0	0	NA	0	NA	NA	NA
AAATATATTAAT	0	0	0	13	18	31	0	0	0	10	0	10	0	0	0	75	37	112	1803	1485	3288	580	490	1070	93	146	239	0	0	0	0	0.0118669	0	0.0232457	NA
AAATATATTAATATATAATT	0	0	0	0	0	0	0	0	0	0	0	0	0	0	0	0	0	0	0	0	0	0	6	6	0	0	0	0	0	0	NA	NA	0	NA	NA
AAATATATTAT	0	0	0	0	0	0	0	0	0	0	0	0	0	0	0	0	0	0	5	0	5	0	0	0	0	0	0	0	0	0	NA	0	NA	NA	NA
AAATATATTATATATT	0	0	0	0	0	0	0	0	0	0	0	0	0	0	0	0	5	5	0	0	0	0	0	0	0	0	0	0	0	0	0	NA	NA	NA	NA
AAATATGATTTCCT	0	0	0	0	0	0	0	0	0	0	0	0	0	0	0	0	0	0	4	0	4	0	0	0	0	0	0	0	0	0	NA	0	NA	NA	NA
AAATATGTAT	0	0	0	0	0	0	0	0	0	0	0	0	0	0	0	0	0	0	8	8	16	0	0	0	0	0	0	0	0	0	NA	0	NA	NA	NA
AAATATT	0	0	0	9	39	48	0	0	0	86	100	186	12	11	23	181	119	300	10225	8250	18475	2266	2329	4595	1020	1422	2442	44	36	80	0	0.00327012	0	0.0423163	0.439383
AAATATTATATATT	0	0	0	0	0	0	0	0	0	0	0	0	0	0	0	0	16	16	0	0	0	0	0	0	8	25	33	0	0	0	0	NA	NA	0	NA
AAATATTATT	0	0	0	0	0	0	0	0	0	0	0	0	0	0	0	0	0	0	0	0	0	0	12	12	0	0	0	0	0	0	NA	NA	0	NA	NA
AAATATTTAATATT	0	0	0	0	0	0	0	0	0	0	0	0	0	0	0	0	0	0	0	0	0	0	0	0	4	0	4	0	0	0	NA	NA	NA	0	NA
AAATC	0	0	0	0	0	0	0	0	0	0	0	0	0	0	0	0	0	0	0	0	0	0	0	0	0	11	11	0	0	0	NA	NA	NA	0	NA
AAATCAAATGAT	0	0	0	16	11	27	0	0	0	0	0	0	0	0	0	0	0	0	23	0	23	0	0	0	0	0	0	0	0	0	NA	1.47755	NA	NA	NA
AAATCAAGATTATATCTG	0	0	0	0	0	0	0	0	0	0	0	0	0	0	0	0	0	0	0	6	6	0	0	0	0	0	0	0	0	0	NA	0	NA	NA	NA
AAATCAAT	0	0	0	7	0	7	0	0	0	0	0	0	0	0	0	0	0	0	319	112	431	36	14	50	0	0	0	0	0	0	NA	0.0204422	0	NA	NA
AAATCAT	0	0	0	9	55	64	0	16	16	0	0	0	0	0	0	0	16	16	116	1041	1157	95	576	671	0	0	0	0	0	0	0	0.0696232	0.043195	NA	NA
AAATCC	0	0	0	28	64	92	9	0	9	0	0	0	0	0	0	333	351	684	315	423	738	54	108	162	0	0	0	0	0	0	0	0.156906	0.100638	NA	NA
AAATCCACCAAC	0	0	0	0	7	7	0	0	0	0	0	0	0	0	0	0	0	0	0	10	10	0	0	0	0	0	0	0	0	0	NA	0.88106	NA	NA	NA
AAATCT	0	0	0	0	0	0	0	0	0	0	0	0	0	0	0	0	0	0	0	42	42	11	0	11	0	0	0	0	0	0	NA	0	0	NA	NA
AAATCTAAGT	0	0	0	0	0	0	0	0	0	0	0	0	0	0	0	0	0	0	0	0	0	6	0	6	17	0	17	0	0	0	NA	NA	0	0	NA
AAATCTAATC	0	0	0	0	0	0	0	0	0	0	0	0	0	0	0	0	0	0	0	0	0	6	6	12	0	0	0	0	0	0	NA	NA	0	NA	NA
AAATCTAATT	0	0	0	0	0	0	0	0	0	12	0	12	0	0	0	0	0	0	12	25	37	20	19	39	9	0	9	0	0	0	NA	0	0	0.740762	NA
AAATCTACATATGG	0	0	0	4	0	4	0	0	0	0	0	0	0	0	0	0	0	0	0	0	0	0	0	0	0	0	0	0	0	0	NA	NA	NA	NA	NA
AAATCTATATAAATCTATCT	0	0	0	0	0	0	0	0	0	0	0	0	0	0	0	0	0	0	0	3	3	0	0	0	0	0	0	0	0	0	NA	0	NA	NA	NA
AAATCTATGT	0	0	0	0	7	7	0	0	0	0	0	0	0	0	0	0	0	0	0	0	0	0	0	0	0	0	0	0	0	0	NA	NA	NA	NA	NA
AAATG	0	0	0	0	11	11	15	0	15	0	0	0	0	0	0	0	0	0	25	44	69	0	27	27	0	0	0	92	90	182	NA	0.200655	1.00638	NA	0
AAATGAAATGACATGACATG	0	0	0	0	0	0	0	0	0	0	0	0	0	0	0	0	0	0	3	0	3	0	0	0	0	0	0	0	0	0	NA	0	NA	NA	NA
AAATGAATG	0	0	0	605	550	1155	101	75	176	0	0	0	0	0	0	8576	6863	15439	4714	4197	8911	1229	1033	2262	0	0	0	6	34	40	0	0.163141	0.140947	NA	0
AAATGAATGAATG	0	0	0	0	4	4	0	0	0	0	0	0	0	0	0	0	0	0	13	24	37	4	0	4	0	0	0	0	0	0	NA	0.136071	0	NA	NA
AAATGAATT	0	0	0	0	0	0	0	0	0	0	0	0	0	0	0	0	0	0	0	6	6	0	0	0	0	0	0	0	0	0	NA	0	NA	NA	NA
AAATGACAAG	0	0	0	0	0	0	0	0	0	0	0	0	0	0	0	0	0	0	0	12	12	0	0	0	0	0	0	0	0	0	NA	0	NA	NA	NA
AAATGACAAGACATGACAAG	0	0	0	0	0	0	0	3	3	0	0	0	0	0	0	0	0	0	3	9	12	0	0	0	0	0	0	0	0	0	NA	0	NA	NA	NA
AAATGACATG	0	0	0	0	6	6	0	0	0	0	0	0	0	0	0	0	0	0	13	6	19	0	0	0	0	0	0	0	0	0	NA	0.397471	NA	NA	NA
AAATGACATGACATGACATG	0	0	0	0	0	0	0	0	0	0	0	0	0	0	0	0	0	0	12	6	18	3	3	6	0	0	0	0	0	0	NA	0	0	NA	NA
AAATGAGATG	0	0	0	23	33	56	0	0	0	0	0	0	0	0	0	0	6	6	122	118	240	14	6	20	44	20	64	0	0	0	0	0.293687	0	0	NA
AAATGAGATGACATGAGATG	0	0	0	0	3	3	0	0	0	0	0	0	0	0	0	0	0	0	0	0	0	0	0	0	0	0	0	0	0	0	NA	NA	NA	NA	NA
AAATGAGATGAGATG	0	0	0	8	4	12	4	0	4	0	0	0	0	0	0	0	0	0	4	20	24	4	0	4	0	0	0	0	0	0	NA	0.629328	1.81149	NA	NA
AAATGATG	0	0	0	0	0	0	0	0	0	0	0	0	0	0	0	0	0	0	0	8	8	0	0	0	0	0	0	0	0	0	NA	0	NA	NA	NA
AAATGCAT	0	0	0	0	0	0	0	0	0	0	0	0	0	0	0	0	0	0	9	10	19	0	0	0	0	0	0	0	0	0	NA	0	NA	NA	NA
AAATGGAATGGAATGGAATG	0	0	0	3	0	3	0	0	0	0	0	0	0	0	0	0	0	0	0	0	0	0	0	0	0	0	0	0	0	0	NA	NA	NA	NA	NA
AAATGTAATT	0	0	0	0	6	6	0	0	0	0	0	0	0	0	0	0	0	0	0	6	6	14	8	22	0	0	0	0	0	0	NA	1.25866	0	NA	NA
AAATGTAATTATATGTAATT	0	0	0	0	0	0	0	0	0	0	0	0	0	0	0	0	0	0	0	0	0	0	3	3	0	0	0	0	0	0	NA	NA	0	NA	NA
AAATGTACAAATGTACATT	0	0	0	3	0	3	0	0	0	0	0	0	0	0	0	0	0	0	0	0	0	0	0	0	0	0	0	0	0	0	NA	NA	NA	NA	NA
AAATGTACCCT	0	0	0	0	0	0	0	0	0	0	6	6	0	0	0	0	0	0	0	0	0	0	0	0	0	0	0	0	0	0	NA	NA	NA	NA	NA
AAATGTATATATGTAT	0	0	0	0	0	0	0	0	0	0	0	0	0	0	0	0	0	0	0	4	4	0	0	0	0	0	0	0	0	0	NA	0	NA	NA	NA
AAATGTGT	0	0	0	1762	1302	3064	258	146	404	0	0	0	0	0	0	435	493	928	767	780	1547	284	290	574	0	0	0	0	0	0	0	2.49291	1.27499	NA	NA
AAATGTT	0	0	0	1327	1079	2406	163	190	353	0	0	0	0	0	0	115	144	259	4691	3927	8618	1067	975	2042	694	556	1250	0	0	0	0	0.351396	0.313152	0	NA
AAATGTTATT	0	0	0	6	12	18	0	12	12	0	0	0	0	0	0	0	0	0	18	80	98	67	119	186	0	0	0	0	0	0	NA	0.231182	0.11687	NA	NA
AAATGTTATTATAAGTTATT	0	0	0	0	0	0	0	0	0	0	0	0	0	0	0	0	0	0	0	0	0	0	3	3	0	0	0	0	0	0	NA	NA	0	NA	NA
AAATGTTATTATATCTTATT	0	0	0	0	0	0	0	0	0	0	0	0	0	0	0	0	0	0	3	0	3	0	0	0	0	0	0	0	0	0	NA	0	NA	NA	NA
AAATGTTATTATATGTTATT	0	0	0	3	0	3	3	6	9	0	0	0	0	0	0	0	0	0	9	30	39	33	24	57	0	0	0	0	0	0	NA	0.0968198	0.286025	NA	NA
AAATGTTATTCAATGTTATT	0	0	0	6	15	21	0	0	0	0	0	0	0	3	3	0	0	0	27	43	70	21	12	33	0	0	0	0	0	0	NA	0.377597	0	NA	NA
AAATGTTATTCTATGTTATT	0	0	0	0	0	0	0	0	0	0	0	0	0	0	0	0	0	0	12	24	36	6	6	12	0	0	0	0	0	0	NA	0	0	NA	NA
AAATT	11	0	11	171	213	384	48	15	63	0	78	78	0	0	0	11	892	903	1949	2619	4568	943	1013	1956	56	616	672	84	90	174	0.0248597	0.105807	0.0583456	0.064486	0
AAATTAAATTAAATTACATT	0	0	0	0	0	0	0	0	0	0	0	0	0	0	0	0	0	0	0	0	0	0	3	3	0	3	3	0	0	0	NA	NA	0	0	NA
AAATTAAATTAAATTATATT	0	0	0	0	0	0	0	0	0	0	0	0	0	0	0	0	0	0	0	0	0	3	0	3	0	0	0	0	0	0	NA	NA	0	NA	NA
AAATTAAATTACATT	0	0	0	0	0	0	0	0	0	0	0	0	0	0	0	0	0	0	0	4	4	4	0	4	0	0	0	0	0	0	NA	0	0	NA	NA
AAATTAAATTATATT	0	0	0	0	0	0	0	0	0	0	0	0	0	0	0	0	0	0	0	4	4	0	0	0	0	0	0	0	0	0	NA	0	NA	NA	NA
AAATTAAT	1137	149	1286	22	166	188	60	151	211	28	38	66	0	0	0	493	212	705	1572	3327	4899	4707	4012	8719	54	101	155	0	0	0	3.72258	0.0483012	0.0438381	0.236566	NA
AAATTAATAAATTACT	21	25	46	13	12	25	0	0	0	4	0	4	0	0	0	19	9	28	34	70	104	8	38	46	0	4	4	0	0	0	3.35268	0.302562	0	0.555572	NA
AAATTAATGAATG	0	0	0	0	0	0	0	0	0	0	0	0	0	0	0	0	0	0	4	0	4	0	0	0	0	0	0	0	0	0	NA	0	NA	NA	NA
AAATTAATT	0	0	0	0	8	8	0	0	0	0	0	0	0	0	0	0	0	0	7	9	16	6	0	6	0	0	0	0	0	0	NA	0.629328	0	NA	NA
AAATTAATTAATT	0	0	0	0	0	0	0	0	0	0	0	0	0	0	0	0	0	0	0	4	4	0	4	4	0	0	0	0	0	0	NA	0	0	NA	NA
AAATTACAAT	0	0	0	0	7	7	0	0	0	0	0	0	0	0	0	0	0	0	0	0	0	0	0	0	0	0	0	0	0	0	NA	NA	NA	NA	NA
AAATTACATT	0	0	0	0	0	0	0	0	0	0	0	0	0	0	0	0	0	0	0	8	8	0	0	0	0	0	0	0	0	0	NA	0	NA	NA	NA
AAATTACATTACATT	0	0	0	0	0	0	0	0	0	0	0	0	0	0	0	0	0	0	0	13	13	0	0	0	0	0	0	0	0	0	NA	0	NA	NA	NA
AAATTACATTACATTACATT	0	0	0	0	0	0	0	0	0	0	0	0	0	0	0	0	0	0	0	3	3	0	3	3	0	0	0	0	0	0	NA	0	0	NA	NA
AAATTACT	53240	53696	106936	362797	316506	679303	47667	41536	89203	142679	93193	235872	0	0	0	56472	51084	107556	1249149	1143019	2392168	385479	349037	734516	122631	85794	208425	0	0	0	2.029	0.35742	0.219996	0.628734	NA
AAATTACTAAATTAGT	0	0	0	4	0	4	0	0	0	0	0	0	0	0	0	0	0	0	0	0	0	0	0	0	4	0	4	0	0	0	NA	NA	NA	0	NA
AAATTACTAACTTACT	0	0	0	0	0	0	0	0	0	0	0	0	0	0	0	0	0	0	5	0	5	0	0	0	0	0	0	0	0	0	NA	0	NA	NA	NA
AAATTACTAATTACT	0	0	0	0	0	0	0	0	0	0	0	0	0	0	0	0	4	4	0	0	0	0	0	0	0	0	0	0	0	0	0	NA	NA	NA	NA
AAATTACTAATTTACT	0	0	0	4	0	4	4	0	4	0	0	0	0	0	0	0	0	0	5	0	5	0	0	0	0	0	0	0	0	0	NA	1.00693	NA	NA	NA
AAATTACTATATTACT	0	0	0	0	0	0	0	0	0	0	0	0	0	0	0	0	0	0	5	4	9	0	0	0	0	0	0	0	0	0	NA	0	NA	NA	NA
AAATTAGAATAACATAGAAT	0	0	0	0	0	0	0	0	0	0	0	0	0	0	0	0	0	0	0	6	6	0	3	3	0	0	0	0	0	0	NA	0	0	NA	NA
AAATTAGAATAACTTAGAAT	0	0	0	0	0	0	0	0	0	0	0	0	0	0	0	0	0	0	0	0	0	3	0	3	0	0	0	0	0	0	NA	NA	0	NA	NA
AAATTAGAC	0	0	0	67	68	135	9	13	22	0	40	40	0	0	0	52	227	279	502	303	805	113	130	243	0	0	0	0	0	0	0	0.211079	0.164003	NA	NA
AAATTAGT	0	0	0	11	10	21	0	0	0	0	0	0	0	0	0	0	0	0	10	7	17	0	0	0	0	0	0	0	0	0	NA	1.55481	NA	NA	NA
AAATTAT	0	0	0	1702	1240	2942	153	131	284	3595	3411	7006	1021	1131	2152	12805	13848	26653	38192	28491	66683	8949	7115	16064	27834	23147	50981	3641	3161	6802	0	0.0555309	0.0320259	0.0763487	0.483516
AAATTATAAATTTAT	0	0	0	0	0	0	0	0	0	0	0	0	0	0	0	4	4	8	4	4	8	0	4	4	0	0	0	0	0	0	0	0	0	NA	NA
AAATTATAAT	0	0	0	0	0	0	0	0	0	0	0	0	0	0	0	0	0	0	0	26	26	0	12	12	0	0	0	0	0	0	NA	0	0	NA	NA
AAATTATAATAACATATAAT	0	0	0	0	0	0	0	0	0	0	0	0	0	0	0	0	0	0	0	6	6	0	0	0	0	0	0	0	0	0	NA	0	NA	NA	NA
AAATTATAATATATT	0	0	0	0	0	0	0	0	0	0	0	0	0	0	0	4	0	4	0	0	0	0	0	0	0	0	0	0	0	0	0	NA	NA	NA	NA
AAATTATAATATATTATATT	0	0	0	0	0	0	0	0	0	0	0	0	0	0	0	0	0	0	0	0	0	0	0	0	3	0	3	0	0	0	NA	NA	NA	0	NA
AAATTATAATTTAT	0	0	0	0	0	0	0	0	0	0	0	0	0	0	0	0	4	4	8	15	23	0	0	0	8	4	12	0	0	0	0	0	NA	0	NA
AAATTATACATTAT	0	0	0	0	0	0	0	0	0	0	0	0	0	0	0	0	0	0	4	4	8	0	4	4	0	0	0	0	0	0	NA	0	0	NA	NA
AAATTATATAATAATATATT	0	0	0	0	0	0	0	0	0	0	0	0	0	0	0	0	0	0	0	3	3	0	0	0	0	0	0	0	0	0	NA	0	NA	NA	NA
AAATTATATAATAATTTATT	0	0	0	0	0	0	0	0	0	0	0	0	0	0	0	0	0	0	0	3	3	0	0	0	0	0	0	0	0	0	NA	0	NA	NA	NA
AAATTATATAATATT	0	0	0	0	0	0	0	0	0	0	0	0	0	0	0	4	0	4	0	0	0	0	0	0	0	0	0	0	0	0	0	NA	NA	NA	NA
AAATTATATATTAT	0	0	0	0	0	0	0	0	0	0	41	41	0	0	0	108	138	246	30	56	86	11	38	49	657	755	1412	0	0	0	0	0	0	0.016132	NA
AAATTATATT	0	0	0	0	0	0	0	0	0	0	608	608	0	0	0	6	0	6	12	46	58	29	12	41	145	559	704	0	0	0	0	0	0	0.479812	NA
AAATTATATTATATT	8	0	8	0	4	4	0	0	0	0	0	0	4	0	4	20	4	24	64	147	211	10	34	44	299	1107	1406	0	0	0	0.680253	0.0238608	0	0	NA
AAATTATATTATATTATATT	0	3	3	0	3	3	0	0	0	8	0	8	0	0	0	23	3	26	120	197	317	34	87	121	194	1693	1887	0	6	6	0.235472	0.0119116	0	0.00235536	0
AAATTATCAATTAT	0	0	0	0	0	0	0	0	0	0	0	0	0	0	0	0	0	0	0	5	5	0	0	0	0	0	0	0	0	0	NA	0	NA	NA	NA
AAATTATT	0	0	0	0	0	0	0	0	0	0	8	8	0	0	0	0	0	0	0	7	7	0	0	0	11	0	11	0	0	0	NA	0	NA	0.404052	NA
AAATTATTATATTATT	0	0	0	0	0	0	0	0	0	0	0	0	0	0	0	0	0	0	0	0	0	0	0	0	0	20	20	0	0	0	NA	NA	NA	0	NA
AAATTCAATGTAATTCAATG	0	0	0	0	0	0	0	0	0	0	0	0	0	0	0	0	0	0	0	3	3	0	0	0	0	0	0	0	0	0	NA	0	NA	NA	NA
AAATTCAATGTTGC	0	0	0	0	0	0	0	0	0	0	0	0	0	0	0	0	0	0	0	4	4	4	0	4	0	0	0	0	0	0	NA	0	0	NA	NA
AAATTCAATTCAATT	0	0	0	0	0	0	0	0	0	0	0	0	0	0	0	0	0	0	0	4	4	0	0	0	0	0	0	0	0	0	NA	0	NA	NA	NA
AAATTCTATT	0	0	0	0	0	0	0	0	0	0	0	0	0	0	0	0	0	0	0	6	6	0	0	0	0	0	0	0	0	0	NA	0	NA	NA	NA
AAATTCTATTATATTCTATT	0	0	0	0	0	0	0	0	0	0	0	0	0	0	0	0	0	0	0	3	3	0	0	0	0	0	0	0	0	0	NA	0	NA	NA	NA
AAATTCTT	0	0	0	10	17	27	0	0	0	0	0	0	0	0	0	0	0	0	0	0	0	0	0	0	0	0	0	0	0	0	NA	NA	NA	NA	NA
AAATTGT	0	0	0	9	0	9	0	0	0	0	0	0	0	0	0	0	0	0	0	0	0	0	0	0	0	0	0	0	0	0	NA	NA	NA	NA	NA
AAATTGTACTGTTGCAT	0	0	0	33	21	54	9	3	12	0	0	0	0	0	0	189	0	189	207	147	354	63	48	111	54	51	105	0	3	3	0	0.191999	0.195837	0	0
AAATTTAATT	0	0	0	0	0	0	0	0	0	0	0	0	0	0	0	0	0	0	0	6	6	0	8	8	0	0	0	0	0	0	NA	0	0	NA	NA
AAC	174	547	721	46800	43668	90468	7167	5507	12674	1905	1893	3798	5035	5336	10371	15335	8631	23966	66224	67543	133767	18109	15399	33508	2198	1844	4042	11579	10099	21678	0.0613948	0.851243	0.685175	0.522034	0.731151
AACAACAACAACAGC	0	0	0	0	0	0	5	0	5	0	0	0	0	0	0	0	0	0	0	0	0	0	0	0	0	0	0	0	0	0	NA	NA	NA	NA	NA
AACAACAACAGC	0	0	0	0	0	0	0	0	0	0	0	0	0	0	0	0	0	0	0	5	5	5	0	5	0	0	0	0	20	20	NA	0	0	NA	0
AACAACAACCACAGAGCC	0	0	0	0	0	0	0	0	0	0	0	0	0	0	0	0	0	0	3	0	3	0	0	0	0	0	0	0	0	0	NA	0	NA	NA	NA
AACAACACCAACTAC	0	0	0	4	0	4	0	0	0	0	0	0	0	0	0	0	0	0	0	0	0	0	0	0	0	0	0	0	0	0	NA	NA	NA	NA	NA
AACAACAGAATC	0	0	0	11	5	16	0	0	0	0	0	0	0	0	0	0	0	0	6	12	18	6	27	33	0	0	0	0	0	0	NA	1.11881	0	NA	NA
AACAACAGCAACACCAGC	0	0	0	0	3	3	0	0	0	0	0	0	0	0	0	0	0	0	0	0	0	0	0	0	0	0	0	0	0	0	NA	NA	NA	NA	NA
AACAACAGCAGAAGCAGC	0	0	0	0	3	3	0	0	0	0	0	0	0	0	0	0	12	12	0	3	3	0	0	0	0	0	0	0	0	0	0	1.25866	NA	NA	NA
AACAACAGCAGCAGC	0	0	0	0	4	4	0	0	0	0	0	0	0	0	0	0	0	0	0	0	0	0	0	0	0	0	0	0	0	0	NA	NA	NA	NA	NA
AACAACAGCAGCAGCAGC	0	0	0	6	6	12	6	0	6	0	0	0	0	9	9	0	0	0	0	12	12	0	3	3	0	0	0	0	0	0	NA	1.25866	3.62298	NA	NA
AACAACATAGAATAACATAG	0	0	0	0	0	0	0	0	0	0	0	0	0	0	0	0	0	0	3	0	3	0	0	0	0	0	0	0	0	0	NA	0	NA	NA	NA
AACAACATAGCAGC	0	0	0	36	56	92	4	0	4	0	0	0	0	0	0	0	0	0	40	16	56	4	4	8	0	0	0	0	0	0	NA	2.06779	0.905745	NA	NA
AACAACCACAGAGCCCAC	0	0	0	3	0	3	0	0	0	0	0	0	0	0	0	0	0	0	0	0	0	0	0	0	0	0	0	0	0	0	NA	NA	NA	NA	NA
AACAACGCAGCAGC	0	0	0	0	4	4	0	0	0	0	0	0	0	0	0	0	0	0	0	4	4	0	0	0	0	0	0	0	0	0	NA	1.25866	NA	NA	NA
AACAACTACAGCAGC	0	0	0	0	4	4	0	0	0	0	0	0	0	0	0	0	0	0	0	0	0	0	0	0	0	0	0	0	0	0	NA	NA	NA	NA	NA
AACAACTACTGCAGC	0	0	0	13	13	26	0	4	4	0	0	0	0	0	0	0	0	0	4	0	4	0	0	0	0	0	0	0	0	0	NA	8.18127	NA	NA	NA
AACAAG	0	0	0	12	11	23	0	0	0	0	0	0	0	0	0	0	0	0	0	0	0	0	0	0	0	0	0	0	0	0	NA	NA	NA	NA	NA
AACAAGACAAGAC	0	0	0	0	10	10	0	0	0	0	0	0	0	4	4	0	0	0	12	0	12	0	0	0	0	0	0	33	20	53	NA	1.04888	NA	NA	0.115343
AACAAGAGAG	0	0	0	0	0	0	0	0	0	0	0	0	0	0	0	0	0	0	7	0	7	0	0	0	0	0	0	0	0	0	NA	0	NA	NA	NA
AACAAT	0	0	0	0	0	0	0	0	0	0	0	0	0	0	0	0	0	0	15	13	28	0	0	0	0	0	0	0	0	0	NA	0	NA	NA	NA
AACAATAATAATAAT	0	0	0	0	0	0	0	0	0	0	0	0	0	0	0	0	0	0	18	16	34	4	13	17	36	72	108	0	0	0	NA	0	0	0	NA
AACAATAT	0	0	0	0	0	0	0	0	0	0	0	0	0	0	0	0	0	0	0	0	0	0	0	0	0	0	0	0	7	7	NA	NA	NA	NA	0
AACAATATAATATAATAT	0	0	0	0	0	0	0	0	0	0	0	0	0	0	0	0	0	0	6	15	21	0	3	3	21	0	21	0	0	0	NA	0	0	0	NA
AACAATGAATAACATTGAAT	0	0	0	0	0	0	0	0	0	0	0	0	0	0	0	0	0	0	0	0	0	6	0	6	0	0	0	0	0	0	NA	NA	0	NA	NA
AACAATT	0	0	0	90	27	117	18	0	18	0	0	0	0	0	0	0	0	0	1515	1258	2773	247	200	447	0	0	0	0	0	0	NA	0.053106	0.0729459	NA	NA
AACAC	30233	5848	36081	656386	460176	1116562	106272	32446	138718	107891	70997	178888	150226	34790	185016	95548	26849	122397	792650	275085	1067735	295549	50268	345817	75336	45029	120365	392562	99585	492147	0.601588	1.31621	0.726646	0.825698	0.574539
AACACAACACAACACAACAG	0	0	0	9	12	21	3	0	3	0	0	0	0	0	0	0	0	0	3	0	3	0	0	0	0	0	0	0	0	0	NA	8.8106	NA	NA	NA
AACACAACACAACACAACCC	0	0	0	0	0	0	0	0	0	0	0	0	0	0	0	0	0	0	0	0	0	3	0	3	0	0	0	0	0	0	NA	NA	0	NA	NA
AACACAACACAACACAACGC	0	0	0	0	0	0	0	0	0	0	0	0	0	0	0	0	0	0	0	0	0	0	3	3	0	0	0	0	0	0	NA	NA	0	NA	NA
AACACAACACAACACAACTC	0	0	0	0	0	0	0	0	0	0	0	0	0	0	0	0	0	0	0	0	0	0	3	3	0	0	0	0	0	0	NA	NA	0	NA	NA
AACACAACACAACACAAGAC	0	0	0	48	52	100	9	3	12	0	0	0	0	0	0	0	0	0	6	3	9	6	0	6	0	3	3	0	0	0	NA	13.9851	3.62298	0	NA
AACACAACACAACACAATAC	0	0	0	0	0	0	0	0	0	0	0	0	0	0	0	0	0	0	3	0	3	0	0	0	0	0	0	0	0	0	NA	0	NA	NA	NA
AACACAACACAACACAC	0	0	0	6	3	9	0	0	0	0	0	0	0	0	0	0	0	0	3	3	6	0	0	0	0	0	0	0	0	0	NA	1.88799	NA	NA	NA
AACACAACACAACACACCAC	0	0	0	0	0	0	0	0	0	0	3	3	0	0	0	0	0	0	6	3	9	0	0	0	0	0	0	0	0	0	NA	0	NA	NA	NA
AACACAACACAACACATCAC	0	0	0	3	0	3	0	0	0	0	0	0	0	0	0	0	0	0	0	3	3	0	0	0	0	0	0	0	0	0	NA	1.25866	NA	NA	NA
AACACAACACAACACCACAC	0	0	0	0	3	3	0	0	0	0	0	0	0	0	0	0	0	0	0	0	0	0	0	0	0	0	0	0	0	0	NA	NA	NA	NA	NA
AACACAACACAACACGACAC	0	0	0	0	3	3	0	0	0	0	0	0	0	0	0	0	0	0	0	0	0	0	0	0	0	0	0	0	0	0	NA	NA	NA	NA	NA
AACACAACACAACAG	0	0	0	17	20	37	9	0	9	0	0	0	0	0	0	0	0	0	4	0	4	0	0	0	0	0	0	0	0	0	NA	11.6426	NA	NA	NA
AACACAACACAACAGAACAG	0	0	0	3	6	9	0	0	0	0	0	0	0	0	0	0	0	0	0	0	0	0	0	0	0	0	0	0	0	0	NA	NA	NA	NA	NA
AACACAACACAACCC	0	0	0	0	5	5	0	0	0	0	0	0	0	0	0	0	0	0	0	0	0	0	0	0	0	0	0	0	0	0	NA	NA	NA	NA	NA
AACACAACACAACCCAACCC	0	0	0	0	3	3	0	0	0	0	0	0	0	0	0	0	0	0	0	0	0	0	0	0	0	0	0	0	0	0	NA	NA	NA	NA	NA
AACACAACACAACTC	0	0	0	0	0	0	0	0	0	0	0	0	0	0	0	0	0	0	0	4	4	0	4	4	0	0	0	0	0	0	NA	0	0	NA	NA
AACACAACACAACTCAACTC	0	0	0	0	0	0	0	0	0	0	0	0	0	0	0	0	0	0	0	3	3	0	0	0	0	0	0	0	0	0	NA	0	NA	NA	NA
AACACAACACAAGAC	0	0	0	62	112	174	8	8	16	0	0	0	0	0	0	4	0	4	23	17	40	8	4	12	64	12	76	8	0	8	0	5.47516	2.41532	0	0
AACACAACACAAGACAAGAC	0	0	0	13	9	22	15	3	18	0	0	0	0	0	0	0	3	3	6	0	6	0	0	0	0	0	0	0	0	0	0	4.61508	NA	NA	NA
AACACAACACAATAC	0	0	0	136	136	272	13	8	21	4	4	8	0	0	0	8	16	24	246	156	402	36	36	72	17	21	38	0	0	0	0	0.851629	0.528352	0.116962	NA
AACACAACACAC	0	0	0	0	10	10	10	0	10	0	0	0	144	35	179	0	0	0	0	5	5	0	0	0	0	0	0	40	20	60	NA	2.51731	NA	NA	4.55939
AACACAACACACCAC	0	0	0	0	0	0	0	0	0	0	0	0	0	0	0	0	0	0	4	0	4	0	0	0	0	0	0	0	0	0	NA	0	NA	NA	NA
AACACAACACC	0	0	0	658	327	985	84	22	106	0	0	0	0	0	0	0	45	45	192	47	239	77	10	87	10	0	10	31	10	41	0	5.18735	2.2071	0	0
AACACAACACCACAC	0	0	0	4	0	4	4	0	4	0	0	0	0	0	0	0	0	0	4	0	4	4	0	4	0	0	0	0	0	0	NA	1.25866	1.81149	NA	NA
AACACAACACT	0	0	0	0	0	0	0	0	0	0	0	0	0	0	0	0	0	0	0	5	5	0	0	0	0	0	0	0	0	0	NA	0	NA	NA	NA
AACACAACAG	0	0	0	75	24	99	18	0	18	0	0	0	0	0	0	0	0	0	6	7	13	0	0	0	0	0	0	0	0	0	NA	9.58516	NA	NA	NA
AACACAACAGAACAG	0	0	0	16	0	16	0	0	0	0	0	0	0	0	0	0	0	0	0	0	0	0	0	0	0	0	0	0	0	0	NA	NA	NA	NA	NA
AACACAACAGAACAGAACAG	0	0	0	12	12	24	3	0	3	0	0	0	0	0	0	0	0	0	0	0	0	0	0	0	0	0	0	0	0	0	NA	NA	NA	NA	NA
AACACAACATACAACAT	0	0	0	0	0	0	0	0	0	0	0	0	0	0	0	0	0	0	0	0	0	0	3	3	0	0	0	0	0	0	NA	NA	0	NA	NA
AACACAACCAC	0	0	0	0	0	0	0	0	0	0	0	0	0	0	0	6	0	6	0	0	0	0	0	0	0	0	0	0	0	0	0	NA	NA	NA	NA
AACACAACGC	0	0	0	12	0	12	0	0	0	37	30	67	0	0	0	0	0	0	0	12	12	0	0	0	0	0	0	0	0	0	NA	1.25866	NA	NA	NA
AACACAACTC	0	0	0	0	6	6	0	8	8	0	13	13	0	0	0	0	0	0	0	19	19	0	0	0	0	24	24	0	6	6	NA	0.397471	NA	0.300935	0
AACACAAGAC	0	0	0	508	305	813	42	24	66	6	6	12	0	0	0	12	66	78	151	54	205	120	12	132	0	0	0	271	153	424	0	4.99165	0.905745	NA	0
AACACAAGACAAGAC	0	0	0	98	21	119	0	13	13	0	4	4	0	0	0	8	0	8	13	16	29	12	12	24	0	0	0	0	0	0	0	5.16483	0.981224	NA	NA
AACACAAGACAAGACAAGAC	0	0	0	45	21	66	12	0	12	0	0	0	0	0	0	15	3	18	30	9	39	9	3	12	0	0	0	0	0	0	0	2.13003	1.81149	NA	NA
AACACAAGACAC	0	0	0	0	0	0	0	0	0	0	0	0	0	0	0	0	0	0	0	0	0	6	0	6	0	0	0	0	0	0	NA	NA	0	NA	NA
AACACAAGAGAAGACAAGAG	0	0	0	0	0	0	0	0	0	0	0	0	0	0	0	0	0	0	0	0	0	3	0	3	0	0	0	0	0	0	NA	NA	0	NA	NA
AACACAAGAT	0	0	0	0	0	0	0	0	0	0	0	0	0	0	0	0	0	0	0	6	6	0	0	0	0	0	0	0	0	0	NA	0	NA	NA	NA
AACACAAGCAC	0	0	0	6	10	16	0	0	0	0	0	0	0	0	0	0	0	0	10	0	10	0	0	0	0	0	0	0	0	0	NA	2.01385	NA	NA	NA
AACACAAGGAC	0	0	0	0	5	5	0	0	0	0	0	0	0	0	0	0	0	0	0	5	5	0	0	0	0	0	0	0	0	0	NA	1.25866	NA	NA	NA
AACACAATAC	0	0	0	754	603	1357	106	44	150	755	0	755	0	0	0	444	37	481	2622	1379	4001	542	370	912	475	364	839	26	0	26	0	0.426893	0.297943	0.499948	0
AACACAATACAAGACAATAC	0	0	0	6	3	9	0	0	0	0	0	0	0	0	0	0	0	0	9	10	19	3	0	3	0	0	0	0	0	0	NA	0.596206	0	NA	NA
AACACAATACAATAC	0	0	0	9	4	13	0	0	0	0	0	0	0	0	0	0	0	0	8	12	20	4	8	12	0	0	0	0	0	0	NA	0.818127	0	NA	NA
AACACAATACAATACAATAC	0	0	0	15	27	42	6	0	6	0	0	0	0	0	0	0	6	6	105	90	195	30	21	51	30	3	33	0	0	0	0	0.271095	0.213117	0	NA
AACACAC	0	0	0	9	8	17	0	0	0	0	0	0	24	0	24	0	0	0	0	0	0	11	0	11	0	0	0	157	32	189	NA	NA	0	NA	0.194068
AACACACAAGAC	0	0	0	0	0	0	0	0	0	0	0	0	0	0	0	5	0	5	0	0	0	0	0	0	0	0	0	0	0	0	0	NA	NA	NA	NA
AACACACCAC	0	0	0	0	0	0	0	0	0	0	0	0	0	0	0	0	0	0	6	0	6	0	0	0	0	0	0	0	0	0	NA	0	NA	NA	NA
AACACAG	0	0	0	0	0	0	0	0	0	0	0	0	0	0	0	0	0	0	0	0	0	0	10	10	0	0	0	0	0	0	NA	NA	0	NA	NA
AACACAGAATAACATAGAAT	0	0	0	6	0	6	3	0	3	3	0	3	0	0	0	0	0	0	54	18	72	6	3	9	0	0	0	0	0	0	NA	0.104888	0.60383	NA	NA
AACACAGCAC	0	0	0	0	18	18	0	0	0	0	6	6	0	0	0	0	0	0	0	0	0	0	0	0	0	0	0	0	0	0	NA	NA	NA	NA	NA
AACACAGCACAACACCGCAC	0	0	0	0	3	3	0	0	0	0	0	0	0	0	0	0	0	0	0	0	0	0	0	0	0	0	0	0	0	0	NA	NA	NA	NA	NA
AACACATAATAACATATAAT	0	0	0	0	0	0	0	0	0	0	0	0	0	0	0	0	0	0	0	0	0	0	3	3	0	0	0	0	0	0	NA	NA	0	NA	NA
AACACATCAC	0	0	0	0	6	6	0	0	0	0	0	0	0	0	0	0	0	0	0	0	0	0	0	0	0	0	0	0	0	0	NA	NA	NA	NA	NA
AACACATCCACC	0	0	0	0	0	0	5	0	5	0	0	0	0	0	0	0	0	0	0	0	0	0	0	0	0	0	0	0	0	0	NA	NA	NA	NA	NA
AACACATGAC	12	0	12	6	0	6	0	0	0	0	0	0	0	0	0	0	0	0	42	0	42	6	0	6	0	0	0	0	0	0	NA	0.179808	0	NA	NA
AACACATGACAAGACATGAC	0	0	0	0	0	0	0	0	0	0	0	0	0	0	0	12	0	12	18	0	18	3	0	3	0	0	0	0	0	0	0	0	0	NA	NA
AACACCACAC	0	0	0	0	0	0	13	0	13	0	0	0	0	0	0	0	0	0	19	0	19	0	0	0	0	0	0	0	0	0	NA	0	NA	NA	NA
AACACCACACCACAC	0	0	0	4	0	4	0	0	0	0	0	0	0	0	0	0	0	0	0	0	0	0	0	0	0	0	0	0	0	0	NA	NA	NA	NA	NA
AACACCACACCACACCACAC	0	0	0	0	0	0	0	0	0	0	0	0	0	0	0	0	0	0	0	0	0	3	0	3	0	0	0	0	0	0	NA	NA	0	NA	NA
AACACCCAACGCCC	20	24	44	0	0	0	0	0	0	0	0	0	0	0	0	0	0	0	0	0	0	0	0	0	0	0	0	0	0	0	NA	NA	NA	NA	NA
AACACCTTCCACGAC	0	0	0	12	16	28	4	4	8	0	0	0	0	0	0	0	0	0	24	13	37	21	4	25	0	0	0	0	0	0	NA	0.952497	0.579677	NA	NA
AACACGACAC	0	0	0	0	0	0	0	0	0	0	0	0	0	6	6	0	0	0	0	0	0	0	0	0	0	0	0	0	0	0	NA	NA	NA	NA	NA
AACACT	0	0	0	45	41	86	0	0	0	0	0	0	0	0	0	0	0	0	85	113	198	42	9	51	0	0	0	263	384	647	NA	0.546689	0	NA	0
AACACTACAC	0	0	0	0	6	6	0	0	0	0	0	0	0	0	0	0	0	0	0	0	0	0	0	0	0	0	0	0	0	0	NA	NA	NA	NA	NA
AACACTAGAC	0	0	0	0	0	0	0	0	0	0	0	0	0	0	0	0	0	0	18	0	18	0	0	0	0	0	0	0	0	0	NA	0	NA	NA	NA
AACACTAGACAAGACTAGAC	0	0	0	3	0	3	0	0	0	0	0	0	0	0	0	0	0	0	15	0	15	0	0	0	6	0	6	0	0	0	NA	0.251731	NA	0	NA
AACACTAGGAC	0	0	0	0	0	0	0	0	0	0	0	0	0	0	0	0	0	0	0	5	5	0	0	0	0	0	0	0	0	0	NA	0	NA	NA	NA
AACACTATACAACACTATTC	0	0	0	0	0	0	0	0	0	0	0	0	0	0	0	0	0	0	0	0	0	0	0	0	0	3	3	0	0	0	NA	NA	NA	0	NA
AACACTGCCCCTC	0	0	0	8	0	8	0	0	0	0	0	0	0	0	0	0	0	0	4	4	8	0	0	0	0	0	0	0	0	0	NA	1.25866	NA	NA	NA
AACAG	15159	284	15443	277695	221559	499254	28696	13461	42157	6507	5911	12418	0	0	0	36417	18886	55303	281219	257776	538995	65399	36392	101791	20011	16932	36943	11	0	11	0.569869	1.16585	0.750234	0.18675	0
AACAGAACAGAACAGAACTG	0	0	0	0	0	0	0	0	0	0	0	0	0	0	0	0	0	0	0	0	0	3	0	3	0	0	0	0	0	0	NA	NA	0	NA	NA
AACAGAACAGAACAGAAGAG	0	0	0	30	9	39	6	3	9	3	0	3	0	0	0	3	0	3	12	3	15	9	0	9	0	0	0	0	0	0	0	3.27251	1.81149	NA	NA
AACAGAACAGAACAGAATAG	0	0	0	3	3	6	0	0	0	0	0	0	0	0	0	0	0	0	6	3	9	0	0	0	0	0	0	0	0	0	NA	0.839105	NA	NA	NA
AACAGAACAGAACAGG	0	0	0	8	38	46	0	0	0	0	0	0	0	0	0	0	0	0	4	0	4	0	0	0	0	0	0	0	0	0	NA	14.4746	NA	NA	NA
AACAGAACAGAACATAACAT	0	0	0	0	3	3	0	0	0	0	0	0	0	0	0	0	0	0	0	0	0	0	0	0	0	0	0	0	0	0	NA	NA	NA	NA	NA
AACAGAACAGAACTG	0	0	0	0	4	4	0	0	0	0	0	0	0	0	0	0	0	0	0	0	0	0	0	0	0	0	0	0	0	0	NA	NA	NA	NA	NA
AACAGAACAGAAGAG	0	0	0	62	8	70	0	5	5	0	0	0	0	0	0	0	0	0	13	20	33	0	0	0	0	0	0	0	0	0	NA	2.66988	NA	NA	NA
AACAGAACAGAAGAGAAGAG	0	0	0	16	0	16	0	0	0	0	0	0	0	0	0	0	0	0	15	9	24	0	0	0	0	0	0	0	0	0	NA	0.839105	NA	NA	NA
AACAGAACAGAATAG	0	0	0	9	4	13	0	0	0	0	0	0	0	0	0	0	0	0	9	8	17	0	0	0	0	0	0	0	0	0	NA	0.962502	NA	NA	NA
AACAGAACAGAATAGAATAG	0	0	0	0	3	3	0	0	0	0	0	0	0	0	0	0	0	0	0	0	0	0	0	0	0	0	0	0	0	0	NA	NA	NA	NA	NA
AACAGAACAGATCAG	0	0	0	0	0	0	0	0	0	0	0	0	0	0	0	0	0	0	0	0	0	4	0	4	0	0	0	0	0	0	NA	NA	0	NA	NA
AACAGAACAGG	0	0	0	11	17	28	0	10	10	0	0	0	0	0	0	0	0	0	0	0	0	0	0	0	0	0	0	0	0	0	NA	NA	NA	NA	NA
AACAGAACAT	0	0	0	30	32	62	0	6	6	0	0	0	0	0	0	0	0	0	61	89	150	20	13	33	0	0	0	0	0	0	NA	0.520245	0.329362	NA	NA
AACAGAACATAACAT	0	0	0	4	0	4	0	0	0	0	0	0	0	0	0	0	0	0	18	4	22	0	4	4	0	0	0	0	0	0	NA	0.228847	0	NA	NA
AACAGAACATAACATAACAT	0	0	0	0	0	0	0	0	0	0	0	0	0	0	0	0	0	0	3	3	6	0	0	0	0	0	0	0	0	0	NA	0	NA	NA	NA
AACAGAACATAATAG	0	0	0	0	0	0	0	0	0	0	0	0	0	0	0	0	0	0	0	0	0	4	0	4	0	0	0	0	0	0	NA	NA	0	NA	NA
AACAGAACATGTTCG	0	0	0	0	0	0	38	12	50	0	0	0	0	0	0	0	0	0	0	0	0	8	0	8	0	0	0	0	0	0	NA	NA	11.3218	NA	NA
AACAGAACCACC	0	0	0	41	60	101	0	0	0	0	0	0	0	0	0	0	0	0	11	26	37	0	6	6	0	0	0	0	0	0	NA	3.43579	0	NA	NA
AACAGAACTAG	0	0	0	0	0	0	0	0	0	0	0	0	0	0	0	0	0	0	8	0	8	0	0	0	0	0	0	0	0	0	NA	0	NA	NA	NA
AACAGAACTG	0	0	0	65	32	97	6	0	6	0	0	0	0	0	0	0	0	0	82	50	132	20	6	26	0	0	0	0	0	0	NA	0.924922	0.418036	NA	NA
AACAGAAGAG	12	0	12	390	142	532	33	24	57	0	6	6	0	0	0	0	6	6	362	177	539	99	22	121	66	50	116	6	0	6	4.08152	1.24231	0.853347	0.0287365	0
AACAGAAGAGAAGAG	0	0	0	178	49	227	4	0	4	158	76	234	4	0	4	88	0	88	144	78	222	37	20	57	16	4	20	20	12	32	0	1.28701	0.127122	6.50019	0.191036
AACAGAAGAGAAGAGAAGAG	0	3	3	57	15	72	3	3	6	0	0	0	3	0	3	6	6	12	70	39	109	38	9	47	9	3	12	0	0	0	0.51019	0.831406	0.231254	0	NA
AACAGAAT	0	0	0	145	44	189	8	7	15	0	0	0	37	28	65	0	0	0	51	63	114	28	7	35	0	0	0	14	0	14	NA	2.08672	0.776353	NA	7.09563
AACAGAATACAATAC	0	0	0	0	4	4	0	0	0	0	0	0	0	0	0	0	0	0	0	0	0	4	0	4	0	0	0	0	0	0	NA	NA	0	NA	NA
AACAGAATAG	0	0	0	356	268	624	41	25	66	0	0	0	0	0	0	0	0	0	651	494	1145	206	107	313	304	293	597	0	0	0	NA	0.685941	0.381976	0	NA
AACAGAATAGAATAG	0	0	0	24	8	32	4	4	8	0	0	0	0	0	0	0	0	0	8	20	28	6	8	14	0	0	0	0	0	0	NA	1.43847	1.03514	NA	NA
AACAGAATAGAATAGAATAG	0	0	0	3	0	3	0	0	0	0	0	0	0	0	0	0	0	0	0	0	0	3	3	6	0	0	0	0	0	0	NA	NA	0	NA	NA
AACAGAC	0	0	0	0	8	8	0	0	0	0	0	0	0	0	0	0	8	8	8	8	16	0	0	0	0	0	0	0	0	0	0	0.629328	NA	NA	NA
AACAGACAACAGAG	0	0	0	0	0	0	0	0	0	0	0	0	0	0	0	0	0	0	4	0	4	0	0	0	0	0	0	0	0	0	NA	0	NA	NA	NA
AACAGACAACATAC	0	0	0	0	8	8	0	0	0	0	0	0	0	0	0	0	0	0	52	108	160	44	44	88	0	0	0	0	0	0	NA	0.0629328	0	NA	NA
AACAGAG	0	0	0	93386	63998	157384	13840	7156	20996	9	401	410	3122	1874	4996	29667	22154	51821	193529	149440	342969	47943	31525	79468	12484	10163	22647	17941	18579	36520	0	0.577581	0.478609	0.010058	0.209073
AACAGAGAACAGAT	0	0	0	0	0	0	0	0	0	0	0	0	0	0	0	0	0	0	0	4	4	0	0	0	0	0	0	0	0	0	NA	0	NA	NA	NA
AACAGAGAACATAG	0	0	0	0	0	0	0	0	0	0	0	0	0	0	0	0	4	4	0	0	0	0	0	0	0	0	0	0	0	0	0	NA	NA	NA	NA
AACAGAGAAG	0	0	0	6	0	6	0	0	0	0	0	0	0	0	0	0	0	0	0	0	0	0	6	6	0	0	0	0	0	0	NA	NA	0	NA	NA
AACAGAGAAGAACAGAGAAT	0	0	0	0	0	0	3	0	3	0	0	0	0	0	0	0	0	0	0	0	0	0	0	0	0	0	0	0	0	0	NA	NA	NA	NA	NA
AACAGAGAAGAGAAGAG	0	0	0	0	0	0	0	0	0	0	0	0	0	0	0	3	0	3	0	0	0	0	0	0	0	0	0	0	0	0	0	NA	NA	NA	NA
AACAGAGAAGAGAG	0	0	0	457	169	626	111	45	156	0	19	19	0	6	6	208	208	416	1188	803	1991	241	190	431	209	82	291	150	55	205	0	0.39574	0.655667	0.0362744	0.0447304
AACAGAGAAGAGAGAG	0	0	0	525	197	722	120	39	159	0	0	0	0	0	0	246	33	279	771	324	1095	260	92	352	118	77	195	191	243	434	0	0.829909	0.818259	0	0
AACAGAGAAT	0	0	0	6	0	6	6	0	6	0	0	0	0	0	0	6	0	6	54	0	54	6	6	12	0	0	0	0	0	0	0	0.139851	0.905745	NA	NA
AACAGAGAATAACATAGAAT	0	0	0	199	115	314	18	16	34	3	3	6	3	9	12	9	19	28	1543	342	1885	229	134	363	18	0	18	6	18	24	0	0.209665	0.169671	0.185191	0.764144
AACAGAGAATAACATAGCAT	0	0	0	3	0	3	0	0	0	0	0	0	0	0	0	0	0	0	0	0	0	0	0	0	0	0	0	0	0	0	NA	NA	NA	NA	NA
AACAGAGCACAGAG	0	0	0	0	0	0	0	0	0	0	0	0	0	0	0	0	0	0	12	0	12	0	0	0	0	0	0	0	0	0	NA	0	NA	NA	NA
AACAGAGCAG	0	0	0	6	0	6	0	0	0	0	0	0	0	0	0	0	0	0	0	0	0	6	0	6	0	0	0	0	0	0	NA	NA	0	NA	NA
AACAGAT	0	0	0	0	10	10	0	0	0	0	0	0	0	0	0	0	0	0	0	25	25	0	11	11	0	0	0	0	0	0	NA	0.503463	0	NA	NA
AACAGATCAG	0	0	0	0	0	0	0	0	0	0	0	0	0	0	0	0	0	0	0	0	0	6	0	6	0	0	0	0	0	0	NA	NA	0	NA	NA
AACAGATGCAGCAGCAGC	0	0	0	48	42	90	24	15	39	0	0	0	0	0	0	0	0	0	21	18	39	15	9	24	0	0	0	0	0	0	NA	2.90459	2.94367	NA	NA
AACAGC	0	0	0	595	342	937	81	54	135	0	0	0	0	0	0	0	0	0	189	180	369	45	45	90	0	0	0	0	0	0	NA	3.1961	2.71724	NA	NA
AACAGCAACAGCAGCAGC	0	0	0	12	3	15	0	0	0	0	0	0	0	0	0	0	0	0	0	0	0	0	3	3	0	0	0	0	0	0	NA	NA	0	NA	NA
AACAGCAACCTC	0	0	0	0	0	0	0	0	0	0	0	0	0	0	0	0	0	0	0	5	5	0	0	0	0	0	0	0	0	0	NA	0	NA	NA	NA
AACAGCACAG	0	0	0	0	6	6	0	0	0	0	0	0	0	0	0	0	0	0	6	0	6	0	0	0	0	0	0	0	0	0	NA	1.25866	NA	NA	NA
AACAGCAGC	0	0	0	967	725	1692	198	77	275	0	6	6	0	0	0	0	0	0	280	232	512	57	102	159	0	0	0	102	39	141	NA	4.15947	3.13308	NA	0
AACAGCAGCAACATCAGC	0	0	0	54	51	105	15	6	21	0	0	0	0	0	0	0	0	0	42	21	63	12	12	24	0	0	0	0	0	0	NA	2.09776	1.58505	NA	NA
AACAGCAGCACCAGCAGC	0	0	0	0	3	3	0	0	0	0	0	0	0	0	0	0	0	0	0	0	0	0	0	0	0	0	0	0	0	0	NA	NA	NA	NA	NA
AACAGCAGCAGC	0	0	0	82	80	162	15	15	30	0	0	0	0	0	0	0	0	0	20	20	40	25	0	25	0	0	0	0	0	0	NA	5.09756	2.17379	NA	NA
AACAGCAGCAGCAGC	0	0	0	8	16	24	0	0	0	0	0	0	0	0	0	0	0	0	0	0	0	0	0	0	0	0	0	0	0	0	NA	NA	NA	NA	NA
AACAGCAGCAGCAGCAGC	0	0	0	0	0	0	0	3	3	0	0	0	0	0	0	0	0	0	0	0	0	0	0	0	0	0	0	0	0	0	NA	NA	NA	NA	NA
AACAGCCGCAGCAGTTCC	0	0	0	3	13	16	6	0	6	0	0	0	0	0	0	3	3	6	3	3	6	0	0	0	0	0	0	0	0	0	0	3.35642	NA	NA	NA
AACAGGACAAGACAAG	0	0	0	31	26	57	4	9	13	0	0	0	0	0	0	0	0	0	4	0	4	4	0	4	8	0	8	0	0	0	NA	17.9359	5.88735	0	NA
AACAGGAGAG	0	0	0	0	0	0	0	0	0	0	0	0	0	0	0	0	0	0	6	0	6	0	0	0	0	0	0	0	0	0	NA	0	NA	NA	NA
AACAGGAGAGAAGAGGAGAG	0	0	0	0	0	0	0	0	0	0	0	0	0	0	0	0	0	0	3	0	3	0	0	0	0	0	0	0	0	0	NA	0	NA	NA	NA
AACAGGAGCAGCAGCGGT	0	0	0	225	157	382	59	14	73	861	598	1459	0	0	0	0	0	0	89	58	147	20	29	49	0	0	0	4	0	4	NA	3.2708	2.69875	NA	0
AACAGGAGGCTCATCGAC	0	0	0	3	3	6	0	0	0	0	0	0	0	0	0	0	0	0	3	3	6	0	0	0	0	0	0	0	0	0	NA	1.25866	NA	NA	NA
AACAGGCGGAGCAGGTGG	0	0	0	962	974	1936	176	143	319	892	873	1765	0	0	0	0	0	0	240	200	440	67	71	138	99	99	198	64	60	124	NA	5.53809	4.18743	4.95244	0
AACAGGTACAGCAGC	0	0	0	200	145	345	36	24	60	0	0	0	0	0	0	0	12	12	88	52	140	20	24	44	0	0	0	4	0	4	0	3.10169	2.47021	NA	0
AACAGGTGCAGCAGC	0	0	0	4	0	4	0	0	0	0	0	0	0	0	0	0	0	0	0	0	0	0	0	0	0	0	0	0	0	0	NA	NA	NA	NA	NA
AACAGTAAGGG	0	0	0	0	0	0	0	6	6	0	0	0	0	0	0	0	0	0	0	5	5	0	5	5	0	0	0	0	0	0	NA	0	2.17379	NA	NA
AACAGTACGGG	0	0	0	0	10	10	0	0	0	0	0	0	0	0	0	0	0	0	0	5	5	0	5	5	0	0	0	0	0	0	NA	2.51731	0	NA	NA
AACAT	0	0	0	5825	7044	12869	397	280	677	0	14	14	0	0	0	11	0	11	4091	3142	7233	680	1085	1765	16	0	16	0	11	11	0	2.23941	0.694832	0.486125	0
AACATAACATAACATAAGAT	0	0	0	0	0	0	0	0	0	0	0	0	0	0	0	0	0	0	3	0	3	0	0	0	0	0	0	0	0	0	NA	0	NA	NA	NA
AACATAACATAACATAGAAT	0	0	0	0	3	3	0	0	0	0	0	0	0	0	0	0	0	0	3	0	3	0	0	0	0	0	0	0	0	0	NA	1.25866	NA	NA	NA
AACATAACATAAGAT	0	0	0	4	0	4	0	0	0	0	0	0	0	0	0	0	0	0	17	0	17	0	0	0	0	0	0	0	0	0	NA	0.296155	NA	NA	NA
AACATAACATAAGATAAGAT	0	0	0	3	0	3	0	0	0	0	0	0	0	0	0	0	0	0	6	0	6	0	0	0	0	0	0	0	0	0	NA	0.629328	NA	NA	NA
AACATAACATAGAAT	0	0	0	0	0	0	0	0	0	0	0	0	0	0	0	0	0	0	28	16	44	0	4	4	20	0	20	0	0	0	NA	0	0	0	NA
AACATAAGAGAAGAG	0	0	0	29	20	49	0	4	4	0	0	0	0	0	0	0	0	0	81	66	147	26	25	51	0	0	0	0	0	0	NA	0.419552	0.142078	NA	NA
AACATAAGAT	0	0	0	12	6	18	7	0	7	0	0	0	0	0	0	0	0	0	39	13	52	0	6	6	0	0	0	0	0	0	NA	0.435689	2.11341	NA	NA
AACATAAGATAAGAT	0	0	0	0	0	0	0	0	0	0	0	0	0	0	0	0	0	0	17	0	17	0	0	0	0	0	0	0	0	0	NA	0	NA	NA	NA
AACATAAGATAAGATAAGAT	0	0	0	0	0	0	0	0	0	0	0	0	0	0	0	0	0	0	9	9	18	3	3	6	0	0	0	0	0	0	NA	0	0	NA	NA
AACATAATAT	0	0	0	49	33	82	6	0	6	134	518	652	0	0	0	19	12	31	1625	1015	2640	307	152	459	1874	2165	4039	0	0	0	0	0.0390946	0.0236796	0.0896838	NA
AACATAATATAACATATTAT	0	0	0	0	0	0	0	0	0	0	0	0	0	0	0	0	0	0	3	0	3	0	0	0	0	0	0	0	0	0	NA	0	NA	NA	NA
AACATAATATAATAT	0	0	0	4	4	8	0	0	0	5	0	5	0	0	0	0	0	0	73	12	85	8	0	8	362	184	546	0	0	0	NA	0.118462	0	0.00508765	NA
AACATAATATAATATAATAT	0	0	0	0	0	0	0	3	3	0	0	0	0	0	0	0	0	0	28	10	38	16	0	16	15	112	127	0	0	0	NA	0	0.339655	0	NA
AACATAATGTAATAT	0	0	0	18	20	38	0	6	6	29	15	44	0	0	0	240	208	448	580	294	874	99	46	145	263	203	466	0	0	0	0	0.0547242	0.0749582	0.0524574	NA
AACATAC	0	0	0	2162	1275	3437	107	78	185	0	0	0	0	0	0	629	366	995	27033	13928	40961	5572	2698	8270	0	8	8	0	0	0	0	0.105613	0.0405231	0	NA
AACATACAAT	0	0	0	246	299	545	93	124	217	0	12	12	87	87	174	72	123	195	961	1006	1967	794	912	1706	33	75	108	36	115	151	0	0.348738	0.230418	0.0617302	1.76107
AACATACAATAACATAGAAT	0	3	3	273	171	444	18	21	39	3	7	10	43	15	58	27	24	51	1358	838	2196	221	147	368	12	9	21	15	25	40	0.120045	0.254483	0.191979	0.264558	2.21602
AACATACAATAACATATAAT	0	0	0	21	9	30	18	6	24	0	0	0	12	0	12	0	0	0	126	133	259	110	54	164	6	0	6	6	0	6	NA	0.14579	0.265096	0	3.05658
AACATACAATACCATAGAAT	0	0	0	0	0	0	0	0	0	0	0	0	0	0	0	0	0	0	3	0	3	0	0	0	0	0	0	0	0	0	NA	0	NA	NA	NA
AACATACCAT	0	0	0	0	0	0	0	0	0	0	0	0	0	0	0	0	0	0	6	0	6	0	0	0	0	0	0	0	0	0	NA	0	NA	NA	NA
AACATACTAT	0	0	0	0	0	0	0	0	0	0	0	0	0	0	0	0	0	0	6	0	6	6	0	6	0	0	0	0	0	0	NA	0	0	NA	NA
AACATACTATAACATATTAT	0	0	0	0	0	0	0	0	0	0	0	0	0	0	0	0	0	0	9	0	9	0	0	0	0	0	0	0	0	0	NA	0	NA	NA	NA
AACATACTATAATGTAATAT	0	0	0	0	0	0	0	0	0	0	0	0	0	0	0	0	0	0	4	4	8	0	4	4	0	0	0	0	0	0	NA	0	0	NA	NA
AACATAGAACATAGAAT	0	0	0	0	0	0	0	0	0	0	0	0	0	0	0	0	0	0	3	0	3	0	0	0	0	0	0	0	0	0	NA	0	NA	NA	NA
AACATAGAACATAT	0	0	0	0	0	0	0	0	0	0	0	0	0	0	0	0	0	0	4	0	4	0	0	0	0	0	0	0	0	0	NA	0	NA	NA	NA
AACATAGAAG	0	0	0	6	0	6	0	0	0	0	0	0	0	0	0	0	0	0	6	0	6	0	0	0	0	0	0	0	0	0	NA	1.25866	NA	NA	NA
AACATAGAAGAACATAGAAT	0	0	0	30	3	33	6	0	6	0	0	0	3	3	6	0	3	3	159	6	165	18	6	24	0	0	0	0	0	0	0	0.251731	0.452873	NA	NA
AACATAGAAT	130922	152817	283739	22764085	21877974	44642059	2849041	2379827	5228868	2852625	2811333	5663958	2756751	2726607	5483358	809962	572213	1382175	143698876	143699859	287398735	35680028	31966893	67646921	15067393	14595052	29662445	2866206	2809410	5675616	0.418936	0.195509	0.140022	0.106085	1.47652
AACATAGAATAACATAGAAT	0	0	0	4	0	4	0	0	0	0	0	0	0	0	0	0	0	0	4	3	7	0	4	4	0	0	0	0	0	0	NA	0.719233	0	NA	NA
AACATAGAATAACATAGACT	0	0	0	6	9	15	0	0	0	0	0	0	0	0	0	3	0	3	63	12	75	0	0	0	0	0	0	0	0	0	0	0.251731	NA	NA	NA
AACATAGAATAACATAGAGT	0	0	0	15	0	15	0	0	0	0	0	0	0	12	12	0	3	3	18	12	30	3	0	3	3	0	3	3	15	18	0	0.629328	0	0	1.01886
AACATAGAATAACATAGATT	0	0	0	24	30	54	3	9	12	6	6	12	3	3	6	3	0	3	123	122	245	63	51	114	13	18	31	0	0	0	0	0.277418	0.190683	0.21506	NA
AACATAGAATAACATAGCAT	0	0	0	124	25	149	0	0	0	0	0	0	22	0	22	0	0	0	589	130	719	21	6	27	15	9	24	3	0	3	NA	0.260834	0	0	11.2075
AACATAGAATAACATAGGAT	0	0	0	0	0	0	0	0	0	0	0	0	0	0	0	0	0	0	3	0	3	0	0	0	0	0	0	0	0	0	NA	0	NA	NA	NA
AACATAGAATAACATAGTAT	0	0	0	22	3	25	0	0	0	0	0	0	6	0	6	0	0	0	358	54	412	6	3	9	12	13	25	3	3	6	NA	0.0763748	0	0	1.52829
AACATAGAATAACATAT	0	0	0	0	0	0	0	0	0	0	0	0	0	0	0	0	0	0	0	0	0	0	3	3	0	0	0	0	0	0	NA	NA	0	NA	NA
AACATAGAATAACATATAAT	183	90	273	12416	23697	36113	2290	3174	5464	1348	1788	3136	1680	1801	3481	82	208	290	66522	142768	209290	20813	37764	58577	2113	3112	5225	397	506	903	1.92113	0.217181	0.168974	0.333449	5.89144
AACATAGAATAACATATATT	0	0	0	0	0	0	0	0	0	0	0	0	0	0	0	0	0	0	0	3	3	0	3	3	0	0	0	0	0	0	NA	0	0	NA	NA
AACATAGAATAACATATCAT	0	0	0	0	0	0	0	0	0	0	0	0	0	0	0	0	0	0	6	0	6	3	0	3	0	0	0	0	0	0	NA	0	0	NA	NA
AACATAGAATAACATATTAT	0	0	0	0	0	0	0	0	0	0	0	0	0	0	0	0	0	0	6	0	6	0	0	0	0	0	0	0	0	0	NA	0	NA	NA	NA
AACATAGAATAACATCGAAT	0	0	0	37	9	46	0	0	0	0	0	0	0	0	0	0	54	54	206	34	240	12	3	15	4	3	7	0	3	3	0	0.241243	0	0	0
AACATAGAATAACATGGAAT	0	0	0	14	17	31	0	0	0	3	0	3	0	3	3	0	0	0	112	29	141	15	11	26	60	57	117	25	19	44	NA	0.276726	0	0.0142454	0.104202
AACATAGAATAACATTGAAT	0	15	15	799	679	1478	113	109	222	9	5	14	21	19	40	9	39	48	4290	3290	7580	1067	879	1946	9	33	42	123	81	204	0.637737	0.245421	0.206655	0.185191	0.299664
AACATAGAATAACCTAGAAT	0	0	0	24	12	36	0	0	0	0	0	0	0	0	0	0	0	0	120	24	144	3	12	15	0	0	0	0	6	6	NA	0.314664	0	NA	0
AACATAGAATAACGTAGAAT	0	0	0	9	0	9	0	0	0	0	0	0	0	3	3	0	0	0	6	9	15	12	0	12	0	0	0	0	3	3	NA	0.755194	0	NA	1.52829
AACATAGAATAACTAAGAAT	0	0	0	6	6	12	3	0	3	0	0	0	0	0	0	0	0	0	0	3	3	0	0	0	0	0	0	0	0	0	NA	5.03463	NA	NA	NA
AACATAGAATAACTCAGAAT	60	0	60	1351	625	1976	89	53	142	1902	1642	3544	3635	1307	4942	0	0	0	1095	361	1456	313	107	420	0	0	0	3	3	6	NA	1.70818	0.612456	NA	1258.8
AACATAGAATAACTTAGAAT	0	0	0	34	44	78	3	3	6	6	3	9	0	3	3	0	0	0	289	245	534	76	78	154	9	27	36	0	6	6	NA	0.183849	0.0705776	0.138893	0.764144
AACATAGAATAACTTATAAT	0	0	0	0	0	0	0	0	0	0	0	0	0	0	0	0	0	0	3	3	6	0	0	0	0	0	0	0	0	0	NA	0	NA	NA	NA
AACATAGAATAAGATAGAAT	3	0	3	70	24	94	6	9	15	3	0	3	0	3	3	6	9	15	357	159	516	42	51	93	3	9	12	0	3	3	0.408152	0.22929	0.292176	0.138893	1.52829
AACATAGAATAAGATAGGAT	0	0	0	0	0	0	0	0	0	0	0	0	0	0	0	0	0	0	0	0	0	0	3	3	0	0	0	0	0	0	NA	NA	0	NA	NA
AACATAGAATAAGATATAAT	0	0	0	9	0	9	0	0	0	0	0	0	0	0	0	0	0	0	24	0	24	0	0	0	0	0	0	0	0	0	NA	0.471996	NA	NA	NA
AACATAGAATAATATAGAAT	0	0	0	9	25	34	0	0	0	0	0	0	0	3	3	0	0	0	36	223	259	9	15	24	0	6	6	9	18	27	NA	0.165229	0	0	0.16981
AACATAGAATAATATATAAT	0	0	0	0	0	0	0	0	0	0	0	0	0	0	0	0	0	0	0	12	12	0	0	0	0	0	0	0	0	0	NA	0	NA	NA	NA
AACATAGAATACAATAGAAT	0	0	0	6	0	6	0	0	0	0	0	0	0	0	0	0	0	0	3	0	3	0	0	0	0	0	0	0	0	0	NA	2.51731	NA	NA	NA
AACATAGAATACATAGAAT	0	0	0	0	0	0	0	0	0	0	0	0	0	0	0	0	0	0	0	4	4	0	0	0	0	0	0	0	0	0	NA	0	NA	NA	NA
AACATAGAATACCATACAAT	0	0	0	0	0	0	0	0	0	0	0	0	0	0	0	0	0	0	3	0	3	0	0	0	0	0	0	0	0	0	NA	0	NA	NA	NA
AACATAGAATACCATAGAAT	0	0	0	63	27	90	0	0	0	0	0	0	0	0	0	0	0	0	257	42	299	18	3	21	0	0	0	0	0	0	NA	0.37886	0	NA	NA
AACATAGAATAGAAT	0	0	0	0	0	0	0	4	4	0	0	0	0	0	0	0	0	0	17	0	17	4	0	4	0	0	0	0	0	0	NA	0	1.81149	NA	NA
AACATAGAATAGAATAGAAT	0	0	0	10	0	10	0	0	0	0	0	0	0	0	0	0	0	0	0	0	0	0	0	0	0	0	0	0	0	0	NA	NA	NA	NA	NA
AACATAGAATAGCATAGAAT	0	0	0	12	3	15	0	3	3	0	0	0	0	33	33	3	3	6	27	6	33	3	6	9	0	0	0	6	12	18	0	0.572117	0.60383	NA	2.80186
AACATAGAATATAATAGAAT	0	0	0	3	9	12	0	3	3	0	0	0	0	0	0	0	0	0	3	36	39	3	0	3	0	0	0	0	0	0	NA	0.387279	1.81149	NA	NA
AACATAGAATATAATATAAT	0	0	0	0	0	0	0	0	0	0	0	0	0	0	0	0	0	0	6	0	6	0	0	0	0	0	0	0	0	0	NA	0	NA	NA	NA
AACATAGAATATAGAAT	0	0	0	0	0	0	0	0	0	0	0	0	0	0	0	0	0	0	6	6	12	0	6	6	0	0	0	0	0	0	NA	0	0	NA	NA
AACATAGAATATCACAGAAT	0	0	0	1125	626	1751	159	55	214	12	18	30	1515	1374	2889	6	3	9	6961	3430	10391	1551	784	2335	1662	1696	3358	30	30	60	0	0.212098	0.166021	0.00496342	73.5871
AACATAGAATATCAGAGAAT	0	0	0	9	0	9	0	0	0	0	0	0	0	0	0	0	0	0	36	3	39	0	0	0	0	0	0	0	0	0	NA	0.290459	NA	NA	NA
AACATAGAATATCATAGAAT	0	0	0	446	385	831	48	42	90	6	18	24	21	30	51	6	6	12	2258	2812	5070	716	729	1445	27	94	121	6	18	24	0	0.206301	0.112826	0.110196	3.24761
AACATAGAATATCATATAAT	0	0	0	3	12	15	0	0	0	0	0	0	0	0	0	0	0	0	18	45	63	0	9	9	0	3	3	0	0	0	NA	0.29968	0	0	NA
AACATAGAATCACATAGAAT	0	0	0	6	0	6	0	0	0	0	0	0	0	0	0	0	0	0	93	6	99	3	0	3	0	0	0	0	0	0	NA	0.0762822	0	NA	NA
AACATAGAATGACATAGAAT	0	0	0	3	0	3	0	0	0	3	0	3	6	12	18	0	0	0	15	0	15	3	0	3	0	0	0	3	3	6	NA	0.251731	0	NA	4.58487
AACATAGAATGACATAGACT	0	0	0	0	0	0	0	0	0	0	0	0	0	0	0	0	0	0	3	0	3	0	0	0	0	0	0	0	0	0	NA	0	NA	NA	NA
AACATAGAATTACATAGAAT	3	4	7	529	366	895	53	31	84	6	39	45	9	0	9	6	220	226	3147	1932	5079	849	418	1267	153	161	314	40	36	76	0.0632093	0.221795	0.120099	0.0796201	0.180982
AACATAGAATTACATATAAT	0	0	0	0	0	0	0	0	0	0	0	0	0	0	0	0	0	0	0	0	0	0	6	6	0	0	0	0	0	0	NA	NA	0	NA	NA
AACATAGACT	0	0	0	0	0	0	0	0	0	0	0	0	0	0	0	0	0	0	6	0	6	6	0	6	0	0	0	0	0	0	NA	0	0	NA	NA
AACATAGACTAACCTAGAAT	0	0	0	0	0	0	0	0	0	0	0	0	0	0	0	0	0	0	3	0	3	0	0	0	0	0	0	0	0	0	NA	0	NA	NA	NA
AACATAGACTACCATAGAAT	0	0	0	0	0	0	0	0	0	0	0	0	0	0	0	0	0	0	3	0	3	0	0	0	0	0	0	0	0	0	NA	0	NA	NA	NA
AACATAGATT	0	0	0	0	0	0	0	0	0	0	0	0	0	0	0	0	0	0	0	0	0	19	0	19	0	0	0	0	0	0	NA	NA	0	NA	NA
AACATAGATTAACATATAAT	0	0	0	3	4	7	0	0	0	0	0	0	0	0	0	0	0	0	0	3	3	3	3	6	0	0	0	0	0	0	NA	2.93687	0	NA	NA
AACATAGCAT	0	0	0	0	0	0	0	0	0	0	0	0	0	0	0	0	0	0	6	0	6	6	0	6	0	0	0	0	0	0	NA	0	0	NA	NA
AACATAGCATAACATATAAT	0	0	0	3	0	3	0	0	0	0	0	0	0	0	0	0	0	0	0	0	0	0	0	0	0	0	0	0	0	0	NA	NA	NA	NA	NA
AACATAGTAT	0	0	0	0	0	0	0	0	0	0	0	0	0	0	0	0	0	0	18	0	18	0	0	0	0	0	0	0	0	0	NA	0	NA	NA	NA
AACATAGTATAACATATAAT	0	0	0	0	0	0	0	0	0	0	0	0	0	0	0	0	0	0	9	0	9	0	3	3	0	0	0	0	0	0	NA	0	0	NA	NA
AACATAGTATAACATATTAT	0	0	0	0	0	0	0	0	0	0	0	0	0	0	0	0	0	0	6	0	6	0	0	0	0	0	0	0	0	0	NA	0	NA	NA	NA
AACATAT	10	0	10	75427	72459	147886	6294	5664	11958	15355	15612	30967	4512	4314	8826	4003	3778	7781	686246	574864	1261110	145387	140967	286354	30533	30086	60619	2833	2535	5368	0.00262275	0.147598	0.075647	0.283812	2.51279
AACATATAAGAACATATAAT	0	0	0	3	0	3	0	0	0	0	0	0	0	0	0	0	0	0	0	0	0	0	0	0	0	0	0	0	0	0	NA	NA	NA	NA	NA
AACATATAAGATAT	0	0	0	0	0	0	0	0	0	0	0	0	0	0	0	0	0	0	0	4	4	0	0	0	0	0	0	0	0	0	NA	0	NA	NA	NA
AACATATAAT	176	54	230	18889	66092	84981	31204	36417	67621	444	2111	2555	5103	2834	7937	327	646	973	117300	491959	609259	293620	525372	818992	5311	11973	17284	2287	1538	3825	0.482399	0.175561	0.149568	0.0821271	3.17125
AACATATAATAACATATACT	0	0	0	0	0	0	0	0	0	0	0	0	0	0	0	0	0	0	0	0	0	3	0	3	0	0	0	0	0	0	NA	NA	0	NA	NA
AACATATAATAACATATATT	0	0	0	0	3	3	0	0	0	0	0	0	0	0	0	0	3	3	0	18	18	0	33	33	0	0	0	0	0	0	0	0.209776	0	NA	NA
AACATATAATAACATATCAT	0	0	0	4	0	4	3	0	3	0	0	0	0	0	0	0	0	0	6	0	6	12	0	12	0	0	0	0	0	0	NA	0.839105	0.452873	NA	NA
AACATATAATAACATATTAT	0	0	0	0	6	6	6	0	6	0	0	0	0	0	0	0	0	0	15	33	48	12	18	30	0	3	3	0	0	0	NA	0.157332	0.362298	0	NA
AACATATAATAACATCTAAT	0	0	0	0	0	0	0	0	0	0	0	0	0	0	0	0	0	0	6	0	6	0	0	0	0	0	0	0	0	0	NA	0	NA	NA	NA
AACATATAATAACATTGAAT	0	0	0	0	0	0	0	0	0	0	0	0	0	0	0	0	0	0	12	10	22	0	3	3	0	0	0	0	0	0	NA	0	0	NA	NA
AACATATAATAACCTAGAAT	0	0	0	0	0	0	0	0	0	0	0	0	0	0	0	0	0	0	3	0	3	0	0	0	0	0	0	0	0	0	NA	0	NA	NA	NA
AACATATAATAACTCATAAT	0	0	0	0	0	0	0	0	0	0	0	0	0	0	0	0	0	0	0	0	0	0	3	3	0	0	0	0	0	0	NA	NA	0	NA	NA
AACATATAATAACTTAGAAT	0	0	0	0	0	0	0	0	0	0	0	0	0	0	0	0	0	0	0	0	0	0	3	3	0	3	3	0	0	0	NA	NA	0	0	NA
AACATATAATAACTTATAAT	0	0	0	3	3	6	0	3	3	0	0	0	0	0	0	0	0	0	0	18	18	0	27	27	0	0	0	0	0	0	NA	0.419552	0.201277	NA	NA
AACATATAATAAGATAGAAT	0	0	0	9	0	9	0	0	0	0	0	0	0	0	0	0	0	0	9	0	9	0	0	0	3	0	3	0	0	0	NA	1.25866	NA	0	NA
AACATATAATAAGATATAAT	0	0	0	36	0	36	3	0	3	0	0	0	0	0	0	0	0	0	69	3	72	81	0	81	0	0	0	0	0	0	NA	0.629328	0.0670923	NA	NA
AACATATAATAATATAGAAT	0	0	0	0	3	3	0	0	0	0	0	0	0	0	0	0	0	0	0	6	6	0	0	0	0	0	0	0	0	0	NA	0.629328	NA	NA	NA
AACATATAATAATATATAAT	0	0	0	0	0	0	3	0	3	0	0	0	0	15	15	0	0	0	45	114	159	81	18	99	0	0	0	0	3	3	NA	0	0.0548937	NA	7.64144
AACATATAATAATATATTAT	0	0	0	0	3	3	0	0	0	0	0	0	0	0	0	0	0	0	0	0	0	0	0	0	0	0	0	0	0	0	NA	NA	NA	NA	NA
AACATATAATATAATATAAT	0	0	0	0	0	0	0	3	3	0	0	0	0	0	0	0	0	0	6	18	24	3	9	12	0	0	0	0	0	0	NA	0	0.452873	NA	NA
AACATATAATATAT	0	0	0	0	4	4	0	0	0	0	0	0	0	0	0	0	8	8	0	18	18	0	8	8	9	110	119	0	0	0	0	0.279702	0	0	NA
AACATATAATATCATAGAAT	0	0	0	3	0	3	0	0	0	0	0	0	0	3	3	0	0	0	6	54	60	0	9	9	0	0	0	0	0	0	NA	0.0629328	0	NA	NA
AACATATAATATCATATAAT	0	0	0	0	33	33	0	21	21	0	0	0	0	9	9	0	0	0	30	328	358	25	327	352	0	15	15	0	0	0	NA	0.116021	0.108072	0	NA
AACATATAATATCATATATT	0	0	0	0	0	0	0	0	0	0	0	0	0	0	0	0	0	0	0	0	0	0	0	0	0	3	3	0	0	0	NA	NA	NA	0	NA
AACATATAATCACATATAAT	0	0	0	3	0	3	0	0	0	0	0	0	0	0	0	0	0	0	0	0	0	0	0	0	0	0	0	0	0	0	NA	NA	NA	NA	NA
AACATATAATTACATAGAAT	0	0	0	0	0	0	0	0	0	0	0	0	0	0	0	0	0	0	6	6	12	0	0	0	0	0	0	0	0	0	NA	0	NA	NA	NA
AACATATAATTACATATAAT	0	0	0	9	3	12	0	3	3	0	0	0	0	0	0	0	0	0	75	23	98	27	6	33	0	0	0	0	0	0	NA	0.154121	0.164681	NA	NA
AACATATAATTATATATAAT	0	0	0	0	0	0	0	0	0	0	0	0	0	0	0	0	0	0	0	3	3	0	0	0	0	0	0	0	0	0	NA	0	NA	NA	NA
AACATATACT	0	0	0	0	0	0	0	0	0	0	0	0	0	0	0	0	0	0	0	0	0	32	6	38	6	0	6	0	0	0	NA	NA	0	0	NA
AACATATATAATATATAT	0	0	0	3	0	3	0	0	0	0	0	0	0	0	0	0	0	0	0	0	0	0	0	0	0	0	0	0	0	0	NA	NA	NA	NA	NA
AACATATATT	0	0	0	0	0	0	0	0	0	0	0	0	0	0	0	0	6	6	0	6	6	0	6	6	0	0	0	0	0	0	0	0	0	NA	NA
AACATATCAT	0	0	0	0	0	0	0	0	0	0	0	0	0	0	0	0	0	0	6	0	6	0	0	0	6	7	13	0	0	0	NA	0	NA	0	NA
AACATATGTACATATGTATG	0	0	0	28	12	40	18	18	36	0	0	0	0	0	0	9	165	174	243	249	492	84	90	174	0	0	0	12	15	27	0	0.10233	0.374791	NA	0
AACATATTAT	0	0	0	0	26	26	0	6	6	6	0	6	0	0	0	0	0	0	74	89	163	127	123	250	0	0	0	0	0	0	NA	0.200767	0.0434758	NA	NA
AACATATTATAAGATATTAT	0	0	0	0	0	0	0	0	0	0	0	0	0	0	0	0	0	0	0	6	6	3	6	9	0	0	0	0	0	0	NA	0	0	NA	NA
AACATATTATAATATATTAT	0	0	0	0	0	0	0	0	0	0	0	0	0	0	0	0	0	0	0	0	0	0	3	3	0	0	0	0	0	0	NA	NA	0	NA	NA
AACATCATCAGCAGC	0	0	0	4	8	12	0	0	0	0	0	0	0	0	0	24	0	24	0	4	4	0	0	0	0	0	0	0	0	0	0	3.77597	NA	NA	NA
AACATCGAAT	0	0	0	37	30	67	0	0	0	0	0	0	0	0	0	0	0	0	115	24	139	6	6	12	150	72	222	0	0	0	NA	0.606691	0	0	NA
AACATCT	0	0	0	0	16	16	0	0	0	0	0	0	0	0	0	0	0	0	0	8	8	0	0	0	0	0	0	0	0	0	NA	2.51731	NA	NA	NA
AACATGACAT	0	0	0	6	0	6	0	0	0	0	0	0	0	0	0	6	0	6	30	30	60	0	19	19	0	0	0	0	0	0	0	0.125866	0	NA	NA
AACATGGGC	0	0	0	360	438	798	96	72	168	0	0	0	0	0	0	168	78	246	78	132	210	66	18	84	0	0	0	0	0	0	0	4.7829	3.62298	NA	NA
AACATTACGGG	0	5	5	0	0	0	0	0	0	0	0	0	0	0	0	0	0	0	0	0	0	0	0	0	0	0	0	0	0	0	NA	NA	NA	NA	NA
AACATTGAAT	83	18	101	32965	20680	53645	3895	2416	6311	2093	1967	4060	9970	8378	18348	2005	1097	3102	147466	92798	240264	39361	26623	65984	6380	6549	12929	1351	1170	2521	0.0664464	0.281027	0.173259	0.174462	11.123
AACATTGAATATGC	0	0	0	43	27	70	0	5	5	0	0	0	64	53	117	162	0	162	469	306	775	93	47	140	107	0	107	0	5	5	0	0.113685	0.0646961	0	35.762
AACATTGAATTACATAGAAT	0	0	0	0	0	0	0	0	0	0	0	0	0	0	0	0	0	0	0	3	3	0	0	0	0	0	0	0	0	0	NA	0	NA	NA	NA
AACC	0	0	0	71	0	71	13	0	13	0	0	0	0	0	0	13	0	13	279	282	561	144	69	213	31	15	46	15	0	15	0	0.159295	0.11056	0	0
AACCAAT	0	0	0	0	0	0	0	0	0	0	0	0	0	0	0	0	0	0	9	0	9	0	0	0	0	0	0	0	0	0	NA	0	NA	NA	NA
AACCAC	0	0	0	133	102	235	44	9	53	135	37	172	0	0	0	0	0	0	85	131	216	93	29	122	22	9	31	34	0	34	NA	1.36937	0.786959	3.08253	0
AACCATAGACCCCCAATC	0	0	0	78	87	165	0	3	3	0	60	60	0	0	0	0	0	0	27	33	60	9	9	18	0	0	0	0	0	0	NA	3.46131	0.301915	NA	NA
AACCC	0	0	0	12	0	12	0	0	0	0	0	0	38	0	38	0	0	0	0	0	0	0	13	13	0	0	0	0	14	14	NA	NA	0	NA	4.14821
AACCCAAGAGTGAACCCG	0	0	0	0	0	0	0	0	0	0	0	0	0	0	0	0	0	0	3	0	3	0	0	0	0	0	0	0	0	0	NA	0	NA	NA	NA
AACCCAATCTGCAAG	0	0	0	21	28	49	8	0	8	4	0	4	0	0	0	0	0	0	8	0	8	0	0	0	0	0	0	0	0	0	NA	7.70927	NA	NA	NA
AACCCTAAT	0	0	0	0	0	0	0	0	0	0	0	0	0	0	0	0	0	0	0	7	7	0	0	0	0	0	0	0	0	0	NA	0	NA	NA	NA
AACCGAGTACGG	5	85	90	1981	1325	3306	476	207	683	3136	2176	5312	1190	612	1802	153	87	240	508	299	807	192	113	305	190	155	345	148	120	268	0.765285	5.15628	4.05655	8.55419	10.276
AACCGCCC	0	0	0	52	17	69	0	0	0	0	0	0	0	0	0	0	0	0	0	7	7	0	7	7	0	0	0	0	0	0	NA	12.4068	0	NA	NA
AACCGGAGCCCAAGAGTG	0	0	0	3	0	3	0	0	0	0	0	0	0	0	0	0	0	0	0	0	0	3	0	3	0	0	0	0	0	0	NA	NA	0	NA	NA
AACCGTCCCAGGGTC	0	0	0	0	0	0	0	0	0	0	0	0	10	5	15	0	0	0	0	0	0	0	0	0	0	0	0	0	0	0	NA	NA	NA	NA	NA
AACCT	0	0	0	0	0	0	0	0	0	0	0	0	0	0	0	0	0	0	11	0	11	0	0	0	0	0	0	0	0	0	NA	0	NA	NA	NA
AACCTGGACTTG	0	0	0	0	0	0	0	0	0	0	0	0	0	0	0	0	0	0	5	0	5	0	0	0	0	0	0	17	5	22	NA	0	NA	NA	0
AACGAC	0	0	0	273	92	365	28	10	38	0	0	0	0	0	0	18	0	18	215	79	294	102	9	111	9	0	9	0	0	0	0	1.56262	0.62015	0	NA
AACGACAAGAC	0	0	0	0	5	5	0	0	0	0	0	0	0	0	0	0	0	0	0	11	11	0	0	0	0	0	0	0	0	0	NA	0.572117	NA	NA	NA
AACGAG	0	0	0	0	0	0	0	0	0	0	0	0	0	0	0	0	0	0	0	0	0	9	9	18	0	0	0	0	0	0	NA	NA	0	NA	NA
AACGAGAAGGAGAAGGAG	0	0	0	0	0	0	0	0	0	0	0	0	0	0	0	0	0	0	3	9	12	0	0	0	0	0	0	0	0	0	NA	0	NA	NA	NA
AACGC	0	0	0	180	97	277	34	13	47	326	147	473	45	11	56	0	0	0	59	11	70	12	0	12	77	48	125	11	0	11	NA	4.98069	7.09501	2.10228	7.78038
AACGCAACGCAACTC	0	0	0	4	0	4	0	0	0	0	0	0	0	0	0	0	0	0	0	0	0	0	0	0	0	0	0	0	0	0	NA	NA	NA	NA	NA
AACGCCCACCACACCCACAC	0	0	0	0	0	0	0	0	0	0	0	0	0	0	0	0	0	0	3	0	3	0	0	0	0	0	0	0	0	0	NA	0	NA	NA	NA
AACGCCCAGCACACCCACAC	0	0	0	0	0	0	0	0	0	0	0	0	0	0	0	0	0	0	0	0	0	0	0	0	0	0	0	3	3	6	NA	NA	NA	NA	0
AACGGGACCAG	0	0	0	10	15	25	0	0	0	0	0	0	5	26	31	0	0	0	5	11	16	11	0	11	0	0	0	0	0	0	NA	1.96665	0	NA	NA
AACGGGACCAGTACGGG	0	0	0	3	0	3	0	0	0	0	0	0	0	0	0	0	0	0	0	0	0	0	0	0	0	0	0	0	0	0	NA	NA	NA	NA	NA
AACGGGACCGAG	0	0	0	595	573	1168	183	98	281	0	0	0	230	0	230	0	0	0	200	127	327	96	52	148	0	0	0	60	80	140	NA	4.49575	3.43938	NA	2.51076
AACGGTGGCTAC	0	0	0	5	0	5	0	0	0	0	0	0	0	0	0	0	0	0	0	0	0	0	0	0	0	0	0	0	0	0	NA	NA	NA	NA	NA
AACGT	0	0	0	0	0	0	0	0	0	0	0	0	0	0	0	0	0	0	12	0	12	0	0	0	0	0	0	0	0	0	NA	0	NA	NA	NA
AACGTAAGAGGGAGCGGAG	0	0	0	51	65	116	10	0	10	0	0	0	0	0	0	0	0	0	18	15	33	4	4	8	0	0	0	0	0	0	NA	4.42437	2.26436	NA	NA
AACGTGGAGAGAGATCAG	0	0	0	0	0	0	0	0	0	0	0	0	0	0	0	0	0	0	0	0	0	0	0	0	0	3	3	0	0	0	NA	NA	NA	0	NA
AACT	0	0	0	0	0	0	0	0	0	0	13	13	0	0	0	0	0	0	29	14	43	13	0	13	0	0	0	0	0	0	NA	0	0	NA	NA
AACTACGGACATGGC	0	0	0	321	258	579	90	34	124	167	124	291	0	0	0	0	0	0	185	100	285	45	36	81	0	0	0	0	0	0	NA	2.55706	2.77315	NA	NA
AACTACTAACTAGTAT	0	0	0	26	8	34	0	0	0	0	0	0	0	0	0	236	0	236	416	373	789	86	108	194	0	0	0	0	0	0	0	0.0542387	0	NA	NA
AACTAGAAGGAG	0	0	0	11	7	18	0	0	0	0	0	0	0	0	0	0	0	0	16	5	21	0	0	0	0	0	0	0	0	0	NA	1.07885	NA	NA	NA
AACTATATAT	0	0	0	0	0	0	0	0	0	0	0	0	0	0	0	0	0	0	6	14	20	0	0	0	0	0	0	0	0	0	NA	0	NA	NA	NA
AACTC	0	0	0	12	477	489	26	37	63	0	103	103	0	0	0	0	0	0	0	187	187	11	71	82	0	14	14	0	0	0	NA	3.29135	1.39176	4.08742	NA
AACTCT	0	0	0	0	0	0	0	0	0	0	0	0	0	0	0	0	0	0	0	0	0	0	0	0	0	0	0	48	0	48	NA	NA	NA	NA	0
AACTCTACTC	0	0	0	0	0	0	0	0	0	0	0	0	0	0	0	0	0	0	0	0	0	0	0	0	6	0	6	0	0	0	NA	NA	NA	0	NA
AACTCTTCTCTTCTC	0	0	0	12	4	16	4	0	4	0	0	0	0	0	0	62	0	62	5	9	14	8	0	8	0	0	0	0	0	0	0	1.43847	0.905745	NA	NA
AACTCTTCTCTTCTCTTCTC	0	0	0	0	0	0	0	0	0	0	0	0	0	0	0	6	0	6	3	3	6	3	0	3	0	0	0	0	0	0	0	0	0	NA	NA
AACTGACT	0	0	0	211	160	371	66	8	74	0	0	0	0	0	0	0	0	0	231	324	555	52	66	118	0	0	0	0	0	0	NA	0.841372	1.13602	NA	NA
AACTGC	0	0	0	669	546	1215	71	77	148	1585	927	2512	0	0	0	0	0	0	243	311	554	61	23	84	0	0	0	0	0	0	NA	2.76041	3.19167	NA	NA
AACTGCAACTGCAGC	0	0	0	36	16	52	8	0	8	5	24	29	0	0	0	0	0	0	4	12	16	8	0	8	0	0	0	0	0	0	NA	4.09063	1.81149	NA	NA
AACTGGAGGCTCATCGAC	0	0	0	57	63	120	15	0	15	0	0	0	0	0	0	0	0	0	36	24	60	9	3	12	0	0	0	0	0	0	NA	2.51731	2.26436	NA	NA
AACTGGC	0	0	0	8	9	17	0	0	0	0	0	0	0	0	0	0	0	0	0	0	0	0	0	0	0	0	0	0	0	0	NA	NA	NA	NA	NA
AACTGGTCCCG	0	0	0	0	0	0	0	0	0	0	0	0	0	11	11	0	0	0	0	0	0	0	0	0	0	0	0	0	5	5	NA	NA	NA	NA	3.36224
AACTTAAT	0	0	0	914	804	1718	18	18	36	34	210	244	478	285	763	245	151	396	13960	11524	25484	3062	2776	5838	1542	1298	2840	82	106	188	0	0.0848522	0.0111706	0.0477322	6.20258
AACTTAGAAT	0	0	0	0	0	0	0	0	0	0	0	0	8	0	8	0	0	0	6	0	6	0	0	0	0	0	0	0	0	0	NA	0	NA	NA	NA
AACTTAGAATATCATAGAAT	0	0	0	0	0	0	0	0	0	0	0	0	0	0	0	0	0	0	3	0	3	0	0	0	0	0	0	0	0	0	NA	0	NA	NA	NA
AACTTATAAT	0	0	0	0	0	0	0	0	0	0	0	0	0	0	0	0	0	0	0	18	18	0	12	12	0	0	0	0	0	0	NA	0	0	NA	NA
AACTTATAATTACATATAAT	0	0	0	0	0	0	0	0	0	0	0	0	0	0	0	0	0	0	0	0	0	0	3	3	0	0	0	0	0	0	NA	NA	0	NA	NA
AACTTATCTTATCTTATCTT	0	0	0	0	3	3	0	0	0	0	0	0	0	0	0	0	0	0	0	0	0	0	0	0	0	0	0	0	0	0	NA	NA	NA	NA	NA
AACTTCGTCCACTTCTCC	0	0	0	267	246	513	51	57	108	0	0	0	0	0	0	33	0	33	108	132	240	42	33	75	0	0	0	0	0	0	0	2.69038	2.60855	NA	NA
AACTTCTCTTCTCTT	0	0	0	0	0	0	0	0	0	0	0	0	0	0	0	8	0	8	0	0	0	0	0	0	0	0	0	0	0	0	0	NA	NA	NA	NA
AAG	24	0	24	2213	1620	3833	493	452	945	126	0	126	0	18	18	763	122	885	3690	2806	6496	681	412	1093	722	677	1399	418	435	853	0.0553426	0.742677	1.5662	0.0500372	0.0322499
AAGAAGAAGAG	0	0	0	297	56	353	78	5	83	0	0	0	6	0	6	0	12	12	633	114	747	172	22	194	586	456	1042	189	119	308	0	0.594787	0.775019	0	0.0297719
AAGAAGAAGAGAAGAG	0	0	0	35	4	39	4	0	4	0	0	0	0	0	0	0	0	0	5	0	5	4	0	4	0	0	0	0	0	0	NA	9.81752	1.81149	NA	NA
AAGAAGAAGGAG	0	0	0	10	0	10	5	0	5	0	0	0	0	0	0	0	0	0	13	5	18	0	0	0	0	0	0	0	0	0	NA	0.699254	NA	NA	NA
AAGAAGAAGGAGAAGGAG	0	0	0	0	0	0	0	0	0	0	0	0	0	0	0	0	0	0	0	3	3	0	0	0	0	0	0	0	3	3	NA	0	NA	NA	0
AAGAAGAG	0	0	0	7	7	14	7	0	7	0	0	0	0	0	0	0	74	74	59	14	73	15	7	22	35	91	126	0	0	0	0	0.241386	0.576383	0	NA
AAGAAGAGAAGAAGAGAG	0	0	0	0	0	0	0	0	0	0	0	0	0	0	0	0	0	0	3	0	3	0	0	0	0	0	0	0	0	0	NA	0	NA	NA	NA
AAGAAGAGAAGAG	0	0	0	0	0	0	0	0	0	0	0	0	0	0	0	0	0	0	0	0	0	4	0	4	0	0	0	0	0	0	NA	NA	0	NA	NA
AAGAAGAGAAGAGAAGAG	0	0	0	0	3	3	0	3	3	0	0	0	0	0	0	0	0	0	0	3	3	0	0	0	33	39	72	0	0	0	NA	1.25866	NA	0	NA
AAGAAGAGAAGAGAT	0	0	0	0	0	0	0	0	0	0	16	16	0	0	0	0	0	0	0	0	0	0	0	0	0	0	0	0	0	0	NA	NA	NA	NA	NA
AAGAAGAGAG	0	0	0	194	65	259	36	12	48	0	0	0	0	0	0	0	62	62	310	108	418	117	49	166	18	236	254	0	0	0	0	0.779885	0.523805	0	NA
AAGAAGAGAGAAGAGAG	0	0	0	9	15	24	9	3	12	0	0	0	0	0	0	0	0	0	14	0	14	3	0	3	90	54	144	0	0	0	NA	2.1577	7.24596	0	NA
AAGAAGCAG	0	0	0	0	0	0	0	0	0	0	0	0	0	0	0	0	0	0	0	8	8	0	0	0	0	0	0	0	0	0	NA	0	NA	NA	NA
AAGAAGGAGAAGGAG	0	0	0	0	0	0	5	0	5	0	0	0	0	0	0	0	0	0	0	0	0	0	0	0	0	0	0	0	0	0	NA	NA	NA	NA	NA
AAGAAGGAGAAGGAGGAG	0	0	0	9	3	12	0	0	0	0	0	0	0	0	0	0	0	0	27	6	33	15	3	18	0	0	0	0	0	0	NA	0.457693	0	NA	NA
AAGAATAGAC	0	0	0	0	6	6	0	0	0	0	0	0	0	0	0	0	0	0	0	7	7	0	0	0	0	0	0	0	0	0	NA	1.07885	NA	NA	NA
AAGAATAGACAAGACTAGAC	0	0	0	12	0	12	0	0	0	0	0	0	0	0	0	0	0	0	0	6	6	0	3	3	0	0	0	0	0	0	NA	2.51731	0	NA	NA
AAGAATAGAG	0	0	0	6	0	6	0	0	0	0	0	0	0	0	0	0	0	0	0	0	0	0	0	0	0	0	0	0	0	0	NA	NA	NA	NA	NA
AAGAATAGAGAAGAG	0	0	0	4	0	4	4	8	12	0	0	0	0	0	0	0	0	0	25	9	34	11	0	11	0	0	0	0	0	0	NA	0.148077	1.97617	NA	NA
AAGAATAT	0	0	0	0	0	0	0	0	0	0	0	0	0	0	0	0	0	0	0	14	14	0	0	0	0	7	7	0	0	0	NA	0	NA	0	NA
AAGAC	36522	24729	61251	2151625	1829818	3981443	234002	107669	341671	173127	167872	340999	10888	10654	21542	384243	193368	577611	2238018	1671481	3909499	438501	229959	668460	241892	162630	404522	81267	66488	147755	0.216406	1.28182	0.92591	0.468329	0.222817
AAGACAAGACAAGACAAGAG	0	0	0	216	87	303	9	6	15	0	0	0	0	3	3	7	3	10	145	55	200	42	21	63	96	78	174	0	3	3	0	1.90687	0.431307	0	1.52829
AAGACAAGACAAGACAAGAT	0	0	0	0	0	0	0	0	0	0	0	0	0	0	0	0	0	0	3	3	6	0	0	0	0	0	0	0	0	0	NA	0	NA	NA	NA
AAGACAAGACAAGACAAGCC	0	0	0	21	21	42	3	3	6	0	0	0	0	0	0	3	0	3	9	6	15	0	0	0	0	0	0	0	0	0	0	3.52424	NA	NA	NA
AAGACAAGACAAGACAAGGC	3	0	3	3	6	9	0	0	0	0	0	0	0	0	0	0	0	0	3	0	3	0	0	0	0	0	0	0	0	0	NA	3.77597	NA	NA	NA
AAGACAAGACAAGACAAGTC	0	0	0	3	0	3	0	0	0	0	0	0	0	0	0	0	0	0	0	0	0	0	0	0	0	0	0	0	0	0	NA	NA	NA	NA	NA
AAGACAAGACAAGACAATAC	3	0	3	24	33	57	6	0	6	0	0	0	0	0	0	0	6	6	52	24	76	3	3	6	0	0	0	0	0	0	1.02038	0.943993	1.81149	NA	NA
AAGACAAGACAAGACAC	0	0	0	33	39	72	0	6	6	0	0	0	0	0	0	0	0	0	21	21	42	18	0	18	0	0	0	0	0	0	NA	2.1577	0.60383	NA	NA
AAGACAAGACAAGACACGAC	0	0	0	12	0	12	0	0	0	0	0	0	0	0	0	0	0	0	9	0	9	0	0	0	0	0	0	0	0	0	NA	1.67821	NA	NA	NA
AAGACAAGACAAGACAG	0	0	0	23	16	39	0	0	0	0	0	0	0	0	0	0	0	0	34	6	40	16	3	19	38	27	65	0	0	0	NA	1.22719	0	0	NA
AAGACAAGACAAGACAGAC	0	0	0	0	0	0	0	0	0	0	0	0	0	0	0	0	0	0	0	0	0	3	0	3	0	0	0	0	0	0	NA	NA	0	NA	NA
AAGACAAGACAAGACAGGAC	0	0	0	0	0	0	0	0	0	0	0	0	0	0	0	0	0	0	6	0	6	0	0	0	0	0	0	0	3	3	NA	0	NA	NA	0
AAGACAAGACAAGACATGAC	0	24	24	151	96	247	21	15	36	0	0	0	0	0	0	0	0	0	48	60	108	6	12	18	6	3	9	0	0	0	NA	2.87859	3.62298	0	NA
AAGACAAGACAAGACCAGAC	0	0	0	0	3	3	0	0	0	0	0	0	0	0	0	3	0	3	3	0	3	0	0	0	0	0	0	0	0	0	0	1.25866	NA	NA	NA
AAGACAAGACAAGACGAGAC	0	0	0	6	0	6	0	0	0	0	0	0	0	0	0	0	0	0	0	0	0	0	0	0	0	0	0	0	0	0	NA	NA	NA	NA	NA
AAGACAAGACAAGACTAGAC	0	0	0	78	45	123	27	0	27	0	0	0	0	0	0	3	9	12	21	33	54	9	6	15	0	0	0	0	0	0	0	2.86694	3.26068	NA	NA
AAGACAAGACAAGACTTGAC	0	0	0	3	0	3	0	0	0	0	0	0	0	0	0	0	0	0	0	0	0	0	0	0	0	0	0	0	0	0	NA	NA	NA	NA	NA
AAGACAAGACAAGAG	0	0	0	341	80	421	28	16	44	0	0	0	0	4	4	58	21	79	298	79	377	32	28	60	0	0	0	85	172	257	0	1.40556	1.32843	NA	0.0237866
AAGACAAGACAAGAGAAGAG	0	0	0	79	30	109	6	0	6	0	0	0	0	0	0	24	6	30	64	33	97	18	12	30	5	50	55	0	0	0	0	1.41437	0.362298	0	NA
AAGACAAGACAAGAGAC	0	0	0	15	15	30	0	7	7	0	0	0	0	0	0	0	0	0	9	0	9	10	0	10	0	0	0	0	0	0	NA	4.19552	1.26804	NA	NA
AAGACAAGACAAGATAAGAT	0	0	0	0	0	0	0	0	0	0	0	0	0	0	0	0	0	0	3	0	3	3	0	3	0	0	0	0	0	0	NA	0	0	NA	NA
AAGACAAGACAAGCC	0	0	0	8	4	12	0	4	4	0	0	0	0	0	0	0	0	0	0	0	0	0	0	0	0	0	0	0	0	0	NA	NA	NA	NA	NA
AAGACAAGACAAGGC	0	0	0	4	0	4	0	0	0	0	0	0	0	0	0	0	0	0	0	0	0	0	4	4	0	0	0	0	0	0	NA	NA	0	NA	NA
AAGACAAGACAAGGCAAGGC	0	0	0	0	3	3	0	0	0	0	0	0	0	0	0	0	0	0	0	0	0	0	0	0	0	0	0	0	0	0	NA	NA	NA	NA	NA
AAGACAAGACAAGGCAC	0	0	0	3	0	3	0	0	0	0	0	0	0	0	0	0	0	0	3	0	3	0	0	0	0	0	0	0	0	0	NA	1.25866	NA	NA	NA
AAGACAAGACAAGTC	0	0	0	0	4	4	0	0	0	0	0	0	0	0	0	0	0	0	0	0	0	0	0	0	0	0	0	0	0	0	NA	NA	NA	NA	NA
AAGACAAGACAATAC	0	0	0	41	40	81	5	0	5	0	0	0	0	0	0	0	0	0	62	32	94	0	8	8	0	0	0	0	0	0	NA	1.08459	1.13218	NA	NA
AAGACAAGACAATACAATAC	0	0	0	9	6	15	0	6	6	0	0	0	0	0	0	0	0	0	27	0	27	0	0	0	0	0	0	0	0	0	NA	0.699254	NA	NA	NA
AAGACAAGACAC	0	0	0	2344	1842	4186	264	152	416	1354	388	1742	0	0	0	270	72	342	1830	1295	3125	465	141	606	343	330	673	0	0	0	0	1.686	1.24353	1.43805	NA
AAGACAAGACACAAGACAC	0	0	0	0	3	3	0	0	0	0	0	0	0	0	0	0	0	0	0	0	0	0	0	0	0	0	0	0	0	0	NA	NA	NA	NA	NA
AAGACAAGACACGAC	0	0	0	0	0	0	0	0	0	0	0	0	9	0	9	4	0	4	8	0	8	0	0	0	4	0	4	8	0	8	0	0	NA	0	1.71932
AAGACAAGACACGACACGAC	0	0	0	0	0	0	0	0	0	0	0	0	0	0	0	6	0	6	0	0	0	0	0	0	0	0	0	0	3	3	0	NA	NA	NA	0
AAGACAAGACAG	0	0	0	52	43	95	0	5	5	312	0	312	0	0	0	0	0	0	78	41	119	22	10	32	0	0	0	0	0	0	NA	1.00481	0.283045	NA	NA
AAGACAAGACAGAAGAG	0	0	0	6	3	9	0	0	0	0	0	0	0	0	0	3	0	3	24	9	33	6	6	12	84	39	123	0	0	0	0	0.34327	0	0	NA
AAGACAAGACATGAC	0	0	0	12	16	28	9	4	13	0	0	0	0	0	0	0	4	4	31	17	48	8	8	16	0	0	0	0	0	0	0	0.734217	1.47184	NA	NA
AAGACAAGACATGACATGAC	0	0	0	6	3	9	0	0	0	0	0	0	0	0	0	0	0	0	6	3	9	0	0	0	0	0	0	0	0	0	NA	1.25866	NA	NA	NA
AAGACAAGACT	0	0	0	10	5	15	10	0	10	0	0	0	0	0	0	0	0	0	74	14	88	10	0	10	0	0	0	0	0	0	NA	0.214544	1.81149	NA	NA
AAGACAAGACTAGAC	0	0	0	4	0	4	0	0	0	0	0	0	0	0	0	0	0	0	0	0	0	0	0	0	0	0	0	0	0	0	NA	NA	NA	NA	NA
AAGACAAGACTAGGAC	0	0	0	0	8	8	4	0	4	0	0	0	0	0	0	0	8	8	4	0	4	0	0	0	0	0	0	0	0	0	0	2.51731	NA	NA	NA
AAGACAAGAG	0	0	0	2694	1210	3904	265	129	394	0	0	0	0	0	0	905	481	1386	3555	1850	5405	1001	595	1596	1404	1214	2618	452	691	1143	0	0.909121	0.447198	0	0
AAGACAAGAGAAGACAAGAT	0	0	0	0	0	0	0	0	0	0	0	0	0	0	0	0	0	0	3	0	3	0	0	0	0	0	0	0	0	0	NA	0	NA	NA	NA
AAGACAAGAGAAGAG	0	0	0	638	238	876	51	12	63	0	0	0	0	0	0	17	28	45	631	280	911	130	92	222	74	40	114	166	134	300	0	1.2103	0.514072	0	0
AAGACAAGAGAAGAGAAGAG	0	0	0	598	270	868	45	31	76	164	123	287	0	0	0	456	114	570	1028	387	1415	305	107	412	171	42	213	41	45	86	0	0.772095	0.334159	0.748587	0
AAGACAAGAGAAGAT	0	0	0	0	0	0	0	0	0	0	0	0	0	0	0	0	0	0	0	4	4	0	0	0	0	0	0	0	0	0	NA	0	NA	NA	NA
AAGACAAGAGAAGATAAGAG	0	0	0	0	0	0	0	0	0	0	0	0	0	0	0	0	0	0	3	0	3	0	0	0	0	0	0	0	0	0	NA	0	NA	NA	NA
AAGACAAGAGAC	0	0	0	1772	813	2585	235	81	316	360	380	740	0	0	0	698	352	1050	1097	481	1578	264	65	329	203	206	409	0	0	0	0	2.06187	1.73991	1.00519	NA
AAGACAAGAT	0	0	0	76	138	214	8	14	22	0	0	0	6	6	12	162	598	760	560	283	843	181	134	315	86	182	268	0	0	0	0	0.319517	0.126517	0	NA
AAGACAAGATAAGAGAAGAG	0	0	0	0	0	0	0	0	0	0	0	0	0	0	0	3	0	3	0	0	0	0	0	0	0	0	0	0	0	0	0	NA	NA	NA	NA
AAGACAAGATAAGAGAAGAT	0	0	0	3	0	3	0	0	0	0	0	0	0	0	0	0	0	0	0	0	0	0	0	0	0	0	0	0	0	0	NA	NA	NA	NA	NA
AAGACAAGATAAGAT	0	0	0	0	0	0	0	0	0	0	0	0	0	0	0	0	0	0	9	0	9	4	0	4	0	0	0	0	0	0	NA	0	0	NA	NA
AAGACAAGATAAGATAAGAT	0	0	0	3	0	3	0	0	0	0	0	0	0	0	0	0	0	0	6	3	9	0	0	0	0	0	0	0	0	0	NA	0.419552	NA	NA	NA
AAGACAAGATAGGAC	0	0	0	0	0	0	0	0	0	0	0	0	0	0	0	0	0	0	8	0	8	0	0	0	0	0	0	0	0	0	NA	0	NA	NA	NA
AAGACAAGCC	0	0	0	54	13	67	6	0	6	0	0	0	0	0	0	0	6	6	6	7	13	6	0	6	0	0	0	0	0	0	0	6.48692	1.81149	NA	NA
AAGACAAGCCAAGCC	0	0	0	12	0	12	0	0	0	0	0	0	0	0	0	0	0	0	0	0	0	0	0	0	0	0	0	0	0	0	NA	NA	NA	NA	NA
AAGACAAGCCAAGCCAAGCC	0	0	0	0	0	0	0	0	0	0	0	0	0	0	0	0	0	0	3	0	3	0	3	3	0	0	0	0	0	0	NA	0	0	NA	NA
AAGACAAGGAC	0	0	0	3053	1672	4725	368	169	537	572	277	849	0	0	0	961	271	1232	4616	1708	6324	1233	261	1494	538	209	747	0	0	0	0	0.94041	0.651118	0.631433	NA
AAGACAAGGC	0	0	0	18	6	24	6	13	19	69	0	69	0	0	0	0	0	0	6	6	12	6	0	6	0	0	0	0	0	0	NA	2.51731	5.73639	NA	NA
AAGACAAGGCAAGGC	0	0	0	0	0	0	4	0	4	0	0	0	0	0	0	0	0	0	0	0	0	0	0	0	0	0	0	0	0	0	NA	NA	NA	NA	NA
AAGACAAGGCAAGGCAAGGC	0	0	0	0	3	3	0	0	0	0	3	3	0	0	0	0	0	0	0	0	0	0	0	0	0	0	0	0	0	0	NA	NA	NA	NA	NA
AAGACAAGGCAC	0	0	0	155	68	223	25	18	43	46	0	46	0	0	0	0	0	0	71	16	87	27	0	27	45	15	60	0	0	0	NA	3.22621	2.88497	0.425938	NA
AAGACAAGGGC	0	0	0	5	0	5	0	0	0	15	0	15	0	0	0	0	0	0	0	0	0	0	0	0	0	0	0	0	0	0	NA	NA	NA	NA	NA
AAGACAAGGGGAC	0	0	0	37	17	54	4	0	4	0	0	0	0	0	0	4	0	4	32	16	48	0	0	0	0	0	0	0	0	0	0	1.41599	NA	NA	NA
AAGACAAGGTC	0	0	0	0	0	0	0	0	0	0	5	5	0	0	0	0	0	0	0	0	0	0	0	0	0	0	0	0	0	0	NA	NA	NA	NA	NA
AAGACAAGTC	0	0	0	31	0	31	6	8	14	0	6	6	0	0	0	0	0	0	30	18	48	6	0	6	72	0	72	0	0	0	NA	0.812883	4.22681	0.0462976	NA
AAGACAAGTCAC	0	0	0	0	0	0	0	0	0	0	0	0	0	0	0	0	0	0	0	5	5	0	0	0	0	0	0	0	0	0	NA	0	NA	NA	NA
AAGACAATAC	0	0	0	5241	3006	8247	463	193	656	0	12	12	0	0	0	1332	560	1892	15627	7745	23372	3555	1377	4932	1476	1055	2531	0	0	0	0	0.444127	0.240944	0.00263408	NA
AAGACAATACAATAC	0	0	0	391	193	584	16	20	36	0	0	0	0	0	0	246	20	266	611	340	951	126	47	173	88	104	192	0	0	0	0	0.772929	0.376958	0	NA
AAGACAATACAATACAATAC	0	0	0	157	74	231	9	6	15	0	0	0	0	0	0	6	0	6	253	133	386	36	39	75	3	3	6	0	0	0	0	0.753238	0.362298	0	NA
AAGACAC	0	0	0	147	34	181	17	0	17	26	0	26	0	0	0	0	0	0	142	137	279	25	8	33	0	0	0	0	0	0	NA	0.816548	0.933192	NA	NA
AAGACACGAC	0	0	0	89	18	107	6	0	6	0	0	0	20	0	20	12	0	12	33	12	45	6	0	6	6	0	6	0	0	0	0	2.99281	1.81149	0	NA
AAGACACGACACGACACGAC	0	0	0	0	0	0	3	0	3	0	0	0	0	0	0	0	0	0	0	0	0	0	0	0	0	0	0	0	0	0	NA	NA	NA	NA	NA
AAGACACGACATGAC	0	0	0	4	0	4	0	0	0	0	0	0	0	0	0	0	0	0	0	0	0	0	0	0	0	0	0	0	0	0	NA	NA	NA	NA	NA
AAGACACGGC	0	0	0	6	0	6	0	0	0	0	0	0	0	0	0	6	0	6	0	0	0	0	0	0	0	0	0	0	0	0	0	NA	NA	NA	NA
AAGACAG	0	0	0	682	291	973	84	26	110	0	0	0	0	0	0	204	42	246	1363	1065	2428	269	187	456	128	120	248	24	8	32	0	0.504396	0.436982	0	0
AAGACAGAAGAGAG	0	0	0	0	0	0	0	0	0	0	0	0	0	0	0	0	0	0	17	4	21	4	0	4	0	0	0	0	0	0	NA	0	0	NA	NA
AAGACAGCACAAGACATCAC	0	0	0	0	0	0	0	0	0	0	0	0	0	0	0	0	0	0	3	0	3	0	0	0	0	0	0	0	0	0	NA	0	NA	NA	NA
AAGACAGGAC	0	0	0	139	133	272	18	12	30	43	20	63	0	0	0	0	0	0	84	24	108	12	25	37	0	0	0	15	75	90	NA	3.16995	1.46878	NA	0
AAGACAGGACAAGACATGAC	0	0	0	3	0	3	0	0	0	0	0	0	0	0	0	0	3	3	3	0	3	0	0	0	3	0	3	0	0	0	0	1.25866	NA	0	NA
AAGACAT	0	0	0	0	0	0	0	0	0	0	0	0	0	0	0	0	0	0	8	0	8	0	0	0	0	0	0	0	0	0	NA	0	NA	NA	NA
AAGACATAGAG	0	0	0	21	18	39	0	0	0	0	0	0	0	0	0	0	0	0	21	5	26	13	0	13	0	0	0	0	0	0	NA	1.88799	0	NA	NA
AAGACATCAC	0	0	0	0	0	0	0	0	0	0	0	0	0	0	0	0	0	0	91	0	91	0	0	0	6	0	6	0	0	0	NA	0	NA	0	NA
AAGACATCACAAGACATGAC	0	0	0	0	0	0	0	0	0	0	0	0	0	0	0	0	3	3	21	3	24	0	0	0	0	3	3	0	0	0	0	0	NA	0	NA
AAGACATCACAC	0	0	0	15	5	20	0	0	0	0	0	0	0	0	0	0	0	0	20	15	35	10	0	10	0	0	0	0	0	0	NA	0.719233	0	NA	NA
AAGACATGAC	3786	3181	6967	33502	22183	55685	7082	2448	9530	11818	8385	20203	0	0	0	30241	16932	47173	38094	56618	94712	13751	10767	24518	12034	9368	21402	0	0	0	0.301401	0.740015	0.704116	0.524447	NA
AAGACATGACAAGACATGAG	0	0	0	0	3	3	0	0	0	0	0	0	0	0	0	3	3	6	3	0	3	0	0	0	0	0	0	0	0	0	0	1.25866	NA	NA	NA
AAGACATGACAAGACATGCC	0	0	0	0	0	0	0	0	0	0	0	0	0	0	0	0	0	0	0	3	3	0	0	0	0	0	0	0	0	0	NA	0	NA	NA	NA
AAGACATGACAAGACATTAC	0	0	0	0	0	0	0	0	0	0	0	0	0	0	0	0	0	0	0	3	3	0	3	3	0	0	0	0	0	0	NA	0	0	NA	NA
AAGACATGACAAGACTAGAC	0	0	0	3	0	3	0	0	0	0	0	0	0	0	0	0	0	0	0	0	0	0	0	0	0	0	0	0	0	0	NA	NA	NA	NA	NA
AAGACATGACAAGACTTGAC	0	0	0	0	0	0	0	3	3	0	0	0	0	0	0	0	0	0	0	0	0	0	0	0	0	0	0	0	0	0	NA	NA	NA	NA	NA
AAGACATGACAAGAGATGAC	0	0	0	0	0	0	0	0	0	0	0	0	0	0	0	0	3	3	0	3	3	0	0	0	0	0	0	0	0	0	0	0	NA	NA	NA
AAGACATGACAATACATGAC	0	0	0	0	0	0	0	0	0	0	0	0	0	0	0	0	3	3	3	3	6	0	0	0	0	0	0	0	0	0	0	0	NA	NA	NA
AAGACATGACAC	0	0	0	31	25	56	0	0	0	0	0	0	0	0	0	55	0	55	15	15	30	6	5	11	0	0	0	0	0	0	0	2.34949	0	NA	NA
AAGACATGACACGACATGAC	0	0	0	0	0	0	0	0	0	0	0	0	0	0	0	0	0	0	3	0	3	0	0	0	0	0	0	0	0	0	NA	0	NA	NA	NA
AAGACATGACAGGAC	0	0	0	4	0	4	0	0	0	0	0	0	0	0	0	0	0	0	0	0	0	0	0	0	0	0	0	0	0	0	NA	NA	NA	NA	NA
AAGACATGACATGAC	0	0	0	9	21	30	0	5	5	0	0	0	0	0	0	8	0	8	50	14	64	4	0	4	4	0	4	0	0	0	0	0.589995	2.26436	0	NA
AAGACATGACATGACATGAC	0	0	0	76	30	106	6	12	18	0	0	0	0	0	0	15	12	27	69	104	173	63	34	97	18	27	45	0	0	0	0	0.7712	0.336153	0	NA
AAGACATGAG	0	0	0	0	0	0	0	0	0	0	0	0	0	0	0	12	12	24	12	6	18	0	0	0	0	0	0	0	0	0	0	0	NA	NA	NA
AAGACATGCC	0	0	0	0	0	0	0	0	0	0	0	0	0	0	0	0	0	0	6	0	6	0	0	0	0	0	0	0	0	0	NA	0	NA	NA	NA
AAGACATGTC	0	0	0	6	0	6	0	0	0	0	0	0	0	0	0	0	0	0	12	0	12	0	0	0	0	0	0	0	0	0	NA	0.629328	NA	NA	NA
AAGACATTACAATACATTAC	0	0	0	0	3	3	0	0	0	0	0	0	0	0	0	0	0	0	0	0	0	0	0	0	0	0	0	0	0	0	NA	NA	NA	NA	NA
AAGACCAGAC	0	0	0	50	56	106	6	6	12	0	0	0	0	0	0	0	0	0	36	12	48	19	0	19	12	0	12	0	0	0	NA	2.77953	1.1441	0	NA
AAGACCAGAG	0	0	0	0	0	0	0	0	0	0	0	0	0	0	0	0	0	0	0	0	0	6	0	6	0	0	0	0	0	0	NA	NA	0	NA	NA
AAGACCCCAATCTGC	0	0	0	0	4	4	0	0	0	0	0	0	0	0	0	0	0	0	0	0	0	0	0	0	0	0	0	0	0	0	NA	NA	NA	NA	NA
AAGACGAGAC	0	0	0	58	112	170	0	6	6	0	0	0	0	0	0	0	6	6	33	18	51	14	27	41	7	26	33	0	0	0	0	4.19552	0.265096	0	NA
AAGACGAGACAAGACTAGAC	0	0	0	3	0	3	0	0	0	0	0	0	0	0	0	0	0	0	0	0	0	0	0	0	0	0	0	0	0	0	NA	NA	NA	NA	NA
AAGACGAGACGAGAC	0	0	0	0	8	8	0	0	0	0	0	0	0	0	0	0	0	0	0	0	0	0	0	0	0	0	0	0	0	0	NA	NA	NA	NA	NA
AAGACGAGACGAGACGAGAC	0	0	0	0	3	3	4	0	4	0	0	0	0	0	0	0	0	0	0	0	0	0	3	3	0	0	0	0	0	0	NA	NA	2.41532	NA	NA
AAGACTACACAAGACTAGAC	0	0	0	0	0	0	0	0	0	0	0	0	0	0	0	0	0	0	9	0	9	0	0	0	0	0	0	0	0	0	NA	0	NA	NA	NA
AAGACTAGAC	7161	2622	9783	23510	14555	38065	3809	1197	5006	5490	3490	8980	0	0	0	9753	5228	14981	31132	40569	71701	7333	5010	12343	7478	6205	13683	0	0	0	1.33267	0.668202	0.734694	0.364615	NA
AAGACTAGACAAGACTAGCC	0	0	0	0	0	0	0	0	0	0	0	0	0	0	0	3	0	3	3	0	3	0	0	0	0	0	0	0	0	0	0	0	NA	NA	NA
AAGACTAGACAAGCCTAGAC	0	0	0	0	0	0	0	0	0	0	0	0	0	0	0	0	0	0	3	0	3	0	0	0	0	0	0	0	0	0	NA	0	NA	NA	NA
AAGACTAGACAAGTCTAGAC	0	0	0	0	0	0	0	3	3	0	0	0	0	0	0	0	0	0	3	0	3	0	0	0	0	0	0	0	0	0	NA	0	NA	NA	NA
AAGACTAGACAATACTAGAC	0	0	0	0	0	0	0	0	0	0	0	0	0	0	0	0	0	0	0	3	3	0	0	0	0	0	0	0	0	0	NA	0	NA	NA	NA
AAGACTAGACTAGAC	4	0	4	0	0	0	0	0	0	0	0	0	0	0	0	0	0	0	0	0	0	0	0	0	0	0	0	0	0	0	NA	NA	NA	NA	NA
AAGACTAGAGAAGAGTAGAG	0	0	0	0	0	0	0	0	0	0	0	0	0	0	0	0	0	0	0	0	0	0	0	0	3	0	3	0	0	0	NA	NA	NA	0	NA
AAGACTAGGAC	0	0	0	333	185	518	63	20	83	5	0	5	0	0	0	183	20	203	815	437	1252	259	90	349	65	121	186	0	0	0	0	0.520754	0.430813	0.0149347	NA
AAGACTAGTAC	0	0	0	0	0	0	0	0	0	0	0	0	0	0	0	0	0	0	0	5	5	0	0	0	0	0	0	0	0	0	NA	0	NA	NA	NA
AAGAG	411993	518594	930587	10898868	10469304	21368172	1755392	1766518	3521910	1428596	1031287	2459883	855787	1357634	2213421	1735950	2063571	3799521	33434006	25376074	58810080	8311177	8443082	16754259	5818769	3730683	9549452	1478238	1988381	3466619	0.499827	0.457323	0.380793	0.143112	0.975806
AAGAGAAGAGAAGAG	0	0	0	0	0	0	4	0	4	0	0	0	0	0	0	0	0	0	4	0	4	0	0	0	0	0	0	0	0	0	NA	0	NA	NA	NA
AAGAGAAGAGAAGAGAAGAT	0	0	0	254	168	422	23	22	45	135	0	135	0	0	0	12	43	55	478	345	823	125	99	224	9	55	64	3	6	9	0	0.645387	0.363916	1.17191	0
AAGAGAAGAGAAGAGAAGCG	0	0	0	9	15	24	0	0	0	0	0	0	0	0	0	9	9	18	24	19	43	9	6	15	3	3	6	0	6	6	0	0.702506	0	0	0
AAGAGAAGAGAAGAGAAGGG	0	0	0	6	4	10	0	0	0	69	0	69	0	0	0	0	3	3	3	3	6	0	0	0	9	0	9	0	3	3	0	2.09776	NA	4.25938	0
AAGAGAAGAGAAGAGAAGTG	0	0	0	12	6	18	0	3	3	0	0	0	0	0	0	72	0	72	16	9	25	6	0	6	3	3	6	0	0	0	0	0.906233	0.905745	0	NA
AAGAGAAGAGAAGAGAATAG	0	0	0	45	39	84	6	0	6	0	0	0	0	0	0	39	18	57	96	102	198	27	30	57	6	9	15	0	0	0	0	0.533976	0.190683	0	NA
AAGAGAAGAGAAGAGAATTG	0	0	0	0	18	18	0	0	0	0	0	0	0	0	0	0	0	0	15	0	15	0	6	6	0	0	0	0	0	0	NA	1.51039	0	NA	NA
AAGAGAAGAGAAGAGACGAG	0	0	0	18	9	27	9	3	12	0	0	0	0	3	3	12	6	18	45	9	54	3	6	9	0	0	0	7	3	10	0	0.629328	2.41532	NA	0.458487
AAGAGAAGAGAAGAGACGGG	0	0	0	0	0	0	0	0	0	0	0	0	0	0	0	0	0	0	3	0	3	0	0	0	0	0	0	0	0	0	NA	0	NA	NA	NA
AAGAGAAGAGAAGAGAG	0	0	0	345	226	571	36	53	89	297	262	559	0	3	3	386	298	684	1046	353	1399	300	166	466	1423	916	2339	192	152	344	0	0.513719	0.345971	0.132777	0.0133281
AAGAGAAGAGAAGAGAGGAC	0	0	0	3	0	3	0	6	6	0	0	0	0	0	0	42	12	54	22	0	22	3	0	3	0	0	0	0	0	0	0	0.171635	3.62298	NA	NA
AAGAGAAGAGAAGAGAGGAG	0	0	0	6	0	6	6	0	6	0	0	0	0	9	9	3	3	6	12	3	15	3	3	6	4	3	7	12	9	21	0	0.503463	1.81149	0	0.654981
AAGAGAAGAGAAGAGAT	0	0	0	0	0	0	0	0	0	0	0	0	0	0	0	0	0	0	0	0	0	3	0	3	0	0	0	0	0	0	NA	NA	0	NA	NA
AAGAGAAGAGAAGAGATGAG	0	0	0	82	57	139	28	9	37	0	0	0	6	0	6	6	35	41	184	80	264	61	45	106	144	24	168	18	3	21	0	0.662702	0.632313	0	0.436654
AAGAGAAGAGAAGAGCAGAG	0	0	0	18	9	27	3	0	3	6	0	6	0	6	6	0	0	0	69	3	72	20	0	20	0	0	0	0	0	0	NA	0.471996	0.271724	NA	NA
AAGAGAAGAGAAGAGG	0	0	0	0	4	4	0	0	0	0	0	0	0	0	0	0	0	0	4	0	4	5	0	5	20	16	36	0	0	0	NA	1.25866	0	0	NA
AAGAGAAGAGAAGAGGAG	0	0	0	3	0	3	4	0	4	0	0	0	0	0	0	0	0	0	3	0	3	0	0	0	0	0	0	0	0	0	NA	1.25866	NA	NA	NA
AAGAGAAGAGAAGAGGAGAG	0	0	0	3	3	6	0	3	3	27	136	163	0	0	0	0	15	15	12	0	12	0	3	3	6	9	15	6	6	12	0	0.629328	1.81149	6.03721	0
AAGAGAAGAGAAGAGTAGAG	0	0	0	30	27	57	0	3	3	0	0	0	0	0	0	15	6	21	66	39	105	18	18	36	3	0	3	0	0	0	0	0.683271	0.150958	0	NA
AAGAGAAGAGAAGAT	0	0	0	353	123	476	29	21	50	0	0	0	0	0	0	24	8	32	732	284	1016	223	110	333	12	48	60	16	60	76	0	0.589686	0.271996	0	0
AAGAGAAGAGAAGATAAGAT	0	0	0	182	59	241	12	3	15	0	0	0	6	0	6	0	0	0	520	177	697	109	55	164	203	340	543	6	12	18	NA	0.435203	0.165685	0	0.50943
AAGAGAAGAGAAGCG	0	0	0	5	0	5	0	0	0	0	0	0	0	0	0	4	0	4	16	5	21	0	0	0	0	0	0	0	0	0	0	0.29968	NA	NA	NA
AAGAGAAGAGAAGGG	0	0	0	0	0	0	0	0	0	0	0	0	0	0	0	5	0	5	14	9	23	4	4	8	0	0	0	0	0	0	0	0	0	NA	NA
AAGAGAAGAGAAGGGAAGGG	0	0	0	0	0	0	0	0	0	0	0	0	0	0	0	0	0	0	0	0	0	3	0	3	0	0	0	0	0	0	NA	NA	0	NA	NA
AAGAGAAGAGAAGTG	0	0	0	13	4	17	17	0	17	0	0	0	0	0	0	32	21	53	76	25	101	34	8	42	17	0	17	4	0	4	0	0.211853	0.733222	0	0
AAGAGAAGAGAAGTGAAGTG	0	0	0	3	0	3	0	0	0	0	0	0	0	0	0	0	0	0	0	0	0	3	0	3	0	0	0	0	0	0	NA	NA	0	NA	NA
AAGAGAAGAGAAGTGTAGAG	0	0	0	6	15	21	10	0	10	0	0	0	0	0	0	3	0	3	24	6	30	6	9	15	12	18	30	0	0	0	0	0.88106	1.20766	0	NA
AAGAGAAGAGAATAG	0	0	0	113	144	257	17	17	34	4	0	4	0	0	0	81	100	181	464	320	784	84	57	141	28	36	64	0	4	4	0	0.412595	0.436813	0.0347232	0
AAGAGAAGAGAATAGAATAG	0	0	0	15	9	24	6	0	6	0	0	0	0	0	0	0	0	0	24	18	42	3	0	3	0	0	0	0	0	0	NA	0.719233	3.62298	NA	NA
AAGAGAAGAGAATTG	0	0	0	225	134	359	67	33	100	0	0	0	0	0	0	211	142	353	702	526	1228	286	187	473	568	1141	1709	0	0	0	0	0.367962	0.382979	0	NA
AAGAGAAGAGACGAG	0	0	0	66	21	87	4	5	9	0	0	0	0	0	0	8	0	8	139	67	206	54	8	62	64	62	126	4	0	4	0	0.531569	0.262958	0	0
AAGAGAAGAGACGAGAAGAT	0	0	0	0	0	0	0	0	0	0	0	0	0	0	0	0	0	0	0	3	3	0	0	0	0	0	0	0	0	0	NA	0	NA	NA	NA
AAGAGAAGAGACGAGACGAG	0	0	0	0	0	0	0	0	0	0	0	0	0	0	0	6	0	6	6	0	6	0	0	0	0	0	0	0	0	0	0	0	NA	NA	NA
AAGAGAAGAGAG	0	0	0	2128	621	2749	351	80	431	1194	733	1927	260	38	298	1459	963	2422	5698	1998	7696	1745	785	2530	5560	2788	8348	205	202	407	0	0.44959	0.308598	0.128245	1.11899
AAGAGAAGAGAGAAGAGAG	0	0	0	51	3	54	12	3	15	50	6	56	0	0	0	36	3	39	174	48	222	44	9	53	83	20	103	3	3	6	0	0.30616	0.512686	0.302058	0
AAGAGAAGAGAGAAGAGAT	0	0	0	0	0	0	0	0	0	0	0	0	0	0	0	0	0	0	3	0	3	0	0	0	0	0	0	0	0	0	NA	0	NA	NA	NA
AAGAGAAGAGAGGAC	0	0	0	8	0	8	0	0	0	0	0	0	0	0	0	0	0	0	22	0	22	9	0	9	44	48	92	12	0	12	NA	0.457693	0	0	0
AAGAGAAGAGAGGAG	0	0	0	33	12	45	0	0	0	0	0	0	0	0	0	0	5	5	41	4	45	17	4	21	0	0	0	30	70	100	0	1.25866	0	NA	0
AAGAGAAGAGAT	0	0	0	0	6	6	0	0	0	0	0	0	0	0	0	0	0	0	0	0	0	0	0	0	0	0	0	0	0	0	NA	NA	NA	NA	NA
AAGAGAAGAGATCAG	0	0	0	317	161	478	43	9	52	555	541	1096	0	0	0	297	4	301	655	400	1055	200	117	317	133	72	205	0	0	0	0	0.570273	0.297153	2.97028	NA
AAGAGAAGAGATGAG	0	0	0	89	68	157	19	14	33	5	0	5	0	0	0	54	16	70	127	66	193	45	34	79	58	30	88	0	0	0	0	1.02388	0.756699	0.0315666	NA
AAGAGAAGAGATGAGAG	0	0	0	0	0	0	0	0	0	0	0	0	0	0	0	0	0	0	6	0	6	0	0	0	0	0	0	0	0	0	NA	0	NA	NA	NA
AAGAGAAGAGATGAGATGAG	0	0	0	3	6	9	0	0	0	0	0	0	0	0	0	0	0	0	9	9	18	0	0	0	0	0	0	0	0	0	NA	0.629328	NA	NA	NA
AAGAGAAGAGCAGAG	0	0	0	17	0	17	4	0	4	8	0	8	164	10	174	0	0	0	47	4	51	4	0	4	4	0	4	40	4	44	NA	0.419552	1.81149	1.11114	6.04369
AAGAGAAGAGCAGAGCAGAG	0	0	0	3	0	3	0	0	0	0	0	0	0	0	0	0	0	0	6	0	6	3	0	3	0	0	0	0	3	3	NA	0.629328	0	NA	0
AAGAGAAGAGG	0	0	0	134	20	154	27	0	27	0	90	90	0	0	0	41	0	41	202	41	243	127	15	142	103	5	108	59	10	69	0	0.797667	0.344438	0.462976	0
AAGAGAAGAGGAGAG	0	0	0	4	4	8	0	5	5	0	0	0	0	0	0	0	0	0	12	0	12	8	0	8	0	0	0	0	0	0	NA	0.839105	1.13218	NA	NA
AAGAGAAGAGGAGAGAG	0	0	0	12	6	18	4	6	10	33	0	33	0	0	0	0	0	0	34	3	37	3	0	3	0	0	0	0	0	0	NA	0.61232	6.0383	NA	NA
AAGAGAAGAGGAGAGGAGAG	0	0	0	0	0	0	0	0	0	0	0	0	0	0	0	0	0	0	0	0	0	0	0	0	0	0	0	0	9	9	NA	NA	NA	NA	0
AAGAGAAGAGTAGAG	0	0	0	32	0	32	0	0	0	0	0	0	0	0	0	73	8	81	20	18	38	8	9	17	12	4	16	0	0	0	0	1.05992	0	0	NA
AAGAGAAGAGTAGAGTAGAG	0	0	0	6	3	9	0	3	3	0	0	0	0	0	0	0	0	0	9	3	12	3	0	3	0	3	3	0	0	0	NA	0.943993	1.81149	0	NA
AAGAGAAGAGTAGGG	0	0	0	0	0	0	0	0	0	0	0	0	0	0	0	0	0	0	5	0	5	5	0	5	0	0	0	0	0	0	NA	0	0	NA	NA
AAGAGAAGAGTG	0	0	0	112	10	122	10	0	10	0	0	0	0	0	0	100	10	110	277	61	338	88	10	98	78	34	112	0	0	0	0	0.454308	0.184846	0	NA
AAGAGAAGAT	0	336	336	23855	9715	33570	2794	1423	4217	8060	6429	14489	680	4753	5433	2169	3887	6056	65556	28684	94240	18711	8900	27611	14954	21432	36386	1797	2038	3835	0.113226	0.448356	0.276667	0.22123	2.16511
AAGAGAAGATAAGAGAATAT	0	0	0	0	0	0	0	0	0	0	0	0	0	0	0	0	0	0	3	0	3	0	0	0	0	3	3	0	0	0	NA	0	NA	0	NA
AAGAGAAGATAAGAGAG	0	0	0	0	0	0	0	0	0	0	0	0	0	0	0	0	0	0	3	0	3	0	0	0	0	0	0	0	0	0	NA	0	NA	NA	NA
AAGAGAAGATAAGAGCAGAG	0	0	0	0	0	0	0	0	0	0	0	0	0	0	0	0	0	0	3	0	3	0	0	0	0	0	0	0	0	0	NA	0	NA	NA	NA
AAGAGAAGATAAGAT	0	13	13	3452	1405	4857	465	184	649	1186	114	1300	0	0	0	205	207	412	7745	2507	10252	1979	718	2697	560	961	1521	4	13	17	0.0643929	0.596303	0.435913	0.474848	0
AAGAGAAGATAAGATAAGAT	0	15	15	685	355	1040	105	72	177	6	84	90	0	0	0	52	15	67	3009	1253	4262	654	352	1006	72	412	484	3	4	7	0.456886	0.307134	0.318722	0.103309	0
AAGAGAAGATAGGATAAGAT	0	0	0	3	0	3	0	0	0	0	0	0	0	0	0	0	0	0	3	0	3	3	0	3	0	0	0	0	0	0	NA	1.25866	0	NA	NA
AAGAGAAGCG	0	6	6	920	551	1471	269	124	393	0	0	0	0	0	0	761	217	978	1538	843	2381	437	142	579	1446	1284	2730	162	13	175	0.01252	0.777608	1.22956	0	0
AAGAGAAGCGAAGAGAAGCT	0	0	0	0	3	3	0	0	0	0	0	0	0	0	0	0	0	0	0	0	0	0	0	0	0	0	0	0	0	0	NA	NA	NA	NA	NA
AAGAGAAGGAG	0	0	0	5	0	5	0	0	0	0	0	0	0	0	0	0	0	0	10	0	10	5	5	10	149	0	149	0	0	0	NA	0.629328	0	0	NA
AAGAGAAGGG	0	0	0	18	12	30	27	6	33	0	0	0	0	0	0	12	6	18	37	0	37	39	6	45	24	0	24	66	0	66	0	1.02053	1.32843	0	0
AAGAGAAGGGAAGAGACGGG	0	0	0	0	0	0	0	0	0	0	0	0	0	0	0	3	0	3	0	0	0	0	0	0	0	0	0	0	0	0	0	NA	NA	NA	NA
AAGAGAAGGGAAGAGAG	0	0	0	0	3	3	0	0	0	0	0	0	0	0	0	0	10	10	15	6	21	12	0	12	0	0	0	0	0	0	0	0.179808	0	NA	NA
AAGAGAAGGGAAGGG	0	0	0	0	0	0	4	0	4	0	0	0	0	0	0	0	0	0	8	0	8	4	0	4	0	0	0	0	0	0	NA	0	1.81149	NA	NA
AAGAGAAGGGAAGGGAAGGG	0	0	0	0	0	0	3	0	3	0	0	0	0	0	0	0	0	0	0	0	0	0	0	0	0	0	0	0	0	0	NA	NA	NA	NA	NA
AAGAGAAGTAGAG	0	0	0	0	4	4	0	0	0	0	0	0	0	0	0	0	0	0	0	0	0	0	0	0	0	0	0	0	0	0	NA	NA	NA	NA	NA
AAGAGAAGTG	0	0	0	282	119	401	54	31	85	0	0	0	6	0	6	247	79	326	591	230	821	285	55	340	359	109	468	97	63	160	0	0.614764	0.452873	0	0.0573108
AAGAGAAGTGAAGAGAATTG	0	0	0	3	0	3	0	0	0	0	0	0	0	0	0	0	0	0	0	0	0	0	0	0	0	0	0	0	0	0	NA	NA	NA	NA	NA
AAGAGAAGTGAAGTG	0	0	0	4	0	4	8	0	8	0	0	0	0	0	0	0	4	4	12	5	17	4	0	4	0	4	4	0	0	0	0	0.296155	3.62298	0	NA
AAGAGAAGTGAAGTGAAGTG	0	0	0	15	6	21	0	0	0	0	0	0	0	0	0	0	0	0	9	6	15	6	0	6	0	0	0	0	0	0	NA	1.76212	0	NA	NA
AAGAGAAGTGTAGAG	0	0	0	121	32	153	8	0	8	0	0	0	0	0	0	50	159	209	216	128	344	83	40	123	0	0	0	0	0	0	0	0.55981	0.117821	NA	NA
AAGAGAAT	0	0	0	128	30	158	0	7	7	0	0	0	0	0	0	0	14	14	124	177	301	33	58	91	7	7	14	0	0	0	0	0.66069	0.139345	0	NA
AAGAGAATAG	0	6	6	1963	1132	3095	206	196	402	6	0	6	0	0	0	564	64	628	7813	5422	13235	2537	1322	3859	2005	2075	4080	6	42	48	0.0194977	0.294336	0.188707	0.000817017	0
AAGAGAATAGAAGAGAATTG	0	0	0	0	0	0	0	0	0	0	0	0	0	0	0	0	3	3	0	0	0	0	0	0	0	0	0	0	0	0	0	NA	NA	NA	NA
AAGAGAATAGAAGAGGAGAG	0	0	0	11	3	14	0	3	3	0	0	0	0	0	0	0	0	0	12	9	21	6	0	6	0	0	0	0	0	0	NA	0.839105	0.905745	NA	NA
AAGAGAATAGAATAG	0	0	0	213	67	280	16	12	28	0	0	0	0	0	0	110	0	110	647	325	972	149	69	218	53	92	145	0	0	0	0	0.362576	0.232669	0	NA
AAGAGAATAGAATAGAATAG	0	0	0	100	39	139	0	6	6	0	0	0	0	0	0	0	0	0	283	60	343	25	12	37	0	0	0	0	0	0	NA	0.510068	0.293755	NA	NA
AAGAGAATGAG	0	0	0	41	5	46	0	0	0	0	0	0	0	0	0	0	0	0	59	15	74	24	11	35	0	0	0	0	0	0	NA	0.782408	0	NA	NA
AAGAGAATGAGAATGAG	0	0	0	6	0	6	0	0	0	0	0	0	0	0	0	0	0	0	0	0	0	6	3	9	0	0	0	0	0	0	NA	NA	0	NA	NA
AAGAGAATTG	0	0	0	523	351	874	108	51	159	0	0	0	0	0	0	27	481	508	1623	1150	2773	640	468	1108	72	60	132	0	0	0	0	0.396706	0.259952	0	NA
AAGAGAATTGAAGATAATTG	0	0	0	0	3	3	0	0	0	0	0	0	0	0	0	0	0	0	3	0	3	0	0	0	0	0	0	0	0	0	NA	1.25866	NA	NA	NA
AAGAGAC	0	0	0	439	119	558	38	16	54	0	0	0	0	0	0	0	35	35	600	482	1082	72	94	166	0	0	0	0	0	0	0	0.649104	0.58928	NA	NA
AAGAGACAAGAGAG	0	0	0	19	0	19	0	0	0	0	0	0	0	0	0	222	0	222	42	21	63	0	8	8	0	0	0	0	0	0	0	0.379595	0	NA	NA
AAGAGACAAGAGAT	0	0	0	0	0	0	0	0	0	0	0	0	0	0	0	0	0	0	0	0	0	4	0	4	0	0	0	0	0	0	NA	NA	0	NA	NA
AAGAGACAAGAT	0	0	0	25	5	30	15	0	15	0	0	0	0	0	0	0	0	0	18	0	18	0	0	0	0	0	0	0	0	0	NA	2.09776	NA	NA	NA
AAGAGACGAG	0	0	0	768	147	915	164	39	203	219	467	686	184	72	256	360	13	373	859	153	1012	311	6	317	352	114	466	344	144	488	0	1.13801	1.16004	0.817859	0.801725
AAGAGACGAGACGAG	0	0	0	12	0	12	4	0	4	0	0	0	0	0	0	0	0	0	21	0	21	15	4	19	0	0	0	0	0	0	NA	0.719233	0.381366	NA	NA
AAGAGACGAGACGAGACGAG	0	0	0	0	6	6	3	0	3	0	0	0	0	0	0	0	0	0	0	3	3	0	0	0	0	3	3	0	0	0	NA	2.51731	NA	0	NA
AAGAGACGGG	0	0	0	19	6	25	6	0	6	6	0	6	0	0	0	61	0	61	25	0	25	44	0	44	0	0	0	0	0	0	0	1.25866	0.247021	NA	NA
AAGAGAG	10310	5708	16018	467584	181049	648633	80587	40844	121431	34947	18709	53656	26256	20518	46774	117266	87465	204731	1204114	701482	1905596	324305	224643	548948	186653	123716	310369	72168	69522	141690	0.159667	0.428426	0.400714	0.0960462	0.504511
AAGAGAGAAGAGAGAG	0	0	0	0	4	4	0	0	0	0	0	0	0	0	0	0	0	0	4	0	4	0	0	0	0	4	4	0	0	0	NA	1.25866	NA	0	NA
AAGAGAGAAGAGAGCAGAG	0	0	0	0	0	0	0	0	0	0	0	0	0	0	0	3	0	3	0	0	0	0	0	0	0	0	0	0	0	0	0	NA	NA	NA	NA
AAGAGAGAAGAGAGGAGAG	0	0	0	0	0	0	0	0	0	0	0	0	0	0	0	0	0	0	0	0	0	0	0	0	0	0	0	3	0	3	NA	NA	NA	NA	0
AAGAGAGAAGAGAGTAGAG	0	0	0	0	0	0	0	0	0	0	0	0	0	0	0	3	0	3	0	0	0	0	0	0	0	0	0	0	0	0	0	NA	NA	NA	NA
[truncated: 781 more rows]
