# Supplementary material for: Islands of retroelements are major components of Drosophila centromeres
Source: PLoS Biol. 2019 May 14;17(5):e3000241. doi: 10.1371/journal.pbio.3000241 (PMC6516634; doi:10.1371/journal.pbio.3000241)
Supplement: S2 Table — Rows correspond to complex repeat families (TEs and complex satellites), with the counts per family in the ChIP and input reads from every dataset. We calculated enrichment for each repeat type by normalizing by total mapped reads for each dataset and taking the ratio of normalized values for each ChIP and its corresponding input. ChIP, chromatin immunoprecipitation; TE, transposable element. (XLSX) [file pbio.3000241.s023.xlsx]

## Sheet: R1
Table S2. Raw and normalized counts of reads mapped to the complex repeats.
Repeat	Group	Family	ChIP_count	Input_count	NormRatio
260bp_SAT	Complex_satellite	1pt688	52	9698	0.0109424
353bp_SAT	Complex_satellite	1pt688	255120	3366213	0.154666
356bp_SAT	Complex_satellite	1pt688	1805	104887	0.0351194
359bp_SAT	Complex_satellite	1pt688	132356	1708106	0.158132
360bp_SAT	Satellite	Satellite	1	78422	2.60228e-05
A-rich	Simple_repeat	Simple_satellite	13	2046	0.0129667
ACCORD_I	LTR	Gypsy	22860	51023	0.914328
ACCORD_LTR	LTR	Gypsy	3474	3291	2.15424
ACCORD2_I	LTR	Gypsy	10297	55210	0.380614
Baggins1	Non-LTR_retrotransposon	LOA	64908	75730	1.74913
BARI_DM	DNA	TcMar-Tc1	74764	105736	1.44298
BATUMI_I	LTR	Pao	43892	155841	0.574772
BEL_I	LTR	Pao	29214	45561	1.30855
BEL-1_DBp-I	LTR	Pao	1260	302	8.51442
BEL-1_DRh-I	LTR	Pao	7356	4737	3.16906
BEL-10_DWil-I	LTR	Pao	2	78	0.0523272
BEL-11_DEl-I	LTR	Pao	5851	10351	1.15356
BEL-14_DP-I	LTR	Pao	6729	3903	3.51839
BEL-2_DSe-I	LTR	Pao	470	11785	0.0813879
BEL-22_DTa-I	LTR	Pao	378	271	2.84652
BEL-3_DFi-I	LTR	Pao	2630	5020	1.06916
BEL-3_DYa-I	LTR	Pao	7633	5614	2.77469
BEL-4_DFi-I	LTR	Pao	1243	8492	0.298712
BEL-6_DBp-I	LTR	Pao	22	139	0.322998
BEL-6_DRh-I	LTR	Pao	1	1632	0.00125047
BEL-6_DYa-I	LTR	Pao	36240	22985	3.21762
BEL1-I_DV	LTR	Pao	4021	5626	1.45857
Bica_I	LTR	Gypsy	21231	32570	1.33028
Bica_LTR	LTR	Gypsy	6640	894	15.1573
BLASTOPIA_I	LTR	Gypsy	430049	68329	12.8441
BLASTOPIA_LTR	LTR	Gypsy	35393	5488	13.1612
BLOOD_I	LTR	Gypsy	96518	156146	1.26145
BS	Non-LTR_retrotransposon	Jockey	15658	26384	1.21112
BS2	Non-LTR_retrotransposon	Jockey	64597	46498	2.83511
BS3_DM	Non-LTR_retrotransposon	Jockey	5054	13363	0.771832
BS4_DM	Non-LTR_retrotransposon	Jockey	9222	778	24.1901
BURDOCK_I	LTR	Gypsy	26250	56140	0.95422
Chimpo_I	LTR	Gypsy	39584	12610	6.40614
Chouto_I	LTR	Gypsy	26711	31426	1.73457
CIRCE	LTR	Gypsy	8145	79367	0.209432
Copia_I	LTR	Copia	100514	332816	0.616331
Copia_LTR	LTR	Copia	2	28591	0.000142755
Copia-1_DBi-I	LTR	Copia	1958	27081	0.14755
Copia-1_DPer-I	LTR	Copia	2	0	NA
Copia-1_DSim-I	LTR	Copia	3930	15242	0.52619
Copia-2_DPer-I	LTR	Copia	8665	6218	2.84387
Copia-2_DYa-LTR	LTR	Copia	5	2967	0.0034391
Copia-29_DP-I	LTR	Copia	10373	857	24.701
Copia-3_DAn-I	LTR	Copia	1	4166	0.000489861
Copia-3_DBp-I	LTR	Copia	85	6938	0.0250021
Copia-6_DWil-I	LTR	Copia	4	716	0.0114009
Copia1-I_DM	LTR	Copia	36115	49123	1.50036
Copia1-LTR_DM	LTR	Copia	12	3829	0.00639569
Copia2_I	LTR	Copia	33222	59243	1.14441
Copia2_LTR_DM	LTR	Copia	8806	3818	4.70689
DIVER_I	LTR	Pao	23981	36985	1.32322
DIVER_LTR	LTR	Pao	6886	3557	3.95071
DIVER2_I	LTR	Pao	6444	9189	1.43113
DIVER2_LTR	LTR	Pao	705	8143	0.176684
DM1731_I	LTR	Copia	272100	34403	16.1408
DM1731_LTR	LTR	Copia	45371	8304	11.1502
DM176_I	LTR	Gypsy	114716	324290	0.721908
DM297_I	LTR	Gypsy	40307	394137	0.208701
DM297_LTR	LTR	Gypsy	3247	45012	0.147213
DM412	LTR	Gypsy	102557	239907	0.872397
DM412B_LTR	LTR	Gypsy	13597	7858	3.5312
dmau_rDNA_18S_rDNA	Other	rDNA	797	1052	1.54609
dmau_rDNA_28S_rDNA	Other	rDNA	775	2742	0.576801
dmau_rDNA_ITS2	Other	rDNA	1	0	NA
DMCR1A	Non-LTR_retrotransposon	CR1	90179	494883	0.371873
dmel_rDNA_18S_rDNA	Other	rDNA	456962	800179	1.16543
dmel_rDNA_28S_rDNA	Other	rDNA	182509	291392	1.2782
dmel_rDNA_ETS	Other	rDNA	1728	160995	0.021904
dmel_rDNA_ITS1	Other	rDNA	10373	196510	0.107724
dmel_rDNA_ITS2	Other	rDNA	33499	63107	1.08329
DMLTR5	LTR	Gypsy	6312	4449	2.89532
DMRT1A	Non-LTR_retrotransposon	R1	16492	30681	1.09697
DMRT1B	Non-LTR_retrotransposon	R1	403997	71137	11.5898
DMRT1C	Non-LTR_retrotransposon	R1	3543	7486	0.965857
DNA3-1_DF	DNA	DNA	1	7873	0.00025921
DNAREP1_DM	RC	Helitron	45974	137519	0.682246
DNAREP1_DSim	RC	Helitron	73435	211874	0.707322
DNAREP1_DYak	RC	Helitron	10490	44508	0.480982
DNAREP2_DSim	RC	Helitron	1	1422	0.00143513
DOC	Non-LTR_retrotransposon	Jockey	1741553	311058	11.4258
DOC2_DM	Non-LTR_retrotransposon	Jockey	1343830	52183	52.5541
DOC3_DM	Non-LTR_retrotransposon	Jockey	42794	89280	0.978184
DOC4_DM	Non-LTR_retrotransposon	Jockey	122	15922	0.015637
DOC5_DM	Non-LTR_retrotransposon	Jockey	12827	75469	0.346855
DOC6_DM	Non-LTR_retrotransposon	Jockey	148741	77062	3.93897
DODECA_SAT	Simple_repeat	Simple_satellite	111292	51499	4.41019
dsech_rDNA_18S_rDNA	Other	rDNA	875	1079	1.65493
dsech_rDNA_28S_rDNA	Other	rDNA	735	2611	0.574476
dsech_rDNA_ETS	Other	rDNA	4	0	NA
dsech_rDNA_ITS2	Other	rDNA	1	0	NA
dsim_rDNA_18S_rDNA	Other	rDNA	914	1083	1.7223
dsim_rDNA_28S_rDNA	Other	rDNA	65353	3389	39.3537
dsim_rDNA_5_8S_rDNA	Other	rDNA	28	33	1.73155
FB4_DM	DNA	TcMar-Tc1	2843	111289	0.0521334
FROGGER_I	LTR	Copia	6234	8981	1.41656
FW_DM	Non-LTR_retrotransposon	Jockey	299201	321516	1.89912
G_DM	Non-LTR_retrotransposon	Jockey	26508	12635	4.28148
G2_DM	Non-LTR_retrotransposon	Jockey	4778198	14943	652.556
G3_DM	Non-LTR_retrotransposon	Jockey	10654	9693	2.24309
G5_DM	Non-LTR_retrotransposon	Jockey	3206	20874	0.313436
G5A_DM	Non-LTR_retrotransposon	Jockey	4383	18286	0.489153
G6_DM	Non-LTR_retrotransposon	Jockey	33087	5423	12.4512
GA-rich	Simple_repeat	Simple_satellite	1298	8250	0.321079
GTWIN_I	LTR	Gypsy	7264	28077	0.527979
Gypsy_6B	LTR	Gypsy	34485	53524	1.31484
Gypsy_I	LTR	Gypsy	35730	59084	1.23411
Gypsy_LTR	LTR	Gypsy	2113	10348	0.416711
Gypsy-1_DRh-I	LTR	Gypsy	161	7831	0.0419566
Gypsy-1_DSe-I	LTR	Gypsy	16	17124	0.00190681
Gypsy-1_DSe-LTR	LTR	Gypsy	2	1569	0.00260135
Gypsy-1_DSim-I	LTR	Gypsy	61126	505694	0.246678
Gypsy-1_DSim-LTR	LTR	Gypsy	1	16293	0.000125254
Gypsy-10_DBp-I	LTR	Gypsy	16148	56385	0.584449
Gypsy-10_DMoj-I	LTR	Gypsy	2068	13983	0.301816
Gypsy-10_DTa-I	LTR	Gypsy	78	1775	0.0896784
Gypsy-11_DAn-I	LTR	Gypsy	1427	852	3.41803
Gypsy-11_DSim-I	LTR	Gypsy	4313	20725	0.424694
Gypsy-12_DFi-I	LTR	Gypsy	8066	4103	4.01188
Gypsy-12_DSim-I	LTR	Gypsy	9965	59344	0.342683
Gypsy-13_DEu-I	LTR	Gypsy	7396	336	44.921
Gypsy-13_DSim-I	LTR	Gypsy	265	6890	0.0784907
Gypsy-13_DSim-LTR	LTR	Gypsy	2731	5321	1.04742
Gypsy-15_DEl-I	LTR	Gypsy	6	6087	0.00201159
Gypsy-16_DBi-I	LTR	Gypsy	1	848	0.00240656
Gypsy-19_DAn-LTR	LTR	Gypsy	1	0	NA
Gypsy-2_DPer-I	LTR	Gypsy	9979	16203	1.25685
Gypsy-2_DSe-I	LTR	Gypsy	1815	21465	0.172559
Gypsy-2_DSim-I	LTR	Gypsy	13192	31185	0.86329
Gypsy-20_DBp-I	LTR	Gypsy	7463	10696	1.42391
Gypsy-22_DWil-I	LTR	Gypsy	1	3924	0.000520071
Gypsy-22_DYa-I	LTR	Gypsy	8812	13781	1.30492
Gypsy-23_DEl-I	LTR	Gypsy	381	2567	0.302894
Gypsy-23_DYa-I	LTR	Gypsy	35	3872	0.0184469
Gypsy-24_DBp-I	LTR	Gypsy	11923	2589	9.39821
Gypsy-24_DY-I	LTR	Gypsy	28597	10540	5.53696
Gypsy-25_DEl-I	LTR	Gypsy	5013	2419	4.22915
Gypsy-26_DBp-I	LTR	Gypsy	14011	19303	1.48128
Gypsy-26_DPse-I	LTR	Gypsy	3730	219	34.7581
Gypsy-26_DYa-I	LTR	Gypsy	12937	11892	2.22009
Gypsy-26_DYa-LTR	LTR	Gypsy	2	1653	0.00246916
Gypsy-27_DYa-I	LTR	Gypsy	24880	16168	3.14041
Gypsy-3_DKi-I	LTR	Gypsy	70269	103901	1.38018
Gypsy-3_DRh-I	LTR	Gypsy	1831	5607	0.666422
Gypsy-3_DSe-I	LTR	Gypsy	8706	1446	12.2869
Gypsy-3_DSim-I	LTR	Gypsy	4	10129	0.000805907
Gypsy-30_DWil-I	LTR	Gypsy	3530	24263	0.296908
Gypsy-31_DEl-I	LTR	Gypsy	5647	11368	1.01374
Gypsy-31_DYa-I	LTR	Gypsy	8812	24028	0.748426
Gypsy-34_DEl-I	LTR	Gypsy	21919	4259	10.5028
Gypsy-37_DAn-I	LTR	Gypsy	2	0	NA
Gypsy-4_DBi-I	LTR	Gypsy	4405	65229	0.137815
Gypsy-4_DRh-I	LTR	Gypsy	4547	13734	0.675647
Gypsy-4_DSe-I	LTR	Gypsy	9	15461	0.00118795
Gypsy-4_DSim-I	LTR	Gypsy	24425	104723	0.475975
Gypsy-4_DSim-LTR	LTR	Gypsy	11780	4092	5.87491
Gypsy-5_DSe-I	LTR	Gypsy	20566	55501	0.756207
Gypsy-53_DEl-I	LTR	Gypsy	1	27741	7.35647e-05
Gypsy-57_DEl-I	LTR	Gypsy	7364	596	25.215
Gypsy-6_DEu-I	LTR	Gypsy	1766	6660	0.541138
Gypsy-6_DSe-I	LTR	Gypsy	48899	113657	0.878002
Gypsy-6_DSim-I	LTR	Gypsy	34586	120124	0.587574
Gypsy-6_DTa-I	LTR	Gypsy	4	964	0.00846788
Gypsy-7_DBi-I	LTR	Gypsy	9401	5995	3.2002
Gypsy-7_DSe-I	LTR	Gypsy	6685	7022	1.94282
Gypsy-8_DBi-I	LTR	Gypsy	9	2322	0.00790992
Gypsy-8_DEl-I	LTR	Gypsy	9961	22509	0.903105
Gypsy-8_DSim-I	LTR	Gypsy	4581	46583	0.200689
Gypsy-8_DVir-I	LTR	Gypsy	1	4726	0.000431815
Gypsy-9_DSim-I	LTR	Gypsy	6	2352	0.00520602
Gypsy1-I_DM	LTR	Gypsy	19835	51424	0.787151
Gypsy1-I_Dmoj	LTR	Gypsy	9	26	0.706417
Gypsy1-LTR_DM	LTR	Gypsy	2017	630	6.53367
Gypsy10_I	LTR	Gypsy	8753	39652	0.450488
Gypsy11_I	LTR	Gypsy	9840	7459	2.69219
Gypsy11-I_Dya	LTR	Gypsy	22299	7021	6.48154
Gypsy12_I	LTR	Gypsy	30962	117670	0.536976
Gypsy12_LTR	LTR	Gypsy	19819	139361	0.290223
Gypsy12-I_Dya	LTR	Gypsy	10258	20096	1.04171
Gypsy12A_LTR	LTR	Gypsy	25351	42816	1.20832
Gypsy13-LTR_Dya	LTR	Gypsy	7976	444	36.6601
Gypsy15-I_Dya	LTR	Gypsy	6	13100	0.000934699
Gypsy2_I	LTR	Gypsy	49978	43901	2.32325
Gypsy2-I_DM	LTR	Gypsy	16290	91508	0.36329
Gypsy20-I_Dya	LTR	Gypsy	5496	37564	0.298584
Gypsy3_I	LTR	Gypsy	5050	15345	0.671609
Gypsy3-I_Dya	LTR	Gypsy	2	2558	0.00159559
Gypsy4_I	LTR	Gypsy	29627	130862	0.462025
Gypsy4_LTR	LTR	Gypsy	1369	3346	0.834967
Gypsy4-I_Dya	LTR	Gypsy	1884	6118	0.628439
Gypsy5_I	LTR	Gypsy	15389	86103	0.36474
Gypsy5_LTR	LTR	Gypsy	569	2760	0.420722
Gypsy6_I	LTR	Gypsy	43633	40469	2.20031
Gypsy6-I_Dmoj	LTR	Gypsy	179	194	1.88297
Gypsy6-I_Dya	LTR	Gypsy	10906	1129	19.7135
Gypsy6A_LTR	LTR	Gypsy	14354	10001	2.92901
Gypsy7_I	LTR	Gypsy	2596	46824	0.113143
Gypsy7-I_Dya	LTR	Gypsy	7517	6827	2.24702
Gypsy8_LTR	LTR	Gypsy	3798	185	41.8962
Gypsy8-I_Dpse	LTR	Gypsy	109	697	0.319143
Gypsy8-I_Dya	LTR	Gypsy	802	2126	0.769844
Gypsy9_I	LTR	Gypsy	1	17427	0.000117103
Gypsy9_LTR	LTR	Gypsy	1	1359	0.00150166
Gypsy9-I_Dya	LTR	Gypsy	264	38523	0.0139854
Harbinger1_DYa	DNA	PIF-Harbinger	1856	5244	0.722282
hAT-1_DSi	DNA	hAT-Ac	2	3829	0.00106595
hAT-2_DK	DNA	hAT-Ac	9983	29910	0.68114
hAT-2_DY	DNA	hAT-hobo	10587	16520	1.30784
Helena_Ds	Non-LTR_retrotransposon	Jockey	23706	15470	3.12723
Helitron-1_DYak	RC	Helitron	1356	2675	1.03449
Helitron-1N1_DVir	RC	Helitron	1	0	NA
Helitron-N1_DBi	RC	Helitron	1	5210	0.0003917
HETA	Non-LTR_retrotransposon	Jockey	414007	119413	7.07535
HETA_DSi	Non-LTR_retrotransposon	Jockey	2914	3996	1.48818
HETRP_DM	Satellite	Satellite	8393	25376	0.674972
HMSBEAGLE_I	LTR	Gypsy	380410	147072	5.27854
Hoana5	DNA	hAT-Ac	1	1140	0.00179014
HOBO	DNA	hAT-hobo	17768	96706	0.374953
I_DM	Non-LTR_retrotransposon	I	96040	159734	1.22701
I-4_DBp	Non-LTR_retrotransposon	I	4516	4367	2.11039
I-6_DY	Non-LTR_retrotransposon	I	9208	3904	4.81335
IDEFIX_I	LTR	Gypsy	51169	336517	0.310307
IDEFIX_LTR	LTR	Gypsy	5467	58881	0.189481
Invader1_I	LTR	Gypsy	24427	56879	0.876415
Invader1_LTR	LTR	Gypsy	21218	16469	2.62923
Invader2_I	LTR	Gypsy	53201	176483	0.615189
Invader2_LTR	LTR	Gypsy	4653	7782	1.22021
Invader3_I	LTR	Gypsy	40432	54301	1.51953
Invader4_I	LTR	Gypsy	3461	19840	0.356001
Invader4_LTR	LTR	Gypsy	2348	4267	1.12297
IVK_DM	Non-LTR_retrotransposon	I	430797	111262	7.90165
Jockey-1_DEr	Non-LTR_retrotransposon	Jockey	1	7812	0.000261234
Jockey-1_DSi	Non-LTR_retrotransposon	Jockey	109585	1624	137.707
Jockey-1_DYa	Non-LTR_retrotransposon	Jockey	5587	7004	1.62789
Jockey-2_DEl	Non-LTR_retrotransposon	Jockey	1	875	0.0023323
Jockey-2_DRh	Non-LTR_retrotransposon	Jockey	743	511	2.96729
Jockey-3_DGri	Non-LTR_retrotransposon	Jockey	1139	7688	0.302344
Jockey-3_DSim	Non-LTR_retrotransposon	Jockey	2097106	12111	353.372
Jockey-5_DK	Non-LTR_retrotransposon	Jockey	4	218	0.0374451
Jockey-5_DPer	Non-LTR_retrotransposon	Jockey	8271	1845	9.14857
Jockey-6_DRh	Non-LTR_retrotransposon	Jockey	1	1922	0.00106179
Jockey-N1_DVi	Non-LTR_retrotransposon	Jockey	1	0	NA
Jockey2	Non-LTR_retrotransposon	Jockey	8859	13861	1.30431
Kiri-1_DPer	Non-LTR_retrotransposon	L2	1	0	NA
Kiri-6_DK	Non-LTR_retrotransposon	L2	1	0	NA
L-Rsp_SAT	Complex_satellite	Rsp	21053	25907	1.6584
LINEJ1_DM	Non-LTR_retrotransposon	Jockey	21288	60139	0.722388
M4DM	DNA	CMC-Transib	3	42291	0.000144765
Mariner-6_DF	DNA	TcMar-Mariner	424	219	3.95106
Mariner2_DM	DNA	TcMar-Tc1	5159	10275	1.02465
MAX_I	LTR	Pao	57209	102363	1.14055
MAX_LTR	LTR	Pao	2582	4694	1.12255
MDG1_I	LTR	Gypsy	79706	266793	0.609689
MDG1_LTR	LTR	Gypsy	4153	22132	0.382942
MDG3_I	LTR	Gypsy	11435	130141	0.179314
MDG3_LTR	LTR	Gypsy	8300	6071	2.79003
MICROPIA_I	LTR	Gypsy	14886	63053	0.481797
MICROPIA_LTR	LTR	Gypsy	11719	10659	2.24371
MuDR-1_DK	DNA	MULE-NOF	10	633	0.0322395
NINJA_I	LTR	Pao	5389	12192	0.902038
NOF_FB	DNA	MULE-NOF	3	7849	0.000780007
NOMAD_I	LTR	Gypsy	77540	90844	1.74189
NTS_3cen_DM	Other	IGS	1176497	15497	154.93
NTS_DM	Other	IGS	131440	421399	0.63654
P-1_DBp	DNA	P	7	25	0.571413
P-1_DY	DNA	P	1	9931	0.000205494
Pifo_I	LTR	Gypsy	21214	14583	2.96871
POGO	DNA	TcMar-Pogo	115733	35030	6.74231
Polinton-1_DY	DNA	Maverick	3129	21580	0.295901
PROTOP	DNA	P	62122	243364	0.520932
PROTOP_A	DNA	P	234349	289225	1.65356
PROTOP_B	DNA	P	16040	98715	0.331599
QUASIMODO_I	LTR	Gypsy	97860	410985	0.485927
QUASIMODO_LTR	LTR	Gypsy	3899	55270	0.143965
QUASIMODO2-I_DM	LTR	Gypsy	3060	83483	0.0748023
R-Rsp_SAT	Complex_satellite	Rsp	141521	141045	2.04765
R1_DM	Non-LTR_retrotransposon	R1	132434	214755	1.25848
R1_DSe	Non-LTR_retrotransposon	R1	1028	3954	0.530577
R1_DSi	Non-LTR_retrotransposon	R1	53	2031	0.0532547
R1_DYa	Non-LTR_retrotransposon	R1	1	316	0.0064581
R2_DM	Non-LTR_retrotransposon	R2	238260	41371	11.7529
R2_DSe	Non-LTR_retrotransposon	R2	1	1	2.04076
R2_DSi	Non-LTR_retrotransposon	R2	109	835	0.266398
REP-2_DTa	Other	Other	3645	1869	3.97997
ROO_I	LTR	Pao	638135	1324132	0.983497
ROO_LTR	LTR	Pao	2920	11836	0.503465
ROOA_I	LTR	Pao	32359	61348	1.07643
ROVER-I_DM	LTR	Gypsy	35772	124708	0.585384
ROVER-LTR_DM	LTR	Gypsy	4	10218	0.000798888
RSP-LIKE_SAT	Complex_satellite	Satellite	2	1656	0.00246468
S_DM	DNA	TcMar-Tc1	17376	98202	0.361095
S2_DM	DNA	TcMar-Tc1	2	13190	0.00030944
Stalker2_I	LTR	Gypsy	245121	67173	7.44693
Stalker2_LTR	LTR	Gypsy	24072	4264	11.5209
STALKER4_I	LTR	Gypsy	169844	581881	0.595673
STALKER4_LTR	LTR	Gypsy	21312	34514	1.26015
TABOR_I	LTR	Gypsy	61864	128839	0.979901
TABOR_LTR	LTR	Gypsy	1897	7473	0.518041
TAHRE	Non-LTR_retrotransposon	Jockey	146557	65509	4.56559
TART_B1	Non-LTR_retrotransposon	Jockey	174826	19304	18.4821
TART_DV	Non-LTR_retrotransposon	Jockey	5203	6491	1.63581
TART-A	Non-LTR_retrotransposon	Jockey	386038	57387	13.728
TC1_DM	DNA	TcMar-Tc1	7	28344	0.000503998
TC1-2_DM	DNA	TcMar-Tc1	6	29393	0.000416581
TIRANT_LTR	LTR	Gypsy	7467	7687	1.98235
TOM_I	LTR	Gypsy	2	5	0.816304
Transib-10_DAn	DNA	CMC-Transib	6521	357	37.2767
Transib-4_DBp	DNA	CMC-Transib	11316	4980	4.63719
Transib-6_DBp	DNA	CMC-Transib	1	995	0.00205101
TRANSIB1	DNA	CMC-Transib	8848	14338	1.25936
TRANSIB2	DNA	CMC-Transib	7064	68413	0.210719
TRANSIB3	DNA	CMC-Transib	6602	24877	0.541588
TRANSIB4	DNA	CMC-Transib	685	14219	0.0983135
Transib5	DNA	CMC-Transib	26061	30570	1.73975
TRANSPAC_I	LTR	Gypsy	5648	145690	0.0791146
TRANSPAC_LTR	LTR	Gypsy	1832	10029	0.372786
ZAM_I	LTR	Gypsy	10528	52364	0.410303

## Sheet: R2
Table S2. Raw and normalized counts of reads mapped to the complex repeats.
Repeat	Group	Family	ChIP_count	Input_count	NormRatio
260bp_SAT	Complex_satellite	1pt688	5034	38494	0.164599
353bp_SAT	Complex_satellite	1pt688	1446705	11930421	0.152627
356bp_SAT	Complex_satellite	1pt688	25719	321017	0.10084
359bp_SAT	Complex_satellite	1pt688	743542	6037391	0.155011
360bp_SAT	Satellite	Satellite	7856	137139	0.0721021
A-rich	Simple_repeat	Simple_satellite	1862	6017	0.3895
ACCORD_I	LTR	Gypsy	57626	193617	0.374613
ACCORD_LTR	LTR	Gypsy	65534	28744	2.86964
ACCORD2_I	LTR	Gypsy	159097	223934	0.89423
ACCORD2_LTR	LTR	Gypsy	15054	12817	1.47834
Baggins1	Non-LTR_retrotransposon	LOA	959691	484932	2.49091
BARI_DM	DNA	TcMar-Tc1	33241	234096	0.178726
BARI1	DNA	TcMar-Tc1	1966	13190	0.187606
BATUMI_I	LTR	Pao	1782156	818273	2.74129
BATUMI_LTR	LTR	Pao	37779	18451	2.57714
BEL_I	LTR	Pao	487729	257951	2.37985
BEL_LTR	LTR	Pao	12002	17801	0.848626
BEL-1_DBi-I	LTR	Pao	382	1249	0.384954
BEL-1_DBp-I	LTR	Pao	332	1385	0.301714
BEL-1_DPer-I	LTR	Pao	2	0	NA
BEL-1_DRh-I	LTR	Pao	13971	17606	0.99879
BEL-1_DRh-LTR	LTR	Pao	1	3	0.419552
BEL-1_DWil-I	LTR	Pao	1	0	NA
BEL-10_DBp-I	LTR	Pao	81	39	2.61413
BEL-10_DWil-I	LTR	Pao	9	33	0.34327
BEL-11_DEl-I	LTR	Pao	5032	18390	0.344402
BEL-12_DEl-I	LTR	Pao	2924	7467	0.492877
BEL-13_DP-I	LTR	Pao	907	2370	0.481689
BEL-13_DWil-I	LTR	Pao	1110	899	1.55407
BEL-14_DEl-I	LTR	Pao	5497	2226	3.10819
BEL-14_DP-I	LTR	Pao	12791	15449	1.04211
BEL-14_DTa-I	LTR	Pao	142	700	0.255328
BEL-15_DEl-I	LTR	Pao	1160	4094	0.35663
BEL-15_DTa-I	LTR	Pao	17	88	0.24315
BEL-17_DEl-I	LTR	Pao	24078	28549	1.06154
BEL-17_DTa-I	LTR	Pao	172	592	0.365691
BEL-19_DAn-I	LTR	Pao	14594	4626	3.97078
BEL-2_DAn-I	LTR	Pao	6591	2162	3.8371
BEL-2_DBi-I	LTR	Pao	72	727	0.124654
BEL-2_DBp-I	LTR	Pao	524	1457	0.452667
BEL-2_Deu-I	LTR	Pao	7064	4641	1.91578
BEL-2_DRh-I	LTR	Pao	200	313	0.804254
BEL-2_DSe-I	LTR	Pao	331672	107074	3.89881
BEL-2_DSe-LTR	LTR	Pao	8923	10076	1.11463
BEL-2_DVir-I	LTR	Pao	1143	3612	0.398296
BEL-21_DAn-I	LTR	Pao	3	0	NA
BEL-21_DWil-I	LTR	Pao	5	1	6.29328
BEL-22_DAn-I	LTR	Pao	4	2	2.51731
BEL-22_DTa-I	LTR	Pao	8758	2585	4.26434
BEL-3_DEl-I	LTR	Pao	2084	4819	0.544312
BEL-3_Deu-I	LTR	Pao	4415	5540	1.00306
BEL-3_DFi-I	LTR	Pao	40677	26593	1.92526
BEL-3_DPer-I	LTR	Pao	619	1291	0.603492
BEL-3_DVir-I	LTR	Pao	1338	1370	1.22926
BEL-3_DWil-I	LTR	Pao	575	287	2.5217
BEL-3_DYa-I	LTR	Pao	13356	19997	0.840657
BEL-3_DYa-LTR	LTR	Pao	49	235	0.262443
BEL-4_DBi-I	LTR	Pao	1312	1774	0.930867
BEL-4_DEl-I	LTR	Pao	2548	5346	0.599899
BEL-4_DEu-I	LTR	Pao	5823	3957	1.8522
BEL-4_DFi-I	LTR	Pao	37922	37381	1.27687
BEL-4_DPer-I	LTR	Pao	636	710	1.12747
BEL-4_DRh-I	LTR	Pao	2663	1192	2.81192
BEL-4_DVir-I	LTR	Pao	127	117	1.36623
BEL-4_DYa-I	LTR	Pao	6005	18843	0.401116
BEL-5_DAn-I	LTR	Pao	4657	3365	1.74192
BEL-5_DEl-I	LTR	Pao	2	2	1.25866
BEL-5_DEu-I	LTR	Pao	1	0	NA
BEL-5_DFi-I	LTR	Pao	152	1010	0.189422
BEL-5_DRh-I	LTR	Pao	168	1424	0.148493
BEL-5_DWil-I	LTR	Pao	10363	6759	1.92979
BEL-5_DYa-I	LTR	Pao	3166	3290	1.21122
BEL-5_DYa-LTR	LTR	Pao	5	19	0.331226
BEL-6_DAn-I	LTR	Pao	2	0	NA
BEL-6_DBp-I	LTR	Pao	221	466	0.596917
BEL-6_DMoj-I	LTR	Pao	643	469	1.72562
BEL-6_DRh-I	LTR	Pao	1500	3800	0.496838
BEL-6_DYa-I	LTR	Pao	427045	162213	3.31356
BEL-6_DYa-LTR	LTR	Pao	63	34	2.33222
BEL-7_DAn-I	LTR	Pao	1	0	NA
BEL-7_DPe-I	LTR	Pao	28	285	0.123658
BEL-8_DEl-LTR	LTR	Pao	32	244	0.16507
BEL-8_DMo-I	LTR	Pao	37	138	0.337466
BEL-9_DWil-I	LTR	Pao	1183	2902	0.513091
BEL1-I_DV	LTR	Pao	21171	23987	1.11089
BEL2-I_Dmoj	LTR	Pao	209	536	0.490782
BEL2-I_Dya	LTR	Pao	23320	19877	1.47668
BEL3-I_Dpse	LTR	Pao	614	630	1.22669
Bica_I	LTR	Gypsy	165069	170010	1.22208
Bica_LTR	LTR	Gypsy	10260	4581	2.819
BLASTOPIA_I	LTR	Gypsy	178418	255592	0.878615
BLASTOPIA_LTR	LTR	Gypsy	66328	23842	3.50156
BLOOD_I	LTR	Gypsy	222094	435728	0.641547
BLOOD_LTR	LTR	Gypsy	24540	21928	1.40858
BS	Non-LTR_retrotransposon	Jockey	122812	120515	1.28265
BS2	Non-LTR_retrotransposon	Jockey	901702	314823	3.60499
BS3_DM	Non-LTR_retrotransposon	Jockey	208916	85914	3.06066
BS4_DM	Non-LTR_retrotransposon	Jockey	1894	3041	0.783919
BURDOCK_I	LTR	Gypsy	29552	164415	0.226231
BURDOCK_LTR	LTR	Gypsy	2080	12134	0.215758
Chimpo_I	LTR	Gypsy	358826	110870	4.07359
Chimpo_LTR	LTR	Gypsy	16508	7310	2.8424
Chouto_I	LTR	Gypsy	51708	116810	0.557167
Chouto_LTR	LTR	Gypsy	92903	27413	4.2656
CIRCE	LTR	Gypsy	232560	265442	1.10274
Copia_I	LTR	Copia	106092	789910	0.169049
Copia_LTR	LTR	Copia	8182	59629	0.172707
Copia-1_DBi-I	LTR	Copia	8483	47331	0.225585
Copia-1_DBp-I	LTR	Copia	163	213	0.963198
Copia-1_DFi-I	LTR	Copia	2718	6926	0.49394
Copia-1_DPer-I	LTR	Copia	2	0	NA
Copia-1_DSe-I	LTR	Copia	16476	35390	0.585974
Copia-1_DSe-LTR	LTR	Copia	336	2370	0.178442
Copia-1_DSim-I	LTR	Copia	50501	67752	0.938178
Copia-1_DSim-LTR	LTR	Copia	1068	3105	0.432929
Copia-1_DVir-I	LTR	Copia	2592	12770	0.255477
Copia-1_DWil-I	LTR	Copia	1882	3043	0.77844
Copia-1_DYa-I	LTR	Copia	23	17	1.70289
Copia-1-I_DY	LTR	Copia	888	2223	0.502783
Copia-2_DAn-I	LTR	Copia	1	81	0.015539
Copia-2_DEl-I	LTR	Copia	36	256	0.176999
Copia-2_DKi-I	LTR	Copia	842	981	1.08032
Copia-2_DPer-I	LTR	Copia	36605	32980	1.397
Copia-2_DTa-I	LTR	Copia	746	843	1.11383
Copia-2_DWil-I	LTR	Copia	485	516	1.18304
Copia-2_DYa-I	LTR	Copia	14100	91500	0.193957
Copia-2_DYa-LTR	LTR	Copia	1646	8031	0.257969
Copia-29_DP-I	LTR	Copia	566	2503	0.284618
Copia-3_DAn-I	LTR	Copia	2556	7765	0.414311
Copia-3_DBp-I	LTR	Copia	16630	26640	0.785716
Copia-3_DEu-I	LTR	Copia	2809	5563	0.63555
Copia-3_DMoj-I	LTR	Copia	1897	1323	1.80474
Copia-3_DWil-I	LTR	Copia	260	288	1.13629
Copia-4_DGri-I	LTR	Copia	174	60	3.65011
Copia-5_DAn-I	LTR	Copia	54	651	0.104405
Copia-5_DWil-I	LTR	Copia	48	536	0.112716
Copia-6_DWil-I	LTR	Copia	181	1637	0.139167
Copia-7_DAn-I	LTR	Copia	70	123	0.716309
Copia1-I_DM	LTR	Copia	187542	188052	1.25524
Copia1-I_Dpse	LTR	Copia	427	2216	0.24253
Copia1-LTR_DM	LTR	Copia	1320	11823	0.140525
Copia2_I	LTR	Copia	209823	250519	1.05419
Copia2_LTR_DM	LTR	Copia	3223	12878	0.315006
CR1-1_DEl	Non-LTR_retrotransposon	CR1	318	3293	0.121547
CR1-10_DTa	Non-LTR_retrotransposon	CR1	26	511	0.0640413
CR1-2_DF	Non-LTR_retrotransposon	CR1	527	5300	0.125153
CR1-4_DK	Non-LTR_retrotransposon	CR1	7	193	0.0456508
CR1-4_DRh	Non-LTR_retrotransposon	CR1	10	146	0.0862094
CR1-6_DT	Non-LTR_retrotransposon	CR1	13	211	0.0775476
CR1-9_DTa	Non-LTR_retrotransposon	CR1	82	815	0.126638
DIVER_I	LTR	Pao	272256	191991	1.78486
DIVER_LTR	LTR	Pao	7658	11396	0.845805
DIVER2_I	LTR	Pao	189849	62108	3.84741
DIVER2_LTR	LTR	Pao	47180	37769	1.57228
DM1731_I	LTR	Copia	644382	223932	3.62188
DM1731_LTR	LTR	Copia	11439	34285	0.419944
DM176_I	LTR	Gypsy	232166	984116	0.296934
DM176_LTR	LTR	Gypsy	15717	69442	0.284875
DM297_I	LTR	Gypsy	194099	1011235	0.24159
DM297_LTR	LTR	Gypsy	23366	110172	0.266944
DM412	LTR	Gypsy	278133	655829	0.533789
DM412B_LTR	LTR	Gypsy	57296	34439	2.09402
dmau_rDNA_18S_rDNA	Other	rDNA	3276	3609	1.14252
dmau_rDNA_28S_rDNA	Other	rDNA	4459	7952	0.705779
dmau_rDNA_5_8S_rDNA	Other	rDNA	2	0	NA
dmau_rDNA_ETS	Other	rDNA	847	5073	0.210148
dmau_rDNA_ITS1	Other	rDNA	4	18	0.279702
dmau_rDNA_ITS2	Other	rDNA	5	3	2.09776
DMCR1A	Non-LTR_retrotransposon	CR1	626988	1482367	0.532367
dmel_rDNA_18S_rDNA	Other	rDNA	1289891	2533824	0.640743
dmel_rDNA_28S_rDNA	Other	rDNA	977193	1243352	0.989222
dmel_rDNA_5_8S_rDNA	Other	rDNA	5	3	2.09776
dmel_rDNA_ETS	Other	rDNA	39539	333273	0.149325
dmel_rDNA_ITS1	Other	rDNA	84175	471800	0.22456
dmel_rDNA_ITS2	Other	rDNA	43078	104467	0.51902
DMLTR5	LTR	Gypsy	89882	29713	3.80744
DMRP1	Other	Other	1220	8908	0.17238
DMRPR	Other	Other	2955	1482	2.50967
DMRT1A	Non-LTR_retrotransposon	R1	1011797	293947	4.33243
DMRT1B	Non-LTR_retrotransposon	R1	3028805	720975	5.2876
DMRT1C	Non-LTR_retrotransposon	R1	274424	74354	4.64542
DMTOM1_LTR	LTR	Gypsy	4622	13829	0.420675
DNA3-1_DF	DNA	DNA	1642	19763	0.104575
DNA4-1_DK	RC	Helitron	46	481	0.120371
DNA8-1_DEl	DNA	DNA	1	56	0.022476
DNAREP1_DM	RC	Helitron	126877	390298	0.409161
DNAREP1_DSim	RC	Helitron	170794	582987	0.368741
DNAREP1_DYak	RC	Helitron	38281	130478	0.369278
DNAREP2_DSim	RC	Helitron	882	3381	0.328345
DOC	Non-LTR_retrotransposon	Jockey	1340103	1400658	1.20424
DOC2_DM	Non-LTR_retrotransposon	Jockey	828144	288687	3.61066
DOC3_DM	Non-LTR_retrotransposon	Jockey	303024	386869	0.985872
DOC4_DM	Non-LTR_retrotransposon	Jockey	53577	73546	0.91691
DOC5_DM	Non-LTR_retrotransposon	Jockey	91980	252377	0.458724
DOC6_DM	Non-LTR_retrotransposon	Jockey	29318	190609	0.193597
DODECA_SAT	Simple_repeat	Simple_satellite	3415809	991904	4.33442
dsech_rDNA_18S_rDNA	Other	rDNA	3240	3528	1.15591
dsech_rDNA_28S_rDNA	Other	rDNA	4356	7443	0.736626
dsech_rDNA_5_8S_rDNA	Other	rDNA	1	0	NA
dsech_rDNA_ITS1	Other	rDNA	2	10	0.251731
dsech_rDNA_ITS2	Other	rDNA	6	12	0.629328
dsim_rDNA_18S_rDNA	Other	rDNA	3201	3447	1.16883
dsim_rDNA_28S_rDNA	Other	rDNA	9161	9289	1.24131
dsim_rDNA_5_8S_rDNA	Other	rDNA	348	317	1.38174
dsim_rDNA_ITS1	Other	rDNA	177	129	1.72699
dsim_rDNA_ITS2	Other	rDNA	14	8	2.20265
Dtripu2cons	DNA	TcMar-Mariner	25	195	0.161366
FB4_DM	DNA	TcMar-Tc1	51213	344124	0.187315
FROGGER_I	LTR	Copia	18567	28801	0.811412
FROGGER_LTR	LTR	Copia	475	2090	0.286058
FW_DM	Non-LTR_retrotransposon	Jockey	2306667	1684703	1.72333
FW2_DM	Non-LTR_retrotransposon	Jockey	13661	42635	0.403296
FW3_DM	Non-LTR_retrotransposon	Jockey	18350	29254	0.789511
G_DM	Non-LTR_retrotransposon	Jockey	454609	132136	4.33036
G-rich	Simple_repeat	Simple_satellite	325	136	3.00782
G2_DM	Non-LTR_retrotransposon	Jockey	3428325	119817	36.014
G3_DM	Non-LTR_retrotransposon	Jockey	14667	38357	0.481287
G4_DM	Non-LTR_retrotransposon	Jockey	21265	119420	0.224128
G5_DM	Non-LTR_retrotransposon	Jockey	307917	126330	3.06785
G5A_DM	Non-LTR_retrotransposon	Jockey	101096	86830	1.46545
G6_DM	Non-LTR_retrotransposon	Jockey	200569	50160	5.03285
G7_DM	Non-LTR_retrotransposon	Jockey	12447	5941	2.63701
GA-rich	Simple_repeat	Simple_satellite	72785	139622	0.656138
Galileo_DB	DNA	P	41	63	0.819126
GTWIN_I	LTR	Gypsy	126481	113960	1.39695
GTWIN_LTR	LTR	Gypsy	53569	22994	2.93229
Gypsy_6B	LTR	Gypsy	409710	266804	1.93282
Gypsy_I	LTR	Gypsy	424651	293382	1.82182
Gypsy_LTR	LTR	Gypsy	147997	59160	3.14871
Gypsy-1_DAn-I	LTR	Gypsy	1499	11319	0.166687
Gypsy-1_DBi-I	LTR	Gypsy	216	1673	0.162504
Gypsy-1_Deu-I	LTR	Gypsy	1	0	NA
Gypsy-1_DG-I	LTR	Gypsy	31	21	1.85802
Gypsy-1_DRh-I	LTR	Gypsy	6887	22985	0.377132
Gypsy-1_DSe-I	LTR	Gypsy	61581	66347	1.16824
Gypsy-1_DSe-LTR	LTR	Gypsy	2243	2147	1.31494
Gypsy-1_DSim-I	LTR	Gypsy	195720	1014278	0.242877
Gypsy-1_DSim-LTR	LTR	Gypsy	10262	44327	0.291388
Gypsy-1_DVir-I	LTR	Gypsy	242	1979	0.153914
Gypsy-10_DBp-I	LTR	Gypsy	21278	128428	0.208535
Gypsy-10_DEu-I	LTR	Gypsy	3051	3804	1.00951
Gypsy-10_DMoj-I	LTR	Gypsy	11459	41183	0.350216
Gypsy-10_DMoj-LTR	LTR	Gypsy	3992	10603	0.473881
Gypsy-10_DSim-I	LTR	Gypsy	46196	27483	2.11567
Gypsy-10_DTa-I	LTR	Gypsy	162	1942	0.104996
Gypsy-10_DWil-I	LTR	Gypsy	192	193	1.25214
Gypsy-11_DAn-I	LTR	Gypsy	447	2292	0.245471
Gypsy-11_DBp-I	LTR	Gypsy	1550	1064	1.83357
Gypsy-11_DEl-I	LTR	Gypsy	36	692	0.0654793
Gypsy-11_DFi-I	LTR	Gypsy	2477	12982	0.240155
Gypsy-11_DSim-I	LTR	Gypsy	91983	87139	1.32862
Gypsy-11_DTa-I	LTR	Gypsy	172	449	0.482158
Gypsy-11_DTa-LTR	LTR	Gypsy	4	123	0.0409319
Gypsy-11_DVir-I	LTR	Gypsy	1	0	NA
Gypsy-12_DFi-I	LTR	Gypsy	4599	13823	0.418763
Gypsy-12_DRh-I	LTR	Gypsy	10572	5917	2.24886
Gypsy-12_DRh-LTR	LTR	Gypsy	157	189	1.04555
Gypsy-12_DSim-I	LTR	Gypsy	34354	160707	0.26906
Gypsy-12_DSim-LTR	LTR	Gypsy	551	2736	0.25348
Gypsy-12_DTa-I	LTR	Gypsy	16	70	0.287693
Gypsy-12_DVir-I	LTR	Gypsy	244	86185	0.00356341
Gypsy-12_DVir-LTR	LTR	Gypsy	1400	293	6.01406
Gypsy-12_DWil-I	LTR	Gypsy	71	28	3.19159
Gypsy-13_DAn-I	LTR	Gypsy	1444	310	5.86291
Gypsy-13_DBi-I	LTR	Gypsy	47	345	0.171469
Gypsy-13_DEl-I	LTR	Gypsy	791	3071	0.324193
Gypsy-13_DEu-I	LTR	Gypsy	1298	1497	1.09134
Gypsy-13_DFi-I	LTR	Gypsy	1439	9217	0.196507
Gypsy-13_DRh-I	LTR	Gypsy	2916	12183	0.301259
Gypsy-13_DSim-I	LTR	Gypsy	297386	84726	4.41785
Gypsy-13_DSim-LTR	LTR	Gypsy	326891	79998	5.14317
Gypsy-13_DVir-I	LTR	Gypsy	6217	12741	0.614165
Gypsy-14_DAn-I	LTR	Gypsy	1667	2068	1.01459
Gypsy-14_DBi-I	LTR	Gypsy	2878	15295	0.236837
Gypsy-14_DFi-I	LTR	Gypsy	1261	444	3.5747
Gypsy-14_DTa-I	LTR	Gypsy	5	60	0.104888
Gypsy-15_DBp-I	LTR	Gypsy	542	1734	0.393421
Gypsy-15_DEl-I	LTR	Gypsy	2738	13993	0.24628
Gypsy-15_DEl-LTR	LTR	Gypsy	235	2069	0.14296
Gypsy-15_DRh-I	LTR	Gypsy	7723	2163	4.49404
Gypsy-15_DRh-LTR	LTR	Gypsy	739	255	3.64764
Gypsy-15_DWil-I	LTR	Gypsy	2877	5663	0.639441
Gypsy-16_DBi-I	LTR	Gypsy	1034	4207	0.309354
Gypsy-16_DRh-I	LTR	Gypsy	11396	20900	0.686299
Gypsy-17_DAn-I	LTR	Gypsy	913	1736	0.661955
Gypsy-17_DRh-I	LTR	Gypsy	7697	3721	2.60357
Gypsy-17_DTa-I	LTR	Gypsy	1612	6500	0.312147
Gypsy-18_DAn-I	LTR	Gypsy	3185	6172	0.649518
Gypsy-18_DBp-I	LTR	Gypsy	644	2634	0.307735
Gypsy-18_DEl-I	LTR	Gypsy	4897	11517	0.535178
Gypsy-18_DTa-I	LTR	Gypsy	1100	333	4.15773
Gypsy-18_DTa-LTR	LTR	Gypsy	30	53	0.712447
Gypsy-19_DAn-LTR	LTR	Gypsy	1	0	NA
Gypsy-19_DEl-I	LTR	Gypsy	66	358	0.232043
Gypsy-19_DTa-I	LTR	Gypsy	4271	1124	4.78267
Gypsy-2_DAn-I	LTR	Gypsy	5162	7314	0.888322
Gypsy-2_DBi-I	LTR	Gypsy	64	263	0.306289
Gypsy-2_DBp-I	LTR	Gypsy	13478	10012	1.69438
Gypsy-2_DGri-I	LTR	Gypsy	129	433	0.374981
Gypsy-2_DPer-I	LTR	Gypsy	2844	30443	0.117584
Gypsy-2_DRh-I	LTR	Gypsy	548	966	0.714021
Gypsy-2_DRh-LTR	LTR	Gypsy	348	2979	0.147033
Gypsy-2_DSe-I	LTR	Gypsy	67647	81452	1.04533
Gypsy-2_DSe-LTR	LTR	Gypsy	7455	2007	4.67528
Gypsy-2_DSim-I	LTR	Gypsy	33893	93684	0.455357
Gypsy-2_DSim-LTR	LTR	Gypsy	39732	22559	2.21681
Gypsy-2_DTa-I	LTR	Gypsy	1541	6258	0.309938
Gypsy-2_DWil-I	LTR	Gypsy	37	103	0.452139
Gypsy-20_DAn-I	LTR	Gypsy	174	673	0.325418
Gypsy-20_DBp-I	LTR	Gypsy	23199	41949	0.696073
Gypsy-20_DEl-I	LTR	Gypsy	22486	9274	3.05177
Gypsy-21_DAn-I	LTR	Gypsy	175	501	0.439651
Gypsy-21_DEl-I	LTR	Gypsy	639	2437	0.330029
Gypsy-21_DEl-LTR	LTR	Gypsy	324	459	0.888464
Gypsy-21_DWil-I	LTR	Gypsy	187	772	0.304882
Gypsy-21_DY-I	LTR	Gypsy	1513	1606	1.18577
Gypsy-22_DWil-I	LTR	Gypsy	1884	7532	0.314831
Gypsy-22_DY-I	LTR	Gypsy	43	112	0.483234
Gypsy-22_DY-LTR	LTR	Gypsy	191	467	0.514783
Gypsy-22_DYa-I	LTR	Gypsy	30031	41480	0.911252
Gypsy-22_DYa-LTR	LTR	Gypsy	64	139	0.579525
Gypsy-23_DEl-I	LTR	Gypsy	51854	17772	3.67243
Gypsy-23_DY-I	LTR	Gypsy	159	572	0.349871
Gypsy-23_DYa-I	LTR	Gypsy	4258	10347	0.517963
Gypsy-24_DAn-I	LTR	Gypsy	17	67	0.319361
Gypsy-24_DBp-I	LTR	Gypsy	905	6593	0.172772
Gypsy-24_DEl-I	LTR	Gypsy	3489	17217	0.255065
Gypsy-24_DWil-I	LTR	Gypsy	2158	4835	0.561775
Gypsy-24_DY-I	LTR	Gypsy	50469	55469	1.1452
Gypsy-24_DYa-I	LTR	Gypsy	67870	80663	1.05904
Gypsy-24_DYa-LTR	LTR	Gypsy	5168	2193	2.96614
Gypsy-25_DAn-I	LTR	Gypsy	878	1263	0.874981
Gypsy-25_DEl-I	LTR	Gypsy	11272	8653	1.63961
Gypsy-25_DYa-I	LTR	Gypsy	595	3470	0.215822
Gypsy-26_DBp-I	LTR	Gypsy	23185	61015	0.478275
Gypsy-26_DEl-I	LTR	Gypsy	25	133	0.23659
Gypsy-26_DPse-I	LTR	Gypsy	1005	1139	1.11058
Gypsy-26_DYa-I	LTR	Gypsy	270697	92068	3.70068
Gypsy-26_DYa-LTR	LTR	Gypsy	70074	18112	4.86965
Gypsy-27_DYa-I	LTR	Gypsy	19214	43050	0.561762
Gypsy-27_DYa-LTR	LTR	Gypsy	328	891	0.463344
Gypsy-28_DAn-I	LTR	Gypsy	308	1243	0.31188
Gypsy-28_DAn-LTR	LTR	Gypsy	86	150	0.72163
Gypsy-28_DBp-I	LTR	Gypsy	39	474	0.10356
Gypsy-28_DYa-I	LTR	Gypsy	620	2209	0.353267
Gypsy-28_DYa-LTR	LTR	Gypsy	48	200	0.302078
Gypsy-29_DAn-LTR	LTR	Gypsy	1050	888	1.48828
Gypsy-29_DWil-I	LTR	Gypsy	79	105	0.946989
Gypsy-29_DYa-I	LTR	Gypsy	3959	13113	0.380006
Gypsy-29_DYa-LTR	LTR	Gypsy	79	935	0.106346
Gypsy-3_DFi-I	LTR	Gypsy	866	1075	1.01395
Gypsy-3_DGri-I	LTR	Gypsy	1934	6052	0.402221
Gypsy-3_DKi-I	LTR	Gypsy	112066	374561	0.376581
Gypsy-3_DRh-I	LTR	Gypsy	69928	27500	3.20056
Gypsy-3_DRh-LTR	LTR	Gypsy	1609	2523	0.802687
Gypsy-3_DSe-I	LTR	Gypsy	3771	4734	1.00262
Gypsy-3_DSim-I	LTR	Gypsy	8982	25852	0.437307
Gypsy-30_DEl-I	LTR	Gypsy	1193	790	1.90073
Gypsy-30_DWil-I	LTR	Gypsy	20479	73329	0.351512
Gypsy-31_DEl-I	LTR	Gypsy	44975	42732	1.32472
Gypsy-31_DEl-LTR	LTR	Gypsy	1129	414	3.43242
Gypsy-31_DWil-I	LTR	Gypsy	67	55	1.53327
Gypsy-31_DYa-I	LTR	Gypsy	25181	71942	0.440553
Gypsy-32_DAn-I	LTR	Gypsy	288	969	0.37409
Gypsy-32_DEl-I	LTR	Gypsy	9634	13238	0.915992
Gypsy-33_DAn-I	LTR	Gypsy	415	732	0.713583
Gypsy-33_DEl-I	LTR	Gypsy	19	98	0.244025
Gypsy-34_DEl-I	LTR	Gypsy	11254	19289	0.734352
Gypsy-35_DEl-I	LTR	Gypsy	338	324	1.31304
Gypsy-36_DEl-I	LTR	Gypsy	229	1551	0.185837
Gypsy-37_DAn-I	LTR	Gypsy	2	2	1.25866
Gypsy-37_DEl-I	LTR	Gypsy	2621	1639	2.01278
Gypsy-37_DWil-I	LTR	Gypsy	55	407	0.170089
Gypsy-37B_DWil-LTR	LTR	Gypsy	1	0	NA
Gypsy-38_DAn-I	LTR	Gypsy	9318	29545	0.396959
Gypsy-38_DWil-I	LTR	Gypsy	286	164	2.19497
Gypsy-4_DAn-LTR	LTR	Gypsy	290	572	0.63813
Gypsy-4_DBi-I	LTR	Gypsy	21560	116918	0.2321
Gypsy-4_DBi-LTR	LTR	Gypsy	400	2882	0.174692
Gypsy-4_DEl-I	LTR	Gypsy	66	114	0.728696
Gypsy-4_DRh-I	LTR	Gypsy	4225	26566	0.200174
Gypsy-4_DSe-I	LTR	Gypsy	19555	51793	0.475219
Gypsy-4_DSe-LTR	LTR	Gypsy	1770	509	4.37686
Gypsy-4_DSim-I	LTR	Gypsy	71669	279315	0.322957
Gypsy-4_DSim-LTR	LTR	Gypsy	4776	18141	0.331368
Gypsy-40_DAn-I	LTR	Gypsy	1422	9990	0.17916
Gypsy-41_DAn-I	LTR	Gypsy	277	1180	0.295464
Gypsy-42_DWil-I	LTR	Gypsy	151	941	0.201974
Gypsy-43_DWil-I	LTR	Gypsy	281	549	0.644231
Gypsy-44_DWil-I	LTR	Gypsy	3	46	0.0820863
Gypsy-45_DWil-I	LTR	Gypsy	1043	464	2.82927
Gypsy-46_DEl-LTR	LTR	Gypsy	39	343	0.143113
Gypsy-46_DWil-I	LTR	Gypsy	5	63	0.0998934
Gypsy-5_DBp-I	LTR	Gypsy	494	318	1.95527
Gypsy-5_DEl-I	LTR	Gypsy	335	88	4.79148
Gypsy-5_DEl-LTR	LTR	Gypsy	1177	696	2.1285
Gypsy-5_DEr-LTR	LTR	Gypsy	776	416	2.34788
Gypsy-5_DGri-I	LTR	Gypsy	1	1	1.25866
Gypsy-5_DKi-I	LTR	Gypsy	8188	10622	0.970239
Gypsy-5_DKi-LTR	LTR	Gypsy	460	5592	0.103538
Gypsy-5_DSe-I	LTR	Gypsy	33283	164749	0.254277
Gypsy-5_DSim-I	LTR	Gypsy	29707	73060	0.511784
Gypsy-5_DWil-I	LTR	Gypsy	95	100	1.19572
Gypsy-50_DWil-I	LTR	Gypsy	4	1	5.03463
Gypsy-52_DEl-I	LTR	Gypsy	68698	32508	2.65987
Gypsy-52_DWil-I	LTR	Gypsy	136	1869	0.0915877
Gypsy-53_DEl-I	LTR	Gypsy	13940	69646	0.251927
Gypsy-54_DEl-I	LTR	Gypsy	155	1370	0.142403
Gypsy-57_DEl-I	LTR	Gypsy	326	1890	0.217102
Gypsy-6_DBi-I	LTR	Gypsy	2648	7016	0.475046
Gypsy-6_DEu-I	LTR	Gypsy	19273	27068	0.896191
Gypsy-6_DFi-I	LTR	Gypsy	878	1820	0.607198
Gypsy-6_DGri-I	LTR	Gypsy	2271	7195	0.397277
Gypsy-6_DPer-I	LTR	Gypsy	2284	7528	0.381877
Gypsy-6_DRh-I	LTR	Gypsy	6768	12088	0.704715
Gypsy-6_DSe-I	LTR	Gypsy	189779	379404	0.629584
Gypsy-6_DSe-LTR	LTR	Gypsy	4545	10057	0.568817
Gypsy-6_DSim-I	LTR	Gypsy	104736	411569	0.320303
Gypsy-6_DSim-LTR	LTR	Gypsy	1108	5165	0.270008
Gypsy-6_DTa-I	LTR	Gypsy	2998	5835	0.646693
Gypsy-60_DWil-I	LTR	Gypsy	161	1020	0.19867
Gypsy-62_DWil-I	LTR	Gypsy	11	9	1.53836
Gypsy-7_DBi-I	LTR	Gypsy	12177	21793	0.703284
Gypsy-7_DEl-I	LTR	Gypsy	409	640	0.80436
Gypsy-7_DEl-LTR	LTR	Gypsy	651	1028	0.797068
Gypsy-7_DFi-I	LTR	Gypsy	9880	14393	0.863998
Gypsy-7_DPer-I	LTR	Gypsy	35	17	2.59135
Gypsy-7_DSe-I	LTR	Gypsy	13838	26699	0.652358
Gypsy-7_DSe-LTR	LTR	Gypsy	2050	2040	1.26483
Gypsy-7_DSim-I	LTR	Gypsy	39564	22952	2.16964
Gypsy-7_DSim-LTR	LTR	Gypsy	7970	5165	1.94221
Gypsy-7_DVir-I	LTR	Gypsy	52229	133661	0.491829
Gypsy-7_DWil-I	LTR	Gypsy	457	1800	0.319559
Gypsy-8_DAn-I	LTR	Gypsy	539	165	4.11161
Gypsy-8_DAn-LTR	LTR	Gypsy	1	1	1.25866
Gypsy-8_DBi-I	LTR	Gypsy	3626	7915	0.576613
Gypsy-8_DEl-I	LTR	Gypsy	14768	65262	0.284819
Gypsy-8_DEl-LTR	LTR	Gypsy	358	843	0.534519
Gypsy-8_DEu-I	LTR	Gypsy	105	228	0.579645
Gypsy-8_DFi-I	LTR	Gypsy	369	2581	0.179947
Gypsy-8_DPer-I	LTR	Gypsy	78	488	0.201179
Gypsy-8_DSe-I	LTR	Gypsy	3468	13414	0.325408
Gypsy-8_DSim-I	LTR	Gypsy	27268	115843	0.296272
Gypsy-8_DTa-I	LTR	Gypsy	878	1783	0.619799
Gypsy-8_DVir-I	LTR	Gypsy	5134	13170	0.490656
Gypsy-9_DBp-I	LTR	Gypsy	85	108	0.99061
Gypsy-9_DEl-I	LTR	Gypsy	432	2671	0.203572
Gypsy-9_DFi-I	LTR	Gypsy	2067	3441	0.756072
Gypsy-9_DRh-I	LTR	Gypsy	288	390	0.92947
Gypsy-9_DSim-I	LTR	Gypsy	6303	9880	0.802967
Gypsy-9_DSim-LTR	LTR	Gypsy	37740	17422	2.72654
Gypsy1-I_DM	LTR	Gypsy	492276	250379	2.47467
Gypsy1-I_Dmoj	LTR	Gypsy	931	4821	0.243064
Gypsy1-I_Dya	LTR	Gypsy	3862	4528	1.07353
Gypsy1-LTR_DM	LTR	Gypsy	10339	4849	2.6837
Gypsy10_I	LTR	Gypsy	79927	146741	0.685566
Gypsy10_LTR	LTR	Gypsy	50723	13237	4.82306
Gypsy10-I_Dpse	LTR	Gypsy	6	12	0.629328
Gypsy10-I_Dya	LTR	Gypsy	1623	6356	0.321397
Gypsy10-LTR_Dya	LTR	Gypsy	107	143	0.941792
Gypsy11_I	LTR	Gypsy	9026	23525	0.482918
Gypsy11_LTR	LTR	Gypsy	2298	7769	0.372299
Gypsy11-I_Dya	LTR	Gypsy	14703	24402	0.758382
Gypsy11-LTR_Dya	LTR	Gypsy	4028	4077	1.24353
Gypsy12_I	LTR	Gypsy	507148	480208	1.32927
Gypsy12_LTR	LTR	Gypsy	564493	441207	1.61036
Gypsy12-I_Dpse	LTR	Gypsy	3	26	0.14523
Gypsy12-I_Dya	LTR	Gypsy	13630	57479	0.298465
Gypsy12-LTR_Dya	LTR	Gypsy	1469	1235	1.49714
Gypsy12A_LTR	LTR	Gypsy	89270	122483	0.917354
Gypsy13-I_Dpse	LTR	Gypsy	3862	10275	0.473084
Gypsy13-I_Dya	LTR	Gypsy	1207	5833	0.260449
Gypsy13-LTR_Dya	LTR	Gypsy	1109	1751	0.797173
Gypsy14-I_Dpse	LTR	Gypsy	491	684	0.90351
Gypsy15-I_Dpse	LTR	Gypsy	60	261	0.289346
Gypsy15-I_Dya	LTR	Gypsy	7467	30834	0.304806
Gypsy15-LTR_Dya	LTR	Gypsy	15	359	0.0525901
Gypsy16-I_Dpse	LTR	Gypsy	268	793	0.425372
Gypsy16-I_Dya	LTR	Gypsy	4563	26478	0.216907
Gypsy16-LTR_Dya	LTR	Gypsy	468	551	1.06906
Gypsy18-I_Dya	LTR	Gypsy	7048	23445	0.378376
Gypsy19-I_Dya	LTR	Gypsy	16	14	1.43847
Gypsy2_I	LTR	Gypsy	593458	277069	2.69593
Gypsy2_LTR	LTR	Gypsy	22853	13440	2.14018
Gypsy2-I_DM	LTR	Gypsy	176254	317295	0.699171
Gypsy2-LTR_DM	LTR	Gypsy	175815	68898	3.21186
Gypsy20-I_Dpse	LTR	Gypsy	297	599	0.624075
Gypsy20-I_Dya	LTR	Gypsy	22566	91639	0.309943
Gypsy20-LTR_Dya	LTR	Gypsy	109	1215	0.112917
Gypsy21-I_Dpse	LTR	Gypsy	86	793	0.1365
Gypsy22-I_Dpse	LTR	Gypsy	674	2113	0.401484
Gypsy3_I	LTR	Gypsy	106173	66602	2.00648
Gypsy3_LTR	LTR	Gypsy	5703	2590	2.77148
Gypsy3-I_Dpse	LTR	Gypsy	1	0	NA
Gypsy3-I_Dya	LTR	Gypsy	7814	7163	1.37305
Gypsy4_I	LTR	Gypsy	227105	439016	0.651109
Gypsy4_LTR	LTR	Gypsy	80149	25583	3.94325
Gypsy4-I_Dmoj	LTR	Gypsy	4	54	0.0932338
Gypsy4-I_Dya	LTR	Gypsy	22691	26186	1.09067
Gypsy4-LTR_Dya	LTR	Gypsy	1604	1067	1.89211
Gypsy5_I	LTR	Gypsy	59735	235190	0.319681
Gypsy5_LTR	LTR	Gypsy	28097	12798	2.76328
Gypsy5-I_Dpse	LTR	Gypsy	865	2017	0.539781
Gypsy5-I_Dya	LTR	Gypsy	591	5100	0.145856
Gypsy5-LTR_Dya	LTR	Gypsy	2440	3650	0.841404
Gypsy6_I	LTR	Gypsy	376180	194298	2.43688
Gypsy6_LTR	LTR	Gypsy	32392	9971	4.0889
Gypsy6-I_Dmoj	LTR	Gypsy	8299	13011	0.802828
Gypsy6-I_Dya	LTR	Gypsy	2099	4289	0.615976
Gypsy6-LTR_Dya	LTR	Gypsy	173	285	0.764027
Gypsy6A_LTR	LTR	Gypsy	116800	50875	2.88965
Gypsy7_I	LTR	Gypsy	44309	147527	0.378031
Gypsy7_LTR	LTR	Gypsy	7068	6142	1.44842
Gypsy7-I_Dmoj	LTR	Gypsy	8	6	1.67821
Gypsy7-I_Dya	LTR	Gypsy	11303	27825	0.511288
Gypsy7-LTR_Dya	LTR	Gypsy	4475	1609	3.50062
Gypsy8_I	LTR	Gypsy	123371	32400	4.79265
Gypsy8_LTR	LTR	Gypsy	10218	2561	5.02185
Gypsy8-I_Dpse	LTR	Gypsy	21273	7895	3.39144
Gypsy8-I_Dya	LTR	Gypsy	8077	10275	0.989408
Gypsy9_I	LTR	Gypsy	31506	64045	0.619178
Gypsy9_LTR	LTR	Gypsy	11900	5787	2.58822
Gypsy9-I_Dya	LTR	Gypsy	19039	96397	0.248592
Harbinger-1_DW	DNA	PIF-Harbinger	1	18	0.0699254
Harbinger1_DYa	DNA	PIF-Harbinger	6135	12071	0.639703
hAT-1_DSi	DNA	hAT-Ac	978	7579	0.162418
hAT-1N_DP	DNA	hAT	3	4	0.943993
hAT-2_DBp	DNA	hAT-Ac	16	126	0.159829
hAT-2_DF	DNA	hAT-hobo	93	348	0.336365
hAT-2_DK	DNA	hAT-Ac	42107	61382	0.863417
hAT-2_DSe	DNA	hAT-Ac	902	5099	0.222653
hAT-2_DY	DNA	hAT-hobo	10433	49210	0.266848
hAT-4_DK	DNA	hAT-hobo	942	3308	0.35842
hAT-5_DBp	DNA	hAT-Ac	42	106	0.498713
hAT-5N1_DK	DNA	hAT-hobo	16	150	0.134257
hAT-N1B_DBp	DNA	hAT-Ac	472	1954	0.304036
HELENA	Non-LTR_retrotransposon	Jockey	2554	2077	1.54772
Helena_Ds	Non-LTR_retrotransposon	Jockey	17688	46602	0.477729
HELENA_RT	Non-LTR_retrotransposon	Jockey	2030	6650	0.384222
Helitron-1_DAna	RC	Helitron	37	245	0.190083
Helitron-1_DEu	RC	Helitron	222	1688	0.165534
Helitron-1_DF	RC	Helitron	746	6223	0.150885
Helitron-1_DT	RC	Helitron	251	976	0.323691
Helitron-1_DYak	RC	Helitron	2259	7676	0.370415
Helitron-1N_DF	RC	Helitron	91	174	0.658263
Helitron-1N1_DVir	RC	Helitron	5	6	1.04888
Helitron-2_DF	RC	Helitron	6	153	0.0493591
Helitron-2_DRh	RC	Helitron	648	3352	0.24332
Helitron-2_DVir	RC	Helitron	182	1921	0.119248
Helitron-2N_DW	RC	Helitron	4	5	1.00693
Helitron-2N1_DVir	RC	Helitron	269	1394	0.242883
Helitron-5_DRh	RC	Helitron	13	107	0.152921
Helitron-N1_DBi	RC	Helitron	2532	13397	0.237883
Helitron-N1_DBp	RC	Helitron	6	166	0.0454936
Helitron-N1_DEl	RC	Helitron	766	4576	0.210693
Helitron-N2_DBi	RC	Helitron	1322	10211	0.162956
Helitron-N2_DEl	RC	Helitron	526	1297	0.51045
Helitron-N2_DT	RC	Helitron	516	3990	0.162774
Helitron-N3_DT	RC	Helitron	11	83	0.16681
Helitron1_DM	RC	Helitron	362	722	0.631072
HelitronN-1_DPe	RC	Helitron	5	62	0.101505
HeT-A3_DVi	Non-LTR_retrotransposon	Jockey	2	13	0.19364
HETA	Non-LTR_retrotransposon	Jockey	937925	624495	1.89037
HETA_DSi	Non-LTR_retrotransposon	Jockey	36917	17887	2.59774
HETRP_DM	Satellite	Satellite	24666	91152	0.340596
HMSBEAGLE_I	LTR	Gypsy	365341	527058	0.872464
Hoana1	DNA	hAT-hobo	220	410	0.675377
Hoana5	DNA	hAT-Ac	282	2044	0.17365
HOBO	DNA	hAT-hobo	171308	295776	0.728991
Hogri1	DNA	hAT-hobo	1	0	NA
Homo1	DNA	hAT-hobo	2114	3027	0.879022
Homo10	DNA	hAT-Ac	51	153	0.419552
Homo3	DNA	hAT-Ac	1	4	0.314664
Homo6	DNA	hAT-Pegasus	306	465	0.828277
Hopers2	DNA	hAT-hobo	16	54	0.372935
Hopseu2	DNA	hAT-Pegasus	2587	1312	2.48182
Hoyak2	DNA	hAT-Ac	16	381	0.052857
Hoyak3	DNA	hAT-Pegasus	50	357	0.176282
I_DM	Non-LTR_retrotransposon	I	206656	690731	0.376571
I-1_DAn	Non-LTR_retrotransposon	I	68	240	0.356619
I-1_DBp	Non-LTR_retrotransposon	I	38	333	0.143631
I-1_DEl	Non-LTR_retrotransposon	I	69	513	0.169293
I-1_DEu	Non-LTR_retrotransposon	I	330	1300	0.319505
I-2_DBi	Non-LTR_retrotransposon	I	79	271	0.366915
I-2_DBp	Non-LTR_retrotransposon	I	636	3208	0.249534
I-2_DEl	Non-LTR_retrotransposon	I	713	2377	0.377544
I-2_DEu	Non-LTR_retrotransposon	I	15	138	0.136811
I-3_DBi	Non-LTR_retrotransposon	I	232	810	0.360504
I-3_DEu	Non-LTR_retrotransposon	I	2009	6398	0.395224
I-3_DF	Non-LTR_retrotransposon	I	717	1650	0.546944
I-3_DK	Non-LTR_retrotransposon	I	422	661	0.80356
I-4_DAn	Non-LTR_retrotransposon	I	696	2225	0.393719
I-4_DBp	Non-LTR_retrotransposon	I	4818	16735	0.362367
I-4_DEu	Non-LTR_retrotransposon	I	367	1648	0.280296
I-4_DF	Non-LTR_retrotransposon	I	279	1621	0.216635
I-4_DK	Non-LTR_retrotransposon	I	966	4401	0.27627
I-5_DBi	Non-LTR_retrotransposon	I	14	129	0.136598
I-6_DF	Non-LTR_retrotransposon	I	23	158	0.183222
I-6_DY	Non-LTR_retrotransposon	I	1976	10042	0.24767
I-7_DBi	Non-LTR_retrotransposon	I	542	2705	0.252197
IDEFIX_I	LTR	Gypsy	149287	760832	0.246968
IDEFIX_LTR	LTR	Gypsy	35056	152926	0.288528
Invader1_I	LTR	Gypsy	160528	195438	1.03383
Invader1_LTR	LTR	Gypsy	108406	86256	1.58187
Invader2_I	LTR	Gypsy	243309	440053	0.695922
Invader2_LTR	LTR	Gypsy	15411	32561	0.595718
Invader3_I	LTR	Gypsy	160907	169463	1.19511
Invader3_LTR	LTR	Gypsy	6685	16370	0.513996
Invader4_I	LTR	Gypsy	93778	76863	1.53565
Invader4_LTR	LTR	Gypsy	52769	27230	2.43915
Invader5_I	LTR	Gypsy	7973	17474	0.574297
Invader5_LTR	LTR	Gypsy	849	3707	0.288265
Invader6_I	LTR	Gypsy	32068	65617	0.615124
Invader6_LTR	LTR	Gypsy	12648	8386	1.89834
IVK_DM	Non-LTR_retrotransposon	I	447057	444357	1.2663
Jockey-1_DAn	Non-LTR_retrotransposon	Jockey	62	603	0.129414
Jockey-1_DBp	Non-LTR_retrotransposon	Jockey	91	957	0.119684
Jockey-1_DEr	Non-LTR_retrotransposon	Jockey	67634	36957	2.30343
Jockey-1_DF	Non-LTR_retrotransposon	Jockey	1942	3562	0.686219
Jockey-1_DGri	Non-LTR_retrotransposon	Jockey	2	0	NA
Jockey-1_DK	Non-LTR_retrotransposon	Jockey	24172	27998	1.08666
Jockey-1_DSe	Non-LTR_retrotransposon	Jockey	132274	39039	4.26465
Jockey-1_DSi	Non-LTR_retrotransposon	Jockey	31843	8023	4.99556
Jockey-1_DT	Non-LTR_retrotransposon	Jockey	393	489	1.01156
Jockey-1_DVi	Non-LTR_retrotransposon	Jockey	7	10	0.88106
Jockey-1_DYa	Non-LTR_retrotransposon	Jockey	83610	36559	2.87853
Jockey-10_DBp	Non-LTR_retrotransposon	Jockey	983	5438	0.227521
Jockey-10_DRh	Non-LTR_retrotransposon	Jockey	1821	3975	0.576607
Jockey-10_DY	Non-LTR_retrotransposon	Jockey	45	70	0.809137
Jockey-11_DF	Non-LTR_retrotransposon	Jockey	5781	3532	2.06011
Jockey-12_DAn	Non-LTR_retrotransposon	Jockey	60	61	1.23802
Jockey-12_DBp	Non-LTR_retrotransposon	Jockey	2123	920	2.90449
Jockey-14_DBp	Non-LTR_retrotransposon	Jockey	566	1843	0.386544
Jockey-15_DBp	Non-LTR_retrotransposon	Jockey	626	1024	0.769452
Jockey-2_DAn	Non-LTR_retrotransposon	Jockey	2953	1370	2.713
Jockey-2_DEl	Non-LTR_retrotransposon	Jockey	499	1521	0.412932
Jockey-2_DEu	Non-LTR_retrotransposon	Jockey	10	85	0.148077
Jockey-2_DGri	Non-LTR_retrotransposon	Jockey	1172	512	2.88114
Jockey-2_DRh	Non-LTR_retrotransposon	Jockey	1319	2748	0.604137
Jockey-2_DSim	Non-LTR_retrotransposon	Jockey	8055	3329	3.0455
Jockey-3_DBp	Non-LTR_retrotransposon	Jockey	1572	706	2.80256
Jockey-3_DEu	Non-LTR_retrotransposon	Jockey	106	287	0.46487
Jockey-3_DF	Non-LTR_retrotransposon	Jockey	170	1411	0.151645
Jockey-3_DGri	Non-LTR_retrotransposon	Jockey	225918	88634	3.20817
Jockey-3_DPer	Non-LTR_retrotransposon	Jockey	1353	482	3.53312
Jockey-3_DRh	Non-LTR_retrotransposon	Jockey	1690	3682	0.577711
Jockey-3_DSim	Non-LTR_retrotransposon	Jockey	1899907	103413	23.1241
Jockey-3_DT	Non-LTR_retrotransposon	Jockey	604	1625	0.467833
Jockey-3_DVi	Non-LTR_retrotransposon	Jockey	1558	557	3.52062
Jockey-3_DYa	Non-LTR_retrotransposon	Jockey	62	265	0.294478
Jockey-4_DAn	Non-LTR_retrotransposon	Jockey	105	123	1.07446
Jockey-4_DBp	Non-LTR_retrotransposon	Jockey	4738	3245	1.83776
Jockey-4_DEl	Non-LTR_retrotransposon	Jockey	386	1644	0.295524
Jockey-4_DRh	Non-LTR_retrotransposon	Jockey	809	1345	0.757066
Jockey-4_DSim	Non-LTR_retrotransposon	Jockey	38	818	0.0584706
Jockey-4_DVi	Non-LTR_retrotransposon	Jockey	828	914	1.14023
Jockey-4_DYa	Non-LTR_retrotransposon	Jockey	2	47	0.0535599
Jockey-4B_DVi	Non-LTR_retrotransposon	Jockey	5049	5637	1.12737
Jockey-5_DF	Non-LTR_retrotransposon	Jockey	613	624	1.23647
Jockey-5_DK	Non-LTR_retrotransposon	Jockey	3437	1728	2.50347
Jockey-5_DPer	Non-LTR_retrotransposon	Jockey	13323	15040	1.11497
Jockey-5_DVi	Non-LTR_retrotransposon	Jockey	1	0	NA
Jockey-5_DYa	Non-LTR_retrotransposon	Jockey	2544	7564	0.423324
Jockey-6_DAn	Non-LTR_retrotransposon	Jockey	462	538	1.08085
Jockey-6_DEu	Non-LTR_retrotransposon	Jockey	1679	1325	1.59493
Jockey-6_DK	Non-LTR_retrotransposon	Jockey	27593	10911	3.18304
Jockey-6_DRh	Non-LTR_retrotransposon	Jockey	461	2894	0.200498
Jockey-6_DVi	Non-LTR_retrotransposon	Jockey	2839	6040	0.59161
Jockey-6_DYa	Non-LTR_retrotransposon	Jockey	1220	2199	0.6983
Jockey-7_DF	Non-LTR_retrotransposon	Jockey	1684	2003	1.0582
Jockey-7_DRh	Non-LTR_retrotransposon	Jockey	136	935	0.183077
Jockey-7_DYa	Non-LTR_retrotransposon	Jockey	1496	2276	0.827307
Jockey-8_DEu	Non-LTR_retrotransposon	Jockey	326	495	0.828934
Jockey-8_DRh	Non-LTR_retrotransposon	Jockey	797	728	1.37795
Jockey-9_DF	Non-LTR_retrotransposon	Jockey	2326	1696	1.7262
Jockey-9_DPer	Non-LTR_retrotransposon	Jockey	513	135	4.7829
Jockey-9_DRh	Non-LTR_retrotransposon	Jockey	968	1465	0.831659
Jockey-9_DY	Non-LTR_retrotransposon	Jockey	1845	7090	0.327535
Jockey2	Non-LTR_retrotransposon	Jockey	57151	56124	1.28169
Kiri-1_DPer	Non-LTR_retrotransposon	L2	1	28	0.044952
L-Rsp_SAT	Complex_satellite	Rsp	7837	94055	0.104876
LINEJ1_DM	Non-LTR_retrotransposon	Jockey	242901	249371	1.226
Loa-2_DTa	Non-LTR_retrotransposon	LOA	2400	1359	2.22279
LOA-3_DPer	Non-LTR_retrotransposon	LOA	1140	555	2.58535
LOOPER1_DM	DNA	PiggyBac	1591	15909	0.125874
M4DM	DNA	CMC-Transib	41903	108092	0.487932
MARINA	DNA	TcMar-Mariner	30	196	0.192652
Mariner-1_DF	DNA	TcMar-Mariner	781	7709	0.127515
Mariner-1_DPe	DNA	TcMar-Mariner	222	277	1.00874
Mariner-1_DSim	DNA	TcMar-Tc1	2017	3213	0.790137
Mariner-11_DAn	DNA	TcMar-Tc1	63	511	0.155177
Mariner-12_DAn	DNA	TcMar-Tc1	598	5124	0.146892
Mariner-12_DRh	DNA	TcMar-Tc1	106	1700	0.078481
Mariner-13_DF	DNA	TcMar-Tc1	16	377	0.0534178
Mariner-15_DF	DNA	TcMar-Tc1	19	320	0.0747328
Mariner-15_DK	DNA	TcMar-Tc1	3335	20765	0.202149
Mariner-17_DAn	DNA	TcMar-Tc1	1795	8248	0.27392
Mariner-17_DK	DNA	TcMar-Tc1	2384	20771	0.144463
Mariner-19_DF	DNA	TcMar-Tc1	358	239	1.88535
Mariner-2_DT	DNA	TcMar-Tc1	245	3242	0.0951175
Mariner-20_DAn	DNA	TcMar-Tc1	1410	10320	0.171968
Mariner-20_DK	DNA	TcMar-Tc1	5	42	0.14984
Mariner-24_DF	DNA	TcMar-Tc1	11	169	0.0819244
Mariner-3_DEl	DNA	TcMar-Tc1	141	94	1.88799
Mariner-3_DK	DNA	TcMar-Tc1	13	412	0.0397149
Mariner-4_DBp	DNA	TcMar-Tc1	1164	11162	0.131256
Mariner-4_DRh	DNA	TcMar-Tc1	8	85	0.118462
Mariner-4_DY	DNA	TcMar-Tc1	233	1662	0.176454
Mariner-5_DEl	DNA	TcMar-Tc1	923	350	3.31926
Mariner-5_DRh	DNA	TcMar-Tc1	85	889	0.120344
Mariner-6_DBi	DNA	TcMar-Tc1	15	243	0.0776949
Mariner-6_DF	DNA	TcMar-Mariner	126	536	0.295878
Mariner-7_DEl	DNA	TcMar-Mariner	24	95	0.317976
Mariner-7_DYa	DNA	TcMar-Tc1	433	2829	0.192647
Mariner-8_DF	DNA	TcMar-Tc1	3	160	0.0235998
Mariner-9_DAn	DNA	TcMar-Tc1	146	1354	0.135719
Mariner-9_DEl	DNA	TcMar-Tc1	1531	3275	0.588398
Mariner-9_DRh	DNA	TcMar-Tc1	150	1464	0.128961
Mariner2_DM	DNA	TcMar-Tc1	31782	29836	1.34075
MAX_I	LTR	Pao	1475011	573267	3.23851
MAX_LTR	LTR	Pao	111802	33468	4.20462
MDG1_I	LTR	Gypsy	231015	683686	0.425296
MDG1_LTR	LTR	Gypsy	23197	77089	0.378745
MDG3_I	LTR	Gypsy	189151	300171	0.793135
MDG3_LTR	LTR	Gypsy	13073	23130	0.711389
MICROPIA_I	LTR	Gypsy	145033	240164	0.760092
MICROPIA_LTR	LTR	Gypsy	59325	50213	1.48706
MINIME_DN	Non-LTR_retrotransposon	MINIME_DN	254	987	0.32391
MINOS	DNA	TcMar-Tc1	596	6769	0.110823
MuDR-1_DF	DNA	MULE-NOF	5	131	0.0480403
MuDR-1_DK	DNA	MULE-NOF	97	1801	0.06779
MuDR-1_DT	DNA	MULE-NOF	92	163	0.710408
NINJA_I	LTR	Pao	752534	185260	5.11272
NINJA_LTR	LTR	Pao	19357	19113	1.27473
NOF_FB	DNA	MULE-NOF	4049	25317	0.2013
NOMAD_I	LTR	Gypsy	559000	439533	1.60077
NOMAD_LTR	LTR	Gypsy	161251	47660	4.25849
NTS_3cen_DM	Other	IGS	87500	28748	3.83096
NTS_DM	Other	IGS	101651	983278	0.13012
Outcast-1_DBi	Non-LTR_retrotransposon	Jockey	3	104	0.0363074
Outcast-1_DEl	Non-LTR_retrotransposon	Jockey	860	6377	0.169742
Outcast-2_DAn	Non-LTR_retrotransposon	Jockey	382	3759	0.127908
P_DB	DNA	P	1	2	0.629328
P_DG	DNA	P	706	821	1.08235
P-1_DBp	DNA	P	20	75	0.335642
P-1_DY	DNA	P	3593	20688	0.218598
Pifo_I	LTR	Gypsy	15880	51907	0.385063
Pifo_LTR	LTR	Gypsy	8705	4999	2.19176
PLACW_DM	DNA	P	346	2163	0.201339
POGO	DNA	TcMar-Pogo	28985	83629	0.436238
POGON1	DNA	TcMar-Pogo	848	5099	0.209324
Polinton-1_DAn	DNA	Maverick	2	3	0.839105
Polinton-1_DY	DNA	Maverick	6196	37148	0.209934
PROTOP	DNA	P	162806	565436	0.362405
PROTOP_A	DNA	P	227906	644703	0.444942
PROTOP_B	DNA	P	79106	259680	0.383423
QUASIMODO_I	LTR	Gypsy	195392	907800	0.270909
QUASIMODO_LTR	LTR	Gypsy	198662	200698	1.24589
QUASIMODO2-I_DM	LTR	Gypsy	102172	272697	0.471584
QUASIMODO2-LTR_DM	LTR	Gypsy	4365	11531	0.476458
R-Rsp_SAT	Complex_satellite	Rsp	39378	469400	0.105589
R1_DEr	Non-LTR_retrotransposon	R1	8365	2069	5.08877
R1_DM	Non-LTR_retrotransposon	R1	10667464	2775459	4.83764
R1_DMo	Non-LTR_retrotransposon	R1	46	23	2.51731
R1_DPs	Non-LTR_retrotransposon	R1	197	51	4.86187
R1_DSe	Non-LTR_retrotransposon	R1	146155	38507	4.77729
R1_DSi	Non-LTR_retrotransposon	R1	113434	29121	4.9028
R1_DVi	Non-LTR_retrotransposon	R1	2	0	NA
R1_DYa	Non-LTR_retrotransposon	R1	18071	5263	4.32172
R1-1_DBi	Non-LTR_retrotransposon	R1	19	6	3.98575
R1-1_DEr	Non-LTR_retrotransposon	R1	10914	3190	4.30626
R1-1_DK	Non-LTR_retrotransposon	R1	2808	926	3.81675
R1-1_DSi	Non-LTR_retrotransposon	R1	98443	24696	5.01725
R1-1_DYa	Non-LTR_retrotransposon	R1	30728	8339	4.63797
R1-11_DWi	Non-LTR_retrotransposon	R1	1	0	NA
R1-12_DWi	Non-LTR_retrotransposon	R1	1	5	0.251731
R1-2_DM	Non-LTR_retrotransposon	R1	97804	25819	4.76787
R1-2_DTa	Non-LTR_retrotransposon	R1	13481	3897	4.35411
R1-3_DEu	Non-LTR_retrotransposon	R1	291	116	3.15749
R1-3_DYa	Non-LTR_retrotransposon	R1	4114	1261	4.10636
R1-3B_DEl	Non-LTR_retrotransposon	R1	39	5	9.81752
R1-4_DYa	Non-LTR_retrotransposon	R1	13759	5226	3.31379
R1-5_DK	Non-LTR_retrotransposon	R1	9097	2533	4.52033
R1-5_DYa	Non-LTR_retrotransposon	R1	34468	13059	3.32211
R1-5B_DK	Non-LTR_retrotransposon	R1	6534	1975	4.16408
R1-7_DPer	Non-LTR_retrotransposon	R1	2523	1012	3.13794
R1A_DAn	Non-LTR_retrotransposon	R1	702	168	5.25939
R2_DM	Non-LTR_retrotransposon	R2	695876	302337	2.897
R2_DSe	Non-LTR_retrotransposon	R2	75	45	2.09776
R2_DSi	Non-LTR_retrotransposon	R2	8400	4542	2.32777
R2_DYa	Non-LTR_retrotransposon	R2	10	2	6.29328
R2B_DM	Non-LTR_retrotransposon	R2	3	3	1.25866
Rehavkus-1_DY	DNA	MULE-NOF	121	2629	0.0579298
REP-1_DEl	Other	Other	1	0	NA
REP-1_DTa	Other	Other	3218	3943	1.02723
REP-2_DF	Other	Other	7	52	0.169435
REP-2_DTa	Other	Other	499	3225	0.19475
ROO_I	LTR	Pao	635457	3020566	0.264792
ROO_LTR	LTR	Pao	44190	35360	1.57297
ROOA_I	LTR	Pao	38820	219092	0.223016
ROOA_LTR	LTR	Pao	14356	25788	0.700686
ROVER-I_DM	LTR	Gypsy	81283	371264	0.275565
ROVER-LTR_DM	LTR	Gypsy	5382	28851	0.234796
RSP-LIKE_SAT	Complex_satellite	Satellite	870	5759	0.190143
S_DM	DNA	TcMar-Tc1	48071	237758	0.254481
S2_DM	DNA	TcMar-Tc1	9646	32998	0.367932
SPOCK_DMi	Non-LTR_retrotransposon	Jockey	38	619	0.0772681
Stalker2_I	LTR	Gypsy	120676	188135	0.807344
Stalker2_LTR	LTR	Gypsy	6848	13939	0.618357
Stalker3_LTR	LTR	Gypsy	13888	18033	0.969347
STALKER4_I	LTR	Gypsy	423942	1460555	0.365339
STALKER4_LTR	LTR	Gypsy	100149	138296	0.911474
TABOR_I	LTR	Gypsy	105888	357390	0.372917
TABOR_LTR	LTR	Gypsy	59554	31017	2.41668
TAHRE	Non-LTR_retrotransposon	Jockey	405241	313864	1.6251
TART_B1	Non-LTR_retrotransposon	Jockey	165094	107519	1.93265
TART_DV	Non-LTR_retrotransposon	Jockey	123391	59059	2.62969
TART-A	Non-LTR_retrotransposon	Jockey	723472	301703	3.01821
TC1_DM	DNA	TcMar-Tc1	44674	73815	0.761759
TC1-2_DM	DNA	TcMar-Tc1	6267	71881	0.109737
TIRANT_I	LTR	Gypsy	65896	144236	0.575033
TIRANT_LTR	LTR	Gypsy	55696	27239	2.5736
TLD1	LTR	Gypsy	1	3	0.419552
TOM_I	LTR	Gypsy	15	52	0.363074
Transib-1_DBi	DNA	CMC-Transib	105	1342	0.0984791
Transib-1_DK	DNA	CMC-Transib	2	100	0.0251731
Transib-1_DRh	DNA	CMC-Transib	37	183	0.254483
Transib-10_DAn	DNA	CMC-Transib	510	1535	0.418186
Transib-11_DAn	DNA	CMC-Transib	9	17	0.666348
Transib-2_DRh	DNA	CMC-Transib	153	723	0.266355
Transib-3_DF	DNA	CMC-Transib	217	2274	0.120109
Transib-3_DRh	DNA	CMC-Transib	15	242	0.0780159
Transib-4_DBp	DNA	CMC-Transib	4801	13917	0.434204
Transib-6_DAn	DNA	CMC-Transib	320	3334	0.120807
Transib-6_DBp	DNA	CMC-Transib	742	7787	0.119934
Transib-6_DRh	DNA	CMC-Transib	74	1110	0.0839105
Transib-7_DBi	DNA	CMC-Transib	106	1396	0.0955714
Transib-7_DRh	DNA	CMC-Transib	244	1550	0.198137
Transib-8_DAn	DNA	CMC-Transib	1006	5336	0.237296
Transib-N1_DM	DNA	CMC-Transib	1336	5602	0.300172
TRANSIB1	DNA	CMC-Transib	3875	34085	0.143092
TRANSIB2	DNA	CMC-Transib	17381	148907	0.146915
Transib2_DP	DNA	CMC-Transib	1	29	0.043402
TRANSIB3	DNA	CMC-Transib	9898	59473	0.209476
TRANSIB4	DNA	CMC-Transib	6513	28355	0.289107
Transib4_DP	DNA	CMC-Transib	438	4235	0.130175
Transib5	DNA	CMC-Transib	17383	67900	0.322227
TRANSPAC_I	LTR	Gypsy	34916	310125	0.141708
TRANSPAC_LTR	LTR	Gypsy	5411	29479	0.231032
TV1I	LTR	Gypsy	200	504	0.499467
Ulysses_I	LTR	Gypsy	747	227	4.14192
ZAM_I	LTR	Gypsy	69208	195224	0.446201
ZAM_LTR	LTR	Gypsy	15459	11506	1.69108

## Sheet: R3
Table S2. Raw and normalized counts of reads mapped to the complex repeats.
Repeat	Group	Family	ChIP_count	Input_count	NormRatio
260bp_SAT	Complex_satellite	1pt688	1219	11593	0.190478
353bp_SAT	Complex_satellite	1pt688	268073	2909927	0.166881
356bp_SAT	Complex_satellite	1pt688	3714	75294	0.0893548
359bp_SAT	Complex_satellite	1pt688	135079	1464968	0.167031
360bp_SAT	Satellite	Satellite	881	32862	0.0485644
A-rich	Simple_repeat	Simple_satellite	279	1555	0.32502
ACCORD_I	LTR	Gypsy	7089	41874	0.306674
ACCORD_LTR	LTR	Gypsy	10466	6070	3.1234
ACCORD2_I	LTR	Gypsy	23393	48687	0.87038
ACCORD2_LTR	LTR	Gypsy	2723	2775	1.77755
Baggins1	Non-LTR_retrotransposon	LOA	181189	101720	3.22672
BARI_DM	DNA	TcMar-Tc1	4859	50948	0.172765
BARI1	DNA	TcMar-Tc1	319	2745	0.210516
BATUMI_I	LTR	Pao	310101	173811	3.23193
BATUMI_LTR	LTR	Pao	6726	3977	3.06364
BEL_I	LTR	Pao	85635	54365	2.85344
BEL_LTR	LTR	Pao	2141	3868	1.00269
BEL-1_DBi-I	LTR	Pao	68	261	0.471959
BEL-1_DBp-I	LTR	Pao	65	289	0.407429
BEL-1_DRh-I	LTR	Pao	2815	3757	1.35729
BEL-10_DBp-I	LTR	Pao	13	7	3.3642
BEL-10_DWil-I	LTR	Pao	1	4	0.452873
BEL-11_DEl-I	LTR	Pao	505	4237	0.215908
BEL-12_DEl-I	LTR	Pao	670	1625	0.746892
BEL-13_DP-I	LTR	Pao	182	505	0.652854
BEL-13_DWil-I	LTR	Pao	272	177	2.78376
BEL-14_DEl-I	LTR	Pao	927	470	3.57288
BEL-14_DP-I	LTR	Pao	2376	3339	1.28904
BEL-14_DTa-I	LTR	Pao	12	147	0.147877
BEL-15_DEl-I	LTR	Pao	248	862	0.521171
BEL-17_DEl-I	LTR	Pao	5125	6174	1.50371
BEL-17_DTa-I	LTR	Pao	30	124	0.438264
BEL-19_DAn-I	LTR	Pao	2453	960	4.62874
BEL-2_DAn-I	LTR	Pao	1185	345	6.22208
BEL-2_DBi-I	LTR	Pao	13	172	0.136915
BEL-2_DBp-I	LTR	Pao	104	342	0.550863
BEL-2_Deu-I	LTR	Pao	1504	978	2.78577
BEL-2_DRh-I	LTR	Pao	48	95	0.91528
BEL-2_DSe-I	LTR	Pao	55733	22391	4.50895
BEL-2_DSe-LTR	LTR	Pao	1191	2076	1.03925
BEL-2_DVir-I	LTR	Pao	249	802	0.56242
BEL-22_DAn-I	LTR	Pao	1	0	NA
BEL-22_DTa-I	LTR	Pao	1550	564	4.97839
BEL-3_DEl-I	LTR	Pao	443	1038	0.773112
BEL-3_Deu-I	LTR	Pao	1002	1178	1.54084
BEL-3_DFi-I	LTR	Pao	8095	5788	2.53352
BEL-3_DPer-I	LTR	Pao	139	325	0.774761
BEL-3_DVir-I	LTR	Pao	282	285	1.79242
BEL-3_DWil-I	LTR	Pao	110	84	2.37219
BEL-3_DYa-I	LTR	Pao	2372	4194	1.02452
BEL-4_DBi-I	LTR	Pao	242	341	1.28557
BEL-4_DEl-I	LTR	Pao	565	1117	0.916287
BEL-4_DEu-I	LTR	Pao	1190	818	2.6353
BEL-4_DFi-I	LTR	Pao	7089	8094	1.58657
BEL-4_DPer-I	LTR	Pao	108	145	1.34925
BEL-4_DRh-I	LTR	Pao	432	242	3.23374
BEL-4_DVir-I	LTR	Pao	35	25	2.53609
BEL-4_DYa-I	LTR	Pao	985	3877	0.460232
BEL-5_DAn-I	LTR	Pao	840	728	2.09018
BEL-5_DFi-I	LTR	Pao	20	195	0.185794
BEL-5_DRh-I	LTR	Pao	9	296	0.0550791
BEL-5_DWil-I	LTR	Pao	1908	1483	2.33063
BEL-5_DYa-I	LTR	Pao	584	700	1.5113
BEL-5_DYa-LTR	LTR	Pao	2	3	1.20766
BEL-6_DBp-I	LTR	Pao	31	79	0.710838
BEL-6_DMoj-I	LTR	Pao	141	107	2.3871
BEL-6_DRh-I	LTR	Pao	339	819	0.749811
BEL-6_DYa-I	LTR	Pao	70462	34396	3.71093
BEL-6_DYa-LTR	LTR	Pao	16	6	4.83064
BEL-7_DPe-I	LTR	Pao	7	73	0.173705
BEL-8_DEl-LTR	LTR	Pao	1	60	0.0301915
BEL-8_DMo-I	LTR	Pao	3	34	0.159837
BEL-9_DWil-I	LTR	Pao	276	554	0.902476
BEL1-I_DV	LTR	Pao	4690	5228	1.62508
BEL2-I_Dmoj	LTR	Pao	53	132	0.727341
BEL2-I_Dya	LTR	Pao	4421	4391	1.82387
BEL3-I_Dpse	LTR	Pao	137	134	1.85205
Bica_I	LTR	Gypsy	31373	36784	1.54502
Bica_LTR	LTR	Gypsy	1822	975	3.38517
BLASTOPIA_I	LTR	Gypsy	34828	54190	1.16425
BLASTOPIA_LTR	LTR	Gypsy	10652	4945	3.90212
BLOOD_I	LTR	Gypsy	34808	95613	0.659475
BLOOD_LTR	LTR	Gypsy	5196	4818	1.95361
BS	Non-LTR_retrotransposon	Jockey	23351	25248	1.67539
BS2	Non-LTR_retrotransposon	Jockey	151567	66053	4.1567
BS3_DM	Non-LTR_retrotransposon	Jockey	35518	17934	3.58763
BS4_DM	Non-LTR_retrotransposon	Jockey	343	599	1.0373
BURDOCK_I	LTR	Gypsy	5053	35224	0.259864
BURDOCK_LTR	LTR	Gypsy	301	2630	0.207323
Chimpo_I	LTR	Gypsy	57154	23636	4.38035
Chimpo_LTR	LTR	Gypsy	2903	1610	3.26631
Chouto_I	LTR	Gypsy	10327	24524	0.762815
Chouto_LTR	LTR	Gypsy	15205	5999	4.59138
CIRCE	LTR	Gypsy	37057	56603	1.18595
Copia_I	LTR	Copia	17126	172505	0.179842
Copia_LTR	LTR	Copia	902	13951	0.117122
Copia-1_DBi-I	LTR	Copia	908	10733	0.15325
Copia-1_DBp-I	LTR	Copia	34	41	1.50221
Copia-1_DFi-I	LTR	Copia	556	1461	0.689383
Copia-1_DPer-I	LTR	Copia	1	0	NA
Copia-1_DSe-I	LTR	Copia	3223	7383	0.790794
Copia-1_DSe-LTR	LTR	Copia	28	473	0.107234
Copia-1_DSim-I	LTR	Copia	11035	14703	1.35957
Copia-1_DSim-LTR	LTR	Copia	196	662	0.536333
Copia-1_DVir-I	LTR	Copia	513	2721	0.341527
Copia-1_DWil-I	LTR	Copia	342	783	0.791226
Copia-1-I_DY	LTR	Copia	177	484	0.662467
Copia-2_DEl-I	LTR	Copia	5	63	0.143769
Copia-2_DKi-I	LTR	Copia	148	191	1.40367
Copia-2_DPer-I	LTR	Copia	6684	6939	1.74492
Copia-2_DTa-I	LTR	Copia	149	167	1.61624
Copia-2_DWil-I	LTR	Copia	76	125	1.10139
Copia-2_DYa-I	LTR	Copia	1552	19944	0.140966
Copia-2_DYa-LTR	LTR	Copia	204	1782	0.207376
Copia-29_DP-I	LTR	Copia	73	569	0.232406
Copia-3_DAn-I	LTR	Copia	317	1848	0.310737
Copia-3_DBp-I	LTR	Copia	3105	5583	1.00747
Copia-3_DEu-I	LTR	Copia	615	1266	0.87999
Copia-3_DMoj-I	LTR	Copia	335	306	1.98317
Copia-3_DWil-I	LTR	Copia	62	45	2.49583
Copia-4_DGri-I	LTR	Copia	29	14	3.75237
Copia-5_DAn-I	LTR	Copia	7	145	0.0874513
Copia-5_DWil-I	LTR	Copia	6	127	0.0855822
Copia-6_DWil-I	LTR	Copia	25	321	0.141082
Copia-7_DAn-I	LTR	Copia	5	24	0.377394
Copia1-I_DM	LTR	Copia	33070	40447	1.4811
Copia1-I_Dpse	LTR	Copia	76	448	0.307306
Copia1-LTR_DM	LTR	Copia	175	2702	0.117325
Copia2_I	LTR	Copia	37447	52365	1.29542
Copia2_LTR_DM	LTR	Copia	483	2856	0.306355
CR1-1_DEl	Non-LTR_retrotransposon	CR1	47	705	0.120766
CR1-10_DTa	Non-LTR_retrotransposon	CR1	4	103	0.0703492
CR1-2_DF	Non-LTR_retrotransposon	CR1	50	1109	0.0816723
CR1-4_DK	Non-LTR_retrotransposon	CR1	2	45	0.0805107
CR1-4_DRh	Non-LTR_retrotransposon	CR1	2	31	0.11687
CR1-6_DT	Non-LTR_retrotransposon	CR1	4	62	0.11687
CR1-9_DTa	Non-LTR_retrotransposon	CR1	6	151	0.0719798
DIVER_I	LTR	Pao	51991	40368	2.33307
DIVER_LTR	LTR	Pao	1367	2571	0.963169
DIVER2_I	LTR	Pao	30923	13311	4.2083
DIVER2_LTR	LTR	Pao	9391	7976	2.13286
DM1731_I	LTR	Copia	110341	46760	4.27463
DM1731_LTR	LTR	Copia	2207	7350	0.54394
DM176_I	LTR	Gypsy	28965	216270	0.242613
DM176_LTR	LTR	Gypsy	2113	14982	0.255485
DM297_I	LTR	Gypsy	21166	224753	0.170596
DM297_LTR	LTR	Gypsy	4310	23605	0.330757
DM412	LTR	Gypsy	40812	143647	0.514668
DM412B_LTR	LTR	Gypsy	10714	7403	2.62168
dmau_rDNA_18S_rDNA	Other	rDNA	862	906	1.72352
dmau_rDNA_28S_rDNA	Other	rDNA	1276	1951	1.18476
dmau_rDNA_ETS	Other	rDNA	72	1179	0.110625
dmau_rDNA_ITS1	Other	rDNA	1	3	0.60383
DMCR1A	Non-LTR_retrotransposon	CR1	112092	317503	0.639533
dmel_rDNA_18S_rDNA	Other	rDNA	261333	536641	0.882158
dmel_rDNA_28S_rDNA	Other	rDNA	211295	260854	1.46733
dmel_rDNA_ETS	Other	rDNA	3981	71222	0.101254
dmel_rDNA_ITS1	Other	rDNA	14264	107450	0.240476
dmel_rDNA_ITS2	Other	rDNA	6977	23103	0.547062
DMLTR5	LTR	Gypsy	15231	6642	4.15399
DMRP1	Other	Other	168	2112	0.144096
DMRPR	Other	Other	556	311	3.23855
DMRT1A	Non-LTR_retrotransposon	R1	162955	61871	4.77108
DMRT1B	Non-LTR_retrotransposon	R1	485367	149892	5.86581
DMRT1C	Non-LTR_retrotransposon	R1	43457	15534	5.06772
DMTOM1_LTR	LTR	Gypsy	899	3207	0.507805
DNA3-1_DF	DNA	DNA	230	4582	0.0909304
DNA4-1_DK	RC	Helitron	6	246	0.0441827
DNAREP1_DM	RC	Helitron	23698	86120	0.498476
DNAREP1_DSim	RC	Helitron	31092	127949	0.440198
DNAREP1_DYak	RC	Helitron	7117	28601	0.450767
DNAREP2_DSim	RC	Helitron	154	794	0.351347
DOC	Non-LTR_retrotransposon	Jockey	233357	295160	1.43219
DOC2_DM	Non-LTR_retrotransposon	Jockey	136199	60119	4.10391
DOC3_DM	Non-LTR_retrotransposon	Jockey	58215	81563	1.29294
DOC4_DM	Non-LTR_retrotransposon	Jockey	10435	16253	1.16304
DOC5_DM	Non-LTR_retrotransposon	Jockey	11887	54938	0.391954
DOC6_DM	Non-LTR_retrotransposon	Jockey	3790	41283	0.166305
DODECA_SAT	Simple_repeat	Simple_satellite	411685	171981	4.33631
dsech_rDNA_18S_rDNA	Other	rDNA	976	849	2.08247
dsech_rDNA_28S_rDNA	Other	rDNA	1146	1831	1.13379
dsim_rDNA_18S_rDNA	Other	rDNA	1016	884	2.08198
dsim_rDNA_28S_rDNA	Other	rDNA	2188	2293	1.72854
dsim_rDNA_5_8S_rDNA	Other	rDNA	62	41	2.73933
dsim_rDNA_ETS	Other	rDNA	2	4	0.905745
dsim_rDNA_ITS1	Other	rDNA	31	32	1.75488
dsim_rDNA_ITS2	Other	rDNA	2	3	1.20766
Dtripu2cons	DNA	TcMar-Mariner	6	44	0.247021
FB4_DM	DNA	TcMar-Tc1	8310	77917	0.193199
FROGGER_I	LTR	Copia	3175	6308	0.911776
FROGGER_LTR	LTR	Copia	79	469	0.305134
FW_DM	Non-LTR_retrotransposon	Jockey	393589	353161	2.01886
FW2_DM	Non-LTR_retrotransposon	Jockey	2607	8897	0.530803
FW3_DM	Non-LTR_retrotransposon	Jockey	3392	6173	0.995396
G_DM	Non-LTR_retrotransposon	Jockey	69802	27158	4.65593
G-rich	Simple_repeat	Simple_satellite	51	31	2.98019
G2_DM	Non-LTR_retrotransposon	Jockey	521964	24643	38.3692
G3_DM	Non-LTR_retrotransposon	Jockey	3030	8188	0.670349
G4_DM	Non-LTR_retrotransposon	Jockey	3042	26164	0.210616
G5_DM	Non-LTR_retrotransposon	Jockey	52799	26735	3.57752
G5A_DM	Non-LTR_retrotransposon	Jockey	19901	18070	1.99505
G6_DM	Non-LTR_retrotransposon	Jockey	30923	10271	5.45387
G7_DM	Non-LTR_retrotransposon	Jockey	2150	1148	3.3926
GA-rich	Simple_repeat	Simple_satellite	5215	16992	0.555963
Galileo_DB	DNA	P	4	21	0.345046
GTWIN_I	LTR	Gypsy	24227	24128	1.81892
GTWIN_LTR	LTR	Gypsy	9540	4987	3.46533
Gypsy_6B	LTR	Gypsy	75146	56976	2.38919
Gypsy_I	LTR	Gypsy	79698	61522	2.34668
Gypsy_LTR	LTR	Gypsy	25997	12731	3.69911
Gypsy-1_DAn-I	LTR	Gypsy	219	2455	0.161595
Gypsy-1_DBi-I	LTR	Gypsy	27	335	0.146001
Gypsy-1_DG-I	LTR	Gypsy	14	6	4.22681
Gypsy-1_DRh-I	LTR	Gypsy	841	4820	0.316071
Gypsy-1_DSe-I	LTR	Gypsy	10808	13910	1.40752
Gypsy-1_DSe-LTR	LTR	Gypsy	406	568	1.29483
Gypsy-1_DSim-I	LTR	Gypsy	22516	225181	0.181132
Gypsy-1_DSim-LTR	LTR	Gypsy	1020	9916	0.186337
Gypsy-1_DVir-I	LTR	Gypsy	32	427	0.135756
Gypsy-10_DAn-I	LTR	Gypsy	1	0	NA
Gypsy-10_DBp-I	LTR	Gypsy	2254	28592	0.142806
Gypsy-10_DEu-I	LTR	Gypsy	762	821	1.68131
Gypsy-10_DMoj-I	LTR	Gypsy	1441	8830	0.295624
Gypsy-10_DMoj-LTR	LTR	Gypsy	588	2420	0.440147
Gypsy-10_DSim-I	LTR	Gypsy	7509	5745	2.36771
Gypsy-10_DTa-I	LTR	Gypsy	21	477	0.0797512
Gypsy-10_DVir-LTR	LTR	Gypsy	1	1	1.81149
Gypsy-10_DWil-I	LTR	Gypsy	40	40	1.81149
Gypsy-11_DAn-I	LTR	Gypsy	99	519	0.345545
Gypsy-11_DBp-I	LTR	Gypsy	224	194	2.09162
Gypsy-11_DEl-I	LTR	Gypsy	11	153	0.130238
Gypsy-11_DFi-I	LTR	Gypsy	332	2849	0.211097
Gypsy-11_DSim-I	LTR	Gypsy	16824	18542	1.64365
Gypsy-11_DTa-I	LTR	Gypsy	23	135	0.308624
Gypsy-12_DFi-I	LTR	Gypsy	923	3003	0.556779
Gypsy-12_DRh-I	LTR	Gypsy	1884	1268	2.69152
Gypsy-12_DRh-LTR	LTR	Gypsy	32	48	1.20766
Gypsy-12_DSim-I	LTR	Gypsy	4444	35083	0.229463
Gypsy-12_DSim-LTR	LTR	Gypsy	72	572	0.22802
Gypsy-12_DTa-I	LTR	Gypsy	3	21	0.258784
Gypsy-12_DVir-I	LTR	Gypsy	21	18722	0.0020319
Gypsy-12_DVir-LTR	LTR	Gypsy	198	46	7.79729
Gypsy-12_DWil-I	LTR	Gypsy	9	7	2.32906
Gypsy-13_DAn-I	LTR	Gypsy	237	72	5.96282
Gypsy-13_DBi-I	LTR	Gypsy	8	65	0.222953
Gypsy-13_DEl-I	LTR	Gypsy	134	654	0.371162
Gypsy-13_DEu-I	LTR	Gypsy	310	307	1.82919
Gypsy-13_DFi-I	LTR	Gypsy	173	1943	0.161291
Gypsy-13_DRh-I	LTR	Gypsy	547	2606	0.380232
Gypsy-13_DSim-I	LTR	Gypsy	47483	17875	4.81203
Gypsy-13_DSim-LTR	LTR	Gypsy	52768	17204	5.55619
Gypsy-13_DVir-I	LTR	Gypsy	1425	2696	0.957483
Gypsy-14_DAn-I	LTR	Gypsy	377	497	1.37411
Gypsy-14_DBi-I	LTR	Gypsy	437	3262	0.24268
Gypsy-14_DFi-I	LTR	Gypsy	231	109	3.83903
Gypsy-14_DTa-I	LTR	Gypsy	1	16	0.113218
Gypsy-15_DBp-I	LTR	Gypsy	101	403	0.453996
Gypsy-15_DEl-I	LTR	Gypsy	262	3351	0.141633
Gypsy-15_DEl-LTR	LTR	Gypsy	35	430	0.147447
Gypsy-15_DRh-I	LTR	Gypsy	1257	408	5.58099
Gypsy-15_DRh-LTR	LTR	Gypsy	120	55	3.95234
Gypsy-15_DWil-I	LTR	Gypsy	687	1256	0.990839
Gypsy-16_DBi-I	LTR	Gypsy	159	920	0.313073
Gypsy-16_DRh-I	LTR	Gypsy	2309	4306	0.971373
Gypsy-17_DAn-I	LTR	Gypsy	203	427	0.861201
Gypsy-17_DRh-I	LTR	Gypsy	1336	800	3.02519
Gypsy-17_DTa-I	LTR	Gypsy	280	1518	0.334135
Gypsy-18_DAn-I	LTR	Gypsy	730	1208	1.09469
Gypsy-18_DBp-I	LTR	Gypsy	57	605	0.170669
Gypsy-18_DEl-I	LTR	Gypsy	704	2416	0.527852
Gypsy-18_DTa-I	LTR	Gypsy	199	69	5.22444
Gypsy-18_DTa-LTR	LTR	Gypsy	9	14	1.16453
Gypsy-19_DEl-I	LTR	Gypsy	1	89	0.0203538
Gypsy-19_DTa-I	LTR	Gypsy	704	263	4.84901
Gypsy-2_DAn-I	LTR	Gypsy	944	1562	1.09478
Gypsy-2_DBi-I	LTR	Gypsy	3	41	0.132548
Gypsy-2_DBp-I	LTR	Gypsy	2641	2111	2.26629
Gypsy-2_DGri-I	LTR	Gypsy	45	90	0.905745
Gypsy-2_DPer-I	LTR	Gypsy	269	6808	0.0715762
Gypsy-2_DRh-I	LTR	Gypsy	98	223	0.796081
Gypsy-2_DRh-LTR	LTR	Gypsy	61	685	0.161315
Gypsy-2_DSe-I	LTR	Gypsy	12448	17384	1.29714
Gypsy-2_DSe-LTR	LTR	Gypsy	1128	426	4.79662
Gypsy-2_DSim-I	LTR	Gypsy	6635	20586	0.583855
Gypsy-2_DSim-LTR	LTR	Gypsy	7193	4852	2.6855
Gypsy-2_DTa-I	LTR	Gypsy	247	1469	0.304587
Gypsy-2_DWil-I	LTR	Gypsy	3	19	0.286025
Gypsy-20_DAn-I	LTR	Gypsy	29	133	0.394987
Gypsy-20_DBp-I	LTR	Gypsy	3531	9194	0.695712
Gypsy-20_DEl-I	LTR	Gypsy	4050	1925	3.81119
Gypsy-21_DAn-I	LTR	Gypsy	30	107	0.507895
Gypsy-21_DEl-I	LTR	Gypsy	164	522	0.569127
Gypsy-21_DEl-LTR	LTR	Gypsy	105	88	2.16144
Gypsy-21_DWil-I	LTR	Gypsy	35	167	0.379654
Gypsy-21_DY-I	LTR	Gypsy	274	371	1.33787
Gypsy-22_DWil-I	LTR	Gypsy	200	1755	0.206438
Gypsy-22_DY-I	LTR	Gypsy	5	34	0.266396
Gypsy-22_DY-LTR	LTR	Gypsy	14	100	0.253609
Gypsy-22_DYa-I	LTR	Gypsy	5216	9379	1.00744
Gypsy-22_DYa-LTR	LTR	Gypsy	12	32	0.679309
Gypsy-23_DEl-I	LTR	Gypsy	8642	3674	4.261
Gypsy-23_DY-I	LTR	Gypsy	34	138	0.446309
Gypsy-23_DYa-I	LTR	Gypsy	635	2203	0.52215
Gypsy-24_DAn-I	LTR	Gypsy	2	12	0.301915
Gypsy-24_DBp-I	LTR	Gypsy	79	1565	0.0914427
Gypsy-24_DEl-I	LTR	Gypsy	423	4102	0.186802
Gypsy-24_DWil-I	LTR	Gypsy	521	1052	0.897136
Gypsy-24_DY-I	LTR	Gypsy	9991	12082	1.49798
Gypsy-24_DYa-I	LTR	Gypsy	12677	16774	1.36904
Gypsy-24_DYa-LTR	LTR	Gypsy	863	495	3.15822
Gypsy-25_DAn-I	LTR	Gypsy	242	295	1.48604
Gypsy-25_DEl-I	LTR	Gypsy	2050	1810	2.05169
Gypsy-25_DYa-I	LTR	Gypsy	77	788	0.177011
Gypsy-26_DBp-I	LTR	Gypsy	3121	13486	0.419225
Gypsy-26_DEl-I	LTR	Gypsy	1	25	0.0724596
Gypsy-26_DPse-I	LTR	Gypsy	186	266	1.26668
Gypsy-26_DYa-I	LTR	Gypsy	43941	19675	4.04568
Gypsy-26_DYa-LTR	LTR	Gypsy	11198	4054	5.00372
Gypsy-27_DYa-I	LTR	Gypsy	2869	9274	0.560402
Gypsy-27_DYa-LTR	LTR	Gypsy	45	218	0.373932
Gypsy-28_DAn-I	LTR	Gypsy	47	330	0.258
Gypsy-28_DAn-LTR	LTR	Gypsy	20	30	1.20766
Gypsy-28_DBp-I	LTR	Gypsy	3	109	0.0498575
Gypsy-28_DYa-I	LTR	Gypsy	109	492	0.401326
Gypsy-28_DYa-LTR	LTR	Gypsy	6	41	0.265096
Gypsy-29_DAn-LTR	LTR	Gypsy	242	184	2.3825
Gypsy-29_DWil-I	LTR	Gypsy	15	23	1.18141
Gypsy-29_DYa-I	LTR	Gypsy	851	2795	0.551549
Gypsy-29_DYa-LTR	LTR	Gypsy	10	202	0.0896778
Gypsy-3_DFi-I	LTR	Gypsy	140	262	0.967972
Gypsy-3_DGri-I	LTR	Gypsy	245	1342	0.330712
Gypsy-3_DKi-I	LTR	Gypsy	22599	80483	0.508653
Gypsy-3_DRh-I	LTR	Gypsy	11321	5949	3.44728
Gypsy-3_DRh-LTR	LTR	Gypsy	330	555	1.0771
Gypsy-3_DSe-I	LTR	Gypsy	846	1015	1.50987
Gypsy-3_DSim-I	LTR	Gypsy	1625	5636	0.522298
Gypsy-30_DEl-I	LTR	Gypsy	210	211	1.80291
Gypsy-30_DWil-I	LTR	Gypsy	3785	15652	0.438059
Gypsy-31_DEl-I	LTR	Gypsy	7434	9200	1.46376
Gypsy-31_DEl-LTR	LTR	Gypsy	183	72	4.60421
Gypsy-31_DWil-I	LTR	Gypsy	14	11	2.30553
Gypsy-31_DYa-I	LTR	Gypsy	3973	15680	0.458996
Gypsy-31_DYa-LTR	LTR	Gypsy	1	1	1.81149
Gypsy-32_DAn-I	LTR	Gypsy	56	179	0.566723
Gypsy-32_DEl-I	LTR	Gypsy	1945	2820	1.24941
Gypsy-33_DAn-I	LTR	Gypsy	104	141	1.33614
Gypsy-33_DEl-I	LTR	Gypsy	2	23	0.157521
Gypsy-34_DEl-I	LTR	Gypsy	1990	4288	0.840687
Gypsy-35_DEl-I	LTR	Gypsy	62	72	1.55989
Gypsy-36_DEl-I	LTR	Gypsy	32	344	0.168511
Gypsy-37_DEl-I	LTR	Gypsy	523	340	2.7865
Gypsy-37_DWil-I	LTR	Gypsy	12	107	0.203158
Gypsy-38_DAn-I	LTR	Gypsy	1270	6549	0.351289
Gypsy-38_DWil-I	LTR	Gypsy	39	46	1.53583
Gypsy-4_DAn-LTR	LTR	Gypsy	63	146	0.781671
Gypsy-4_DBi-I	LTR	Gypsy	2521	26088	0.175052
Gypsy-4_DBi-LTR	LTR	Gypsy	50	657	0.137861
Gypsy-4_DEl-I	LTR	Gypsy	8	28	0.517569
Gypsy-4_DRh-I	LTR	Gypsy	413	5868	0.127496
Gypsy-4_DSe-I	LTR	Gypsy	3834	11175	0.621499
Gypsy-4_DSe-LTR	LTR	Gypsy	271	83	5.91463
Gypsy-4_DSim-I	LTR	Gypsy	8756	62097	0.25543
Gypsy-4_DSim-LTR	LTR	Gypsy	751	3810	0.357068
Gypsy-40_DAn-I	LTR	Gypsy	251	2047	0.222122
Gypsy-41_DAn-I	LTR	Gypsy	40	256	0.283045
Gypsy-42_DWil-I	LTR	Gypsy	46	184	0.452873
Gypsy-43_DWil-I	LTR	Gypsy	38	94	0.732305
Gypsy-45_DWil-I	LTR	Gypsy	184	113	2.94968
Gypsy-46_DEl-LTR	LTR	Gypsy	2	59	0.0614065
Gypsy-46_DWil-I	LTR	Gypsy	1	17	0.106558
Gypsy-5_DBp-I	LTR	Gypsy	78	56	2.52315
Gypsy-5_DEl-I	LTR	Gypsy	66	24	4.9816
Gypsy-5_DEl-LTR	LTR	Gypsy	221	137	2.92219
Gypsy-5_DEr-LTR	LTR	Gypsy	121	69	3.17667
Gypsy-5_DKi-I	LTR	Gypsy	1731	2321	1.35101
Gypsy-5_DKi-LTR	LTR	Gypsy	73	1303	0.101488
Gypsy-5_DSe-I	LTR	Gypsy	3190	36615	0.157822
Gypsy-5_DSim-I	LTR	Gypsy	4140	16021	0.468109
Gypsy-5_DWil-I	LTR	Gypsy	11	22	0.905745
Gypsy-50_DWil-I	LTR	Gypsy	1	3	0.60383
Gypsy-52_DEl-I	LTR	Gypsy	11319	6823	3.00517
Gypsy-52_DWil-I	LTR	Gypsy	11	404	0.0493228
Gypsy-53_DEl-I	LTR	Gypsy	1222	15651	0.141438
Gypsy-54_DEl-I	LTR	Gypsy	38	316	0.217838
Gypsy-57_DEl-I	LTR	Gypsy	63	446	0.255883
Gypsy-6_DBi-I	LTR	Gypsy	571	1420	0.728423
Gypsy-6_DEu-I	LTR	Gypsy	3550	5649	1.13839
Gypsy-6_DFi-I	LTR	Gypsy	238	411	1.04899
Gypsy-6_DGri-I	LTR	Gypsy	365	1564	0.422758
Gypsy-6_DPer-I	LTR	Gypsy	426	1470	0.524963
Gypsy-6_DRh-I	LTR	Gypsy	1563	2599	1.0894
Gypsy-6_DSe-I	LTR	Gypsy	30542	81432	0.67942
Gypsy-6_DSe-LTR	LTR	Gypsy	739	2172	0.616341
Gypsy-6_DSim-I	LTR	Gypsy	11579	92337	0.22716
Gypsy-6_DSim-LTR	LTR	Gypsy	147	1233	0.215968
Gypsy-6_DTa-I	LTR	Gypsy	647	1284	0.9128
Gypsy-60_DWil-I	LTR	Gypsy	12	175	0.124217
Gypsy-62_DWil-I	LTR	Gypsy	1	3	0.60383
Gypsy-7_DBi-I	LTR	Gypsy	2179	4715	0.837166
Gypsy-7_DBp-I	LTR	Gypsy	1	0	NA
Gypsy-7_DEl-I	LTR	Gypsy	110	127	1.56901
Gypsy-7_DEl-LTR	LTR	Gypsy	111	224	0.897658
Gypsy-7_DFi-I	LTR	Gypsy	1605	3056	0.951388
Gypsy-7_DPer-I	LTR	Gypsy	9	5	3.26068
Gypsy-7_DSe-I	LTR	Gypsy	2375	5746	0.748745
Gypsy-7_DSe-LTR	LTR	Gypsy	422	426	1.79448
Gypsy-7_DSim-I	LTR	Gypsy	7368	4811	2.77428
Gypsy-7_DSim-LTR	LTR	Gypsy	1441	1157	2.25614
Gypsy-7_DVir-I	LTR	Gypsy	7242	29896	0.438815
Gypsy-7_DWil-I	LTR	Gypsy	53	369	0.260187
Gypsy-8_DAn-I	LTR	Gypsy	86	30	5.19294
Gypsy-8_DBi-I	LTR	Gypsy	657	1816	0.655369
Gypsy-8_DEl-I	LTR	Gypsy	2233	14093	0.287026
Gypsy-8_DEl-LTR	LTR	Gypsy	102	163	1.13357
Gypsy-8_DEu-I	LTR	Gypsy	22	40	0.99632
Gypsy-8_DFi-I	LTR	Gypsy	66	582	0.205427
Gypsy-8_DPer-I	LTR	Gypsy	15	93	0.292176
Gypsy-8_DSe-I	LTR	Gypsy	410	2984	0.248898
Gypsy-8_DSim-I	LTR	Gypsy	3514	25554	0.249103
Gypsy-8_DTa-I	LTR	Gypsy	212	379	1.01329
Gypsy-8_DVir-I	LTR	Gypsy	940	2987	0.570071
Gypsy-9_DBp-I	LTR	Gypsy	13	22	1.07043
Gypsy-9_DEl-I	LTR	Gypsy	85	542	0.28409
Gypsy-9_DFi-I	LTR	Gypsy	442	770	1.03984
Gypsy-9_DRh-I	LTR	Gypsy	44	105	0.759101
Gypsy-9_DSim-I	LTR	Gypsy	1104	2074	0.964265
Gypsy-9_DSim-LTR	LTR	Gypsy	7303	3807	3.475
Gypsy1-I_DM	LTR	Gypsy	90323	53719	3.04584
Gypsy1-I_Dmoj	LTR	Gypsy	136	2098	0.117427
Gypsy1-I_Dya	LTR	Gypsy	769	1029	1.35378
Gypsy1-LTR_DM	LTR	Gypsy	1854	1007	3.33516
Gypsy10_I	LTR	Gypsy	14357	31501	0.825611
Gypsy10_LTR	LTR	Gypsy	8439	2806	5.44803
Gypsy10-I_Dpse	LTR	Gypsy	2	2	1.81149
Gypsy10-I_Dya	LTR	Gypsy	357	1361	0.475167
Gypsy10-LTR_Dya	LTR	Gypsy	20	32	1.13218
Gypsy11_I	LTR	Gypsy	1249	5362	0.42196
Gypsy11_LTR	LTR	Gypsy	377	1723	0.396362
Gypsy11-I_Dya	LTR	Gypsy	2537	5325	0.863052
Gypsy11-LTR_Dya	LTR	Gypsy	750	894	1.51971
Gypsy12_I	LTR	Gypsy	97668	102002	1.73452
Gypsy12_LTR	LTR	Gypsy	90757	94049	1.74808
Gypsy12-I_Dya	LTR	Gypsy	2208	12593	0.317619
Gypsy12-LTR_Dya	LTR	Gypsy	333	285	2.11658
Gypsy12A_LTR	LTR	Gypsy	14278	26896	0.961647
Gypsy13-I_Dpse	LTR	Gypsy	720	2074	0.628869
Gypsy13-I_Dya	LTR	Gypsy	285	1255	0.411374
Gypsy13-LTR_Dya	LTR	Gypsy	148	399	0.671931
Gypsy14-I_Dpse	LTR	Gypsy	79	134	1.06797
Gypsy15-I_Dpse	LTR	Gypsy	12	73	0.297779
Gypsy15-I_Dya	LTR	Gypsy	1223	6747	0.328361
Gypsy15-LTR_Dya	LTR	Gypsy	2	90	0.0402554
Gypsy16-I_Dpse	LTR	Gypsy	51	206	0.448476
Gypsy16-I_Dya	LTR	Gypsy	450	5739	0.142041
Gypsy16-LTR_Dya	LTR	Gypsy	89	119	1.35481
Gypsy18-I_Dya	LTR	Gypsy	1296	5273	0.445229
Gypsy19-I_Dya	LTR	Gypsy	1	8	0.226436
Gypsy2_I	LTR	Gypsy	105470	58840	3.24708
Gypsy2_LTR	LTR	Gypsy	4496	3073	2.65033
Gypsy2-I_DM	LTR	Gypsy	29640	67367	0.797016
Gypsy2-LTR_DM	LTR	Gypsy	32333	15273	3.83493
Gypsy20-I_Dpse	LTR	Gypsy	49	119	0.745908
Gypsy20-I_Dya	LTR	Gypsy	2541	20993	0.219263
Gypsy20-LTR_Dya	LTR	Gypsy	18	261	0.12493
Gypsy21-I_Dpse	LTR	Gypsy	9	156	0.104509
Gypsy22-I_Dpse	LTR	Gypsy	92	443	0.376201
Gypsy3_I	LTR	Gypsy	19287	14182	2.46356
Gypsy3_LTR	LTR	Gypsy	956	538	3.21893
Gypsy3-I_Dya	LTR	Gypsy	1330	1528	1.57676
Gypsy4_I	LTR	Gypsy	38290	94068	0.73736
Gypsy4_LTR	LTR	Gypsy	13440	5593	4.35302
Gypsy4-I_Dmoj	LTR	Gypsy	3	10	0.543447
Gypsy4-I_Dya	LTR	Gypsy	3991	5729	1.26194
Gypsy4-LTR_Dya	LTR	Gypsy	239	219	1.97692
Gypsy5_I	LTR	Gypsy	7442	50562	0.266625
Gypsy5_LTR	LTR	Gypsy	5222	2715	3.4842
Gypsy5-I_Dpse	LTR	Gypsy	143	396	0.654149
Gypsy5-I_Dya	LTR	Gypsy	79	1038	0.137869
Gypsy5-LTR_Dya	LTR	Gypsy	442	797	1.00462
Gypsy6_I	LTR	Gypsy	69369	41269	3.04493
Gypsy6_LTR	LTR	Gypsy	5464	2070	4.78164
Gypsy6-I_Dmoj	LTR	Gypsy	999	3904	0.463545
Gypsy6-I_Dya	LTR	Gypsy	428	897	0.864346
Gypsy6-LTR_Dya	LTR	Gypsy	15	49	0.554538
Gypsy6A_LTR	LTR	Gypsy	21684	11187	3.51125
Gypsy7_I	LTR	Gypsy	6760	30986	0.3952
Gypsy7_LTR	LTR	Gypsy	1588	1293	2.22479
Gypsy7-I_Dmoj	LTR	Gypsy	2	3	1.20766
Gypsy7-I_Dya	LTR	Gypsy	2109	5916	0.64578
Gypsy7-LTR_Dya	LTR	Gypsy	765	379	3.65644
Gypsy8_I	LTR	Gypsy	19349	7055	4.96818
Gypsy8_LTR	LTR	Gypsy	1796	554	5.87263
Gypsy8-I_Dpse	LTR	Gypsy	3743	1826	3.71326
Gypsy8-I_Dya	LTR	Gypsy	1389	2303	1.09256
Gypsy9_I	LTR	Gypsy	5845	13907	0.761355
Gypsy9_LTR	LTR	Gypsy	2058	1272	2.93086
Gypsy9-I_Dya	LTR	Gypsy	3147	21051	0.270807
Harbinger-1_DW	DNA	PIF-Harbinger	1	4	0.452873
Harbinger1_DYa	DNA	PIF-Harbinger	1486	2718	0.990388
hAT-1_DSi	DNA	hAT-Ac	121	1647	0.133085
hAT-1N_DP	DNA	hAT	8	2	7.24596
hAT-2_DBp	DNA	hAT-Ac	1	30	0.060383
hAT-2_DF	DNA	hAT-hobo	20	81	0.447282
hAT-2_DK	DNA	hAT-Ac	9955	13853	1.30177
hAT-2_DSe	DNA	hAT-Ac	120	1127	0.192883
hAT-2_DY	DNA	hAT-hobo	1552	11071	0.253946
hAT-4_DK	DNA	hAT-hobo	149	703	0.383943
hAT-5_DBp	DNA	hAT-Ac	9	22	0.741064
hAT-5N1_DK	DNA	hAT-hobo	2	36	0.100638
hAT-N1B_DBp	DNA	hAT-Ac	92	435	0.38312
HELENA	Non-LTR_retrotransposon	Jockey	579	407	2.57703
Helena_Ds	Non-LTR_retrotransposon	Jockey	3593	9797	0.664355
HELENA_RT	Non-LTR_retrotransposon	Jockey	466	1451	0.581774
Helitron-1_DAna	RC	Helitron	10	67	0.270372
Helitron-1_DEu	RC	Helitron	50	395	0.229303
Helitron-1_DF	RC	Helitron	108	1329	0.147209
Helitron-1_DT	RC	Helitron	37	242	0.276963
Helitron-1_DYak	RC	Helitron	403	1723	0.423698
Helitron-1N_DF	RC	Helitron	23	38	1.09643
Helitron-1N1_DVir	RC	Helitron	4	0	NA
Helitron-2_DRh	RC	Helitron	109	713	0.276932
Helitron-2_DVir	RC	Helitron	18	417	0.0781939
Helitron-2N_DW	RC	Helitron	1	0	NA
Helitron-2N1_DVir	RC	Helitron	38	356	0.193361
Helitron-5_DRh	RC	Helitron	2	37	0.0979184
Helitron-N1_DBi	RC	Helitron	428	3072	0.252382
Helitron-N1_DBp	RC	Helitron	2	36	0.100638
Helitron-N1_DEl	RC	Helitron	85	1084	0.142045
Helitron-N2_DBi	RC	Helitron	185	2222	0.150822
Helitron-N2_DEl	RC	Helitron	103	300	0.621945
Helitron-N2_DT	RC	Helitron	79	905	0.15813
Helitron-N3_DT	RC	Helitron	1	30	0.060383
Helitron1_DM	RC	Helitron	52	161	0.585078
HETA	Non-LTR_retrotransposon	Jockey	143437	139561	1.8618
HETA_DSi	Non-LTR_retrotransposon	Jockey	5712	3730	2.77406
HETRP_DM	Satellite	Satellite	4554	23748	0.347378
HMSBEAGLE_I	LTR	Gypsy	61217	111820	0.991719
Hoana1	DNA	hAT-hobo	44	110	0.724596
Hoana5	DNA	hAT-Ac	35	524	0.120997
HOBO	DNA	hAT-hobo	29907	65261	0.830148
Homo1	DNA	hAT-hobo	456	670	1.2329
Homo10	DNA	hAT-Ac	14	27	0.939292
Homo6	DNA	hAT-Pegasus	56	105	0.966128
Hopers2	DNA	hAT-hobo	6	8	1.35862
Hopseu2	DNA	hAT-Pegasus	373	291	2.32195
Hoyak2	DNA	hAT-Ac	3	88	0.0617554
Hoyak3	DNA	hAT-Pegasus	4	81	0.0894563
I_DM	Non-LTR_retrotransposon	I	20584	150552	0.247673
I-1_DAn	Non-LTR_retrotransposon	I	11	61	0.326662
I-1_DBp	Non-LTR_retrotransposon	I	2	82	0.0441827
I-1_DEl	Non-LTR_retrotransposon	I	8	104	0.139345
I-1_DEu	Non-LTR_retrotransposon	I	64	266	0.435847
I-2_DBi	Non-LTR_retrotransposon	I	10	69	0.262535
I-2_DBp	Non-LTR_retrotransposon	I	80	673	0.215333
I-2_DEl	Non-LTR_retrotransposon	I	116	496	0.423655
I-2_DEu	Non-LTR_retrotransposon	I	3	26	0.209018
I-3_DBi	Non-LTR_retrotransposon	I	32	200	0.289839
I-3_DEu	Non-LTR_retrotransposon	I	208	1436	0.262389
I-3_DF	Non-LTR_retrotransposon	I	127	380	0.605419
I-3_DK	Non-LTR_retrotransposon	I	78	145	0.974457
I-4_DAn	Non-LTR_retrotransposon	I	71	489	0.263018
I-4_DBp	Non-LTR_retrotransposon	I	529	3744	0.25595
I-4_DEu	Non-LTR_retrotransposon	I	33	363	0.164681
I-4_DF	Non-LTR_retrotransposon	I	23	352	0.118364
I-4_DK	Non-LTR_retrotransposon	I	112	915	0.221734
I-5_DBi	Non-LTR_retrotransposon	I	2	27	0.134185
I-6_DF	Non-LTR_retrotransposon	I	1	40	0.0452873
I-6_DY	Non-LTR_retrotransposon	I	192	2212	0.157236
I-7_DBi	Non-LTR_retrotransposon	I	93	602	0.279848
IDEFIX_I	LTR	Gypsy	17131	167238	0.18556
IDEFIX_LTR	LTR	Gypsy	4843	33249	0.263859
Invader1_I	LTR	Gypsy	29412	41028	1.29861
Invader1_LTR	LTR	Gypsy	20377	19368	1.90586
Invader2_I	LTR	Gypsy	34762	97694	0.644574
Invader2_LTR	LTR	Gypsy	3282	7013	0.847756
Invader3_I	LTR	Gypsy	25017	36001	1.2588
Invader3_LTR	LTR	Gypsy	1041	3614	0.521794
Invader4_I	LTR	Gypsy	17595	16951	1.88031
Invader4_LTR	LTR	Gypsy	10670	5984	3.23005
Invader5_I	LTR	Gypsy	1729	3887	0.80578
Invader5_LTR	LTR	Gypsy	162	864	0.339655
Invader6_I	LTR	Gypsy	7012	14161	0.896983
Invader6_LTR	LTR	Gypsy	2167	1917	2.04773
IVK_DM	Non-LTR_retrotransposon	I	72251	95001	1.37769
Jockey-1_DAn	Non-LTR_retrotransposon	Jockey	7	129	0.098298
Jockey-1_DBp	Non-LTR_retrotransposon	Jockey	13	176	0.133803
Jockey-1_DEr	Non-LTR_retrotransposon	Jockey	11567	7765	2.69846
Jockey-1_DF	Non-LTR_retrotransposon	Jockey	421	771	0.989154
Jockey-1_DK	Non-LTR_retrotransposon	Jockey	4495	5905	1.37894
Jockey-1_DSe	Non-LTR_retrotransposon	Jockey	19543	8171	4.33264
Jockey-1_DSi	Non-LTR_retrotransposon	Jockey	6359	1665	6.91848
Jockey-1_DT	Non-LTR_retrotransposon	Jockey	76	120	1.14728
Jockey-1_DVi	Non-LTR_retrotransposon	Jockey	1	3	0.60383
Jockey-1_DYa	Non-LTR_retrotransposon	Jockey	14272	7892	3.27592
Jockey-10_DBp	Non-LTR_retrotransposon	Jockey	184	1175	0.283672
Jockey-10_DRh	Non-LTR_retrotransposon	Jockey	336	837	0.727193
Jockey-10_DY	Non-LTR_retrotransposon	Jockey	6	21	0.517569
Jockey-11_DF	Non-LTR_retrotransposon	Jockey	974	765	2.30639
Jockey-12_DAn	Non-LTR_retrotransposon	Jockey	15	15	1.81149
Jockey-12_DBp	Non-LTR_retrotransposon	Jockey	313	239	2.37237
Jockey-14_DBp	Non-LTR_retrotransposon	Jockey	92	409	0.407475
Jockey-15_DBp	Non-LTR_retrotransposon	Jockey	169	241	1.2703
Jockey-2_DAn	Non-LTR_retrotransposon	Jockey	424	329	2.33457
Jockey-2_DEl	Non-LTR_retrotransposon	Jockey	95	313	0.549814
Jockey-2_DEu	Non-LTR_retrotransposon	Jockey	1	15	0.120766
Jockey-2_DGri	Non-LTR_retrotransposon	Jockey	203	105	3.50222
Jockey-2_DRh	Non-LTR_retrotransposon	Jockey	277	572	0.877243
Jockey-2_DSim	Non-LTR_retrotransposon	Jockey	1377	669	3.72858
Jockey-3_DBp	Non-LTR_retrotransposon	Jockey	309	136	4.11581
Jockey-3_DEu	Non-LTR_retrotransposon	Jockey	25	73	0.620374
Jockey-3_DF	Non-LTR_retrotransposon	Jockey	30	242	0.224565
Jockey-3_DGri	Non-LTR_retrotransposon	Jockey	37981	20139	3.41637
Jockey-3_DPer	Non-LTR_retrotransposon	Jockey	248	127	3.5374
Jockey-3_DRh	Non-LTR_retrotransposon	Jockey	370	778	0.861506
Jockey-3_DSim	Non-LTR_retrotransposon	Jockey	274700	20824	23.8963
Jockey-3_DT	Non-LTR_retrotransposon	Jockey	123	361	0.617212
Jockey-3_DVi	Non-LTR_retrotransposon	Jockey	259	140	3.35126
Jockey-3_DYa	Non-LTR_retrotransposon	Jockey	17	64	0.481177
Jockey-4_DAn	Non-LTR_retrotransposon	Jockey	12	28	0.776353
Jockey-4_DBp	Non-LTR_retrotransposon	Jockey	1009	755	2.42092
Jockey-4_DEl	Non-LTR_retrotransposon	Jockey	51	351	0.263208
Jockey-4_DRh	Non-LTR_retrotransposon	Jockey	193	315	1.1099
Jockey-4_DSim	Non-LTR_retrotransposon	Jockey	4	152	0.0476708
Jockey-4_DVi	Non-LTR_retrotransposon	Jockey	180	182	1.79158
Jockey-4_DYa	Non-LTR_retrotransposon	Jockey	1	13	0.139345
Jockey-4B_DVi	Non-LTR_retrotransposon	Jockey	1260	1183	1.9294
Jockey-5_DF	Non-LTR_retrotransposon	Jockey	135	111	2.20316
Jockey-5_DK	Non-LTR_retrotransposon	Jockey	624	396	2.85447
Jockey-5_DPer	Non-LTR_retrotransposon	Jockey	2639	3220	1.48463
Jockey-5_DYa	Non-LTR_retrotransposon	Jockey	541	1590	0.616363
Jockey-6_DAn	Non-LTR_retrotransposon	Jockey	86	140	1.11277
Jockey-6_DEu	Non-LTR_retrotransposon	Jockey	348	291	2.16632
Jockey-6_DF	Non-LTR_retrotransposon	Jockey	1	0	NA
Jockey-6_DK	Non-LTR_retrotransposon	Jockey	4407	2407	3.31668
Jockey-6_DRh	Non-LTR_retrotransposon	Jockey	119	610	0.353389
Jockey-6_DVi	Non-LTR_retrotransposon	Jockey	525	1236	0.769444
Jockey-6_DYa	Non-LTR_retrotransposon	Jockey	226	486	0.842381
Jockey-7_DF	Non-LTR_retrotransposon	Jockey	308	459	1.21555
Jockey-7_DPer	Non-LTR_retrotransposon	Jockey	1	0	NA
Jockey-7_DRh	Non-LTR_retrotransposon	Jockey	30	203	0.267708
Jockey-7_DYa	Non-LTR_retrotransposon	Jockey	278	485	1.03834
Jockey-8_DEu	Non-LTR_retrotransposon	Jockey	52	116	0.812048
Jockey-8_DRh	Non-LTR_retrotransposon	Jockey	128	142	1.63289
Jockey-9_DF	Non-LTR_retrotransposon	Jockey	411	361	2.06239
Jockey-9_DPer	Non-LTR_retrotransposon	Jockey	105	28	6.79309
Jockey-9_DRh	Non-LTR_retrotransposon	Jockey	158	290	0.98695
Jockey-9_DY	Non-LTR_retrotransposon	Jockey	390	1580	0.44714
Jockey2	Non-LTR_retrotransposon	Jockey	10690	12140	1.59513
L-Rsp_SAT	Complex_satellite	Rsp	1520	26802	0.102734
LINEJ1_DM	Non-LTR_retrotransposon	Jockey	49878	51223	1.76393
Loa-2_DTa	Non-LTR_retrotransposon	LOA	413	322	2.32343
LOA-3_DPer	Non-LTR_retrotransposon	LOA	225	114	3.57531
LOOPER1_DM	DNA	PiggyBac	217	3457	0.113709
M4DM	DNA	CMC-Transib	7403	23746	0.564746
MARINA	DNA	TcMar-Mariner	5	47	0.192712
Mariner-1_DF	DNA	TcMar-Mariner	134	1668	0.145527
Mariner-1_DPe	DNA	TcMar-Mariner	69	73	1.71223
Mariner-1_DSim	DNA	TcMar-Tc1	506	580	1.58037
Mariner-11_DAn	DNA	TcMar-Tc1	11	125	0.159411
Mariner-12_DAn	DNA	TcMar-Tc1	67	1112	0.109146
Mariner-12_DRh	DNA	TcMar-Tc1	31	353	0.159083
Mariner-13_DF	DNA	TcMar-Tc1	1	76	0.0238354
Mariner-15_DF	DNA	TcMar-Tc1	2	66	0.0548937
Mariner-15_DK	DNA	TcMar-Tc1	580	4455	0.235839
Mariner-17_DAn	DNA	TcMar-Tc1	320	1773	0.326947
Mariner-17_DK	DNA	TcMar-Tc1	319	4719	0.122455
Mariner-19_DF	DNA	TcMar-Tc1	72	62	2.10367
Mariner-2_DT	DNA	TcMar-Tc1	40	729	0.0993959
Mariner-20_DAn	DNA	TcMar-Tc1	232	2275	0.184732
Mariner-24_DF	DNA	TcMar-Tc1	1	44	0.0411702
Mariner-3_DEl	DNA	TcMar-Tc1	32	18	3.22043
Mariner-3_DK	DNA	TcMar-Tc1	3	115	0.0472563
Mariner-4_DBp	DNA	TcMar-Tc1	142	2414	0.106558
Mariner-4_DRh	DNA	TcMar-Tc1	1	19	0.0953416
Mariner-4_DY	DNA	TcMar-Tc1	34	330	0.186638
Mariner-5_DEl	DNA	TcMar-Tc1	182	85	3.87872
Mariner-5_DRh	DNA	TcMar-Tc1	7	198	0.0640426
Mariner-6_DBi	DNA	TcMar-Tc1	2	61	0.0593931
Mariner-6_DF	DNA	TcMar-Mariner	22	117	0.340622
Mariner-7_DEl	DNA	TcMar-Mariner	4	22	0.329362
Mariner-7_DYa	DNA	TcMar-Tc1	71	665	0.193407
Mariner-8_DF	DNA	TcMar-Tc1	1	26	0.0696727
Mariner-9_DAn	DNA	TcMar-Tc1	13	294	0.0800999
Mariner-9_DEl	DNA	TcMar-Tc1	280	689	0.736165
Mariner-9_DRh	DNA	TcMar-Tc1	19	342	0.100638
Mariner2_DM	DNA	TcMar-Tc1	6383	6301	1.83507
MAX_I	LTR	Pao	247987	121969	3.68312
MAX_LTR	LTR	Pao	18033	7206	4.53325
MDG1_I	LTR	Gypsy	31733	150879	0.380994
MDG1_LTR	LTR	Gypsy	3870	17671	0.396722
MDG3_I	LTR	Gypsy	29575	66477	0.805915
MDG3_LTR	LTR	Gypsy	2322	5068	0.829969
MICROPIA_I	LTR	Gypsy	26578	51418	0.936361
MICROPIA_LTR	LTR	Gypsy	10463	11097	1.708
MINIME_DN	Non-LTR_retrotransposon	MINIME_DN	36	189	0.345046
MINOS	DNA	TcMar-Tc1	82	1464	0.101463
MuDR-1_DF	DNA	MULE-NOF	1	30	0.060383
MuDR-1_DK	DNA	MULE-NOF	21	499	0.0762351
MuDR-1_DT	DNA	MULE-NOF	13	34	0.692629
NINJA_I	LTR	Pao	121593	38691	5.69292
NINJA_LTR	LTR	Pao	3086	4074	1.37218
NOF_FB	DNA	MULE-NOF	664	5432	0.221434
NOMAD_I	LTR	Gypsy	101943	91150	2.02599
NOMAD_LTR	LTR	Gypsy	26984	10461	4.67271
NTS_3cen_DM	Other	IGS	11158	6994	2.88999
NTS_DM	Other	IGS	14005	234897	0.108004
Outcast-1_DEl	Non-LTR_retrotransposon	Jockey	93	1403	0.120077
Outcast-2_DAn	Non-LTR_retrotransposon	Jockey	44	773	0.103112
P_DG	DNA	P	153	173	1.60207
P-1_DBp	DNA	P	1	16	0.113218
P-1_DY	DNA	P	592	4647	0.230773
Pifo_I	LTR	Gypsy	2450	11227	0.395311
Pifo_LTR	LTR	Gypsy	1359	1094	2.25029
PLACW_DM	DNA	P	60	456	0.238354
POGO	DNA	TcMar-Pogo	4789	18371	0.472224
POGON1	DNA	TcMar-Pogo	129	1266	0.184583
Polinton-1_DAn	DNA	Maverick	1	0	NA
Polinton-1_DY	DNA	Maverick	903	8263	0.197964
PROTOP	DNA	P	32887	127729	0.466413
PROTOP_A	DNA	P	47649	143368	0.602057
PROTOP_B	DNA	P	14772	58699	0.455874
QUASIMODO_I	LTR	Gypsy	25514	204282	0.226248
QUASIMODO_LTR	LTR	Gypsy	41446	44999	1.66846
QUASIMODO2-I_DM	LTR	Gypsy	13015	60008	0.39289
QUASIMODO2-LTR_DM	LTR	Gypsy	764	2524	0.548328
R-Rsp_SAT	Complex_satellite	Rsp	5664	108493	0.0945709
R1_DEr	Non-LTR_retrotransposon	R1	1289	476	4.90549
R1_DM	Non-LTR_retrotransposon	R1	1714470	584238	5.31589
R1_DMo	Non-LTR_retrotransposon	R1	5	3	3.01915
R1_DPs	Non-LTR_retrotransposon	R1	45	15	5.43447
R1_DSe	Non-LTR_retrotransposon	R1	22845	7963	5.19697
R1_DSi	Non-LTR_retrotransposon	R1	18104	6187	5.30067
R1_DYa	Non-LTR_retrotransposon	R1	3172	1242	4.62645
R1-1_DEr	Non-LTR_retrotransposon	R1	1876	700	4.8548
R1-1_DK	Non-LTR_retrotransposon	R1	500	172	5.26596
R1-1_DSi	Non-LTR_retrotransposon	R1	15324	5439	5.10375
R1-1_DYa	Non-LTR_retrotransposon	R1	4905	1589	5.5918
R1-2_DM	Non-LTR_retrotransposon	R1	15489	5506	5.09593
R1-2_DTa	Non-LTR_retrotransposon	R1	2129	849	4.5426
R1-3_DEu	Non-LTR_retrotransposon	R1	72	31	4.20733
R1-3_DYa	Non-LTR_retrotransposon	R1	687	265	4.6962
R1-3B_DEl	Non-LTR_retrotransposon	R1	4	3	2.41532
R1-4_DYa	Non-LTR_retrotransposon	R1	2172	1076	3.65665
R1-5_DK	Non-LTR_retrotransposon	R1	1568	532	5.33913
R1-5_DYa	Non-LTR_retrotransposon	R1	6183	2763	4.05373
R1-5B_DK	Non-LTR_retrotransposon	R1	1137	375	5.49244
R1-7_DPer	Non-LTR_retrotransposon	R1	418	222	3.41083
R1A_DAn	Non-LTR_retrotransposon	R1	124	41	5.47866
R2_DM	Non-LTR_retrotransposon	R2	132280	63659	3.76418
R2_DSe	Non-LTR_retrotransposon	R2	5	7	1.29392
R2_DSi	Non-LTR_retrotransposon	R2	1667	927	3.25756
Rehavkus-1_DY	DNA	MULE-NOF	21	579	0.0657017
REP-1_DTa	Other	Other	633	892	1.28551
REP-2_DTa	Other	Other	86	832	0.187245
ROO_I	LTR	Pao	99572	658379	0.273966
ROO_LTR	LTR	Pao	9398	7481	2.27568
ROOA_I	LTR	Pao	7053	46668	0.273773
ROOA_LTR	LTR	Pao	3518	5791	1.10047
ROVER-I_DM	LTR	Gypsy	7590	82126	0.167416
ROVER-LTR_DM	LTR	Gypsy	691	6547	0.191193
RSP-LIKE_SAT	Complex_satellite	Satellite	342	1519	0.407854
S_DM	DNA	TcMar-Tc1	8983	51967	0.313134
S2_DM	DNA	TcMar-Tc1	1993	7350	0.491197
SPOCK_DMi	Non-LTR_retrotransposon	Jockey	7	160	0.0792527
Stalker2_I	LTR	Gypsy	18555	41094	0.817935
Stalker2_LTR	LTR	Gypsy	1204	3126	0.697708
Stalker3_LTR	LTR	Gypsy	2785	4020	1.25498
STALKER4_I	LTR	Gypsy	59325	321339	0.334434
STALKER4_LTR	LTR	Gypsy	20620	30500	1.22469
TABOR_I	LTR	Gypsy	15157	78134	0.351406
TABOR_LTR	LTR	Gypsy	10700	6463	2.99906
TAHRE	Non-LTR_retrotransposon	Jockey	63448	68779	1.67108
TART_B1	Non-LTR_retrotransposon	Jockey	25694	22690	2.05132
TART_DV	Non-LTR_retrotransposon	Jockey	20021	13383	2.70999
TART-A	Non-LTR_retrotransposon	Jockey	114330	64322	3.21986
TC1_DM	DNA	TcMar-Tc1	9524	16374	1.05366
TC1-2_DM	DNA	TcMar-Tc1	751	15965	0.0852133
TIRANT_I	LTR	Gypsy	11818	31805	0.673108
TIRANT_LTR	LTR	Gypsy	9112	5907	2.79436
TOM_I	LTR	Gypsy	4	40	0.181149
Transib-1_DBi	DNA	CMC-Transib	12	304	0.0715062
Transib-1_DRh	DNA	CMC-Transib	3	44	0.123511
Transib-10_DAn	DNA	CMC-Transib	93	373	0.451659
Transib-11_DAn	DNA	CMC-Transib	2	6	0.60383
Transib-2_DRh	DNA	CMC-Transib	19	202	0.170388
Transib-3_DF	DNA	CMC-Transib	28	487	0.104151
Transib-3_DRh	DNA	CMC-Transib	2	50	0.0724596
Transib-4_DBp	DNA	CMC-Transib	768	2964	0.469374
Transib-6_DAn	DNA	CMC-Transib	26	792	0.0594681
Transib-6_DBp	DNA	CMC-Transib	67	1660	0.0731144
Transib-6_DRh	DNA	CMC-Transib	4	215	0.0337022
Transib-7_DBi	DNA	CMC-Transib	9	302	0.0539848
Transib-7_DRh	DNA	CMC-Transib	26	388	0.121389
Transib-8_DAn	DNA	CMC-Transib	146	1210	0.218577
Transib-N1_DM	DNA	CMC-Transib	179	1254	0.258578
TRANSIB1	DNA	CMC-Transib	508	7086	0.129867
TRANSIB2	DNA	CMC-Transib	2055	32926	0.11306
Transib2_DP	DNA	CMC-Transib	1	11	0.164681
TRANSIB3	DNA	CMC-Transib	1448	12840	0.204287
TRANSIB4	DNA	CMC-Transib	1027	6530	0.284901
Transib4_DP	DNA	CMC-Transib	56	922	0.110025
Transib5	DNA	CMC-Transib	2103	14886	0.255916
TRANSPAC_I	LTR	Gypsy	3409	67395	0.0916295
TRANSPAC_LTR	LTR	Gypsy	1226	6221	0.356999
TV1I	LTR	Gypsy	28	108	0.469646
Ulysses_I	LTR	Gypsy	146	60	4.40796
ZAM_I	LTR	Gypsy	8679	41745	0.376618
ZAM_LTR	LTR	Gypsy	2598	2627	1.79149

## Sheet: R4
Table S2. Raw and normalized counts of reads mapped to the complex repeats.
Repeat	Group	Family	ChIP_count	Input_count	NormRatio
260bp_SAT	Complex_satellite	1pt688	434	1707	0.141253
353bp_SAT	Complex_satellite	1pt688	143725	274545	0.290843
356bp_SAT	Complex_satellite	1pt688	4232	10355	0.227057
359bp_SAT	Complex_satellite	1pt688	75872	161354	0.261241
360bp_SAT	Satellite	Satellite	1449	5799	0.138821
A-rich	Simple_repeat	Simple_satellite	150	1213	0.0687022
ACCORD_I	LTR	Gypsy	8540	12712	0.373236
ACCORD_LTR	LTR	Gypsy	11185	2827	2.19811
ACCORD2_I	LTR	Gypsy	24110	12301	1.08892
ACCORD2_LTR	LTR	Gypsy	1229	1196	0.570901
Baggins1	Non-LTR_retrotransposon	LOA	206223	43073	2.65994
BARI_DM	DNA	TcMar-Tc1	18239	21695	0.467069
BARI1	DNA	TcMar-Tc1	791	764	0.575206
BATUMI_I	LTR	Pao	354880	60717	3.24722
BATUMI_LTR	LTR	Pao	9107	2037	2.48384
BEL_I	LTR	Pao	96812	19393	2.77348
BEL_LTR	LTR	Pao	244	2145	0.0631979
BEL-1_DRh-I	LTR	Pao	4172	2775	0.835259
BEL-10_DAn-I	LTR	Pao	1	0	NA
BEL-10_DBp-I	LTR	Pao	260	112	1.28972
BEL-11_DEl-I	LTR	Pao	1575	1202	0.727974
BEL-12_DEl-I	LTR	Pao	749	462	0.900699
BEL-13_DP-I	LTR	Pao	490	461	0.590521
BEL-13_DWil-I	LTR	Pao	296	92	1.78749
BEL-14_DEl-I	LTR	Pao	1019	178	3.18049
BEL-14_DP-I	LTR	Pao	3503	1922	1.01257
BEL-15_DEl-I	LTR	Pao	9	255	0.0196084
BEL-17_DEl-I	LTR	Pao	6689	3176	1.17009
BEL-18_DWil-I	LTR	Pao	4	0	NA
BEL-19_DAn-I	LTR	Pao	4702	441	5.92358
BEL-2_DAn-I	LTR	Pao	948	198	2.66001
BEL-2_DBi-LTR	LTR	Pao	1	0	NA
BEL-2_DBp-I	LTR	Pao	1096	54	11.276
BEL-2_Deu-I	LTR	Pao	1421	721	1.09496
BEL-2_DSe-I	LTR	Pao	72503	8089	4.97968
BEL-2_DSe-LTR	LTR	Pao	245	1013	0.134368
BEL-2_DVir-I	LTR	Pao	1610	757	1.1816
BEL-21_DWil-I	LTR	Pao	1	43	0.0129203
BEL-22_DTa-I	LTR	Pao	1088	130	4.64971
BEL-3_DEl-I	LTR	Pao	355	406	0.485783
BEL-3_Deu-I	LTR	Pao	268	712	0.20912
BEL-3_DFi-I	LTR	Pao	14126	1965	3.9939
BEL-3_DPer-I	LTR	Pao	402	72	3.10194
BEL-3_DVir-I	LTR	Pao	630	136	2.5736
BEL-3_DYa-I	LTR	Pao	2892	1943	0.826924
BEL-4_DBi-I	LTR	Pao	452	146	1.71999
BEL-4_DEl-I	LTR	Pao	1546	667	1.28773
BEL-4_DEu-I	LTR	Pao	3387	840	2.24014
BEL-4_DFi-I	LTR	Pao	7944	3561	1.23939
BEL-4_DPer-I	LTR	Pao	328	1	182.227
BEL-4_DRh-I	LTR	Pao	1743	0	NA
BEL-4_DYa-I	LTR	Pao	2071	2540	0.452988
BEL-5_DAn-I	LTR	Pao	805	380	1.17693
BEL-5_DRh-I	LTR	Pao	4	0	NA
BEL-5_DWil-I	LTR	Pao	2101	768	1.51986
BEL-5_DYa-I	LTR	Pao	1360	528	1.43102
BEL-6_DRh-I	LTR	Pao	285	858	0.184543
BEL-6_DYa-I	LTR	Pao	93744	14571	3.57433
BEL-9_DWil-I	LTR	Pao	501	182	1.52935
BEL1-I_DV	LTR	Pao	6259	1673	2.0785
BEL2-I_Dmoj	LTR	Pao	714	0	NA
BEL2-I_Dya	LTR	Pao	7186	2211	1.80567
Bica_I	LTR	Gypsy	42227	16355	1.43443
Bica_LTR	LTR	Gypsy	4269	517	4.5875
BLASTOPIA_I	LTR	Gypsy	67213	23919	1.56117
BLASTOPIA_LTR	LTR	Gypsy	18830	2102	4.97689
BLOOD_I	LTR	Gypsy	42316	28165	0.834709
BLOOD_LTR	LTR	Gypsy	7562	2333	1.80079
BS	Non-LTR_retrotransposon	Jockey	29803	12089	1.36965
BS2	Non-LTR_retrotransposon	Jockey	198811	24585	4.49273
BS3_DM	Non-LTR_retrotransposon	Jockey	33152	6205	2.9683
BURDOCK_I	LTR	Gypsy	19116	13058	0.813318
BURDOCK_LTR	LTR	Gypsy	208	1708	0.0676574
Chimpo_I	LTR	Gypsy	68108	8875	4.26353
Chimpo_LTR	LTR	Gypsy	3365	714	2.61835
Chouto_I	LTR	Gypsy	17986	11456	0.872251
Chouto_LTR	LTR	Gypsy	13968	1186	6.54319
CIRCE	LTR	Gypsy	49272	23370	1.17134
Copia_I	LTR	Copia	40385	39145	0.573171
Copia_LTR	LTR	Copia	1652	4198	0.218629
Copia-1_DBi-I	LTR	Copia	983	3556	0.153579
Copia-1_DFi-I	LTR	Copia	700	750	0.518534
Copia-1_DSe-I	LTR	Copia	8594	3109	1.53573
Copia-1_DSe-LTR	LTR	Copia	50	166	0.167341
Copia-1_DSim-I	LTR	Copia	9984	5687	0.975352
Copia-1_DVir-I	LTR	Copia	273	1155	0.131317
Copia-1_DWil-I	LTR	Copia	1208	113	5.93921
Copia-1-I_DY	LTR	Copia	2	155	0.00716867
Copia-2_DKi-I	LTR	Copia	279	44	3.52283
Copia-2_DPer-I	LTR	Copia	7848	2797	1.55886
Copia-2_DTa-I	LTR	Copia	237	33	3.99001
Copia-2_DWil-I	LTR	Copia	428	0	NA
Copia-2_DYa-I	LTR	Copia	3202	10878	0.163536
Copia-3_DAn-I	LTR	Copia	153	506	0.167989
Copia-3_DBp-I	LTR	Copia	3321	2963	0.622698
Copia-3_DEu-I	LTR	Copia	425	341	0.692428
Copia-3_DWil-I	LTR	Copia	971	0	NA
Copia-4_DGri-I	LTR	Copia	5	0	NA
Copia1-I_DM	LTR	Copia	36455	16213	1.24921
Copia1-I_Dpse	LTR	Copia	314	99	1.76212
Copia1-LTR_DM	LTR	Copia	5	1143	0.00243032
Copia2_I	LTR	Copia	43342	22113	1.08893
Copia2_LTR_DM	LTR	Copia	1759	1591	0.614237
CR1-2_DF	Non-LTR_retrotransposon	CR1	956	642	0.8273
DIVER_I	LTR	Pao	60533	17047	1.97281
DIVER2_I	LTR	Pao	40983	5062	4.49802
DIVER2_LTR	LTR	Pao	13674	3105	2.44666
DM1731_I	LTR	Copia	207965	19004	6.07974
DM1731_LTR	LTR	Copia	4800	2123	1.25612
DM176_I	LTR	Gypsy	40153	60929	0.366129
DM176_LTR	LTR	Gypsy	945	6432	0.0816255
DM297_I	LTR	Gypsy	22375	43839	0.283558
DM297_LTR	LTR	Gypsy	12968	8009	0.89957
DM412	LTR	Gypsy	59759	44460	0.746748
DM412B_LTR	LTR	Gypsy	15816	3812	2.30507
dmau_rDNA_18S_rDNA	Other	rDNA	1186	520	1.26713
dmau_rDNA_28S_rDNA	Other	rDNA	1896	945	1.11467
dmau_rDNA_5_8S_rDNA	Other	rDNA	99	12	4.58347
dmau_rDNA_ETS	Other	rDNA	269	1572	0.0950692
DMCR1A	Non-LTR_retrotransposon	CR1	152154	128272	0.659009
dmel_rDNA_18S_rDNA	Other	rDNA	344026	206668	0.924822
dmel_rDNA_28S_rDNA	Other	rDNA	240768	117451	1.13889
dmel_rDNA_5_8S_rDNA	Other	rDNA	98	2	27.223
dmel_rDNA_ETS	Other	rDNA	11794	8496	0.771235
dmel_rDNA_ITS1	Other	rDNA	6145	17324	0.197067
dmel_rDNA_ITS2	Other	rDNA	4053	14392	0.156457
DMLTR5	LTR	Gypsy	22379	1882	6.60634
DMR_DV	Other	Other	1	0	NA
DMRP1	Other	Other	706	1166	0.336392
DMRPR	Other	Other	1350	26	28.847
DMRT1A	Non-LTR_retrotransposon	R1	198118	19903	5.53026
DMRT1B	Non-LTR_retrotransposon	R1	848380	53152	8.8677
DMRT1C	Non-LTR_retrotransposon	R1	52911	5393	5.45074
DMTOM1_LTR	LTR	Gypsy	419	601	0.387329
DNA3-1_DF	DNA	DNA	30	1290	0.0129203
DNA4-1_DK	RC	Helitron	9	2	2.50007
DNAREP1_DM	RC	Helitron	54204	39102	0.770145
DNAREP1_DSim	RC	Helitron	59601	59178	0.559543
DNAREP1_DYak	RC	Helitron	14220	12243	0.645285
DOC	Non-LTR_retrotransposon	Jockey	473158	119719	2.19575
DOC2_DM	Non-LTR_retrotransposon	Jockey	323853	25454	7.06858
DOC3_DM	Non-LTR_retrotransposon	Jockey	64582	36223	0.990529
DOC4_DM	Non-LTR_retrotransposon	Jockey	14193	7188	1.097
DOC5_DM	Non-LTR_retrotransposon	Jockey	12515	18839	0.369074
DOC6_DM	Non-LTR_retrotransposon	Jockey	12276	9838	0.69325
DODECA_SAT	Simple_repeat	Simple_satellite	765393	61284	6.93869
dsech_rDNA_18S_rDNA	Other	rDNA	1168	540	1.20168
dsech_rDNA_28S_rDNA	Other	rDNA	1892	902	1.16535
dsech_rDNA_5_8S_rDNA	Other	rDNA	106	4	14.7226
dsech_rDNA_ITS2	Other	rDNA	1	0	NA
dsim_rDNA_18S_rDNA	Other	rDNA	1299	532	1.35656
dsim_rDNA_28S_rDNA	Other	rDNA	9081	999	5.0502
dsim_rDNA_5_8S_rDNA	Other	rDNA	21070	3219	3.6365
dsim_rDNA_ITS2	Other	rDNA	2	0	NA
FB4_DM	DNA	TcMar-Tc1	8464	12082	0.389204
FROGGER_I	LTR	Copia	4183	1969	1.18027
FROGGER_LTR	LTR	Copia	1	40	0.0138893
FW_DM	Non-LTR_retrotransposon	Jockey	538321	136473	2.19147
FW2_DM	Non-LTR_retrotransposon	Jockey	5224	3726	0.778933
FW3_DM	Non-LTR_retrotransposon	Jockey	4060	2525	0.893315
G_DM	Non-LTR_retrotransposon	Jockey	112622	10245	6.10733
G-rich	Simple_repeat	Simple_satellite	15	90	0.0925953
G2_DM	Non-LTR_retrotransposon	Jockey	2209946	8614	142.533
G3_DM	Non-LTR_retrotransposon	Jockey	3716	4307	0.479337
G4_DM	Non-LTR_retrotransposon	Jockey	9763	9491	0.571494
G5_DM	Non-LTR_retrotransposon	Jockey	63973	11816	3.00792
G5A_DM	Non-LTR_retrotransposon	Jockey	24645	6979	1.96189
G6_DM	Non-LTR_retrotransposon	Jockey	60955	3626	9.33946
G7_DM	Non-LTR_retrotransposon	Jockey	4901	228	11.9424
GA-rich	Simple_repeat	Simple_satellite	9290	47493	0.108674
GTWIN_I	LTR	Gypsy	30359	10152	1.66141
GTWIN_LTR	LTR	Gypsy	11919	1977	3.34945
Gypsy_6B	LTR	Gypsy	73808	24436	1.67808
Gypsy_I	LTR	Gypsy	79372	26190	1.68373
Gypsy_LTR	LTR	Gypsy	34824	4743	4.07911
Gypsy-1_DAn-I	LTR	Gypsy	834	513	0.90321
Gypsy-1_DRh-I	LTR	Gypsy	814	2283	0.198088
Gypsy-1_DSe-I	LTR	Gypsy	15166	4963	1.69772
Gypsy-1_DSe-LTR	LTR	Gypsy	462	284	0.903782
Gypsy-1_DSim-I	LTR	Gypsy	34370	46119	0.414038
Gypsy-1_DSim-LTR	LTR	Gypsy	1690	2056	0.456671
Gypsy-10_DBp-I	LTR	Gypsy	3810	7507	0.281967
Gypsy-10_DEu-I	LTR	Gypsy	1358	349	2.16179
Gypsy-10_DMoj-I	LTR	Gypsy	2647	2620	0.561297
Gypsy-10_DMoj-LTR	LTR	Gypsy	1772	1007	0.97763
Gypsy-10_DSim-I	LTR	Gypsy	6914	2327	1.65072
Gypsy-11_DBp-I	LTR	Gypsy	1007	0	NA
Gypsy-11_DEl-I	LTR	Gypsy	104	33	1.75089
Gypsy-11_DFi-I	LTR	Gypsy	143	1495	0.0531416
Gypsy-11_DSim-I	LTR	Gypsy	24307	8919	1.5141
Gypsy-12_DFi-I	LTR	Gypsy	1300	1281	0.563812
Gypsy-12_DRh-I	LTR	Gypsy	2384	428	3.09459
Gypsy-12_DRh-LTR	LTR	Gypsy	293	0	NA
Gypsy-12_DSim-I	LTR	Gypsy	6347	8330	0.423315
Gypsy-12_DVir-I	LTR	Gypsy	80	1741	0.0255289
Gypsy-12_DVir-LTR	LTR	Gypsy	225	8	15.6255
Gypsy-13_DAn-I	LTR	Gypsy	925	0	NA
Gypsy-13_DEl-I	LTR	Gypsy	601	222	1.50405
Gypsy-13_DEu-I	LTR	Gypsy	929	237	2.17775
Gypsy-13_DFi-I	LTR	Gypsy	15	751	0.0110966
Gypsy-13_DRh-I	LTR	Gypsy	1893	1865	0.563913
Gypsy-13_DSim-I	LTR	Gypsy	52389	7171	4.05883
Gypsy-13_DSim-LTR	LTR	Gypsy	59263	4442	7.41217
Gypsy-13_DVir-I	LTR	Gypsy	2095	1698	0.685467
Gypsy-14_DAn-I	LTR	Gypsy	734	265	1.53883
Gypsy-14_DBi-I	LTR	Gypsy	3	1296	0.00128605
Gypsy-14_DFi-I	LTR	Gypsy	759	2	210.839
Gypsy-15_DBp-I	LTR	Gypsy	3	72	0.0231488
Gypsy-15_DEl-I	LTR	Gypsy	3	635	0.00262475
Gypsy-15_DRh-I	LTR	Gypsy	872	283	1.71187
Gypsy-15_DWil-I	LTR	Gypsy	788	899	0.486975
Gypsy-16_DBi-I	LTR	Gypsy	1	351	0.00158283
Gypsy-16_DRh-I	LTR	Gypsy	2845	1897	0.833211
Gypsy-17_DRh-I	LTR	Gypsy	2969	186	8.86824
Gypsy-17_DTa-I	LTR	Gypsy	602	126	2.6544
Gypsy-18_DAn-I	LTR	Gypsy	509	523	0.5407
Gypsy-18_DBp-I	LTR	Gypsy	377	30	6.98168
Gypsy-18_DEl-I	LTR	Gypsy	1380	1056	0.726031
Gypsy-18_DTa-I	LTR	Gypsy	16	81	0.109743
Gypsy-19_DTa-I	LTR	Gypsy	1141	180	3.52171
Gypsy-2_DAn-I	LTR	Gypsy	3523	1132	1.72904
Gypsy-2_DBp-I	LTR	Gypsy	2364	1113	1.18003
Gypsy-2_DPer-I	LTR	Gypsy	10	2121	0.00261939
Gypsy-2_DSe-I	LTR	Gypsy	13743	7837	0.974253
Gypsy-2_DSe-LTR	LTR	Gypsy	888	138	3.57498
Gypsy-2_DSim-I	LTR	Gypsy	12933	7749	0.927243
Gypsy-2_DSim-LTR	LTR	Gypsy	9625	2038	2.62384
Gypsy-2_DWil-I	LTR	Gypsy	2	1	1.11114
Gypsy-20_DAn-I	LTR	Gypsy	34	136	0.138893
Gypsy-20_DBp-I	LTR	Gypsy	3493	3565	0.544351
Gypsy-20_DEl-I	LTR	Gypsy	5446	581	5.20765
Gypsy-21_DEl-I	LTR	Gypsy	604	154	2.179
Gypsy-21_DY-I	LTR	Gypsy	427	126	1.88277
Gypsy-22_DWil-I	LTR	Gypsy	67	552	0.0674335
Gypsy-22_DY-LTR	LTR	Gypsy	2	4	0.277786
Gypsy-22_DYa-I	LTR	Gypsy	8518	3833	1.23464
Gypsy-23_DEl-I	LTR	Gypsy	15218	2126	3.97681
Gypsy-23_DYa-I	LTR	Gypsy	102	413	0.137211
Gypsy-24_DEl-I	LTR	Gypsy	465	4495	0.0574729
Gypsy-24_DWil-I	LTR	Gypsy	1539	533	1.60417
Gypsy-24_DY-I	LTR	Gypsy	14918	5313	1.55995
Gypsy-24_DYa-I	LTR	Gypsy	19418	7193	1.4998
Gypsy-24_DYa-LTR	LTR	Gypsy	1601	32	27.7959
Gypsy-25_DEl-I	LTR	Gypsy	4467	783	3.16953
Gypsy-26_DBp-I	LTR	Gypsy	4115	4664	0.490175
Gypsy-26_DYa-I	LTR	Gypsy	53137	7695	3.83644
Gypsy-26_DYa-LTR	LTR	Gypsy	14592	1764	4.59575
Gypsy-27_DYa-I	LTR	Gypsy	2978	2307	0.717162
Gypsy-27_DYa-LTR	LTR	Gypsy	380	121	1.74477
Gypsy-28_DAn-I	LTR	Gypsy	800	0	NA
Gypsy-29_DAn-LTR	LTR	Gypsy	1167	22	29.4705
Gypsy-29_DWil-I	LTR	Gypsy	2	3	0.370381
Gypsy-29_DYa-I	LTR	Gypsy	1409	924	0.847187
Gypsy-3_DGri-I	LTR	Gypsy	329	365	0.500776
Gypsy-3_DKi-I	LTR	Gypsy	35477	32648	0.603713
Gypsy-3_DRh-I	LTR	Gypsy	15199	2105	4.01146
Gypsy-3_DRh-LTR	LTR	Gypsy	1185	86	7.65526
Gypsy-3_DSe-I	LTR	Gypsy	2027	377	2.98712
Gypsy-3_DSim-I	LTR	Gypsy	1904	2438	0.433884
Gypsy-30_DWil-I	LTR	Gypsy	7299	6908	0.587018
Gypsy-31_DEl-I	LTR	Gypsy	6513	3448	1.04943
Gypsy-31_DEl-LTR	LTR	Gypsy	368	0	NA
Gypsy-31_DYa-I	LTR	Gypsy	4541	4710	0.535637
Gypsy-32_DEl-I	LTR	Gypsy	2415	1526	0.87923
Gypsy-33_DAn-I	LTR	Gypsy	420	0	NA
Gypsy-34_DEl-I	LTR	Gypsy	3585	1491	1.33583
Gypsy-35_DWil-I	LTR	Gypsy	1	0	NA
Gypsy-36_DEl-I	LTR	Gypsy	870	114	4.23989
Gypsy-37_DEl-I	LTR	Gypsy	1491	204	4.06058
Gypsy-37_DWil-I	LTR	Gypsy	2	81	0.0137178
Gypsy-38_DAn-I	LTR	Gypsy	1526	1959	0.432773
Gypsy-38_DWil-I	LTR	Gypsy	68	0	NA
Gypsy-4_DBi-I	LTR	Gypsy	4555	5655	0.447503
Gypsy-4_DBi-LTR	LTR	Gypsy	6	117	0.0284909
Gypsy-4_DRh-I	LTR	Gypsy	392	1456	0.149577
Gypsy-4_DSe-I	LTR	Gypsy	4025	4088	0.54701
Gypsy-4_DSe-LTR	LTR	Gypsy	629	86	4.06343
Gypsy-4_DSim-I	LTR	Gypsy	8679	13649	0.353272
Gypsy-4_DSim-LTR	LTR	Gypsy	512	2619	0.108611
Gypsy-40_DAn-I	LTR	Gypsy	389	792	0.272875
Gypsy-5_DEl-I	LTR	Gypsy	228	0	NA
Gypsy-5_DKi-I	LTR	Gypsy	2453	1038	1.31293
Gypsy-5_DKi-LTR	LTR	Gypsy	1	764	0.000727188
Gypsy-5_DSe-I	LTR	Gypsy	2679	8905	0.167139
Gypsy-5_DSim-I	LTR	Gypsy	4318	4732	0.506965
Gypsy-50_DWil-I	LTR	Gypsy	1	4	0.138893
Gypsy-52_DEl-I	LTR	Gypsy	14425	2870	2.79238
Gypsy-53_DEl-I	LTR	Gypsy	299	3972	0.0418217
Gypsy-6_DBi-I	LTR	Gypsy	1493	613	1.35313
Gypsy-6_DEu-I	LTR	Gypsy	4927	2621	1.04437
Gypsy-6_DFi-I	LTR	Gypsy	184	161	0.634939
Gypsy-6_DGri-I	LTR	Gypsy	2224	718	1.72088
Gypsy-6_DPer-I	LTR	Gypsy	996	945	0.585555
Gypsy-6_DRh-I	LTR	Gypsy	2424	859	1.56776
Gypsy-6_DSe-I	LTR	Gypsy	35897	31239	0.638412
Gypsy-6_DSe-LTR	LTR	Gypsy	337	413	0.453336
Gypsy-6_DSim-I	LTR	Gypsy	8960	22851	0.217843
Gypsy-6_DTa-I	LTR	Gypsy	1	743	0.000747741
Gypsy-60_DWil-I	LTR	Gypsy	6	14	0.238102
Gypsy-7_DBi-I	LTR	Gypsy	4586	2669	0.954609
Gypsy-7_DEl-I	LTR	Gypsy	192	154	0.692661
Gypsy-7_DEl-LTR	LTR	Gypsy	734	222	1.83689
Gypsy-7_DFi-I	LTR	Gypsy	1575	1866	0.468931
Gypsy-7_DSe-I	LTR	Gypsy	4199	2036	1.1458
Gypsy-7_DSe-LTR	LTR	Gypsy	198	86	1.27911
Gypsy-7_DSim-I	LTR	Gypsy	5437	1622	1.8623
Gypsy-7_DSim-LTR	LTR	Gypsy	5420	219	13.7498
Gypsy-7_DVir-I	LTR	Gypsy	8724	6910	0.701419
Gypsy-7_DWil-I	LTR	Gypsy	12	0	NA
Gypsy-8_DBi-I	LTR	Gypsy	326	1202	0.150679
Gypsy-8_DEl-I	LTR	Gypsy	1344	6878	0.108562
Gypsy-8_DEu-I	LTR	Gypsy	238	0	NA
Gypsy-8_DFi-I	LTR	Gypsy	41	458	0.0497346
Gypsy-8_DSe-I	LTR	Gypsy	196	632	0.172298
Gypsy-8_DSim-I	LTR	Gypsy	3042	6267	0.269674
Gypsy-8_DVir-I	LTR	Gypsy	1303	1072	0.675289
Gypsy-9_DEl-I	LTR	Gypsy	650	258	1.3997
Gypsy-9_DFi-I	LTR	Gypsy	164	414	0.220082
Gypsy-9_DRh-I	LTR	Gypsy	225	127	0.98428
Gypsy-9_DSim-I	LTR	Gypsy	4008	1072	2.07717
Gypsy-9_DSim-LTR	LTR	Gypsy	8523	2062	2.29638
Gypsy1-I_DM	LTR	Gypsy	82568	18733	2.44875
Gypsy1-I_Dmoj	LTR	Gypsy	23	139	0.0919291
Gypsy1-I_Dya	LTR	Gypsy	661	498	0.737415
Gypsy1-LTR_DM	LTR	Gypsy	1417	452	1.74169
Gypsy10_I	LTR	Gypsy	19411	11220	0.961159
Gypsy10_LTR	LTR	Gypsy	12159	1343	5.02993
Gypsy11_I	LTR	Gypsy	1294	1168	0.615505
Gypsy11_LTR	LTR	Gypsy	1562	428	2.02758
Gypsy11-I_Dya	LTR	Gypsy	3847	2428	0.880265
Gypsy11-LTR_Dya	LTR	Gypsy	2877	529	3.02151
Gypsy12_I	LTR	Gypsy	116688	44149	1.4684
Gypsy12_LTR	LTR	Gypsy	98260	28447	1.91902
Gypsy12-I_Dya	LTR	Gypsy	5962	4906	0.675157
Gypsy12-LTR_Dya	LTR	Gypsy	434	109	2.21209
Gypsy12A_LTR	LTR	Gypsy	18025	8201	1.22109
Gypsy13-I_Dpse	LTR	Gypsy	2216	1621	0.759498
Gypsy13-I_Dya	LTR	Gypsy	268	355	0.419417
Gypsy14-I_Dpse	LTR	Gypsy	623	0	NA
Gypsy15-I_Dpse	LTR	Gypsy	370	0	NA
Gypsy15-I_Dya	LTR	Gypsy	2991	2000	0.830857
Gypsy16-I_Dpse	LTR	Gypsy	465	104	2.48405
Gypsy16-I_Dya	LTR	Gypsy	1455	2845	0.284132
Gypsy16-LTR_Dya	LTR	Gypsy	552	52	5.89761
Gypsy18-I_Dya	LTR	Gypsy	4566	2166	1.17116
Gypsy2_I	LTR	Gypsy	128539	22112	3.22959
Gypsy2_LTR	LTR	Gypsy	3908	1387	1.56537
Gypsy2-I_DM	LTR	Gypsy	42150	29318	0.798736
Gypsy2-LTR_DM	LTR	Gypsy	40981	4570	4.98203
Gypsy20-I_Dya	LTR	Gypsy	1358	5223	0.144451
Gypsy3_I	LTR	Gypsy	23950	4752	2.80007
Gypsy3_LTR	LTR	Gypsy	364	273	0.740762
Gypsy3-I_Dya	LTR	Gypsy	1157	414	1.55265
Gypsy4_I	LTR	Gypsy	51322	37678	0.756756
Gypsy4_LTR	LTR	Gypsy	15341	1711	4.98131
Gypsy4-I_Dmoj	LTR	Gypsy	1	5	0.111114
Gypsy4-I_Dya	LTR	Gypsy	6561	1850	1.97033
Gypsy4-LTR_Dya	LTR	Gypsy	578	0	NA
Gypsy5_I	LTR	Gypsy	8123	15616	0.288993
Gypsy5_LTR	LTR	Gypsy	9763	1091	4.97163
Gypsy5-I_Dpse	LTR	Gypsy	590	476	0.688629
Gypsy5-I_Dya	LTR	Gypsy	1001	481	1.15619
Gypsy5-LTR_Dya	LTR	Gypsy	1399	148	5.25165
Gypsy6_I	LTR	Gypsy	75296	17027	2.45682
Gypsy6_LTR	LTR	Gypsy	5669	929	3.39024
Gypsy6-I_Dmoj	LTR	Gypsy	151	233	0.360049
Gypsy6A_LTR	LTR	Gypsy	25122	5377	2.5957
Gypsy7_I	LTR	Gypsy	14971	14259	0.583313
Gypsy7_LTR	LTR	Gypsy	2467	498	2.7522
Gypsy7-I_Dmoj	LTR	Gypsy	2	1	1.11114
Gypsy7-I_Dya	LTR	Gypsy	4497	2752	0.907851
Gypsy7-LTR_Dya	LTR	Gypsy	1307	304	2.38859
Gypsy8_I	LTR	Gypsy	23383	2062	6.30016
Gypsy8_LTR	LTR	Gypsy	2406	154	8.6799
Gypsy8-I_Dpse	LTR	Gypsy	10589	999	5.88884
Gypsy8-I_Dya	LTR	Gypsy	806	803	0.557647
Gypsy9_I	LTR	Gypsy	9901	6336	0.868168
Gypsy9_LTR	LTR	Gypsy	2241	433	2.87537
Gypsy9-I_Dya	LTR	Gypsy	6852	7834	0.48593
Harbinger1_DYa	DNA	PIF-Harbinger	2432	950	1.42226
hAT-1_DSi	DNA	hAT-Ac	4	351	0.0063313
hAT-2_DK	DNA	hAT-Ac	12038	5023	1.33147
hAT-2_DSe	DNA	hAT-Ac	24	371	0.0359399
hAT-2_DY	DNA	hAT-hobo	618	2926	0.117342
hAT-4_DBp	DNA	hAT-Ac	8	0	NA
hAT-4_DK	DNA	hAT-hobo	195	388	0.279218
HELENA	Non-LTR_retrotransposon	Jockey	849	175	2.69532
Helena_Ds	Non-LTR_retrotransposon	Jockey	5226	4342	0.668682
HELENA_RT	Non-LTR_retrotransposon	Jockey	190	620	0.170256
Helitron-1_DEu	RC	Helitron	4	348	0.00638588
Helitron-1_DT	RC	Helitron	1356	59	12.7687
Helitron-1_DVir	RC	Helitron	1	0	NA
Helitron-1N_DF	RC	Helitron	1	1	0.555572
Helitron-1N1_DVir	RC	Helitron	5	0	NA
Helitron-2_DRh	RC	Helitron	1468	303	2.69168
Helitron-N1_DBi	RC	Helitron	509	1690	0.167329
Helitron-N2_DEl	RC	Helitron	3	147	0.0113382
Helitron-N2_DT	RC	Helitron	8	55	0.0808104
Helitron1_DM	RC	Helitron	27	0	NA
HeT-A3_DVi	Non-LTR_retrotransposon	Jockey	1	8	0.0694465
HETA	Non-LTR_retrotransposon	Jockey	204251	38875	2.919
HETA_DSi	Non-LTR_retrotransposon	Jockey	6255	2015	1.72462
HETRP_DM	Satellite	Satellite	8352	9254	0.501419
HMSBEAGLE_I	LTR	Gypsy	84201	44892	1.04205
HOBO	DNA	hAT-hobo	46714	23738	1.09331
Homo1	DNA	hAT-hobo	752	168	2.48684
Homo3	DNA	hAT-Ac	1	14	0.0396837
Hopseu2	DNA	hAT-Pegasus	856	167	2.84772
I_DM	Non-LTR_retrotransposon	I	21809	41023	0.295358
I-7_DBi	Non-LTR_retrotransposon	I	1176	169	3.86599
IDEFIX_I	LTR	Gypsy	27175	36175	0.417351
IDEFIX_LTR	LTR	Gypsy	7733	10936	0.392853
Invader1_I	LTR	Gypsy	33552	16505	1.12939
Invader1_LTR	LTR	Gypsy	23599	9140	1.43446
Invader2_I	LTR	Gypsy	27667	24756	0.6209
Invader2_LTR	LTR	Gypsy	8903	3318	1.49073
Invader3_I	LTR	Gypsy	26782	11788	1.26224
Invader3_LTR	LTR	Gypsy	3373	1246	1.50397
Invader4_I	LTR	Gypsy	22272	5249	2.35734
Invader4_LTR	LTR	Gypsy	12312	1058	6.46522
Invader5_I	LTR	Gypsy	5776	1213	2.64549
Invader5_LTR	LTR	Gypsy	1464	428	1.90037
Invader6_I	LTR	Gypsy	7968	5615	0.788387
Invader6_LTR	LTR	Gypsy	1816	694	1.45377
IVK_DM	Non-LTR_retrotransposon	I	111856	36130	1.72001
Jockey-1_DEr	Non-LTR_retrotransposon	Jockey	14515	3702	2.17832
Jockey-1_DK	Non-LTR_retrotransposon	Jockey	8906	2820	1.75458
Jockey-1_DSe	Non-LTR_retrotransposon	Jockey	23697	2802	4.69857
Jockey-1_DSi	Non-LTR_retrotransposon	Jockey	25898	390	36.8928
Jockey-1_DVi	Non-LTR_retrotransposon	Jockey	2	2	0.555572
Jockey-1_DYa	Non-LTR_retrotransposon	Jockey	15185	2840	2.97055
Jockey-10_DBp	Non-LTR_retrotransposon	Jockey	367	794	0.256794
Jockey-10_DRh	Non-LTR_retrotransposon	Jockey	683	384	0.988165
Jockey-11_DF	Non-LTR_retrotransposon	Jockey	811	166	2.71427
Jockey-12_DBp	Non-LTR_retrotransposon	Jockey	958	109	4.88291
Jockey-14_DBp	Non-LTR_retrotransposon	Jockey	607	155	2.17569
Jockey-2_DAn	Non-LTR_retrotransposon	Jockey	1304	186	3.89498
Jockey-2_DEl	Non-LTR_retrotransposon	Jockey	160	127	0.699933
Jockey-2_DGri	Non-LTR_retrotransposon	Jockey	344	114	1.67646
Jockey-2_DRh	Non-LTR_retrotransposon	Jockey	76	218	0.193686
Jockey-2_DSim	Non-LTR_retrotransposon	Jockey	1804	229	4.37664
Jockey-3_DBp	Non-LTR_retrotransposon	Jockey	60	0	NA
Jockey-3_DGri	Non-LTR_retrotransposon	Jockey	59207	7221	4.55529
Jockey-3_DPer	Non-LTR_retrotransposon	Jockey	325	14	12.8972
Jockey-3_DSim	Non-LTR_retrotransposon	Jockey	1266428	7090	99.2372
Jockey-3_DVi	Non-LTR_retrotransposon	Jockey	136	289	0.261445
Jockey-3_DYa	Non-LTR_retrotransposon	Jockey	792	0	NA
Jockey-4_DBp	Non-LTR_retrotransposon	Jockey	1949	32	33.8378
Jockey-4_DRh	Non-LTR_retrotransposon	Jockey	1473	137	5.97341
Jockey-4B_DVi	Non-LTR_retrotransposon	Jockey	1806	709	1.41518
Jockey-5_DK	Non-LTR_retrotransposon	Jockey	1895	112	9.40007
Jockey-5_DPer	Non-LTR_retrotransposon	Jockey	3628	1289	1.5637
Jockey-5_DYa	Non-LTR_retrotransposon	Jockey	458	904	0.281473
Jockey-6_DK	Non-LTR_retrotransposon	Jockey	6288	771	4.53104
Jockey-6_DVi	Non-LTR_retrotransposon	Jockey	865	1026	0.468391
Jockey-7_DYa	Non-LTR_retrotransposon	Jockey	629	77	4.53837
Jockey-9_DF	Non-LTR_retrotransposon	Jockey	645	176	2.03604
Jockey-9_DRh	Non-LTR_retrotransposon	Jockey	706	184	2.1317
Jockey-9_DY	Non-LTR_retrotransposon	Jockey	1654	540	1.7017
Jockey-N1_DVi	Non-LTR_retrotransposon	Jockey	1	0	NA
Jockey2	Non-LTR_retrotransposon	Jockey	14016	5275	1.47619
Kiri-1_DPer	Non-LTR_retrotransposon	L2	2	78	0.0142454
Kiri-6_DK	Non-LTR_retrotransposon	L2	1	1	0.555572
L-Rsp_SAT	Complex_satellite	Rsp	3183	17632	0.100294
LINEJ1_DM	Non-LTR_retrotransposon	Jockey	60447	22138	1.51697
Loa-2_DTa	Non-LTR_retrotransposon	LOA	741	134	3.07223
LOA-3_DPer	Non-LTR_retrotransposon	LOA	317	0	NA
LOOPER1_DM	DNA	PiggyBac	1	922	0.000602572
M4DM	DNA	CMC-Transib	10289	7010	0.815446
Mariner-1_DF	DNA	TcMar-Mariner	1055	916	0.639878
Mariner-12_DAn	DNA	TcMar-Tc1	1	343	0.00161974
Mariner-15_DF	DNA	TcMar-Tc1	709	0	NA
Mariner-15_DK	DNA	TcMar-Tc1	4	1548	0.00143559
Mariner-17_DAn	DNA	TcMar-Tc1	2198	211	5.78742
Mariner-17_DK	DNA	TcMar-Tc1	589	1554	0.210574
Mariner-19_DF	DNA	TcMar-Tc1	94	50	1.04447
Mariner-4_DBp	DNA	TcMar-Tc1	1252	1375	0.505873
Mariner-5_DEl	DNA	TcMar-Tc1	846	0	NA
Mariner-9_DAn	DNA	TcMar-Tc1	457	119	2.13358
Mariner-9_DEl	DNA	TcMar-Tc1	2	245	0.00453528
Mariner2_DM	DNA	TcMar-Tc1	12817	2284	3.11767
MAX_I	LTR	Pao	283676	42335	3.72274
MAX_LTR	LTR	Pao	17167	3277	2.91044
MDG1_I	LTR	Gypsy	42258	43270	0.542578
MDG1_LTR	LTR	Gypsy	4721	5263	0.498357
MDG3_I	LTR	Gypsy	31645	17121	1.02687
MDG3_LTR	LTR	Gypsy	4581	1996	1.27509
MICROPIA_I	LTR	Gypsy	39943	22515	0.985618
MICROPIA_LTR	LTR	Gypsy	13761	5905	1.2947
MuDR-1_DK	DNA	MULE-NOF	2	13	0.0854726
MuDR-1_DT	DNA	MULE-NOF	1	0	NA
NINJA_I	LTR	Pao	122454	12011	5.66414
NINJA_LTR	LTR	Pao	1241	1833	0.37614
NOF_FB	DNA	MULE-NOF	1564	2797	0.310659
NOMAD_I	LTR	Gypsy	120700	37583	1.78425
NOMAD_LTR	LTR	Gypsy	30334	3706	4.54741
NTS_3cen_DM	Other	IGS	43822	659	36.9442
NTS_DM	Other	IGS	16753	22578	0.412237
Outcast-2_DAn	Non-LTR_retrotransposon	Jockey	206	223	0.513219
P-1_DBp	DNA	P	25	33	0.420888
P-1_DY	DNA	P	1846	889	1.15364
Pifo_I	LTR	Gypsy	774	3875	0.110971
Pifo_LTR	LTR	Gypsy	698	279	1.38992
PLACW_DM	DNA	P	401	30	7.42614
POGO	DNA	TcMar-Pogo	7244	7258	0.5545
Polinton-1_DY	DNA	Maverick	873	1614	0.300504
Polinton-2_DK	DNA	Maverick	1	5	0.111114
PROTOP	DNA	P	68638	32167	1.18548
PROTOP_A	DNA	P	102221	41676	1.36268
PROTOP_B	DNA	P	26501	14306	1.02916
QUASIMODO_I	LTR	Gypsy	29796	41410	0.399754
QUASIMODO_LTR	LTR	Gypsy	38911	13859	1.55984
QUASIMODO2-I_DM	LTR	Gypsy	15676	15632	0.557135
QUASIMODO2-LTR_DM	LTR	Gypsy	436	544	0.445274
R-Rsp_SAT	Complex_satellite	Rsp	5930	23648	0.139316
R1_DEr	Non-LTR_retrotransposon	R1	1115	276	2.24443
R1_DM	Non-LTR_retrotransposon	R1	1914643	168979	6.29499
R1_DPs	Non-LTR_retrotransposon	R1	37	0	NA
R1_DSe	Non-LTR_retrotransposon	R1	37726	2630	7.96939
R1_DSi	Non-LTR_retrotransposon	R1	20619	1704	6.72261
R1_DYa	Non-LTR_retrotransposon	R1	5770	570	5.62394
R1-1_DEr	Non-LTR_retrotransposon	R1	1295	340	2.11607
R1-1_DK	Non-LTR_retrotransposon	R1	172	76	1.25735
R1-1_DSi	Non-LTR_retrotransposon	R1	21877	1575	7.71698
R1-1_DYa	Non-LTR_retrotransposon	R1	6135	829	4.1115
R1-2_DM	Non-LTR_retrotransposon	R1	18480	1999	5.13605
R1-2_DTa	Non-LTR_retrotransposon	R1	2094	411	2.83058
R1-3_DYa	Non-LTR_retrotransposon	R1	1815	185	5.45061
R1-4_DYa	Non-LTR_retrotransposon	R1	3176	710	2.4852
R1-5_DK	Non-LTR_retrotransposon	R1	2078	358	3.2248
R1-5_DYa	Non-LTR_retrotransposon	R1	10150	1165	4.84039
R1-5B_DK	Non-LTR_retrotransposon	R1	940	199	2.62431
R1-7_DPer	Non-LTR_retrotransposon	R1	1251	61	11.3938
R1A_DAn	Non-LTR_retrotransposon	R1	191	0	NA
R2_DM	Non-LTR_retrotransposon	R2	168576	26853	3.48773
R2_DSe	Non-LTR_retrotransposon	R2	12	22	0.303039
R2_DSi	Non-LTR_retrotransposon	R2	2111	311	3.7711
REP-1_DEl	Other	Other	2	0	NA
REP-1_DTa	Other	Other	1799	845	1.18281
REP-2_DTa	Other	Other	368	306	0.668138
ROO_I	LTR	Pao	163571	187087	0.485739
ROO_LTR	LTR	Pao	15223	2870	2.94685
ROOA_I	LTR	Pao	13623	22201	0.34091
ROOA_LTR	LTR	Pao	6446	2114	1.69405
ROVER-I_DM	LTR	Gypsy	7934	20444	0.215609
ROVER-LTR_DM	LTR	Gypsy	153	2904	0.0292708
RSP-LIKE_SAT	Complex_satellite	Satellite	710	838	0.470711
S_DM	DNA	TcMar-Tc1	20484	14335	0.793884
S2_DM	DNA	TcMar-Tc1	3940	2636	0.830407
Stalker2_I	LTR	Gypsy	32447	11318	1.59274
Stalker2_LTR	LTR	Gypsy	2381	1212	1.09143
Stalker3_LTR	LTR	Gypsy	2921	1587	1.02257
STALKER4_I	LTR	Gypsy	80093	91948	0.483941
STALKER4_LTR	LTR	Gypsy	36102	10824	1.85303
TABOR_I	LTR	Gypsy	22925	23051	0.552535
TABOR_LTR	LTR	Gypsy	11567	2244	2.86377
TAHRE	Non-LTR_retrotransposon	Jockey	91056	18437	2.74384
TART_B1	Non-LTR_retrotransposon	Jockey	59078	9094	3.6092
TART_DV	Non-LTR_retrotransposon	Jockey	27564	6168	2.48278
TART-A	Non-LTR_retrotransposon	Jockey	231745	21005	6.12954
TC1_DM	DNA	TcMar-Tc1	18428	6225	1.64467
TC1-2_DM	DNA	TcMar-Tc1	1501	6700	0.124465
TIRANT_I	LTR	Gypsy	14140	9868	0.796087
TIRANT_LTR	LTR	Gypsy	16498	1287	7.12185
TOM_I	LTR	Gypsy	2	11	0.101013
Transib-1_DRh	DNA	CMC-Transib	1	1	0.555572
Transib-10_DAn	DNA	CMC-Transib	696	116	3.33343
Transib-4_DBp	DNA	CMC-Transib	811	1311	0.343683
Transib-6_DAn	DNA	CMC-Transib	2	159	0.00698832
Transib-6_DBp	DNA	CMC-Transib	48	726	0.036732
Transib-7_DRh	DNA	CMC-Transib	688	158	2.4192
Transib-8_DAn	DNA	CMC-Transib	2	430	0.00258405
TRANSIB1	DNA	CMC-Transib	744	2298	0.179872
TRANSIB2	DNA	CMC-Transib	7086	9759	0.4034
TRANSIB3	DNA	CMC-Transib	1927	5599	0.19121
TRANSIB4	DNA	CMC-Transib	3116	2211	0.782977
Transib4_DP	DNA	CMC-Transib	52	270	0.106999
Transib5	DNA	CMC-Transib	2663	3537	0.418289
TRANSPAC_I	LTR	Gypsy	6120	14751	0.2305
TRANSPAC_LTR	LTR	Gypsy	4558	2433	1.04081
Ulysses_I	LTR	Gypsy	4	0	NA
ZAM_I	LTR	Gypsy	7150	13229	0.300275
ZAM_LTR	LTR	Gypsy	2126	917	1.28805

## Sheet: S2 cells
S2 Table. Raw and normalized counts of reads mapped to the complex repeats.
Repeat	Group	Family	ChIP_count	Input_count	NormRatio
260bp_SAT	Complex_satellite	1pt688	228	64	5.44453
353bp_SAT	Complex_satellite	1pt688	28700	4951	8.8592
356bp_SAT	Complex_satellite	1pt688	235	213	1.68614
359bp_SAT	Complex_satellite	1pt688	30914	3406	13.8713
360bp_SAT	Satellite	Satellite	81	171	0.723926
A-rich	Simple_repeat	Simple_satellite	31	12	3.94808
ACCORD_I	LTR	Gypsy	1117	1147	1.48832
ACCORD_LTR	LTR	Gypsy	619	562	1.68329
ACCORD2_I	LTR	Gypsy	1323	1639	1.23363
ACCORD2_LTR	LTR	Gypsy	103	94	1.67461
Baggins1	Non-LTR_retrotransposon	LOA	10864	14876	1.11612
BARI_DM	DNA	TcMar-Tc1	4080	2761	2.25839
BARI1	DNA	TcMar-Tc1	35	146	0.366371
BATUMI_I	LTR	Pao	11604	14813	1.19721
BATUMI_LTR	LTR	Pao	385	631	0.932474
BEL_I	LTR	Pao	33511	29981	1.70823
BEL_LTR	LTR	Pao	1797	1501	1.82967
BEL-1_DBi-I	LTR	Pao	14	39	0.548616
BEL-1_DBp-I	LTR	Pao	20	29	1.05399
BEL-1_DRh-I	LTR	Pao	289	384	1.1502
BEL-1_DRh-LTR	LTR	Pao	2	0	NA
BEL-10_DBp-I	LTR	Pao	2	2	1.52829
BEL-11_DEl-I	LTR	Pao	30	74	0.619577
BEL-12_DEl-I	LTR	Pao	129	118	1.67076
BEL-13_DP-I	LTR	Pao	44	22	3.05658
BEL-13_DWil-I	LTR	Pao	15	40	0.573108
BEL-14_DEl-I	LTR	Pao	38	92	0.63125
BEL-14_DP-I	LTR	Pao	293	525	0.852931
BEL-14_DTa-I	LTR	Pao	2	0	NA
BEL-15_DEl-I	LTR	Pao	42	88	0.729411
BEL-17_DEl-I	LTR	Pao	664	1045	0.971085
BEL-17_DTa-I	LTR	Pao	8	20	0.611315
BEL-19_DAn-I	LTR	Pao	139	192	1.10642
BEL-2_DAn-I	LTR	Pao	35	48	1.11438
BEL-2_DBp-I	LTR	Pao	22	52	0.646584
BEL-2_Deu-I	LTR	Pao	152	246	0.944308
BEL-2_DSe-I	LTR	Pao	2123	2714	1.19549
BEL-2_DSe-LTR	LTR	Pao	54	42	1.96494
BEL-2_DVir-I	LTR	Pao	97	120	1.23537
BEL-22_DTa-I	LTR	Pao	20	80	0.382072
BEL-3_DEl-I	LTR	Pao	70	80	1.33725
BEL-3_Deu-I	LTR	Pao	92	98	1.43472
BEL-3_DFi-I	LTR	Pao	691	939	1.12465
BEL-3_DPer-I	LTR	Pao	38	26	2.23365
BEL-3_DVir-I	LTR	Pao	12	33	0.555741
BEL-3_DWil-I	LTR	Pao	2	10	0.305658
BEL-3_DYa-I	LTR	Pao	268	447	0.916289
BEL-4_DBi-I	LTR	Pao	44	71	0.947108
BEL-4_DEl-I	LTR	Pao	129	138	1.42862
BEL-4_DEu-I	LTR	Pao	150	176	1.30252
BEL-4_DFi-I	LTR	Pao	704	968	1.11148
BEL-4_DPer-I	LTR	Pao	14	40	0.534901
BEL-4_DRh-I	LTR	Pao	28	28	1.52829
BEL-4_DVir-I	LTR	Pao	6	0	NA
BEL-4_DYa-I	LTR	Pao	152	324	0.716975
BEL-5_DAn-I	LTR	Pao	58	88	1.00728
BEL-5_DRh-I	LTR	Pao	6	12	0.764144
BEL-5_DWil-I	LTR	Pao	187	244	1.17127
BEL-5_DYa-I	LTR	Pao	70	79	1.35418
BEL-6_DBp-I	LTR	Pao	20	21	1.45551
BEL-6_DMoj-I	LTR	Pao	12	2	9.16973
BEL-6_DRh-I	LTR	Pao	65	68	1.46086
BEL-6_DYa-I	LTR	Pao	4372	5123	1.30425
BEL-8_DEl-LTR	LTR	Pao	2	4	0.764144
BEL-9_DWil-I	LTR	Pao	76	90	1.29055
BEL1-I_DV	LTR	Pao	510	857	0.909483
BEL2-I_Dmoj	LTR	Pao	22	17	1.97779
BEL2-I_Dya	LTR	Pao	421	602	1.06879
BEL3-I_Dpse	LTR	Pao	10	23	0.664473
Bica_I	LTR	Gypsy	4098	3811	1.64338
Bica_LTR	LTR	Gypsy	141	138	1.56151
BLASTOPIA_I	LTR	Gypsy	2928	3465	1.29144
BLASTOPIA_LTR	LTR	Gypsy	544	461	1.80345
BLOOD_I	LTR	Gypsy	9019	12072	1.14179
BLOOD_LTR	LTR	Gypsy	1105	1679	1.00581
BS	Non-LTR_retrotransposon	Jockey	2148	2949	1.11318
BS2	Non-LTR_retrotransposon	Jockey	7316	10278	1.08785
BS3_DM	Non-LTR_retrotransposon	Jockey	2383	2782	1.3091
BS4_DM	Non-LTR_retrotransposon	Jockey	34	64	0.811903
BURDOCK_I	LTR	Gypsy	4959	6665	1.1371
BURDOCK_LTR	LTR	Gypsy	260	439	0.905137
Chimpo_I	LTR	Gypsy	1619	2151	1.1503
Chimpo_LTR	LTR	Gypsy	72	142	0.774907
Chouto_I	LTR	Gypsy	1746	2071	1.28846
Chouto_LTR	LTR	Gypsy	658	798	1.26017
CIRCE	LTR	Gypsy	3102	3560	1.33167
Copia_I	LTR	Copia	3803	5666	1.02578
Copia_LTR	LTR	Copia	111	74	2.29243
Copia-1_DBi-I	LTR	Copia	89	106	1.28319
Copia-1_DFi-I	LTR	Copia	100	135	1.13207
Copia-1_DSe-I	LTR	Copia	336	395	1.30001
Copia-1_DSe-LTR	LTR	Copia	4	4	1.52829
Copia-1_DSim-I	LTR	Copia	1180	1433	1.25847
Copia-1_DSim-LTR	LTR	Copia	39	74	0.805449
Copia-1_DVir-I	LTR	Copia	332	387	1.31109
Copia-1_DWil-I	LTR	Copia	14	48	0.445751
Copia-1-I_DY	LTR	Copia	12	30	0.611315
Copia-2_DKi-I	LTR	Copia	18	18	1.52829
Copia-2_DPer-I	LTR	Copia	501	679	1.12765
Copia-2_DTa-I	LTR	Copia	10	12	1.27357
Copia-2_DYa-I	LTR	Copia	141	198	1.08833
Copia-2_DYa-LTR	LTR	Copia	42	43	1.49275
Copia-29_DP-I	LTR	Copia	6	28	0.32749
Copia-3_DAn-I	LTR	Copia	22	2	16.8112
Copia-3_DBp-I	LTR	Copia	367	612	0.916474
Copia-3_DEu-I	LTR	Copia	92	104	1.35195
Copia-3_DMoj-I	LTR	Copia	32	36	1.35848
Copia-3_DWil-I	LTR	Copia	5	8	0.95518
Copia-6_DWil-I	LTR	Copia	18	32	0.859662
Copia1-I_DM	LTR	Copia	5213	3361	2.37042
Copia1-I_Dpse	LTR	Copia	26	28	1.41913
Copia1-LTR_DM	LTR	Copia	112	72	2.37734
Copia2_I	LTR	Copia	3588	4709	1.16447
Copia2_LTR_DM	LTR	Copia	58	111	0.798565
CR1-1_DEl	Non-LTR_retrotransposon	CR1	24	30	1.22263
CR1-2_DF	Non-LTR_retrotransposon	CR1	42	30	2.1396
CR1-9_DTa	Non-LTR_retrotransposon	CR1	6	12	0.764144
DIVER_I	LTR	Pao	14062	18779	1.14441
DIVER_LTR	LTR	Pao	112	140	1.22263
DIVER2_I	LTR	Pao	1590	2195	1.10705
DIVER2_LTR	LTR	Pao	814	794	1.56678
DM1731_I	LTR	Copia	159381	69235	3.51817
DM1731_LTR	LTR	Copia	9950	4943	3.07637
DM176_I	LTR	Gypsy	24862	26735	1.42122
DM176_LTR	LTR	Gypsy	1829	2399	1.16517
DM297_I	LTR	Gypsy	16475	13178	1.91065
DM297_LTR	LTR	Gypsy	7937	5782	2.09789
DM412	LTR	Gypsy	2830	4078	1.06058
DM412B_LTR	LTR	Gypsy	637	843	1.15483
dmau_rDNA_18S_rDNA	Other	rDNA	38	46	1.2625
dmau_rDNA_28S_rDNA	Other	rDNA	58	106	0.836233
dmau_rDNA_5_8S_rDNA	Other	rDNA	2	6	0.50943
dmau_rDNA_ETS	Other	rDNA	2	0	NA
DMCR1A	Non-LTR_retrotransposon	CR1	12490	16766	1.13851
dmel_rDNA_18S_rDNA	Other	rDNA	10436	20155	0.791328
dmel_rDNA_28S_rDNA	Other	rDNA	6235	12271	0.776537
dmel_rDNA_5_8S_rDNA	Other	rDNA	4	0	NA
dmel_rDNA_ETS	Other	rDNA	132	101	1.99737
dmel_rDNA_ITS1	Other	rDNA	199	219	1.38872
dmel_rDNA_ITS2	Other	rDNA	55	47	1.78842
DMLTR5	LTR	Gypsy	3141	691	6.94697
DMRP1	Other	Other	37	44	1.28515
DMRPR	Other	Other	40	62	0.985993
DMRT1A	Non-LTR_retrotransposon	R1	6606	8890	1.13564
DMRT1B	Non-LTR_retrotransposon	R1	24254	26561	1.39555
DMRT1C	Non-LTR_retrotransposon	R1	2015	2862	1.076
DMTOM1_LTR	LTR	Gypsy	163	108	2.30658
DNA3-1_DF	DNA	DNA	42	47	1.3657
DNA4-1_DK	RC	Helitron	2	4	0.764144
DNAREP1_DM	RC	Helitron	3837	5265	1.11378
DNAREP1_DSim	RC	Helitron	5044	7494	1.02865
DNAREP1_DYak	RC	Helitron	1341	1802	1.13731
DNAREP2_DSim	RC	Helitron	8	54	0.226413
DOC	Non-LTR_retrotransposon	Jockey	16472	18967	1.32725
DOC2_DM	Non-LTR_retrotransposon	Jockey	4077	5791	1.07595
DOC3_DM	Non-LTR_retrotransposon	Jockey	8463	9548	1.35462
DOC4_DM	Non-LTR_retrotransposon	Jockey	1185	1367	1.32482
DOC5_DM	Non-LTR_retrotransposon	Jockey	1134	1304	1.32905
DOC6_DM	Non-LTR_retrotransposon	Jockey	1158	1292	1.36978
DODECA_SAT	Simple_repeat	Simple_satellite	102912	30451	5.16499
dsech_rDNA_18S_rDNA	Other	rDNA	58	58	1.52829
dsech_rDNA_28S_rDNA	Other	rDNA	44	112	0.600399
dsim_rDNA_18S_rDNA	Other	rDNA	32	42	1.16441
dsim_rDNA_28S_rDNA	Other	rDNA	78	93	1.28179
dsim_rDNA_5_8S_rDNA	Other	rDNA	243	561	0.661986
FB4_DM	DNA	TcMar-Tc1	995	1268	1.19925
FROGGER_I	LTR	Copia	403	528	1.16648
FROGGER_LTR	LTR	Copia	4	0	NA
FW_DM	Non-LTR_retrotransposon	Jockey	30202	35957	1.28368
FW2_DM	Non-LTR_retrotransposon	Jockey	503	782	0.98303
FW3_DM	Non-LTR_retrotransposon	Jockey	542	610	1.35792
G_DM	Non-LTR_retrotransposon	Jockey	2589	3900	1.01455
G-rich	Simple_repeat	Simple_satellite	12	19	0.965235
G2_DM	Non-LTR_retrotransposon	Jockey	10054	2299	6.68352
G3_DM	Non-LTR_retrotransposon	Jockey	552	732	1.15248
G4_DM	Non-LTR_retrotransposon	Jockey	678	1252	0.82762
G5_DM	Non-LTR_retrotransposon	Jockey	6217	4126	2.3028
G5A_DM	Non-LTR_retrotransposon	Jockey	2022	2619	1.17992
G6_DM	Non-LTR_retrotransposon	Jockey	1410	1669	1.29112
G7_DM	Non-LTR_retrotransposon	Jockey	227	198	1.75213
GA-rich	Simple_repeat	Simple_satellite	2441	994	3.75307
GTWIN_I	LTR	Gypsy	1748	2395	1.11543
GTWIN_LTR	LTR	Gypsy	484	590	1.25371
Gypsy_6B	LTR	Gypsy	7452	7017	1.62303
Gypsy_I	LTR	Gypsy	6072	7504	1.23664
Gypsy_LTR	LTR	Gypsy	1044	1558	1.02409
Gypsy-1_DAn-I	LTR	Gypsy	124	162	1.1698
Gypsy-1_DBi-I	LTR	Gypsy	4	0	NA
Gypsy-1_DG-I	LTR	Gypsy	2	0	NA
Gypsy-1_DRh-I	LTR	Gypsy	114	160	1.08891
Gypsy-1_DSe-I	LTR	Gypsy	839	1110	1.15517
Gypsy-1_DSe-LTR	LTR	Gypsy	48	40	1.83395
Gypsy-1_DSim-I	LTR	Gypsy	2086	2695	1.18294
Gypsy-1_DSim-LTR	LTR	Gypsy	77	98	1.2008
Gypsy-10_DBp-I	LTR	Gypsy	206	308	1.02217
Gypsy-10_DEu-I	LTR	Gypsy	86	86	1.52829
Gypsy-10_DMoj-I	LTR	Gypsy	240	201	1.82482
Gypsy-10_DMoj-LTR	LTR	Gypsy	103	82	1.91968
Gypsy-10_DSim-I	LTR	Gypsy	328	441	1.13669
Gypsy-10_DTa-I	LTR	Gypsy	60	10	9.16973
Gypsy-10_DWil-I	LTR	Gypsy	8	2	6.11315
Gypsy-11_DBp-I	LTR	Gypsy	8	12	1.01886
Gypsy-11_DFi-I	LTR	Gypsy	82	114	1.0993
Gypsy-11_DSim-I	LTR	Gypsy	1253	1673	1.14462
Gypsy-12_DFi-I	LTR	Gypsy	159	228	1.06578
Gypsy-12_DRh-I	LTR	Gypsy	121	123	1.50344
Gypsy-12_DSim-I	LTR	Gypsy	565	655	1.31829
Gypsy-12_DSim-LTR	LTR	Gypsy	12	2	9.16973
Gypsy-12_DVir-I	LTR	Gypsy	151	38	6.07294
Gypsy-12_DVir-LTR	LTR	Gypsy	10	12	1.27357
Gypsy-13_DAn-I	LTR	Gypsy	12	4	4.58487
Gypsy-13_DEl-I	LTR	Gypsy	48	32	2.29243
Gypsy-13_DEu-I	LTR	Gypsy	30	50	0.916973
Gypsy-13_DFi-I	LTR	Gypsy	24	8	4.58487
Gypsy-13_DRh-I	LTR	Gypsy	166	150	1.69131
Gypsy-13_DSim-I	LTR	Gypsy	2315	3123	1.13288
Gypsy-13_DSim-LTR	LTR	Gypsy	1825	2692	1.03608
Gypsy-13_DVir-I	LTR	Gypsy	121	166	1.11399
Gypsy-14_DAn-I	LTR	Gypsy	46	60	1.17169
Gypsy-14_DBi-I	LTR	Gypsy	50	93	0.821661
Gypsy-14_DFi-I	LTR	Gypsy	10	28	0.545817
Gypsy-15_DBp-I	LTR	Gypsy	24	36	1.01886
Gypsy-15_DEl-I	LTR	Gypsy	26	12	3.31129
Gypsy-15_DEl-LTR	LTR	Gypsy	24	38	0.965235
Gypsy-15_DRh-I	LTR	Gypsy	82	138	0.908114
Gypsy-15_DRh-LTR	LTR	Gypsy	10	10	1.52829
Gypsy-15_DWil-I	LTR	Gypsy	94	150	0.957728
Gypsy-16_DBi-I	LTR	Gypsy	25	24	1.59197
Gypsy-16_DRh-I	LTR	Gypsy	378	382	1.51229
Gypsy-17_DAn-I	LTR	Gypsy	18	34	0.809094
Gypsy-17_DBp-I	LTR	Gypsy	2	0	NA
Gypsy-17_DRh-I	LTR	Gypsy	118	114	1.58191
Gypsy-17_DTa-I	LTR	Gypsy	107	64	2.55511
Gypsy-18_DAn-I	LTR	Gypsy	84	168	0.764144
Gypsy-18_DEl-I	LTR	Gypsy	42	84	0.764144
Gypsy-18_DTa-I	LTR	Gypsy	8	12	1.01886
Gypsy-18_DTa-LTR	LTR	Gypsy	4	14	0.436654
Gypsy-19_DEl-I	LTR	Gypsy	6	22	0.416806
Gypsy-19_DTa-I	LTR	Gypsy	38	62	0.936693
Gypsy-2_DAn-I	LTR	Gypsy	198	205	1.4761
Gypsy-2_DBp-I	LTR	Gypsy	220	232	1.44924
Gypsy-2_DGri-I	LTR	Gypsy	8	29	0.421597
Gypsy-2_DPer-I	LTR	Gypsy	43	72	0.912728
Gypsy-2_DRh-LTR	LTR	Gypsy	20	104	0.293902
Gypsy-2_DSe-I	LTR	Gypsy	1354	1652	1.2526
Gypsy-2_DSe-LTR	LTR	Gypsy	105	82	1.95696
Gypsy-2_DSim-I	LTR	Gypsy	608	857	1.08425
Gypsy-2_DSim-LTR	LTR	Gypsy	280	401	1.06713
Gypsy-2_DTa-I	LTR	Gypsy	28	40	1.0698
Gypsy-20_DAn-I	LTR	Gypsy	24	16	2.29243
Gypsy-20_DBp-I	LTR	Gypsy	291	391	1.13742
Gypsy-20_DEl-I	LTR	Gypsy	264	307	1.31423
Gypsy-21_DAn-I	LTR	Gypsy	12	4	4.58487
Gypsy-21_DEl-I	LTR	Gypsy	40	70	0.873308
Gypsy-21_DEl-LTR	LTR	Gypsy	29	10	4.43204
Gypsy-21_DWil-I	LTR	Gypsy	12	14	1.30996
Gypsy-21_DY-I	LTR	Gypsy	38	62	0.936693
Gypsy-22_DWil-I	LTR	Gypsy	9	12	1.14622
Gypsy-22_DYa-I	LTR	Gypsy	498	665	1.14449
Gypsy-23_DEl-I	LTR	Gypsy	525	802	1.00044
Gypsy-23_DYa-I	LTR	Gypsy	20	62	0.492996
Gypsy-24_DBp-I	LTR	Gypsy	2	8	0.382072
Gypsy-24_DEl-I	LTR	Gypsy	33	54	0.933954
Gypsy-24_DWil-I	LTR	Gypsy	132	134	1.50548
Gypsy-24_DY-I	LTR	Gypsy	983	1366	1.09979
Gypsy-24_DYa-I	LTR	Gypsy	943	1081	1.33319
Gypsy-24_DYa-LTR	LTR	Gypsy	14	52	0.411462
Gypsy-25_DAn-I	LTR	Gypsy	14	22	0.972547
Gypsy-25_DEl-I	LTR	Gypsy	244	252	1.47977
Gypsy-25_DYa-I	LTR	Gypsy	2	0	NA
Gypsy-26_DBp-I	LTR	Gypsy	556	507	1.67599
Gypsy-26_DPse-I	LTR	Gypsy	5	0	NA
Gypsy-26_DYa-I	LTR	Gypsy	2666	3501	1.16379
Gypsy-26_DYa-LTR	LTR	Gypsy	526	827	0.972043
Gypsy-27_DYa-I	LTR	Gypsy	282	268	1.60812
Gypsy-27_DYa-LTR	LTR	Gypsy	2	14	0.218327
Gypsy-28_DAn-I	LTR	Gypsy	2	8	0.382072
Gypsy-28_DAn-LTR	LTR	Gypsy	10	0	NA
Gypsy-28_DYa-I	LTR	Gypsy	29	36	1.23112
Gypsy-29_DAn-LTR	LTR	Gypsy	20	54	0.566033
Gypsy-29_DWil-I	LTR	Gypsy	2	16	0.191036
Gypsy-29_DYa-I	LTR	Gypsy	190	238	1.22006
Gypsy-29_DYa-LTR	LTR	Gypsy	7	0	NA
Gypsy-3_DBi-LTR	LTR	Gypsy	2	0	NA
Gypsy-3_DFi-I	LTR	Gypsy	21	8	4.01176
Gypsy-3_DGri-I	LTR	Gypsy	5	12	0.636787
Gypsy-3_DKi-I	LTR	Gypsy	3866	4285	1.37885
Gypsy-3_DRh-I	LTR	Gypsy	1052	1531	1.05014
Gypsy-3_DRh-LTR	LTR	Gypsy	46	84	0.83692
Gypsy-3_DSe-I	LTR	Gypsy	166	251	1.01074
Gypsy-3_DSim-I	LTR	Gypsy	287	356	1.23208
Gypsy-30_DWil-I	LTR	Gypsy	1324	1806	1.12041
Gypsy-31_DEl-I	LTR	Gypsy	799	960	1.27198
Gypsy-31_DEl-LTR	LTR	Gypsy	14	4	5.34901
Gypsy-31_DWil-I	LTR	Gypsy	2	4	0.764144
Gypsy-31_DYa-I	LTR	Gypsy	519	489	1.62205
Gypsy-32_DAn-I	LTR	Gypsy	36	28	1.96494
Gypsy-32_DEl-I	LTR	Gypsy	413	278	2.27044
Gypsy-34_DEl-I	LTR	Gypsy	214	336	0.973374
Gypsy-36_DEl-I	LTR	Gypsy	8	12	1.01886
Gypsy-37_DEl-I	LTR	Gypsy	28	54	0.792446
Gypsy-37_DWil-I	LTR	Gypsy	2	6	0.50943
Gypsy-38_DAn-I	LTR	Gypsy	155	186	1.27357
Gypsy-38_DWil-I	LTR	Gypsy	4	0	NA
Gypsy-4_DAn-LTR	LTR	Gypsy	6	24	0.382072
Gypsy-4_DBi-I	LTR	Gypsy	378	572	1.00995
Gypsy-4_DBi-LTR	LTR	Gypsy	6	8	1.14622
Gypsy-4_DEl-I	LTR	Gypsy	2	2	1.52829
Gypsy-4_DRh-I	LTR	Gypsy	61	58	1.60734
Gypsy-4_DSe-I	LTR	Gypsy	484	575	1.28642
Gypsy-4_DSe-LTR	LTR	Gypsy	2	4	0.764144
Gypsy-4_DSim-I	LTR	Gypsy	783	1064	1.12467
Gypsy-4_DSim-LTR	LTR	Gypsy	184	172	1.63491
Gypsy-40_DAn-I	LTR	Gypsy	54	78	1.05805
Gypsy-41_DAn-I	LTR	Gypsy	4	7	0.873308
Gypsy-42_DWil-I	LTR	Gypsy	36	16	3.43865
Gypsy-43_DWil-I	LTR	Gypsy	8	12	1.01886
Gypsy-45_DWil-I	LTR	Gypsy	4	24	0.254715
Gypsy-46_DWil-I	LTR	Gypsy	4	0	NA
Gypsy-5_DAn-I	LTR	Gypsy	2	0	NA
Gypsy-5_DBp-I	LTR	Gypsy	10	0	NA
Gypsy-5_DEl-I	LTR	Gypsy	4	4	1.52829
Gypsy-5_DEl-LTR	LTR	Gypsy	16	25	0.978105
Gypsy-5_DEr-LTR	LTR	Gypsy	22	7	4.80319
Gypsy-5_DKi-I	LTR	Gypsy	150	248	0.924368
Gypsy-5_DKi-LTR	LTR	Gypsy	28	53	0.807398
Gypsy-5_DSe-I	LTR	Gypsy	544	648	1.28301
Gypsy-5_DSim-I	LTR	Gypsy	433	492	1.34502
Gypsy-52_DEl-I	LTR	Gypsy	673	965	1.06584
Gypsy-53_DEl-I	LTR	Gypsy	109	171	0.974172
Gypsy-54_DEl-I	LTR	Gypsy	6	18	0.50943
Gypsy-57_DEl-I	LTR	Gypsy	8	51	0.239732
Gypsy-6_DBi-I	LTR	Gypsy	162	270	0.916973
Gypsy-6_DEu-I	LTR	Gypsy	447	549	1.24434
Gypsy-6_DFi-I	LTR	Gypsy	18	14	1.96494
Gypsy-6_DGri-I	LTR	Gypsy	92	67	2.09855
Gypsy-6_DPer-I	LTR	Gypsy	90	128	1.07458
Gypsy-6_DRh-I	LTR	Gypsy	243	339	1.0955
Gypsy-6_DSe-I	LTR	Gypsy	2326	3085	1.15229
Gypsy-6_DSe-LTR	LTR	Gypsy	6	5	1.83395
Gypsy-6_DSim-I	LTR	Gypsy	539	648	1.27122
Gypsy-6_DSim-LTR	LTR	Gypsy	24	22	1.66722
Gypsy-6_DTa-I	LTR	Gypsy	182	215	1.29371
Gypsy-60_DWil-I	LTR	Gypsy	10	0	NA
Gypsy-7_DBi-I	LTR	Gypsy	427	374	1.74486
Gypsy-7_DEl-LTR	LTR	Gypsy	39	28	2.12869
Gypsy-7_DFi-I	LTR	Gypsy	457	328	2.12935
Gypsy-7_DSe-I	LTR	Gypsy	206	287	1.09696
Gypsy-7_DSe-LTR	LTR	Gypsy	26	48	0.827823
Gypsy-7_DSim-I	LTR	Gypsy	428	678	0.96476
Gypsy-7_DSim-LTR	LTR	Gypsy	124	141	1.34403
Gypsy-7_DVir-I	LTR	Gypsy	450	605	1.13674
Gypsy-7_DWil-I	LTR	Gypsy	6	8	1.14622
Gypsy-8_DAn-I	LTR	Gypsy	24	14	2.61992
Gypsy-8_DBi-I	LTR	Gypsy	122	130	1.43424
Gypsy-8_DEl-I	LTR	Gypsy	502	826	0.928815
Gypsy-8_DEl-LTR	LTR	Gypsy	4	6	1.01886
Gypsy-8_DEu-I	LTR	Gypsy	8	16	0.764144
Gypsy-8_DFi-I	LTR	Gypsy	18	18	1.52829
Gypsy-8_DPer-I	LTR	Gypsy	2	4	0.764144
Gypsy-8_DSe-I	LTR	Gypsy	52	69	1.15175
Gypsy-8_DSim-I	LTR	Gypsy	372	480	1.18442
Gypsy-8_DTa-I	LTR	Gypsy	78	39	3.05658
Gypsy-8_DVir-I	LTR	Gypsy	140	199	1.07518
Gypsy-9_DEl-I	LTR	Gypsy	16	26	0.940485
Gypsy-9_DFi-I	LTR	Gypsy	30	78	0.587803
Gypsy-9_DRh-I	LTR	Gypsy	6	22	0.416806
Gypsy-9_DSim-I	LTR	Gypsy	152	162	1.43395
Gypsy-9_DSim-LTR	LTR	Gypsy	603	705	1.30717
Gypsy1-I_DM	LTR	Gypsy	14873	25340	0.89701
Gypsy1-I_Dmoj	LTR	Gypsy	8	2	6.11315
Gypsy1-I_Dya	LTR	Gypsy	80	146	0.837418
Gypsy1-LTR_DM	LTR	Gypsy	252	630	0.611315
Gypsy10_I	LTR	Gypsy	1583	2011	1.20302
Gypsy10_LTR	LTR	Gypsy	344	354	1.48512
Gypsy10-I_Dya	LTR	Gypsy	120	96	1.91036
Gypsy11_I	LTR	Gypsy	89	139	0.978545
Gypsy11_LTR	LTR	Gypsy	56	70	1.22263
Gypsy11-I_Dya	LTR	Gypsy	297	511	0.888262
Gypsy11-LTR_Dya	LTR	Gypsy	108	173	0.954076
Gypsy12_I	LTR	Gypsy	4784	4732	1.54508
Gypsy12_LTR	LTR	Gypsy	3091	2993	1.57833
Gypsy12-I_Dya	LTR	Gypsy	456	774	0.900387
Gypsy12-LTR_Dya	LTR	Gypsy	28	57	0.750738
Gypsy12A_LTR	LTR	Gypsy	1227	1667	1.1249
Gypsy13-I_Dpse	LTR	Gypsy	152	262	0.886641
Gypsy13-I_Dya	LTR	Gypsy	79	82	1.47238
Gypsy13-LTR_Dya	LTR	Gypsy	22	12	2.80186
Gypsy14-I_Dpse	LTR	Gypsy	12	6	3.05658
Gypsy15-I_Dpse	LTR	Gypsy	8	0	NA
Gypsy15-I_Dya	LTR	Gypsy	208	235	1.3527
Gypsy16-I_Dya	LTR	Gypsy	100	112	1.36454
Gypsy16-LTR_Dya	LTR	Gypsy	10	12	1.27357
Gypsy18-I_Dya	LTR	Gypsy	182	339	0.820497
Gypsy2_I	LTR	Gypsy	10945	9451	1.76988
Gypsy2_LTR	LTR	Gypsy	393	343	1.75107
Gypsy2-I_DM	LTR	Gypsy	2191	2908	1.15147
Gypsy2-LTR_DM	LTR	Gypsy	2013	2443	1.25929
Gypsy20-I_Dpse	LTR	Gypsy	4	4	1.52829
Gypsy20-I_Dya	LTR	Gypsy	167	247	1.0333
Gypsy20-LTR_Dya	LTR	Gypsy	2	14	0.218327
Gypsy22-I_Dpse	LTR	Gypsy	6	6	1.52829
Gypsy3_I	LTR	Gypsy	1114	1586	1.07346
Gypsy3_LTR	LTR	Gypsy	51	76	1.02556
Gypsy3-I_Dya	LTR	Gypsy	150	182	1.25958
Gypsy4_I	LTR	Gypsy	4769	5952	1.22453
Gypsy4_LTR	LTR	Gypsy	587	757	1.18508
Gypsy4-I_Dya	LTR	Gypsy	578	571	1.54702
Gypsy4-LTR_Dya	LTR	Gypsy	12	10	1.83395
Gypsy5_I	LTR	Gypsy	1180	1105	1.63202
Gypsy5_LTR	LTR	Gypsy	483	532	1.38753
Gypsy5-I_Dpse	LTR	Gypsy	8	32	0.382072
Gypsy5-I_Dya	LTR	Gypsy	22	40	0.840559
Gypsy5-LTR_Dya	LTR	Gypsy	6	38	0.241309
Gypsy6_I	LTR	Gypsy	3799	4623	1.25589
Gypsy6_LTR	LTR	Gypsy	570	496	1.7563
Gypsy6-I_Dmoj	LTR	Gypsy	26	0	NA
Gypsy6-I_Dya	LTR	Gypsy	96	85	1.72607
Gypsy6A_LTR	LTR	Gypsy	1052	1303	1.23389
Gypsy7_I	LTR	Gypsy	1213	1873	0.989757
Gypsy7_LTR	LTR	Gypsy	167	266	0.95949
Gypsy7-I_Dya	LTR	Gypsy	574	440	1.99372
Gypsy7-LTR_Dya	LTR	Gypsy	54	15	5.50184
Gypsy8_I	LTR	Gypsy	739	1228	0.919711
Gypsy8_LTR	LTR	Gypsy	80	92	1.32895
Gypsy8-I_Dpse	LTR	Gypsy	304	444	1.0464
Gypsy8-I_Dya	LTR	Gypsy	30	52	0.881705
Gypsy9_I	LTR	Gypsy	670	1064	0.962362
Gypsy9_LTR	LTR	Gypsy	115	84	2.0923
Gypsy9-I_Dya	LTR	Gypsy	739	810	1.39433
Harbinger1_DYa	DNA	PIF-Harbinger	227	260	1.33431
hAT-1_DSi	DNA	hAT-Ac	19	22	1.31989
hAT-2_DF	DNA	hAT-hobo	32	8	6.11315
hAT-2_DK	DNA	hAT-Ac	556	800	1.06216
hAT-2_DSe	DNA	hAT-Ac	34	18	2.88677
hAT-2_DY	DNA	hAT-hobo	106	222	0.729723
hAT-4_DK	DNA	hAT-hobo	46	22	3.19551
hAT-N1B_DBp	DNA	hAT-Ac	4	28	0.218327
HELENA	Non-LTR_retrotransposon	Jockey	83	142	0.893296
Helena_Ds	Non-LTR_retrotransposon	Jockey	520	945	0.840963
HELENA_RT	Non-LTR_retrotransposon	Jockey	106	106	1.52829
Helitron-1_DAna	RC	Helitron	8	6	2.03772
Helitron-1_DEu	RC	Helitron	46	29	2.42418
Helitron-1_DF	RC	Helitron	14	28	0.764144
Helitron-1_DT	RC	Helitron	20	14	2.18327
Helitron-1_DYak	RC	Helitron	52	52	1.52829
Helitron-1N_DF	RC	Helitron	2	0	NA
Helitron-2_DRh	RC	Helitron	68	58	1.79179
Helitron-2_DVir	RC	Helitron	2	0	NA
Helitron-2N1_DVir	RC	Helitron	12	0	NA
Helitron-N1_DBi	RC	Helitron	158	153	1.57823
Helitron-N1_DEl	RC	Helitron	38	18	3.22639
Helitron-N2_DBi	RC	Helitron	52	68	1.16869
Helitron-N2_DEl	RC	Helitron	21	60	0.534901
Helitron-N2_DT	RC	Helitron	4	6	1.01886
Helitron1_DM	RC	Helitron	2	4	0.764144
HelitronN-1_DPe	RC	Helitron	2	0	NA
HETA	Non-LTR_retrotransposon	Jockey	8939	11830	1.15481
HETA_DSi	Non-LTR_retrotransposon	Jockey	260	246	1.61526
HETRP_DM	Satellite	Satellite	1108	2035	0.83211
HMSBEAGLE_I	LTR	Gypsy	29941	6130	7.46468
Hoana1	DNA	hAT-hobo	4	16	0.382072
Hoana5	DNA	hAT-Ac	6	16	0.573108
HOBO	DNA	hAT-hobo	504	758	1.01617
Homo1	DNA	hAT-hobo	14	38	0.563054
Homo10	DNA	hAT-Ac	2	10	0.305658
Homo6	DNA	hAT-Pegasus	12	8	2.29243
Hopseu2	DNA	hAT-Pegasus	10	50	0.305658
I_DM	Non-LTR_retrotransposon	I	1686	1968	1.3093
I-2_DBp	Non-LTR_retrotransposon	I	2	60	0.050943
I-2_DEl	Non-LTR_retrotransposon	I	20	30	1.01886
I-3_DAn	Non-LTR_retrotransposon	I	2	0	NA
I-3_DBi	Non-LTR_retrotransposon	I	25	40	0.95518
I-3_DEu	Non-LTR_retrotransposon	I	14	32	0.668626
I-3_DK	Non-LTR_retrotransposon	I	1	16	0.095518
I-4_DBp	Non-LTR_retrotransposon	I	66	49	2.05851
I-4_DEu	Non-LTR_retrotransposon	I	8	0	NA
I-4_DK	Non-LTR_retrotransposon	I	3	10	0.458487
I-6_DF	Non-LTR_retrotransposon	I	2	4	0.764144
I-6_DY	Non-LTR_retrotransposon	I	14	30	0.713201
I-7_DBi	Non-LTR_retrotransposon	I	32	22	2.22297
IDEFIX_I	LTR	Gypsy	1791	2176	1.25789
IDEFIX_LTR	LTR	Gypsy	550	833	1.00907
Invader1_I	LTR	Gypsy	2725	3251	1.28102
Invader1_LTR	LTR	Gypsy	1618	2167	1.1411
Invader2_I	LTR	Gypsy	1814	2138	1.29669
Invader2_LTR	LTR	Gypsy	676	836	1.23579
Invader3_I	LTR	Gypsy	1242	1688	1.12449
Invader3_LTR	LTR	Gypsy	147	173	1.2986
Invader4_I	LTR	Gypsy	1171	1535	1.16588
Invader4_LTR	LTR	Gypsy	463	729	0.970642
Invader5_I	LTR	Gypsy	175	202	1.32401
Invader5_LTR	LTR	Gypsy	22	50	0.672447
Invader6_I	LTR	Gypsy	861	1467	0.896971
Invader6_LTR	LTR	Gypsy	180	231	1.19087
IVK_DM	Non-LTR_retrotransposon	I	4620	5537	1.27518
Jockey-1_DEr	Non-LTR_retrotransposon	Jockey	817	1188	1.05102
Jockey-1_DF	Non-LTR_retrotransposon	Jockey	38	48	1.2099
Jockey-1_DK	Non-LTR_retrotransposon	Jockey	614	761	1.23307
Jockey-1_DSe	Non-LTR_retrotransposon	Jockey	611	1126	0.829293
Jockey-1_DSi	Non-LTR_retrotransposon	Jockey	137	206	1.01639
Jockey-1_DT	Non-LTR_retrotransposon	Jockey	8	12	1.01886
Jockey-1_DYa	Non-LTR_retrotransposon	Jockey	767	1115	1.0513
Jockey-10_DBp	Non-LTR_retrotransposon	Jockey	36	24	2.29243
Jockey-10_DRh	Non-LTR_retrotransposon	Jockey	48	62	1.18319
Jockey-10_DY	Non-LTR_retrotransposon	Jockey	1	0	NA
Jockey-11_DF	Non-LTR_retrotransposon	Jockey	42	166	0.386675
Jockey-12_DBp	Non-LTR_retrotransposon	Jockey	16	49	0.499033
Jockey-14_DBp	Non-LTR_retrotransposon	Jockey	6	18	0.50943
Jockey-15_DBp	Non-LTR_retrotransposon	Jockey	8	0	NA
Jockey-2_DAn	Non-LTR_retrotransposon	Jockey	4	8	0.764144
Jockey-2_DEl	Non-LTR_retrotransposon	Jockey	14	35	0.611315
Jockey-2_DGri	Non-LTR_retrotransposon	Jockey	16	18	1.35848
Jockey-2_DRh	Non-LTR_retrotransposon	Jockey	77	58	2.02893
Jockey-2_DSim	Non-LTR_retrotransposon	Jockey	83	98	1.29437
Jockey-3_DBp	Non-LTR_retrotransposon	Jockey	32	22	2.22297
Jockey-3_DEu	Non-LTR_retrotransposon	Jockey	4	8	0.764144
Jockey-3_DF	Non-LTR_retrotransposon	Jockey	8	8	1.52829
Jockey-3_DGri	Non-LTR_retrotransposon	Jockey	2095	3463	0.924564
Jockey-3_DPer	Non-LTR_retrotransposon	Jockey	4	24	0.254715
Jockey-3_DRh	Non-LTR_retrotransposon	Jockey	51	70	1.11347
Jockey-3_DSim	Non-LTR_retrotransposon	Jockey	26273	2079	19.3135
Jockey-3_DT	Non-LTR_retrotransposon	Jockey	11	16	1.0507
Jockey-3_DVi	Non-LTR_retrotransposon	Jockey	14	24	0.891502
Jockey-3_DYa	Non-LTR_retrotransposon	Jockey	10	3	5.0943
Jockey-4_DBp	Non-LTR_retrotransposon	Jockey	150	129	1.77708
Jockey-4_DEl	Non-LTR_retrotransposon	Jockey	10	10	1.52829
Jockey-4_DRh	Non-LTR_retrotransposon	Jockey	43	62	1.05994
Jockey-4_DVi	Non-LTR_retrotransposon	Jockey	14	36	0.594334
Jockey-4_DYa	Non-LTR_retrotransposon	Jockey	1	0	NA
Jockey-4B_DVi	Non-LTR_retrotransposon	Jockey	153	274	0.853387
Jockey-5_DF	Non-LTR_retrotransposon	Jockey	26	50	0.79471
Jockey-5_DK	Non-LTR_retrotransposon	Jockey	53	89	0.910105
Jockey-5_DPer	Non-LTR_retrotransposon	Jockey	414	569	1.11197
Jockey-5_DYa	Non-LTR_retrotransposon	Jockey	101	136	1.13498
Jockey-6_DAn	Non-LTR_retrotransposon	Jockey	2	20	0.152829
Jockey-6_DEu	Non-LTR_retrotransposon	Jockey	28	60	0.713201
Jockey-6_DK	Non-LTR_retrotransposon	Jockey	231	411	0.858965
Jockey-6_DRh	Non-LTR_retrotransposon	Jockey	30	14	3.2749
Jockey-6_DVi	Non-LTR_retrotransposon	Jockey	118	140	1.28813
Jockey-6_DYa	Non-LTR_retrotransposon	Jockey	23	46	0.764144
Jockey-7_DF	Non-LTR_retrotransposon	Jockey	30	36	1.27357
Jockey-7_DRh	Non-LTR_retrotransposon	Jockey	16	22	1.11148
Jockey-7_DYa	Non-LTR_retrotransposon	Jockey	38	78	0.744551
Jockey-8_DRh	Non-LTR_retrotransposon	Jockey	5	22	0.347338
Jockey-9_DF	Non-LTR_retrotransposon	Jockey	28	50	0.855842
Jockey-9_DRh	Non-LTR_retrotransposon	Jockey	16	22	1.11148
Jockey-9_DY	Non-LTR_retrotransposon	Jockey	66	116	0.869544
Jockey2	Non-LTR_retrotransposon	Jockey	748	1158	0.987185
L-Rsp_SAT	Complex_satellite	Rsp	791	102	11.8517
LINEJ1_DM	Non-LTR_retrotransposon	Jockey	8902	13751	0.98937
Loa-2_DTa	Non-LTR_retrotransposon	LOA	32	32	1.52829
LOA-3_DPer	Non-LTR_retrotransposon	LOA	5	28	0.272909
LOOPER1_DM	DNA	PiggyBac	86	76	1.72938
M4DM	DNA	CMC-Transib	838	1039	1.23263
Mariner-1_DF	DNA	TcMar-Mariner	20	84	0.363878
Mariner-1_DPe	DNA	TcMar-Mariner	16	4	6.11315
Mariner-1_DSim	DNA	TcMar-Tc1	114	104	1.67524
Mariner-11_DAn	DNA	TcMar-Tc1	2	0	NA
Mariner-12_DAn	DNA	TcMar-Tc1	36	12	4.58487
Mariner-12_DRh	DNA	TcMar-Tc1	22	10	3.36224
Mariner-15_DK	DNA	TcMar-Tc1	131	190	1.05371
Mariner-17_DAn	DNA	TcMar-Tc1	30	50	0.916973
Mariner-17_DK	DNA	TcMar-Tc1	115	108	1.62734
Mariner-19_DF	DNA	TcMar-Tc1	4	16	0.382072
Mariner-2_DT	DNA	TcMar-Tc1	10	30	0.50943
Mariner-20_DAn	DNA	TcMar-Tc1	36	60	0.916973
Mariner-4_DBp	DNA	TcMar-Tc1	52	79	1.00596
Mariner-4_DY	DNA	TcMar-Tc1	20	40	0.764144
Mariner-5_DEl	DNA	TcMar-Tc1	32	21	2.32882
Mariner-6_DBi	DNA	TcMar-Tc1	2	8	0.382072
Mariner-6_DF	DNA	TcMar-Mariner	6	12	0.764144
Mariner-7_DEl	DNA	TcMar-Mariner	2	0	NA
Mariner-7_DYa	DNA	TcMar-Tc1	24	24	1.52829
Mariner-9_DAn	DNA	TcMar-Tc1	13	36	0.551882
Mariner-9_DEl	DNA	TcMar-Tc1	16	48	0.50943
Mariner-9_DRh	DNA	TcMar-Tc1	4	4	1.52829
Mariner2_DM	DNA	TcMar-Tc1	632	847	1.14035
MAX_I	LTR	Pao	163305	13992	17.8371
MAX_LTR	LTR	Pao	9418	920	15.645
MDG1_I	LTR	Gypsy	9270	14555	0.973359
MDG1_LTR	LTR	Gypsy	1306	1972	1.01214
MDG3_I	LTR	Gypsy	7616	11362	1.02442
MDG3_LTR	LTR	Gypsy	1283	2071	0.946786
MICROPIA_I	LTR	Gypsy	2115	2936	1.10093
MICROPIA_LTR	LTR	Gypsy	502	698	1.09914
MINOS	DNA	TcMar-Tc1	30	62	0.739495
MuDR-1_DK	DNA	MULE-NOF	2	0	NA
NINJA_I	LTR	Pao	3512	5339	1.00531
NINJA_LTR	LTR	Pao	156	230	1.03658
NOF_FB	DNA	MULE-NOF	62	80	1.18442
NOMAD_I	LTR	Gypsy	9569	12930	1.13103
NOMAD_LTR	LTR	Gypsy	1491	1868	1.21985
NTS_3cen_DM	Other	IGS	386	6	98.3199
NTS_DM	Other	IGS	249	224	1.69886
Outcast-1_DEl	Non-LTR_retrotransposon	Jockey	15	52	0.440853
Outcast-2_DAn	Non-LTR_retrotransposon	Jockey	14	20	1.0698
P_DB	DNA	P	17	0	NA
P_DG	DNA	P	2	16	0.191036
P-1_DY	DNA	P	106	153	1.05881
Pifo_I	LTR	Gypsy	168	362	0.709261
Pifo_LTR	LTR	Gypsy	41	68	0.921468
piggyBac-1_DEu	DNA	PiggyBac	6	0	NA
PLACW_DM	DNA	P	10	2	7.64144
POGO	DNA	TcMar-Pogo	593	693	1.30776
POGON1	DNA	TcMar-Pogo	22	18	1.86791
Polinton-1_DY	DNA	Maverick	89	139	0.978545
PROTOP	DNA	P	2582	3069	1.28577
PROTOP_A	DNA	P	5254	5398	1.48752
PROTOP_B	DNA	P	1984	2591	1.17025
QUASIMODO_I	LTR	Gypsy	1609	2483	0.990341
QUASIMODO_LTR	LTR	Gypsy	1746	2553	1.0452
QUASIMODO2-I_DM	LTR	Gypsy	1839	2193	1.28159
QUASIMODO2-LTR_DM	LTR	Gypsy	92	94	1.49577
R-Rsp_SAT	Complex_satellite	Rsp	1107	173	9.77928
R1_DEr	Non-LTR_retrotransposon	R1	12	60	0.305658
R1_DM	Non-LTR_retrotransposon	R1	28794	52221	0.842679
R1_DPs	Non-LTR_retrotransposon	R1	2	2	1.52829
R1_DSe	Non-LTR_retrotransposon	R1	695	1068	0.994532
R1_DSi	Non-LTR_retrotransposon	R1	679	1043	0.994926
R1_DYa	Non-LTR_retrotransposon	R1	123	258	0.728603
R1-1_DEr	Non-LTR_retrotransposon	R1	106	144	1.12499
R1-1_DK	Non-LTR_retrotransposon	R1	14	34	0.629295
R1-1_DSi	Non-LTR_retrotransposon	R1	598	1175	0.777801
R1-1_DYa	Non-LTR_retrotransposon	R1	254	322	1.20554
R1-2_DM	Non-LTR_retrotransposon	R1	820	939	1.33461
R1-2_DTa	Non-LTR_retrotransposon	R1	163	272	0.915849
R1-3_DEu	Non-LTR_retrotransposon	R1	2	8	0.382072
R1-3_DYa	Non-LTR_retrotransposon	R1	63	56	1.71932
R1-4_DYa	Non-LTR_retrotransposon	R1	60	152	0.603272
R1-5_DK	Non-LTR_retrotransposon	R1	105	125	1.28376
R1-5_DYa	Non-LTR_retrotransposon	R1	306	446	1.04856
R1-5B_DK	Non-LTR_retrotransposon	R1	40	88	0.694677
R1-7_DPer	Non-LTR_retrotransposon	R1	38	34	1.70809
R1A_DAn	Non-LTR_retrotransposon	R1	4	12	0.50943
R2_DM	Non-LTR_retrotransposon	R2	3475	5696	0.932374
R2_DSi	Non-LTR_retrotransposon	R2	69	162	0.650938
REP-1_DTa	Other	Other	97	139	1.0665
REP-2_DTa	Other	Other	24	8	4.58487
ROO_I	LTR	Pao	10593	14563	1.11166
ROO_LTR	LTR	Pao	625	802	1.191
ROOA_I	LTR	Pao	2383	3349	1.08746
ROOA_LTR	LTR	Pao	441	526	1.28132
ROVER-I_DM	LTR	Gypsy	419	710	0.901906
ROVER-LTR_DM	LTR	Gypsy	65	102	0.973909
RSP-LIKE_SAT	Complex_satellite	Satellite	42	108	0.594334
S_DM	DNA	TcMar-Tc1	1963	2268	1.32276
S2_DM	DNA	TcMar-Tc1	242	388	0.953211
Stalker2_I	LTR	Gypsy	8401	6373	2.01462
Stalker2_LTR	LTR	Gypsy	1065	834	1.95159
Stalker3_LTR	LTR	Gypsy	224	300	1.14112
STALKER4_I	LTR	Gypsy	6087	5204	1.7876
STALKER4_LTR	LTR	Gypsy	2013	1863	1.65134
TABOR_I	LTR	Gypsy	1514	1502	1.5405
TABOR_LTR	LTR	Gypsy	614	486	1.9308
TAHRE	Non-LTR_retrotransposon	Jockey	2308	2435	1.44858
TART_B1	Non-LTR_retrotransposon	Jockey	3391	5204	0.995855
TART_DV	Non-LTR_retrotransposon	Jockey	1092	1982	0.842024
TART-A	Non-LTR_retrotransposon	Jockey	497	623	1.2192
TC1_DM	DNA	TcMar-Tc1	1200	1526	1.2018
TC1-2_DM	DNA	TcMar-Tc1	186	192	1.48053
TIRANT_I	LTR	Gypsy	2690	4050	1.01509
TIRANT_LTR	LTR	Gypsy	563	781	1.1017
TOM_I	LTR	Gypsy	1	0	NA
Transib-10_DAn	DNA	CMC-Transib	28	68	0.629295
Transib-4_DBp	DNA	CMC-Transib	112	130	1.31668
Transib-6_DAn	DNA	CMC-Transib	10	18	0.849049
Transib-6_DBp	DNA	CMC-Transib	28	20	2.1396
Transib-7_DBi	DNA	CMC-Transib	6	12	0.764144
Transib-7_DRh	DNA	CMC-Transib	12	0	NA
Transib-8_DAn	DNA	CMC-Transib	9	30	0.458487
Transib-N1_DM	DNA	CMC-Transib	4	14	0.436654
TRANSIB1	DNA	CMC-Transib	129	152	1.29703
TRANSIB2	DNA	CMC-Transib	512	654	1.19646
TRANSIB3	DNA	CMC-Transib	228	298	1.16929
TRANSIB4	DNA	CMC-Transib	121	179	1.03309
Transib4_DP	DNA	CMC-Transib	28	66	0.648365
Transib5	DNA	CMC-Transib	126	155	1.24235
TRANSPAC_I	LTR	Gypsy	590	663	1.36002
TRANSPAC_LTR	LTR	Gypsy	357	377	1.44721
Ulysses_I	LTR	Gypsy	52	60	1.32452
ZAM_I	LTR	Gypsy	1188	998	1.81925
ZAM_LTR	LTR	Gypsy	166	108	2.34904
