# Supplementary material for: Islands of retroelements are major components of Drosophila centromeres
Source: PLoS Biol. 2019 May 14;17(5):e3000241. doi: 10.1371/journal.pbio.3000241 (PMC6516634; doi:10.1371/journal.pbio.3000241)
Supplement: S3 Table — We mapped all ChIP-seq data to the de novo assembled ChIPtigs and called peaks using MACS with high-quality reads (mapping quality ≥ 30 and masked PCR duplicates). We also mapped ChIPtigs to the genome to determine its genomic location and assigned repeat IDs based on BLAST results. (XLSX) [file pbio.3000241.s024.xlsx]

## Sheet: R1
S3 Table. ChIPtigs with MACS peaks
Chiptig	start	end	name	score(int(-10*log10qvalue))	fold-change	-log10pvalue	-log10qvalue	relative summit position to peak start	Match to genome	start	end	evalue	Match to Repbase	start	end	evalue
NODE_10003_length_229_cov_247.281609	0	170	R1_denovo_peak_1	22	2.32185	2.4761	2.26336	16	NA				NA
NODE_10022_length_229_cov_3.775862	0	229	R1_denovo_peak_2	336	16.764	34.6305	33.6671	110	Y_Contig26	99919	100148	7.43e-108	G2_DM#Non-LTR_retrotransposon/Jockey	2937	3093	1.69e-67
NODE_10038_length_229_cov_1.528736	0	229	R1_denovo_peak_3	7542	212.286	757.324	754.202	109	Contig119	52691	52919	3.41e-116	G2_DM#Non-LTR_retrotransposon/Jockey	2859	3088	7.43e-106
NODE_10040_length_229_cov_1.408046	24	213	R1_denovo_peak_4	31	2.99598	3.39516	3.15347	71	Y_Contig26	123410	123638	1.59e-114	Jockey-3_DSim#Non-LTR_retrotransposon/Jockey	1207	1254	6.53e-17
NODE_10041_length_229_cov_1.362069	0	229	R1_denovo_peak_5	1219	49.5328	123.437	121.982	106	3R_5	50236	50464	3.46e-106	NA
NODE_10049_length_229_cov_1.097701	0	229	R1_denovo_peak_6	1745	65.9115	176.194	174.558	121	Contig119	44280	44508	3.41e-116	G2_DM#Non-LTR_retrotransposon/Jockey	2483	2711	7.43e-106
NODE_10056_length_229_cov_1.011494	0	179	R1_denovo_peak_7	45	3.86975	4.85705	4.55795	80	3R_5	42745	42973	3.51e-96	NA
NODE_10058_length_229_cov_1.000000	0	225	R1_denovo_peak_8	176	10.6476	18.3052	17.629	83	Contig119	55560	55788	3.48e-101	NA
NODE_1007_length_464_cov_1822.366748	0	318	R1_denovo_peak_9	162	10.0613	16.8606	16.2105	103	NA				NA
NODE_10133_length_228_cov_6475.658960	0	228	R1_denovo_peak_10	507	20.2491	51.8745	50.7365	81	3L_1	14926085	14926312	2.62e-117	NA
NODE_10134_length_228_cov_6099.722543	0	228	R1_denovo_peak_11	522	23.3498	53.3701	52.2203	117	2L_1	12129731	12129957	4.42e-110	NA
NODE_10135_length_228_cov_5516.017341	9	228	R1_denovo_peak_12	53	3.27613	5.6813	5.36765	125	2L_1	21362905	21363132	2.62e-117	NA
NODE_10138_length_228_cov_4220.676301	5	228	R1_denovo_peak_13	79	5.52249	8.31768	7.91999	118	2L_1	11013554	11013781	1.22e-115	NA
NODE_10139_length_228_cov_4171.439306	0	227	R1_denovo_peak_14	811	35.6017	82.4521	81.152	65	X_1	17730364	17730591	1.22e-115	NA
NODE_1013_length_463_cov_1503.225490	0	436	R1_denovo_peak_15	119	7.47991	12.4901	11.9588	344	NA				NA
NODE_10140_length_228_cov_4170.988439	0	228	R1_denovo_peak_16	181	9.39971	18.8071	18.117	128	3R_28	25032096	25032323	2.62e-117	NA
NODE_10142_length_228_cov_3712.092486	0	228	R1_denovo_peak_17	434	21.6706	44.5728	43.4967	111	2R_21	7782845	7783073	1.22e-115	NA
NODE_10145_length_228_cov_3418.260116	0	228	R1_denovo_peak_18	454	22.4445	46.5699	45.4731	111	2L_1	16312579	16312806	2.62e-117	NA
NODE_10146_length_228_cov_3220.161850	0	228	R1_denovo_peak_19	155	9.25014	16.2008	15.5728	67	2L_1	15698324	15698551	2.62e-117	NA
NODE_10150_length_228_cov_2782.658960	0	228	R1_denovo_peak_20	286	15.3059	29.4918	28.6034	145	3R_28	19010598	19010825	1.22e-115	NA
NODE_10152_length_228_cov_2604.890173	0	228	R1_denovo_peak_21	203	11.9839	21.0542	20.3157	145	3L_1	22036233	22036460	1.22e-115	NA
NODE_10155_length_228_cov_2386.092486	2	228	R1_denovo_peak_22	143	8.70601	14.8923	14.3044	146	2L_1	8998260	8998487	2.62e-117	NA
NODE_10157_length_228_cov_2250.173410	0	225	R1_denovo_peak_23	85	6.1916	8.99415	8.56173	32	2R_21	18931986	18932213	1.22e-115	NA
NODE_10158_length_228_cov_2198.953757	0	226	R1_denovo_peak_24	130	8.51345	13.5969	13.0382	78	NA				NA
NODE_10161_length_228_cov_1847.421965	0	228	R1_denovo_peak_25	100	6.96555	10.4843	10.0067	65	3L_1	14394368	14394595	5.68e-114	NA
NODE_10162_length_228_cov_1771.872832	0	223	R1_denovo_peak_26	48	4.19099	5.17225	4.86592	73	3R_28	23520319	23520546	1.22e-115	NA
NODE_10164_length_228_cov_1551.942197	0	228	R1_denovo_peak_27	130	8.51345	13.5969	13.0382	146	X_7	218918	219145	2.62e-117	NA
NODE_10165_length_228_cov_1542.687861	6	228	R1_denovo_peak_28	56	4.65832	5.98369	5.65539	137	2R_21	19484956	19485183	5.68e-114	NA
NODE_10168_length_228_cov_1410.930636	0	228	R1_denovo_peak_29	289	15.7289	29.8179	28.9185	117	3R_28	18294619	18294846	2.62e-117	NA
NODE_10169_length_228_cov_1384.398844	0	217	R1_denovo_peak_30	81	5.98713	8.56134	8.14709	115	X_1	3679352	3679579	1.22e-115	NA
NODE_1016_length_463_cov_755.541667	241	397	R1_denovo_peak_31	81	5.99195	8.533	8.12205	66	NA				NA
NODE_10173_length_228_cov_1205.572254	9	228	R1_denovo_peak_32	72	5.44126	7.658	7.26846	124	3L_1	22249206	22249433	2.62e-117	NA
NODE_10174_length_228_cov_1191.098266	0	228	R1_denovo_peak_33	470	17.1923	48.1404	47.0325	85	NA				NA
NODE_10176_length_228_cov_1091.780347	4	228	R1_denovo_peak_34	85	6.1916	8.99415	8.56173	135	2L_1	8549376	8549603	2.62e-117	NA
NODE_10178_length_228_cov_917.323699	0	228	R1_denovo_peak_35	289	14.9678	29.8145	28.9185	147	2R_21	2855693	2855920	2.62e-117	NA
NODE_10181_length_228_cov_862.739884	0	228	R1_denovo_peak_36	46	3.98928	4.97274	4.67102	130	3R_28	24943540	24943767	2.62e-117	NA
NODE_10183_length_228_cov_787.843931	1	228	R1_denovo_peak_37	38	3.41808	4.10077	3.8349	119	2R_21	8838808	8839035	2.62e-117	NA
NODE_10186_length_228_cov_709.763006	0	159	R1_denovo_peak_38	56	4.48794	5.92991	5.60437	64	3L_1	470284	470511	2.62e-117	NA
NODE_10188_length_228_cov_628.624277	0	228	R1_denovo_peak_39	33	3.0958	3.61922	3.36505	143	3L_1	18643212	18643439	1.22e-115	NA
NODE_10190_length_228_cov_619.722543	0	183	R1_denovo_peak_40	67	5.24296	7.15304	6.78832	73	NA				NA
NODE_10228_length_230_cov_2.583815	0	230	R1_denovo_peak_41	1723	65.7857	174.008	172.378	119	Y_Contig26	127636	127865	4.43e-115	G2_DM#Non-LTR_retrotransposon/Jockey	989	1210	1.25e-103
NODE_10233_length_228_cov_1.878613	0	228	R1_denovo_peak_42	2014	60.8366	203.144	201.412	102	3R_5	20735	20959	5.72e-109	NA
NODE_10235_length_228_cov_1.433526	0	227	R1_denovo_peak_43	552	23.3974	56.4414	55.2741	96	Contig5	70405	70632	5.68e-114	Jockey-3_DSim#Non-LTR_retrotransposon/Jockey	1222	1449	1.24e-103
NODE_10239_length_228_cov_1.150289	0	177	R1_denovo_peak_44	848	36.7007	86.1916	84.8733	105	3R_5	53747	53969	7.35e-113	G2_DM#Non-LTR_retrotransposon/Jockey	1949	2171	1.58e-112
NODE_10297_length_227_cov_7447.680233	0	227	R1_denovo_peak_45	656	29.8997	66.9081	65.6818	113	3L_1	13801581	13801807	4.37e-115	NA
NODE_10298_length_227_cov_6826.017442	0	227	R1_denovo_peak_46	273	14.3691	28.2423	27.3714	95	3L_1	19943195	19943421	9.46e-112	NA
NODE_10299_length_227_cov_6720.802326	0	227	R1_denovo_peak_47	212	9.12435	22.0544	21.2977	119	2L_1	13206934	13207160	4.37e-115	NA
NODE_10300_length_227_cov_5621.180233	0	227	R1_denovo_peak_48	477	22.6261	48.8381	47.7203	129	2L_1	17439105	17439331	4.37e-115	NA
NODE_10301_length_227_cov_5473.656977	0	227	R1_denovo_peak_49	418	19.7575	42.9553	41.8902	131	2R_21	14048975	14049201	9.39e-117	NA
NODE_10303_length_227_cov_4391.569767	0	227	R1_denovo_peak_50	188	8.63574	19.5581	18.8522	150	3R_28	6001292	6001518	9.39e-117	NA
NODE_10304_length_227_cov_4384.994186	0	178	R1_denovo_peak_51	515	24.7664	52.6474	51.5027	106	X_1	14140996	14141222	9.39e-117	NA
NODE_10305_length_227_cov_4183.290698	0	176	R1_denovo_peak_52	161	9.98212	16.8015	16.1617	103	3R_28	3303217	3303443	9.39e-117	NA
NODE_10306_length_227_cov_4054.040698	0	155	R1_denovo_peak_53	30	1.94036	3.30473	3.07228	66	X_1	2310576	2310802	9.46e-112	TIRANT_LTR#LTR/Gypsy	98	324	4.37e-113
NODE_10307_length_227_cov_3888.023256	0	227	R1_denovo_peak_54	176	10.6476	18.3052	17.629	124	3R_28	20117521	20117725	2.78e-72	NA
NODE_10309_length_227_cov_3573.732558	0	163	R1_denovo_peak_55	85	6.1916	8.99415	8.56173	72	2L_1	11897658	11897884	9.39e-117	NA
NODE_10311_length_227_cov_3140.098837	0	222	R1_denovo_peak_56	269	14.6404	27.831	26.9721	77	2L_1	16937101	16937327	9.39e-117	NA
NODE_10319_length_227_cov_2337.936047	0	211	R1_denovo_peak_57	66	3.90693	6.98966	6.63455	91	Y_scaffold7	1249942	1250168	9.39e-117	NA
NODE_10320_length_227_cov_2182.220930	0	226	R1_denovo_peak_58	168	9.47455	17.4552	16.8011	74	X_1	7418272	7418498	9.39e-117	NA
NODE_10321_length_227_cov_2169.104651	0	225	R1_denovo_peak_59	147	9.31665	15.3258	14.7145	110	NA				NA
NODE_10323_length_227_cov_2046.232558	0	225	R1_denovo_peak_60	154	9.73692	16.1016	15.4769	53	3L_1	18645063	18645289	4.37e-115	NA
NODE_10324_length_227_cov_2040.831395	5	227	R1_denovo_peak_61	124	8.23893	12.9572	12.413	139	2R_21	13239324	13239550	9.39e-117	NA
NODE_10325_length_227_cov_2022.552326	0	161	R1_denovo_peak_62	71	5.41765	7.55475	7.16745	67	3R_28	25623644	25623869	1.57e-114	NA
NODE_10328_length_227_cov_1915.511628	0	227	R1_denovo_peak_63	132	7.03437	13.8355	13.2684	108	2R_21	12638872	12639110	2.08e-98	NA
NODE_1032_length_460_cov_10234.486420	8	460	R1_denovo_peak_64a	166	9.63266	17.2642	16.6121	118	Contig79	30959	31418	0	NA
NODE_1032_length_460_cov_10234.486420	8	460	R1_denovo_peak_64b	755	29.4331	76.8379	75.5653	310	Contig79	30959	31418	0	NA
NODE_10330_length_227_cov_1869.726744	0	225	R1_denovo_peak_65	29	2.99196	3.21408	2.98241	86	3R_28	25077020	25077246	9.39e-117	NA
NODE_10331_length_227_cov_1811.668605	0	212	R1_denovo_peak_66	90	6.53237	9.5193	9.07981	75	3R_28	2416504	2416730	4.37e-115	NA
NODE_10333_length_227_cov_1787.145349	0	157	R1_denovo_peak_67	117	7.78327	12.3231	11.7993	79	NA				NA
NODE_10335_length_227_cov_1567.238372	0	223	R1_denovo_peak_68	42	3.10731	4.52912	4.25566	75	3L_1	5272654	5272880	9.39e-117	NA
NODE_10340_length_227_cov_1389.313953	2	210	R1_denovo_peak_69	67	5.24296	7.15304	6.78832	102	X_1	2184735	2184961	9.39e-117	NA
NODE_10343_length_227_cov_1323.430233	2	227	R1_denovo_peak_70	34	3.22145	3.65938	3.40249	69	2L_1	17242366	17242592	4.37e-115	NA
NODE_10346_length_227_cov_1078.825581	0	200	R1_denovo_peak_71	95	6.74095	9.9637	9.50353	129	2L_1	19795740	19795966	9.39e-117	NA
NODE_10353_length_227_cov_876.360465	0	225	R1_denovo_peak_72	105	7.18456	11.0337	10.5486	57	3R_28	14372620	14372846	2.05e-108	NA
NODE_10355_length_227_cov_829.069767	0	219	R1_denovo_peak_73	45	3.99285	4.83581	4.54788	100	3L_1	1183131	1183357	9.39e-117	NA
NODE_10356_length_227_cov_826.244186	0	211	R1_denovo_peak_74	42	3.74497	4.57394	4.29134	76	3R_28	11797501	11797722	9.52e-107	NA
NODE_10358_length_227_cov_762.843023	0	219	R1_denovo_peak_75	22	2.32185	2.4761	2.26336	66	NA				NA
NODE_10384_length_227_cov_153.389535	0	224	R1_denovo_peak_76	42	3.74497	4.57394	4.29134	76	2R_21	8750029	8750255	2.03e-113	NA
NODE_10393_length_227_cov_3.406977	0	227	R1_denovo_peak_77	3908	128.827	393.139	390.856	107	3R_5	25355	25581	4.37e-115	NA
NODE_10401_length_227_cov_1.383721	6	225	R1_denovo_peak_78	823	34.6047	83.6534	82.3486	106	Y_Contig26	126950	127170	9.46e-112	Jockey-3_DSim#Non-LTR_retrotransposon/Jockey	1605	1825	9.66e-95
NODE_10402_length_227_cov_1.343023	10	227	R1_denovo_peak_79	474	23.2185	48.5817	47.4688	120	2R_20	1820063	1820290	2.03e-113	G2_DM#Non-LTR_retrotransposon/Jockey	2751	2978	9.39e-115
NODE_10403_length_227_cov_1.232558	5	226	R1_denovo_peak_80	1035	43.3412	104.909	103.521	108	Contig119	60729	60954	1.57e-114	Jockey-3_DSim#Non-LTR_retrotransposon/Jockey	3624	3814	3.52e-84
NODE_1043_length_458_cov_2608.724566	0	456	R1_denovo_peak_81a	203	7.21065	21.1323	20.3936	111	Contig9	345812	346269	0	DM1731_I#LTR/Copia	3182	3639	0
NODE_1043_length_458_cov_2608.724566	0	456	R1_denovo_peak_81b	237	8.71488	24.5055	23.7037	333	Contig9	345812	346269	0	DM1731_I#LTR/Copia	3182	3639	0
NODE_1045_length_458_cov_1126.441687	222	457	R1_denovo_peak_82	56	2.48121	5.98262	5.65539	96	2R_16	237314	237604	2.54e-130	DM176_I#LTR/Gypsy	2329	2619	2.52e-128
NODE_1046_length_458_cov_850.193548	26	266	R1_denovo_peak_83	67	5.24296	7.15304	6.78832	167	NA				NA
NODE_10477_length_226_cov_7977.894737	0	226	R1_denovo_peak_84	372	17.412	38.2322	37.2226	119	3R_28	15056257	15056482	3.36e-116	NA
NODE_10478_length_226_cov_6807.514620	73	226	R1_denovo_peak_85	71	3.03803	7.49373	7.11985	64	3L_1	23791402	23791627	3.36e-116	NA
NODE_10479_length_226_cov_5864.052632	0	226	R1_denovo_peak_86	318	14.9598	32.7762	31.8405	125	2R_21	6359088	6359313	3.38e-111	NA
NODE_10482_length_226_cov_4704.175439	0	226	R1_denovo_peak_87	258	13.7704	26.6879	25.8464	111	3L_1	21518029	21518254	3.36e-116	NA
NODE_10483_length_226_cov_4700.327485	0	226	R1_denovo_peak_88	213	11.9743	22.1384	21.3788	106	2L_1	1621156	1621379	2.63e-107	NA
NODE_10484_length_226_cov_4281.672515	19	226	R1_denovo_peak_89	205	10.5848	21.3069	20.5666	118	2R_21	9732056	9732281	3.36e-116	NA
NODE_10488_length_226_cov_3249.461988	58	226	R1_denovo_peak_90	50	3.98715	5.36735	5.05875	68	3L_1	21268373	21268598	3.36e-116	NA
NODE_10489_length_226_cov_3243.654971	4	226	R1_denovo_peak_91	97	5.64644	10.2162	9.75196	118	2L_1	13429487	13429712	3.36e-116	NA
NODE_10491_length_226_cov_2956.807018	0	219	R1_denovo_peak_92	117	7.78327	12.3231	11.7993	76	X_1	1210584	1210809	3.36e-116	NA
NODE_10492_length_226_cov_2931.795322	0	226	R1_denovo_peak_93	357	18.5748	36.7426	35.7487	66	3L_1	20620833	20621058	3.36e-116	NA
NODE_10493_length_226_cov_2914.672515	0	219	R1_denovo_peak_94	118	7.61776	12.3554	11.83	73	2R_21	21347500	21347725	1.56e-114	NA
NODE_104_length_830_cov_16524.689032	3	712	R1_denovo_peak_95	864	7.6353	87.8042	86.4799	153	Contig119	45335	46164	0	DMRT1B#Non-LTR_retrotransposon/R1	2720	3530	0
NODE_10503_length_226_cov_2028.461988	0	226	R1_denovo_peak_96	130	8.51345	13.5969	13.0382	124	2R_21	8852699	8852926	9.48e-107	NA
NODE_10504_length_226_cov_1996.081871	0	226	R1_denovo_peak_97	294	15.8723	30.3046	29.4019	122	2R_21	11373439	11373662	1.22e-110	NA
NODE_10507_length_226_cov_1771.040936	4	226	R1_denovo_peak_98	67	5.24296	7.15304	6.78832	141	2L_1	6041995	6042220	3.36e-116	NA
NODE_10508_length_226_cov_1739.070175	4	226	R1_denovo_peak_99	67	4.57234	7.08171	6.72573	122	3R_28	10932154	10932379	3.36e-116	NA
NODE_10513_length_226_cov_1442.152047	3	226	R1_denovo_peak_100	115	7.7395	12.02	11.5019	143	2L_1	6116748	6116973	3.38e-111	NA
NODE_10516_length_226_cov_1362.099415	6	226	R1_denovo_peak_101	22	2.4933	2.4268	2.22478	131	2L_1	490457	490682	3.36e-116	NA
NODE_1051_length_457_cov_2671.014925	0	149	R1_denovo_peak_102	399	20.2228	40.9967	39.9534	115	NA				NA
NODE_1052_length_457_cov_1755.159204	0	242	R1_denovo_peak_103	125	4.47922	13.0839	12.539	110	4_2	1310993	1311449	0	TART-A#Non-LTR_retrotransposon/Jockey	7311	7767	0
NODE_10536_length_226_cov_712.309942	0	162	R1_denovo_peak_104	22	2.32185	2.4761	2.26336	72	3R_28	25086576	25086801	7.27e-113	NA
NODE_10538_length_226_cov_656.701754	0	220	R1_denovo_peak_105	45	3.86975	4.85705	4.55795	66	NA				NA
NODE_10557_length_226_cov_365.812865	52	226	R1_denovo_peak_106	42	3.74497	4.57394	4.29134	74	NA				NA
NODE_10568_length_226_cov_131.391813	0	226	R1_denovo_peak_107	56	4.65832	5.98369	5.65539	75	2L_1	4962956	4963181	7.27e-113	NA
NODE_1056_length_456_cov_3277.571072	13	456	R1_denovo_peak_108	576	27.0882	58.8453	57.6582	132	NA				NA
NODE_10575_length_226_cov_3.134503	63	211	R1_denovo_peak_109	38	3.49062	4.06538	3.80054	70	Contig119	52133	52346	7.32e-108	NA
NODE_10576_length_226_cov_2.619883	0	220	R1_denovo_peak_110	265	14.705	27.3612	26.509	105	2R_20	1276307	1276532	7.32e-108	G2_DM#Non-LTR_retrotransposon/Jockey	2562	2787	1.59e-102
NODE_10577_length_226_cov_2.233918	1	226	R1_denovo_peak_111	1243	50.3067	125.784	124.321	115	3R_5	51423	51647	2.62e-112	NA
NODE_10581_length_226_cov_1.988304	0	226	R1_denovo_peak_112	5192	155.056	521.801	519.201	98	Y_Contig26	128276	128501	1.56e-114	Jockey-3_DSim#Non-LTR_retrotransposon/Jockey	4546	4718	4.57e-78
NODE_10589_length_226_cov_1.368421	0	226	R1_denovo_peak_113	805	35.2027	81.8705	80.5727	107	Contig119	56120	56345	1.57e-109	G2_DM#Non-LTR_retrotransposon/Jockey	2718	2892	7.59e-81
NODE_10597_length_226_cov_1.046784	53	226	R1_denovo_peak_114	81	5.99195	8.533	8.12205	90	3R_5	21849	22025	1.27e-80	NA
NODE_10610_length_226_cov_0.859649	0	204	R1_denovo_peak_115	29	1.62165	3.19631	2.96598	42	NA				NA
NODE_1062_length_455_cov_8271.092500	0	433	R1_denovo_peak_116a	245	5.26831	25.3571	24.5431	145	2R_21	21607620	21608074	0	TAHRE#Non-LTR_retrotransposon/Jockey	88	533	4.24e-116
NODE_1062_length_455_cov_8271.092500	0	433	R1_denovo_peak_116b	116	3.14208	12.1326	11.6139	275	2R_21	21607620	21608074	0	TAHRE#Non-LTR_retrotransposon/Jockey	88	533	4.24e-116
NODE_10667_length_225_cov_7028.052941	0	195	R1_denovo_peak_117	1159	47.1866	117.353	115.92	122	2R_21	18287823	18288047	1.2e-115	NA
NODE_10668_length_225_cov_6612.288235	0	225	R1_denovo_peak_118	556	26.2148	56.7735	55.6004	117	2L_1	1701376	1701599	2.01e-113	NA
NODE_10669_length_225_cov_6455.682353	0	225	R1_denovo_peak_119	1160	41.3536	117.475	116.043	133	2R_21	8069127	8069335	9.5e-102	NA
NODE_10670_length_225_cov_5847.376471	0	166	R1_denovo_peak_120	1227	49.4336	124.216	122.757	101	NA				NA
NODE_10671_length_225_cov_5629.664706	0	219	R1_denovo_peak_121	286	8.76234	29.5375	28.6489	85	X_1	54404	54628	5.59e-114	HETA#Non-LTR_retrotransposon/Jockey	5488	5676	1.29e-63
NODE_10672_length_225_cov_5125.588235	0	225	R1_denovo_peak_122	251	13.059	25.9863	25.1613	68	4_2	270549	270773	1.2e-115	NA
NODE_10673_length_225_cov_4884.100000	0	225	R1_denovo_peak_123	119	6.72741	12.459	11.9326	115	X_1	12783674	12783898	2.62e-107	NA
NODE_10674_length_225_cov_4855.458824	3	225	R1_denovo_peak_124	184	8.96988	19.1102	18.4169	128	3R_28	11704692	11704916	1.2e-115	NA
NODE_10675_length_225_cov_4852.994118	0	225	R1_denovo_peak_125	195	10.8825	20.2694	19.5452	97	2R_20	39702	39926	1.2e-115	NA
NODE_10678_length_225_cov_3765.194118	0	225	R1_denovo_peak_126	656	26.6622	66.9065	65.6804	103	2L_1	16640144	16640368	1.2e-115	NA
NODE_10680_length_225_cov_3654.858824	0	223	R1_denovo_peak_127	253	13.975	26.1894	25.3603	77	3R_28	4491606	4491830	1.2e-115	NA
NODE_10681_length_225_cov_3612.223529	0	225	R1_denovo_peak_128	133	8.65117	13.8799	13.3085	117	2L_1	17095099	17095323	1.2e-115	NA
NODE_10685_length_225_cov_2955.417647	0	225	R1_denovo_peak_129	157	9.57941	16.3745	15.742	78	3R_28	9417811	9418035	1.21e-110	NA
NODE_10686_length_225_cov_2920.564706	0	225	R1_denovo_peak_130	146	9.2874	15.2114	14.6051	71	3L_1	3475869	3476093	5.76e-94	NA
NODE_10689_length_225_cov_2803.576471	6	225	R1_denovo_peak_131	91	4.93692	9.61816	9.17815	145	Y_Contig6	96809	97033	5.59e-114	NA
NODE_10692_length_225_cov_2454.447059	0	221	R1_denovo_peak_132	155	8.97589	16.1775	15.5512	121	2R_21	7996975	7997199	5.59e-114	NA
NODE_10693_length_225_cov_2323.070588	2	225	R1_denovo_peak_133	191	11.3131	19.835	19.125	145	3R_28	27912601	27912825	5.59e-114	NA
NODE_10694_length_225_cov_2265.635294	0	164	R1_denovo_peak_134	95	6.74095	9.9637	9.50353	46	2L_1	21157660	21157882	9.36e-112	NA
NODE_10696_length_225_cov_2208.076471	4	225	R1_denovo_peak_135	100	6.96555	10.4843	10.0067	139	3R_28	15040620	15040844	2.6e-112	NA
NODE_10698_length_225_cov_2095.905882	36	225	R1_denovo_peak_136	53	3.27613	5.6813	5.36765	81	3L_1	17660446	17660670	1.2e-115	NA
NODE_10700_length_225_cov_2030.041176	0	225	R1_denovo_peak_137	144	8.9807	14.9955	14.4016	73	3L_1	2686914	2687138	1.2e-115	NA
NODE_10701_length_225_cov_2008.158824	0	224	R1_denovo_peak_138	130	8.51345	13.5969	13.0382	105	3R_28	29504	29728	1.2e-115	NA
NODE_10702_length_225_cov_2004.752941	12	225	R1_denovo_peak_139	129	5.74549	13.4563	12.9093	107	NA				NA
NODE_10703_length_225_cov_1991.876471	0	220	R1_denovo_peak_140	229	13.1571	23.7575	22.9671	89	3L_1	2845191	2845415	1.2e-115	NA
NODE_10706_length_225_cov_1835.417647	0	222	R1_denovo_peak_141	133	8.65117	13.8799	13.3085	66	2L_1	2057536	2057759	2.01e-113	NA
NODE_10707_length_225_cov_1807.688235	0	225	R1_denovo_peak_142	105	7.18456	11.0337	10.5486	66	2L_1	14688732	14688956	1.2e-115	NA
NODE_10708_length_225_cov_1700.494118	0	223	R1_denovo_peak_143	85	6.1916	8.99415	8.56173	85	3L_1	1443070	1443294	1.21e-110	NA
NODE_10710_length_225_cov_1624.147059	0	225	R1_denovo_peak_144	283	15.479	29.1971	28.3123	124	X_1	14305725	14305949	1.2e-115	NA
NODE_10714_length_225_cov_1491.847059	0	216	R1_denovo_peak_145	95	6.74095	9.9637	9.50353	64	3L_1	7157752	7157976	2.6e-112	NA
NODE_1071_length_454_cov_837.458647	15	430	R1_denovo_peak_146	2838	8.67055	285.861	283.862	206	NA				NA
NODE_10723_length_225_cov_974.158824	1	225	R1_denovo_peak_147	100	6.96555	10.4843	10.0067	120	X_1	8144486	8144710	1.2e-115	NA
NODE_10724_length_225_cov_972.376471	4	225	R1_denovo_peak_148	100	6.96555	10.4843	10.0067	135	3R_28	19116940	19117164	1.2e-115	NA
NODE_10729_length_225_cov_917.729412	0	224	R1_denovo_peak_149	65	4.9866	6.93185	6.57716	109	2L_2	840124	840348	1.2e-115	NA
NODE_10734_length_225_cov_709.135294	0	153	R1_denovo_peak_150	33	3.26475	3.62789	3.37191	90	2L_2	1394185	1394409	1.2e-115	NA
NODE_1073_length_453_cov_10122.402010	18	453	R1_denovo_peak_151a	189	3.8987	19.6517	18.9455	143	X_1	1359480	1359932	0	IVK_DM#Non-LTR_retrotransposon/I	4479	4931	0
NODE_1073_length_453_cov_10122.402010	18	453	R1_denovo_peak_151b	262	5.24438	27.0982	26.2546	290	X_1	1359480	1359932	0	IVK_DM#Non-LTR_retrotransposon/I	4479	4931	0
NODE_10750_length_225_cov_309.770588	0	145	R1_denovo_peak_152	31	2.99598	3.39516	3.15347	79	NA				NA
NODE_10770_length_225_cov_7.217647	0	225	R1_denovo_peak_153	1361	54.1765	137.619	136.117	94	3R_5	20212	20429	2.06e-98	G2_DM#Non-LTR_retrotransposon/Jockey	1401	1464	6.36e-22
NODE_10776_length_225_cov_3.700000	0	224	R1_denovo_peak_154	303	14.4611	31.3009	30.382	123	Y_scaffold7	690058	690282	1.21e-110	Jockey-3_DSim#Non-LTR_retrotransposon/Jockey	1207	1278	1.36e-28
NODE_10779_length_225_cov_2.470588	0	169	R1_denovo_peak_155	22	2.32185	2.4761	2.26336	2	id=104983_0	19662	19888	1.37e-25	dsim.rDNA.28S_rDNA#Other	1237	1463	6.31e-27
NODE_1077_length_453_cov_1743.422111	1	247	R1_denovo_peak_156	418	20.9718	42.9189	41.8554	147	NA				NA
NODE_10780_length_225_cov_2.447059	0	225	R1_denovo_peak_157	1502	55.8999	151.827	150.28	115	Y_Contig26	40966	41190	1.2e-115	G2_DM#Non-LTR_retrotransposon/Jockey	2702	2926	2.59e-115
NODE_10785_length_225_cov_1.582353	0	225	R1_denovo_peak_158	2199	80.4908	221.727	219.932	110	3R_5	21229	21453	1.21e-110	NA
NODE_10786_length_225_cov_1.429412	8	221	R1_denovo_peak_159	597	27.8622	60.9362	59.737	120	Y_Contig26	103467	103682	2.64e-102	G2_DM#Non-LTR_retrotransposon/Jockey	2714	2929	1.23e-98
NODE_107_length_820_cov_1247.860131	149	470	R1_denovo_peak_160	33	3.0958	3.61922	3.36505	69	NA				NA
NODE_10863_length_224_cov_6003.491124	0	224	R1_denovo_peak_161	210	9.30002	21.8323	21.0843	78	X_1	6098435	6098658	4.3e-115	NA
NODE_10866_length_224_cov_5139.544379	0	224	R1_denovo_peak_162	441	21.2952	45.1903	44.1046	97	3R_28	27570793	27571016	4.3e-115	NA
NODE_10867_length_224_cov_5128.727811	0	224	R1_denovo_peak_163	325	15.7797	33.5269	32.5727	110	X_1	4514044	4514267	2.02e-108	NA
NODE_10868_length_224_cov_4999.757396	72	224	R1_denovo_peak_164	51	3.17365	5.45941	5.14926	69	3_scaffold1	1996074	1996297	4.3e-115	NA
NODE_10870_length_224_cov_4876.325444	0	224	R1_denovo_peak_165	336	16.764	34.6305	33.6671	72	2L_1	15583428	15583652	2.03e-103	NA
NODE_10871_length_224_cov_4777.082840	0	224	R1_denovo_peak_166	370	18.6333	38.0585	37.051	137	3R_28	12159373	12159596	4.3e-115	NA
NODE_10873_length_224_cov_4049.100592	0	224	R1_denovo_peak_167	320	16.1653	33.0092	32.0622	71	2L_1	17883693	17883916	4.3e-115	NA
NODE_10874_length_224_cov_4029.538462	0	224	R1_denovo_peak_168	418	20.9718	42.9189	41.8554	104	X_1	13442656	13442880	2e-113	NA
NODE_10875_length_224_cov_3751.828402	0	224	R1_denovo_peak_169	213	11.9743	22.1384	21.3788	124	3R_28	4769747	4769970	9.32e-112	NA
NODE_10877_length_224_cov_3365.147929	0	182	R1_denovo_peak_170	399	20.2228	40.9967	39.9534	114	NA				NA
NODE_10879_length_224_cov_3116.751479	1	211	R1_denovo_peak_171	275	13.4638	28.3949	27.5227	138	3L_1	15720126	15720349	4.3e-115	NA
NODE_10880_length_224_cov_2839.970414	3	224	R1_denovo_peak_172	154	9.73692	16.1016	15.4769	140	3R_28	5496821	5497044	2e-113	NA
NODE_10881_length_224_cov_2752.177515	1	224	R1_denovo_peak_173	116	6.77815	12.1351	11.6158	97	3R_28	8573742	8573966	4.33e-110	NA
NODE_10882_length_224_cov_2726.704142	0	224	R1_denovo_peak_174	289	15.7289	29.8179	28.9185	87	2R_21	6963626	6963830	1.57e-104	NA
NODE_10886_length_224_cov_2625.319527	0	221	R1_denovo_peak_175	106	7.07363	11.1306	10.6398	93	2R_21	6766706	6766929	4.3e-115	NA
NODE_10887_length_224_cov_2420.035503	0	224	R1_denovo_peak_176	83	5.98538	8.77916	8.36141	105	3R_28	16749587	16749810	4.3e-115	NA
NODE_10888_length_224_cov_2392.674556	0	222	R1_denovo_peak_177	62	4.89713	6.57763	6.22837	65	3L_1	9522825	9523048	2e-113	NA
NODE_1088_length_452_cov_852.440806	0	309	R1_denovo_peak_178	58	4.6437	6.17282	5.83232	305	NA				NA
NODE_10891_length_224_cov_2259.177515	0	222	R1_denovo_peak_179	95	6.74095	9.9637	9.50353	110	3L_1	12324650	12324873	9.32e-112	NA
NODE_10892_length_224_cov_2230.721893	3	224	R1_denovo_peak_180	105	7.32022	11.0867	10.598	127	2L_2	546866	547089	4.3e-115	NA
NODE_10894_length_224_cov_2167.573964	0	149	R1_denovo_peak_181	31	2.56062	3.34163	3.108	56	3L_4	1778048	1778271	4.3e-115	Copia-1_DSim-I#LTR/Copia	2270	2497	4.37e-103
NODE_10898_length_224_cov_1814.396450	2	224	R1_denovo_peak_182	63	4.48494	6.65866	6.30804	140	3R_28	923788	924010	7.2e-113	NA
NODE_10899_length_224_cov_1797.260355	0	221	R1_denovo_peak_183	186	11.2349	19.3748	18.6697	75	2L_1	4071529	4071752	4.3e-115	NA
NODE_10900_length_224_cov_1780.869822	0	219	R1_denovo_peak_184	45	3.86975	4.85705	4.55795	74	3R_28	2028321	2028544	4.3e-115	NA
NODE_10901_length_224_cov_1622.254438	0	193	R1_denovo_peak_185	162	10.0613	16.8606	16.2105	39	NA				NA
NODE_10906_length_224_cov_1352.508876	4	224	R1_denovo_peak_186	55	4.49396	5.83047	5.50748	81	3R_28	10232217	10232440	4.3e-115	NA
NODE_10908_length_224_cov_1285.846154	0	223	R1_denovo_peak_187	62	4.89713	6.57763	6.22837	60	3L_1	21007290	21007513	2e-113	NA
NODE_10915_length_224_cov_1036.230769	3	224	R1_denovo_peak_188	100	6.96555	10.4843	10.0067	122	3R_28	20975812	20976035	4.3e-115	NA
NODE_10918_length_224_cov_966.899408	0	169	R1_denovo_peak_189	70	5.38842	7.38479	7.01152	73	NA				NA
NODE_10919_length_224_cov_928.254438	10	196	R1_denovo_peak_190	29	2.99357	3.18856	2.9583	135	NA				NA
NODE_10920_length_224_cov_901.727811	48	224	R1_denovo_peak_191	42	3.68166	4.50101	4.22791	91	3R_28	23317701	23317924	4.3e-115	NA
NODE_10929_length_224_cov_561.923077	0	220	R1_denovo_peak_192	58	4.6437	6.17282	5.83232	42	3R_28	18595571	18595794	4.3e-115	NA
NODE_10937_length_224_cov_426.473373	10	224	R1_denovo_peak_193	42	3.80888	4.55685	4.2815	88	Contig21	1595	1818	4.33e-110	TAHRE#Non-LTR_retrotransposon/Jockey	2912	3135	2.02e-106
NODE_10957_length_223_cov_10.082840	0	223	R1_denovo_peak_194	75	5.48527	7.97446	7.57999	95	NA				NA
NODE_10960_length_224_cov_4.142012	23	224	R1_denovo_peak_195	38	3.49062	4.06538	3.80054	133	Contig5	72209	72331	6.02e-59	G2_DM#Non-LTR_retrotransposon/Jockey	1139	1261	2.78e-60
NODE_10962_length_224_cov_2.650888	2	222	R1_denovo_peak_196	1697	64.4135	171.36	169.742	82	3R_5	25022	25245	2.02e-108	NA
NODE_1096_length_451_cov_1361.959596	1	286	R1_denovo_peak_197	170	10.4859	17.7233	17.0572	140	NA				NA
NODE_10979_length_224_cov_1.005917	0	224	R1_denovo_peak_198	1847	69.6555	186.403	184.732	103	Y_Contig26	127637	127860	4.3e-115	G2_DM#Non-LTR_retrotransposon/Jockey	990	1210	4.37e-103
NODE_10982_length_224_cov_1.005917	0	158	R1_denovo_peak_199	532	24.6226	54.4033	53.2493	72	Contig5	116407	116564	2.1e-78	G2_DM#Non-LTR_retrotransposon/Jockey	2531	2688	2.1e-76
NODE_1100_length_450_cov_4731.303797	0	333	R1_denovo_peak_200	893	35.3241	90.6803	89.3447	245	NA				NA
NODE_11057_length_223_cov_5769.267857	3	223	R1_denovo_peak_201	75	4.92406	7.96651	7.57373	96	Contig79	29435	29657	1.54e-114	NA
NODE_11058_length_223_cov_5758.636905	0	223	R1_denovo_peak_202	475	17.9422	48.6895	47.5761	93	3R_28	5147212	5147434	1.54e-114	NA
NODE_11059_length_223_cov_5576.976190	5	221	R1_denovo_peak_203	58	2.92498	6.19332	5.85261	107	3L_1	18537123	18537345	7.16e-113	BS#Non-LTR_retrotransposon/Jockey	3984	4206	3.31e-114
NODE_11061_length_223_cov_4919.946429	0	183	R1_denovo_peak_204	27	1.99038	2.94922	2.72498	68	2R_21	1416763	1416985	1.54e-114	ACCORD2_I#LTR/Gypsy	6384	6606	7.12e-116
NODE_11062_length_223_cov_4648.815476	0	223	R1_denovo_peak_205	304	15.5665	31.4037	30.4822	122	3L_1	13344025	13344247	1.54e-114	NA
NODE_11064_length_223_cov_4238.339286	0	223	R1_denovo_peak_206	221	12.644	22.9677	22.1916	132	2L_1	15057720	15057942	3.33e-111	NA
NODE_11065_length_223_cov_4212.077381	0	223	R1_denovo_peak_207	302	15.9714	31.1711	30.2536	79	X_1	1250093	1250315	1.54e-114	NA
NODE_11068_length_223_cov_3998.946429	0	199	R1_denovo_peak_208	97	5.64644	10.2162	9.75196	67	NA				NA
NODE_11069_length_223_cov_3874.255952	0	223	R1_denovo_peak_209	124	8.23893	12.9572	12.413	75	X_1	8168782	8169004	7.22e-108	NA
NODE_11070_length_223_cov_3652.815476	2	223	R1_denovo_peak_210	283	15.479	29.1971	28.3123	136	3L_1	39539	39761	1.54e-114	NA
NODE_11071_length_223_cov_3640.380952	0	223	R1_denovo_peak_211	301	16.2529	31.0541	30.1397	125	3R_28	26166663	26166885	1.54e-114	NA
NODE_11073_length_223_cov_3156.166667	0	223	R1_denovo_peak_212	195	11.6092	20.253	19.53	91	3R_28	8206045	8206267	1.54e-114	NA
NODE_11074_length_223_cov_3045.595238	0	199	R1_denovo_peak_213	95	6.74095	9.9637	9.50353	85	NA				NA
NODE_11075_length_223_cov_2923.345238	5	223	R1_denovo_peak_214	108	5.08984	11.3052	10.8133	120	Contig54	42143	42365	1.54e-114	R2_DM#Non-LTR_retrotransposon/R2	1213	1435	7.17e-111
NODE_11076_length_223_cov_2769.547619	0	222	R1_denovo_peak_215	178	10.8353	18.5418	17.855	101	3L_1	13461505	13461727	1.54e-114	NA
NODE_11079_length_223_cov_2525.553571	0	206	R1_denovo_peak_216	92	5.34876	9.69347	9.25286	87	3L_1	7888377	7888599	3.33e-111	NA
NODE_11081_length_223_cov_2470.904762	0	223	R1_denovo_peak_217	94	6.52951	9.93766	9.48699	107	2R_21	10569153	10569382	7.27e-103	NA
NODE_11083_length_223_cov_2409.059524	0	223	R1_denovo_peak_218	170	10.4859	17.7233	17.0572	76	4_2	426963	427185	1.54e-114	NA
NODE_11084_length_223_cov_2383.904762	2	223	R1_denovo_peak_219	144	8.28373	15.0412	14.4465	132	2L_1	3555056	3555278	1.54e-114	NA
NODE_11087_length_223_cov_1729.898810	0	220	R1_denovo_peak_220	85	6.1916	8.99415	8.56173	124	2R_21	16821269	16821491	1.54e-114	NA
NODE_11089_length_223_cov_1582.934524	0	222	R1_denovo_peak_221	146	9.2874	15.2114	14.6051	60	X_1	7019693	7019915	1.54e-114	NA
NODE_11090_length_223_cov_1537.821429	4	223	R1_denovo_peak_222	92	6.65475	9.74487	9.29998	106	3L_1	17143884	17144106	7.16e-113	NA
NODE_11094_length_223_cov_1037.988095	5	223	R1_denovo_peak_223	55	4.49396	5.83047	5.50748	50	NA				NA
NODE_110_length_815_cov_2327.296053	0	188	R1_denovo_peak_224	45	3.86975	4.85705	4.55795	78	NA				NA
NODE_11102_length_223_cov_808.595238	5	223	R1_denovo_peak_225	67	5.24296	7.15304	6.78832	135	NA				NA
NODE_11124_length_223_cov_293.386905	5	223	R1_denovo_peak_226	55	4.49396	5.83047	5.50748	121	2L_1	2102674	2102896	1.55e-109	NA
NODE_1112_length_449_cov_580.091371	23	197	R1_denovo_peak_227	21	2.24698	2.31076	2.11249	71	NA				NA
NODE_11144_length_223_cov_3.827381	1	223	R1_denovo_peak_228	596	27.7128	60.8478	59.6512	122	Contig119	51284	51506	1.56e-104	G2_DM#Non-LTR_retrotransposon/Jockey	2719	2875	3.48e-79
NODE_11146_length_223_cov_3.232143	1	223	R1_denovo_peak_229	415	20.8967	42.591	41.5331	132	3R_5	21207	21429	3.33e-111	NTS_DM#Other	10	138	1.31e-43
NODE_11147_length_222_cov_3.160714	0	222	R1_denovo_peak_230	2063	75.6484	208.073	206.324	86	Contig119	51366	51586	3.34e-106	G2_DM#Non-LTR_retrotransposon/Jockey	2718	2793	3.69e-34
NODE_11148_length_223_cov_2.589286	0	219	R1_denovo_peak_231	454	22.4445	46.5699	45.4731	131	3R_5	24556	24777	2.58e-112	NA
NODE_11154_length_223_cov_1.761905	5	223	R1_denovo_peak_232	495	23.2916	50.681	49.55	87	3R_5	41273	41495	3.33e-111	NA
NODE_11162_length_223_cov_1.220238	0	223	R1_denovo_peak_233	3032	99.1558	305.304	303.246	117	Y_Contig26	129716	129936	2.01e-108	G2_DM#Non-LTR_retrotransposon/Jockey	166	298	7.64e-66
NODE_11167_length_223_cov_1.125000	57	211	R1_denovo_peak_234	94	6.72744	9.9336	9.48489	74	3R_5	22485	22707	3.33e-111	NA
NODE_11170_length_223_cov_1.017857	41	218	R1_denovo_peak_235	218	11.045	22.6187	21.8559	82	Contig119	55780	56003	1.58e-94	NA
NODE_1121_length_447_cov_3244.385204	45	326	R1_denovo_peak_236	635	24.933	64.7947	63.5782	196	3R_5	67379	67825	0	Jockey-3_DSim#Non-LTR_retrotransposon/Jockey	1207	1330	3.58e-42
NODE_11252_length_222_cov_13124.251497	0	222	R1_denovo_peak_237	658	29.9598	67.0454	65.8172	105	2L_2	761896	762117	5.51e-114	NA
NODE_11255_length_222_cov_6701.730539	0	219	R1_denovo_peak_238	166	7.97145	17.3491	16.6965	91	2R_21	21260897	21261118	5.51e-114	NA
NODE_1125_length_447_cov_977.426020	2	392	R1_denovo_peak_239	170	10.4859	17.7233	17.0572	314	NA				NA
NODE_11260_length_222_cov_5473.556886	0	222	R1_denovo_peak_240	325	17.2269	33.4722	32.5188	96	3R_28	23911779	23911981	4.35e-100	NA
NODE_11262_length_222_cov_5206.335329	0	219	R1_denovo_peak_241	139	8.98793	14.5121	13.9284	90	NA				NA
NODE_11266_length_222_cov_4640.113772	0	222	R1_denovo_peak_242	265	14.705	27.3612	26.509	93	2R_21	6471357	6471578	2.58e-107	NA
NODE_11267_length_222_cov_4532.197605	10	222	R1_denovo_peak_243	69	2.93659	7.33899	6.96889	125	X_1	102782	103003	5.51e-114	NA
NODE_11268_length_222_cov_4319.868263	0	222	R1_denovo_peak_244	178	10.8353	18.5418	17.855	132	2L_1	14989627	14989848	5.51e-114	NA
NODE_11269_length_222_cov_4259.341317	2	222	R1_denovo_peak_245	126	6.64287	13.1487	12.6033	122	2R_16	775030	775251	5.51e-114	Gypsy7-I_Dya#LTR/Gypsy	3873	4093	9.56e-85
NODE_11270_length_222_cov_3926.946108	0	222	R1_denovo_peak_246	171	10.1781	17.7797	17.1097	57	3R_28	20151487	20151708	5.51e-114	NA
NODE_11271_length_222_cov_3736.407186	0	222	R1_denovo_peak_247	212	12.3832	21.9921	21.2357	65	2L_1	17974357	17974578	5.51e-114	NA
NODE_11273_length_222_cov_3337.988024	0	176	R1_denovo_peak_248	102	6.4089	10.7519	10.2717	82	NA				NA
NODE_11274_length_222_cov_3013.790419	0	222	R1_denovo_peak_249	618	28.6362	63.039	61.8293	114	3L_1	4684709	4684930	1.19e-110	NA
NODE_11275_length_222_cov_2948.952096	0	222	R1_denovo_peak_250	307	16.4779	31.6354	30.7063	137	2R_21	10473745	10473966	5.51e-114	NA
NODE_11276_length_222_cov_2909.455090	0	181	R1_denovo_peak_251	338	17.8009	34.8277	33.8563	105	3R_28	7829371	7829592	5.51e-114	NA
NODE_11277_length_222_cov_2871.113772	0	218	R1_denovo_peak_252	91	4.78048	9.6394	9.19904	81	tig00022795	6398	6619	5.51e-114	Gypsy6_I#LTR/Gypsy	412	637	2.05e-86
NODE_11278_length_222_cov_2817.676647	0	222	R1_denovo_peak_253	124	7.26341	12.9362	12.4008	133	3L_1	23677005	23677226	5.51e-114	NA
NODE_11279_length_222_cov_2785.976048	0	222	R1_denovo_peak_254	228	12.573	23.6351	22.8525	133	3L_1	20492821	20493042	5.51e-114	NA
NODE_11281_length_222_cov_2684.119760	0	222	R1_denovo_peak_255	170	10.4859	17.7233	17.0572	120	3R_28	11050107	11050328	5.51e-114	NA
NODE_11282_length_222_cov_2511.137725	0	186	R1_denovo_peak_256	42	3.68166	4.50101	4.22791	79	4_2	818847	819068	5.51e-114	NA
NODE_11286_length_222_cov_2286.233533	0	212	R1_denovo_peak_257	47	3.65358	5.05911	4.75621	107	X_1	15660539	15660760	5.51e-114	NA
NODE_11288_length_222_cov_2222.215569	0	222	R1_denovo_peak_258	161	9.98212	16.8015	16.1617	142	2L_1	18808684	18808905	2.56e-112	NA
NODE_11293_length_222_cov_1937.365269	0	218	R1_denovo_peak_259	85	6.1916	8.99415	8.56173	76	3L_1	17455488	17455709	5.51e-114	NA
NODE_11297_length_222_cov_1791.586826	0	222	R1_denovo_peak_260	108	6.98125	11.3145	10.8211	129	2R_21	16502792	16503013	2.56e-112	NA
NODE_11298_length_222_cov_1754.820359	0	221	R1_denovo_peak_261	203	11.9839	21.0542	20.3157	76	X_1	21578712	21578933	5.51e-114	NA
NODE_11299_length_222_cov_1631.353293	0	222	R1_denovo_peak_262	85	6.1916	8.99415	8.56173	97	2L_1	16496184	16496405	5.55e-109	NA
NODE_11300_length_222_cov_1591.574850	1	222	R1_denovo_peak_263	55	4.49396	5.83047	5.50748	128	NA				NA
NODE_11303_length_222_cov_1493.197605	0	222	R1_denovo_peak_264	31	2.99598	3.39516	3.15347	75	3L_1	17657974	17658195	5.51e-114	NA
NODE_1130_length_446_cov_1800.237852	106	265	R1_denovo_peak_265	307	16.4779	31.6354	30.7063	149	NA				NA
NODE_11311_length_222_cov_1144.520958	0	222	R1_denovo_peak_266	132	5.5625	13.8274	13.2605	88	NA				NA
NODE_11312_length_222_cov_1136.664671	70	222	R1_denovo_peak_267	25	2.6619	2.74817	2.52874	71	3L_1	12774919	12775140	5.51e-114	NA
NODE_11313_length_222_cov_1128.886228	0	215	R1_denovo_peak_268	58	4.6437	6.17282	5.83232	49	3R_28	1316074	1316295	2.56e-112	NA
NODE_11322_length_222_cov_890.311377	0	222	R1_denovo_peak_269	42	3.68166	4.50101	4.22791	131	3L_1	11407873	11408108	1.58e-94	NA
NODE_11324_length_222_cov_831.862275	0	222	R1_denovo_peak_270	31	2.99598	3.39516	3.15347	75	3L_1	2443154	2443375	5.51e-114	NA
NODE_11338_length_223_cov_524.922156	21	223	R1_denovo_peak_271	42	3.74497	4.57394	4.29134	122	3R_28	9097409	9097633	4.31e-110	NA
NODE_11339_length_222_cov_517.694611	0	156	R1_denovo_peak_272	55	4.49396	5.83047	5.50748	67	3L_1	11954328	11954549	1.19e-110	NA
NODE_11340_length_222_cov_483.940120	0	222	R1_denovo_peak_273	93	6.58585	9.7788	9.33099	133	2R_21	11408121	11408340	9.29e-107	NA
NODE_11353_length_222_cov_209.970060	0	198	R1_denovo_peak_274	22	2.32185	2.4761	2.26336	67	NA				NA
NODE_1136_length_444_cov_1914.982005	192	424	R1_denovo_peak_275	145	5.18706	15.1255	14.5304	114	Y_scaffold4	19689	20132	0	TART_B1#Non-LTR_retrotransposon/Jockey	4766	5209	0
NODE_11372_length_222_cov_2.550898	0	222	R1_denovo_peak_276	2455	88.2303	247.465	245.589	110	Y_Contig26	111600	111821	5.51e-114	G2_DM#Non-LTR_retrotransposon/Jockey	2933	3070	4.61e-58
NODE_11376_length_222_cov_1.988024	0	222	R1_denovo_peak_277	1002	41.9437	101.583	100.209	93	Y_Contig26	97448	97669	2.56e-112	G2_DM#Non-LTR_retrotransposon/Jockey	1697	1764	1.03e-29
NODE_11444_length_221_cov_7234.349398	0	217	R1_denovo_peak_278	102	4.18091	10.7059	10.2267	100	3L_4	1543850	1544070	1.97e-113	NA
NODE_11445_length_221_cov_5727.819277	74	221	R1_denovo_peak_279	21	1.80077	2.3442	2.14428	59	X_1	7031084	7031304	1.97e-113	TABOR_I#LTR/Gypsy	3809	4029	9.12e-115
NODE_11446_length_221_cov_5233.319277	0	213	R1_denovo_peak_280	273	14.3691	28.2423	27.3714	82	3R_28	23823608	23823828	9.17e-112	NA
NODE_11447_length_221_cov_4792.295181	0	220	R1_denovo_peak_281	48	4.19099	5.17225	4.86592	92	3R_28	19010973	19011193	9.17e-112	NA
NODE_11448_length_221_cov_4503.240964	1	211	R1_denovo_peak_282	22	1.88567	2.4988	2.28584	63	2R_20	454029	454249	1.97e-113	ROVER-I_DM#LTR/Gypsy	2454	2674	4.24e-113
NODE_11449_length_221_cov_4422.554217	0	221	R1_denovo_peak_283	370	18.6333	38.0585	37.051	64	3L_1	14607024	14607244	9.17e-112	NA
NODE_11450_length_221_cov_4319.036145	0	221	R1_denovo_peak_284	130	8.51345	13.5969	13.0382	139	3R_28	22078028	22078249	9.24e-107	NA
NODE_11453_length_221_cov_3991.969880	0	221	R1_denovo_peak_285	273	14.3691	28.2423	27.3714	131	2R_21	12188259	12188479	4.27e-110	NA
NODE_11456_length_221_cov_3690.192771	0	221	R1_denovo_peak_286	395	20.1227	40.625	39.5879	119	2R_21	5088528	5088748	1.97e-113	NA
NODE_11457_length_221_cov_3586.837349	0	219	R1_denovo_peak_287	155	8.97589	16.1775	15.5512	72	2L_1	21428236	21428456	1.97e-113	NA
NODE_11458_length_221_cov_3533.638554	0	204	R1_denovo_peak_288	31	2.50527	3.37633	3.14223	108	3L_1	23972252	23972472	1.97e-113	NA
NODE_11460_length_221_cov_3363.728916	4	221	R1_denovo_peak_289	113	6.83615	11.831	11.3246	134	X_1	18752	18972	1.97e-113	TART-A#Non-LTR_retrotransposon/Jockey	6879	7099	9.12e-115
NODE_11462_length_221_cov_3188.843373	0	221	R1_denovo_peak_290	130	8.51345	13.5969	13.0382	134	2L_1	9431852	9432080	2.61e-97	NA
NODE_11463_length_221_cov_2938.319277	1	221	R1_denovo_peak_291	127	6.26168	13.2865	12.7401	137	2L_1	2263665	2263885	1.97e-113	NA
NODE_11464_length_221_cov_2714.825301	2	221	R1_denovo_peak_292	48	3.58651	5.17048	4.86592	147	4_2	898239	898459	1.97e-113	NA
NODE_11466_length_221_cov_2506.524096	0	219	R1_denovo_peak_293	161	9.98212	16.8015	16.1617	83	2L_1	1377054	1377274	1.97e-113	NA
NODE_11467_length_221_cov_2408.385542	0	149	R1_denovo_peak_294	23	1.99064	2.59623	2.38069	136	4_2	287908	288128	1.97e-113	ROOA_I#LTR/Pao	1473	1692	3.28e-114
NODE_11469_length_221_cov_2389.301205	0	196	R1_denovo_peak_295	22	1.7912	2.45195	2.24976	85	2R_18	504303	504523	1.97e-113	Gypsy4_I#LTR/Gypsy	4270	4381	1.66e-52
NODE_11470_length_221_cov_2354.771084	0	220	R1_denovo_peak_296	178	10.8353	18.5418	17.855	72	NA				NA
NODE_11473_length_221_cov_2292.246988	0	216	R1_denovo_peak_297	212	12.3832	21.9921	21.2357	36	3L_1	7257614	7257834	9.24e-107	NA
NODE_11474_length_221_cov_2251.463855	10	198	R1_denovo_peak_298	146	9.2874	15.2114	14.6051	121	2R_21	14905816	14905959	5.84e-69	NA
NODE_11484_length_221_cov_1679.156627	0	221	R1_denovo_peak_299	139	8.98793	14.5121	13.9284	59	2L_1	716542	716762	9.17e-112	NA
NODE_1148_length_443_cov_789.201031	0	432	R1_denovo_peak_300	71	5.41765	7.55475	7.16745	302	NA				NA
NODE_11490_length_221_cov_1441.963855	0	219	R1_denovo_peak_301	27	1.93171	2.94754	2.72338	69	X_1	2638940	2639160	9.17e-112	NA
NODE_11492_length_221_cov_1401.337349	0	214	R1_denovo_peak_302	47	3.65358	5.05911	4.75621	69	X_1	8359984	8360204	9.17e-112	NA
NODE_11498_length_221_cov_1087.662651	3	221	R1_denovo_peak_303	48	4.19099	5.17225	4.86592	111	3L_1	22584785	22585005	1.97e-113	NA
NODE_114_length_810_cov_2937.154967	25	730	R1_denovo_peak_304	226	7.56747	23.4512	22.6719	278	X_1	12178	12987	0	TART-A#Non-LTR_retrotransposon/Jockey	305	1114	0
NODE_11504_length_221_cov_902.397590	0	221	R1_denovo_peak_305	59	4.78971	6.25338	5.90849	57	3R_28	14041836	14042056	1.97e-113	NA
NODE_11507_length_221_cov_871.638554	0	192	R1_denovo_peak_306	34	3.32737	3.7535	3.49352	47	3L_1	7023762	7023982	4.27e-110	NA
NODE_11514_length_221_cov_712.240964	2	221	R1_denovo_peak_307	45	3.86975	4.85705	4.55795	131	3R_28	23159872	23160092	9.17e-112	NA
NODE_11521_length_221_cov_594.018072	3	221	R1_denovo_peak_308	31	2.99598	3.39516	3.15347	134	2R_21	8289801	8290021	9.17e-112	NA
NODE_11529_length_221_cov_447.451807	4	209	R1_denovo_peak_309	42	3.74497	4.57394	4.29134	117	NA				NA
NODE_1153_length_442_cov_1719.842377	0	442	R1_denovo_peak_310	286	15.3059	29.4918	28.6034	224	NA				NA
NODE_11550_length_221_cov_2.524096	16	198	R1_denovo_peak_311	85	6.1916	8.99415	8.56173	108	3R_5	40311	40531	1.99e-108	NA
NODE_11554_length_221_cov_1.933735	0	221	R1_denovo_peak_312	1842	68.9074	185.92	184.251	118	3R_5	21294	21514	9.17e-112	NA
NODE_11556_length_221_cov_1.777108	0	221	R1_denovo_peak_313	3220	110.675	324.147	322.029	121	3R_5	21255	21475	1.97e-113	NA
NODE_11558_length_221_cov_1.548193	0	219	R1_denovo_peak_314	1019	29.1926	103.345	101.964	104	3R_5	57255	57475	1.99e-108	NTS_DM#Other	1	147	1.29e-48
NODE_11570_length_221_cov_1.018072	0	221	R1_denovo_peak_315	1204	48.6846	121.921	120.472	94	3R_5	53153	53373	9.17e-112	G2_DM#Non-LTR_retrotransposon/Jockey	2547	2766	3.3e-109
NODE_115_length_809_cov_7816.541114	76	778	R1_denovo_peak_316a	128	2.85489	13.4157	12.8688	140	3L_10	1328161	1328969	0	IVK_DM#Non-LTR_retrotransposon/I	659	1482	0
NODE_115_length_809_cov_7816.541114	76	778	R1_denovo_peak_316b	302	5.44793	31.1372	30.2227	556	3L_10	1328161	1328969	0	IVK_DM#Non-LTR_retrotransposon/I	659	1482	0
NODE_1161_length_441_cov_2341.316062	0	319	R1_denovo_peak_317	476	23.2188	48.7746	47.6579	161	NA				NA
NODE_11647_length_220_cov_10316.527273	0	220	R1_denovo_peak_318	703	31.732	71.5631	70.3134	120	NA				NA
NODE_11648_length_220_cov_9179.696970	0	211	R1_denovo_peak_319	247	13.9311	25.5476	24.7259	108	2R_21	720264	720483	3.28e-111	NA
NODE_11649_length_220_cov_8542.490909	0	220	R1_denovo_peak_320	415	20.8967	42.591	41.5331	122	X_1	14096937	14097156	7.06e-113	NA
NODE_11650_length_220_cov_6896.630303	7	192	R1_denovo_peak_321	119	3.17153	12.4933	11.9619	101	3L_4	1634117	1634336	7.06e-113	MDG1_I#LTR/Gypsy	1797	2014	9.2e-105
NODE_11655_length_220_cov_4886.412121	0	170	R1_denovo_peak_322	174	10.1573	18.1453	17.4738	67	2R_21	19501909	19502128	7.06e-113	NA
NODE_11656_length_220_cov_4298.054545	0	220	R1_denovo_peak_323	195	11.6092	20.253	19.53	114	X_1	10063903	10064122	7.06e-113	NA
NODE_11659_length_220_cov_3816.333333	0	220	R1_denovo_peak_324	93	6.58585	9.7788	9.33099	146	X_1	16525350	16525541	1.21e-90	NA
NODE_11660_length_220_cov_3549.278788	0	220	R1_denovo_peak_325	219	12.7329	22.76	21.99	72	2L_1	14630997	14631215	1.18e-110	NA
NODE_11663_length_220_cov_2969.448485	3	220	R1_denovo_peak_326	180	9.66435	18.7393	18.0514	122	2L_1	18315510	18315729	7.06e-113	NA
NODE_11668_length_220_cov_2646.666667	0	176	R1_denovo_peak_327	81	5.98713	8.56134	8.14709	103	3L_1	14450990	14451209	3.28e-111	NA
NODE_11669_length_220_cov_2572.242424	4	220	R1_denovo_peak_328	59	4.09023	6.27225	5.92698	116	2L_1	21190191	21190410	7.06e-113	NA
NODE_11670_length_220_cov_2559.145455	4	220	R1_denovo_peak_329	124	8.23893	12.9572	12.413	120	X_1	618285	618504	7.06e-113	NA
NODE_11671_length_220_cov_2495.151515	0	213	R1_denovo_peak_330	186	11.2349	19.3748	18.6697	75	3R_28	27311343	27311562	3.31e-106	NA
NODE_11672_length_220_cov_2481.236364	10	220	R1_denovo_peak_331	93	4.53241	9.75569	9.31063	123	X_1	121077	121296	7.06e-113	NA
NODE_11673_length_220_cov_2480.163636	0	220	R1_denovo_peak_332	117	7.78327	12.3231	11.7993	121	2L_1	20819899	20820118	1.53e-109	NA
NODE_11674_length_220_cov_2475.121212	0	216	R1_denovo_peak_333	122	5.97665	12.7391	12.2056	64	2L_1	13182720	13182939	7.11e-108	NA
NODE_11676_length_220_cov_2365.090909	0	220	R1_denovo_peak_334	105	7.32022	11.0867	10.598	106	3L_1	19350734	19350953	7.06e-113	NA
NODE_11677_length_220_cov_2339.927273	0	216	R1_denovo_peak_335	81	5.98713	8.56134	8.14709	74	3R_28	17150776	17150995	7.06e-113	NA
NODE_11679_length_220_cov_2227.696970	15	210	R1_denovo_peak_336	25	2.34723	2.81587	2.59422	102	3_scaffold1	302425	302644	7.06e-113	NA
NODE_11683_length_220_cov_2079.896970	5	220	R1_denovo_peak_337	170	10.4859	17.7233	17.0572	130	2R_21	18386085	18386304	3.31e-106	NA
NODE_11685_length_220_cov_1968.430303	0	206	R1_denovo_peak_338	247	13.9311	25.5476	24.7259	59	NA				NA
NODE_11686_length_220_cov_1952.963636	0	210	R1_denovo_peak_339	56	4.65832	5.98369	5.65539	63	X_1	17249138	17249357	7.06e-113	NA
NODE_11694_length_220_cov_1542.400000	0	218	R1_denovo_peak_340	170	10.4859	17.7233	17.0572	76	3L_1	5499698	5499917	3.28e-111	NA
NODE_11695_length_220_cov_1495.612121	1	220	R1_denovo_peak_341	83	5.98538	8.77916	8.36141	134	2R_21	20489456	20489675	3.28e-111	NA
NODE_11697_length_220_cov_1449.521212	0	220	R1_denovo_peak_342	71	5.41765	7.55475	7.16745	68	2L_1	3535682	3535901	1.53e-109	NA
NODE_11698_length_220_cov_1417.654545	0	220	R1_denovo_peak_343	170	10.4859	17.7233	17.0572	75	3R_28	6215540	6215759	7.06e-113	NA
NODE_11701_length_220_cov_1381.503030	0	220	R1_denovo_peak_344	71	5.41765	7.55475	7.16745	71	2L_1	8101985	8102204	7.06e-113	NA
NODE_11707_length_220_cov_1033.830303	0	220	R1_denovo_peak_345	133	8.65117	13.8799	13.3085	127	3R_28	26529528	26529747	3.33e-101	NA
NODE_11710_length_220_cov_949.666667	32	220	R1_denovo_peak_346	72	5.44126	7.658	7.26846	96	3L_1	17531862	17532081	3.28e-111	NA
NODE_11716_length_220_cov_853.266667	0	220	R1_denovo_peak_347	80	5.98927	8.44411	8.04163	79	X_1	20775759	20775978	3.28e-111	NA
NODE_11717_length_220_cov_850.854545	45	220	R1_denovo_peak_348	67	5.24296	7.15304	6.78832	90	3L_1	8457125	8457344	7.06e-113	NA
NODE_11740_length_220_cov_311.442424	3	220	R1_denovo_peak_349	71	4.48314	7.51261	7.13823	101	3L_1	12683727	12683879	5.77e-74	NA
NODE_1174_length_440_cov_1321.942857	44	195	R1_denovo_peak_350	109	7.48994	11.4398	10.937	111	NA				NA
NODE_1175_length_440_cov_1087.771429	0	436	R1_denovo_peak_351	100	6.96555	10.4843	10.0067	163	NA				NA
NODE_11773_length_220_cov_1.030303	0	220	R1_denovo_peak_352	855	37.1496	86.8746	85.5529	80	3R_5	20193	20416	2.56e-107	G2_DM#Non-LTR_retrotransposon/Jockey	1401	1492	6.11e-32
NODE_11776_length_220_cov_1.006061	7	166	R1_denovo_peak_353	81	5.98713	8.56134	8.14709	69	3R_5	22249	22427	9.52e-82	NA
NODE_11777_length_220_cov_1.006061	0	220	R1_denovo_peak_354	1196	48.7589	121.096	119.65	95	Y_Contig74	53802	54022	7.11e-108	G2_DM#Non-LTR_retrotransposon/Jockey	2781	3001	7.11e-106
NODE_11778_length_220_cov_1.006061	0	220	R1_denovo_peak_355	2199	80.4908	221.727	219.932	107	Contig119	65490	65709	1.18e-110	Jockey-3_DSim#Non-LTR_retrotransposon/Jockey	1219	1437	2.59e-95
NODE_117_length_807_cov_1170.222074	3	148	R1_denovo_peak_356	109	7.48994	11.4398	10.937	121	NA				NA
NODE_11851_length_219_cov_7095.829268	0	219	R1_denovo_peak_357	576	27.0882	58.8453	57.6582	117	3L_1	17721391	17721609	1.17e-110	NA
NODE_11852_length_219_cov_6565.182927	0	219	R1_denovo_peak_358	184	8.96988	19.1102	18.4169	116	3L_1	11717039	11717251	2.67e-72	NA
NODE_11853_length_219_cov_6299.713415	0	219	R1_denovo_peak_359	253	13.975	26.1894	25.3603	114	2L_1	19949373	19949591	5.47e-109	NA
NODE_11854_length_219_cov_5929.871951	0	173	R1_denovo_peak_360	261	12.9652	26.9653	26.1219	105	2L_1	7284764	7284982	5.47e-109	NA
NODE_11855_length_219_cov_5448.609756	0	219	R1_denovo_peak_361	206	9.96787	21.3592	20.6183	104	3R_28	9702391	9702607	1.52e-109	NA
NODE_11856_length_219_cov_5372.597561	36	213	R1_denovo_peak_362	42	2.68773	4.5276	4.25431	66	2R_21	20382089	20382307	1.17e-110	NA
NODE_11859_length_219_cov_5257.250000	0	219	R1_denovo_peak_363	325	17.2269	33.4722	32.5188	127	2R_21	7342839	7343041	1.98e-103	NA
NODE_11861_length_219_cov_4872.378049	0	219	R1_denovo_peak_364	185	10.7768	19.2096	18.5141	136	3L_1	22306452	22306670	5.47e-109	NA
NODE_11862_length_219_cov_4841.975610	0	186	R1_denovo_peak_365	307	16.4779	31.6354	30.7063	107	NA				NA
NODE_11863_length_219_cov_4587.384146	0	219	R1_denovo_peak_366	109	7.48994	11.4398	10.937	124	3L_1	9182527	9182742	2.54e-107	NA
NODE_11865_length_219_cov_3695.420732	3	219	R1_denovo_peak_367	144	8.9807	14.9955	14.4016	132	2R_21	4403917	4404135	2.52e-112	NA
NODE_11867_length_219_cov_3553.189024	0	189	R1_denovo_peak_368	66	2.52069	6.99882	6.64359	64	2R_21	7439688	7439916	2.01e-93	NA
NODE_11873_length_219_cov_2899.853659	0	193	R1_denovo_peak_369	59	3.67711	6.27877	5.93337	91	2R_21	2576093	2576311	2.52e-112	BS#Non-LTR_retrotransposon/Jockey	3387	3605	5.43e-112
NODE_11875_length_219_cov_2644.530488	0	219	R1_denovo_peak_370	143	8.70601	14.8923	14.3044	121	3R_28	15945145	15945360	1.17e-110	NA
NODE_11878_length_219_cov_2267.652439	4	219	R1_denovo_peak_371	45	3.99285	4.83581	4.54788	130	2R_21	2034741	2034959	2.52e-112	NA
NODE_1187_length_438_cov_1790.018277	0	202	R1_denovo_peak_372	67	5.24296	7.15304	6.78832	136	NA				NA
NODE_11882_length_219_cov_2194.432927	0	219	R1_denovo_peak_373	162	10.0613	16.8606	16.2105	136	3R_28	15452469	15452687	5.5e-104	NA
NODE_11889_length_219_cov_1845.804878	0	216	R1_denovo_peak_374	115	7.7395	12.02	11.5019	78	3R_28	27538467	27538687	7.07e-108	NA
NODE_11890_length_219_cov_1788.317073	0	166	R1_denovo_peak_375	97	6.48259	10.1685	9.70472	95	2L_1	5459235	5459453	2.52e-112	NA
NODE_11895_length_219_cov_1671.969512	1	195	R1_denovo_peak_376	178	10.8353	18.5418	17.855	122	3L_1	14768812	14769030	2.52e-112	NA
NODE_11896_length_219_cov_1655.951220	0	213	R1_denovo_peak_377	49	2.84405	5.25222	4.94498	64	2R_21	5590993	5591211	5.47e-109	NA
NODE_11898_length_219_cov_1643.621951	4	219	R1_denovo_peak_378	85	6.1916	8.99415	8.56173	133	2L_1	2614871	2615089	2.52e-112	NA
NODE_11899_length_219_cov_1481.439024	0	218	R1_denovo_peak_379	161	9.98212	16.8015	16.1617	85	X_1	9496216	9496435	1.17e-110	NA
NODE_118_length_807_cov_721.510638	0	660	R1_denovo_peak_380	146	9.2874	15.2114	14.6051	201	NA				NA
NODE_11900_length_219_cov_1426.658537	0	217	R1_denovo_peak_381	176	10.6476	18.3052	17.629	97	3R_28	26554472	26554690	2.52e-112	NA
NODE_11904_length_219_cov_1277.658537	0	208	R1_denovo_peak_382	147	4.03904	15.3825	14.7712	121	3L_4	475132	475347	1.56e-89	Gypsy2_I#LTR/Gypsy	3940	4063	7.54e-61
NODE_11913_length_219_cov_1054.768293	2	219	R1_denovo_peak_383	33	3.26475	3.62789	3.37191	132	3L_1	15731671	15731889	2.52e-112	NA
NODE_11917_length_219_cov_1029.500000	3	219	R1_denovo_peak_384	139	8.98793	14.5121	13.9284	124	3L_1	12799692	12799910	5.47e-109	NA
NODE_11927_length_219_cov_687.908537	10	162	R1_denovo_peak_385	33	3.0958	3.61922	3.36505	129	3R_28	14267936	14268154	2.52e-112	NA
NODE_11928_length_219_cov_684.359756	7	219	R1_denovo_peak_386	68	5.3238	7.18865	6.82056	127	2R_21	14280094	14280312	2.52e-112	NA
NODE_11932_length_219_cov_578.457317	3	198	R1_denovo_peak_387	38	3.59228	4.14787	3.87923	128	2R_21	6486437	6486655	2.52e-112	NA
NODE_11937_length_219_cov_362.347561	0	147	R1_denovo_peak_388	29	2.99357	3.18856	2.9583	64	NA				NA
NODE_1193_length_438_cov_1340.853786	220	368	R1_denovo_peak_389	213	11.9743	22.1384	21.3788	128	NA				NA
NODE_11954_length_219_cov_7.006098	0	219	R1_denovo_peak_390	1432	56.4983	144.795	143.273	112	3R_5	41271	41489	1.17e-110	NA
NODE_11976_length_219_cov_1.012195	41	219	R1_denovo_peak_391	33	3.0958	3.61922	3.36505	67	Contig119	56265	56479	2.04e-83	NA
NODE_11977_length_219_cov_1.012195	32	219	R1_denovo_peak_392	253	13.975	26.1894	25.3603	67	Contig5	71855	72073	2.58e-97	G2_DM#Non-LTR_retrotransposon/Jockey	785	1003	1.19e-98
NODE_11978_length_219_cov_1.012195	0	219	R1_denovo_peak_393	576	27.0882	58.8453	57.6582	89	3R_5	23630	23848	1.17e-110	NA
NODE_11_length_1307_cov_3469.579073	40	624	R1_denovo_peak_394a	162	10.0613	16.8606	16.2105	189	NA				NA
NODE_11_length_1307_cov_3469.579073	40	624	R1_denovo_peak_394b	353	17.9678	36.3124	35.326	433	NA				NA
NODE_12058_length_218_cov_12142.361963	0	218	R1_denovo_peak_395	386	14.9498	39.6542	38.6284	119	3_scaffold1	797977	798194	9.03e-112	Chouto_I#LTR/Gypsy	2143	2360	1.94e-111
NODE_12061_length_218_cov_5811.251534	0	218	R1_denovo_peak_396	395	20.1227	40.625	39.5879	121	3L_1	4688965	4689182	4.2e-110	NA
NODE_12062_length_218_cov_5746.791411	0	218	R1_denovo_peak_397	144	8.28373	15.0412	14.4465	90	3R_28	26751321	26751538	9.03e-112	NA
NODE_12064_length_218_cov_4481.165644	0	218	R1_denovo_peak_398	79	3.52908	8.35258	7.95436	113	X_1	19396996	19397220	9.16e-102	NA
NODE_12066_length_218_cov_4383.969325	5	218	R1_denovo_peak_399	203	11.9839	21.0542	20.3157	78	2L_1	6395220	6395437	9.03e-112	NA
NODE_12067_length_218_cov_4067.245399	0	218	R1_denovo_peak_400	206	11.9786	21.3897	20.6455	106	3L_1	17128529	17128746	4.2e-110	NA
NODE_12068_length_218_cov_4041.797546	0	218	R1_denovo_peak_401	32	2.162	3.5368	3.2932	116	2R_21	17803643	17803849	4.32e-90	NA
NODE_12069_length_218_cov_3984.349693	0	218	R1_denovo_peak_402	212	12.3832	21.9921	21.2357	93	2L_1	4700690	4700901	4.26e-100	NA
NODE_12070_length_218_cov_3844.055215	0	218	R1_denovo_peak_403	195	11.6092	20.253	19.53	116	2R_21	15408750	15408967	4.2e-110	NA
NODE_12071_length_218_cov_3773.141104	3	218	R1_denovo_peak_404	186	11.2349	19.3748	18.6697	113	3R_28	3054320	3054537	9.03e-112	NA
NODE_12073_length_218_cov_3563.104294	25	218	R1_denovo_peak_405	55	2.61228	5.87811	5.55442	88	X_1	108052	108269	9.03e-112	NA
NODE_12075_length_218_cov_3526.263804	0	218	R1_denovo_peak_406	247	13.9311	25.5476	24.7259	49	2R_20	684259	684476	9.03e-112	NA
NODE_12076_length_218_cov_3525.582822	0	218	R1_denovo_peak_407	325	17.2269	33.4722	32.5188	101	X_1	4104995	4105212	9.03e-112	NA
NODE_12077_length_218_cov_3460.631902	0	217	R1_denovo_peak_408	301	16.2529	31.0541	30.1397	97	NA				NA
NODE_12080_length_218_cov_3232.073620	0	198	R1_denovo_peak_409	67	4.40486	7.08537	6.72916	73	2R_21	10225325	10225543	9.1e-107	NA
NODE_12081_length_218_cov_2812.478528	0	218	R1_denovo_peak_410	130	8.16189	13.6099	13.0483	53	3R_28	568127	568344	9.03e-112	NA
NODE_12085_length_218_cov_2324.245399	0	218	R1_denovo_peak_411	162	10.0613	16.8606	16.2105	119	3R_28	5636928	5637129	7.08e-103	NA
NODE_12087_length_218_cov_2318.981595	13	218	R1_denovo_peak_412	118	7.61776	12.3554	11.83	126	X_1	7812292	7812509	9.03e-112	NA
NODE_12089_length_218_cov_2264.932515	0	217	R1_denovo_peak_413	105	7.18456	11.0337	10.5486	63	3R_28	8024374	8024591	9.03e-112	NA
NODE_1208_length_436_cov_581.472441	0	354	R1_denovo_peak_414	130	8.51345	13.5969	13.0382	134	NA				NA
NODE_12091_length_218_cov_2220.533742	0	218	R1_denovo_peak_415	143	8.70601	14.8923	14.3044	68	2L_2	1377284	1377501	9.03e-112	NA
NODE_12092_length_218_cov_2216.674847	4	218	R1_denovo_peak_416	146	9.2874	15.2114	14.6051	132	2L_1	13951144	13951358	1.97e-103	NA
NODE_12093_length_218_cov_2187.852761	0	201	R1_denovo_peak_417	82	5.55438	8.6786	8.26284	101	3L_1	7107676	7107893	4.2e-110	NA
NODE_12094_length_218_cov_2151.963190	34	218	R1_denovo_peak_418	197	10.9867	20.4448	19.7196	93	2R_21	9595770	9595985	5.48e-104	NA
NODE_12096_length_218_cov_2064.098160	0	205	R1_denovo_peak_419	36	2.69799	3.91153	3.6492	73	2R_16	661407	661583	2.6e-87	Mariner2_DM#DNA/TcMar-Tc1	230	349	2.74e-50
NODE_12097_length_218_cov_2037.331288	7	218	R1_denovo_peak_420	110	5.97802	11.5571	11.0527	118	2R_16	319329	319546	1.96e-108	NA
NODE_12100_length_218_cov_1972.484663	0	218	R1_denovo_peak_421	236	13.4819	24.4905	23.6887	118	3R_28	21373011	21373228	9.03e-112	NA
NODE_12102_length_218_cov_1870.079755	0	205	R1_denovo_peak_422	109	7.48994	11.4398	10.937	74	3R_28	21080716	21080933	9.03e-112	NA
NODE_12104_length_218_cov_1817.852761	0	218	R1_denovo_peak_423	162	10.0613	16.8606	16.2105	122	2R_21	19107342	19107559	4.2e-110	NA
NODE_12105_length_218_cov_1816.337423	0	218	R1_denovo_peak_424	115	7.7395	12.02	11.5019	140	3R_28	22620996	22621213	9.03e-112	NA
NODE_12106_length_218_cov_1798.386503	0	218	R1_denovo_peak_425	162	10.0613	16.8606	16.2105	125	3R_28	6269908	6270125	4.2e-110	NA
NODE_12107_length_218_cov_1773.085890	0	218	R1_denovo_peak_426	130	8.51345	13.5969	13.0382	136	3L_1	6630028	6630245	4.2e-110	NA
NODE_12108_length_218_cov_1718.858896	0	218	R1_denovo_peak_427	94	6.52951	9.93766	9.48699	75	3R_28	7006326	7006543	9.03e-112	NA
NODE_12113_length_218_cov_1626.104294	0	214	R1_denovo_peak_428	71	5.41765	7.55475	7.16745	101	3R_28	3828782	3828999	4.2e-110	NA
NODE_12114_length_218_cov_1559.865031	0	218	R1_denovo_peak_429	124	8.23893	12.9572	12.413	136	X_1	17241051	17241268	9.03e-112	NA
NODE_12116_length_218_cov_1528.742331	3	218	R1_denovo_peak_430	186	11.2349	19.3748	18.6697	127	3R_28	5083566	5083783	4.2e-110	NA
NODE_12117_length_218_cov_1520.343558	3	218	R1_denovo_peak_431	25	2.72063	2.7635	2.5425	170	NA				NA
NODE_12119_length_218_cov_1426.368098	2	218	R1_denovo_peak_432	58	4.6437	6.17282	5.83232	136	3R_28	24781217	24781434	1.96e-108	NA
NODE_12136_length_218_cov_909.411043	40	196	R1_denovo_peak_433	44	3.23696	4.76799	4.48299	78	NA				NA
NODE_1213_length_435_cov_1919.839474	25	435	R1_denovo_peak_434	219	12.7329	22.76	21.99	288	NA				NA
NODE_12144_length_218_cov_773.717791	6	175	R1_denovo_peak_435	59	4.78971	6.25338	5.90849	100	NA				NA
NODE_12146_length_218_cov_764.883436	0	163	R1_denovo_peak_436	55	4.49396	5.83047	5.50748	92	NA				NA
NODE_12193_length_218_cov_1.306748	0	217	R1_denovo_peak_437	494	23.9925	50.6076	49.4787	88	Contig119	60734	60951	4.2e-110	Jockey-3_DSim#Non-LTR_retrotransposon/Jockey	3624	3810	5.64e-82
NODE_12194_length_218_cov_1.282209	11	214	R1_denovo_peak_438	1555	29.0204	157.095	155.527	97	Contig79	23420	23634	9.1e-107	DOC#Non-LTR_retrotransposon/Jockey	4097	4311	4.24e-103
NODE_121_length_803_cov_7137.118984	0	752	R1_denovo_peak_439a	118	4.34348	12.3664	11.8409	119	Contig9	348259	349061	0	DM1731_I#LTR/Copia	389	1192	0
NODE_121_length_803_cov_7137.118984	0	752	R1_denovo_peak_439b	165	4.82323	17.1586	16.5071	415	Contig9	348259	349061	0	DM1731_I#LTR/Copia	389	1192	0
NODE_121_length_803_cov_7137.118984	0	752	R1_denovo_peak_439c	387	6.7495	39.7422	38.7161	589	Contig9	348259	349061	0	DM1731_I#LTR/Copia	389	1192	0
NODE_12204_length_218_cov_1.049080	49	217	R1_denovo_peak_440	204	8.6674	21.1913	20.4523	70	Contig79	27037	27205	1.57e-84	DOC#Non-LTR_retrotransposon/Jockey	454	618	9.57e-70
NODE_12294_length_217_cov_9482.154321	0	217	R1_denovo_peak_441	293	12.3336	30.2467	29.3442	96	3L_10	614155	614371	3.23e-111	NA
NODE_12295_length_217_cov_5873.734568	0	191	R1_denovo_peak_442	138	6.22492	14.461	13.8859	85	3R_28	3014307	3014523	3.23e-111	NA
NODE_12298_length_217_cov_5503.777778	0	217	R1_denovo_peak_443	168	9.47455	17.4552	16.8011	118	3L_1	219300	219516	3.23e-111	NA
NODE_12299_length_217_cov_4124.500000	0	217	R1_denovo_peak_444	157	9.57941	16.3745	15.742	76	3R_28	27642906	27643121	2.52e-107	NA
NODE_1229_length_434_cov_333.102902	0	171	R1_denovo_peak_445	22	2.32185	2.4761	2.26336	17	NA				NA
NODE_122_length_800_cov_5294.558389	0	412	R1_denovo_peak_446	513	23.9571	52.5362	51.3949	128	3R_5	67787	68586	0	G2_DM#Non-LTR_retrotransposon/Jockey	562	993	7.09e-166
NODE_12303_length_217_cov_3672.086420	0	213	R1_denovo_peak_447	137	7.57558	14.3162	13.7417	58	X_1	8110111	8110327	3.23e-111	NA
NODE_12304_length_217_cov_3615.135802	0	216	R1_denovo_peak_448	126	7.17686	13.214	12.6679	30	2R_21	16721058	16721274	7e-108	NA
NODE_12305_length_217_cov_3544.697531	0	213	R1_denovo_peak_449	171	10.1781	17.7797	17.1097	111	3R_28	9232171	9232387	3.23e-111	NA
NODE_12310_length_217_cov_2729.962963	0	188	R1_denovo_peak_450	65	3.98395	6.87558	6.5226	79	3L_10	214392	214608	7e-108	Gypsy-7_DSe-I#LTR	3876	4086	7.05e-101
NODE_12315_length_217_cov_2353.993827	0	155	R1_denovo_peak_451	185	10.7768	19.2096	18.5141	63	3R_28	1601258	1601474	1.5e-109	NA
NODE_12316_length_217_cov_2346.222222	0	217	R1_denovo_peak_452	283	15.479	29.1971	28.3123	94	2L_1	19682379	19682592	7e-108	NA
NODE_12321_length_217_cov_2124.104938	25	217	R1_denovo_peak_453	170	8.77172	17.7511	17.0845	100	2L_1	20985610	20985815	4.21e-105	NA
NODE_12323_length_217_cov_2077.648148	11	214	R1_denovo_peak_454	92	6.65475	9.74487	9.29998	73	X_1	6501101	6501267	3.37e-81	NA
NODE_12329_length_217_cov_1889.876543	0	215	R1_denovo_peak_455	115	7.7395	12.02	11.5019	36	2R_21	16428428	16428644	3.23e-111	NA
NODE_1232_length_433_cov_2514.730159	4	385	R1_denovo_peak_456	307	16.4779	31.6354	30.7063	179	NA				NA
NODE_12330_length_217_cov_1887.141975	0	217	R1_denovo_peak_457	109	7.48994	11.4398	10.937	120	2L_1	8845134	8845350	7e-108	NA
NODE_12342_length_217_cov_1318.981481	0	217	R1_denovo_peak_458	178	10.8353	18.5418	17.855	89	3R_28	1785540	1785756	1.5e-109	NA
NODE_12352_length_217_cov_1092.012346	0	217	R1_denovo_peak_459	71	5.41765	7.55475	7.16745	121	NA				NA
NODE_12365_length_217_cov_653.759259	5	217	R1_denovo_peak_460	31	2.99598	3.39516	3.15347	122	NA				NA
NODE_1236_length_433_cov_841.182540	27	374	R1_denovo_peak_461	2398	7.81667	241.749	239.891	181	NA				NA
NODE_12401_length_217_cov_1.006173	0	217	R1_denovo_peak_462	1227	49.4336	124.216	122.757	101	3R_5	23156	23372	7e-108	NA
NODE_12403_length_217_cov_1.000000	0	217	R1_denovo_peak_463	341	15.1868	35.1468	34.1735	83	3R_5	23411	23627	1.53e-99	NTS_DM#Other	1	173	4.59e-43
NODE_1242_length_431_cov_2801.976064	0	289	R1_denovo_peak_464	283	15.479	29.1971	28.3123	98	NA				NA
NODE_12485_length_216_cov_37748.503106	0	216	R1_denovo_peak_465	4838	111.515	486.363	483.841	87	Contig119	51387	51603	1.16e-105	G2_DM#Non-LTR_retrotransposon/Jockey	2718	2772	1.69e-22
NODE_12486_length_216_cov_8861.813665	0	216	R1_denovo_peak_466	402	19.1588	41.2628	40.2161	109	2L_2	1010708	1010923	1.16e-110	NA
NODE_12488_length_216_cov_8416.422360	5	216	R1_denovo_peak_467	56	2.86645	6.02252	5.69378	91	2R_16	437768	437983	1.16e-110	ACCORD_I#LTR/Gypsy	2799	3014	5.35e-112
NODE_12489_length_216_cov_7622.565217	0	216	R1_denovo_peak_468	1058	44.1151	107.199	105.805	100	2R_21	7031121	7031336	2.52e-102	NA
NODE_12490_length_216_cov_6882.304348	0	191	R1_denovo_peak_469	496	23.9678	50.7547	49.6215	73	2R_21	16661929	16662144	1.16e-110	NA
NODE_12492_length_216_cov_5630.248447	1	216	R1_denovo_peak_470	265	14.705	27.3612	26.509	142	X_1	10637269	10637484	1.16e-110	NA
NODE_12493_length_216_cov_5565.031056	0	216	R1_denovo_peak_471	181	10.3384	18.8906	18.1989	129	X_1	190166	190381	1.16e-110	NA
NODE_12494_length_216_cov_5538.509317	0	216	R1_denovo_peak_472	182	9.17044	18.9357	18.2434	122	2R_21	15336596	15336811	1.16e-110	NA
NODE_12495_length_216_cov_5349.720497	0	193	R1_denovo_peak_473	320	16.1653	33.0092	32.0622	71	2L_1	20184353	20184518	3.36e-81	NA
NODE_12496_length_216_cov_5215.869565	0	216	R1_denovo_peak_474	154	9.73692	16.1016	15.4769	116	3R_28	13328661	13328876	5.38e-109	NA
NODE_12497_length_216_cov_5035.198758	0	200	R1_denovo_peak_475	67	4.57234	7.08171	6.72573	78	2L_1	9497162	9497369	4.31e-85	NA
NODE_12498_length_216_cov_4961.993789	0	216	R1_denovo_peak_476	336	16.764	34.6305	33.6671	141	3R_28	1341728	1341943	1.16e-110	NA
NODE_12499_length_216_cov_4895.217391	2	216	R1_denovo_peak_477	1070	42.5904	108.435	107.036	123	2L_1	14282474	14282689	1.16e-110	NA
NODE_12505_length_216_cov_4506.006211	0	210	R1_denovo_peak_478	123	6.2764	12.9021	12.3676	76	3L_1	18958267	18958482	2.5e-107	NA
NODE_12506_length_216_cov_4419.968944	18	216	R1_denovo_peak_479	74	4.05431	7.83322	7.44167	109	3_scaffold2	997069	997284	1.16e-110	Gypsy-5_DSe-I#LTR/Gypsy	1474	1687	7.07e-96
NODE_12508_length_216_cov_3768.043478	0	215	R1_denovo_peak_480	343	17.9759	35.3274	34.349	70	3R_28	12155665	12155880	1.16e-110	NA
NODE_12512_length_216_cov_3258.416149	0	216	R1_denovo_peak_481	156	8.74393	16.2521	15.6229	117	3R_28	20430334	20430549	1.16e-110	NA
NODE_12514_length_216_cov_3154.975155	0	153	R1_denovo_peak_482	171	10.1781	17.7797	17.1097	69	X_1	21432160	21432375	1.16e-110	NA
NODE_12516_length_216_cov_2913.540373	0	201	R1_denovo_peak_483	146	9.2874	15.2114	14.6051	74	2L_1	6077675	6077890	1.16e-110	NA
NODE_12517_length_216_cov_2900.316770	0	216	R1_denovo_peak_484	97	6.48259	10.1685	9.70472	103	2R_21	4492938	4493153	1.16e-110	NA
NODE_12518_length_216_cov_2895.031056	4	216	R1_denovo_peak_485	45	3.86975	4.85705	4.55795	128	2L_1	17724053	17724268	2.5e-107	NA
NODE_12526_length_216_cov_2271.975155	0	216	R1_denovo_peak_486	182	9.17044	18.9357	18.2434	116	2L_1	2055569	2055758	7.11e-93	NA
NODE_12532_length_216_cov_1972.291925	12	216	R1_denovo_peak_487	48	4.19099	5.17225	4.86592	123	2L_1	6217869	6218084	2.5e-107	NA
NODE_12533_length_216_cov_1841.881988	0	212	R1_denovo_peak_488	143	8.70601	14.8923	14.3044	57	2R_21	21490396	21490610	9e-107	NA
NODE_12538_length_216_cov_1666.838509	0	211	R1_denovo_peak_489	162	10.0613	16.8606	16.2105	90	2L_1	12027994	12028209	1.16e-110	NA
NODE_12539_length_216_cov_1665.527950	0	216	R1_denovo_peak_490	130	8.51345	13.5969	13.0382	116	3R_28	3100987	3101202	1.16e-110	NA
NODE_12540_length_216_cov_1624.322981	0	206	R1_denovo_peak_491	70	5.38842	7.38479	7.01152	85	NA				NA
NODE_12541_length_216_cov_1547.440994	0	211	R1_denovo_peak_492	22	2.24097	2.40502	2.20449	71	3L_1	8889325	8889539	1.94e-108	NA
NODE_12542_length_216_cov_1458.962733	0	213	R1_denovo_peak_493	161	9.98212	16.8015	16.1617	51	3L_1	15405299	15405513	4.19e-105	NA
NODE_12544_length_216_cov_1365.031056	66	216	R1_denovo_peak_494	25	2.6619	2.74817	2.52874	68	2R_21	18959353	18959568	1.16e-110	NA
NODE_12547_length_216_cov_1279.621118	0	216	R1_denovo_peak_495	85	6.1916	8.99415	8.56173	121	3L_1	12553446	12553661	2.5e-107	NA
NODE_12551_length_216_cov_1248.068323	0	216	R1_denovo_peak_496	399	20.2228	40.9967	39.9534	125	3L_1	12564607	12564821	1.94e-108	NA
NODE_12555_length_216_cov_1168.316770	0	204	R1_denovo_peak_497	69	5.06228	7.30425	6.9343	76	2R_21	6971339	6971554	5.38e-109	NA
NODE_12556_length_216_cov_1130.981366	11	216	R1_denovo_peak_498	38	3.59228	4.14787	3.87923	186	3L_1	2779692	2779907	5.42e-104	NA
NODE_12557_length_216_cov_1094.130435	0	213	R1_denovo_peak_499	42	3.58843	4.53912	4.26511	57	3L_1	22323015	22323230	1.16e-110	NA
NODE_12571_length_216_cov_914.347826	33	216	R1_denovo_peak_500	45	3.86975	4.85705	4.55795	97	2R_21	2417075	2417290	1.16e-110	NA
NODE_1257_length_430_cov_858.880000	0	277	R1_denovo_peak_501	212	12.3832	21.9921	21.2357	116	NA				NA
NODE_1259_length_429_cov_3112.906417	226	425	R1_denovo_peak_502	27	1.86573	2.97042	2.74603	75	X_1	113344	113772	0	HETA#Non-LTR_retrotransposon/Jockey	5438	5835	5.23e-105
NODE_12617_length_216_cov_1.360248	2	214	R1_denovo_peak_503	767	12.1776	78.0067	76.7285	111	Contig79	26802	27017	1.16e-110	DOC#Non-LTR_retrotransposon/Jockey	638	853	5.39e-107
NODE_1261_length_429_cov_2165.435829	0	257	R1_denovo_peak_504	115	7.7395	12.02	11.5019	106	NA				NA
NODE_12625_length_216_cov_1.167702	24	211	R1_denovo_peak_505	113	5.70498	11.8224	11.3165	89	3R_5	46109	46317	4.19e-105	NA
NODE_12626_length_216_cov_1.155280	0	159	R1_denovo_peak_506	304	15.5665	31.4037	30.4822	65	Contig79	27919	28080	5.61e-79	Jockey-3_DSim#Non-LTR_retrotransposon/Jockey	3687	3765	1.29e-33
NODE_12630_length_216_cov_1.062112	0	156	R1_denovo_peak_507	67	5.24296	7.15304	6.78832	73	Y_Contig26	82978	83158	1.56e-79	G2_DM#Non-LTR_retrotransposon/Jockey	2571	2751	7.27e-76
NODE_12632_length_216_cov_1.049689	41	216	R1_denovo_peak_508	105	7.18456	11.0337	10.5486	71	Y_Contig26	126337	126550	7.16e-88	NA
NODE_12634_length_216_cov_1.031056	0	216	R1_denovo_peak_509	3139	108.353	316.086	313.99	92	3R_5	45943	46157	4.16e-110	NA
NODE_12637_length_216_cov_1.006211	0	216	R1_denovo_peak_510	1897	71.2034	191.395	189.707	95	3R_5	24938	25153	5.38e-109	NA
NODE_126_length_796_cov_2308.252362	0	420	R1_denovo_peak_511	376	19.3487	38.6753	37.6586	139	NA				NA
NODE_12704_length_215_cov_16338.143750	0	212	R1_denovo_peak_512	1052	17.4702	106.64	105.247	90	X_1	21674118	21674332	1.93e-108	DOC#Non-LTR_retrotransposon/Jockey	2757	2971	4.14e-108
NODE_12705_length_215_cov_8952.243750	0	215	R1_denovo_peak_513	576	26.9638	58.8047	57.622	104	3R_28	1382789	1383003	1.93e-108	NA
NODE_12707_length_215_cov_7657.206250	0	215	R1_denovo_peak_514	539	23.9485	55.1461	53.984	109	3R_28	4449985	4450199	1.93e-108	NA
NODE_12708_length_215_cov_7602.956250	0	190	R1_denovo_peak_515	313	14.2664	32.2607	31.3273	95	2L_1	10616736	10616950	4.14e-110	NA
NODE_12710_length_215_cov_6889.568750	0	215	R1_denovo_peak_516	423	20.6297	43.3862	42.3183	97	2R_21	3701068	3701282	4.14e-110	NA
NODE_12713_length_215_cov_6393.812500	34	215	R1_denovo_peak_517	192	9.78215	19.9675	19.2571	104	2R_21	2466184	2466398	4.14e-110	NA
NODE_12714_length_215_cov_6298.400000	0	215	R1_denovo_peak_518	302	15.9714	31.1711	30.2536	115	3R_28	17976883	17977101	6.97e-103	NA
NODE_12715_length_215_cov_6028.468750	0	215	R1_denovo_peak_519	271	14.9799	28.0206	27.154	110	3R_28	13009163	13009377	4.14e-110	NA
NODE_12718_length_215_cov_5676.025000	0	215	R1_denovo_peak_520	325	17.2269	33.4722	32.5188	124	2L_1	21000035	21000249	8.96e-107	NA
NODE_12719_length_215_cov_5414.250000	3	215	R1_denovo_peak_521	186	8.79296	19.3201	18.6239	132	2R_21	1228109	1228323	4.14e-110	NA
NODE_12720_length_215_cov_5084.275000	0	211	R1_denovo_peak_522	44	3.09816	4.70533	4.42104	82	Contig21	5532	5746	4.14e-110	TAHRE#Non-LTR_retrotransposon/Jockey	6843	7035	2.73e-40
NODE_12721_length_215_cov_5077.031250	0	215	R1_denovo_peak_523	369	17.9614	37.9182	36.9135	69	2R_21	20305404	20305617	6.92e-108	NA
NODE_12722_length_215_cov_5013.868750	63	211	R1_denovo_peak_524	116	5.49755	12.1664	11.6463	63	3_scaffold2	1043583	1043797	4.23e-95	FW_DM#Non-LTR_retrotransposon/Jockey	3836	4050	7.23e-76
NODE_12723_length_215_cov_4983.300000	0	215	R1_denovo_peak_525	337	14.5268	34.7084	33.7441	119	3R_28	18097353	18097567	4.17e-105	NA
NODE_12725_length_215_cov_4811.425000	8	215	R1_denovo_peak_526	86	5.98393	9.0543	8.61934	125	3L_1	5292714	5292928	4.14e-110	NA
NODE_12726_length_215_cov_4759.006250	0	198	R1_denovo_peak_527	119	7.9857	12.466	11.9365	73	2R_21	4982742	4982956	4.14e-110	NA
NODE_12727_length_215_cov_4538.431250	0	215	R1_denovo_peak_528	301	16.2529	31.0541	30.1397	65	X_1	18723403	18723617	4.14e-110	NA
NODE_12728_length_215_cov_4505.993750	0	215	R1_denovo_peak_529	271	14.9799	28.0206	27.154	95	2R_21	17766592	17766803	5.39e-104	NA
NODE_12729_length_215_cov_4427.337500	0	215	R1_denovo_peak_530	307	16.4779	31.6354	30.7063	122	2R_21	6885210	6885424	8.96e-107	NA
NODE_12730_length_215_cov_4361.175000	0	215	R1_denovo_peak_531	833	36.3757	84.6587	83.3475	137	3R_28	18391357	18391571	4.14e-110	NA
NODE_12732_length_215_cov_4061.650000	0	215	R1_denovo_peak_532	310	15.2355	31.9872	31.055	125	2L_1	11390536	11390724	2.56e-87	NA
NODE_12733_length_215_cov_3740.343750	0	180	R1_denovo_peak_533	203	11.9839	21.0542	20.3157	111	X_1	872625	872839	4.14e-110	NA
NODE_12735_length_215_cov_3231.787500	0	215	R1_denovo_peak_534	301	16.2529	31.0541	30.1397	123	X_1	599862	600076	4.14e-110	NA
NODE_1273_length_427_cov_7460.685484	101	413	R1_denovo_peak_535a	33	2.01599	3.56718	3.32323	27	X_9	30807	31233	0	NA
NODE_1273_length_427_cov_7460.685484	101	413	R1_denovo_peak_535b	371	5.64903	38.1167	37.1086	190	X_9	30807	31233	0	NA
NODE_12740_length_215_cov_2728.537500	0	215	R1_denovo_peak_536	39	3.36371	4.19174	3.92228	55	2L_1	3496616	3496830	4.14e-110	NA
NODE_12741_length_215_cov_2720.500000	0	215	R1_denovo_peak_537	144	8.9807	14.9955	14.4016	118	2R_21	9566657	9566871	1.93e-108	NA
NODE_12743_length_215_cov_2558.887500	0	214	R1_denovo_peak_538	79	4.78202	8.35066	7.95255	65	2R_21	9957404	9957618	4.14e-110	NA
NODE_12744_length_215_cov_2469.575000	0	213	R1_denovo_peak_539	162	10.0613	16.8606	16.2105	88	3L_1	16870135	16870349	4.14e-110	NA
NODE_12747_length_215_cov_2253.275000	0	215	R1_denovo_peak_540	362	16.4558	37.2855	36.2849	120	2L_1	11817664	11817878	1.93e-108	NA
NODE_12748_length_215_cov_2240.925000	0	198	R1_denovo_peak_541	124	8.23893	12.9572	12.413	63	3R_28	25906443	25906657	4.14e-110	NA
NODE_12750_length_215_cov_2190.412500	3	215	R1_denovo_peak_542	95	6.74095	9.9637	9.50353	108	2R_21	4945823	4946037	1.93e-108	NA
NODE_12753_length_215_cov_1989.543750	32	215	R1_denovo_peak_543	38	3.59228	4.14787	3.87923	95	3L_1	3089859	3090073	8.96e-107	NA
NODE_12754_length_215_cov_1926.306250	0	199	R1_denovo_peak_544	100	6.96555	10.4843	10.0067	83	3L_1	18502203	18502417	4.14e-110	NA
NODE_12756_length_215_cov_1750.106250	0	213	R1_denovo_peak_545	247	13.9311	25.5476	24.7259	1	3R_28	16426750	16426964	4.14e-110	NA
NODE_12759_length_215_cov_1631.631250	0	188	R1_denovo_peak_546	81	5.99195	8.533	8.12205	63	2L_1	18031864	18031979	4.47e-55	NA
NODE_12761_length_215_cov_1565.556250	3	215	R1_denovo_peak_547	146	9.2874	15.2114	14.6051	133	3L_1	13418266	13418479	3.22e-106	NA
NODE_1276_length_427_cov_1587.408602	0	236	R1_denovo_peak_548	95	6.74095	9.9637	9.50353	196	NA				NA
NODE_12802_length_215_cov_267.756250	0	215	R1_denovo_peak_549	33	3.0958	3.61922	3.36505	81	2L_1	12501914	12502128	4.14e-110	NA
NODE_12813_length_215_cov_8.306250	4	215	R1_denovo_peak_550	1214	40.8902	122.918	121.465	121	Y_Contig26	124870	125084	4.14e-110	NA
NODE_12816_length_214_cov_5.050000	8	206	R1_denovo_peak_551	21	2.24698	2.31076	2.11249	71	NA				NA
NODE_12820_length_216_cov_3.681250	1	194	R1_denovo_peak_552	31	2.8317	3.35879	3.12479	68	3R_5	55121	55336	1.16e-105	NA
NODE_12838_length_215_cov_1.137500	3	154	R1_denovo_peak_553	124	8.23893	12.9572	12.413	83	3R_5	21665	21876	4.17e-105	NA
NODE_12848_length_215_cov_1.018750	0	215	R1_denovo_peak_554	1196	48.7589	121.096	119.65	111	3R_5	38632	38846	8.96e-107	NA
NODE_12850_length_215_cov_1.006250	0	211	R1_denovo_peak_555	1553	60.3681	156.871	155.304	94	Y_Contig26	40974	41188	8.96e-107	G2_DM#Non-LTR_retrotransposon/Jockey	2704	2918	1.93e-106
NODE_12915_length_214_cov_11566.245283	0	214	R1_denovo_peak_556	423	20.6297	43.3862	42.3183	85	3_scaffold2	1267186	1267399	1.48e-109	NA
NODE_12917_length_214_cov_7555.012579	0	214	R1_denovo_peak_557	218	10.6815	22.5682	21.8067	123	2R_20	1205672	1205885	3.2e-106	Gypsy-34_DEl-I#LTR/Gypsy	2854	3006	2.74e-35
NODE_12918_length_214_cov_7538.358491	0	214	R1_denovo_peak_558	240	8.60486	24.8088	24.0014	108	X_1	5099962	5100175	1.48e-109	Gypsy1-I_DM#LTR/Gypsy	6273	6486	6.85e-111
NODE_12919_length_214_cov_6501.421384	0	188	R1_denovo_peak_559	1577	61.142	159.303	157.727	116	2L_1	15753640	15753853	3.2e-106	NA
NODE_12920_length_214_cov_5815.754717	0	204	R1_denovo_peak_560	156	7.11555	16.2316	15.6034	51	4_2	947641	947855	6.89e-108	NA
NODE_12921_length_214_cov_5655.433962	0	214	R1_denovo_peak_561	515	24.7664	52.6474	51.5027	125	2L_1	5269677	5269890	1.48e-109	NA
NODE_12922_length_214_cov_5527.672956	0	211	R1_denovo_peak_562	212	12.3832	21.9921	21.2357	97	3L_1	5214757	5214970	1.48e-109	NA
NODE_12924_length_214_cov_5260.767296	0	214	R1_denovo_peak_563	459	21.9607	47.0077	45.9052	94	3R_28	16341859	16342072	6.89e-108	NA
NODE_12925_length_214_cov_5174.364780	0	210	R1_denovo_peak_564	156	7.6393	16.2707	15.6413	68	2L_1	16052773	16052986	3.2e-106	NA
NODE_12927_length_214_cov_4810.157233	0	214	R1_denovo_peak_565	157	8.54519	16.3944	15.7612	78	3L_4	517471	517684	1.48e-109	NA
NODE_12930_length_214_cov_4531.654088	0	214	R1_denovo_peak_566	157	9.57941	16.3745	15.742	85	3R_28	25044375	25044588	1.48e-109	NA
NODE_12932_length_214_cov_4183.446541	0	173	R1_denovo_peak_567	221	12.644	22.9677	22.1916	101	3R_28	4896304	4896517	6.94e-103	NA
NODE_12934_length_214_cov_3987.490566	0	214	R1_denovo_peak_568	176	10.6476	18.3052	17.629	133	2R_21	9798854	9799067	1.48e-109	NA
NODE_12936_length_214_cov_3920.968553	2	214	R1_denovo_peak_569	146	8.11793	15.2192	14.6118	115	2R_21	9564500	9564713	1.48e-109	NA
NODE_12937_length_214_cov_3909.893082	0	214	R1_denovo_peak_570	119	7.9857	12.466	11.9365	115	2L_1	2539542	2539751	1.97e-88	NA
NODE_12938_length_214_cov_3887.270440	2	214	R1_denovo_peak_571	535	25.5404	54.7006	53.5426	119	2R_21	15883385	15883598	1.48e-109	NA
NODE_12939_length_214_cov_3520.012579	0	214	R1_denovo_peak_572	168	9.20414	17.4852	16.8303	109	2R_21	13525216	13525429	1.48e-109	NA
NODE_12940_length_214_cov_3519.578616	0	170	R1_denovo_peak_573	63	4.48494	6.65866	6.30804	79	3R_28	2998136	2998349	1.48e-109	NA
NODE_12943_length_214_cov_3156.050314	0	196	R1_denovo_peak_574	109	7.48994	11.4398	10.937	41	NA				NA
NODE_12944_length_214_cov_3048.955975	0	210	R1_denovo_peak_575	85	5.76572	9.01764	8.58508	4	2R_21	8365603	8365819	1.93e-103	NA
NODE_12945_length_214_cov_2991.000000	0	214	R1_denovo_peak_576	195	11.6092	20.253	19.53	75	3R_28	11828538	11828751	1.48e-109	NA
NODE_12946_length_214_cov_2906.830189	1	214	R1_denovo_peak_577	217	12.4115	22.5297	21.769	121	3R_28	9677631	9677844	3.2e-106	NA
NODE_12947_length_214_cov_2875.176101	0	214	R1_denovo_peak_578	143	8.70601	14.8923	14.3044	140	3L_1	11143959	11144172	1.48e-109	NA
NODE_12948_length_214_cov_2839.408805	52	214	R1_denovo_peak_579	25	2.07725	2.80269	2.58118	89	Y_Contig4	271170	271383	1.48e-109	ACCORD_I#LTR/Gypsy	4579	4792	6.85e-111
NODE_12951_length_214_cov_2547.899371	2	214	R1_denovo_peak_580	156	8.74393	16.2521	15.6229	126	3L_1	15660466	15660679	6.89e-108	NA
NODE_12952_length_214_cov_2401.503145	0	210	R1_denovo_peak_581	109	5.69244	11.4174	10.9234	64	2R_18	233696	233909	1.48e-109	NA
NODE_12955_length_214_cov_2147.647799	0	194	R1_denovo_peak_582	97	6.48259	10.1685	9.70472	122	NA				NA
NODE_12956_length_214_cov_2090.654088	2	214	R1_denovo_peak_583	117	7.78327	12.3231	11.7993	122	3R_28	25126264	25126477	6.89e-108	NA
NODE_12958_length_214_cov_1938.578616	0	214	R1_denovo_peak_584	95	6.74095	9.9637	9.50353	131	3R_28	6765458	6765671	1.48e-109	NA
NODE_12959_length_214_cov_1913.352201	3	214	R1_denovo_peak_585	53	3.16248	5.63894	5.32562	134	3R_28	9588153	9588371	1.16e-100	NA
NODE_12960_length_214_cov_1846.893082	0	183	R1_denovo_peak_586	81	5.98713	8.56134	8.14709	62	X_1	18027146	18027359	1.48e-109	NA
NODE_12961_length_214_cov_1791.150943	4	214	R1_denovo_peak_587	52	4.35301	5.54221	5.22968	117	2R_21	20261769	20261982	6.89e-108	NA
NODE_1296_length_425_cov_254.175676	5	425	R1_denovo_peak_588	45	3.86975	4.85705	4.55795	176	NA				NA
NODE_12973_length_214_cov_1469.169811	4	214	R1_denovo_peak_589	83	5.98538	8.77916	8.36141	121	3R_28	20991618	20991831	1.48e-109	NA
NODE_12974_length_214_cov_1408.792453	0	214	R1_denovo_peak_590	100	6.96555	10.4843	10.0067	88	2L_1	11112430	11112637	3.25e-96	NA
NODE_12976_length_214_cov_1395.283019	3	214	R1_denovo_peak_591	105	7.32022	11.0867	10.598	117	2R_21	14762106	14762319	1.48e-109	NA
NODE_12990_length_214_cov_1099.515723	0	214	R1_denovo_peak_592	109	7.48994	11.4398	10.937	120	NA				NA
NODE_12992_length_214_cov_1073.484277	64	210	R1_denovo_peak_593	121	4.81179	12.713	12.1798	74	Y_scaffold4	1264054	1264267	3.27e-91	NA
NODE_12993_length_214_cov_1062.389937	2	214	R1_denovo_peak_594	58	4.6437	6.17282	5.83232	121	2R_21	9764570	9764783	6.89e-108	NA
NODE_12996_length_214_cov_1038.465409	0	213	R1_denovo_peak_595	130	8.51345	13.5969	13.0382	79	3L_1	16354050	16354262	1.15e-105	NA
NODE_12_length_1297_cov_1444.731884	169	508	R1_denovo_peak_596	130	8.38199	13.6444	13.0799	176	NA				NA
NODE_13009_length_214_cov_737.742138	0	214	R1_denovo_peak_597	81	5.99195	8.533	8.12205	79	X_1	7763954	7764172	5.44e-94	NA
NODE_13014_length_214_cov_701.672956	0	214	R1_denovo_peak_598	58	4.6437	6.17282	5.83232	78	2R_21	8654361	8654573	2.48e-107	NA
NODE_1301_length_424_cov_2434.512195	0	274	R1_denovo_peak_599	124	8.23893	12.9572	12.413	252	NA				NA
NODE_13036_length_214_cov_278.974843	1	214	R1_denovo_peak_600	23	2.56356	2.58632	2.37104	138	NA				NA
NODE_13042_length_214_cov_40.264151	50	214	R1_denovo_peak_601	22	2.32185	2.4761	2.26336	71	3L_1	3702635	3702848	6.89e-108	NA
NODE_1305_length_424_cov_1706.043360	0	405	R1_denovo_peak_602	85	6.1916	8.99415	8.56173	183	NA				NA
NODE_13065_length_214_cov_1.490566	1	171	R1_denovo_peak_603	154	9.73692	16.1016	15.4769	76	Y_Contig26	126397	126568	1.53e-84	NA
NODE_13070_length_214_cov_1.176101	0	208	R1_denovo_peak_604	666	28.1395	67.8646	66.6311	97	3R_5	24914	25127	3.2e-106	NTS_DM#Other	1	193	3.44e-54
NODE_13072_length_214_cov_1.138365	0	211	R1_denovo_peak_605	487	22.8633	49.8647	48.7421	93	X_1	1362537	1362750	6.89e-108	DOC#Non-LTR_retrotransposon/Jockey	2123	2336	3.19e-109
NODE_13080_length_214_cov_1.031447	38	183	R1_denovo_peak_606	21	2.24698	2.31076	2.11249	71	Y_Contig26	73910	74102	3.37e-71	NA
NODE_13081_length_214_cov_1.006289	0	214	R1_denovo_peak_607	1650	63.4639	166.632	165.029	112	Contig5	73672	73885	1.48e-109	G2_DM#Non-LTR_retrotransposon/Jockey	2599	2812	1.48e-107
NODE_13159_length_213_cov_10517.727848	0	175	R1_denovo_peak_608	418	20.9718	42.9189	41.8554	102	2R_21	5864501	5864713	2.46e-107	NA
NODE_13160_length_213_cov_8259.443038	0	212	R1_denovo_peak_609	304	15.5665	31.4037	30.4822	70	3R_28	8391923	8392135	1.15e-105	NA
NODE_13162_length_213_cov_8020.879747	0	213	R1_denovo_peak_610	369	17.9614	37.9182	36.9135	97	3R_28	15704949	15705161	1.16e-95	NA
NODE_13163_length_213_cov_7763.765823	0	213	R1_denovo_peak_611	319	16.6369	32.8681	31.9295	119	2R_20	1365137	1365349	1.15e-105	NA
NODE_13164_length_213_cov_5987.056962	0	213	R1_denovo_peak_612	247	12.4665	25.552	24.7292	67	2R_20	636793	637005	5.3e-109	NA
NODE_13165_length_213_cov_5951.765823	0	213	R1_denovo_peak_613	385	18.5601	39.5836	38.5581	124	2L_1	13732636	13732846	3.19e-106	NA
NODE_13166_length_213_cov_5849.139241	2	213	R1_denovo_peak_614	110	6.90311	11.5539	11.05	127	3_scaffold1	390995	391206	1.9e-108	NA
NODE_13167_length_213_cov_5818.835443	0	212	R1_denovo_peak_615	129	7.10116	13.5156	12.9675	93	2L_1	3999469	3999681	5.3e-109	NA
NODE_13168_length_213_cov_5533.772152	3	213	R1_denovo_peak_616	154	9.73692	16.1016	15.4769	134	3R_28	9818511	9818723	1.15e-105	NA
NODE_13169_length_213_cov_5359.835443	13	213	R1_denovo_peak_617	209	11.4266	21.6693	20.9224	109	2L_1	12424641	12424853	2.46e-107	NA
NODE_13172_length_213_cov_4722.170886	0	203	R1_denovo_peak_618	228	12.573	23.6351	22.8525	120	2R_21	13749494	13749706	5.3e-109	NA
NODE_13173_length_213_cov_4706.873418	0	213	R1_denovo_peak_619	283	15.479	29.1971	28.3123	129	2R_21	9865502	9865714	5.33e-104	NA
NODE_13174_length_213_cov_4683.405063	0	213	R1_denovo_peak_620	353	17.9678	36.3124	35.326	126	3L_1	1343773	1344011	7.25e-68	NA
NODE_13176_length_213_cov_4545.651899	0	213	R1_denovo_peak_621	147	9.31665	15.3258	14.7145	68	3R_28	813092	813304	2.46e-107	NA
NODE_13178_length_213_cov_4447.341772	0	210	R1_denovo_peak_622	169	8.97245	17.5907	16.9336	39	3R_28	23724265	23724477	5.3e-109	NA
NODE_13179_length_213_cov_4130.284810	0	213	R1_denovo_peak_623	219	12.7329	22.76	21.99	65	3R_28	19355972	19356184	1.15e-105	NA
NODE_13180_length_213_cov_4032.386076	0	213	R1_denovo_peak_624	247	13.9311	25.5476	24.7259	113	3R_28	3785055	3785267	5.3e-109	NA
NODE_13181_length_213_cov_3613.278481	0	213	R1_denovo_peak_625	195	10.8825	20.2694	19.5452	89	3R_28	3440868	3441080	5.3e-109	NA
NODE_13185_length_213_cov_3211.632911	0	213	R1_denovo_peak_626	219	12.7329	22.76	21.99	97	2L_1	9912718	9912919	4.3e-75	NA
NODE_13186_length_213_cov_3203.892405	2	213	R1_denovo_peak_627	288	9.29449	29.6903	28.8011	118	3L_10	1292377	1292589	5.3e-109	NA
NODE_13187_length_213_cov_3066.829114	0	213	R1_denovo_peak_628	195	11.6092	20.253	19.53	70	NA				NA
NODE_13189_length_213_cov_2642.215190	3	213	R1_denovo_peak_629	113	6.83615	11.831	11.3246	127	3R_28	3296233	3296445	5.3e-109	NA
NODE_13193_length_213_cov_2403.949367	1	213	R1_denovo_peak_630	130	8.38199	13.6444	13.0799	128	2L_1	12518744	12518956	1.15e-100	NA
NODE_13194_length_213_cov_2353.075949	0	213	R1_denovo_peak_631	162	10.0613	16.8606	16.2105	116	X_1	11933816	11934028	1.15e-105	NA
NODE_13196_length_213_cov_2131.303797	0	213	R1_denovo_peak_632	229	13.1571	23.7575	22.9671	113	X_1	507878	508090	2.46e-107	NA
NODE_13201_length_213_cov_1929.088608	0	213	R1_denovo_peak_633	119	7.47991	12.4901	11.9588	100	3R_28	21463573	21463785	2.46e-107	NA
NODE_13202_length_213_cov_1894.651899	0	213	R1_denovo_peak_634	139	8.98793	14.5121	13.9284	94	3R_28	27178945	27179157	5.3e-109	NA
NODE_13203_length_213_cov_1861.594937	13	213	R1_denovo_peak_635	86	5.98393	9.0543	8.61934	114	3L_1	18343306	18343518	5.3e-109	NA
NODE_13204_length_213_cov_1858.341772	5	213	R1_denovo_peak_636	80	5.98927	8.44411	8.04163	110	3R_28	4387029	4387241	2.46e-107	NA
NODE_13205_length_213_cov_1840.316456	0	211	R1_denovo_peak_637	117	7.78327	12.3231	11.7993	82	2R_21	11349269	11349481	5.3e-109	NA
NODE_13207_length_213_cov_1813.569620	0	213	R1_denovo_peak_638	71	5.41765	7.55475	7.16745	134	X_1	14918285	14918497	5.37e-99	NA
NODE_13215_length_213_cov_1441.215190	0	209	R1_denovo_peak_639	154	9.73692	16.1016	15.4769	36	2R_21	6351426	6351638	2.46e-107	NA
NODE_13218_length_213_cov_1285.202532	0	213	R1_denovo_peak_640	92	6.65475	9.74487	9.29998	72	2L_1	10241365	10241577	5.3e-109	NA
NODE_13219_length_213_cov_1277.835443	4	213	R1_denovo_peak_641	58	4.6437	6.17282	5.83232	101	2L_1	8933697	8933909	2.48e-102	NA
NODE_13227_length_213_cov_1059.183544	3	213	R1_denovo_peak_642	70	5.38842	7.38479	7.01152	131	NA				NA
NODE_13232_length_213_cov_952.936709	1	213	R1_denovo_peak_643	84	4.54146	8.83751	8.41864	140	3R_28	24823948	24824160	2.46e-107	NA
NODE_13235_length_213_cov_890.632911	0	175	R1_denovo_peak_644	42	3.80888	4.55685	4.2815	89	NA				NA
NODE_13237_length_213_cov_857.088608	2	213	R1_denovo_peak_645	37	3.14633	4.03079	3.76713	77	3L_10	480729	480941	5.3e-109	NA
NODE_1325_length_422_cov_2529.991826	4	412	R1_denovo_peak_646	86	5.98393	9.0543	8.61934	269	NA				NA
NODE_13273_length_213_cov_10.474684	39	213	R1_denovo_peak_647	42	3.68166	4.50101	4.22791	34	3R_28	9942603	9942815	5.3e-109	NA
NODE_13292_length_213_cov_1.392405	0	213	R1_denovo_peak_648	637	29.2108	64.9685	63.7498	93	Y_Contig26	127962	128173	1.93e-98	G2_DM#Non-LTR_retrotransposon/Jockey	1315	1457	4.34e-68
NODE_13294_length_213_cov_1.265823	1	213	R1_denovo_peak_649	108	5.45659	11.3385	10.845	117	3R_5	52786	52997	8.99e-97	G2_DM#Non-LTR_retrotransposon/Jockey	2922	3097	1.56e-67
NODE_13301_length_213_cov_1.126582	0	213	R1_denovo_peak_650	759	31.1331	77.2279	75.9531	99	3R_5	23411	23623	2.46e-107	NTS_DM#Other	1	173	4.5e-43
NODE_13303_length_213_cov_1.094937	30	204	R1_denovo_peak_651	654	29.5802	66.6351	65.4106	84	Y_Contig26	127805	128014	5.37e-99	G2_DM#Non-LTR_retrotransposon/Jockey	1158	1367	1.16e-98
NODE_13317_length_213_cov_1.000000	0	213	R1_denovo_peak_652	2226	73.043	224.482	222.677	113	Y_Contig26	128060	128272	5.3e-109	G2_DM#Non-LTR_retrotransposon/Jockey	2858	3027	4.31e-73
NODE_1331_length_422_cov_972.376022	1	321	R1_denovo_peak_653	100	6.96555	10.4843	10.0067	145	NA				NA
NODE_1335_length_422_cov_1.414169	11	313	R1_denovo_peak_654	22	2.32185	2.4761	2.26336	117	NA				NA
NODE_13381_length_212_cov_14658.528662	0	212	R1_denovo_peak_655	1294	47.2983	130.966	129.487	104	Contig79	14041	14252	1.89e-108	NA
NODE_13382_length_212_cov_13820.783439	0	212	R1_denovo_peak_656	1947	72.7513	196.406	194.702	99	Contig5	72563	72774	8.82e-107	G2_DM#Non-LTR_retrotransposon/Jockey	1490	1701	4.08e-108
NODE_13383_length_214_cov_8254.057325	0	214	R1_denovo_peak_657	131	4.20215	13.7061	13.1398	103	2L_1	15645922	15646135	1.48e-109	NA
NODE_13385_length_212_cov_6794.547771	0	210	R1_denovo_peak_658	97	4.48044	10.2627	9.79845	106	3L_4	1674397	1674608	1.89e-108	NA
NODE_13388_length_212_cov_5233.121019	0	212	R1_denovo_peak_659	370	18.6333	38.0585	37.051	92	2R_21	5858609	5858820	8.82e-107	NA
NODE_13390_length_212_cov_5083.605096	0	212	R1_denovo_peak_660	209	11.4266	21.6693	20.9224	72	3R_28	7820556	7820767	8.82e-107	NA
NODE_13392_length_212_cov_4710.203822	1	212	R1_denovo_peak_661	310	15.2355	31.9872	31.055	121	2L_1	17152610	17152821	1.89e-108	NA
NODE_13394_length_212_cov_4332.757962	0	212	R1_denovo_peak_662	124	7.26341	12.9362	12.4008	94	2L_1	12610096	12610307	1.91e-103	NA
NODE_13395_length_212_cov_4202.974522	1	184	R1_denovo_peak_663	57	3.24271	6.03167	5.70269	91	3_scaffold2	645224	645435	1.89e-108	DMRT1A#Non-LTR_retrotransposon/R1	1847	2058	4.11e-103
NODE_13396_length_212_cov_4015.515924	1	212	R1_denovo_peak_664	117	7.78327	12.3231	11.7993	100	3L_1	9447424	9447635	1.89e-108	NA
NODE_13397_length_212_cov_3829.796178	0	212	R1_denovo_peak_665	307	16.4779	31.6354	30.7063	104	X_1	1857295	1857506	1.89e-108	NA
NODE_13401_length_212_cov_3729.082803	0	212	R1_denovo_peak_666	254	14.2309	26.2444	25.4084	116	2R_21	17723929	17724140	1.91e-103	NA
NODE_13402_length_212_cov_3726.171975	0	204	R1_denovo_peak_667	110	6.90311	11.5539	11.05	56	2R_21	4054886	4055097	1.89e-108	NA
NODE_13403_length_212_cov_3666.585987	0	212	R1_denovo_peak_668	195	10.8825	20.2694	19.5452	105	3L_1	18910805	18911016	4.1e-105	NA
NODE_13404_length_212_cov_3412.936306	0	212	R1_denovo_peak_669	273	14.3691	28.2423	27.3714	128	3R_28	6976539	6976750	8.82e-107	NA
NODE_13405_length_212_cov_3365.248408	0	212	R1_denovo_peak_670	301	16.2529	31.0541	30.1397	107	2L_1	17731230	17731441	4.1e-105	NA
NODE_13410_length_212_cov_3042.713376	0	212	R1_denovo_peak_671	362	18.7248	37.2004	36.2006	127	2R_21	17046973	17047184	1.89e-108	NA
NODE_13412_length_212_cov_2740.133758	0	205	R1_denovo_peak_672	162	10.0613	16.8606	16.2105	87	2R_21	17627673	17627884	1.89e-108	NA
NODE_13413_length_212_cov_2716.490446	0	212	R1_denovo_peak_673	72	5.44126	7.658	7.26846	122	3R_28	27736520	27736731	1.89e-108	NA
NODE_13414_length_212_cov_2715.038217	0	212	R1_denovo_peak_674	38	3.59228	4.14787	3.87923	79	X_1	5737710	5737921	1.89e-108	NA
NODE_13419_length_212_cov_2288.050955	0	202	R1_denovo_peak_675	95	6.74095	9.9637	9.50353	112	2R_21	2022574	2022785	1.89e-108	NA
NODE_13426_length_212_cov_1977.917197	0	212	R1_denovo_peak_676	105	7.18456	11.0337	10.5486	92	2L_1	13731306	13731517	1.91e-103	NA
NODE_13432_length_212_cov_1858.031847	0	212	R1_denovo_peak_677	229	13.1571	23.7575	22.9671	112	2L_1	8295862	8296068	6.91e-98	NA
NODE_13435_length_212_cov_1637.885350	0	212	R1_denovo_peak_678	146	9.2874	15.2114	14.6051	118	3R_28	13673796	13674007	1.89e-108	NA
NODE_13436_length_212_cov_1630.866242	0	208	R1_denovo_peak_679	1294	47.2983	130.966	129.487	37	2L_1	4351456	4351665	1.15e-100	NA
NODE_13448_length_212_cov_1167.261146	20	212	R1_denovo_peak_680	95	6.74095	9.9637	9.50353	103	3L_1	12506153	12506361	8.82e-107	NA
NODE_13456_length_212_cov_898.382166	0	186	R1_denovo_peak_681	22	2.32185	2.4761	2.26336	100	3R_28	19874822	19875033	4.1e-105	NA
NODE_13460_length_212_cov_841.541401	0	212	R1_denovo_peak_682	45	3.86975	4.85705	4.55795	90	3L_1	11389212	11389423	4.1e-105	NA
NODE_13461_length_212_cov_835.114650	0	211	R1_denovo_peak_683	95	6.74095	9.9637	9.50353	121	3R_28	26079680	26079891	1.89e-108	NA
NODE_1348_length_420_cov_14687.731507	0	420	R1_denovo_peak_684	2123	78.1689	214.085	212.315	237	3R_5	66952	67332	0	NA
NODE_13514_length_212_cov_1.458599	41	207	R1_denovo_peak_685	58	4.6437	6.17282	5.83232	75	Contig119	55784	55969	1.17e-85	G2_DM#Non-LTR_retrotransposon/Jockey	3045	3089	2.79e-15
NODE_13525_length_212_cov_1.050955	32	212	R1_denovo_peak_686	922	39.4714	93.575	92.2285	88	3R_5	52888	53067	5.42e-89	G2_DM#Non-LTR_retrotransposon/Jockey	2852	3025	1.19e-73
NODE_13526_length_212_cov_1.044586	0	212	R1_denovo_peak_687	784	34.4537	79.7235	78.436	86	Y_Contig26	127546	127757	1.89e-108	G2_DM#Non-LTR_retrotransposon/Jockey	881	1110	1.99e-71
NODE_13527_length_212_cov_1.044586	0	212	R1_denovo_peak_688	162	10.0613	16.8606	16.2105	130	3R_5	41941	42153	9e-92	NA
NODE_13530_length_212_cov_1.038217	0	209	R1_denovo_peak_689	428	10.4108	43.8995	42.8298	101	3R_5	46286	46497	4.1e-105	NTS_DM#Other	1	154	3.41e-54
NODE_13561_length_212_cov_0.802548	0	191	R1_denovo_peak_690	42	3.74497	4.57394	4.29134	69	3R_5	38961	39172	4.31e-70	NA
NODE_13607_length_211_cov_11801.589744	4	208	R1_denovo_peak_691	41	2.19964	4.41936	4.14788	101	3_scaffold1	2002827	2003037	6.78e-108	NA
NODE_13608_length_211_cov_11530.833333	0	211	R1_denovo_peak_692	556	26.2148	56.7735	55.6004	97	3R_28	6582224	6582434	6.78e-108	NA
NODE_13609_length_211_cov_9137.256410	1	211	R1_denovo_peak_693	454	22.4445	46.5699	45.4731	102	2L_1	8667919	8668128	1.13e-105	NA
NODE_13610_length_211_cov_8982.711538	0	211	R1_denovo_peak_694	647	27.5408	66.0186	64.7955	94	3L_1	5120880	5121084	6.97e-88	NA
NODE_13613_length_211_cov_6325.032051	0	184	R1_denovo_peak_695	369	17.9614	37.9182	36.9135	80	3L_1	8827442	8827652	3.18e-101	NA
NODE_13615_length_211_cov_5517.487179	0	209	R1_denovo_peak_696	87	4.73094	9.2151	8.77897	68	2R_16	510849	511059	3.15e-106	NA
NODE_13616_length_211_cov_5256.525641	0	211	R1_denovo_peak_697	302	15.9714	31.1711	30.2536	108	2L_1	10852719	10852925	8.89e-97	NA
NODE_13617_length_211_cov_5159.211538	0	162	R1_denovo_peak_698	186	11.2349	19.3748	18.6697	93	2L_1	16699046	16699255	1.13e-105	NA
NODE_13620_length_211_cov_4851.500000	0	211	R1_denovo_peak_699	229	13.1571	23.7575	22.9671	113	X_1	5937404	5937614	6.78e-108	NA
NODE_13621_length_211_cov_4632.403846	0	211	R1_denovo_peak_700	514	24.6673	52.6351	51.4935	106	X_1	17917464	17917674	6.78e-108	NA
NODE_13626_length_211_cov_4449.993590	0	211	R1_denovo_peak_701	236	13.4819	24.4905	23.6887	130	3R_28	436337	436547	6.78e-108	NA
NODE_13627_length_211_cov_4445.602564	0	211	R1_denovo_peak_702	229	13.1571	23.7575	22.9671	119	3L_1	14952833	14953043	6.78e-108	NA
NODE_13628_length_211_cov_4352.416667	0	203	R1_denovo_peak_703	219	12.7329	22.76	21.99	110	3L_1	483276	483486	6.78e-108	NA
NODE_13629_length_211_cov_4022.416667	0	197	R1_denovo_peak_704	243	13.1717	25.1518	24.3404	124	3L_1	426230	426444	2.46e-102	NA
NODE_13631_length_211_cov_3888.435897	0	202	R1_denovo_peak_705	52	3.70009	5.59775	5.28473	67	X_1	21173475	21173685	6.78e-108	Jockey2#Non-LTR_retrotransposon/Jockey	2768	2943	4.29e-68
NODE_13633_length_211_cov_3564.737179	0	211	R1_denovo_peak_706	193	9.82697	20.0426	19.3308	81	X_1	4940111	4940320	2.46e-102	NA
NODE_13634_length_211_cov_3172.743590	0	151	R1_denovo_peak_707	109	7.48994	11.4398	10.937	78	NA				NA
NODE_13635_length_211_cov_3084.173077	2	211	R1_denovo_peak_708	269	14.6404	27.831	26.9721	129	2R_21	3816990	3817200	6.78e-108	NA
NODE_13636_length_211_cov_3062.762821	0	211	R1_denovo_peak_709	170	10.4649	17.6759	17.018	131	3R_28	23336631	23336841	6.78e-108	NA
NODE_13640_length_211_cov_2795.852564	4	211	R1_denovo_peak_710	65	4.9866	6.93185	6.57716	97	3L_1	12301431	12301641	3.15e-106	NA
NODE_13641_length_211_cov_2588.102564	2	211	R1_denovo_peak_711	139	8.98793	14.5121	13.9284	118	3L_1	3085923	3086133	3.15e-106	NA
NODE_13642_length_211_cov_2582.096154	0	211	R1_denovo_peak_712	122	6.68265	12.798	12.2639	70	2R_21	10079613	10079816	2.49e-92	NA
NODE_13643_length_211_cov_2531.506410	0	211	R1_denovo_peak_713	60	3.62754	6.42177	6.07472	115	2L_1	10975320	10975530	1.48e-99	NA
NODE_13646_length_211_cov_2416.884615	5	211	R1_denovo_peak_714	505	23.5165	51.6962	50.559	128	Contig79	5630	5852	1.53e-74	G2_DM#Non-LTR_retrotransposon/Jockey	988	1057	4.61e-18
NODE_13647_length_211_cov_2313.108974	0	211	R1_denovo_peak_715	95	6.74095	9.9637	9.50353	58	2L_1	15782598	15782806	5.28e-104	NA
NODE_13649_length_211_cov_2267.262821	0	207	R1_denovo_peak_716	63	4.69986	6.73247	6.38048	50	2R_21	8224350	8224560	1.47e-104	NA
NODE_13656_length_211_cov_2149.025641	2	211	R1_denovo_peak_717	212	12.3832	21.9921	21.2357	120	2L_2	614275	614485	6.78e-108	NA
NODE_13658_length_211_cov_2090.051282	0	211	R1_denovo_peak_718	146	9.2874	15.2114	14.6051	125	3L_1	12329102	12329313	1.47e-104	NA
NODE_13660_length_211_cov_2013.012821	0	211	R1_denovo_peak_719	186	11.2349	19.3748	18.6697	123	3L_1	4027815	4028025	6.83e-103	NA
NODE_13661_length_211_cov_2002.846154	0	210	R1_denovo_peak_720	146	9.2874	15.2114	14.6051	78	2R_21	5752057	5752264	6.92e-93	NA
NODE_13664_length_211_cov_1877.814103	10	211	R1_denovo_peak_721	56	4.65832	5.98369	5.65539	119	3L_1	4191527	4191737	6.78e-108	NA
NODE_13673_length_211_cov_1536.967949	0	209	R1_denovo_peak_722	45	3.86975	4.85705	4.55795	98	3L_1	289641	289851	3.15e-106	NA
NODE_13674_length_211_cov_1535.378205	0	179	R1_denovo_peak_723	124	8.23893	12.9572	12.413	65	2R_21	4510477	4510687	3.15e-106	NA
NODE_13676_length_211_cov_1439.044872	0	209	R1_denovo_peak_724	130	8.51345	13.5969	13.0382	86	3R_28	8455080	8455290	6.78e-108	NA
NODE_13677_length_211_cov_1314.198718	0	208	R1_denovo_peak_725	81	5.99195	8.533	8.12205	71	3L_1	6987202	6987415	4.14e-95	NA
NODE_13681_length_211_cov_1179.410256	0	186	R1_denovo_peak_726	48	4.19099	5.17225	4.86592	72	3R_28	5456304	5456514	3.15e-106	NA
NODE_13686_length_211_cov_1024.147436	3	149	R1_denovo_peak_727	45	3.86975	4.85705	4.55795	73	2R_21	7792300	7792510	3.15e-106	NA
NODE_13687_length_211_cov_967.442308	0	208	R1_denovo_peak_728	48	4.19099	5.17225	4.86592	76	3L_1	9082512	9082722	6.78e-108	NA
NODE_13693_length_211_cov_804.782051	0	185	R1_denovo_peak_729	95	6.74095	9.9637	9.50353	95	2R_21	5508061	5508271	3.15e-106	NA
NODE_1369_length_419_cov_972.505495	0	203	R1_denovo_peak_730	81	5.99195	8.533	8.12205	132	NA				NA
NODE_13703_length_211_cov_460.647436	2	185	R1_denovo_peak_731	21	2.39485	2.30543	2.11249	120	2R_21	7753491	7753701	1.47e-104	NA
NODE_13706_length_211_cov_435.301282	0	207	R1_denovo_peak_732	26	2.76124	2.87345	2.65045	58	3L_1	7978487	7978697	6.83e-103	NA
NODE_1376_length_418_cov_2241.567493	57	387	R1_denovo_peak_733	141	5.97503	14.7545	14.1692	165	Y_Contig29	48998	49415	0	TART_B1#Non-LTR_retrotransposon/Jockey	7378	7794	0
NODE_1378_length_418_cov_770.454545	37	369	R1_denovo_peak_734	1760	7.37175	177.663	176.022	166	NA				NA
NODE_137_length_780_cov_1956.051034	0	757	R1_denovo_peak_735a	301	16.2529	31.0541	30.1397	278	NA				NA
NODE_137_length_780_cov_1956.051034	0	757	R1_denovo_peak_735b	85	6.1916	8.99415	8.56173	636	NA				NA
NODE_13808_length_210_cov_13559.974194	0	174	R1_denovo_peak_736	870	37.4497	88.3655	87.0388	90	3L_1	9415505	9415712	6.84e-98	NA
NODE_13810_length_210_cov_11953.193548	1	210	R1_denovo_peak_737	315	10.278	32.5053	31.5712	71	3Cen_31_D1643_D1653_D1791_5	1137	1346	2.42e-107	Chimpo_I#LTR/Gypsy	119	328	2.43e-105
NODE_13813_length_210_cov_7735.251613	0	210	R1_denovo_peak_738	454	22.4445	46.5699	45.4731	105	3R_28	11638882	11639091	2.42e-107	NA
NODE_13814_length_210_cov_7573.258065	0	153	R1_denovo_peak_739	452	20.955	46.3789	45.2874	88	2L_1	15714264	15714473	2.42e-107	NA
NODE_13815_length_210_cov_7266.051613	0	210	R1_denovo_peak_740	230	10.7653	23.8506	23.0594	122	2R_21	10788623	10788832	2.42e-107	NA
NODE_13816_length_210_cov_6947.264516	0	210	R1_denovo_peak_741	319	16.6369	32.8681	31.9295	135	X_1	21317331	21317540	2.42e-107	NA
NODE_13819_length_210_cov_6148.316129	0	210	R1_denovo_peak_742	423	20.6297	43.3862	42.3183	77	3R_28	2853871	2854080	2.42e-107	NA
NODE_13820_length_210_cov_6120.787097	8	210	R1_denovo_peak_743	219	10.0911	22.6852	21.9221	117	4_2	238112	238321	2.42e-107	NA
NODE_13821_length_210_cov_6027.200000	0	210	R1_denovo_peak_744	82	3.92538	8.63448	8.21968	71	3L_1	8459711	8459919	8.78e-102	NA
NODE_13822_length_210_cov_5737.935484	0	209	R1_denovo_peak_745	376	19.3487	38.6753	37.6586	64	X_1	11940812	11941021	1.13e-105	NA
NODE_13824_length_210_cov_5402.019355	0	210	R1_denovo_peak_746	271	14.9799	28.0206	27.154	126	2R_21	17188324	17188532	1.9e-98	NA
NODE_13825_length_210_cov_5395.458065	0	210	R1_denovo_peak_747	256	11.9633	26.4824	25.6441	69	3L_1	22965923	22965955	6e-09	NA
NODE_13827_length_210_cov_4983.767742	0	210	R1_denovo_peak_748	212	12.3832	21.9921	21.2357	127	2L_1	10745216	10745425	2.42e-107	NA
NODE_13828_length_210_cov_4731.154839	0	210	R1_denovo_peak_749	195	10.8825	20.2694	19.5452	101	2L_1	16118862	16119071	1.13e-105	NA
NODE_13830_length_210_cov_4433.393548	0	210	R1_denovo_peak_750	119	7.47991	12.4901	11.9588	71	3R_28	24276880	24277089	2.42e-107	NA
NODE_13831_length_210_cov_4237.980645	0	171	R1_denovo_peak_751	117	7.78327	12.3231	11.7993	101	2L_1	4802987	4803207	8.91e-92	NA
NODE_13833_length_210_cov_3933.103226	0	179	R1_denovo_peak_752	380	19.4738	39.0904	38.0683	71	2L_1	6439041	6439250	2.42e-107	NA
NODE_13834_length_210_cov_3878.800000	0	210	R1_denovo_peak_753	199	11.3756	20.6629	19.9336	51	3R_28	20953430	20953639	2.42e-107	NA
NODE_13835_length_210_cov_3573.651613	0	210	R1_denovo_peak_754	143	8.47723	14.9232	14.3333	127	2L_1	10529074	10529283	1.13e-105	NA
NODE_13837_length_210_cov_3382.845161	0	205	R1_denovo_peak_755	176	10.6476	18.3052	17.629	91	2L_1	14178257	14178466	1.13e-105	NA
NODE_13838_length_210_cov_3264.845161	2	210	R1_denovo_peak_756	232	10.1998	24.018	23.2248	107	X_1	5175275	5175490	1.14e-95	NA
NODE_13841_length_210_cov_3204.974194	0	210	R1_denovo_peak_757	130	8.38199	13.6444	13.0799	74	2R_21	18532305	18532514	2.44e-102	NA
NODE_13842_length_210_cov_3179.948387	0	198	R1_denovo_peak_758	33	2.98929	3.6076	3.36301	71	2R_20	735726	735935	2.42e-107	NA
NODE_13844_length_210_cov_3002.658065	2	210	R1_denovo_peak_759	42	3.80888	4.55685	4.2815	128	3R_28	9224988	9225197	1.14e-100	NA
NODE_13845_length_210_cov_2925.258065	0	210	R1_denovo_peak_760	186	11.2349	19.3748	18.6697	59	3L_1	8675801	8676010	5.25e-104	NA
NODE_13846_length_210_cov_2923.490323	1	210	R1_denovo_peak_761	95	6.74095	9.9637	9.50353	121	3R_28	20223273	20223482	2.42e-107	NA
NODE_13850_length_210_cov_2753.025806	1	210	R1_denovo_peak_762	178	10.8353	18.5418	17.855	122	3L_1	21273468	21273677	2.42e-107	NA
NODE_13854_length_210_cov_2503.696774	4	210	R1_denovo_peak_763	89	5.98269	9.36536	8.92728	114	3L_1	18976073	18976282	2.42e-107	NA
NODE_13856_length_210_cov_2450.148387	0	200	R1_denovo_peak_764	191	11.3131	19.835	19.125	119	X_1	1655351	1655560	2.42e-107	NA
NODE_13857_length_210_cov_2429.032258	0	209	R1_denovo_peak_765	212	12.3832	21.9921	21.2357	117	NA				NA
NODE_13859_length_210_cov_2221.651613	0	193	R1_denovo_peak_766	27	2.43427	2.97334	2.74885	76	X_1	13543423	13543633	1.13e-105	NA
NODE_13865_length_210_cov_2108.593548	0	159	R1_denovo_peak_767	83	4.67708	8.79032	8.37231	51	2R_21	15657527	15657735	4.06e-105	NA
NODE_13867_length_210_cov_1991.264516	3	210	R1_denovo_peak_768	109	7.48994	11.4398	10.937	128	2R_21	8724595	8724804	1.13e-105	NA
NODE_13868_length_210_cov_1988.032258	2	210	R1_denovo_peak_769	100	5.80142	10.4848	10.0071	50	3L_1	5314547	5314754	1.9e-98	NA
NODE_13869_length_210_cov_1967.245161	0	210	R1_denovo_peak_770	81	5.98713	8.56134	8.14709	62	X_1	8165034	8165243	2.42e-107	NA
NODE_13870_length_210_cov_1931.341935	0	210	R1_denovo_peak_771	56	4.65832	5.98369	5.65539	81	3R_28	2520468	2520677	2.42e-107	NA
NODE_13876_length_210_cov_1716.380645	0	208	R1_denovo_peak_772	212	12.3832	21.9921	21.2357	88	2L_1	15159614	15159823	2.42e-107	NA
NODE_13880_length_210_cov_1532.470968	0	200	R1_denovo_peak_773	45	3.86975	4.85705	4.55795	57	2L_1	1102977	1103186	2.44e-102	NA
NODE_13889_length_210_cov_1305.600000	0	199	R1_denovo_peak_774	23	2.56356	2.58632	2.37104	51	3L_1	2114160	2114366	1.47e-99	NA
NODE_13891_length_210_cov_1277.258065	59	210	R1_denovo_peak_775	33	3.26475	3.62789	3.37191	65	3L_1	15256029	15256238	2.42e-107	NA
NODE_13895_length_210_cov_1018.735484	0	210	R1_denovo_peak_776	67	5.24296	7.15304	6.78832	77	2R_21	4802863	4803072	1.13e-105	NA
NODE_13898_length_210_cov_999.658065	26	208	R1_denovo_peak_777	55	4.57266	5.82866	5.50748	71	2L_1	6119608	6119817	1.14e-100	NA
NODE_138_length_776_cov_4736.705964	48	747	R1_denovo_peak_778a	36	2.28	3.8754	3.61377	85	4_2	1308159	1308934	0	TART-A#Non-LTR_retrotransposon/Jockey	9826	10602	0
NODE_138_length_776_cov_4736.705964	48	747	R1_denovo_peak_778b	37	2.1633	3.96776	3.7049	336	4_2	1308159	1308934	0	TART-A#Non-LTR_retrotransposon/Jockey	9826	10602	0
NODE_138_length_776_cov_4736.705964	48	747	R1_denovo_peak_778c	75	2.90004	7.93877	7.54668	560	4_2	1308159	1308934	0	TART-A#Non-LTR_retrotransposon/Jockey	9826	10602	0
NODE_13908_length_210_cov_732.438710	1	169	R1_denovo_peak_779	100	6.96555	10.4843	10.0067	104	3L_1	12275492	12275701	1.13e-105	NA
NODE_1391_length_417_cov_671.395028	13	387	R1_denovo_peak_780	2372	69.3138	239.093	237.242	209	Contig119	42104	42520	0	G2_DM#Non-LTR_retrotransposon/Jockey	2704	2827	7e-59
NODE_13928_length_210_cov_224.458065	0	208	R1_denovo_peak_781	31	2.99598	3.39516	3.15347	48	2L_1	4155943	4156152	2.42e-107	NA
NODE_1394_length_417_cov_408.022099	56	331	R1_denovo_peak_782	58	4.6437	6.17282	5.83232	120	NA				NA
NODE_13959_length_210_cov_1.148387	0	210	R1_denovo_peak_783	1964	72.6524	198.182	196.472	82	3R_5	62877	63086	2.42e-107	NA
NODE_13963_length_210_cov_1.083871	0	159	R1_denovo_peak_784	25	2.6619	2.74817	2.52874	81	Contig79	46741	46920	5.44e-79	NA
NODE_13967_length_210_cov_1.032258	0	210	R1_denovo_peak_785	555	26.3143	56.7666	55.5958	102	Contig5	71960	72169	1.14e-100	G2_DM#Non-LTR_retrotransposon/Jockey	890	1099	2.45e-100
NODE_13971_length_210_cov_1.006452	0	173	R1_denovo_peak_786	81	5.99195	8.533	8.12205	88	2L_1	11367639	11367809	1.16e-85	G2_DM#Non-LTR_retrotransposon/Jockey	2532	2702	1.16e-83
NODE_13975_length_210_cov_1.000000	4	210	R1_denovo_peak_787	618	28.6362	63.039	61.8293	102	Contig119	51036	51184	4.26e-70	G2_DM#Non-LTR_retrotransposon/Jockey	1369	1586	5.6e-57
NODE_139_length_776_cov_2305.463245	6	776	R1_denovo_peak_788	380	19.4738	39.0904	38.0683	275	NA				NA
NODE_14041_length_209_cov_10955.792208	0	209	R1_denovo_peak_789	699	31.4578	71.2312	69.9834	113	3R_28	16819413	16819621	8.67e-107	NA
NODE_14042_length_209_cov_10538.974026	3	209	R1_denovo_peak_790	293	7.85918	30.2973	29.3947	98	X_1	1368414	1368622	1.88e-103	IVK_DM#Non-LTR_retrotransposon/I	505	713	1.89e-96
NODE_14043_length_209_cov_9796.629870	0	209	R1_denovo_peak_791	318	12.6619	32.7884	31.8526	111	3L_1	10564339	10564547	8.74e-102	NA
NODE_14045_length_209_cov_9115.201299	0	209	R1_denovo_peak_792	418	20.9718	42.9189	41.8554	93	3R_28	657080	657288	8.67e-107	NA
NODE_14046_length_209_cov_9087.227273	0	209	R1_denovo_peak_793	269	12.3905	27.8182	26.9623	105	2L_1	4658910	4659118	8.67e-107	NA
NODE_14047_length_209_cov_8874.487013	0	162	R1_denovo_peak_794	405	19.9642	41.596	40.5459	89	2R_18	695887	696095	4.04e-105	NA
NODE_14048_length_209_cov_8831.980519	0	208	R1_denovo_peak_795	375	15.1512	38.5765	37.566	99	X_1	4260906	4261113	3.12e-106	NA
NODE_14049_length_209_cov_8652.662338	0	209	R1_denovo_peak_796	535	25.5404	54.7006	53.5426	107	3R_28	24425509	24425717	8.67e-107	NA
NODE_14052_length_209_cov_6460.837662	0	209	R1_denovo_peak_797	253	13.975	26.1894	25.3603	118	2L_1	7566097	7566305	8.67e-107	NA
NODE_14056_length_209_cov_5872.889610	0	208	R1_denovo_peak_798	205	10.2542	21.2966	20.5569	82	3L_1	4082617	4082825	8.67e-107	NA
NODE_14058_length_209_cov_5775.376623	0	198	R1_denovo_peak_799	69	3.10065	7.29946	6.93077	71	X_1	14008941	14009149	8.67e-107	DIVER_I#LTR/Pao	2152	2360	4.01e-108
NODE_14059_length_209_cov_5723.227273	0	209	R1_denovo_peak_800	953	29.9036	96.6595	95.3015	123	2L_1	13314478	13314686	8.67e-107	NA
NODE_14060_length_209_cov_5720.935065	0	208	R1_denovo_peak_801	106	5.97859	11.1709	10.6798	100	3_scaffold2	364989	365197	8.67e-107	NA
NODE_14062_length_209_cov_5268.909091	0	209	R1_denovo_peak_802	399	20.2228	40.9967	39.9534	57	3L_1	2816143	2816352	4.04e-105	NA
NODE_14064_length_209_cov_4996.038961	41	209	R1_denovo_peak_803	63	2.98581	6.74916	6.39696	73	2R_18	613044	613252	8.67e-107	ROOA_I#LTR/Pao	4913	5119	2.49e-85
NODE_14065_length_209_cov_4331.103896	3	208	R1_denovo_peak_804	45	2.76779	4.888	4.58833	114	3R_28	546697	546905	4.04e-105	NA
NODE_14066_length_209_cov_4245.909091	0	209	R1_denovo_peak_805	206	11.9786	21.3897	20.6455	120	2R_21	13245473	13245681	8.67e-107	NA
NODE_14067_length_209_cov_4210.642857	0	209	R1_denovo_peak_806	184	8.96988	19.1102	18.4169	89	2L_1	18364016	18364224	8.67e-107	NA
NODE_14069_length_209_cov_3788.811688	0	209	R1_denovo_peak_807	95	6.74095	9.9637	9.50353	67	3L_1	15922404	15922612	4.04e-105	NA
NODE_1406_length_415_cov_2469.111111	4	405	R1_denovo_peak_808a	65	3.51386	6.88878	6.53571	93	3R_28	3584112	3584526	0	Stalker2_I#LTR/Gypsy	1568	1807	1.38e-115
NODE_1406_length_415_cov_2469.111111	4	405	R1_denovo_peak_808b	88	3.51276	9.25702	8.82065	180	3R_28	3584112	3584526	0	Stalker2_I#LTR/Gypsy	1568	1807	1.38e-115
NODE_14070_length_209_cov_3778.448052	0	209	R1_denovo_peak_809	265	14.705	27.3612	26.509	122	2L_1	10204237	10204446	9.05e-77	NA
NODE_14072_length_209_cov_3719.525974	0	209	R1_denovo_peak_810	247	12.4665	25.552	24.7292	71	2R_21	18963023	18963231	4.04e-105	NA
NODE_14074_length_209_cov_3439.344156	0	209	R1_denovo_peak_811	118	7.61776	12.3554	11.83	63	3L_1	2434628	2434838	2.45e-97	NA
NODE_14075_length_209_cov_3417.597403	13	209	R1_denovo_peak_812	84	5.27578	8.88072	8.46144	93	2R_21	396234	396442	4.04e-105	NA
NODE_14076_length_209_cov_3266.629870	0	209	R1_denovo_peak_813	161	9.98212	16.8015	16.1617	127	3L_1	2656715	2656923	8.67e-107	NA
NODE_14078_length_209_cov_3127.441558	48	209	R1_denovo_peak_814	135	4.08027	14.1301	13.557	84	2L_1	4693	4901	4.06e-100	TAHRE#Non-LTR_retrotransposon/Jockey	10018	10226	4.07e-98
NODE_14080_length_209_cov_2786.207792	0	173	R1_denovo_peak_815	519	21.4424	53.1077	51.9592	43	2R_21	2198891	2199098	1.45e-104	NA
NODE_14084_length_209_cov_2693.642857	0	209	R1_denovo_peak_816	146	9.2874	15.2114	14.6051	118	3R_28	26931860	26932068	8.67e-107	NA
NODE_14085_length_209_cov_2631.441558	0	202	R1_denovo_peak_817	168	9.79426	17.534	16.8776	55	3L_1	10486584	10486792	4.04e-105	NA
NODE_14086_length_209_cov_2628.435065	5	209	R1_denovo_peak_818	118	7.61776	12.3554	11.83	109	2L_1	20644521	20644729	1.88e-103	NA
NODE_14088_length_209_cov_2588.136364	0	186	R1_denovo_peak_819	130	8.51345	13.5969	13.0382	32	NA				NA
NODE_14089_length_209_cov_2544.357143	0	209	R1_denovo_peak_820	124	8.23893	12.9572	12.413	62	2R_21	10243818	10244026	8.67e-107	NA
NODE_14090_length_209_cov_2541.051948	0	204	R1_denovo_peak_821	71	4.85869	7.55286	7.16745	71	3_scaffold2	1722258	1722466	8.67e-107	NA
NODE_14092_length_209_cov_2466.487013	0	209	R1_denovo_peak_822	85	6.1916	8.99415	8.56173	102	3R_28	22252772	22252980	4.06e-100	NA
NODE_14102_length_209_cov_2093.824675	7	209	R1_denovo_peak_823	105	7.18456	11.0337	10.5486	112	3R_28	8072146	8072354	8.67e-107	NA
NODE_14103_length_209_cov_2092.870130	0	209	R1_denovo_peak_824	92	6.65475	9.74487	9.29998	115	2L_1	469421	469629	4.04e-105	NA
NODE_14105_length_209_cov_2006.038961	0	209	R1_denovo_peak_825	319	16.6369	32.8681	31.9295	117	3R_28	8173705	8173913	4.04e-105	NA
NODE_14108_length_209_cov_1782.500000	0	169	R1_denovo_peak_826	67	5.24296	7.15304	6.78832	57	2R_21	10820815	10821022	3.12e-106	NA
NODE_14109_length_209_cov_1781.837662	1	209	R1_denovo_peak_827	59	4.60207	6.32795	5.98156	114	NA				NA
NODE_14111_length_209_cov_1645.766234	2	209	R1_denovo_peak_828	34	3.32737	3.7535	3.49352	87	3R_28	6973456	6973664	4.04e-105	NA
NODE_14114_length_209_cov_1609.012987	4	209	R1_denovo_peak_829	130	8.16189	13.6099	13.0483	132	2R_21	10350855	10351063	4.04e-105	NA
NODE_14117_length_209_cov_1556.220779	0	205	R1_denovo_peak_830	31	2.99598	3.39516	3.15347	101	3R_28	21092634	21092842	8.67e-107	NA
NODE_1411_length_415_cov_149.263889	0	273	R1_denovo_peak_831	45	3.86975	4.85705	4.55795	111	NA				NA
NODE_14125_length_209_cov_1224.980519	0	209	R1_denovo_peak_832	154	9.73692	16.1016	15.4769	134	2L_1	14810311	14810519	8.67e-107	NA
NODE_14129_length_209_cov_1098.129870	2	209	R1_denovo_peak_833	85	6.1916	8.99415	8.56173	106	2R_21	14765161	14765369	4.04e-105	NA
NODE_14133_length_209_cov_841.461039	0	209	R1_denovo_peak_834	68	5.3238	7.18865	6.82056	119	3R_28	19473678	19473885	6.75e-103	NA
NODE_14138_length_209_cov_619.688312	0	209	R1_denovo_peak_835	42	3.74497	4.57394	4.29134	73	3R_28	3461338	3461546	8.67e-107	NA
NODE_14147_length_209_cov_376.214286	1	209	R1_denovo_peak_836	45	3.86975	4.85705	4.55795	76	X_1	21299527	21299735	8.67e-107	NA
NODE_14149_length_209_cov_335.948052	0	159	R1_denovo_peak_837	55	3.58536	5.86034	5.53671	78	Y_Contig143	83107	83314	1.45e-104	ZAM_I#LTR/Gypsy	7353	7487	4.34e-53
NODE_14150_length_209_cov_300.902597	4	209	R1_denovo_peak_838	21	2.24698	2.31076	2.11249	135	2R_21	6318655	6318863	8.67e-107	NA
NODE_14182_length_209_cov_1.292208	5	207	R1_denovo_peak_839	415	20.8967	42.591	41.5331	90	Contig79	9296	9504	8.67e-107	DOC2_DM#Non-LTR_retrotransposon/Jockey	1611	1824	9e-80
NODE_14187_length_209_cov_1.194805	1	209	R1_denovo_peak_840	195	11.6092	20.253	19.53	98	2R_18	666321	666528	1.45e-104	G2_DM#Non-LTR_retrotransposon/Jockey	2098	2305	3.13e-104
NODE_14188_length_209_cov_1.155844	9	209	R1_denovo_peak_841	255	11.2124	26.402	25.5652	79	Contig119	51412	51616	8.86e-92	NA
NODE_14197_length_209_cov_1.051948	52	209	R1_denovo_peak_842	424	18.4504	43.4776	42.4088	71	Y_Contig26	126652	126809	4.21e-75	Jockey-3_DSim#Non-LTR_retrotransposon/Jockey	1304	1440	9.39e-50
NODE_141_length_771_cov_1199.395251	0	719	R1_denovo_peak_843a	178	10.8353	18.5418	17.855	112	NA				NA
NODE_141_length_771_cov_1199.395251	0	719	R1_denovo_peak_843b	115	7.7395	12.02	11.5019	352	NA				NA
NODE_141_length_771_cov_1199.395251	0	719	R1_denovo_peak_843c	154	9.73692	16.1016	15.4769	580	NA				NA
NODE_14275_length_208_cov_11770.470588	0	208	R1_denovo_peak_844	576	27.0882	58.8453	57.6582	112	3L_1	10028281	10028488	3.19e-86	NA
NODE_14276_length_208_cov_10163.183007	0	208	R1_denovo_peak_845	356	15.647	36.6095	35.6218	104	3R_28	6723219	6723426	1.44e-104	NA
NODE_14277_length_208_cov_9446.202614	0	208	R1_denovo_peak_846	626	27.95	63.9064	62.6929	94	3R_28	3917257	3917464	3.1e-106	NA
NODE_14278_length_208_cov_8756.797386	0	208	R1_denovo_peak_847	576	27.0882	58.8453	57.6582	87	3R_28	1984519	1984726	1.44e-104	NA
NODE_14280_length_208_cov_7907.006536	0	208	R1_denovo_peak_848	452	20.1327	46.3365	45.2466	113	2L_1	17562833	17563040	3.1e-106	NA
NODE_14283_length_208_cov_6601.960784	0	208	R1_denovo_peak_849	362	18.7248	37.2004	36.2006	75	3R_28	14675554	14675761	3.1e-106	NA
NODE_14284_length_208_cov_6312.084967	0	146	R1_denovo_peak_850	470	21.5537	48.1092	47.0015	86	3R_28	16405963	16406170	3.1e-106	NA
NODE_14285_length_208_cov_5931.581699	0	208	R1_denovo_peak_851	143	7.38609	14.894	14.3059	113	2R_21	3734606	3734797	1.95e-73	NA
NODE_14287_length_208_cov_5671.777778	0	204	R1_denovo_peak_852	143	8.70601	14.8923	14.3044	37	2L_2	1568929	1569136	3.1e-106	NA
NODE_14288_length_208_cov_5518.254902	0	208	R1_denovo_peak_853	55	3.88539	5.92059	5.59648	89	2L_1	3805582	3805790	1.44e-104	NA
NODE_14290_length_208_cov_5264.810458	0	208	R1_denovo_peak_854	271	14.9799	28.0206	27.154	106	2L_1	13050393	13050600	3.1e-106	NA
NODE_14291_length_208_cov_5158.973856	0	208	R1_denovo_peak_855	223	11.9708	23.0893	22.3112	69	2L_1	19885783	19885990	6.72e-103	NA
NODE_14292_length_208_cov_5048.065359	0	208	R1_denovo_peak_856	307	16.4779	31.6354	30.7063	114	3L_1	22689622	22689829	6.72e-103	NA
NODE_14293_length_208_cov_4467.104575	0	208	R1_denovo_peak_857	191	11.3131	19.835	19.125	105	3R_28	24402894	24403101	6.72e-103	NA
NODE_14294_length_208_cov_4329.385621	0	147	R1_denovo_peak_858	273	14.3691	28.2423	27.3714	56	3R_28	21626796	21627003	1.45e-99	NA
NODE_14296_length_208_cov_4253.725490	5	208	R1_denovo_peak_859	94	6.52951	9.93766	9.48699	104	2L_1	14506704	14506911	3.1e-106	NA
NODE_14297_length_208_cov_4037.013072	0	168	R1_denovo_peak_860	26	2.12345	2.91222	2.68885	52	X_1	9697	9904	1.46e-94	NA
NODE_14298_length_208_cov_3864.366013	0	208	R1_denovo_peak_861	223	11.9708	23.0893	22.3112	80	3R_28	7479556	7479763	3.1e-106	NA
NODE_14299_length_208_cov_3863.013072	0	208	R1_denovo_peak_862	283	15.479	29.1971	28.3123	74	3R_28	21128399	21128606	3.1e-106	NA
NODE_14301_length_208_cov_3525.830065	0	208	R1_denovo_peak_863	219	12.7329	22.76	21.99	71	3R_28	7346117	7346324	3.1e-106	NA
NODE_14302_length_208_cov_3275.849673	0	199	R1_denovo_peak_864	106	7.07363	11.1306	10.6398	89	3L_1	19002528	19002735	3.1e-106	NA
NODE_14304_length_208_cov_3126.405229	0	208	R1_denovo_peak_865	139	8.98793	14.5121	13.9284	111	X_1	11433115	11433322	3.1e-106	NA
NODE_14306_length_208_cov_2938.718954	16	208	R1_denovo_peak_866	28	1.96056	3.03532	2.80992	102	2R_20	1247362	1247569	3.1e-106	Mariner2_DM#DNA/TcMar-Tc1	158	332	6.92e-81
NODE_14307_length_208_cov_2908.542484	3	191	R1_denovo_peak_867	127	4.01514	13.3208	12.7743	96	tig00002845	20172	20379	1.44e-104	MAX_I#LTR/Pao	5842	6049	6.68e-106
NODE_14308_length_208_cov_2895.810458	0	208	R1_denovo_peak_868	162	10.0613	16.8606	16.2105	100	X_1	17573793	17574000	3.1e-106	NA
NODE_14309_length_208_cov_2866.575163	2	208	R1_denovo_peak_869	203	11.9839	21.0542	20.3157	117	3R_28	3686648	3686855	3.1e-106	NA
NODE_1430_length_413_cov_816.287709	0	361	R1_denovo_peak_870	115	7.7395	12.02	11.5019	163	NA				NA
NODE_14316_length_208_cov_2352.882353	4	208	R1_denovo_peak_871	119	7.9857	12.466	11.9365	124	2L_1	4023882	4024089	3.1e-106	NA
NODE_14318_length_208_cov_2266.366013	0	208	R1_denovo_peak_872	195	11.6092	20.253	19.53	72	X_1	5961588	5961795	1.44e-104	NA
NODE_14319_length_208_cov_2199.732026	0	185	R1_denovo_peak_873	81	5.99195	8.533	8.12205	114	X_1	9153313	9153520	3.1e-106	NA
NODE_14324_length_208_cov_1888.281046	0	203	R1_denovo_peak_874	139	8.98793	14.5121	13.9284	77	2R_21	1426108	1426316	1.44e-104	NA
NODE_14327_length_208_cov_1768.915033	1	208	R1_denovo_peak_875	115	7.7395	12.02	11.5019	121	3R_28	5958911	5959119	3.12e-101	NA
NODE_14334_length_208_cov_1649.431373	0	207	R1_denovo_peak_876	119	7.47991	12.4901	11.9588	76	2L_1	9975973	9976180	3.1e-106	NA
NODE_14338_length_208_cov_1518.843137	3	208	R1_denovo_peak_877	70	5.38842	7.38479	7.01152	109	3R_28	18503569	18503776	3.1e-106	NA
NODE_14339_length_208_cov_1478.058824	0	176	R1_denovo_peak_878	23	2.56356	2.58632	2.37104	68	2R_21	18777093	18777300	1.44e-104	NA
NODE_14340_length_208_cov_1474.065359	0	208	R1_denovo_peak_879	45	3.86975	4.85705	4.55795	75	3R_28	9887689	9887896	3.1e-106	NA
NODE_14350_length_208_cov_1191.104575	0	207	R1_denovo_peak_880	56	4.65832	5.98369	5.65539	101	3R_28	22362677	22362884	3.1e-106	NA
NODE_14358_length_208_cov_814.130719	11	156	R1_denovo_peak_881	21	2.24698	2.31076	2.11249	71	NA				NA
NODE_14380_length_208_cov_325.189542	0	172	R1_denovo_peak_882	139	8.98793	14.5121	13.9284	46	NA				NA
NODE_143_length_770_cov_4745.187413	97	690	R1_denovo_peak_883a	130	4.24904	13.5719	13.0236	76	X_1	8037674	8038443	0	DOC6_DM#Non-LTR_retrotransposon/Jockey	461	1230	0
NODE_143_length_770_cov_4745.187413	97	690	R1_denovo_peak_883b	76	3.03288	8.06013	7.66509	432	X_1	8037674	8038443	0	DOC6_DM#Non-LTR_retrotransposon/Jockey	461	1230	0
NODE_14405_length_209_cov_1.516340	1	208	R1_denovo_peak_884	528	18.6872	53.9875	52.8361	81	3R_5	42866	43074	4.04e-105	NA
NODE_14418_length_208_cov_1.117647	0	206	R1_denovo_peak_885	1992	33.2571	200.98	199.259	79	X_1	1362500	1362707	3.1e-106	DOC#Non-LTR_retrotransposon/Jockey	2086	2293	1.44e-107
NODE_14483_length_207_cov_10721.460526	0	207	R1_denovo_peak_886	1007	40.594	102.141	100.764	77	Contig119	60120	60326	1.11e-105	NA
NODE_14487_length_207_cov_7050.605263	0	207	R1_denovo_peak_887	338	17.8009	34.8277	33.8563	62	X_1	17057065	17057271	1.12e-100	NA
NODE_14488_length_207_cov_6489.986842	55	207	R1_denovo_peak_888	36	2.98832	3.94696	3.68433	67	3_scaffold1	1542131	1542337	1.11e-105	NA
NODE_14489_length_207_cov_6435.671053	0	167	R1_denovo_peak_889	243	11.536	25.1617	24.3495	98	3L_1	1119326	1119532	1.11e-105	NA
NODE_14490_length_207_cov_6425.631579	0	200	R1_denovo_peak_890	84	4.42595	8.90754	8.48812	64	2R_21	1556512	1556718	2.4e-102	G3_DM#Non-LTR_retrotransposon/Jockey	4355	4561	1.14e-88
NODE_14491_length_207_cov_5992.703947	0	207	R1_denovo_peak_891	75	5.48527	7.97446	7.57999	126	2L_1	20179183	20179389	1.12e-100	NA
NODE_14492_length_207_cov_5968.585526	30	207	R1_denovo_peak_892	76	3.58363	8.02028	7.62553	87	2R_16	654451	654657	1.11e-105	Gypsy-4_DSim-I#LTR/Gypsy	2326	2525	4.09e-88
NODE_14493_length_207_cov_5287.559211	0	207	R1_denovo_peak_893	307	16.4779	31.6354	30.7063	118	3R_28	19935294	19935500	1.11e-105	NA
NODE_14494_length_207_cov_5223.105263	0	207	R1_denovo_peak_894	1318	45.7066	133.336	131.849	117	2R_21	3446169	3446375	5.16e-104	NA
NODE_14496_length_207_cov_4665.894737	0	207	R1_denovo_peak_895	171	10.1781	17.7797	17.1097	102	3L_1	3551819	3552025	1.11e-105	NA
NODE_14497_length_207_cov_4623.361842	0	205	R1_denovo_peak_896	171	10.1781	17.7797	17.1097	102	3R_28	14934261	14934479	2.45e-87	NA
NODE_14499_length_207_cov_3762.322368	0	200	R1_denovo_peak_897	63	3.54702	6.72813	6.37693	60	Y_scaffold4	78553	78759	1.11e-105	NA
NODE_1449_length_411_cov_825.685393	141	307	R1_denovo_peak_898	139	8.98793	14.5121	13.9284	119	NA				NA
NODE_144_length_770_cov_816.067133	24	700	R1_denovo_peak_899	1016	2.81157	103.014	101.634	432	NA				NA
NODE_14500_length_207_cov_3746.618421	0	207	R1_denovo_peak_900	94	6.52951	9.93766	9.48699	64	3L_1	20215425	20215631	1.11e-105	NA
NODE_14501_length_207_cov_3704.539474	0	204	R1_denovo_peak_901	157	8.54519	16.3944	15.7612	72	2R_21	9769007	9769212	1.86e-103	NA
NODE_14504_length_207_cov_3270.769737	0	207	R1_denovo_peak_902	195	11.6092	20.253	19.53	74	X_1	6925074	6925262	1.13e-95	NA
NODE_14506_length_207_cov_3248.000000	0	207	R1_denovo_peak_903	162	10.0613	16.8606	16.2105	134	3R_28	18723365	18723571	5.16e-104	NA
NODE_14508_length_207_cov_3114.407895	0	207	R1_denovo_peak_904	178	10.8353	18.5418	17.855	99	2L_1	1102745	1102951	1.11e-105	NA
NODE_14510_length_207_cov_2975.578947	0	202	R1_denovo_peak_905	213	11.9743	22.1384	21.3788	51	3R_28	17112064	17112270	5.16e-104	NA
NODE_14514_length_207_cov_2599.236842	5	207	R1_denovo_peak_906	100	6.96555	10.4843	10.0067	120	2L_1	5073570	5073776	1.11e-105	NA
NODE_14515_length_207_cov_2568.802632	0	205	R1_denovo_peak_907	247	13.9311	25.5476	24.7259	75	2L_1	19324865	19325074	3.11e-101	NA
NODE_14516_length_207_cov_2553.894737	0	207	R1_denovo_peak_908	162	10.0613	16.8606	16.2105	79	3R_28	19845872	19846078	5.16e-104	NA
NODE_14517_length_207_cov_2546.519737	3	207	R1_denovo_peak_909	206	11.9786	21.3897	20.6455	116	X_1	5896089	5896295	1.11e-105	NA
NODE_14523_length_207_cov_2399.493421	0	207	R1_denovo_peak_910	186	11.2349	19.3748	18.6697	115	3L_1	6057830	6058036	2.4e-102	NA
NODE_14524_length_207_cov_2324.789474	4	207	R1_denovo_peak_911	80	5.98927	8.44411	8.04163	82	X_1	21509745	21509951	1.11e-105	NA
NODE_14526_length_207_cov_2203.434211	0	207	R1_denovo_peak_912	131	7.97857	13.6936	13.1274	119	2R_21	15106741	15106941	1.12e-100	NA
NODE_14529_length_207_cov_2090.309211	5	207	R1_denovo_peak_913	48	3.58651	5.17048	4.86592	121	3L_1	23902622	23902828	1.11e-105	NA
NODE_14534_length_207_cov_1932.585526	3	207	R1_denovo_peak_914	109	7.48994	11.4398	10.937	110	2R_21	2808498	2808704	1.11e-105	NA
NODE_14537_length_207_cov_1837.585526	1	207	R1_denovo_peak_915	30	2.99082	3.31589	3.0829	129	3R_28	11254680	11254886	2.4e-102	NA
NODE_14538_length_207_cov_1812.684211	0	161	R1_denovo_peak_916	109	7.48994	11.4398	10.937	79	X_1	12587202	12587408	1.11e-105	NA
NODE_14539_length_207_cov_1786.407895	0	207	R1_denovo_peak_917	93	6.58585	9.7788	9.33099	63	2R_21	6825203	6825409	1.11e-105	NA
NODE_14544_length_207_cov_1507.315789	0	192	R1_denovo_peak_918	67	5.24296	7.15304	6.78832	73	NA				NA
NODE_14546_length_207_cov_1484.151316	0	207	R1_denovo_peak_919	58	4.6437	6.17282	5.83232	106	X_1	13814651	13814857	1.11e-105	NA
NODE_14547_length_207_cov_1412.644737	0	204	R1_denovo_peak_920	68	5.3238	7.18865	6.82056	100	3R_28	2017568	2017774	5.16e-104	NA
NODE_14557_length_207_cov_1096.361842	14	197	R1_denovo_peak_921	42	3.74497	4.57394	4.29134	98	NA				NA
NODE_14574_length_207_cov_784.138158	0	194	R1_denovo_peak_922	46	3.98928	4.97274	4.67102	71	3_scaffold1	2162504	2162711	2.4e-102	DMRT1B#Non-LTR_retrotransposon/R1	2877	3069	1.48e-82
NODE_1457_length_410_cov_1069.746479	0	409	R1_denovo_peak_923	115	7.7395	12.02	11.5019	290	NA				NA
NODE_14608_length_207_cov_3.427632	0	207	R1_denovo_peak_924	635	24.933	64.7947	63.5782	103	Y_Contig26	73989	74195	1.11e-105	Jockey-3_DSim#Non-LTR_retrotransposon/Jockey	1207	1246	3.51e-14
NODE_14619_length_207_cov_1.276316	3	204	R1_denovo_peak_925	449	15.6107	46.0096	44.921	94	Contig119	32167	32373	5.16e-104	DOC#Non-LTR_retrotransposon/Jockey	2666	2872	5.17e-102
NODE_14629_length_207_cov_1.019737	1	180	R1_denovo_peak_926	956	40.3646	96.9594	95.6004	96	3R_5	64216	64406	8.76e-92	NA
NODE_1464_length_409_cov_2413.129944	0	301	R1_denovo_peak_927	319	17.0269	32.9312	31.9866	135	NA				NA
NODE_14685_length_206_cov_23219.417219	0	206	R1_denovo_peak_928	2312	83.1383	233.093	231.261	93	Contig5	72963	73168	3.97e-105	G2_DM#Non-LTR_retrotransposon/Jockey	1890	2095	1.84e-106
NODE_14688_length_206_cov_5676.940397	0	195	R1_denovo_peak_929	271	14.9799	28.0206	27.154	60	3R_28	3843090	3843295	3.97e-105	NA
NODE_14690_length_206_cov_3950.198675	0	206	R1_denovo_peak_930	130	8.38199	13.6444	13.0799	116	3R_28	10084479	10084684	1.85e-103	NA
NODE_14691_length_206_cov_3566.231788	0	206	R1_denovo_peak_931	221	12.644	22.9677	22.1916	60	2R_20	1871399	1871604	3.97e-105	NA
NODE_14692_length_206_cov_3544.655629	0	206	R1_denovo_peak_932	325	17.2269	33.4722	32.5188	67	X_1	2705199	2705404	1.85e-103	NA
NODE_14693_length_206_cov_3315.629139	0	185	R1_denovo_peak_933	72	3.03619	7.68246	7.29257	67	X_1	21813836	21814041	1.85e-103	Gypsy10_I#LTR/Gypsy	2161	2358	5.33e-77
NODE_14695_length_206_cov_2846.927152	0	200	R1_denovo_peak_934	40	3.32144	4.31346	4.04273	8	2L_1	13521963	13522168	3.97e-105	NA
NODE_14697_length_206_cov_1941.754967	0	206	R1_denovo_peak_935	139	8.98793	14.5121	13.9284	119	NA				NA
NODE_14721_length_205_cov_21480.573333	0	204	R1_denovo_peak_936	2097	77.395	211.546	209.785	103	Y_Contig26	98803	99006	5.11e-104	G2_DM#Non-LTR_retrotransposon/Jockey	2933	3019	2.03e-31
NODE_14723_length_205_cov_5162.660000	0	183	R1_denovo_peak_937	42	2.38845	4.57441	4.29175	58	3_scaffold2	1156177	1156381	1.42e-104	NA
NODE_14729_length_205_cov_13.400000	20	201	R1_denovo_peak_938	123	8.22242	12.9202	12.3855	70	3R_5	41296	41502	8.61e-97	NA
NODE_14731_length_206_cov_6.613333	9	172	R1_denovo_peak_939	65	4.9866	6.93185	6.57716	71	Y_Contig26	112944	113150	1.87e-93	G2_DM#Non-LTR_retrotransposon/Jockey	2423	2528	7.25e-41
NODE_14741_length_205_cov_2.060000	2	205	R1_denovo_peak_940	399	20.2228	40.9967	39.9534	101	3R_5	59176	59380	1.42e-104	NA
NODE_14744_length_205_cov_2.040000	25	180	R1_denovo_peak_941	25	2.61621	2.76188	2.54198	72	Contig119	37587	37793	1.88e-88	DOC2_DM#Non-LTR_retrotransposon/Jockey	26	159	5.57e-42
NODE_14757_length_204_cov_4117.053691	24	178	R1_denovo_peak_942	123	3.98086	12.9169	12.3824	72	Contig5	423733	423936	2.38e-97	NA
NODE_14758_length_204_cov_3235.671141	0	204	R1_denovo_peak_943	185	10.7768	19.2096	18.5141	108	3L_1	20124215	20124418	5.08e-104	NA
NODE_14759_length_204_cov_3086.140940	0	203	R1_denovo_peak_944	75	3.98288	7.95363	7.56122	91	X_1	21832534	21832639	3.3e-46	Gypsy5_LTR#LTR/Gypsy	335	430	1.19e-43
NODE_14762_length_204_cov_887.456376	15	192	R1_denovo_peak_945	155	4.55999	16.2184	15.5903	83	NA				NA
NODE_14763_length_204_cov_876.161074	0	194	R1_denovo_peak_946	46	3.98928	4.97274	4.67102	73	3R_28	4300305	4300507	1.84e-98	NA
NODE_14786_length_203_cov_10250.844595	0	203	R1_denovo_peak_947	434	21.6706	44.5728	43.4967	106	2R_21	21194534	21194736	1.82e-103	NA
NODE_14788_length_203_cov_6107.405405	0	203	R1_denovo_peak_948	437	21.7208	44.8562	43.7734	64	2R_21	14230234	14230436	1.82e-103	NA
NODE_14790_length_203_cov_3665.871622	0	164	R1_denovo_peak_949	143	8.47723	14.9232	14.3333	96	2R_21	14277076	14277185	9.07e-52	NA
NODE_14793_length_203_cov_2842.932432	0	203	R1_denovo_peak_950	189	7.40974	19.6615	18.9551	55	3R_28	22428581	22428781	6.58e-98	NA
NODE_14795_length_203_cov_1797.750000	0	195	R1_denovo_peak_951	117	7.78327	12.3231	11.7993	50	2L_1	7875032	7875233	1.41e-99	NA
NODE_14796_length_203_cov_1630.006757	4	198	R1_denovo_peak_952	93	6.58585	9.7788	9.33099	120	3R_28	2093817	2094019	1.82e-103	NA
NODE_147_length_766_cov_15294.088608	0	766	R1_denovo_peak_953a	2998	54.3061	301.917	299.871	366	Contig119	59098	59862	0	Jockey-3_DSim#Non-LTR_retrotransposon/Jockey	1750	2071	3.41e-109
NODE_147_length_766_cov_15294.088608	0	766	R1_denovo_peak_953b	2420	66.9013	243.961	242.095	634	Contig119	59098	59862	0	Jockey-3_DSim#Non-LTR_retrotransposon/Jockey	1750	2071	3.41e-109
NODE_14819_length_202_cov_12088.945578	2	197	R1_denovo_peak_954	153	5.34424	15.9299	15.3154	98	2R_20	235879	236080	6.5e-103	Invader3_I#LTR/Gypsy	4377	4578	3.01e-104
NODE_14821_length_202_cov_7821.761905	0	202	R1_denovo_peak_955	161	9.98212	16.8015	16.1617	115	3R_28	17991632	17991833	6.5e-103	NA
NODE_14825_length_202_cov_2554.551020	0	202	R1_denovo_peak_956	178	10.8353	18.5418	17.855	116	X_1	17931803	17932004	6.5e-103	NA
NODE_14828_length_202_cov_625.074830	0	199	R1_denovo_peak_957	75	4.71949	7.92779	7.53572	72	3R_28	1453855	1454054	5.06e-99	NA
NODE_14852_length_201_cov_3558.698630	0	201	R1_denovo_peak_958	178	10.8353	18.5418	17.855	84	X_1	10898046	10898246	2.32e-102	NA
NODE_14867_length_200_cov_11876.303448	0	200	R1_denovo_peak_959	261	12.9652	26.9653	26.1219	88	X_1	7903705	7903904	8.31e-102	NA
NODE_14868_length_200_cov_6836.448276	3	199	R1_denovo_peak_960	341	15.1868	35.1468	34.1735	105	X_1	10517453	10517652	8.31e-102	NA
NODE_14869_length_200_cov_6717.862069	15	196	R1_denovo_peak_961	71	2.23847	7.51371	7.13924	78	Y_Contig33	165226	165389	8.55e-82	NA
NODE_14870_length_200_cov_5098.041379	0	200	R1_denovo_peak_962	418	20.9718	42.9189	41.8554	114	3L_1	430969	431168	1.8e-98	NA
NODE_14872_length_200_cov_3190.137931	0	188	R1_denovo_peak_963	38	3.59228	4.14787	3.87923	113	2R_21	9120998	9121197	8.31e-102	NA
NODE_14875_length_200_cov_780.213793	21	191	R1_denovo_peak_964	78	2.77189	8.28173	7.88505	85	NA				NA
NODE_1488_length_407_cov_2684.880682	0	384	R1_denovo_peak_965a	146	9.2874	15.2114	14.6051	130	NA				NA
NODE_1488_length_407_cov_2684.880682	0	384	R1_denovo_peak_965b	81	5.99195	8.533	8.12205	298	NA				NA
NODE_148_length_766_cov_637.271449	0	766	R1_denovo_peak_966	71	5.41765	7.55475	7.16745	359	NA				NA
NODE_14905_length_199_cov_10479.541667	0	199	R1_denovo_peak_967	368	12.8517	37.8531	36.8509	98	Contig79	43521	43719	2.97e-101	G2_DM#Non-LTR_retrotransposon/Jockey	1723	1921	1.4e-92
NODE_14906_length_199_cov_5521.729167	0	199	R1_denovo_peak_968	212	12.3832	21.9921	21.2357	96	2L_1	9237020	9237218	1.38e-99	NA
NODE_14910_length_199_cov_434.194444	14	199	R1_denovo_peak_969	46	3.98928	4.97274	4.67102	93	3R_28	26051830	26052027	2.31e-97	NA
NODE_14914_length_199_cov_4.034722	0	199	R1_denovo_peak_970	2047	75.8471	206.482	204.738	79	3R_5	22308	22506	2.97e-101	NA
NODE_14931_length_198_cov_3830.377622	0	196	R1_denovo_peak_971	169	5.40369	17.6075	16.9503	111	3R_5	19152	19341	3e-91	G2_DM#Non-LTR_retrotransposon/Jockey	3000	3100	1.52e-27
NODE_14944_length_198_cov_3.538462	5	198	R1_denovo_peak_972	147	9.31665	15.3258	14.7145	87	3R_5	33618	33815	5.01e-89	NA
NODE_1494_length_407_cov_165.784091	0	378	R1_denovo_peak_973	45	3.86975	4.85705	4.55795	199	NA				NA
NODE_14957_length_197_cov_11416.922535	0	197	R1_denovo_peak_974	470	21.5537	48.1092	47.0015	98	4_2	372246	372442	3.8e-100	NA
NODE_14960_length_197_cov_2592.859155	0	194	R1_denovo_peak_975	336	17.3024	34.5821	33.6212	69	2L_1	8868483	8868678	2.96e-96	NA
NODE_14963_length_197_cov_1673.971831	0	197	R1_denovo_peak_976	119	7.47991	12.4901	11.9588	51	NA				NA
NODE_14976_length_197_cov_1.971831	0	192	R1_denovo_peak_977	434	21.6706	44.5728	43.4967	82	3R_5	61997	62193	8.34e-87	NA
NODE_14994_length_196_cov_3994.815603	13	196	R1_denovo_peak_978	22	2.32185	2.4761	2.26336	71	3R_5	22131	22326	1.38e-89	NA
NODE_149_length_765_cov_1985.128169	0	629	R1_denovo_peak_979	171	10.1781	17.7797	17.1097	557	NA				NA
NODE_15036_length_195_cov_22310.885714	0	195	R1_denovo_peak_980	759	31.1331	77.2279	75.9531	97	3R_28	10531169	10531363	4.86e-99	NA
NODE_15040_length_195_cov_523.535714	0	188	R1_denovo_peak_981	104	3.78968	10.9067	10.4257	94	X_1	2618115	2618309	4.86e-99	HMSBEAGLE_I#LTR/Gypsy	579	773	2.25e-100
NODE_1505_length_406_cov_1169.017094	0	298	R1_denovo_peak_982	115	7.7395	12.02	11.5019	123	NA				NA
NODE_15073_length_194_cov_11231.014388	0	189	R1_denovo_peak_983	146	4.56659	15.276	14.6682	73	3_scaffold1	907308	907501	1.74e-98	Invader3_I#LTR/Gypsy	1535	1728	1.74e-96
NODE_15076_length_194_cov_6596.230216	0	194	R1_denovo_peak_984	144	8.9807	14.9955	14.4016	105	3L_1	19561411	19561602	2.25e-97	NA
NODE_15077_length_194_cov_6366.273381	0	194	R1_denovo_peak_985	470	21.5537	48.1092	47.0015	67	NA				NA
NODE_15078_length_194_cov_3934.251799	0	194	R1_denovo_peak_986	289	15.7289	29.8179	28.9185	46	3R_28	18982235	18982300	1.15e-25	NA
NODE_15115_length_193_cov_9478.036232	0	193	R1_denovo_peak_987	345	13.8286	35.5524	34.5731	97	2L_1	15649902	15650094	6.21e-98	NA
NODE_15117_length_193_cov_6088.333333	0	183	R1_denovo_peak_988	271	14.9799	28.0206	27.154	103	NA				NA
NODE_15125_length_193_cov_1618.043478	0	190	R1_denovo_peak_989	22	2.32185	2.4761	2.26336	89	NA				NA
NODE_15137_length_193_cov_3.028986	0	186	R1_denovo_peak_990	380	19.4738	39.0904	38.0683	73	Contig119	50917	51109	6.25e-93	G2_DM#Non-LTR_retrotransposon/Jockey	1250	1421	4.92e-82
NODE_1514_length_405_cov_1678.820000	0	282	R1_denovo_peak_991	124	8.23893	12.9572	12.413	241	NA				NA
NODE_15152_length_193_cov_0.804348	0	193	R1_denovo_peak_992	1336	48.4958	135.126	133.634	96	3R_5	41212	41404	6.21e-98	NA
NODE_15157_length_192_cov_6431.978102	0	187	R1_denovo_peak_993	763	33.7047	77.5859	76.3088	85	Contig49	21393	21584	4.81e-94	G2_DM#Non-LTR_retrotransposon/Jockey	1144	1335	1.04e-93
NODE_15159_length_192_cov_2863.248175	7	192	R1_denovo_peak_994	60	2.98596	6.36972	6.02298	74	X_1	1359287	1359478	2.22e-97	IVK_DM#Non-LTR_retrotransposon/I	4933	5124	1.03e-98
NODE_15192_length_191_cov_6991.985294	0	191	R1_denovo_peak_995	275	10.0516	28.4244	27.552	71	3R_28	2047714	2047904	7.94e-97	NA
NODE_15195_length_191_cov_3238.514706	0	188	R1_denovo_peak_996	105	6.37944	11.0808	10.595	22	X_1	8547257	8547445	6.18e-93	NA
NODE_15197_length_191_cov_1726.720588	5	173	R1_denovo_peak_997	29	2.99357	3.18856	2.9583	90	3L_1	23687265	23687455	7.94e-97	NA
NODE_15199_length_191_cov_1476.036765	2	191	R1_denovo_peak_998	27	2.65715	2.94533	2.72125	100	2L_1	13749309	13749498	1.34e-89	NA
NODE_15209_length_191_cov_2.308824	0	191	R1_denovo_peak_999	535	25.5404	54.7006	53.5426	73	3R_5	38950	39140	1.72e-93	NTS_DM#Other	1	134	6.71e-36
NODE_1520_length_405_cov_539.634286	0	244	R1_denovo_peak_1000	85	6.1916	8.99415	8.56173	152	NA				NA
NODE_15225_length_190_cov_32506.740741	0	190	R1_denovo_peak_1001	2795	98.2916	281.487	279.501	100	Y_Contig26	128176	128365	2.84e-96	G2_DM#Non-LTR_retrotransposon/Jockey	2765	2953	4.84e-82
NODE_15227_length_190_cov_13989.000000	0	190	R1_denovo_peak_1002	299	13.8062	30.8381	29.9321	100	3L_1	21774085	21774274	1.32e-94	NA
NODE_15237_length_188_cov_1944.296296	1	188	R1_denovo_peak_1003	843	35.2702	85.6764	84.362	89	Contig5	71278	71465	3.63e-95	G2_DM#Non-LTR_retrotransposon/Jockey	208	395	7.83e-95
NODE_15238_length_190_cov_1818.622222	0	190	R1_denovo_peak_1004	283	15.479	29.1971	28.3123	113	2L_1	3161652	3161841	1.32e-94	NA
NODE_15256_length_189_cov_7474.679104	2	188	R1_denovo_peak_1005	119	7.9857	12.466	11.9365	110	Y_Contig26	106566	106752	2.84e-91	G2_DM#Non-LTR_retrotransposon/Jockey	2933	3091	8.16e-70
NODE_15273_length_189_cov_3.194030	32	181	R1_denovo_peak_1006	31	2.99598	3.39516	3.15347	73	Contig119	60712	60900	1.01e-95	Jockey-3_DSim#Non-LTR_retrotransposon/Jockey	3624	3759	2.98e-59
NODE_1527_length_404_cov_3161.776504	0	233	R1_denovo_peak_1007	124	8.23893	12.9572	12.413	225	NA				NA
NODE_15288_length_188_cov_7197.781955	2	188	R1_denovo_peak_1008	113	4.74372	11.8695	11.3629	109	Y_scaffold4	80980	81167	3.63e-95	HETA#Non-LTR_retrotransposon/Jockey	4220	4408	3.8e-63
NODE_15293_length_188_cov_2434.330827	0	176	R1_denovo_peak_1009	86	5.58201	9.05181	8.61845	74	2R_16	231351	231538	3.63e-95	BEL-6_DYa-I#LTR/Pao	4803	4990	3.67e-88
NODE_15303_length_188_cov_2.639098	1	173	R1_denovo_peak_1010	21	2.24698	2.31076	2.11249	71	3R_5	42475	42662	7.9e-87	NA
NODE_15322_length_187_cov_8127.401515	12	184	R1_denovo_peak_1011	127	4.01514	13.3208	12.7743	87	Contig119	47291	47477	1.3e-94	DMRT1B#Non-LTR_retrotransposon/R1	4677	4863	1.31e-87
NODE_15323_length_187_cov_6228.613636	9	187	R1_denovo_peak_1012	253	13.975	26.1894	25.3603	101	Y_Contig26	16416	16602	6.03e-93	dsim.rDNA.28S_rDNA#Other	1855	2041	6.1e-86
NODE_15324_length_187_cov_6019.969697	0	172	R1_denovo_peak_1013	129	7.10116	13.5156	12.9675	38	X_1	10198495	10198682	6.03e-93	NA
NODE_15346_length_187_cov_1.098485	0	187	R1_denovo_peak_1014	418	20.9718	42.9189	41.8554	81	3R_5	23896	24082	6.03e-93	NA
NODE_15389_length_185_cov_8330.684615	0	185	R1_denovo_peak_1015	268	11.9614	27.7044	26.8495	76	3R_28	1329761	1329946	7.7e-92	NA
NODE_15390_length_185_cov_7206.853846	0	185	R1_denovo_peak_1016	130	8.16189	13.6099	13.0483	85	3R_28	25979606	25979790	1.66e-93	NA
NODE_15393_length_185_cov_6046.192308	0	178	R1_denovo_peak_1017	244	11.9654	25.2946	24.481	91	2R_21	2887361	2887545	7.7e-92	NA
NODE_1541_length_402_cov_2256.968300	0	249	R1_denovo_peak_1018	254	14.2309	26.2444	25.4084	80	NA				NA
NODE_15421_length_185_cov_1.230769	0	175	R1_denovo_peak_1019	144	8.9807	14.9955	14.4016	86	Contig119	44257	44441	1.66e-93	G2_DM#Non-LTR_retrotransposon/Jockey	2550	2734	7.74e-90
NODE_15432_length_184_cov_959.759690	1	184	R1_denovo_peak_1020	71	5.41765	7.55475	7.16745	100	3L_1	18718098	18718281	1.28e-89	NA
NODE_15450_length_184_cov_1.558140	4	167	R1_denovo_peak_1021	25	2.6619	2.74817	2.52874	82	Y_Contig26	129746	129928	9.9e-91	G2_DM#Non-LTR_retrotransposon/Jockey	166	293	3.71e-63
NODE_15462_length_183_cov_4381.742188	0	183	R1_denovo_peak_1022	116	5.49755	12.1664	11.6463	69	X_1	3433641	3433823	2.12e-92	NA
NODE_15464_length_183_cov_2254.046875	32	183	R1_denovo_peak_1023	81	3.77241	8.51392	8.11037	80	Contig11	3783	3965	2.13e-87	DODECA_SAT#Satellite	306	467	2.91e-49
NODE_15467_length_183_cov_11.773438	16	164	R1_denovo_peak_1024	109	7.48994	11.4398	10.937	72	3R_5	56792	56974	4.64e-79	NA
NODE_154_length_761_cov_2010.100567	0	747	R1_denovo_peak_1025a	170	10.4859	17.7233	17.0572	260	NA				NA
NODE_154_length_761_cov_2010.100567	0	747	R1_denovo_peak_1025b	139	8.98793	14.5121	13.9284	617	NA				NA
NODE_15507_length_182_cov_3571.716535	0	156	R1_denovo_peak_1026	186	11.2349	19.3748	18.6697	39	NA				NA
NODE_1552_length_401_cov_7879.054913	2	328	R1_denovo_peak_1027	52	2.53308	5.60414	5.29108	253	Y_Contig26	11040	11441	0	R2_DM#Non-LTR_retrotransposon/R2	2025	2340	3.63e-131
NODE_15549_length_181_cov_28205.412698	0	181	R1_denovo_peak_1028	282	7.46591	29.1232	28.2474	79	2R_18	372196	372376	2.7e-91	NA
NODE_15552_length_181_cov_2663.238095	0	181	R1_denovo_peak_1029	271	12.8858	28.036	27.1685	75	3R_28	18723911	18724093	1.63e-88	NA
NODE_15587_length_181_cov_1.333333	0	181	R1_denovo_peak_1030	496	23.9678	50.7547	49.6215	72	tig00022795	27270	27450	2.76e-76	NA
NODE_15601_length_180_cov_6232.552000	0	180	R1_denovo_peak_1031	71	5.41765	7.55475	7.16745	98	NA				NA
NODE_1562_length_400_cov_11391.371014	0	400	R1_denovo_peak_1032	5043	64.2197	506.866	504.302	262	Contig5	70738	71138	0	Jockey-3_DSim#Non-LTR_retrotransposon/Jockey	1552	1952	0
NODE_15632_length_180_cov_1.376000	1	157	R1_denovo_peak_1033	29	2.99196	3.21408	2.98241	77	Contig119	57406	57584	1.62e-88	G2_DM#Non-LTR_retrotransposon/Jockey	3037	3091	6.41e-21
NODE_1563_length_400_cov_4320.382609	55	283	R1_denovo_peak_1034	311	10.6533	32.0915	31.1592	154	3R_5	68972	69371	0	G2_DM#Non-LTR_retrotransposon/Jockey	2797	2959	6.7e-59
NODE_15648_length_179_cov_6214.572581	0	179	R1_denovo_peak_1035	162	10.0613	16.8606	16.2105	90	2R_21	5416580	5416758	3.45e-90	NA
NODE_15651_length_179_cov_3121.838710	4	179	R1_denovo_peak_1036	58	4.6437	6.17282	5.83232	96	NA				NA
NODE_15654_length_179_cov_530.677419	0	179	R1_denovo_peak_1037	65	3.11038	6.92642	6.57315	112	3L_1	1365470	1365631	9.87e-71	NA
NODE_15673_length_179_cov_2.419355	0	170	R1_denovo_peak_1038	356	15.647	36.6095	35.6218	70	Contig5	73995	74164	1.62e-83	G2_DM#Non-LTR_retrotransposon/Jockey	2922	3091	3.5e-83
NODE_15706_length_178_cov_9922.691057	0	178	R1_denovo_peak_1039	149	5.97454	15.5696	14.957	89	3R_28	23338802	23338979	1.23e-89	NA
NODE_15721_length_178_cov_2.731707	3	178	R1_denovo_peak_1040	21	2.24698	2.31076	2.11249	54	Y_Contig6	269358	269537	3.53e-70	NA
NODE_15754_length_177_cov_3958.311475	0	172	R1_denovo_peak_1041	45	3.41546	4.87706	4.57753	71	2L_1	13164414	13164539	2.79e-51	NA
NODE_15757_length_177_cov_2065.852459	3	174	R1_denovo_peak_1042	23	2.03601	2.61145	2.39548	98	2R_21	1396365	1396541	4.41e-89	PROTOP_A#DNA/P	274	469	2.14e-60
NODE_1576_length_399_cov_20679.197674	70	399	R1_denovo_peak_1043	465	5.76016	47.6471	46.5426	130	3_scaffold1	556108	556507	0	POGO#DNA/TcMar-Pogo	1	379	0
NODE_15800_length_176_cov_15754.057851	0	176	R1_denovo_peak_1044	495	23.2916	50.681	49.55	77	2R_21	19189601	19189776	1.57e-88	NA
NODE_15802_length_176_cov_7226.520661	0	176	R1_denovo_peak_1045	117	5.71643	12.2291	11.7086	78	2R_21	3639875	3640051	7.32e-87	NA
NODE_15804_length_176_cov_3517.090909	0	176	R1_denovo_peak_1046	253	13.975	26.1894	25.3603	88	X_1	54258	54433	1.57e-88	HETA#Non-LTR_retrotransposon/Jockey	5290	5463	2.69e-74
NODE_15816_length_176_cov_3.165289	6	176	R1_denovo_peak_1047	67	5.24296	7.15304	6.78832	102	Y_Contig26	129746	129914	2.65e-81	G2_DM#Non-LTR_retrotransposon/Jockey	166	279	9.95e-54
NODE_15826_length_170_cov_2.181818	0	169	R1_denovo_peak_1048	784	34.4537	79.7235	78.436	74	3R_5	54002	54177	7.13e-77	G2_DM#Non-LTR_retrotransposon/Jockey	1696	1816	1.25e-42
NODE_15850_length_175_cov_525.550000	1	175	R1_denovo_peak_1049	22	2.32185	2.4761	2.26336	71	NA				NA
NODE_1586_length_398_cov_6214.227405	4	258	R1_denovo_peak_1050	535	25.5404	54.7006	53.5426	249	NA				NA
NODE_1589_length_398_cov_1498.274052	1	198	R1_denovo_peak_1051	170	10.4859	17.7233	17.0572	136	NA				NA
NODE_15902_length_174_cov_2918.403361	0	169	R1_denovo_peak_1052	146	9.2874	15.2114	14.6051	76	3L_1	7035141	7035314	2.01e-87	NA
NODE_15922_length_174_cov_2.378151	4	174	R1_denovo_peak_1053	236	13.4819	24.4905	23.6887	87	Contig79	6255	6427	1.58e-78	G2_DM#Non-LTR_retrotransposon/Jockey	1976	2119	4.44e-72
NODE_15974_length_173_cov_3.644068	11	173	R1_denovo_peak_1054	156	8.74393	16.2521	15.6229	84	NA				NA
NODE_15995_length_173_cov_1.932203	4	171	R1_denovo_peak_1055	92	6.65475	9.74487	9.29998	75	3R_5	23828	24000	7.18e-87	NA
NODE_1599_length_398_cov_3.422741	139	373	R1_denovo_peak_1056	55	2.81021	5.85708	5.5336	182	NA				NA
NODE_15_length_1244_cov_5749.179142	46	1144	R1_denovo_peak_1057a	250	7.72098	25.8397	25.0163	140	X_1	92390	93633	0	HETA#Non-LTR_retrotransposon/Jockey	2874	3913	0
NODE_15_length_1244_cov_5749.179142	46	1144	R1_denovo_peak_1057b	591	10.3041	60.2944	59.1019	469	X_1	92390	93633	0	HETA#Non-LTR_retrotransposon/Jockey	2874	3913	0
NODE_15_length_1244_cov_5749.179142	46	1144	R1_denovo_peak_1057c	121	3.91219	12.6669	12.1345	748	X_1	92390	93633	0	HETA#Non-LTR_retrotransposon/Jockey	2874	3913	0
NODE_16017_length_172_cov_273.102564	6	168	R1_denovo_peak_1058	31	2.99598	3.39516	3.15347	71	NA				NA
NODE_16044_length_172_cov_2.675214	7	171	R1_denovo_peak_1059	55	4.49396	5.83047	5.50748	65	3R_5	22807	22978	2.56e-86	NA
NODE_1604_length_397_cov_1871.020468	3	201	R1_denovo_peak_1060	130	8.51345	13.5969	13.0382	194	NA				NA
NODE_16092_length_171_cov_8598.517241	0	167	R1_denovo_peak_1061	32	2.84622	3.53888	3.29509	76	X_1	10668145	10668315	9.16e-86	NA
NODE_16094_length_171_cov_5363.844828	0	171	R1_denovo_peak_1062	724	31.2773	73.6654	72.4053	76	2R_19	276227	276397	9.16e-86	DM1731_I#LTR/Copia	3066	3236	9.29e-79
NODE_16096_length_171_cov_3082.146552	0	170	R1_denovo_peak_1063	115	7.7395	12.02	11.5019	85	2L_1	14651490	14651660	9.16e-86	NA
NODE_16126_length_171_cov_1.482759	0	171	R1_denovo_peak_1064	289	15.7289	29.8179	28.9185	92	3R_5	50351	50521	4.29e-79	NA
NODE_1614_length_396_cov_4076.718475	0	396	R1_denovo_peak_1065	301	16.2529	31.0541	30.1397	110	NA				NA
NODE_16158_length_170_cov_82.147826	15	166	R1_denovo_peak_1066	27	2.5616	2.92716	2.7036	70	3R_5	86865	87035	1.55e-68	DODECA_SAT#Satellite	231	395	2.07e-50
NODE_161_length_750_cov_574.376978	0	667	R1_denovo_peak_1067	130	8.51345	13.5969	13.0382	157	NA				NA
NODE_16257_length_169_cov_1.649123	0	169	R1_denovo_peak_1068	237	13.3095	24.568	23.7613	68	2R_18	667541	667709	1.18e-79	G2_DM#Non-LTR_retrotransposon/Jockey	920	1088	1.19e-77
NODE_1625_length_395_cov_26249.879412	0	394	R1_denovo_peak_1069	2744	35.2245	276.462	274.494	197	Contig119	39326	39720	0	DOC2_DM#Non-LTR_retrotransposon/Jockey	2208	2606	2.61e-172
NODE_1626_length_395_cov_12023.732353	74	267	R1_denovo_peak_1070	78	2.08621	8.26353	7.86692	119	X_1	4291310	4291704	0	Copia_I#LTR/Copia	304	698	0
NODE_16298_length_168_cov_8616.831858	0	168	R1_denovo_peak_1071	162	10.0613	16.8606	16.2105	61	3L_1	13624267	13624434	4.17e-84	NA
NODE_162_length_749_cov_1880.269452	0	442	R1_denovo_peak_1072	289	15.7289	29.8179	28.9185	330	NA				NA
NODE_16300_length_168_cov_4449.300885	0	168	R1_denovo_peak_1073	269	14.6404	27.831	26.9721	91	3R_28	27806130	27806240	2.03e-52	NA
NODE_16302_length_168_cov_2128.079646	5	168	R1_denovo_peak_1074	56	4.48794	5.92991	5.60437	80	3L_1	8191588	8191655	7.55e-27	NA
NODE_1630_length_395_cov_2585.997059	0	287	R1_denovo_peak_1075	271	14.9799	28.0206	27.154	152	NA				NA
NODE_16313_length_168_cov_4.123894	0	157	R1_denovo_peak_1076	50	3.98715	5.36735	5.05875	60	3R_5	21449	21616	4.2e-79	NA
NODE_1632_length_395_cov_1866.423529	0	395	R1_denovo_peak_1077	105	7.18456	11.0337	10.5486	226	2L_1	15820540	15820934	0	NA
NODE_1637_length_395_cov_1167.800000	0	191	R1_denovo_peak_1078	42	3.74497	4.57394	4.29134	119	NA				NA
NODE_16413_length_167_cov_4.946429	17	166	R1_denovo_peak_1079	21	2.24698	2.31076	2.11249	71	Y_Contig26	102614	102780	3.25e-75	G2_DM#Non-LTR_retrotransposon/Jockey	2933	3093	1.19e-67
NODE_16416_length_167_cov_4.500000	0	164	R1_denovo_peak_1080	105	7.18456	11.0337	10.5486	71	Contig119	57504	57664	1.5e-78	G2_DM#Non-LTR_retrotransposon/Jockey	2957	3091	4.3e-62
NODE_1642_length_395_cov_339.514706	0	202	R1_denovo_peak_1081	85	6.1916	8.99415	8.56173	118	NA				NA
NODE_1644_length_394_cov_3930.536873	55	213	R1_denovo_peak_1082	128	4.29967	13.442	12.895	94	X_1	8036845	8037238	0	DOC6_DM#Non-LTR_retrotransposon/Jockey	1666	2059	0
NODE_1645_length_394_cov_3387.858407	2	299	R1_denovo_peak_1083	325	17.2269	33.4722	32.5188	167	NA				NA
NODE_16495_length_166_cov_7405.765766	0	166	R1_denovo_peak_1084	283	15.479	29.1971	28.3123	65	2R_21	11781805	11781970	2.49e-81	NA
NODE_16498_length_166_cov_3952.846847	5	166	R1_denovo_peak_1085	168	9.47455	17.4552	16.8011	79	X_1	3270610	3270775	5.36e-83	NA
NODE_164_length_748_cov_711.431457	4	636	R1_denovo_peak_1086	115	7.7395	12.02	11.5019	320	NA				NA
NODE_16501_length_166_cov_2513.819820	0	158	R1_denovo_peak_1087	55	4.49396	5.83047	5.50748	69	4_2	1084438	1084603	5.36e-83	NA
NODE_16595_length_166_cov_1.342342	0	164	R1_denovo_peak_1088	203	11.9839	21.0542	20.3157	64	3R_5	60191	60356	2.51e-76	NA
NODE_1659_length_394_cov_682.256637	0	201	R1_denovo_peak_1089	271	12.8858	28.036	27.1685	33	2R_18	343798	343998	4.89e-97	NA
NODE_1661_length_394_cov_594.221239	5	258	R1_denovo_peak_1090	100	6.96555	10.4843	10.0067	145	NA				NA
NODE_16627_length_165_cov_8379.627273	1	160	R1_denovo_peak_1091	47	2.10045	5.05124	4.74856	72	Contig83	1304	1479	7.08e-62	359bp_SAT#Satellite	230	327	3.37e-43
NODE_16642_length_165_cov_5.490909	0	165	R1_denovo_peak_1092	395	20.1227	40.625	39.5879	75	Contig119	57715	57879	8.91e-81	G2_DM#Non-LTR_retrotransposon/Jockey	2742	2906	1.93e-75
NODE_1671_length_393_cov_3429.911243	23	274	R1_denovo_peak_1093	114	3.07539	11.9795	11.4725	113	X_1	1366206	1366598	0	IVK_DM#Non-LTR_retrotransposon/I	2547	2939	0
NODE_16749_length_164_cov_10948.467890	3	164	R1_denovo_peak_1094	260	10.1618	26.8686	26.0264	84	X_1	21675181	21675344	6.84e-82	DOC#Non-LTR_retrotransposon/Jockey	3820	3983	1.47e-81
NODE_16750_length_164_cov_9766.926606	0	160	R1_denovo_peak_1095	271	12.8858	28.036	27.1685	75	Y_Contig26	88094	88257	3.18e-80	Jockey-3_DSim#Non-LTR_retrotransposon/Jockey	3658	3819	6.95e-70
NODE_16775_length_164_cov_3.660550	1	160	R1_denovo_peak_1096	124	8.23893	12.9572	12.413	68	3R_5	24654	24817	6.84e-82	NA
NODE_1684_length_392_cov_5002.534125	30	377	R1_denovo_peak_1097	1013	11.5429	102.752	101.372	195	Contig79	24430	24821	0	DOC#Non-LTR_retrotransposon/Jockey	2834	3226	0
NODE_16850_length_164_cov_1.559633	0	159	R1_denovo_peak_1098	80	5.23243	8.47863	8.07559	68	2L_2	212903	213066	6.84e-82	DOC2_DM#Non-LTR_retrotransposon/Jockey	4449	4612	3.16e-83
NODE_16913_length_163_cov_71585.351852	0	163	R1_denovo_peak_1099	271	14.9799	28.0206	27.154	73	Contig119	52778	52940	1.14e-79	G2_DM#Non-LTR_retrotransposon/Jockey	2838	3000	1.9e-75
NODE_169_length_745_cov_1098.342029	3	436	R1_denovo_peak_1100	357	18.5748	36.7426	35.7487	197	NA				NA
NODE_1702_length_391_cov_344.681548	3	391	R1_denovo_peak_1101	71	5.41765	7.55475	7.16745	244	NA				NA
NODE_17073_length_162_cov_13415.411215	0	162	R1_denovo_peak_1102	161	8.22239	16.8139	16.1736	64	3R_28	1229579	1229740	8.72e-81	NA
NODE_1707_length_390_cov_25519.304478	102	367	R1_denovo_peak_1103	151	1.8645	15.7249	15.1113	88	3R_5	57644	58033	0	PROTOP_A#DNA/P	1	298	7.69e-123
NODE_17106_length_162_cov_4.429907	0	158	R1_denovo_peak_1104	283	15.479	29.1971	28.3123	76	Contig79	27544	27705	1.46e-78	DOC#Non-LTR_retrotransposon/Jockey	32	80	2.64e-19
NODE_1714_length_390_cov_978.967164	6	381	R1_denovo_peak_1105	162	10.0613	16.8606	16.2105	198	NA				NA
NODE_1715_length_390_cov_956.558209	0	226	R1_denovo_peak_1106	31	2.99598	3.39516	3.15347	87	NA				NA
NODE_1722_length_389_cov_1432.335329	20	280	R1_denovo_peak_1107	109	7.48994	11.4398	10.937	126	NA				NA
NODE_17235_length_162_cov_1.317757	7	158	R1_denovo_peak_1108	109	7.48994	11.4398	10.937	70	3R_5	19390	19544	3.16e-75	G2_DM#Non-LTR_retrotransposon/Jockey	2615	2776	4.12e-67
NODE_17285_length_161_cov_8396.547170	10	158	R1_denovo_peak_1109	109	3.94137	11.4037	10.9099	67	2R_18	639521	639681	3.11e-80	Gypsy_6B#LTR/Gypsy	3168	3326	4.04e-77
NODE_1729_length_389_cov_1.541916	0	389	R1_denovo_peak_1110	5364	170.269	539.077	536.416	200	3R_5	47890	48278	0	G2_DM#Non-LTR_retrotransposon/Jockey	1401	1690	2.15e-118
NODE_17307_length_161_cov_3.858491	0	158	R1_denovo_peak_1111	557	24.5472	56.9329	55.7589	71	3R_5	19403	19563	1.45e-78	G2_DM#Non-LTR_retrotransposon/Jockey	2596	2756	6.8e-70
NODE_1734_length_388_cov_2578.282282	0	336	R1_denovo_peak_1112	170	10.4859	17.7233	17.0572	65	NA				NA
NODE_1736_length_388_cov_1848.903904	0	388	R1_denovo_peak_1113	105	7.32022	11.0867	10.598	117	3L_1	8237321	8237709	0	NA
NODE_17554_length_160_cov_8226.904762	0	160	R1_denovo_peak_1114	233	11.9679	24.1557	23.3611	62	3R_28	4491891	4492045	6.69e-77	NA
NODE_17563_length_159_cov_19.685714	2	153	R1_denovo_peak_1115	105	7.32022	11.0867	10.598	67	3R_5	24313	24470	1.43e-78	NA
NODE_1756_length_387_cov_1039.490964	0	278	R1_denovo_peak_1116	42	3.74497	4.57394	4.29134	211	NA				NA
NODE_17623_length_160_cov_2.676190	2	160	R1_denovo_peak_1117	181	10.3384	18.8906	18.1989	86	Contig79	8490	8649	1.11e-79	DOC2_DM#Non-LTR_retrotransposon/Jockey	296	455	5.18e-76
NODE_176_length_741_cov_780.237609	0	206	R1_denovo_peak_1118	21	2.24698	2.31076	2.11249	141	NA				NA
NODE_1778_length_385_cov_5282.493939	0	385	R1_denovo_peak_1119a	283	15.479	29.1971	28.3123	58	NA				NA
NODE_1778_length_385_cov_5282.493939	0	385	R1_denovo_peak_1119b	203	11.9839	21.0542	20.3157	274	NA				NA
NODE_17842_length_159_cov_24.673077	1	159	R1_denovo_peak_1120	596	27.7128	60.8478	59.6512	85	X_1	12948070	12948228	1.85e-77	NA
NODE_17863_length_159_cov_3.846154	0	159	R1_denovo_peak_1121	395	20.1227	40.625	39.5879	76	Contig5	71621	71779	3.97e-79	G2_DM#Non-LTR_retrotransposon/Jockey	551	709	1.84e-80
NODE_17889_length_159_cov_2.625000	0	153	R1_denovo_peak_1122	283	15.479	29.1971	28.3123	74	Contig119	58626	58778	8.59e-76	G2_DM#Non-LTR_retrotransposon/Jockey	507	665	4.01e-72
NODE_1788_length_385_cov_883.796970	4	301	R1_denovo_peak_1123	95	6.74095	9.9637	9.50353	158	NA				NA
NODE_1798_length_384_cov_2109.738602	0	384	R1_denovo_peak_1124	265	14.705	27.3612	26.509	248	NA				NA
NODE_179_length_738_cov_661.074671	0	594	R1_denovo_peak_1125	162	10.0613	16.8606	16.2105	343	NA				NA
NODE_17_length_1229_cov_3883.178876	0	761	R1_denovo_peak_1126a	569	23.9415	58.1619	56.9849	75	4_2	1304041	1305269	0	TART-A#Non-LTR_retrotransposon/Jockey	2343	3440	0
NODE_17_length_1229_cov_3883.178876	0	761	R1_denovo_peak_1126b	817	23.5543	83.0393	81.7372	416	4_2	1304041	1305269	0	TART-A#Non-LTR_retrotransposon/Jockey	2343	3440	0
NODE_180_length_737_cov_1151.743402	23	231	R1_denovo_peak_1127	170	10.4859	17.7233	17.0572	134	NA				NA
NODE_18129_length_158_cov_21621.844660	5	153	R1_denovo_peak_1128	125	3.16049	13.0522	12.5075	68	Y_scaffold7	1165290	1165447	1.42e-78	STALKER4_I#LTR/Gypsy	1723	1880	3.05e-78
NODE_18133_length_158_cov_1596.349515	2	158	R1_denovo_peak_1129	75	5.48527	7.97446	7.57999	69	2L_1	16552698	16552855	1.42e-78	NA
NODE_1817_length_382_cov_12440.764526	0	310	R1_denovo_peak_1130	839	13.9351	85.2442	83.9311	99	3L_1	14835	15216	0	POGO#DNA/TcMar-Pogo	1514	1846	7.01e-173
NODE_1818_length_382_cov_6564.978593	4	332	R1_denovo_peak_1131a	109	7.48994	11.4398	10.937	111	NA				NA
NODE_1818_length_382_cov_6564.978593	4	332	R1_denovo_peak_1131b	243	13.1717	25.1518	24.3404	286	NA				NA
NODE_181_length_736_cov_890.687225	8	154	R1_denovo_peak_1132	42	3.74497	4.57394	4.29134	126	NA				NA
NODE_1823_length_382_cov_1390.128440	0	225	R1_denovo_peak_1133	124	8.23893	12.9572	12.413	127	NA				NA
NODE_1843_length_381_cov_926.938650	2	381	R1_denovo_peak_1134	203	11.9839	21.0542	20.3157	274	NA				NA
NODE_184_length_731_cov_1257.414201	2	406	R1_denovo_peak_1135	115	7.7395	12.02	11.5019	148	NA				NA
NODE_1852_length_380_cov_1489.403077	0	228	R1_denovo_peak_1136	191	11.3131	19.835	19.125	177	NA				NA
NODE_18550_length_157_cov_2321.715686	0	157	R1_denovo_peak_1137	437	21.7208	44.8562	43.7734	67	2L_1	12389465	12389621	5.06e-78	NA
NODE_1896_length_378_cov_1044.439628	28	295	R1_denovo_peak_1138	124	8.23893	12.9572	12.413	159	NA				NA
NODE_189_length_725_cov_13719.029851	65	715	R1_denovo_peak_1139a	163	4.03197	17.0411	16.39	190	X_1	1365505	1366229	0	IVK_DM#Non-LTR_retrotransposon/I	2916	3640	0
NODE_189_length_725_cov_13719.029851	65	715	R1_denovo_peak_1139b	442	5.31139	45.3824	44.2961	474	X_1	1365505	1366229	0	IVK_DM#Non-LTR_retrotransposon/I	2916	3640	0
NODE_19015_length_156_cov_3926.257426	1	152	R1_denovo_peak_1140	44	3.46096	4.74241	4.45764	74	2R_19	313655	313810	1.81e-77	NA
NODE_19019_length_156_cov_257.386139	0	155	R1_denovo_peak_1141	81	5.98713	8.56134	8.14709	66	Y_Contig70	8421	8576	1.81e-77	dsim.rDNA.28S_rDNA#Other	2681	2779	4.06e-47
NODE_1905_length_377_cov_989.313665	11	363	R1_denovo_peak_1142	3480	11.5995	350.184	348.01	174	NA				NA
NODE_190_length_724_cov_1322.032885	51	276	R1_denovo_peak_1143	33	3.0958	3.61922	3.36505	71	NA				NA
NODE_19252_length_156_cov_1.564356	0	156	R1_denovo_peak_1144	395	20.1227	40.625	39.5879	76	Y_Contig26	116485	116640	1.81e-77	G2_DM#Non-LTR_retrotransposon/Jockey	2228	2383	3.92e-72
NODE_192_length_723_cov_1630.591317	0	405	R1_denovo_peak_1145	254	14.2309	26.2444	25.4084	341	NA				NA
NODE_1932_length_375_cov_676.528125	0	364	R1_denovo_peak_1146	162	10.0613	16.8606	16.2105	155	NA				NA
NODE_1934_length_375_cov_570.509375	0	363	R1_denovo_peak_1147	45	3.86975	4.85705	4.55795	209	NA				NA
NODE_1947_length_374_cov_12550.517241	0	374	R1_denovo_peak_1148	6233	193.487	626.263	623.398	231	Contig119	61183	61556	0	G2_DM#Non-LTR_retrotransposon/Jockey	2154	2526	1.93e-163
NODE_1948_length_374_cov_1996.924765	4	374	R1_denovo_peak_1149	254	14.2309	26.2444	25.4084	255	NA				NA
NODE_1951_length_374_cov_971.467085	0	374	R1_denovo_peak_1150	100	6.96555	10.4843	10.0067	153	NA				NA
NODE_1955_length_374_cov_731.445141	37	224	R1_denovo_peak_1151	146	9.2874	15.2114	14.6051	177	NA				NA
NODE_1957_length_374_cov_301.197492	160	374	R1_denovo_peak_1152	21	2.24698	2.31076	2.11249	67	2L_1	17809489	17809861	0	NA
NODE_1969_length_373_cov_1781.072327	0	195	R1_denovo_peak_1153	170	10.4859	17.7233	17.0572	136	NA				NA
NODE_1972_length_373_cov_1100.345912	1	264	R1_denovo_peak_1154	124	8.23893	12.9572	12.413	179	NA				NA
NODE_1974_length_373_cov_465.805031	3	287	R1_denovo_peak_1155	100	6.96555	10.4843	10.0067	126	NA				NA
NODE_1979_length_372_cov_2965.340694	20	186	R1_denovo_peak_1156	82	3.48362	8.69333	8.27752	112	2R_16	409803	410068	7.33e-130	Baggins1#Non-LTR_retrotransposon/LOA	1298	1509	3.55e-91
NODE_19839_length_155_cov_1.540000	0	151	R1_denovo_peak_1157	105	7.18456	11.0337	10.5486	66	tig00022795	26765	26919	3.02e-70	NA
NODE_1986_length_372_cov_830.359621	9	350	R1_denovo_peak_1158	2277	9.98419	229.533	227.714	163	NA				NA
NODE_19_length_1221_cov_6527.320755	117	660	R1_denovo_peak_1159a	82	2.50821	8.64473	8.22992	85	3R_28	3582077	3583284	0	Stalker2_I#LTR/Gypsy	1	777	0
NODE_19_length_1221_cov_6527.320755	117	660	R1_denovo_peak_1159b	290	4.80201	29.98	29.0791	425	3R_28	3582077	3583284	0	Stalker2_I#LTR/Gypsy	1	777	0
NODE_19_length_1221_cov_6527.320755	808	1212	R1_denovo_peak_1160a	79	2.56642	8.38843	7.9896	122	3R_28	3582077	3583284	0	Stalker2_I#LTR/Gypsy	1	777	0
NODE_19_length_1221_cov_6527.320755	808	1212	R1_denovo_peak_1160b	39	2.11144	4.1993	3.9298	327	3R_28	3582077	3583284	0	Stalker2_I#LTR/Gypsy	1	777	0
NODE_1_length_2219_cov_8223.194085	0	2209	R1_denovo_peak_1161a	138	4.50935	14.4444	13.8694	82	Contig150	74923	77141	0	BLASTOPIA_I#LTR/Gypsy	1	2015	0
NODE_1_length_2219_cov_8223.194085	0	2209	R1_denovo_peak_1161b	320	6.05724	32.9471	32.0024	419	Contig150	74923	77141	0	BLASTOPIA_I#LTR/Gypsy	1	2015	0
NODE_1_length_2219_cov_8223.194085	0	2209	R1_denovo_peak_1161c	252	5.03108	26.0495	25.2244	631	Contig150	74923	77141	0	BLASTOPIA_I#LTR/Gypsy	1	2015	0
NODE_1_length_2219_cov_8223.194085	0	2209	R1_denovo_peak_1161d	301	5.16513	31.0863	30.1719	943	Contig150	74923	77141	0	BLASTOPIA_I#LTR/Gypsy	1	2015	0
NODE_1_length_2219_cov_8223.194085	0	2209	R1_denovo_peak_1161e	107	3.07991	11.2103	10.7191	1385	Contig150	74923	77141	0	BLASTOPIA_I#LTR/Gypsy	1	2015	0
NODE_1_length_2219_cov_8223.194085	0	2209	R1_denovo_peak_1161f	134	3.34304	14.0584	13.4864	1734	Contig150	74923	77141	0	BLASTOPIA_I#LTR/Gypsy	1	2015	0
NODE_1_length_2219_cov_8223.194085	0	2209	R1_denovo_peak_1161g	128	2.85489	13.4157	12.8688	2067	Contig150	74923	77141	0	BLASTOPIA_I#LTR/Gypsy	1	2015	0
NODE_200_length_716_cov_3862.006051	0	643	R1_denovo_peak_1162	488	21.4241	50.0102	48.8871	392	Y_Contig26	4724	5439	0	dsim.rDNA.28S_rDNA#Other	1253	1902	0
NODE_2018_length_371_cov_1312.771429	206	371	R1_denovo_peak_1163	107	7.4195	11.2737	10.7821	92	Contig79	31368	31624	7.62e-100	NA
NODE_20214_length_154_cov_7231.565657	4	151	R1_denovo_peak_1164	70	3.55158	7.45514	7.08145	72	3_scaffold1	1596866	1597019	2.3e-76	PROTOP_A#DNA/P	993	1092	4.06e-37
NODE_2030_length_369_cov_2221.898089	0	368	R1_denovo_peak_1165	402	19.1588	41.2628	40.2161	162	2R_21	20131173	20131505	4.1e-172	NA
NODE_2056_length_367_cov_3798.266026	0	321	R1_denovo_peak_1166	385	18.5601	39.5836	38.5581	150	NA				NA
NODE_205_length_710_cov_3741.970992	0	512	R1_denovo_peak_1167a	247	13.9311	25.5476	24.7259	111	NA				NA
NODE_205_length_710_cov_3741.970992	0	512	R1_denovo_peak_1167b	660	30.184	67.2791	66.0484	309	NA				NA
NODE_2063_length_367_cov_930.461538	0	310	R1_denovo_peak_1168	81	5.98713	8.56134	8.14709	116	NA				NA
NODE_2065_length_367_cov_761.910256	25	327	R1_denovo_peak_1169	85	6.1916	8.99415	8.56173	163	NA				NA
NODE_2082_length_366_cov_1133.202572	8	361	R1_denovo_peak_1170	1060	27.1977	107.441	106.046	194	Contig119	33191	33556	0	DOC#Non-LTR_retrotransposon/Jockey	3904	4133	1.57e-114
NODE_2083_length_366_cov_1112.315113	61	299	R1_denovo_peak_1171	80	5.98927	8.44411	8.04163	116	NA				NA
NODE_2098_length_365_cov_1364.858065	0	163	R1_denovo_peak_1172	307	16.4779	31.6354	30.7063	100	NA				NA
NODE_20999_length_153_cov_134.846939	3	153	R1_denovo_peak_1173	58	4.38586	6.23583	5.89417	78	NA				NA
NODE_2099_length_365_cov_1330.067742	5	177	R1_denovo_peak_1174	31	2.99598	3.39516	3.15347	129	NA				NA
NODE_2102_length_365_cov_1248.880645	0	329	R1_denovo_peak_1175	115	7.7395	12.02	11.5019	52	NA				NA
NODE_210_length_707_cov_7204.992331	15	700	R1_denovo_peak_1176a	230	6.09907	23.8381	23.0474	322	X_1	21011	21717	0	TART-A#Non-LTR_retrotransposon/Jockey	9138	9844	0
NODE_210_length_707_cov_7204.992331	15	700	R1_denovo_peak_1176b	187	5.16775	19.434	18.7287	472	X_1	21011	21717	0	TART-A#Non-LTR_retrotransposon/Jockey	9138	9844	0
NODE_2119_length_364_cov_1014.080906	30	364	R1_denovo_peak_1177	58	4.6437	6.17282	5.83232	160	NA				NA
NODE_211_length_707_cov_5503.092025	4	463	R1_denovo_peak_1178a	114	3.2694	11.9281	11.4214	91	X_1	21459225	21459759	0	IVK_DM#Non-LTR_retrotransposon/I	3752	4292	0
NODE_211_length_707_cov_5503.092025	4	463	R1_denovo_peak_1178b	151	3.02668	15.7671	15.1534	313	X_1	21459225	21459759	0	IVK_DM#Non-LTR_retrotransposon/I	3752	4292	0
NODE_21291_length_153_cov_1.540816	1	151	R1_denovo_peak_1179	22	2.32185	2.4761	2.26336	73	3R_5	31566	31718	8.21e-76	NA
NODE_2141_length_362_cov_2626.899023	21	362	R1_denovo_peak_1180	298	9.51579	30.7782	29.8727	111	Y_Contig29	42029	42390	0	TART_B1#Non-LTR_retrotransposon/Jockey	4396	4757	0
NODE_2166_length_360_cov_6388.701639	66	210	R1_denovo_peak_1181	83	2.1488	8.78985	8.37205	113	2L_1	12611476	12611835	0	HMSBEAGLE_I#LTR/Gypsy	5347	5706	0
NODE_2173_length_360_cov_686.272131	57	246	R1_denovo_peak_1182	55	4.49396	5.83047	5.50748	163	NA				NA
NODE_2178_length_359_cov_3554.226974	0	203	R1_denovo_peak_1183	319	17.0269	32.9312	31.9866	202	NA				NA
NODE_2188_length_359_cov_851.779605	6	341	R1_denovo_peak_1184	1963	8.58615	198.04	196.333	168	NA				NA
NODE_21_length_1173_cov_5049.905188	785	951	R1_denovo_peak_1185	64	1.84527	6.8512	6.49838	128	Y_Contig2	257384	258556	0	FW_DM#Non-LTR_retrotransposon/Jockey	263	1435	0
NODE_2200_length_358_cov_1751.326733	10	182	R1_denovo_peak_1186	254	14.2309	26.2444	25.4084	133	NA				NA
NODE_2202_length_358_cov_1172.000000	0	311	R1_denovo_peak_1187	81	5.99195	8.533	8.12205	209	NA				NA
NODE_2207_length_357_cov_8870.374172	0	357	R1_denovo_peak_1188	2048	71.8713	206.598	204.854	103	Y_Contig26	97706	98062	0	G2_DM#Non-LTR_retrotransposon/Jockey	1411	1660	7.15e-108
NODE_222_length_699_cov_1533.874224	0	670	R1_denovo_peak_1189a	115	7.7395	12.02	11.5019	144	NA				NA
NODE_222_length_699_cov_1533.874224	0	670	R1_denovo_peak_1189b	195	11.6092	20.253	19.53	365	NA				NA
NODE_2233_length_356_cov_1098.784053	0	351	R1_denovo_peak_1190	85	6.1916	8.99415	8.56173	191	NA				NA
NODE_2249_length_355_cov_8522.886667	1	337	R1_denovo_peak_1191	696	15.4171	70.8817	69.6359	157	X_1	17438	17792	0	TART-A#Non-LTR_retrotransposon/Jockey	5565	5919	0
NODE_2255_length_355_cov_1467.253333	0	301	R1_denovo_peak_1192	186	11.2349	19.3748	18.6697	182	NA				NA
NODE_22602_length_152_cov_1.226804	0	152	R1_denovo_peak_1193	147	9.31665	15.3258	14.7145	68	Contig119	41162	41312	2.28e-71	DOC2_DM#Non-LTR_retrotransposon/Jockey	4328	4478	1.06e-67
NODE_2263_length_355_cov_1.946667	40	289	R1_denovo_peak_1194	3210	3.89716	323.204	321.091	118	NA				NA
NODE_2271_length_354_cov_2801.391304	0	177	R1_denovo_peak_1195	441	21.2952	45.1903	44.1046	157	NA				NA
NODE_228_length_694_cov_1122.025039	0	307	R1_denovo_peak_1196	254	14.2309	26.2444	25.4084	190	NA				NA
NODE_2296_length_353_cov_1763.174497	0	245	R1_denovo_peak_1197	130	8.38199	13.6444	13.0799	178	NA				NA
NODE_23177_length_151_cov_6243.677083	0	149	R1_denovo_peak_1198	95	6.74095	9.9637	9.50353	53	Contig119	62408	62552	2.26e-71	NA
NODE_2319_length_352_cov_2296.922559	1	191	R1_denovo_peak_1199	254	14.2309	26.2444	25.4084	79	NA				NA
NODE_23209_length_154_cov_4.770833	0	154	R1_denovo_peak_1200	301	16.2529	31.0541	30.1397	79	tig00022795	14585	14738	2.3e-76	G2_DM#Non-LTR_retrotransposon/Jockey	2715	2867	1.81e-65
NODE_23278_length_151_cov_2.729167	0	149	R1_denovo_peak_1201	130	8.16189	13.6099	13.0483	69	Contig119	64129	64279	1.05e-74	G2_DM#Non-LTR_retrotransposon/Jockey	2854	3004	1.05e-72
NODE_232_length_693_cov_2008.731975	0	362	R1_denovo_peak_1202	319	17.0269	32.9312	31.9866	201	NA				NA
NODE_2330_length_351_cov_13506.672297	5	337	R1_denovo_peak_1203	123	2.40411	12.8497	12.3155	162	Contig79	24907	25257	0	DOC#Non-LTR_retrotransposon/Jockey	2398	2748	0
NODE_2343_length_350_cov_17286.522034	0	203	R1_denovo_peak_1204	1546	54.4829	156.231	154.668	92	tig00057289	6303	6652	1.39e-176	NA
NODE_2344_length_350_cov_4949.261017	170	350	R1_denovo_peak_1205	144	4.42332	15.0938	14.4987	70	X_1	112499	112848	0	NA
NODE_2352_length_350_cov_631.647458	136	347	R1_denovo_peak_1206	38	3.59228	4.14787	3.87923	70	NA				NA
NODE_23550_length_151_cov_1.614583	0	151	R1_denovo_peak_1207	743	31.9428	75.6455	74.3761	66	Y_Contig26	127877	128027	1.05e-74	G2_DM#Non-LTR_retrotransposon/Jockey	1230	1378	1.36e-71
NODE_2356_length_350_cov_2.305085	128	323	R1_denovo_peak_1208	20	1.81273	2.23817	2.05139	97	3R_5	58510	58859	6.46e-175	PROTOP_A#DNA/P	803	1105	1.87e-138
NODE_235_length_691_cov_971.031447	4	479	R1_denovo_peak_1209	100	6.96555	10.4843	10.0067	47	NA				NA
NODE_2368_length_349_cov_1003.476190	72	266	R1_denovo_peak_1210	71	5.41765	7.55475	7.16745	138	NA				NA
NODE_2369_length_349_cov_974.204082	0	347	R1_denovo_peak_1211	71	5.41765	7.55475	7.16745	158	NA				NA
NODE_236_length_690_cov_16147.494488	0	420	R1_denovo_peak_1212	6296	171.831	632.558	629.685	351	Contig119	42697	43347	0	G2_DM#Non-LTR_retrotransposon/Jockey	1738	2398	0
NODE_2378_length_347_cov_28021.546075	17	335	R1_denovo_peak_1213	2024	8.94043	204.227	202.491	167	Contig79	23081	23427	0	DOC#Non-LTR_retrotransposon/Jockey	4304	4651	1.35e-179
NODE_2384_length_348_cov_1806.163823	97	247	R1_denovo_peak_1214	26	1.71302	2.91726	2.69388	71	3_scaffold2	1341	1688	0	I_DM#Non-LTR_retrotransposon/I	497	714	2.59e-82
NODE_2393_length_348_cov_2.784983	40	321	R1_denovo_peak_1215	267	8.19564	27.5753	26.7212	116	NA				NA
NODE_2394_length_348_cov_1.894198	0	348	R1_denovo_peak_1216	5536	93.6406	556.333	553.617	199	Y_Contig17	75973	76276	8.6e-149	G2_DM#Non-LTR_retrotransposon/Jockey	48	348	8.51e-147
NODE_23_length_1095_cov_1193.489423	5	1095	R1_denovo_peak_1217a	100	6.96555	10.4843	10.0067	122	NA				NA
NODE_23_length_1095_cov_1193.489423	5	1095	R1_denovo_peak_1217b	81	5.99195	8.533	8.12205	351	NA				NA
NODE_23_length_1095_cov_1193.489423	5	1095	R1_denovo_peak_1217c	338	17.8009	34.8277	33.8563	946	NA				NA
NODE_2410_length_347_cov_4.558219	1	344	R1_denovo_peak_1218	1616	48.782	163.221	161.632	180	3R_5	24448	24797	3.85e-172	NA
NODE_2415_length_346_cov_3748.780069	7	157	R1_denovo_peak_1219	36	2.03689	3.9181	3.65572	106	Contig135	386465	386810	4.93e-176	CIRCE#LTR/Gypsy	1	307	5.05e-149
NODE_241_length_685_cov_8695.828571	3	684	R1_denovo_peak_1220	2207	69.2162	222.562	220.764	334	Contig119	68114	68799	0	G_DM#Non-LTR_retrotransposon/Jockey	3893	4032	3.28e-54
NODE_2420_length_346_cov_1788.927835	2	225	R1_denovo_peak_1221	42	3.74497	4.57394	4.29134	164	NA				NA
NODE_2437_length_345_cov_1482.910345	4	230	R1_denovo_peak_1222	118	5.97706	12.3419	11.8181	162	Contig79	47228	47572	0	G_DM#Non-LTR_retrotransposon/Jockey	4033	4164	4.45e-55
NODE_2439_length_345_cov_573.572414	2	194	R1_denovo_peak_1223	71	5.41765	7.55475	7.16745	119	NA				NA
NODE_2443_length_345_cov_1.568966	21	297	R1_denovo_peak_1224	55	4.57266	5.82866	5.50748	71	NA				NA
NODE_2446_length_344_cov_13755.709343	14	344	R1_denovo_peak_1225	1604	35.8624	162.024	160.439	183	Y_Contig26	117266	117609	2.93e-178	G2_DM#Non-LTR_retrotransposon/Jockey	1413	1600	4.29e-80
NODE_2449_length_344_cov_4495.695502	2	311	R1_denovo_peak_1226	139	5.23445	14.5234	13.9394	71	3R_28	9214517	9214718	1.17e-102	NA
NODE_2454_length_344_cov_2262.968858	3	344	R1_denovo_peak_1227	229	13.1571	23.7575	22.9671	129	NA				NA
NODE_24727_length_150_cov_10443.526316	0	150	R1_denovo_peak_1228	588	26.619	60.0727	58.8808	74	X_1	26940	27089	3.73e-74	TART-A#Non-LTR_retrotransposon/Jockey	15067	15216	1.73e-75
NODE_2478_length_343_cov_2909.534722	159	343	R1_denovo_peak_1229	221	12.644	22.9677	22.1916	85	3R_28	27799432	27799569	2.05e-65	NA
NODE_2479_length_343_cov_2359.947917	0	330	R1_denovo_peak_1230	58	4.6437	6.17282	5.83232	214	NA				NA
NODE_2485_length_343_cov_1197.406250	5	343	R1_denovo_peak_1231	100	6.96555	10.4843	10.0067	125	NA				NA
NODE_2492_length_343_cov_269.531250	0	318	R1_denovo_peak_1232	33	3.0958	3.61922	3.36505	223	NA				NA
NODE_2504_length_342_cov_1851.808362	0	342	R1_denovo_peak_1233	195	11.6092	20.253	19.53	199	NA				NA
NODE_250_length_681_cov_1698.123003	0	517	R1_denovo_peak_1234a	338	17.8009	34.8277	33.8563	120	NA				NA
NODE_250_length_681_cov_1698.123003	0	517	R1_denovo_peak_1234b	115	7.7395	12.02	11.5019	319	NA				NA
NODE_2513_length_342_cov_3.658537	28	213	R1_denovo_peak_1235	25	2.51706	2.73016	2.51306	116	3R_5	57648	57989	8.26e-164	PROTOP_A#DNA/P	1	254	9.09e-87
NODE_2517_length_341_cov_11883.192308	0	340	R1_denovo_peak_1236	2738	91.7321	275.806	273.842	169	Contig119	35046	35386	6.32e-170	Jockey-3_DSim#Non-LTR_retrotransposon/Jockey	2689	2776	1.27e-30
NODE_2536_length_340_cov_2817.477193	0	331	R1_denovo_peak_1237	212	12.3832	21.9921	21.2357	157	NA				NA
NODE_2539_length_340_cov_1904.722807	0	186	R1_denovo_peak_1238	154	9.73692	16.1016	15.4769	115	NA				NA
NODE_253_length_679_cov_2486.866987	0	389	R1_denovo_peak_1239	343	17.9759	35.3274	34.349	239	NA				NA
NODE_254_length_679_cov_1628.121795	0	610	R1_denovo_peak_1240a	130	8.51345	13.5969	13.0382	355	NA				NA
NODE_254_length_679_cov_1628.121795	0	610	R1_denovo_peak_1240b	139	8.98793	14.5121	13.9284	528	NA				NA
NODE_2557_length_339_cov_10780.154930	0	339	R1_denovo_peak_1241	2544	73.3031	256.329	254.431	176	Contig79	42965	43303	3.78e-167	G2_DM#Non-LTR_retrotransposon/Jockey	2145	2484	3.77e-160
NODE_2558_length_339_cov_2728.753521	0	165	R1_denovo_peak_1242	109	7.48994	11.4398	10.937	146	NA				NA
NODE_2576_length_338_cov_20557.851590	71	334	R1_denovo_peak_1243	942	7.82649	95.6222	94.2704	130	Contig79	25700	26037	2.87e-178	DOC#Non-LTR_retrotransposon/Jockey	1618	1955	2.86e-171
NODE_2581_length_338_cov_2073.650177	20	230	R1_denovo_peak_1244	121	3.70916	12.6774	12.1449	91	4_2	1295847	1296078	4.16e-97	NA
NODE_2589_length_338_cov_457.727915	2	334	R1_denovo_peak_1245	58	4.6437	6.17282	5.83232	173	NA				NA
NODE_258_length_677_cov_2595.610932	0	414	R1_denovo_peak_1246	576	27.0882	58.8453	57.6582	165	NA				NA
NODE_2601_length_337_cov_7241.801418	68	330	R1_denovo_peak_1247	423	8.03427	43.3715	42.3048	106	tig00022795	14671	14998	1.75e-165	G2_DM#Non-LTR_retrotransposon/Jockey	2800	2882	3.45e-36
NODE_260_length_675_cov_2065.324194	0	613	R1_denovo_peak_1248	454	22.4445	46.5699	45.4731	195	NA				NA
NODE_2620_length_336_cov_3352.640569	0	260	R1_denovo_peak_1249	319	17.0269	32.9312	31.9866	89	NA				NA
NODE_26495_length_149_cov_970.553191	2	148	R1_denovo_peak_1250	47	3.08341	5.06557	4.76248	75	NA				NA
NODE_2659_length_335_cov_3.332143	28	335	R1_denovo_peak_1251	569	25.9535	58.1718	56.9934	198	Contig119	38869	39196	2.28e-154	DOC2_DM#Non-LTR_retrotransposon/Jockey	1750	2078	2.29e-142
NODE_2665_length_334_cov_16513.974910	0	298	R1_denovo_peak_1252	4195	66.4487	421.895	419.541	122	Contig79	40975	41308	4.75e-176	NA
NODE_2669_length_334_cov_3760.516129	0	303	R1_denovo_peak_1253	576	27.0882	58.8453	57.6582	137	NA				NA
NODE_2676_length_334_cov_2610.318996	0	329	R1_denovo_peak_1254	393	12.7683	40.4222	39.3916	204	Contig5	526394	526728	1.03e-172	G_DM#Non-LTR_retrotransposon/Jockey	308	651	3.76e-150
NODE_2683_length_334_cov_1.989247	104	320	R1_denovo_peak_1255	348	14.3537	35.7844	34.8037	86	3R_5	25178	25512	2.3e-144	NTS_DM#Other	1	198	1.57e-44
NODE_268_length_670_cov_2528.822764	153	467	R1_denovo_peak_1256	163	4.43011	16.9909	16.3398	160	Y_Contig70	8643	9248	0	R2_DM#Non-LTR_retrotransposon/R2	3094	3558	0
NODE_2710_length_332_cov_5241.173285	15	209	R1_denovo_peak_1257	132	2.29903	13.8279	13.261	119	X_1	21741167	21741516	6.32e-150	FW_DM#Non-LTR_retrotransposon/Jockey	3119	3468	6.25e-148
NODE_2725_length_331_cov_13320.869565	0	285	R1_denovo_peak_1258	721	7.74923	73.4263	72.1681	114	X_1	1361677	1362007	2.19e-174	DOC#Non-LTR_retrotransposon/Jockey	1263	1593	1e-175
NODE_2726_length_331_cov_7106.778986	87	331	R1_denovo_peak_1259	736	16.6875	74.9578	73.6935	140	Y_Contig26	120582	120912	2.19e-174	R2_DM#Non-LTR_retrotransposon/R2	144	414	1.1e-110
NODE_2727_length_331_cov_2902.742754	10	186	R1_denovo_peak_1260	36	1.96945	3.91842	3.65603	149	Y_Contig4	99778	100108	2.19e-174	DMRT1B#Non-LTR_retrotransposon/R1	2350	2680	1e-175
NODE_272_length_669_cov_1271.503257	22	633	R1_denovo_peak_1261	161	9.98212	16.8015	16.1617	248	NA				NA
NODE_2744_length_330_cov_19494.760000	7	305	R1_denovo_peak_1262	1207	6.59836	122.159	120.709	139	X_1	6398911	6399240	3.65e-172	DOC#Non-LTR_retrotransposon/Jockey	2931	3260	7.76e-172
NODE_2746_length_330_cov_2005.214545	0	302	R1_denovo_peak_1263	81	5.98713	8.56134	8.14709	174	NA				NA
NODE_2776_length_329_cov_1050.277372	0	252	R1_denovo_peak_1264	83	5.98538	8.77916	8.36141	90	3R_28	27758727	27759052	1.05e-142	NA
NODE_277_length_665_cov_1060.900000	0	571	R1_denovo_peak_1265	247	13.9311	25.5476	24.7259	310	NA				NA
NODE_2805_length_328_cov_1.076923	0	328	R1_denovo_peak_1266	4922	125.164	494.76	492.215	158	3R_5	53641	53968	1.01e-172	G2_DM#Non-LTR_retrotransposon/Jockey	1950	2277	9.97e-171
NODE_280_length_664_cov_13384.351396	0	664	R1_denovo_peak_1267a	2673	77.7938	269.328	267.385	151	Contig79	46493	47156	0	Jockey-3_DSim#Non-LTR_retrotransposon/Jockey	489	518	4.38e-08
NODE_280_length_664_cov_13384.351396	0	664	R1_denovo_peak_1267b	2465	53.173	248.428	246.55	355	Contig79	46493	47156	0	Jockey-3_DSim#Non-LTR_retrotransposon/Jockey	489	518	4.38e-08
NODE_2824_length_327_cov_1290.731618	132	327	R1_denovo_peak_1268	159	6.41763	16.5753	15.9416	75	3L_1	9199603	9199800	3.13e-93	NA
NODE_2828_length_327_cov_0.746324	78	255	R1_denovo_peak_1269	22	2.32185	2.4761	2.26336	71	NA				NA
NODE_282_length_664_cov_949.765189	4	643	R1_denovo_peak_1270a	85	6.1916	8.99415	8.56173	215	NA				NA
NODE_282_length_664_cov_949.765189	4	643	R1_denovo_peak_1270b	147	9.31665	15.3258	14.7145	484	NA				NA
NODE_28377_length_148_cov_4111.161290	1	146	R1_denovo_peak_1271	63	4.69986	6.73247	6.38048	64	3R_28	1503777	1503923	1.72e-67	NA
NODE_28380_length_148_cov_3449.021505	0	148	R1_denovo_peak_1272	171	10.1781	17.7797	17.1097	77	NA				NA
NODE_28443_length_148_cov_2.978495	0	148	R1_denovo_peak_1273	387	19.2988	39.8199	38.792	65	4_2	1303827	1303974	4.75e-73	TART-A#Non-LTR_retrotransposon/Jockey	3603	3754	1.73e-65
NODE_28627_length_148_cov_1.784946	0	145	R1_denovo_peak_1274	58	4.6437	6.17282	5.83232	58	Y_Contig26	117740	117887	4.75e-73	NA
NODE_2862_length_325_cov_6078.537037	55	316	R1_denovo_peak_1275a	27	2.12913	2.92566	2.7022	156	Y_scaffold3	13282	13604	4.71e-161	TAHRE#Non-LTR_retrotransposon/Jockey	10283	10455	4.15e-60
NODE_2862_length_325_cov_6078.537037	55	316	R1_denovo_peak_1275b	22	1.60157	2.45027	2.2481	228	Y_scaffold3	13282	13604	4.71e-161	TAHRE#Non-LTR_retrotransposon/Jockey	10283	10455	4.15e-60
NODE_2870_length_325_cov_2272.377778	0	307	R1_denovo_peak_1276	206	11.9786	21.3897	20.6455	169	NA				NA
NODE_287_length_661_cov_1388.359736	14	349	R1_denovo_peak_1277	219	12.7329	22.76	21.99	204	NA				NA
NODE_2881_length_325_cov_4.718519	0	323	R1_denovo_peak_1278	5907	114.66	593.607	590.794	119	Y_Contig26	31063	31387	4.64e-171	Jockey-3_DSim#Non-LTR_retrotransposon/Jockey	1364	1685	6.11e-148
NODE_2891_length_324_cov_1135.509294	0	295	R1_denovo_peak_1279	178	10.8353	18.5418	17.855	113	NA				NA
NODE_2895_length_324_cov_265.226766	0	290	R1_denovo_peak_1280	45	3.86975	4.85705	4.55795	163	NA				NA
NODE_2896_length_324_cov_248.405204	4	309	R1_denovo_peak_1281	71	5.41765	7.55475	7.16745	125	NA				NA
NODE_2897_length_324_cov_4.717472	2	313	R1_denovo_peak_1282	1231	9.88236	124.561	123.102	136	NA				NA
NODE_2914_length_323_cov_2109.847015	0	323	R1_denovo_peak_1283	301	16.2529	31.0541	30.1397	181	NA				NA
NODE_291_length_655_cov_6093.496667	0	582	R1_denovo_peak_1284a	346	8.5764	35.6185	34.639	155	2R_21	21602608	21603262	0	HETA#Non-LTR_retrotransposon/Jockey	5212	5863	0
NODE_291_length_655_cov_6093.496667	0	582	R1_denovo_peak_1284b	24	1.89555	2.6811	2.46462	527	2R_21	21602608	21603262	0	HETA#Non-LTR_retrotransposon/Jockey	5212	5863	0
NODE_29266_length_148_cov_1.161290	0	148	R1_denovo_peak_1285	577	17.0773	58.9774	57.7899	66	Contig79	26930	27077	4.75e-73	DOC#Non-LTR_retrotransposon/Jockey	578	725	1.03e-72
NODE_2927_length_322_cov_12998.385768	0	321	R1_denovo_peak_1286	613	16.8895	62.5837	61.3791	103	Contig119	39666	39987	9.94e-168	DOC2_DM#Non-LTR_retrotransposon/Jockey	2552	2877	2.19e-142
NODE_2934_length_322_cov_1276.254682	0	211	R1_denovo_peak_1287	115	7.7395	12.02	11.5019	124	NA				NA
NODE_295_length_652_cov_2574.973199	0	652	R1_denovo_peak_1288	51	3.77559	5.49047	5.17984	579	2R_21	21616228	21616879	0	TAHRE#Non-LTR_retrotransposon/Jockey	4732	5383	0
NODE_2960_length_322_cov_1.195489	0	322	R1_denovo_peak_1289	8875	174.637	890.971	887.521	140	3R_5	50173	50494	2.15e-164	NA
NODE_2968_length_320_cov_7880.083019	0	320	R1_denovo_peak_1290	437	21.7208	44.8562	43.7734	194	NA				NA
NODE_298_length_650_cov_2868.463866	1	444	R1_denovo_peak_1291	178	10.8353	18.5418	17.855	222	NA				NA
NODE_2990_length_319_cov_6347.829545	74	305	R1_denovo_peak_1292	116	4.19311	12.2054	11.6851	105	3L_1	24445033	24445351	4.58e-166	DM1731_I#LTR/Copia	125	443	9.75e-166
NODE_2_length_1628_cov_14094.660737	123	1628	R1_denovo_peak_1293a	336	6.05235	34.6064	33.6455	223	Contig79	9301	10518	0	DOC2_DM#Non-LTR_retrotransposon/Jockey	1197	2144	0
NODE_2_length_1628_cov_14094.660737	123	1628	R1_denovo_peak_1293b	307	6.45571	31.6633	30.7341	499	Contig79	9301	10518	0	DOC2_DM#Non-LTR_retrotransposon/Jockey	1197	2144	0
NODE_2_length_1628_cov_14094.660737	123	1628	R1_denovo_peak_1293c	2007	19.7219	202.514	200.787	884	Contig79	9301	10518	0	DOC2_DM#Non-LTR_retrotransposon/Jockey	1197	2144	0
NODE_2_length_1628_cov_14094.660737	123	1628	R1_denovo_peak_1293d	823	12.0493	83.6385	82.3348	1094	Contig79	9301	10518	0	DOC2_DM#Non-LTR_retrotransposon/Jockey	1197	2144	0
NODE_2_length_1628_cov_14094.660737	123	1628	R1_denovo_peak_1293e	1176	15.5922	119.082	117.644	1347	Contig79	9301	10518	0	DOC2_DM#Non-LTR_retrotransposon/Jockey	1197	2144	0
NODE_3020_length_318_cov_3490.768061	0	265	R1_denovo_peak_1294	247	13.9311	25.5476	24.7259	103	NA				NA
NODE_3025_length_318_cov_949.076046	0	317	R1_denovo_peak_1295	195	11.6092	20.253	19.53	126	NA				NA
NODE_302_length_649_cov_3695.944444	0	577	R1_denovo_peak_1296a	210	10.9008	21.8322	21.0843	127	Y_Contig29	45416	46060	0	TART_B1#Non-LTR_retrotransposon/Jockey	7782	8429	0
NODE_302_length_649_cov_3695.944444	0	577	R1_denovo_peak_1296b	305	11.9572	31.4987	30.5768	431	Y_Contig29	45416	46060	0	TART_B1#Non-LTR_retrotransposon/Jockey	7782	8429	0
NODE_3066_length_316_cov_1791.628352	0	290	R1_denovo_peak_1297	131	7.97857	13.6936	13.1274	199	NA				NA
NODE_3078_length_316_cov_536.839080	0	313	R1_denovo_peak_1298	42	3.74497	4.57394	4.29134	134	NA				NA
NODE_3083_length_316_cov_3.448276	10	302	R1_denovo_peak_1299	967	8.41602	98.0739	96.7123	152	NA				NA
NODE_3105_length_315_cov_3763.707692	3	225	R1_denovo_peak_1300	372	17.412	38.2322	37.2226	132	2R_18	680616	680848	1.35e-116	Gypsy12A_LTR#LTR/Gypsy	1717	1947	8.5e-72
NODE_3123_length_314_cov_26814.247104	0	313	R1_denovo_peak_1301	2143	27.5008	216.085	214.309	122	Contig119	40323	40636	5.82e-165	DOC2_DM#Non-LTR_retrotransposon/Jockey	3554	3801	1.32e-119
NODE_3124_length_314_cov_4229.397683	0	314	R1_denovo_peak_1302	254	14.2309	26.2444	25.4084	213	NA				NA
NODE_3130_length_314_cov_850.413127	5	312	R1_denovo_peak_1303	1463	9.61485	147.887	146.353	154	NA				NA
NODE_3135_length_314_cov_1.301158	57	215	R1_denovo_peak_1304	31	2.56062	3.34163	3.108	74	NA				NA
NODE_3156_length_313_cov_1406.895349	121	313	R1_denovo_peak_1305	57	3.36033	6.08241	5.75317	100	Y_Contig4	54161	54473	2.12e-154	TART-A#Non-LTR_retrotransposon/Jockey	5824	6146	7.76e-132
NODE_315_length_643_cov_3040.579932	115	620	R1_denovo_peak_1306a	45	2.57602	4.85433	4.55795	179	X_1	15578	16211	0	TART-A#Non-LTR_retrotransposon/Jockey	3705	4338	0
NODE_315_length_643_cov_3040.579932	115	620	R1_denovo_peak_1306b	102	3.60333	10.7729	10.2926	421	X_1	15578	16211	0	TART-A#Non-LTR_retrotransposon/Jockey	3705	4338	0
NODE_3160_length_313_cov_788.158915	30	313	R1_denovo_peak_1307	157	8.54519	16.3944	15.7612	219	3R_28	21278719	21279016	6.14e-125	NA
NODE_3165_length_313_cov_2.984496	126	302	R1_denovo_peak_1308	443	12.5627	45.4671	44.3804	87	Contig150	104705	104925	4.92e-101	G2_DM#Non-LTR_retrotransposon/Jockey	2893	3102	2.93e-96
NODE_3166_length_313_cov_2.430233	45	269	R1_denovo_peak_1309	489	5.51372	50.0716	48.9483	91	2R_20	273783	274095	2.09e-164	DOC#Non-LTR_retrotransposon/Jockey	1819	2131	4.44e-164
NODE_318_length_641_cov_1550.141638	3	408	R1_denovo_peak_1310	338	17.8009	34.8277	33.8563	132	NA				NA
NODE_31_length_1030_cov_6592.389744	0	1021	R1_denovo_peak_1311a	353	6.40337	36.2982	35.3138	242	Contig9	347200	348229	0	DM1731_I#LTR/Copia	1222	2251	0
NODE_31_length_1030_cov_6592.389744	0	1021	R1_denovo_peak_1311b	490	8.79427	50.2191	49.095	776	Contig9	347200	348229	0	DM1731_I#LTR/Copia	1222	2251	0
NODE_3202_length_311_cov_5869.675781	0	311	R1_denovo_peak_1312	230	10.7653	23.8506	23.0594	124	4_2	1305290	1305599	4.49e-161	TART-A#Non-LTR_retrotransposon/Jockey	2014	2322	9.55e-161
NODE_3208_length_311_cov_669.679688	0	306	R1_denovo_peak_1313	80	5.98927	8.44411	8.04163	158	NA				NA
NODE_320_length_640_cov_1765.052991	0	298	R1_denovo_peak_1314	124	8.23893	12.9572	12.413	116	NA				NA
NODE_3214_length_311_cov_0.964844	128	307	R1_denovo_peak_1315	145	7.26833	15.1411	14.5459	83	3R_5	23746	23933	6.36e-95	NA
NODE_322_length_639_cov_5931.589041	190	450	R1_denovo_peak_1316	70	2.35772	7.39052	7.01723	180	X_1	301702	302340	0	DM412#LTR/Gypsy	1704	2342	0
NODE_32584_length_146_cov_9454.406593	0	146	R1_denovo_peak_1317	38	3.59228	4.14787	3.87923	70	Y_Contig26	103771	103916	1.31e-68	G2_DM#Non-LTR_retrotransposon/Jockey	2933	2997	5.04e-21
NODE_32585_length_146_cov_6269.560440	0	144	R1_denovo_peak_1318	333	15.4585	34.2657	33.3079	41	2L_1	2414137	2414282	6.09e-67	NA
NODE_3259_length_309_cov_1289.015748	0	309	R1_denovo_peak_1319	115	7.7395	12.02	11.5019	155	NA				NA
NODE_327_length_637_cov_2065.470790	0	546	R1_denovo_peak_1320a	944	40.2454	95.8255	94.4708	272	NA				NA
NODE_327_length_637_cov_2065.470790	0	546	R1_denovo_peak_1320b	154	9.73692	16.1016	15.4769	495	NA				NA
NODE_3285_length_308_cov_1966.268775	0	267	R1_denovo_peak_1321	93	6.58585	9.7788	9.33099	136	NA				NA
NODE_3312_length_307_cov_2251.428571	0	307	R1_denovo_peak_1322	178	10.8353	18.5418	17.855	110	NA				NA
NODE_3314_length_307_cov_2188.734127	0	307	R1_denovo_peak_1323	319	17.0269	32.9312	31.9866	121	NA				NA
NODE_331_length_635_cov_1199.529310	0	288	R1_denovo_peak_1324	219	12.7329	22.76	21.99	155	NA				NA
NODE_3320_length_307_cov_1324.023810	57	307	R1_denovo_peak_1325	178	10.8353	18.5418	17.855	124	NA				NA
NODE_3324_length_307_cov_2.996032	3	307	R1_denovo_peak_1326	329	7.69749	33.8744	32.9189	122	Contig79	39451	39758	9.64e-153	DOC2_DM#Non-LTR_retrotransposon/Jockey	1213	1461	2.2e-102
NODE_3326_length_307_cov_1.718254	0	307	R1_denovo_peak_1327	3639	121.337	366.151	363.937	174	Contig119	40135	40441	9.57e-158	DOC2_DM#Non-LTR_retrotransposon/Jockey	3026	3256	2.89e-91
NODE_333_length_634_cov_906.411054	32	298	R1_denovo_peak_1328	33	3.0958	3.61922	3.36505	65	NA				NA
NODE_3340_length_306_cov_1199.956175	0	245	R1_denovo_peak_1329	100	6.96555	10.4843	10.0067	114	NA				NA
NODE_3348_length_306_cov_1.529880	0	301	R1_denovo_peak_1330	5769	142.617	579.709	576.937	141	3R_5	47517	47821	1.24e-151	G2_DM#Non-LTR_retrotransposon/Jockey	1759	2075	5.85e-133
NODE_3358_length_305_cov_10888.856000	11	303	R1_denovo_peak_1331	126	3.15709	13.2387	12.6925	151	Y_Contig26	122133	122437	5.68e-160	G2_DM#Non-LTR_retrotransposon/Jockey	1411	1526	1.83e-48
NODE_3364_length_305_cov_2298.860000	0	305	R1_denovo_peak_1332	203	11.9839	21.0542	20.3157	129	NA				NA
NODE_3391_length_304_cov_9592.803213	0	255	R1_denovo_peak_1333	318	5.53342	32.7485	31.8139	108	Contig119	46822	47125	4.41e-156	DMRT1B#Non-LTR_retrotransposon/R1	4208	4508	4.37e-154
NODE_3399_length_304_cov_1415.718876	0	204	R1_denovo_peak_1334	86	5.98393	9.0543	8.61934	111	Y_Contig70	4284	4587	9.47e-158	Gypsy-7_DSe-I#LTR	1107	1251	4.93e-69
NODE_34209_length_146_cov_1.065934	0	146	R1_denovo_peak_1335	176	6.5926	18.2913	17.6189	71	Contig79	23538	23683	6.04e-72	DOC#Non-LTR_retrotransposon/Jockey	4048	4193	2.82e-68
NODE_3421_length_303_cov_3715.306452	28	249	R1_denovo_peak_1336	193	10.4719	20.0758	19.3628	100	NA				NA
NODE_3433_length_303_cov_1.254032	0	303	R1_denovo_peak_1337	1419	50.8906	143.507	141.99	147	3L_1	21345846	21346150	2.04e-154	G2_DM#Non-LTR_retrotransposon/Jockey	2360	2664	4.38e-149
NODE_3446_length_302_cov_6993.080972	68	295	R1_denovo_peak_1338	79	2.74489	8.32748	7.92976	68	2L_2	258447	258748	1.22e-156	DOC6_DM#Non-LTR_retrotransposon/Jockey	3285	3584	7.2e-157
NODE_3457_length_302_cov_1204.477733	0	302	R1_denovo_peak_1339	195	11.6092	20.253	19.53	164	NA				NA
NODE_3475_length_301_cov_3187.560976	0	301	R1_denovo_peak_1340	293	12.3336	30.2467	29.3442	150	X_1	18223	18523	9.37e-158	TART-A#Non-LTR_retrotransposon/Jockey	6350	6650	4.29e-159
NODE_3489_length_301_cov_812.410569	9	222	R1_denovo_peak_1341	33	3.0958	3.61922	3.36505	162	NA				NA
NODE_34_length_1015_cov_12563.422917	0	1011	R1_denovo_peak_1342a	481	7.72685	49.2683	48.1495	199	Contig135	258351	259366	0	R2_DM#Non-LTR_retrotransposon/R2	420	1435	0
NODE_34_length_1015_cov_12563.422917	0	1011	R1_denovo_peak_1342b	609	8.82627	62.1219	60.9189	556	Contig135	258351	259366	0	R2_DM#Non-LTR_retrotransposon/R2	420	1435	0
NODE_34_length_1015_cov_12563.422917	0	1011	R1_denovo_peak_1342c	613	13.7266	62.5787	61.3742	857	Contig135	258351	259366	0	R2_DM#Non-LTR_retrotransposon/R2	420	1435	0
NODE_3502_length_300_cov_17433.024490	0	300	R1_denovo_peak_1343	2545	85.8463	256.446	254.547	152	Y_Contig26	130051	130295	1.27e-121	G2_DM#Non-LTR_retrotransposon/Jockey	455	699	2.72e-116
NODE_3503_length_300_cov_9055.073469	0	297	R1_denovo_peak_1344	275	6.07419	28.3876	27.5164	146	Contig119	46576	46876	1.56e-155	DMRT1B#Non-LTR_retrotransposon/R1	3958	4262	5.81e-123
NODE_35045_length_145_cov_12379.200000	0	145	R1_denovo_peak_1345	158	6.18056	16.4629	15.8294	67	X_1	1360621	1360765	2.16e-71	DOC#Non-LTR_retrotransposon/Jockey	207	351	1e-72
NODE_3539_length_299_cov_10813.672131	0	299	R1_denovo_peak_1346	937	27.434	95.1299	93.7786	165	Contig119	68893	69191	1.2e-156	NA
NODE_353_length_625_cov_2332.392982	3	527	R1_denovo_peak_1347a	146	9.2874	15.2114	14.6051	165	NA				NA
NODE_353_length_625_cov_2332.392982	3	527	R1_denovo_peak_1347b	162	10.0613	16.8606	16.2105	330	NA				NA
NODE_3555_length_300_cov_2.434426	0	300	R1_denovo_peak_1348	8273	203.503	830.62	827.382	132	Contig119	55839	56139	3.38e-152	G2_DM#Non-LTR_retrotransposon/Jockey	2873	3089	7.79e-97
NODE_3557_length_299_cov_1.524590	2	286	R1_denovo_peak_1349	550	16.5081	56.2283	55.0637	102	X_1	1361506	1361804	2.62e-148	DOC#Non-LTR_retrotransposon/Jockey	1092	1390	1.2e-149
NODE_355_length_625_cov_780.510526	0	526	R1_denovo_peak_1350	195	11.6092	20.253	19.53	292	NA				NA
NODE_3576_length_298_cov_2468.773663	6	206	R1_denovo_peak_1351	119	6.72741	12.459	11.9326	110	2R_19	195829	196035	3.6e-102	DM1731_I#LTR/Copia	1665	1892	3.92e-35
NODE_3593_length_298_cov_3.053498	17	267	R1_denovo_peak_1352	696	12.4875	70.865	69.6194	100	Contig79	26188	26474	5.62e-150	DOC#Non-LTR_retrotransposon/Jockey	1181	1467	1.2e-149
NODE_360_length_622_cov_8670.402116	28	620	R1_denovo_peak_1353a	185	5.97298	19.2689	18.5731	99	3L_1	24446963	24447587	0	DM1731_I#LTR/Copia	2237	2861	0
NODE_360_length_622_cov_8670.402116	28	620	R1_denovo_peak_1353b	246	6.08878	25.4907	24.6762	192	3L_1	24446963	24447587	0	DM1731_I#LTR/Copia	2237	2861	0
NODE_360_length_622_cov_8670.402116	28	620	R1_denovo_peak_1353c	198	4.91165	20.5892	19.8633	330	3L_1	24446963	24447587	0	DM1731_I#LTR/Copia	2237	2861	0
NODE_360_length_622_cov_8670.402116	28	620	R1_denovo_peak_1353d	305	7.27038	31.4393	30.5177	457	3L_1	24446963	24447587	0	DM1731_I#LTR/Copia	2237	2861	0
NODE_3611_length_297_cov_3766.607438	5	297	R1_denovo_peak_1354	130	8.16189	13.6099	13.0483	181	NA				NA
NODE_361_length_622_cov_4991.641975	1	530	R1_denovo_peak_1355a	716	23.478	72.8661	71.6111	162	Y_Contig29	46986	47607	0	TART_B1#Non-LTR_retrotransposon/Jockey	327	948	0
NODE_361_length_622_cov_4991.641975	1	530	R1_denovo_peak_1355b	351	10.8015	36.152	35.1701	317	Y_Contig29	46986	47607	0	TART_B1#Non-LTR_retrotransposon/Jockey	327	948	0
NODE_3624_length_297_cov_1.921488	1	150	R1_denovo_peak_1356	81	5.99195	8.533	8.12205	71	3R_5	64239	64431	2.22e-79	NA
NODE_3632_length_296_cov_16688.659751	2	293	R1_denovo_peak_1357	728	7.29614	74.0652	72.803	133	Contig119	46335	46630	1.2e-151	DMRT1B#Non-LTR_retrotransposon/R1	3709	4012	3.35e-140
NODE_3635_length_296_cov_2984.394191	0	296	R1_denovo_peak_1358	319	17.0269	32.9312	31.9866	154	NA				NA
NODE_3640_length_296_cov_1852.186722	0	189	R1_denovo_peak_1359	38	2.19513	4.07307	3.80812	133	2R_21	152620	152916	5.62e-145	BEL-6_DYa-I#LTR/Pao	4090	4295	2.13e-97
NODE_364_length_622_cov_531.442681	4	622	R1_denovo_peak_1360	67	5.24296	7.15304	6.78832	242	NA				NA
NODE_3673_length_295_cov_13.791667	14	160	R1_denovo_peak_1361	53	3.06727	5.61756	5.30435	67	NA				NA
NODE_3675_length_295_cov_2.004167	3	210	R1_denovo_peak_1362	242	13.1295	25.0779	24.2699	76	Contig119	37359	37655	5.72e-130	DOC2_DM#Non-LTR_retrotransposon/Jockey	7	91	1.81e-28
NODE_3677_length_295_cov_1.312500	0	295	R1_denovo_peak_1363	7214	171.539	724.481	721.426	155	Contig5	70448	70742	1.98e-154	Jockey-3_DSim#Non-LTR_retrotransposon/Jockey	1265	1556	2.62e-131
NODE_368_length_619_cov_1989.413121	0	423	R1_denovo_peak_1364	229	13.1571	23.7575	22.9671	269	NA				NA
NODE_36_length_1001_cov_12288.915433	2	1001	R1_denovo_peak_1365a	211	5.33157	21.8867	21.1386	221	X_1	17202820	17203820	0	BLASTOPIA_I#LTR/Gypsy	2006	3006	0
NODE_36_length_1001_cov_12288.915433	2	1001	R1_denovo_peak_1365b	840	11.3733	85.3316	84.0183	494	X_1	17202820	17203820	0	BLASTOPIA_I#LTR/Gypsy	2006	3006	0
NODE_36_length_1001_cov_12288.915433	2	1001	R1_denovo_peak_1365c	147	4.324	15.3465	14.7352	690	X_1	17202820	17203820	0	BLASTOPIA_I#LTR/Gypsy	2006	3006	0
NODE_3704_length_294_cov_2994.146444	11	217	R1_denovo_peak_1366	78	3.86525	8.22107	7.8247	85	Y_Contig65	12117	12410	7.11e-154	R2_DM#Non-LTR_retrotransposon/R2	438	731	3.26e-155
NODE_3708_length_294_cov_2175.853556	107	254	R1_denovo_peak_1367	170	10.4859	17.7233	17.0572	79	2R_21	14444546	14444660	2.28e-54	NA
NODE_37152_length_144_cov_8408.348315	0	144	R1_denovo_peak_1368	336	16.764	34.6305	33.6671	67	Y_Contig26	31738	31881	7.69e-71	NA
NODE_3739_length_293_cov_4625.865546	0	153	R1_denovo_peak_1369	254	14.2309	26.2444	25.4084	98	NA				NA
NODE_3750_length_293_cov_4.260504	31	293	R1_denovo_peak_1370	823	34.6047	83.6534	82.3486	112	Contig119	61843	62133	2.01e-139	G2_DM#Non-LTR_retrotransposon/Jockey	2878	3020	1.34e-54
NODE_3753_length_293_cov_2.848739	9	254	R1_denovo_peak_1371	27	2.791	3.02009	2.79482	91	NA				NA
NODE_3754_length_293_cov_2.407563	4	293	R1_denovo_peak_1372	85	6.1916	8.99415	8.56173	126	NA				NA
NODE_375_length_615_cov_17143.883929	0	542	R1_denovo_peak_1373a	4454	143.807	447.855	445.426	165	Contig119	44775	45389	0	G2_DM#Non-LTR_retrotransposon/Jockey	2164	2216	3.08e-19
NODE_375_length_615_cov_17143.883929	0	542	R1_denovo_peak_1373b	4204	138.537	422.851	420.495	429	Contig119	44775	45389	0	G2_DM#Non-LTR_retrotransposon/Jockey	2164	2216	3.08e-19
NODE_376_length_615_cov_1929.151786	0	151	R1_denovo_peak_1374	115	7.7395	12.02	11.5019	143	NA				NA
NODE_3786_length_292_cov_4202.902954	0	289	R1_denovo_peak_1375	476	23.2188	48.7746	47.6579	162	NA				NA
NODE_3790_length_292_cov_2437.548523	34	235	R1_denovo_peak_1376	80	5.23243	8.47863	8.07559	115	X_1	13556	13847	9.13e-153	TART-A#Non-LTR_retrotransposon/Jockey	1683	1974	4.18e-154
NODE_3792_length_292_cov_2145.371308	1	292	R1_denovo_peak_1377	253	14.2024	26.1797	25.354	192	2L_1	20474530	20474821	4.25e-151	NA
NODE_3795_length_292_cov_1627.092827	0	232	R1_denovo_peak_1378	93	6.58585	9.7788	9.33099	124	NA				NA
NODE_3807_length_292_cov_2.759494	42	276	R1_denovo_peak_1379	84	6.14495	8.83173	8.41311	125	NA				NA
NODE_3813_length_292_cov_0.940928	0	292	R1_denovo_peak_1380	3205	103.814	322.688	320.576	141	Contig5	116166	116457	9.13e-153	G2_DM#Non-LTR_retrotransposon/Jockey	2290	2581	4.21e-149
NODE_3839_length_291_cov_2.970339	5	290	R1_denovo_peak_1381	880	8.07644	89.4115	88.0805	145	NA				NA
NODE_3875_length_290_cov_1.748936	0	289	R1_denovo_peak_1382	6800	140.348	683.034	680.06	145	Y_Contig26	85023	85312	5.45e-150	G2_DM#Non-LTR_retrotransposon/Jockey	302	591	2.5e-151
NODE_3895_length_289_cov_7181.153846	120	288	R1_denovo_peak_1383	103	3.317	10.8306	10.35	90	3_scaffold2	158286	158526	9.42e-123	IVK_DM#Non-LTR_retrotransposon/I	3633	3877	7.27e-117
NODE_3896_length_289_cov_5749.487179	36	289	R1_denovo_peak_1384	576	27.0882	58.8453	57.6582	103	Contig79	8182	8470	4.2e-151	NA
NODE_3905_length_289_cov_1196.978632	0	271	R1_denovo_peak_1385	67	5.24296	7.15304	6.78832	143	NA				NA
NODE_3907_length_289_cov_962.743590	0	199	R1_denovo_peak_1386	55	4.49396	5.83047	5.50748	90	NA				NA
NODE_3909_length_289_cov_766.162393	0	289	R1_denovo_peak_1387	45	3.86975	4.85705	4.55795	143	NA				NA
NODE_3948_length_288_cov_1.540773	3	255	R1_denovo_peak_1388	823	8.76834	83.622	82.3184	121	X_1	21674034	21674321	3.26e-147	DOC#Non-LTR_retrotransposon/Jockey	2673	2960	6.94e-147
NODE_395_length_607_cov_7445.704710	0	565	R1_denovo_peak_1389a	187	6.53398	19.4803	18.7748	83	Contig119	54827	55431	0	NA
NODE_395_length_607_cov_7445.704710	0	565	R1_denovo_peak_1389b	753	12.1824	76.6545	75.3822	383	Contig119	54827	55431	0	NA
NODE_3980_length_287_cov_496.797414	0	286	R1_denovo_peak_1390	83	5.98538	8.77916	8.36141	169	3R_28	16328817	16329102	9.02e-148	NA
NODE_3_length_1550_cov_21.263545	11	830	R1_denovo_peak_1391a	357	13.717	36.7324	35.7432	121	NA				NA
NODE_3_length_1550_cov_21.263545	11	830	R1_denovo_peak_1391b	148	5.32737	15.5102	14.898	492	NA				NA
NODE_3_length_1550_cov_21.263545	11	830	R1_denovo_peak_1391c	171	6.77765	17.8162	17.1461	726	NA				NA
NODE_3_length_1550_cov_21.263545	979	1489	R1_denovo_peak_1392	65	3.24836	6.89762	6.54445	208	NA				NA
NODE_4017_length_286_cov_417.640693	28	286	R1_denovo_peak_1393	32	2.98996	3.45244	3.20984	111	Y_Contig29	43823	44107	1.5e-145	TART_B1#Non-LTR_retrotransposon/Jockey	6190	6474	6.89e-147
NODE_4022_length_286_cov_1.965368	0	286	R1_denovo_peak_1394	2038	74.8994	205.594	203.853	95	Y_Contig26	128414	128645	4.36e-116	NA
NODE_4025_length_286_cov_1.588745	0	286	R1_denovo_peak_1395	3006	76.0522	302.72	300.669	126	3R_5	22308	22589	1.99e-129	NA
NODE_4043_length_285_cov_2203.334783	3	285	R1_denovo_peak_1396	102	6.4089	10.7519	10.2717	151	2L_1	9980336	9980618	1.95e-139	NA
NODE_4047_length_285_cov_1516.730435	0	174	R1_denovo_peak_1397	186	11.2349	19.3748	18.6697	109	NA				NA
NODE_4052_length_285_cov_352.091304	45	283	R1_denovo_peak_1398	71	5.41765	7.55475	7.16745	71	NA				NA
NODE_4058_length_285_cov_1.865217	0	285	R1_denovo_peak_1399	1157	39.3942	117.199	115.768	125	Contig79	6635	6919	3.22e-147	G2_DM#Non-LTR_retrotransposon/Jockey	2382	2666	7.01e-132
NODE_4059_length_285_cov_1.486957	0	235	R1_denovo_peak_1400	54	4.1112	5.79846	5.4837	165	NA				NA
NODE_406_length_604_cov_4853.688525	0	403	R1_denovo_peak_1401	515	24.7664	52.6474	51.5027	268	NA				NA
NODE_4078_length_284_cov_3386.091703	0	281	R1_denovo_peak_1402	178	10.8353	18.5418	17.855	163	NA				NA
NODE_408_length_603_cov_3.355839	298	460	R1_denovo_peak_1403	25	2.72063	2.7635	2.5425	63	NA				NA
NODE_4104_length_282_cov_25198.614035	0	281	R1_denovo_peak_1404	487	20.4451	49.8551	48.7328	168	2R_18	666697	666979	6.94e-139	G2_DM#Non-LTR_retrotransposon/Jockey	1647	1929	1.49e-133
NODE_410_length_602_cov_1889.696527	0	499	R1_denovo_peak_1405a	357	18.5748	36.7426	35.7487	89	NA				NA
NODE_410_length_602_cov_1889.696527	0	499	R1_denovo_peak_1405b	109	7.48994	11.4398	10.937	399	NA				NA
NODE_4117_length_283_cov_238.271930	3	283	R1_denovo_peak_1406	34	3.22145	3.65938	3.40249	134	3L_1	13310118	13310400	1.92e-144	NA
NODE_4143_length_282_cov_3708.378855	0	220	R1_denovo_peak_1407	186	11.2349	19.3748	18.6697	156	NA				NA
NODE_4151_length_282_cov_1551.563877	0	282	R1_denovo_peak_1408	265	14.705	27.3612	26.509	137	3L_1	17320922	17321203	3.18e-147	NA
NODE_4155_length_282_cov_675.872247	0	282	R1_denovo_peak_1409	105	7.18456	11.0337	10.5486	81	2L_1	1140635	1140916	1.49e-140	NA
NODE_4159_length_282_cov_53.515419	32	262	R1_denovo_peak_1410	155	3.35793	16.1534	15.5285	123	NA				NA
NODE_4183_length_281_cov_2927.353982	0	271	R1_denovo_peak_1411	124	8.23893	12.9572	12.413	136	NA				NA
NODE_4187_length_281_cov_1950.141593	0	271	R1_denovo_peak_1412	199	11.3756	20.6629	19.9336	76	3L_1	7927907	7928187	5.38e-135	NA
NODE_4195_length_281_cov_557.292035	110	281	R1_denovo_peak_1413	22	2.32185	2.4761	2.26336	71	X_1	16326212	16326492	1.14e-146	NA
NODE_419_length_599_cov_730.784926	0	275	R1_denovo_peak_1414	85	6.1916	8.99415	8.56173	177	NA				NA
NODE_420_length_598_cov_1639.913444	0	534	R1_denovo_peak_1415a	178	10.8353	18.5418	17.855	179	NA				NA
NODE_420_length_598_cov_1639.913444	0	534	R1_denovo_peak_1415b	139	8.98793	14.5121	13.9284	452	NA				NA
NODE_4225_length_280_cov_15814.480000	5	277	R1_denovo_peak_1416	750	8.50078	76.3498	75.0783	140	Contig119	46110	46389	1.9e-144	DMRT1B#Non-LTR_retrotransposon/R1	3476	3763	1.16e-124
NODE_4227_length_280_cov_5377.080000	2	152	R1_denovo_peak_1417	336	16.764	34.6305	33.6671	89	NA				NA
NODE_4238_length_280_cov_859.591111	0	231	R1_denovo_peak_1418	81	5.99195	8.533	8.12205	136	NA				NA
NODE_4242_length_280_cov_4.844444	72	244	R1_denovo_peak_1419	26	2.76124	2.87345	2.65045	49	NA				NA
NODE_4248_length_280_cov_1.680000	0	280	R1_denovo_peak_1420	1706	56.045	172.272	170.65	134	Y_Contig26	38889	39168	1.9e-144	G2_DM#Non-LTR_retrotransposon/Jockey	380	659	8.71e-146
NODE_4262_length_279_cov_12501.120536	0	205	R1_denovo_peak_1421	551	25.288	56.2819	55.1158	136	NA				NA
NODE_4270_length_279_cov_1547.241071	0	187	R1_denovo_peak_1422	83	5.98538	8.77916	8.36141	42	2L_1	4621967	4622245	1.46e-145	NA
NODE_4271_length_279_cov_1411.433036	0	279	R1_denovo_peak_1423	213	11.9743	22.1384	21.3788	133	2L_1	19894652	19894930	1.46e-145	NA
NODE_4273_length_279_cov_449.477679	18	279	R1_denovo_peak_1424	45	3.99285	4.83581	4.54788	79	2L_1	16865230	16865510	4.1e-141	NA
NODE_4274_length_279_cov_442.754464	0	207	R1_denovo_peak_1425	29	2.99196	3.21408	2.98241	138	2R_21	17077275	17077577	1.54e-110	NA
NODE_4277_length_279_cov_171.745536	1	279	R1_denovo_peak_1426	45	3.86975	4.85705	4.55795	155	NA				NA
NODE_4280_length_277_cov_6.723214	16	272	R1_denovo_peak_1427	27	1.95921	2.94627	2.72215	77	X_1	2618114	2618297	1.64e-60	HMSBEAGLE_I#LTR/Gypsy	591	774	7.51e-62
NODE_4281_length_279_cov_5.187500	0	266	R1_denovo_peak_1428	2072	76.621	209.012	207.258	109	Contig119	60798	61076	1.47e-140	G2_DM#Non-LTR_retrotransposon/Jockey	1767	2045	6.9e-127
NODE_4287_length_279_cov_1.522321	1	279	R1_denovo_peak_1429	1863	66.5475	188.056	186.38	141	3R_5	47999	48277	1.46e-145	G2_DM#Non-LTR_retrotransposon/Jockey	1401	1581	1.25e-69
NODE_430_length_594_cov_2451.686456	0	228	R1_denovo_peak_1430	170	10.4859	17.7233	17.0572	156	NA				NA
NODE_4323_length_278_cov_1566.524664	0	273	R1_denovo_peak_1431	161	9.98212	16.8015	16.1617	77	2R_21	3382649	3382922	8.77e-143	NA
NODE_4332_length_278_cov_711.174888	0	206	R1_denovo_peak_1432	94	6.52951	9.93766	9.48699	143	NA				NA
NODE_4334_length_278_cov_549.964126	0	199	R1_denovo_peak_1433	22	2.4933	2.4268	2.22478	173	3L_1	16569506	16569784	5.28e-140	NA
NODE_4336_length_278_cov_341.542601	0	272	R1_denovo_peak_1434	58	4.6437	6.17282	5.83232	106	2R_21	19029583	19029860	5.24e-145	NA
NODE_4338_length_278_cov_3.919283	15	267	R1_denovo_peak_1435	724	31.2773	73.6654	72.4053	87	Contig119	37396	37675	3.22e-127	DOC2_DM#Non-LTR_retrotransposon/Jockey	7	111	6.03e-38
NODE_434_length_593_cov_468.981413	2	225	R1_denovo_peak_1436	115	7.7395	12.02	11.5019	142	NA				NA
NODE_4367_length_277_cov_2507.324324	0	273	R1_denovo_peak_1437	319	17.0269	32.9312	31.9866	81	2L_1	12515564	12515820	5.41e-120	NA
NODE_4369_length_277_cov_2101.761261	3	277	R1_denovo_peak_1438	400	17.0277	41.0714	40.0271	180	2L_1	17627358	17627634	1.88e-144	NA
NODE_436_length_591_cov_18207.947761	0	591	R1_denovo_peak_1439	2623	40.8245	264.273	262.348	291	Y_Contig26	127114	127704	0	G2_DM#Non-LTR_retrotransposon/Jockey	638	1057	1.85e-170
NODE_4370_length_277_cov_1884.549550	0	272	R1_denovo_peak_1440	147	6.47391	15.3986	14.7872	74	2L_2	504358	504634	1.88e-144	NA
NODE_4375_length_277_cov_1004.283784	0	273	R1_denovo_peak_1441	105	7.18456	11.0337	10.5486	85	3R_28	6008473	6008749	8.74e-143	NA
NODE_4379_length_277_cov_6.432432	0	277	R1_denovo_peak_1442	9877	266.855	991.407	987.711	127	Contig119	56140	56417	1.89e-139	G2_DM#Non-LTR_retrotransposon/Jockey	2719	2872	2.07e-67
NODE_4382_length_277_cov_2.108108	2	276	R1_denovo_peak_1443	1980	63.1186	199.806	198.092	146	3R_5	42470	42745	3.17e-137	NA
NODE_4389_length_277_cov_0.932432	0	216	R1_denovo_peak_1444	275	13.4638	28.3949	27.5227	115	3R_5	54777	55007	7.1e-109	NA
NODE_438_length_591_cov_1394.736940	75	587	R1_denovo_peak_1445a	85	6.1916	8.99415	8.56173	118	NA				NA
NODE_438_length_591_cov_1394.736940	75	587	R1_denovo_peak_1445b	92	6.65475	9.74487	9.29998	388	NA				NA
NODE_4416_length_276_cov_2797.855204	0	276	R1_denovo_peak_1446	352	17.3627	36.267	35.2826	169	2L_1	7210450	7210730	5.35e-125	NA
NODE_4418_length_276_cov_2487.411765	0	274	R1_denovo_peak_1447	115	4.0608	12.0708	11.5525	100	2R_21	21623281	21623566	2.56e-103	HETA#Non-LTR_retrotransposon/Jockey	137	302	1.27e-49
NODE_4429_length_276_cov_911.085973	0	276	R1_denovo_peak_1448	171	10.1781	17.7797	17.1097	166	2L_1	70466	70741	6.73e-144	NA
NODE_4435_length_276_cov_629.348416	0	268	R1_denovo_peak_1449	203	11.9839	21.0542	20.3157	76	3L_1	9575070	9575345	3.13e-142	NA
NODE_4439_length_276_cov_67.434389	0	199	R1_denovo_peak_1450	22	2.32185	2.4761	2.26336	142	NA				NA
NODE_4445_length_270_cov_1.769231	59	254	R1_denovo_peak_1451	76	4.30243	8.05746	7.66245	75	X_1	6400345	6400620	3.12e-127	DOC#Non-LTR_retrotransposon/Jockey	4365	4640	6.66e-127
NODE_4470_length_275_cov_21383.077273	0	275	R1_denovo_peak_1452	1365	14.1195	138.05	136.548	134	Contig119	47071	47345	1.12e-141	DMRT1B#Non-LTR_retrotransposon/R1	4457	4731	1.11e-139
NODE_4471_length_275_cov_4869.118182	0	145	R1_denovo_peak_1453	325	17.2269	33.4722	32.5188	125	NA				NA
NODE_4472_length_275_cov_2091.418182	2	275	R1_denovo_peak_1454	186	11.2349	19.3748	18.6697	193	3R_28	5577282	5577556	2.41e-143	NA
NODE_4473_length_275_cov_2089.781818	0	275	R1_denovo_peak_1455	178	10.8353	18.5418	17.855	159	4_2	866949	867223	2.41e-143	NA
NODE_4475_length_275_cov_1731.404545	0	266	R1_denovo_peak_1456	194	11.4665	20.1282	19.4145	75	2L_1	7181856	7182132	6.85e-129	NA
NODE_4477_length_275_cov_1609.790909	0	275	R1_denovo_peak_1457	72	5.12712	7.68845	7.2977	75	NA				NA
NODE_4478_length_275_cov_1292.113636	0	275	R1_denovo_peak_1458	265	14.705	27.3612	26.509	80	3L_1	3406540	3406814	2.41e-143	NA
NODE_4482_length_275_cov_973.163636	0	275	R1_denovo_peak_1459	271	14.9799	28.0206	27.154	159	3R_28	24211146	24211420	2.41e-143	NA
NODE_4485_length_275_cov_531.754545	0	275	R1_denovo_peak_1460	68	5.3238	7.18865	6.82056	128	2L_1	17418996	17419270	2.43e-138	NA
NODE_4486_length_275_cov_378.336364	0	248	R1_denovo_peak_1461	22	2.4933	2.4268	2.22478	87	2L_1	5264812	5265086	2.41e-143	NA
NODE_4487_length_275_cov_301.136364	3	275	R1_denovo_peak_1462	34	3.32737	3.7535	3.49352	180	2R_21	3364727	3365001	5.22e-140	NA
NODE_4491_length_275_cov_4.109091	19	244	R1_denovo_peak_1463	660	13.6058	67.3267	66.0959	113	2R_20	273872	274146	1.12e-141	DOC#Non-LTR_retrotransposon/Jockey	1768	2042	2.39e-141
NODE_4495_length_275_cov_2.172727	0	275	R1_denovo_peak_1464	2568	64.1931	258.806	256.897	154	Y_Contig26	37309	37583	1.12e-141	G2_DM#Non-LTR_retrotransposon/Jockey	1962	2236	5.14e-143
NODE_4496_length_275_cov_1.513636	0	275	R1_denovo_peak_1465	2847	99.8395	286.774	284.77	168	Contig119	67648	67922	5.22e-140	Jockey-3_DSim#Non-LTR_retrotransposon/Jockey	489	518	1.73e-08
NODE_450_length_588_cov_749.932458	0	494	R1_denovo_peak_1466	154	9.73692	16.1016	15.4769	385	NA				NA
NODE_4521_length_274_cov_32562.977169	4	245	R1_denovo_peak_1467	697	8.08838	71.0278	69.7816	115	Contig119	32885	33158	8.64e-143	DOC#Non-LTR_retrotransposon/Jockey	3384	3657	1.84e-142
NODE_4528_length_274_cov_1234.721461	0	274	R1_denovo_peak_1468	144	8.9807	14.9955	14.4016	165	2R_21	11419468	11419741	1.88e-134	NA
NODE_4532_length_274_cov_331.182648	0	257	R1_denovo_peak_1469	42	3.74497	4.57394	4.29134	80	2R_21	14889832	14890105	8.64e-143	NA
NODE_4540_length_274_cov_1.853881	0	274	R1_denovo_peak_1470	2585	92.1	260.478	258.565	133	tig00022795	28898	29171	1.87e-139	G2_DM#Non-LTR_retrotransposon/Jockey	1595	1879	1.51e-103
NODE_4541_length_274_cov_1.694064	2	274	R1_denovo_peak_1471	219	12.7329	22.76	21.99	139	2R_21	10420822	10421105	3.24e-112	NA
NODE_4542_length_274_cov_1.561644	0	237	R1_denovo_peak_1472	52	4.35301	5.54221	5.22968	75	NA				NA
NODE_454_length_587_cov_1178.056391	0	296	R1_denovo_peak_1473	81	5.99195	8.533	8.12205	233	NA				NA
NODE_4575_length_273_cov_14003.770642	0	269	R1_denovo_peak_1474	545	15.1888	55.7474	54.5838	143	Contig79	8595	8867	3.09e-142	DOC2_DM#Non-LTR_retrotransposon/Jockey	401	676	6.98e-102
NODE_4576_length_273_cov_6515.587156	15	194	R1_denovo_peak_1475	476	23.2188	48.7746	47.6579	133	NA				NA
NODE_4581_length_273_cov_2079.362385	0	268	R1_denovo_peak_1476	113	6.83615	11.831	11.3246	99	2L_1	11455459	11455731	6.7e-139	NA
NODE_4584_length_273_cov_1560.655963	3	273	R1_denovo_peak_1477	170	10.4859	17.7233	17.0572	162	4_2	330176	330448	3.09e-142	NA
NODE_4591_length_273_cov_491.032110	0	273	R1_denovo_peak_1478	100	6.96555	10.4843	10.0067	114	3L_1	15991176	15991448	3.09e-142	NA
NODE_4597_length_273_cov_2.839450	69	273	R1_denovo_peak_1479	652	25.4317	66.5001	65.2759	108	3R_5	22160	22432	6.7e-139	NA
NODE_4598_length_273_cov_2.275229	6	256	R1_denovo_peak_1480	2187	79.3934	220.532	218.741	128	3R_5	21587	21853	3.12e-137	NTS_DM#Other	10	141	3.51e-45
NODE_45_length_969_cov_994.293217	0	647	R1_denovo_peak_1481	81	5.99195	8.533	8.12205	526	NA				NA
NODE_460_length_583_cov_1653.526515	15	420	R1_denovo_peak_1482	212	12.3832	21.9921	21.2357	173	NA				NA
NODE_462_length_582_cov_7553.696395	29	582	R1_denovo_peak_1483	224	4.3187	23.2256	22.4469	399	2R_20	840011	840592	0	IVK_DM#Non-LTR_retrotransposon/I	1658	2239	0
NODE_4642_length_272_cov_31926.658986	0	204	R1_denovo_peak_1484	4044	132.572	406.728	404.417	104	NA				NA
NODE_4648_length_271_cov_2185.004608	4	260	R1_denovo_peak_1485	186	11.2349	19.3748	18.6697	183	X_1	2930250	2930521	8.65e-133	NA
NODE_464_length_582_cov_2551.941176	45	582	R1_denovo_peak_1486	454	22.4445	46.5699	45.4731	201	NA				NA
NODE_4650_length_272_cov_2084.857143	3	272	R1_denovo_peak_1487	170	10.4859	17.7233	17.0572	118	NA				NA
NODE_4655_length_272_cov_1280.737327	0	242	R1_denovo_peak_1488	43	3.51718	4.62629	4.3428	61	3_scaffold1	2090478	2090749	1.11e-141	NA
NODE_4657_length_272_cov_1205.442396	0	253	R1_denovo_peak_1489	45	3.86975	4.85705	4.55795	146	3L_1	16620266	16620537	1.11e-141	NA
NODE_4662_length_272_cov_380.824885	0	189	R1_denovo_peak_1490	21	2.39485	2.30543	2.11249	129	3R_28	9740927	9741191	4.07e-126	NA
NODE_4670_length_272_cov_5.313364	2	272	R1_denovo_peak_1491	3547	82.9327	356.923	354.733	157	Contig5	73344	73615	1.11e-141	G2_DM#Non-LTR_retrotransposon/Jockey	2271	2542	2.36e-141
NODE_4671_length_272_cov_3.589862	5	255	R1_denovo_peak_1492	821	10.7122	83.4468	82.1435	128	X_1	1363884	1364155	1.11e-141	DOC#Non-LTR_retrotransposon/Jockey	3470	3741	5.08e-143
NODE_4675_length_272_cov_1.571429	3	272	R1_denovo_peak_1493	1706	53.3567	172.272	170.65	132	3R_5	41302	41570	5.16e-140	NA
NODE_4703_length_271_cov_1230.916667	0	269	R1_denovo_peak_1494	143	8.47723	14.9232	14.3333	97	2R_21	10381943	10382213	4.05e-126	NA
NODE_4705_length_271_cov_932.060185	0	146	R1_denovo_peak_1495	109	7.48994	11.4398	10.937	80	NA				NA
NODE_4706_length_271_cov_710.634259	0	262	R1_denovo_peak_1496	48	4.19099	5.17225	4.86592	96	3L_10	1197765	1198035	3.97e-141	NA
NODE_470_length_581_cov_937.323194	15	493	R1_denovo_peak_1497	100	6.96555	10.4843	10.0067	117	NA				NA
NODE_4721_length_271_cov_2.990741	0	207	R1_denovo_peak_1498	5515	172.269	554.237	551.525	119	Contig119	55943	56214	8.65e-133	G2_DM#Non-LTR_retrotransposon/Jockey	2798	3071	1.13e-119
NODE_4724_length_271_cov_1.518519	0	271	R1_denovo_peak_1499	2742	96.7437	276.214	274.246	139	3R_5	47939	48209	3.97e-141	G2_DM#Non-LTR_retrotransposon/Jockey	1401	1641	2.51e-96
NODE_472_length_580_cov_357.358095	139	350	R1_denovo_peak_1500	85	6.1916	8.99415	8.56173	67	NA				NA
NODE_4753_length_270_cov_8187.646512	0	259	R1_denovo_peak_1501	922	39.4714	93.575	92.2285	103	Contig79	41815	42084	3.08e-137	NA
NODE_4754_length_270_cov_4803.930233	0	270	R1_denovo_peak_1502	254	14.2309	26.2444	25.4084	98	NA				NA
NODE_4765_length_270_cov_1207.232558	0	270	R1_denovo_peak_1503	236	13.4819	24.4905	23.6887	126	3R_28	24536481	24536750	1.43e-135	NA
NODE_4769_length_270_cov_374.962791	2	270	R1_denovo_peak_1504	22	2.32185	2.4761	2.26336	71	3L_1	13054077	13054346	6.62e-139	NA
NODE_4779_length_270_cov_2.227907	0	246	R1_denovo_peak_1505	3550	104.996	357.275	355.082	115	Contig119	57144	57413	1.42e-140	NA
NODE_4823_length_269_cov_5300.140187	47	266	R1_denovo_peak_1506	171	4.4782	17.8142	17.1441	110	Y_Contig2	677352	677518	2.56e-83	DM1731_I#LTR/Copia	2807	2973	5.46e-83
NODE_4826_length_269_cov_2576.028037	0	269	R1_denovo_peak_1507	265	14.705	27.3612	26.509	147	NA				NA
NODE_4827_length_269_cov_2409.602804	21	220	R1_denovo_peak_1508	43	2.89636	4.66535	4.38148	122	Contig13	16558	16826	2.37e-138	Invader1_I#LTR/Gypsy	987	1255	2.35e-136
NODE_4836_length_269_cov_1172.163551	12	189	R1_denovo_peak_1509	38	3.49062	4.06538	3.80054	125	3R_28	15825216	15825484	5.09e-140	NA
NODE_4838_length_269_cov_1053.532710	0	225	R1_denovo_peak_1510	130	8.51345	13.5969	13.0382	106	NA				NA
NODE_4840_length_269_cov_894.836449	0	200	R1_denovo_peak_1511	95	6.74095	9.9637	9.50353	91	2L_1	10498820	10499089	1.11e-131	NA
NODE_4842_length_269_cov_538.906542	0	251	R1_denovo_peak_1512	23	2.56356	2.58632	2.37104	240	2L_1	1525067	1525346	4.05e-121	NA
NODE_4848_length_269_cov_5.238318	7	257	R1_denovo_peak_1513	301	16.2529	31.0541	30.1397	109	Contig21	51614	51882	1.11e-131	DOC2_DM#Non-LTR_retrotransposon/Jockey	3783	4051	5.13e-128
NODE_4852_length_268_cov_2.476636	2	268	R1_denovo_peak_1514	106	3.86404	11.1517	10.6609	194	X_1	8453537	8453684	4.39e-61	NA
NODE_485_length_574_cov_5071.466281	98	253	R1_denovo_peak_1515	44	1.95872	4.71036	4.42605	72	3_scaffold2	154612	155184	0	IVK_DM#Non-LTR_retrotransposon/I	1	522	0
NODE_487_length_574_cov_1346.394990	44	574	R1_denovo_peak_1516	115	7.7395	12.02	11.5019	417	NA				NA
NODE_4898_length_268_cov_4491.535211	20	196	R1_denovo_peak_1517	121	3.70916	12.6774	12.1449	95	Contig64	36269	36536	4.01e-126	R2_DM#Non-LTR_retrotransposon/R2	1747	2014	1.84e-127
NODE_48_length_952_cov_899.430323	4	760	R1_denovo_peak_1518a	100	6.96555	10.4843	10.0067	198	NA				NA
NODE_48_length_952_cov_899.430323	4	760	R1_denovo_peak_1518b	195	11.6092	20.253	19.53	610	NA				NA
NODE_4902_length_268_cov_2266.305164	20	192	R1_denovo_peak_1519	23	1.89086	2.59012	2.37471	118	2R_16	246114	246381	1.82e-139	Gypsy5_I#LTR/Gypsy	2239	2505	3.23e-90
NODE_4905_length_268_cov_1981.535211	0	237	R1_denovo_peak_1520	171	10.1781	17.7797	17.1097	109	X_1	16881471	16881738	1.82e-139	NA
NODE_4908_length_268_cov_1739.215962	0	199	R1_denovo_peak_1521	218	11.045	22.6187	21.8559	126	3R_28	12801657	12801924	3.95e-136	NA
NODE_4909_length_268_cov_1585.676056	40	262	R1_denovo_peak_1522	63	4.18426	6.70198	6.35102	139	4_2	109146	109413	8.49e-138	NA
NODE_490_length_572_cov_12998.773694	36	438	R1_denovo_peak_1523	318	5.03482	32.8255	31.8895	176	Contig79	27069	27640	0	DOC#Non-LTR_retrotransposon/Jockey	297	586	1.88e-135
NODE_4914_length_268_cov_674.605634	0	268	R1_denovo_peak_1524	58	4.6437	6.17282	5.83232	121	3R_28	25009938	25010205	1.82e-139	NA
NODE_4925_length_268_cov_2.563380	0	266	R1_denovo_peak_1525	2220	59.8164	223.89	222.086	121	3R_5	30532	30799	8.49e-138	NA
NODE_493_length_571_cov_9764.240310	9	564	R1_denovo_peak_1526a	268	5.53173	27.6886	26.834	180	X_1	11190198	11190768	0	BLASTOPIA_I#LTR/Gypsy	2954	3527	0
NODE_493_length_571_cov_9764.240310	9	564	R1_denovo_peak_1526b	299	6.16364	30.8798	29.9736	246	X_1	11190198	11190768	0	BLASTOPIA_I#LTR/Gypsy	2954	3527	0
NODE_493_length_571_cov_9764.240310	9	564	R1_denovo_peak_1526c	348	7.52442	35.7855	34.8048	425	X_1	11190198	11190768	0	BLASTOPIA_I#LTR/Gypsy	2954	3527	0
NODE_4959_length_267_cov_19703.740566	0	267	R1_denovo_peak_1527	2013	74.1504	203.119	201.388	152	3R_5	52288	52554	6.53e-139	NA
NODE_4961_length_267_cov_3672.334906	0	267	R1_denovo_peak_1528	403	15.9486	41.4136	40.3665	143	3L_1	21195243	21195509	6.53e-139	NA
NODE_4964_length_267_cov_2399.683962	8	267	R1_denovo_peak_1529	92	6.65475	9.74487	9.29998	149	NA				NA
NODE_4967_length_267_cov_2028.556604	0	221	R1_denovo_peak_1530	130	8.51345	13.5969	13.0382	127	NA				NA
NODE_4969_length_267_cov_1410.287736	0	267	R1_denovo_peak_1531	85	6.1916	8.99415	8.56173	168	3L_1	8397168	8397343	2.52e-88	NA
NODE_4973_length_267_cov_1162.929245	0	266	R1_denovo_peak_1532	161	9.98212	16.8015	16.1617	72	3L_1	18088939	18089205	6.53e-139	NA
NODE_4974_length_267_cov_1069.985849	1	267	R1_denovo_peak_1533	203	11.9839	21.0542	20.3157	143	2R_21	2928287	2928553	6.53e-139	NA
NODE_4975_length_267_cov_966.915094	0	267	R1_denovo_peak_1534	178	10.8353	18.5418	17.855	169	2R_21	10192322	10192588	6.53e-139	NA
NODE_4976_length_267_cov_886.235849	0	266	R1_denovo_peak_1535	58	4.6437	6.17282	5.83232	72	3R_28	7427836	7428102	6.53e-139	NA
NODE_4977_length_267_cov_596.481132	5	264	R1_denovo_peak_1536	85	6.1916	8.99415	8.56173	102	NA				NA
NODE_497_length_571_cov_1274.432171	38	559	R1_denovo_peak_1537	229	13.1571	23.7575	22.9671	349	NA				NA
NODE_4986_length_267_cov_3.882075	0	265	R1_denovo_peak_1538	2100	57.2528	211.824	210.061	123	2R_20	1820210	1820476	6.53e-139	G2_DM#Non-LTR_retrotransposon/Jockey	2565	2831	3e-140
NODE_4988_length_267_cov_2.990566	40	267	R1_denovo_peak_1539	975	11.0879	98.9281	97.5627	94	3L_1	14742595	14742861	6.53e-139	DOC#Non-LTR_retrotransposon/Jockey	2186	2452	1.39e-138
NODE_4989_length_267_cov_2.051887	0	267	R1_denovo_peak_1540	2821	99.0656	284.129	282.135	127	Contig119	52719	52859	1.22e-61	G2_DM#Non-LTR_retrotransposon/Jockey	2919	3061	1.56e-58
NODE_5032_length_266_cov_28746.985782	0	266	R1_denovo_peak_1541	3712	102.248	373.487	371.258	118	Contig119	39933	40198	5.07e-135	DOC2_DM#Non-LTR_retrotransposon/Jockey	2823	3089	1.1e-124
NODE_5033_length_266_cov_5580.739336	0	266	R1_denovo_peak_1542	596	27.7128	60.8478	59.6512	157	NA				NA
NODE_5042_length_266_cov_2386.777251	0	263	R1_denovo_peak_1543	112	6.33093	11.7825	11.2769	74	X_1	6017174	6017439	2.34e-138	NA
NODE_5047_length_266_cov_1177.132701	0	266	R1_denovo_peak_1544	50	3.98715	5.36735	5.05875	107	3L_1	21492143	21492408	2.34e-138	NA
NODE_5049_length_266_cov_970.630332	60	252	R1_denovo_peak_1545	79	5.52249	8.31768	7.91999	91	2R_21	407237	407502	2.34e-138	NA
NODE_5050_length_266_cov_899.232227	0	266	R1_denovo_peak_1546	58	4.6437	6.17282	5.83232	104	2L_1	2832667	2832932	2.36e-133	NA
NODE_5051_length_266_cov_871.739336	7	266	R1_denovo_peak_1547	80	5.98927	8.44411	8.04163	104	2R_21	2415903	2416168	2.34e-138	NA
NODE_5053_length_266_cov_730.616114	0	266	R1_denovo_peak_1548	71	5.41765	7.55475	7.16745	72	X_1	14200631	14200896	2.34e-138	NA
NODE_5060_length_266_cov_229.914692	0	262	R1_denovo_peak_1549	45	3.99285	4.83581	4.54788	79	2L_1	19358791	19359053	1.42e-130	NA
NODE_5067_length_266_cov_4.559242	9	220	R1_denovo_peak_1550	300	6.38305	30.9264	30.02	111	Contig119	46215	46480	5.07e-135	DMRT1B#Non-LTR_retrotransposon/R1	3588	3854	5.06e-128
NODE_5069_length_266_cov_4.037915	0	266	R1_denovo_peak_1551	437	21.7208	44.8562	43.7734	181	3L_10	808989	809252	6.6e-129	DOC2_DM#Non-LTR_retrotransposon/Jockey	3734	3997	6.55e-127
NODE_5126_length_265_cov_4521.023810	0	229	R1_denovo_peak_1552	307	16.4779	31.6354	30.7063	162	NA				NA
NODE_5127_length_265_cov_4208.561905	72	237	R1_denovo_peak_1553	102	3.45194	10.6911	10.2121	86	X_1	1933740	1934004	8.38e-138	NOMAD_I#LTR/Gypsy	4870	5134	3.84e-139
NODE_5129_length_265_cov_3444.723810	0	265	R1_denovo_peak_1554	185	10.7768	19.2096	18.5141	72	3L_1	1439033	1439306	5.19e-115	NA
NODE_5138_length_265_cov_2156.204762	0	265	R1_denovo_peak_1555	117	7.78327	12.3231	11.7993	169	3L_1	8880587	8880849	1.41e-130	NA
NODE_5139_length_265_cov_1914.119048	0	265	R1_denovo_peak_1556	105	7.32022	11.0867	10.598	73	X_1	4425459	4425723	8.38e-138	NA
NODE_5147_length_265_cov_896.990476	0	176	R1_denovo_peak_1557	85	6.1916	8.99415	8.56173	105	2R_21	10190019	10190283	1.84e-124	NA
NODE_5149_length_265_cov_582.780952	3	265	R1_denovo_peak_1558	115	7.7395	12.02	11.5019	163	X_1	13216396	13216660	8.38e-138	NA
NODE_5151_length_265_cov_520.728571	0	161	R1_denovo_peak_1559	109	7.48994	11.4398	10.937	79	3R_28	9188681	9188945	8.38e-138	NA
NODE_515_length_565_cov_19285.082353	0	565	R1_denovo_peak_1560a	3458	64.6092	348.036	345.866	188	Contig119	58039	58603	0	G2_DM#Non-LTR_retrotransposon/Jockey	671	1195	0
NODE_515_length_565_cov_19285.082353	0	565	R1_denovo_peak_1560b	5950	120.346	597.881	595.061	409	Contig119	58039	58603	0	G2_DM#Non-LTR_retrotransposon/Jockey	671	1195	0
NODE_516_length_565_cov_2750.813725	4	312	R1_denovo_peak_1561	596	27.7128	60.8478	59.6512	277	NA				NA
NODE_5170_length_265_cov_1.395238	0	265	R1_denovo_peak_1562	3835	120.451	385.843	383.58	137	Contig119	52418	52682	1.81e-134	NA
NODE_5174_length_265_cov_1.195238	0	260	R1_denovo_peak_1563	2092	69.4507	210.976	209.218	119	Contig119	58854	59118	1.83e-129	G2_DM#Non-LTR_retrotransposon/Jockey	167	431	1.83e-122
NODE_517_length_565_cov_2745.009804	7	492	R1_denovo_peak_1564a	265	14.705	27.3612	26.509	224	NA				NA
NODE_517_length_565_cov_2745.009804	7	492	R1_denovo_peak_1564b	307	16.4779	31.6354	30.7063	444	NA				NA
NODE_5213_length_264_cov_4071.866029	0	263	R1_denovo_peak_1565	212	12.3832	21.9921	21.2357	129	NA				NA
NODE_5215_length_264_cov_3069.110048	0	264	R1_denovo_peak_1566	168	9.79426	17.534	16.8776	171	X_1	17412515	17412778	3e-137	NA
NODE_5216_length_264_cov_2742.578947	0	264	R1_denovo_peak_1567	289	15.7289	29.8179	28.9185	109	3R_28	10266537	10266789	3.91e-131	NA
NODE_5219_length_264_cov_2127.301435	0	264	R1_denovo_peak_1568	247	13.9311	25.5476	24.7259	108	3R_28	15149804	15150067	3e-137	NA
NODE_521_length_564_cov_1565.768173	0	551	R1_denovo_peak_1569	247	13.9311	25.5476	24.7259	147	NA				NA
NODE_5227_length_264_cov_1048.588517	0	264	R1_denovo_peak_1570	69	5.06228	7.30425	6.9343	98	3_scaffold2	1087581	1087844	3e-137	NA
NODE_5228_length_264_cov_973.009569	0	227	R1_denovo_peak_1571	219	12.7329	22.76	21.99	93	3L_1	16314839	16315102	6.55e-129	NA
NODE_522_length_564_cov_872.972495	0	452	R1_denovo_peak_1572	203	11.9839	21.0542	20.3157	379	NA				NA
NODE_5230_length_264_cov_618.488038	0	260	R1_denovo_peak_1573	38	3.59228	4.14787	3.87923	76	3R_28	4701144	4701313	5.39e-85	NA
NODE_523_length_564_cov_750.078585	2	421	R1_denovo_peak_1574	146	9.2874	15.2114	14.6051	136	NA				NA
NODE_5241_length_264_cov_2.066986	6	153	R1_denovo_peak_1575	29	2.99357	3.18856	2.9583	138	NA				NA
NODE_5247_length_263_cov_1.282297	3	262	R1_denovo_peak_1576	838	29.4533	85.1714	83.8584	124	3R_5	48107	48360	1.1e-121	G2_DM#Non-LTR_retrotransposon/Jockey	1401	1464	3.51e-20
NODE_5249_length_264_cov_1.052632	0	264	R1_denovo_peak_1577	660	30.184	67.2791	66.0484	133	Contig119	55585	55848	6.55e-129	NA
NODE_524_length_563_cov_22510.872047	2	539	R1_denovo_peak_1578	4568	148.598	459.302	456.842	356	Contig119	60290	60852	0	G2_DM#Non-LTR_retrotransposon/Jockey	821	1222	0
NODE_5294_length_263_cov_1480.875000	0	263	R1_denovo_peak_1579	176	10.6476	18.3052	17.629	105	3R_28	18067137	18067399	5e-135	NA
NODE_5296_length_263_cov_1178.774038	5	263	R1_denovo_peak_1580	108	4.40114	11.3036	10.8119	165	X_1	8091745	8092007	2.33e-133	NA
NODE_5297_length_263_cov_1135.105769	4	263	R1_denovo_peak_1581	89	5.98269	9.36536	8.92728	157	3R_28	17191042	17191304	5e-135	NA
NODE_5302_length_263_cov_827.067308	2	173	R1_denovo_peak_1582	85	6.1916	8.99415	8.56173	102	3R_28	19910091	19910353	1.08e-136	NA
NODE_5304_length_263_cov_680.259615	0	262	R1_denovo_peak_1583	68	5.3238	7.18865	6.82056	114	2R_21	9714438	9714700	1.08e-136	NA
NODE_5306_length_263_cov_641.759615	0	263	R1_denovo_peak_1584	85	6.1916	8.99415	8.56173	160	3R_28	26652514	26652776	2.33e-133	NA
NODE_5313_length_263_cov_3.759615	0	263	R1_denovo_peak_1585	789	34.8278	80.2548	78.964	147	Contig119	52539	52801	5e-135	G2_DM#Non-LTR_retrotransposon/Jockey	2980	3088	1.58e-43
NODE_5315_length_263_cov_2.524038	0	263	R1_denovo_peak_1586	3300	112.997	332.234	330.1	114	3R_5	19843	20105	2.33e-133	G2_DM#Non-LTR_retrotransposon/Jockey	1580	1824	5.2e-103
NODE_5316_length_263_cov_2.317308	0	263	R1_denovo_peak_1587	2916	70.9712	293.688	291.663	120	3R_5	24873	25135	1.08e-136	NA
NODE_5317_length_263_cov_1.610577	1	164	R1_denovo_peak_1588	593	25.7447	60.5374	59.3436	103	Contig5	116336	116599	1.1e-121	G2_DM#Non-LTR_retrotransposon/Jockey	2460	2723	1.1e-114
NODE_5355_length_263_cov_0.716346	97	263	R1_denovo_peak_1589	143	8.47723	14.9232	14.3333	89	Y_Contig26	99402	99664	1.12e-106	G2_DM#Non-LTR_retrotransposon/Jockey	2845	3070	1.9e-92
NODE_5369_length_262_cov_3829.739130	34	243	R1_denovo_peak_1590	271	14.9799	28.0206	27.154	117	NA				NA
NODE_536_length_560_cov_1870.237624	0	560	R1_denovo_peak_1591	146	9.2874	15.2114	14.6051	178	NA				NA
NODE_5386_length_262_cov_363.454106	0	257	R1_denovo_peak_1592	22	2.32185	2.4761	2.26336	107	3R_28	27271855	27272114	2.33e-128	NA
NODE_5393_length_262_cov_4.091787	0	248	R1_denovo_peak_1593	1685	26.05	170.135	168.521	106	Contig119	38159	38420	3.85e-136	DOC2_DM#Non-LTR_retrotransposon/Jockey	1112	1287	5.37e-78
NODE_5461_length_261_cov_9497.553398	47	258	R1_denovo_peak_1594	298	10.595	30.7403	29.8349	85	3L_1	18734863	18735123	1.38e-135	Stalker2_I#LTR/Gypsy	1335	1586	1.8e-122
NODE_5465_length_261_cov_3167.980583	0	261	R1_denovo_peak_1595	343	17.9759	35.3274	34.349	159	2L_2	1590338	1590623	1.48e-85	NA
NODE_5466_length_261_cov_3006.121359	3	261	R1_denovo_peak_1596	280	14.1473	28.954	28.0789	162	X_1	2295757	2296017	1.38e-135	NA
NODE_5474_length_261_cov_1327.111650	0	254	R1_denovo_peak_1597	100	6.96555	10.4843	10.0067	112	3L_1	20051543	20051813	2.36e-118	NA
NODE_5478_length_261_cov_1096.257282	0	260	R1_denovo_peak_1598	63	4.69986	6.73247	6.38048	54	X_1	7279325	7279585	1.38e-135	NA
NODE_5481_length_261_cov_980.393204	0	255	R1_denovo_peak_1599	48	4.18316	5.1915	4.88487	79	2R_21	3052735	3052995	6.42e-134	NA
NODE_5485_length_261_cov_841.228155	0	252	R1_denovo_peak_1600	31	2.99598	3.39516	3.15347	79	2L_2	143370	143630	1.38e-135	NA
NODE_5486_length_261_cov_795.912621	2	261	R1_denovo_peak_1601	92	6.65475	9.74487	9.29998	170	2R_21	4480273	4480533	1.38e-135	NA
NODE_5487_length_261_cov_770.995146	5	261	R1_denovo_peak_1602	55	4.49396	5.83047	5.50748	74	3R_28	21150040	21150300	1.38e-135	NA
NODE_5489_length_261_cov_687.378641	0	249	R1_denovo_peak_1603	68	5.3238	7.18865	6.82056	99	2R_21	6846533	6846793	1.38e-135	NA
NODE_548_length_557_cov_1171.719124	0	469	R1_denovo_peak_1604	144	8.9807	14.9955	14.4016	407	NA				NA
NODE_5493_length_261_cov_423.310680	110	257	R1_denovo_peak_1605	43	3.52883	4.64481	4.36104	66	2R_21	11963171	11963433	8.3e-133	NA
NODE_5497_length_261_cov_289.504854	21	261	R1_denovo_peak_1606	33	3.0958	3.61922	3.36505	75	NA				NA
NODE_54_length_930_cov_1388.176000	11	684	R1_denovo_peak_1607a	85	6.1916	8.99415	8.56173	183	NA				NA
NODE_54_length_930_cov_1388.176000	11	684	R1_denovo_peak_1607b	271	14.9799	28.0206	27.154	589	NA				NA
NODE_5512_length_261_cov_3.616505	91	250	R1_denovo_peak_1608	21	2.24698	2.31076	2.11249	99	NA				NA
NODE_553_length_555_cov_2216.170000	0	254	R1_denovo_peak_1609	1150	47.2109	116.435	115.006	78	NA				NA
NODE_5585_length_260_cov_3456.053659	0	260	R1_denovo_peak_1610	205	10.2542	21.2966	20.5569	137	3L_1	13301457	13301726	1.95e-69	NA
NODE_5587_length_260_cov_2324.941463	0	260	R1_denovo_peak_1611	130	8.16189	13.6099	13.0483	129	3L_1	13501693	13501952	4.94e-135	NA
NODE_5588_length_260_cov_2258.600000	0	260	R1_denovo_peak_1612	72	5.12712	7.68845	7.2977	138	3L_1	2074393	2074652	2.3e-133	NA
NODE_558_length_554_cov_14729.637275	0	554	R1_denovo_peak_1613a	2142	72.8265	215.999	214.223	238	Contig119	65838	66392	0	NTS_DM#Other	1	32	2.81e-09
NODE_558_length_554_cov_14729.637275	0	554	R1_denovo_peak_1613b	2305	71.2805	232.357	230.528	434	Contig119	65838	66392	0	NTS_DM#Other	1	32	2.81e-09
NODE_5590_length_260_cov_1990.287805	2	260	R1_denovo_peak_1614	37	3.14633	4.03079	3.76713	166	3R_28	22848610	22848869	2.3e-133	NA
NODE_5591_length_260_cov_1844.497561	18	260	R1_denovo_peak_1615	155	8.97589	16.1775	15.5512	139	2L_2	1932924	1933183	2.3e-133	NA
NODE_5600_length_260_cov_594.019512	0	160	R1_denovo_peak_1616	25	2.6619	2.74817	2.52874	89	2L_1	17147162	17147421	4.94e-135	NA
NODE_5601_length_260_cov_533.985366	5	260	R1_denovo_peak_1617	67	5.24296	7.15304	6.78832	103	3L_1	835062	835321	4.94e-135	NA
NODE_560_length_554_cov_1362.901804	20	200	R1_denovo_peak_1618	42	3.74497	4.57394	4.29134	142	NA				NA
NODE_5616_length_260_cov_4.278049	0	260	R1_denovo_peak_1619	2854	69.7751	287.479	285.473	118	Contig5	72664	72923	2.3e-133	G2_DM#Non-LTR_retrotransposon/Jockey	1591	1850	1.06e-134
NODE_5617_length_260_cov_2.209756	72	246	R1_denovo_peak_1620	22	1.62809	2.41494	2.21422	47	3R_5	58494	58753	4.98e-130	PROTOP_A#DNA/P	787	1046	1.08e-119
NODE_5673_length_259_cov_4855.745098	0	259	R1_denovo_peak_1621	369	17.9614	37.9182	36.9135	134	2R_21	6736701	6736959	1.77e-134	NA
NODE_5681_length_259_cov_2101.862745	0	259	R1_denovo_peak_1622	209	11.4266	21.6693	20.9224	140	2R_21	18482258	18482516	1.77e-134	NA
NODE_5687_length_259_cov_1527.539216	0	259	R1_denovo_peak_1623	92	6.65475	9.74487	9.29998	130	3R_28	26292695	26292952	6.41e-129	NA
NODE_568_length_552_cov_1911.245473	0	529	R1_denovo_peak_1624	301	16.2529	31.0541	30.1397	204	NA				NA
NODE_5690_length_259_cov_1259.794118	2	259	R1_denovo_peak_1625	93	6.58585	9.7788	9.33099	174	3_scaffold1	2551119	2551377	1.77e-134	NA
NODE_5691_length_259_cov_1189.176471	4	259	R1_denovo_peak_1626	46	3.98928	4.97274	4.67102	163	X_1	16826768	16827026	1.77e-134	NA
NODE_5697_length_259_cov_686.387255	3	259	R1_denovo_peak_1627	34	3.32737	3.7535	3.49352	73	3R_28	10209920	10210178	1.77e-134	NA
NODE_5699_length_259_cov_609.171569	4	259	R1_denovo_peak_1628	71	5.41765	7.55475	7.16745	135	3R_28	19646088	19646346	8.23e-133	NA
NODE_569_length_552_cov_580.263581	42	448	R1_denovo_peak_1629	58	4.6437	6.17282	5.83232	116	NA				NA
NODE_5706_length_259_cov_310.254902	0	212	R1_denovo_peak_1630	33	3.0958	3.61922	3.36505	58	2R_21	3644200	3644458	1.77e-134	NA
NODE_5719_length_259_cov_1.916667	0	259	R1_denovo_peak_1631	1699	65.0118	171.544	169.924	126	Contig119	56087	56346	1.79e-124	G2_DM#Non-LTR_retrotransposon/Jockey	2718	2925	4.01e-94
NODE_573_length_551_cov_3060.762097	67	329	R1_denovo_peak_1632	265	14.705	27.3612	26.509	112	NA				NA
NODE_5788_length_258_cov_3384.000000	0	151	R1_denovo_peak_1633	164	4.89685	17.0702	16.419	83	X_1	109950	110207	6.34e-134	HETA#Non-LTR_retrotransposon/Jockey	1642	1893	8.96e-66
NODE_5789_length_258_cov_2970.586207	0	195	R1_denovo_peak_1634	95	6.74095	9.9637	9.50353	68	NA				NA
NODE_5791_length_258_cov_2129.625616	4	258	R1_denovo_peak_1635	237	13.3095	24.568	23.7613	139	Y_scaffold4	21481	21738	6.34e-134	TART_B1#Non-LTR_retrotransposon/Jockey	6558	6815	1.36e-133
NODE_5792_length_258_cov_2009.729064	0	250	R1_denovo_peak_1636	81	5.99195	8.533	8.12205	119	NA				NA
NODE_5795_length_258_cov_1698.034483	0	258	R1_denovo_peak_1637	54	4.1112	5.79846	5.4837	79	2L_1	16645321	16645578	6.34e-134	NA
NODE_5798_length_258_cov_1478.364532	4	210	R1_denovo_peak_1638	124	8.23893	12.9572	12.413	133	NA				NA
NODE_5799_length_258_cov_1348.842365	0	257	R1_denovo_peak_1639	92	5.98164	9.70046	9.25907	46	3L_1	22467945	22468202	6.34e-134	NA
NODE_5802_length_258_cov_1101.014778	3	258	R1_denovo_peak_1640	161	9.98212	16.8015	16.1617	130	2L_1	20912357	20912614	2.95e-132	NA
NODE_5803_length_258_cov_956.507389	0	258	R1_denovo_peak_1641	115	7.7395	12.02	11.5019	73	2L_1	11666770	11667027	6.34e-134	NA
NODE_5814_length_258_cov_146.610837	0	229	R1_denovo_peak_1642	161	9.98212	16.8015	16.1617	66	3L_1	15469592	15469850	6.38e-129	NA
NODE_5818_length_258_cov_4.300493	4	256	R1_denovo_peak_1643	1345	18.4134	136.024	134.528	112	Contig119	41376	41633	2.95e-132	DOC2_DM#Non-LTR_retrotransposon/Jockey	4556	4793	3.91e-109
NODE_5823_length_258_cov_2.881773	0	258	R1_denovo_peak_1644	9361	270.387	939.703	936.117	108	Contig119	56117	56376	3.84e-126	G2_DM#Non-LTR_retrotransposon/Jockey	2718	2895	1.89e-82
NODE_5825_length_258_cov_1.911330	0	228	R1_denovo_peak_1645	1847	69.6555	186.403	184.732	93	Contig119	42534	42791	2.97e-127	G2_DM#Non-LTR_retrotransposon/Jockey	2501	2690	8.71e-86
NODE_5829_length_259_cov_1.349754	0	259	R1_denovo_peak_1646	1650	63.4639	166.632	165.029	148	Y_Contig26	99394	99651	6.45e-124	G2_DM#Non-LTR_retrotransposon/Jockey	2858	3070	3.1e-95
NODE_582_length_549_cov_18384.556680	16	549	R1_denovo_peak_1647a	584	9.14915	59.6701	58.4812	140	Contig119	37071	37628	0	G5_DM#Non-LTR_retrotransposon/Jockey	4674	4798	3.48e-33
NODE_582_length_549_cov_18384.556680	16	549	R1_denovo_peak_1647b	292	9.48872	30.137	29.2355	388	Contig119	37071	37628	0	G5_DM#Non-LTR_retrotransposon/Jockey	4674	4798	3.48e-33
NODE_585_length_549_cov_908.787449	0	242	R1_denovo_peak_1648	162	10.0613	16.8606	16.2105	229	NA				NA
NODE_587_length_548_cov_1761.951318	0	548	R1_denovo_peak_1649	212	12.3832	21.9921	21.2357	175	NA				NA
NODE_5885_length_257_cov_6588.292079	13	239	R1_denovo_peak_1650	89	2.98516	9.40586	8.96767	103	X_1	1960327	1960583	2.27e-133	Stalker2_I#LTR/Gypsy	2801	3059	6.29e-132
NODE_5886_length_257_cov_3573.242574	2	257	R1_denovo_peak_1651	325	17.2269	33.4722	32.5188	148	2L_1	6423461	6423717	4.91e-130	NA
NODE_5887_length_257_cov_3520.564356	0	257	R1_denovo_peak_1652	319	17.0269	32.9312	31.9866	118	2R_21	3614396	3614652	2.27e-133	NA
NODE_5891_length_257_cov_2679.297030	4	257	R1_denovo_peak_1653	280	14.1473	28.954	28.0789	166	2L_2	740560	740816	2.27e-133	NA
NODE_5893_length_257_cov_2213.188119	0	257	R1_denovo_peak_1654	221	12.644	22.9677	22.1916	157	3L_1	3189205	3189461	1.06e-131	NA
NODE_5895_length_257_cov_1870.336634	0	198	R1_denovo_peak_1655	143	8.95196	14.9458	14.3554	78	3R_28	25483945	25484163	3.04e-107	NA
NODE_5898_length_257_cov_1407.742574	0	219	R1_denovo_peak_1656	27	2.791	3.02009	2.79482	104	Y_scaffold4	15817	16073	2.27e-133	TART_B1#Non-LTR_retrotransposon/Jockey	894	1150	1.05e-134
NODE_58_length_916_cov_2542.588850	0	861	R1_denovo_peak_1657a	178	10.8353	18.5418	17.855	164	NA				NA
NODE_58_length_916_cov_2542.588850	0	861	R1_denovo_peak_1657b	789	34.8278	80.2548	78.964	454	NA				NA
NODE_5901_length_257_cov_1089.925743	0	209	R1_denovo_peak_1658	146	8.11793	15.2192	14.6118	51	3L_1	3684010	3684264	8.22e-128	NA
NODE_5902_length_257_cov_1013.346535	0	214	R1_denovo_peak_1659	170	10.4859	17.7233	17.0572	80	3R_28	27801275	27801531	2.27e-133	NA
NODE_5903_length_257_cov_975.633663	3	257	R1_denovo_peak_1660	38	3.41808	4.10077	3.8349	73	3R_28	20373973	20374224	2.96e-127	NA
NODE_5905_length_257_cov_819.094059	4	257	R1_denovo_peak_1661	139	8.98793	14.5121	13.9284	166	3L_1	15810269	15810527	1.37e-130	NA
NODE_5907_length_257_cov_711.400990	3	257	R1_denovo_peak_1662	85	6.1916	8.99415	8.56173	172	2L_1	4379352	4379608	2.27e-133	NA
NODE_5914_length_257_cov_345.836634	0	256	R1_denovo_peak_1663	29	2.99196	3.21408	2.98241	104	2R_19	140993	141249	2.27e-133	NA
NODE_5916_length_257_cov_334.306931	0	257	R1_denovo_peak_1664	85	6.1916	8.99415	8.56173	80	3R_28	16427411	16427669	1.37e-130	NA
NODE_5917_length_257_cov_283.658416	0	257	R1_denovo_peak_1665	23	2.56356	2.58632	2.37104	151	2R_21	8514426	8514682	2.27e-133	NA
NODE_5926_length_258_cov_5.217822	0	258	R1_denovo_peak_1666	3827	126.58	385.015	382.757	118	Contig119	55867	56126	3.84e-126	G2_DM#Non-LTR_retrotransposon/Jockey	2886	3088	3.13e-85
NODE_5930_length_257_cov_2.975248	0	257	R1_denovo_peak_1667	3139	108.353	316.086	313.99	129	Contig119	56047	56303	4.91e-130	G2_DM#Non-LTR_retrotransposon/Jockey	2719	2966	3.87e-114
NODE_5931_length_257_cov_2.504950	3	250	R1_denovo_peak_1668	656	12.5279	66.832	65.6068	123	X_1	1364250	1364506	2.27e-133	DOC#Non-LTR_retrotransposon/Jockey	3836	4092	1.05e-134
NODE_5934_length_257_cov_1.500000	0	253	R1_denovo_peak_1669	2652	75.7964	267.198	265.263	110	3R_5	25059	25315	4.95e-125	NA
NODE_5940_length_257_cov_1.202970	0	257	R1_denovo_peak_1670	1459	56.9235	147.503	145.97	120	3R_5	47417	47673	4.91e-130	G2_DM#Non-LTR_retrotransposon/Jockey	1919	2175	4.9e-128
NODE_5941_length_257_cov_1.188119	0	256	R1_denovo_peak_1671	2339	76.0366	235.836	233.995	122	Contig5	70380	70636	2.27e-133	Jockey-3_DSim#Non-LTR_retrotransposon/Jockey	1207	1453	3.87e-114
NODE_5942_length_257_cov_1.183168	0	257	R1_denovo_peak_1672	2650	68.7888	266.969	265.035	115	Y_Contig10	342489	342745	4.95e-125	G2_DM#Non-LTR_retrotransposon/Jockey	1744	2000	2.3e-121
NODE_6001_length_256_cov_4015.980100	0	253	R1_denovo_peak_1673	53	3.16248	5.63894	5.32562	104	3L_4	1742726	1742981	8.13e-133	NA
NODE_6008_length_256_cov_2573.094527	0	256	R1_denovo_peak_1674	134	7.69067	14.0661	13.4933	126	3L_10	82941	83196	8.13e-133	Helena_Ds#Non-LTR_retrotransposon/Jockey	2750	3005	3.88e-109
NODE_6016_length_256_cov_1925.417910	2	256	R1_denovo_peak_1675	168	9.20414	17.4852	16.8303	120	2L_1	2930812	2931067	1.78e-119	NA
NODE_6021_length_256_cov_1314.900498	0	256	R1_denovo_peak_1676	100	6.96555	10.4843	10.0067	121	Y_Contig23	180165	180420	8.13e-133	NA
NODE_6022_length_256_cov_1268.537313	4	256	R1_denovo_peak_1677	34	3.18972	3.7551	3.49465	124	Contig135	71883	72138	8.13e-133	NA
NODE_6023_length_256_cov_1196.358209	0	205	R1_denovo_peak_1678	162	10.0613	16.8606	16.2105	132	2L_1	10983571	10983826	1.76e-129	NA
NODE_6025_length_256_cov_1143.084577	0	256	R1_denovo_peak_1679	247	13.9311	25.5476	24.7259	142	2L_1	14587673	14587928	8.13e-133	NA
NODE_6026_length_256_cov_997.472637	2	256	R1_denovo_peak_1680	119	7.9857	12.466	11.9365	173	3L_10	629468	629723	8.13e-133	NA
NODE_6028_length_256_cov_767.800995	5	159	R1_denovo_peak_1681	45	3.86975	4.85705	4.55795	83	3L_1	23517992	23518247	3.78e-131	NA
NODE_6034_length_256_cov_332.243781	8	169	R1_denovo_peak_1682	42	3.74497	4.57394	4.29134	126	NA				NA
NODE_6042_length_256_cov_134.840796	0	253	R1_denovo_peak_1683	21	2.24698	2.31076	2.11249	28	2R_21	11344960	11345215	8.13e-133	NA
NODE_6049_length_256_cov_7.104478	15	256	R1_denovo_peak_1684	301	16.2529	31.0541	30.1397	130	3R_5	41671	41926	3.78e-131	NA
NODE_604_length_542_cov_2686.550308	5	324	R1_denovo_peak_1685	338	17.8009	34.8277	33.8563	289	NA				NA
NODE_6050_length_256_cov_3.517413	0	256	R1_denovo_peak_1686	2010	74.0018	202.777	201.049	139	Y_Contig26	109301	109556	3.83e-121	G2_DM#Non-LTR_retrotransposon/Jockey	2856	3093	8.4e-106
NODE_6052_length_256_cov_3.223881	0	256	R1_denovo_peak_1687	4596	149.372	462.122	459.657	119	Y_scaffold5	350052	350307	3.78e-131	G2_DM#Non-LTR_retrotransposon/Jockey	1850	2105	3.77e-129
NODE_6060_length_256_cov_1.736318	0	256	R1_denovo_peak_1688	2301	83.5866	231.975	230.147	149	3R_5	51453	51708	8.13e-133	NA
NODE_606_length_541_cov_7279.273663	0	261	R1_denovo_peak_1689	233	11.9679	24.1557	23.3611	82	Contig79	44323	44863	0	G2_DM#Non-LTR_retrotransposon/Jockey	773	1088	6.35e-140
NODE_607_length_541_cov_5445.432099	53	537	R1_denovo_peak_1690	226	5.54483	23.4672	22.6878	332	X_1	20432	20972	0	TART-A#Non-LTR_retrotransposon/Jockey	8559	9099	0
NODE_611_length_540_cov_8054.177320	39	524	R1_denovo_peak_1691	283	4.8388	29.1821	28.3056	356	2L_1	3319	3858	0	TAHRE#Non-LTR_retrotransposon/Jockey	8643	9183	0
NODE_6120_length_255_cov_3802.705000	0	255	R1_denovo_peak_1692	454	22.4445	46.5699	45.4731	110	X_1	4209416	4209670	6.34e-124	NA
NODE_6121_length_255_cov_3712.655000	0	255	R1_denovo_peak_1693	325	17.2269	33.4722	32.5188	143	X_1	8020054	8020307	4.9e-125	NA
NODE_6127_length_255_cov_2769.120000	0	255	R1_denovo_peak_1694	743	31.9428	75.6455	74.3761	75	3R_28	916015	916269	2.91e-132	NA
NODE_6131_length_255_cov_2003.400000	0	255	R1_denovo_peak_1695	223	11.9708	23.0893	22.3112	74	3R_28	25415886	25416140	2.91e-132	NA
NODE_6132_length_255_cov_1968.320000	0	255	R1_denovo_peak_1696	186	11.2349	19.3748	18.6697	129	3L_1	22173225	22173479	2.91e-132	NA
NODE_6137_length_255_cov_1416.870000	2	255	R1_denovo_peak_1697	162	10.0613	16.8606	16.2105	172	2L_1	15432016	15432270	6.3e-129	NA
NODE_6138_length_255_cov_1414.300000	0	255	R1_denovo_peak_1698	69	5.06228	7.30425	6.9343	68	2R_21	20388826	20389080	2.93e-127	NA
NODE_6139_length_255_cov_1388.630000	0	246	R1_denovo_peak_1699	52	4.35301	5.54221	5.22968	77	X_1	15711297	15711551	2.91e-132	NA
NODE_6141_length_255_cov_1245.675000	111	255	R1_denovo_peak_1700	82	4.77841	8.66254	8.24764	64	2L_1	6184723	6184983	6.34e-124	NA
NODE_6161_length_255_cov_4.290000	0	255	R1_denovo_peak_1701	892	38.1987	90.5479	89.2133	116	3R_5	21243	21497	2.97e-117	NA
NODE_6164_length_255_cov_3.430000	0	254	R1_denovo_peak_1702	3089	90.3249	311.074	308.998	109	3R_9	184	438	2.91e-132	G2_DM#Non-LTR_retrotransposon/Jockey	2736	2990	6.24e-132
NODE_6168_length_255_cov_1.810000	1	250	R1_denovo_peak_1703	1436	33.0162	145.182	143.658	135	Contig119	37458	37714	1.79e-114	DOC2_DM#Non-LTR_retrotransposon/Jockey	7	151	1.51e-48
NODE_6169_length_255_cov_1.710000	10	234	R1_denovo_peak_1704	206	11.9786	21.3897	20.6455	133	Contig119	41205	41459	1.35e-130	DOC2_DM#Non-LTR_retrotransposon/Jockey	4371	4639	8.36e-106
NODE_6182_length_255_cov_1.025000	4	221	R1_denovo_peak_1705	59	4.78971	6.25338	5.90849	144	Y_Contig26	112050	112306	3.9e-106	G2_DM#Non-LTR_retrotransposon/Jockey	2849	3070	2.37e-91
NODE_6246_length_254_cov_16142.095477	4	233	R1_denovo_peak_1706	283	5.87763	29.2276	28.3426	102	X_1	8035948	8036201	1.04e-131	DOC6_DM#Non-LTR_retrotransposon/Jockey	2703	2956	4.8e-133
NODE_6250_length_254_cov_4974.140704	0	248	R1_denovo_peak_1707	220	11.4692	22.777	22.006	98	Contig79	32958	33211	1.04e-131	NA
NODE_6255_length_254_cov_2962.949749	0	254	R1_denovo_peak_1708	237	13.3095	24.568	23.7613	89	2L_1	14487215	14487467	8.11e-128	NA
NODE_6257_length_254_cov_2160.351759	0	254	R1_denovo_peak_1709	99	6.4429	10.4448	9.97889	140	2R_21	13708876	13709129	1.04e-131	NA
NODE_6260_length_254_cov_1500.286432	0	250	R1_denovo_peak_1710	130	8.51345	13.5969	13.0382	110	3L_1	7460587	7460840	2.26e-128	NA
NODE_6261_length_254_cov_1424.819095	0	254	R1_denovo_peak_1711	944	40.2454	95.8255	94.4708	76	3L_1	7282911	7283165	2.27e-123	NA
NODE_6266_length_254_cov_1141.502513	4	254	R1_denovo_peak_1712	51	3.77559	5.49047	5.17984	142	3R_28	24864564	24864819	1.37e-120	NA
NODE_6268_length_254_cov_1139.889447	0	250	R1_denovo_peak_1713	59	4.60207	6.32795	5.98156	79	4_2	92187	92440	1.04e-131	NA
NODE_6270_length_254_cov_1078.507538	3	254	R1_denovo_peak_1714	146	9.2874	15.2114	14.6051	132	X_1	704201	704454	1.04e-131	NA
NODE_6271_length_254_cov_820.698492	0	243	R1_denovo_peak_1715	45	3.86975	4.85705	4.55795	175	2R_21	6894910	6895163	1.04e-131	NA
NODE_6273_length_254_cov_745.919598	5	254	R1_denovo_peak_1716	68	5.3238	7.18865	6.82056	165	2R_21	3740169	3740422	1.04e-131	NA
NODE_6274_length_254_cov_437.140704	4	254	R1_denovo_peak_1717	22	2.4933	2.4268	2.22478	158	3L_1	19073389	19073642	1.04e-131	NA
NODE_6286_length_254_cov_244.487437	4	254	R1_denovo_peak_1718	58	4.6437	6.17282	5.83232	75	3R_28	26018885	26019138	4.88e-125	NA
NODE_62_length_908_cov_12722.307151	31	907	R1_denovo_peak_1719a	517	4.75602	52.8581	51.711	480	2R_20	1485004	1485884	0	DM1731_I#LTR/Copia	3585	3976	0
NODE_62_length_908_cov_12722.307151	31	907	R1_denovo_peak_1719b	423	4.75179	43.4238	42.3556	564	2R_20	1485004	1485884	0	DM1731_I#LTR/Copia	3585	3976	0
NODE_62_length_908_cov_12722.307151	31	907	R1_denovo_peak_1719c	338	5.23888	34.8299	33.8585	738	2R_20	1485004	1485884	0	DM1731_I#LTR/Copia	3585	3976	0
NODE_6300_length_254_cov_2.482412	6	254	R1_denovo_peak_1720	545	13.87	55.6634	54.5001	111	Y_Contig6	271560	271813	1.04e-131	DOC#Non-LTR_retrotransposon/Jockey	2152	2405	1.04e-129
NODE_6301_length_254_cov_1.869347	0	254	R1_denovo_peak_1721	1506	58.4215	152.232	150.68	121	Y_Contig26	128444	128698	2.26e-128	NA
NODE_6302_length_254_cov_1.638191	28	249	R1_denovo_peak_1722	289	15.7289	29.8179	28.9185	89	Contig119	41228	41481	4.85e-130	DOC2_DM#Non-LTR_retrotransposon/Jockey	4394	4661	1.39e-103
NODE_6303_length_254_cov_1.542714	0	235	R1_denovo_peak_1723	971	37.7189	98.5309	97.1662	110	Contig119	41263	41516	2.26e-128	DOC2_DM#Non-LTR_retrotransposon/Jockey	4429	4696	6.48e-102
NODE_6307_length_254_cov_1.170854	0	254	R1_denovo_peak_1724	1377	49.6932	139.306	137.799	110	3R_5	23662	23915	1.04e-131	NA
NODE_631_length_534_cov_1924.682672	14	513	R1_denovo_peak_1725	110	4.60806	11.5277	11.0245	325	4_2	1307521	1308054	0	TART-A#Non-LTR_retrotransposon/Jockey	10707	11239	0
NODE_6361_length_253_cov_4510.984848	0	253	R1_denovo_peak_1726	289	14.9678	29.8145	28.9185	105	3L_1	13613018	13613262	2.97e-112	NA
NODE_6362_length_253_cov_3343.934343	4	253	R1_denovo_peak_1727	206	10.9705	21.4168	20.6719	167	3L_1	10656070	10656299	1.07e-106	NA
NODE_6364_length_253_cov_2791.676768	0	253	R1_denovo_peak_1728	457	22.4698	46.8083	45.7078	82	2R_21	3016750	3017002	1.74e-129	NA
NODE_6365_length_253_cov_2654.949495	2	253	R1_denovo_peak_1729	95	5.74395	10.0199	9.55945	56	3R_28	16752025	16752279	4.97e-110	NA
NODE_6372_length_253_cov_1542.828283	27	252	R1_denovo_peak_1730	47	2.59143	5.04952	4.74687	74	3_scaffold2	1032943	1033197	2.25e-128	NA
NODE_6376_length_253_cov_892.080808	10	179	R1_denovo_peak_1731	21	2.39229	2.34	2.14013	126	2L_2	209820	210072	1.74e-129	NA
NODE_6384_length_253_cov_593.409091	3	253	R1_denovo_peak_1732	56	4.65832	5.98369	5.65539	158	3R_28	27195446	27195698	1.75e-124	NA
NODE_6387_length_253_cov_465.954545	0	253	R1_denovo_peak_1733	33	3.0958	3.61922	3.36505	80	3L_1	584006	584258	3.76e-126	NA
NODE_638_length_532_cov_3735.731656	5	532	R1_denovo_peak_1734	415	20.8967	42.591	41.5331	164	NA				NA
NODE_6393_length_253_cov_256.252525	0	171	R1_denovo_peak_1735	22	2.4933	2.4268	2.22478	14	2R_21	8435787	8436039	3.73e-131	NA
NODE_6394_length_253_cov_231.550505	0	170	R1_denovo_peak_1736	42	3.74497	4.57394	4.29134	106	NA				NA
NODE_6402_length_253_cov_8.580808	7	253	R1_denovo_peak_1737	1461	52.0881	147.729	146.194	134	Contig79	9231	9483	3.73e-131	DOC2_DM#Non-LTR_retrotransposon/Jockey	1611	1803	2.42e-71
NODE_6404_length_253_cov_4.272727	0	253	R1_denovo_peak_1738	2195	78.64	221.38	219.588	120	3R_5	24607	24859	1.74e-129	NA
NODE_6409_length_253_cov_1.636364	0	253	R1_denovo_peak_1739	4675	149.799	470	467.513	124	Contig119	44183	44435	3.73e-131	G2_DM#Non-LTR_retrotransposon/Jockey	2556	2808	1.73e-127
NODE_640_length_532_cov_1649.658281	0	430	R1_denovo_peak_1740	144	8.9807	14.9955	14.4016	366	NA				NA
NODE_6411_length_252_cov_1.424242	26	236	R1_denovo_peak_1741	33	3.0958	3.61922	3.36505	86	3Cen_36_D1605_2	5926	6176	6.77e-69	DODECA_SAT#Satellite	197	440	5.33e-53
NODE_643_length_531_cov_2627.044118	4	477	R1_denovo_peak_1742	338	17.8009	34.8277	33.8563	208	NA				NA
NODE_6478_length_252_cov_6908.096447	9	252	R1_denovo_peak_1743	182	7.53529	18.9564	18.264	150	Y_Contig26	121936	122187	1.34e-130	dmel.rDNA.ITS2#Satellite	25	144	1.16e-44
NODE_6481_length_252_cov_2740.380711	0	250	R1_denovo_peak_1744	1080	44.8891	109.497	108.093	92	3R_28	26664990	26665241	1.34e-130	NA
NODE_6483_length_252_cov_2532.710660	0	211	R1_denovo_peak_1745	75	5.48527	7.97446	7.57999	75	3_scaffold2	1660118	1660353	1.05e-121	NA
NODE_6484_length_252_cov_2443.030457	0	252	R1_denovo_peak_1746	71	4.85869	7.55286	7.16745	121	3R_28	4813231	4813480	2.91e-122	NA
NODE_6485_length_252_cov_2401.720812	6	252	R1_denovo_peak_1747	169	7.86582	17.6458	16.9881	139	2R_21	21617316	21617567	6.22e-129	TAHRE#Non-LTR_retrotransposon/Jockey	4044	4295	6.29e-117
NODE_6488_length_252_cov_1925.045685	1	252	R1_denovo_peak_1748	219	12.7329	22.76	21.99	171	3R_28	13801784	13802035	1.34e-130	NA
NODE_6489_length_252_cov_1894.725888	0	235	R1_denovo_peak_1749	67	5.24296	7.15304	6.78832	139	2L_1	334494	334745	6.22e-129	NA
NODE_6490_length_252_cov_1858.086294	26	252	R1_denovo_peak_1750	26	2.20057	2.87366	2.65063	70	2R_21	513115	513366	1.34e-130	Copia-1_DBi-I#LTR/Copia	4353	4492	2.52e-41
NODE_6491_length_252_cov_1785.350254	0	250	R1_denovo_peak_1751	133	8.65117	13.8799	13.3085	107	2R_21	4233431	4233682	2.91e-122	NA
NODE_6499_length_252_cov_1265.644670	41	220	R1_denovo_peak_1752	82	2.70219	8.61711	8.20244	128	3_scaffold1	2788001	2788255	3.04e-92	DODECA_SAT#Satellite	130	384	6.66e-77
NODE_6500_length_252_cov_1207.939086	0	241	R1_denovo_peak_1753	115	7.7395	12.02	11.5019	135	3L_1	12335537	12335788	2.89e-127	NA
NODE_6501_length_252_cov_1185.741117	35	252	R1_denovo_peak_1754	46	3.84534	4.93493	4.63471	127	2L_2	219661	219912	1.34e-130	NA
NODE_6502_length_252_cov_1108.497462	0	252	R1_denovo_peak_1755	72	5.12712	7.68845	7.2977	124	3R_28	10503943	10504194	1.34e-130	NA
NODE_6503_length_252_cov_991.446701	0	248	R1_denovo_peak_1756	58	4.6437	6.17282	5.83232	75	3L_1	4573254	4573505	6.26e-124	NA
NODE_6507_length_252_cov_888.142132	3	252	R1_denovo_peak_1757	85	6.1916	8.99415	8.56173	119	2L_1	7169207	7169458	6.22e-129	NA
NODE_6508_length_252_cov_884.588832	0	252	R1_denovo_peak_1758	161	8.22239	16.8139	16.1736	117	2R_21	3844123	3844374	6.22e-129	NA
NODE_6510_length_252_cov_815.512690	0	252	R1_denovo_peak_1759	124	8.23893	12.9572	12.413	77	2L_1	20286683	20286934	1.34e-130	NA
NODE_6511_length_252_cov_756.279188	0	249	R1_denovo_peak_1760	92	6.65475	9.74487	9.29998	171	2R_21	13131237	13131488	1.34e-130	NA
NODE_6516_length_252_cov_614.964467	1	252	R1_denovo_peak_1761	36	3.16547	3.88351	3.62147	169	3R_28	19048937	19049186	4.87e-120	NA
NODE_6518_length_252_cov_482.893401	0	220	R1_denovo_peak_1762	176	10.6476	18.3052	17.629	64	2L_1	5047565	5047816	2.89e-127	NA
NODE_6540_length_252_cov_4.091371	0	252	R1_denovo_peak_1763	2013	74.1504	203.119	201.388	146	Contig119	44652	44903	1.35e-125	G2_DM#Non-LTR_retrotransposon/Jockey	2164	2339	2.36e-86
NODE_6543_length_252_cov_2.670051	0	252	R1_denovo_peak_1764	1072	32.6946	108.694	107.293	150	Contig119	41195	41443	2.89e-127	DOC2_DM#Non-LTR_retrotransposon/Jockey	4358	4623	1.79e-102
NODE_6552_length_252_cov_1.172589	1	252	R1_denovo_peak_1765	195	11.6092	20.253	19.53	115	Y_Contig26	14721	14972	1.34e-130	G2_DM#Non-LTR_retrotransposon/Jockey	2427	2678	6.16e-132
NODE_657_length_528_cov_4139.281184	0	515	R1_denovo_peak_1766	46	2.30859	4.93363	4.63378	373	4_2	1310248	1310775	0	TART-A#Non-LTR_retrotransposon/Jockey	7985	8512	0
NODE_659_length_528_cov_524.384778	0	343	R1_denovo_peak_1767	71	5.41765	7.55475	7.16745	189	NA				NA
NODE_6608_length_251_cov_71810.704082	0	251	R1_denovo_peak_1768	6495	149.107	652.423	649.519	108	Contig119	57239	57487	4.82e-125	NA
NODE_6615_length_251_cov_2730.545918	0	248	R1_denovo_peak_1769	237	12.5149	24.5286	23.7256	35	X_1	3089708	3089958	2.36e-88	NA
NODE_6619_length_251_cov_2297.040816	0	251	R1_denovo_peak_1770	218	10.3666	22.5968	21.8347	97	2L_1	7371635	7371885	4.78e-130	NA
NODE_6623_length_251_cov_1822.765306	0	196	R1_denovo_peak_1771	130	8.51345	13.5969	13.0382	73	2R_21	14065583	14065833	2.23e-128	NA
NODE_6624_length_251_cov_1710.780612	2	251	R1_denovo_peak_1772	195	10.8825	20.2694	19.5452	165	2R_21	14716006	14716241	3e-97	NA
NODE_6625_length_251_cov_1668.515306	72	251	R1_denovo_peak_1773	28	2.59838	3.12441	2.89822	70	2L_1	21359219	21359469	4.78e-130	NA
NODE_6626_length_251_cov_1491.632653	0	251	R1_denovo_peak_1774	95	5.98072	10.0524	9.5907	138	3L_1	3107939	3108189	2.24e-123	NA
NODE_6628_length_251_cov_1449.377551	0	251	R1_denovo_peak_1775	69	5.06228	7.30425	6.9343	91	3L_1	4968175	4968425	2.24e-123	NA
NODE_6636_length_251_cov_880.132653	0	251	R1_denovo_peak_1776	124	8.23893	12.9572	12.413	80	3L_1	15421937	15422187	2.23e-128	NA
NODE_6640_length_251_cov_688.663265	0	225	R1_denovo_peak_1777	55	4.49396	5.83047	5.50748	87	3R_28	22564947	22565197	2.23e-128	NA
NODE_6653_length_251_cov_312.795918	0	199	R1_denovo_peak_1778	22	2.4933	2.4268	2.22478	33	3L_1	10037776	10038026	1.04e-126	NA
NODE_666_length_526_cov_21160.445860	4	526	R1_denovo_peak_1779	2046	44.5325	206.417	204.675	338	Contig79	7069	7594	0	G2_DM#Non-LTR_retrotransposon/Jockey	1160	1405	1.11e-82
NODE_6675_length_251_cov_1.612245	5	231	R1_denovo_peak_1780	628	10.4784	64.0921	62.8779	101	Contig79	23253	23503	4.78e-130	DOC#Non-LTR_retrotransposon/Jockey	4228	4478	4.77e-128
NODE_66_length_901_cov_1370.269504	3	872	R1_denovo_peak_1781a	154	9.73692	16.1016	15.4769	124	NA				NA
NODE_66_length_901_cov_1370.269504	3	872	R1_denovo_peak_1781b	146	9.2874	15.2114	14.6051	371	NA				NA
NODE_66_length_901_cov_1370.269504	3	872	R1_denovo_peak_1781c	109	7.48994	11.4398	10.937	749	NA				NA
NODE_672_length_525_cov_1058.631915	0	523	R1_denovo_peak_1782	265	14.705	27.3612	26.509	187	NA				NA
NODE_6739_length_250_cov_8214.579487	0	250	R1_denovo_peak_1783	435	20.3562	44.6608	43.5829	156	3L_1	9045819	9046068	1.71e-129	NA
NODE_6742_length_250_cov_4381.523077	0	183	R1_denovo_peak_1784	476	23.2188	48.7746	47.6579	80	NA				NA
NODE_6746_length_250_cov_2376.528205	0	144	R1_denovo_peak_1785	116	6.31073	12.1488	11.6289	72	X_1	18414732	18414981	1.71e-129	NA
NODE_6749_length_250_cov_1989.461538	0	248	R1_denovo_peak_1786	295	11.0584	30.4287	29.5253	101	2R_21	1766624	1766873	1.71e-129	NA
NODE_6750_length_250_cov_1973.861538	0	250	R1_denovo_peak_1787	139	8.98793	14.5121	13.9284	154	3R_28	8089005	8089254	1.71e-129	NA
NODE_6751_length_250_cov_1787.405128	0	237	R1_denovo_peak_1788	33	2.48886	3.62117	3.36691	67	2R_18	144622	144872	7.97e-128	Gypsy2_I#LTR/Gypsy	294	546	1.04e-114
NODE_6755_length_250_cov_1335.974359	0	173	R1_denovo_peak_1789	30	2.71666	3.32321	3.08983	117	2L_2	1952582	1952834	4.83e-120	NA
NODE_6759_length_250_cov_1064.641026	0	250	R1_denovo_peak_1790	68	5.3238	7.18865	6.82056	140	3R_28	17128260	17128509	1.73e-124	NA
NODE_6760_length_250_cov_1026.876923	0	247	R1_denovo_peak_1791	106	7.07363	11.1306	10.6398	72	3L_1	8561420	8561669	1.71e-129	NA
NODE_6763_length_250_cov_944.728205	4	250	R1_denovo_peak_1792	576	26.9638	58.8047	57.622	167	3R_28	15195270	15195519	1.71e-129	NA
NODE_6768_length_250_cov_511.230769	0	249	R1_denovo_peak_1793	85	6.1916	8.99415	8.56173	86	3R_28	7599810	7600059	1.71e-129	NA
NODE_6796_length_250_cov_2.471795	0	248	R1_denovo_peak_1794	555	10.5161	56.712	55.5441	125	Contig79	38961	39210	1.71e-129	DOC2_DM#Non-LTR_retrotransposon/Jockey	488	676	1.41e-83
NODE_6865_length_249_cov_14218.515464	0	249	R1_denovo_peak_1795	410	15.1239	42.1436	41.0908	159	3L_1	10671292	10671539	4.81e-120	NA
NODE_6867_length_249_cov_4279.551546	1	249	R1_denovo_peak_1796	572	19.8085	58.4636	57.2844	130	Y_Contig29	41548	41774	1.05e-111	TART_B1#Non-LTR_retrotransposon/Jockey	3915	4141	4.83e-113
NODE_6868_length_249_cov_4132.108247	7	249	R1_denovo_peak_1797	168	9.47455	17.4552	16.8011	162	2R_21	1077396	1077644	6.13e-129	NA
NODE_6869_length_249_cov_4036.922680	0	249	R1_denovo_peak_1798	191	11.3131	19.835	19.125	147	3R_28	20697828	20698076	6.13e-129	NA
NODE_686_length_521_cov_6806.952790	22	521	R1_denovo_peak_1799a	330	12.2707	34.0447	33.0887	165	Y_Contig29	43273	43793	0	TART_B1#Non-LTR_retrotransposon/Jockey	5640	6160	0
NODE_686_length_521_cov_6806.952790	22	521	R1_denovo_peak_1799b	286	13.4372	29.5829	28.694	349	Y_Contig29	43273	43793	0	TART_B1#Non-LTR_retrotransposon/Jockey	5640	6160	0
NODE_6870_length_249_cov_3831.948454	76	249	R1_denovo_peak_1800	30	2.09519	3.24369	3.01175	69	Contig135	100411	100659	6.13e-129	NA
NODE_6871_length_249_cov_3777.989691	0	249	R1_denovo_peak_1801	338	17.8009	34.8277	33.8563	95	NA				NA
NODE_6873_length_249_cov_3672.902062	0	249	R1_denovo_peak_1802	213	11.9743	22.1384	21.3788	120	3L_1	5357963	5358225	1.75e-109	NA
NODE_6874_length_249_cov_3470.159794	0	249	R1_denovo_peak_1803	69	3.16873	7.30316	6.9343	119	2R_21	4709907	4710155	6.13e-129	NA
NODE_6877_length_249_cov_3092.309278	0	191	R1_denovo_peak_1804	93	6.58585	9.7788	9.33099	91	NA				NA
NODE_687_length_521_cov_4438.575107	44	253	R1_denovo_peak_1805	130	4.08562	13.5792	13.0308	96	X_1	1960979	1961499	0	Stalker2_I#LTR/Gypsy	1884	2405	0
NODE_6889_length_249_cov_1924.510309	0	249	R1_denovo_peak_1806	247	13.9311	25.5476	24.7259	167	X_1	15686822	15687070	6.18e-124	NA
NODE_6890_length_249_cov_1903.134021	0	249	R1_denovo_peak_1807	144	8.9807	14.9955	14.4016	68	3L_1	6123974	6124222	2.85e-127	NA
NODE_6892_length_249_cov_1872.067010	4	249	R1_denovo_peak_1808	161	9.98212	16.8015	16.1617	165	Y_Contig141	142426	142674	2.85e-127	NA
NODE_6894_length_249_cov_1646.190722	2	249	R1_denovo_peak_1809	86	5.98393	9.0543	8.61934	162	3R_28	24140443	24140691	6.13e-129	NA
NODE_6896_length_249_cov_1552.206186	0	246	R1_denovo_peak_1810	85	6.1916	8.99415	8.56173	149	3L_1	9620902	9621150	2.85e-127	NA
NODE_6897_length_249_cov_1477.432990	3	147	R1_denovo_peak_1811	100	6.96555	10.4843	10.0067	81	2L_1	14778623	14778871	6.13e-129	NA
NODE_6898_length_249_cov_1384.489691	0	172	R1_denovo_peak_1812	63	4.31787	6.65734	6.30717	70	2R_21	17898263	17898510	1.05e-111	NA
NODE_6899_length_249_cov_1253.010309	5	249	R1_denovo_peak_1813	71	5.41765	7.55475	7.16745	145	NA				NA
NODE_6900_length_249_cov_1107.056701	8	174	R1_denovo_peak_1814	105	7.18456	11.0337	10.5486	105	X_1	18680438	18680686	2.85e-127	NA
NODE_6902_length_249_cov_1099.670103	0	244	R1_denovo_peak_1815	38	3.49062	4.06538	3.80054	75	3L_4	67260	67508	6.13e-129	NA
NODE_6907_length_249_cov_931.453608	4	249	R1_denovo_peak_1816	48	3.58651	5.17048	4.86592	161	2R_20	1792140	1792388	2.85e-127	NA
NODE_6909_length_249_cov_873.092784	9	249	R1_denovo_peak_1817	33	2.98929	3.6076	3.36301	121	2L_1	1312747	1312995	2.85e-127	NA
NODE_6910_length_249_cov_866.659794	0	180	R1_denovo_peak_1818	45	3.99285	4.83581	4.54788	29	2L_1	7011315	7011563	6.13e-129	NA
NODE_6913_length_249_cov_682.417526	5	249	R1_denovo_peak_1819	99	6.4429	10.4448	9.97889	148	2R_20	294902	295150	2.85e-127	NA
NODE_6920_length_249_cov_501.469072	1	249	R1_denovo_peak_1820	25	2.72063	2.7635	2.5425	124	3L_1	11898153	11898405	1.06e-106	NA
NODE_6941_length_249_cov_2.680412	0	249	R1_denovo_peak_1821	877	37.9235	89.0993	87.7695	93	3R_5	25012	25261	1.35e-115	NA
NODE_69_length_894_cov_3497.288439	42	233	R1_denovo_peak_1822	170	4.22917	17.6606	17.0028	101	2L_1	7019609	7020504	0	HMSBEAGLE_I#LTR/Gypsy	5921	6529	0
NODE_69_length_894_cov_3497.288439	384	571	R1_denovo_peak_1823	108	2.95431	11.3212	10.8278	80	2L_1	7019609	7020504	0	HMSBEAGLE_I#LTR/Gypsy	5921	6529	0
NODE_7006_length_248_cov_30682.963731	0	248	R1_denovo_peak_1824	2021	38.0048	203.877	202.144	129	3L_10	808992	809239	1.02e-126	DOC2_DM#Non-LTR_retrotransposon/Jockey	3747	3994	1.02e-124
NODE_7007_length_248_cov_12575.378238	0	246	R1_denovo_peak_1825	411	4.7273	42.1971	41.1442	107	Contig119	47423	47608	6.42e-94	DMRT1B#Non-LTR_retrotransposon/R1	4809	4994	6.41e-92
NODE_7008_length_248_cov_10426.347150	0	248	R1_denovo_peak_1826	666	28.1395	67.8646	66.6311	116	3L_1	21525752	21525999	2.2e-128	NA
NODE_7013_length_248_cov_4127.575130	4	248	R1_denovo_peak_1827	119	4.09822	12.4791	11.9494	168	2R_21	1968202	1968448	3.7e-121	NA
NODE_7015_length_248_cov_2954.481865	19	248	R1_denovo_peak_1828	55	3.2584	5.85533	5.53189	147	Y_Contig6	388423	388670	2.2e-128	NA
NODE_7016_length_248_cov_2947.367876	0	246	R1_denovo_peak_1829	195	10.8825	20.2694	19.5452	84	2R_21	9052317	9052564	2.2e-128	NA
NODE_7018_length_248_cov_1853.253886	0	200	R1_denovo_peak_1830	70	5.38842	7.38479	7.01152	125	2R_21	17045541	17045789	2.23e-118	NA
NODE_7021_length_248_cov_1603.217617	0	245	R1_denovo_peak_1831	115	7.7395	12.02	11.5019	109	2R_21	7987627	7987874	4.75e-125	NA
NODE_7022_length_248_cov_1563.388601	0	247	R1_denovo_peak_1832	244	11.9654	25.2946	24.481	127	3L_1	11709808	11710055	2.2e-128	NA
NODE_7023_length_248_cov_1521.248705	0	244	R1_denovo_peak_1833	59	4.78971	6.25338	5.90849	73	3R_28	20467275	20467522	2.2e-128	NA
NODE_7025_length_248_cov_1213.409326	0	248	R1_denovo_peak_1834	71	5.41765	7.55475	7.16745	86	2L_1	1600370	1600617	2.21e-123	NA
NODE_7028_length_248_cov_1131.813472	9	248	R1_denovo_peak_1835	80	5.98927	8.44411	8.04163	99	X_1	5211574	5211821	2.2e-128	NA
NODE_702_length_519_cov_1281.209052	5	206	R1_denovo_peak_1836	55	4.49396	5.83047	5.50748	134	NA				NA
NODE_7033_length_248_cov_927.207254	3	248	R1_denovo_peak_1837	80	5.98927	8.44411	8.04163	147	2R_21	10998889	10999125	2.28e-103	NA
NODE_7038_length_248_cov_466.404145	2	248	R1_denovo_peak_1838	58	4.6437	6.17282	5.83232	144	2L_1	20596466	20596713	2.2e-128	NA
NODE_7041_length_248_cov_333.331606	0	171	R1_denovo_peak_1839	21	2.24698	2.31076	2.11249	19	3R_28	6044292	6044548	1.34e-115	NA
NODE_7049_length_248_cov_153.601036	3	248	R1_denovo_peak_1840	29	2.99357	3.18856	2.9583	72	2L_1	12021454	12021701	2.2e-128	NA
NODE_704_length_518_cov_2387.738661	0	472	R1_denovo_peak_1841	362	18.7248	37.2004	36.2006	376	NA				NA
NODE_7078_length_248_cov_1.031088	0	198	R1_denovo_peak_1842	1103	45.663	111.803	110.389	75	Y_Contig26	128008	128246	2.29e-98	G2_DM#Non-LTR_retrotransposon/Jockey	2884	3027	3.15e-50
NODE_709_length_517_cov_6870.636364	0	347	R1_denovo_peak_1843	198	4.91165	20.5892	19.8633	205	Y_Contig6	95388	95829	0	DOC6_DM#Non-LTR_retrotransposon/Jockey	38	424	0
NODE_7140_length_247_cov_10695.156250	13	247	R1_denovo_peak_1844	569	25.9535	58.1718	56.9934	123	Contig79	31488	31734	7.86e-128	NA
NODE_7144_length_247_cov_4153.062500	0	191	R1_denovo_peak_1845	576	27.0882	58.8453	57.6582	91	3R_28	9789455	9789701	7.86e-128	NA
NODE_7145_length_247_cov_2518.421875	5	247	R1_denovo_peak_1846	56	3.14367	6.00242	5.67391	132	Contig135	98412	98658	7.86e-128	NA
NODE_7147_length_247_cov_2039.666667	0	247	R1_denovo_peak_1847	206	11.9786	21.3897	20.6455	167	2L_1	15634783	15635029	7.86e-128	NA
NODE_7149_length_247_cov_1976.645833	0	145	R1_denovo_peak_1848	271	14.9799	28.0206	27.154	70	NA				NA
NODE_7150_length_247_cov_1848.718750	15	247	R1_denovo_peak_1849	80	4.48194	8.41183	8.01276	148	X_1	111183	111429	7.86e-128	HETA_DSi#Non-LTR_retrotransposon/Jockey	2351	2587	8.43e-76
NODE_7153_length_247_cov_1646.614583	0	247	R1_denovo_peak_1850	265	14.705	27.3612	26.509	72	X_1	20045138	20045384	7.86e-128	NA
NODE_7154_length_247_cov_1486.026042	4	204	R1_denovo_peak_1851	67	5.24296	7.15304	6.78832	135	NA				NA
NODE_7158_length_247_cov_1376.302083	3	247	R1_denovo_peak_1852	29	2.99196	3.21408	2.98241	164	2R_21	857412	857658	7.86e-128	NA
NODE_715_length_516_cov_12860.483731	26	511	R1_denovo_peak_1853	2362	62.8072	238.107	236.261	236	Contig79	19075	19591	0	Jockey-3_DSim#Non-LTR_retrotransposon/Jockey	3720	3765	4.31e-17
NODE_7162_length_247_cov_1052.838542	0	247	R1_denovo_peak_1854	154	9.73692	16.1016	15.4769	89	3L_1	3214915	3215161	7.86e-128	NA
NODE_7163_length_247_cov_1009.463542	0	240	R1_denovo_peak_1855	33	3.26475	3.62789	3.37191	83	2R_20	1058015	1058261	7.86e-128	NA
NODE_7165_length_247_cov_937.468750	0	244	R1_denovo_peak_1856	70	5.38842	7.38479	7.01152	67	3R_28	22038072	22038319	3.66e-126	NA
NODE_7171_length_247_cov_586.093750	0	247	R1_denovo_peak_1857	85	6.1916	8.99415	8.56173	152	2R_21	15787798	15788044	7.86e-128	NA
NODE_7175_length_247_cov_416.098958	0	219	R1_denovo_peak_1858	25	2.6619	2.74817	2.52874	60	NA				NA
NODE_7183_length_247_cov_218.937500	7	247	R1_denovo_peak_1859	42	3.74497	4.57394	4.29134	98	3L_1	649764	650010	7.98e-118	NA
NODE_7192_length_247_cov_7.416667	0	247	R1_denovo_peak_1860	1253	46.1009	126.829	125.362	109	3R_5	22368	22614	3.66e-126	NA
NODE_7197_length_247_cov_2.510417	0	247	R1_denovo_peak_1861	1625	51.362	164.188	162.595	116	Y_Contig26	123402	123648	7.86e-128	Jockey-3_DSim#Non-LTR_retrotransposon/Jockey	1207	1264	9.11e-21
NODE_7199_length_247_cov_1.828125	30	225	R1_denovo_peak_1862	386	9.189	39.719	38.6931	80	X_1	1363860	1364106	7.86e-128	DOC#Non-LTR_retrotransposon/Jockey	3446	3692	3.63e-129
NODE_7203_length_247_cov_1.229167	5	175	R1_denovo_peak_1863	46	3.98928	4.97274	4.67102	106	3R_5	46012	46258	7.98e-118	NA
NODE_7258_length_246_cov_49766.774869	0	246	R1_denovo_peak_1864	3316	90.7562	333.831	331.695	111	Contig119	55635	55880	1.31e-125	NA
NODE_725_length_514_cov_17421.200436	28	394	R1_denovo_peak_1865a	62	1.75773	6.62732	6.27792	179	tig00000039	26326	26839	0	ROO_I#LTR/Pao	7128	7641	0
NODE_725_length_514_cov_17421.200436	28	394	R1_denovo_peak_1865b	95	1.95871	9.95863	9.50353	277	tig00000039	26326	26839	0	ROO_I#LTR/Pao	7128	7641	0
NODE_7260_length_246_cov_6706.910995	1	171	R1_denovo_peak_1866	38	2.18643	4.15344	3.88477	107	3L_1	23356911	23357156	2.82e-127	NOMAD_I#LTR/Gypsy	216	463	7.82e-126
NODE_7261_length_246_cov_4673.910995	0	246	R1_denovo_peak_1867	337	14.5268	34.7084	33.7441	87	Contig119	63554	63757	1.06e-96	NA
NODE_7264_length_246_cov_4491.863874	0	246	R1_denovo_peak_1868	434	21.6706	44.5728	43.4967	153	NA				NA
NODE_7266_length_246_cov_3280.654450	25	224	R1_denovo_peak_1869	154	9.73692	16.1016	15.4769	125	NA				NA
NODE_7268_length_246_cov_2885.570681	0	148	R1_denovo_peak_1870	64	4.07499	6.77774	6.42531	74	2L_1	21311924	21312169	1.32e-120	Baggins1#Non-LTR_retrotransposon/LOA	3315	3417	8.82e-41
NODE_726_length_514_cov_2221.546841	0	409	R1_denovo_peak_1871	130	8.51345	13.5969	13.0382	122	NA				NA
NODE_7271_length_246_cov_2593.209424	0	246	R1_denovo_peak_1872	130	8.16189	13.6099	13.0483	146	X_1	15937688	15937933	2.82e-127	NA
NODE_7274_length_246_cov_2345.931937	0	172	R1_denovo_peak_1873	254	14.2309	26.2444	25.4084	112	NA				NA
NODE_7276_length_246_cov_2101.272251	0	246	R1_denovo_peak_1874	69	5.06228	7.30425	6.9343	76	2R_21	13918127	13918371	1.76e-99	NA
NODE_7283_length_246_cov_1556.821990	0	246	R1_denovo_peak_1875	185	10.7768	19.2096	18.5141	118	3L_1	4905157	4905401	2.19e-123	NA
NODE_7297_length_246_cov_594.602094	5	246	R1_denovo_peak_1876	71	5.41765	7.55475	7.16745	162	X_1	10214068	10214313	2.82e-127	NA
NODE_72_length_887_cov_3114.671875	0	477	R1_denovo_peak_1877	269	14.6404	27.831	26.9721	215	NA				NA
NODE_7300_length_246_cov_461.565445	0	238	R1_denovo_peak_1878	42	3.74497	4.57394	4.29134	119	NA				NA
NODE_7301_length_246_cov_451.722513	0	189	R1_denovo_peak_1879	22	2.32185	2.4761	2.26336	76	2R_21	17392866	17393111	2.82e-127	NA
NODE_7326_length_246_cov_1.335079	34	220	R1_denovo_peak_1880	33	3.0958	3.61922	3.36505	74	Contig119	55632	55877	6.18e-114	NA
NODE_7329_length_246_cov_1.178010	15	237	R1_denovo_peak_1881	21	2.39485	2.30543	2.11249	71	3Cen_27_D1777	4265	4497	5.28e-45	DODECA_SAT#Satellite	263	354	1.16e-24
NODE_735_length_512_cov_1716.231947	160	469	R1_denovo_peak_1882	170	10.4859	17.7233	17.0572	248	NA				NA
NODE_7382_length_245_cov_3099.384211	0	245	R1_denovo_peak_1883	199	11.3756	20.6629	19.9336	124	3L_1	6601139	6601383	2.18e-123	NA
NODE_7383_length_245_cov_2932.942105	0	245	R1_denovo_peak_1884	212	12.3832	21.9921	21.2357	118	3R_28	5341977	5342221	1.01e-126	NA
NODE_7385_length_245_cov_2735.226316	0	245	R1_denovo_peak_1885	86	5.98393	9.0543	8.61934	149	2L_1	20071021	20071139	5.18e-55	NA
NODE_7386_length_245_cov_2663.752632	0	245	R1_denovo_peak_1886	403	18.5003	41.4365	40.3886	71	2L_1	17566183	17566427	1.01e-126	NA
NODE_7387_length_245_cov_2522.142105	0	245	R1_denovo_peak_1887	228	12.573	23.6351	22.8525	76	2L_1	615556	615799	3.63e-126	NA
NODE_7391_length_245_cov_2121.000000	1	245	R1_denovo_peak_1888	68	5.3238	7.18865	6.82056	160	3R_28	21665999	21666243	4.69e-125	NA
NODE_7392_length_245_cov_2094.752632	0	245	R1_denovo_peak_1889	86	5.98393	9.0543	8.61934	80	3R_28	6276544	6276788	1.01e-126	NA
NODE_7396_length_245_cov_1811.326316	0	187	R1_denovo_peak_1890	79	4.98216	8.38158	7.98277	71	3L_1	14980814	14980986	1.81e-74	NA
NODE_7398_length_245_cov_1799.905263	0	245	R1_denovo_peak_1891	269	14.6404	27.831	26.9721	80	2L_1	1333674	1333918	4.69e-125	NA
NODE_7405_length_245_cov_1265.126316	2	245	R1_denovo_peak_1892	99	5.97992	10.4167	9.95164	154	2L_1	17953541	17953785	1.01e-126	NA
NODE_7406_length_245_cov_1153.531579	0	242	R1_denovo_peak_1893	54	4.2726	5.8135	5.49806	78	3L_1	14310037	14310286	1.7e-119	NA
NODE_7408_length_245_cov_899.268421	72	245	R1_denovo_peak_1894	67	5.24296	7.15304	6.78832	86	2L_1	13086566	13086810	1.01e-126	NA
NODE_7409_length_245_cov_847.484211	5	245	R1_denovo_peak_1895	95	6.74095	9.9637	9.50353	158	X_1	10988799	10989043	1.01e-126	NA
NODE_7413_length_245_cov_748.084211	0	161	R1_denovo_peak_1896	115	7.7395	12.02	11.5019	96	3R_28	18806963	18807207	1.01e-126	NA
NODE_7423_length_245_cov_395.321053	24	195	R1_denovo_peak_1897	29	2.99357	3.18856	2.9583	86	Y_scaffold4	1510932	1511176	1.01e-126	Gypsy8-I_Dya#LTR/Gypsy	2961	3206	2.24e-101
NODE_7433_length_245_cov_228.957895	0	245	R1_denovo_peak_1898	81	5.98713	8.56134	8.14709	157	3R_28	8941952	8942197	4.69e-125	NA
NODE_7437_length_245_cov_160.878947	0	218	R1_denovo_peak_1899	21	2.24698	2.31076	2.11249	62	NA				NA
NODE_7450_length_244_cov_4.489474	0	244	R1_denovo_peak_1900	3903	115.552	392.662	390.384	116	3R_5	42365	42608	1.68e-124	NA
NODE_7455_length_245_cov_2.363158	0	245	R1_denovo_peak_1901	681	30.958	69.4157	68.1754	144	Y_Contig26	122951	123195	2.18e-123	Jockey-3_DSim#Non-LTR_retrotransposon/Jockey	4016	4077	5.43e-18
NODE_7457_length_245_cov_2.094737	41	225	R1_denovo_peak_1902	192	4.39928	19.967	19.2566	86	3L_1	16463236	16463480	1.01e-126	DOC#Non-LTR_retrotransposon/Jockey	3879	4123	2.16e-126
NODE_7459_length_245_cov_1.784211	0	245	R1_denovo_peak_1903	1176	45.9178	119.059	117.621	126	3R_5	24648	24891	1.7e-119	NA
NODE_745_length_510_cov_892.736264	62	479	R1_denovo_peak_1904	2685	6.60656	270.502	268.557	194	NA				NA
NODE_7462_length_245_cov_1.663158	23	215	R1_denovo_peak_1905	253	7.84077	26.1492	25.3238	81	Contig79	23244	23488	4.69e-125	DOC#Non-LTR_retrotransposon/Jockey	4243	4487	4.68e-123
NODE_7464_length_245_cov_1.478947	19	245	R1_denovo_peak_1906	1159	47.1866	117.353	115.92	115	Contig79	34980	35231	1.04e-106	NA
NODE_749_length_509_cov_658.870044	0	442	R1_denovo_peak_1907	115	7.7395	12.02	11.5019	228	NA				NA
NODE_7536_length_244_cov_8558.312169	72	229	R1_denovo_peak_1908	162	2.93093	16.8815	16.2313	54	Y_Contig26	119403	119646	7.87e-118	dsim.rDNA.28S_rDNA#Other	1161	1417	1.71e-107
NODE_7537_length_244_cov_5144.349206	0	244	R1_denovo_peak_1909	441	21.2952	45.1903	44.1046	135	3R_28	17353860	17354103	1.68e-124	NA
NODE_7540_length_244_cov_3021.878307	0	244	R1_denovo_peak_1910	203	11.9839	21.0542	20.3157	73	3L_1	11541498	11541741	3.61e-126	NA
NODE_7541_length_244_cov_2711.417989	0	244	R1_denovo_peak_1911	301	16.2529	31.0541	30.1397	137	3L_1	15624338	15624581	1.69e-119	NA
NODE_7542_length_244_cov_2677.047619	0	244	R1_denovo_peak_1912	100	6.96555	10.4843	10.0067	79	2L_1	14474845	14475088	1.68e-124	NA
NODE_7544_length_244_cov_2475.439153	0	244	R1_denovo_peak_1913	49	2.84405	5.25222	4.94498	125	2R_21	6491145	6491388	3.61e-126	NA
NODE_7546_length_244_cov_2429.804233	0	244	R1_denovo_peak_1914	143	8.47723	14.9232	14.3333	116	2R_21	17517291	17517534	3.61e-126	NA
[truncated: 464 more rows]

## Sheet: R2
Table S3. ChIPtigs with MACS peaks
Chiptig	start	end	name	score(int(-10*log10qvalue))	fold-change	-log10pvalue	-log10qvalue	relative summit position to peak start	Match to genome	start	end	evalue	Match to Repbase	start	end	evalue
NODE_10002_length_1720_cov_126.266667	309	1237	R2_denovo_peak_1a	828	2.29053	83.9644	82.8784	244	2R_20	1197520	1199239	0	Gypsy-34_DEl-I#LTR/Gypsy	811	1132	1.34e-86
NODE_10002_length_1720_cov_126.266667	309	1237	R2_denovo_peak_1b	2265	3.33256	228.792	226.538	650	2R_20	1197520	1199239	0	Gypsy-34_DEl-I#LTR/Gypsy	811	1132	1.34e-86
NODE_10002_length_1720_cov_126.266667	1411	1656	R2_denovo_peak_2	237	1.63563	24.3946	23.734	138	2R_20	1197520	1199239	0	Gypsy-34_DEl-I#LTR/Gypsy	811	1132	1.34e-86
NODE_10003_length_1720_cov_96.082282	292	658	R2_denovo_peak_3	454	1.9163	46.3002	45.4912	156	3R_28	25169073	25170736	0	NA
NODE_10004_length_1719_cov_82.698918	676	1082	R2_denovo_peak_4	996	2.4357	100.864	99.6368	193	2L_1	12029703	12031328	0	NA
NODE_10005_length_1718_cov_130.165364	74	464	R2_denovo_peak_5	1004	2.44216	101.643	100.409	184	3R_28	11808286	11810011	0	NA
NODE_10005_length_1718_cov_130.165364	834	1259	R2_denovo_peak_6	1288	2.66798	130.293	128.802	224	3R_28	11808286	11810011	0	NA
NODE_10006_length_1718_cov_103.035478	375	577	R2_denovo_peak_7	154	1.50014	16.0553	15.4541	85	2L_1	1254537	1256254	0	NA
NODE_10006_length_1718_cov_103.035478	1064	1345	R2_denovo_peak_8	226	1.6195	23.321	22.6678	127	2L_1	1254537	1256254	0	NA
NODE_10007_length_1718_cov_99.378833	145	363	R2_denovo_peak_9	210	1.59369	21.6481	21.0066	110	2L_1	12262485	12264194	0	NA
NODE_1000_length_23945_cov_96.379071	436	948	R2_denovo_peak_10	730	2.2002	74.0674	73.0588	199	2R_21	12974968	12983729	0	NA
NODE_1000_length_23945_cov_96.379071	2464	2910	R2_denovo_peak_11	1356	2.7196	137.21	135.656	202	2R_21	12974968	12983729	0	NA
NODE_1000_length_23945_cov_96.379071	3695	4104	R2_denovo_peak_12	1154	2.56475	116.863	115.494	219	2R_21	12974968	12983729	0	NA
NODE_1000_length_23945_cov_96.379071	4868	5738	R2_denovo_peak_13a	1146	2.5583	116.042	114.681	239	2R_21	12974968	12983729	0	NA
NODE_1000_length_23945_cov_96.379071	4868	5738	R2_denovo_peak_13b	758	2.22601	76.8451	75.8152	467	2R_21	12974968	12983729	0	NA
NODE_1000_length_23945_cov_96.379071	4868	5738	R2_denovo_peak_13c	761	2.22923	77.1951	76.1624	602	2R_21	12974968	12983729	0	NA
NODE_1000_length_23945_cov_96.379071	7220	8767	R2_denovo_peak_14a	2136	3.25191	215.808	213.628	355	2R_21	12974968	12983729	0	NA
NODE_1000_length_23945_cov_96.379071	7220	8767	R2_denovo_peak_14b	1146	2.5583	116.042	114.681	881	2R_21	12974968	12983729	0	NA
NODE_1000_length_23945_cov_96.379071	7220	8767	R2_denovo_peak_14c	800	2.26472	81.087	80.024	1329	2R_21	12974968	12983729	0	NA
NODE_1000_length_23945_cov_96.379071	9537	9830	R2_denovo_peak_15	598	2.07115	60.7967	59.8861	139	2R_21	12974968	12983729	0	NA
NODE_1000_length_23945_cov_96.379071	11448	12719	R2_denovo_peak_16a	1910	3.10673	193.123	191.097	230	2R_21	12974968	12983729	0	NA
NODE_1000_length_23945_cov_96.379071	11448	12719	R2_denovo_peak_16b	1378	2.73573	139.399	137.825	966	2R_21	12974968	12983729	0	NA
NODE_1000_length_23945_cov_96.379071	13422	14252	R2_denovo_peak_17a	1015	2.45183	102.815	101.571	231	2R_21	12974968	12983729	0	NA
NODE_1000_length_23945_cov_96.379071	13422	14252	R2_denovo_peak_17b	602	2.07438	61.1155	60.2026	564	2R_21	12974968	12983729	0	NA
NODE_1000_length_23945_cov_96.379071	15295	16280	R2_denovo_peak_18a	1054	2.48409	106.759	105.48	210	2R_21	12974968	12983729	0	NA
NODE_1000_length_23945_cov_96.379071	15295	16280	R2_denovo_peak_18b	946	2.39376	95.8597	94.6749	808	2R_21	12974968	12983729	0	NA
NODE_1000_length_23945_cov_96.379071	17028	18198	R2_denovo_peak_19a	965	2.40989	97.7728	96.5718	372	2R_21	12974968	12983729	0	NA
NODE_1000_length_23945_cov_96.379071	17028	18198	R2_denovo_peak_19b	689	2.16149	69.977	68.9993	886	2R_21	12974968	12983729	0	NA
NODE_1000_length_23945_cov_96.379071	18683	19325	R2_denovo_peak_20a	561	2.03244	57.0225	56.1388	184	2R_21	12974968	12983729	0	NA
NODE_1000_length_23945_cov_96.379071	18683	19325	R2_denovo_peak_20b	169	1.52594	17.5228	16.9107	545	2R_21	12974968	12983729	0	NA
NODE_1000_length_23945_cov_96.379071	19537	19836	R2_denovo_peak_21	362	1.80661	37.0376	36.2913	152	2R_21	12974968	12983729	0	NA
NODE_1000_length_23945_cov_96.379071	20207	20605	R2_denovo_peak_22	865	2.32279	87.6159	86.5001	200	2R_21	12974968	12983729	0	NA
NODE_1000_length_23945_cov_96.379071	20840	21202	R2_denovo_peak_23	868	2.32602	87.9843	86.8654	185	2R_21	12974968	12983729	0	NA
NODE_1000_length_23945_cov_96.379071	21687	22187	R2_denovo_peak_24	865	2.32279	87.6159	86.5001	199	2R_21	12974968	12983729	0	NA
NODE_10010_length_1717_cov_105.688327	247	957	R2_denovo_peak_25	1245	2.63572	126.037	124.585	482	3L_1	24520733	24522449	0	DOC3_DM#Non-LTR_retrotransposon/Jockey	3218	3521	2.7e-133
NODE_10011_length_1717_cov_87.753309	466	648	R2_denovo_peak_26	130	1.45497	13.6289	13.0461	102	2L_1	19968711	19970445	0	NA
NODE_10015_length_1715_cov_140.972289	51	698	R2_denovo_peak_27	2270	3.33578	229.316	227.06	271	3L_1	9294109	9295820	0	NA
NODE_10015_length_1715_cov_140.972289	1314	1604	R2_denovo_peak_28	277	1.6937	28.433	27.7447	158	3L_1	9294109	9295820	0	NA
NODE_10016_length_1715_cov_84.104819	115	848	R2_denovo_peak_29a	576	2.04857	58.5832	57.6885	151	2R_21	14105386	14107101	0	NA
NODE_10016_length_1715_cov_84.104819	115	848	R2_denovo_peak_29b	298	1.72274	30.5523	29.8497	612	2R_21	14105386	14107101	0	NA
NODE_10018_length_1714_cov_99.800482	375	1102	R2_denovo_peak_30a	1187	2.59056	120.169	118.771	200	3L_1	5344874	5346587	0	NA
NODE_10018_length_1714_cov_99.800482	375	1102	R2_denovo_peak_30b	100	1.39367	10.6334	10.0747	619	3L_1	5344874	5346587	0	NA
NODE_10019_length_1714_cov_83.303797	555	1223	R2_denovo_peak_31a	786	2.25182	79.6632	78.6114	201	2L_1	16877127	16878840	0	NA
NODE_10019_length_1714_cov_83.303797	555	1223	R2_denovo_peak_31b	713	2.18407	72.3518	71.3563	474	2L_1	16877127	16878840	0	NA
NODE_1001_length_23911_cov_91.558350	342	1353	R2_denovo_peak_32a	284	1.70338	29.1321	28.4391	145	X_1	13159057	13171158	0	NA
NODE_1001_length_23911_cov_91.558350	342	1353	R2_denovo_peak_32b	192	1.56466	19.8323	19.2036	667	X_1	13159057	13171158	0	NA
NODE_1001_length_23911_cov_91.558350	342	1353	R2_denovo_peak_32c	199	1.57756	20.6305	19.9962	864	X_1	13159057	13171158	0	NA
NODE_1001_length_23911_cov_91.558350	2287	2573	R2_denovo_peak_33	381	1.8292	38.8735	38.1148	139	X_1	13159057	13171158	0	NA
NODE_1001_length_23911_cov_91.558350	2751	3320	R2_denovo_peak_34	650	2.12277	65.9793	65.0311	355	X_1	13159057	13171158	0	NA
NODE_1001_length_23911_cov_91.558350	3955	4499	R2_denovo_peak_35	564	2.03567	57.3333	56.4475	337	X_1	13159057	13171158	0	NA
NODE_1001_length_23911_cov_91.558350	4813	4997	R2_denovo_peak_36	143	1.48078	14.9931	14.3999	97	X_1	13159057	13171158	0	NA
NODE_1001_length_23911_cov_91.558350	5444	6338	R2_denovo_peak_37a	172	1.5324	17.8988	17.284	166	X_1	13159057	13171158	0	NA
NODE_1001_length_23911_cov_91.558350	5444	6338	R2_denovo_peak_37b	268	1.6808	27.5124	26.8303	662	X_1	13159057	13171158	0	NA
NODE_1001_length_23911_cov_91.558350	7085	7484	R2_denovo_peak_38	85	1.35819	9.06015	8.51468	168	X_1	13159057	13171158	0	NA
NODE_1001_length_23911_cov_91.558350	7703	8716	R2_denovo_peak_39a	194	1.56788	20.0304	19.4004	417	X_1	13159057	13171158	0	NA
NODE_1001_length_23911_cov_91.558350	7703	8716	R2_denovo_peak_39b	228	1.62273	23.5341	22.8794	870	X_1	13159057	13171158	0	NA
NODE_1001_length_23911_cov_91.558350	9456	11095	R2_denovo_peak_40a	362	1.80661	37.0376	36.2913	196	X_1	13159057	13171158	0	NA
NODE_1001_length_23911_cov_91.558350	9456	11095	R2_denovo_peak_40b	362	1.80661	37.0376	36.2913	312	X_1	13159057	13171158	0	NA
NODE_1001_length_23911_cov_91.558350	9456	11095	R2_denovo_peak_40c	472	1.93566	48.0232	47.2025	517	X_1	13159057	13171158	0	NA
NODE_1001_length_23911_cov_91.558350	9456	11095	R2_denovo_peak_40d	125	1.44529	13.1329	12.554	1054	X_1	13159057	13171158	0	NA
NODE_1001_length_23911_cov_91.558350	9456	11095	R2_denovo_peak_40e	123	1.44207	12.9696	12.3919	1299	X_1	13159057	13171158	0	NA
NODE_1001_length_23911_cov_91.558350	11536	12141	R2_denovo_peak_41a	216	1.60337	22.2689	21.623	162	X_1	13159057	13171158	0	NA
NODE_1001_length_23911_cov_91.558350	11536	12141	R2_denovo_peak_41b	133	1.46142	13.9643	13.3789	460	X_1	13159057	13171158	0	NA
NODE_1001_length_23911_cov_91.558350	12979	13889	R2_denovo_peak_42	865	2.32279	87.6159	86.5001	419	X_1	13159057	13171158	0	NA
NODE_1001_length_23911_cov_91.558350	14107	15068	R2_denovo_peak_43a	460	1.92275	46.8717	46.0588	199	X_1	13159057	13171158	0	NA
NODE_1001_length_23911_cov_91.558350	14107	15068	R2_denovo_peak_43b	765	2.23246	77.5458	76.5104	485	X_1	13159057	13171158	0	NA
NODE_1001_length_23911_cov_91.558350	14107	15068	R2_denovo_peak_43c	765	2.23246	77.5458	76.5104	594	X_1	13159057	13171158	0	NA
NODE_1001_length_23911_cov_91.558350	15470	16163	R2_denovo_peak_44a	740	2.20988	75.1044	74.0879	191	X_1	13159057	13171158	0	NA
NODE_1001_length_23911_cov_91.558350	15470	16163	R2_denovo_peak_44b	647	2.11955	65.6505	64.7047	475	X_1	13159057	13171158	0	NA
NODE_1001_length_23911_cov_91.558350	16773	16937	R2_denovo_peak_45	62	1.30012	6.74841	6.22404	89	X_1	13159057	13171158	0	NA
NODE_1001_length_23911_cov_91.558350	17552	17684	R2_denovo_peak_46	56	1.28399	6.16545	5.64677	61	X_1	13159057	13171158	0	NA
NODE_10021_length_1713_cov_404.262967	124	767	R2_denovo_peak_47	46936	4.68357	4697.28	4693.61	333	X_1	11192026	11193738	0	BLASTOPIA_I#LTR/Gypsy	1	1696	0
NODE_10022_length_1713_cov_118.415561	818	1089	R2_denovo_peak_48	2148	2.80382	217.025	214.839	138	3_scaffold1	2642147	2642725	0	Gypsy12_I#LTR/Gypsy	2552	3128	0
NODE_10025_length_1711_cov_106.221618	660	1196	R2_denovo_peak_49	2223	3.30675	224.608	222.376	286	3_scaffold2	701872	703582	0	DOC4_DM#Non-LTR_retrotransposon/Jockey	2540	2781	7.79e-104
NODE_10026_length_1709_cov_131.535671	240	913	R2_denovo_peak_50	1789	3.02608	180.911	178.979	457	2L_1	13800826	13802536	0	NA
NODE_10026_length_1709_cov_131.535671	1313	1581	R2_denovo_peak_51	335	1.77113	34.2289	33.5016	154	2L_1	13800826	13802536	0	NA
NODE_10027_length_1709_cov_55.091898	486	799	R2_denovo_peak_52	195	1.57111	20.2296	19.5982	179	X_1	14431428	14432918	0	NA
NODE_10029_length_1708_cov_139.820932	19	1392	R2_denovo_peak_53a	3645	4.11327	367.171	364.592	158	3L_5	254516	256223	0	Helena_Ds#Non-LTR_retrotransposon/Jockey	1797	2033	1.02e-92
NODE_10029_length_1708_cov_139.820932	19	1392	R2_denovo_peak_53b	1114	2.53249	112.78	111.448	814	3L_5	254516	256223	0	Helena_Ds#Non-LTR_retrotransposon/Jockey	1797	2033	1.02e-92
NODE_10029_length_1708_cov_139.820932	19	1392	R2_denovo_peak_53c	167	1.52272	17.3362	16.7255	1187	3L_5	254516	256223	0	Helena_Ds#Non-LTR_retrotransposon/Jockey	1797	2033	1.02e-92
NODE_1002_length_23893_cov_83.855818	718	1034	R2_denovo_peak_54a	42	1.24205	4.77289	4.26876	61	2L_1	7842034	7865825	0	NA
NODE_1002_length_23893_cov_83.855818	718	1034	R2_denovo_peak_54b	38	1.22914	4.38068	3.88094	146	2L_1	7842034	7865825	0	NA
NODE_1002_length_23893_cov_83.855818	1562	2449	R2_denovo_peak_55a	413	1.86791	42.1074	41.3269	167	2L_1	7842034	7865825	0	NA
NODE_1002_length_23893_cov_83.855818	1562	2449	R2_denovo_peak_55b	700	2.17116	70.9909	70.0057	677	2L_1	7842034	7865825	0	NA
NODE_1002_length_23893_cov_83.855818	3053	3378	R2_denovo_peak_56	509	1.9776	51.8453	50.998	167	2L_1	7842034	7865825	0	NA
NODE_1002_length_23893_cov_83.855818	3637	4334	R2_denovo_peak_57a	1159	2.56797	117.275	115.902	285	2L_1	7842034	7865825	0	NA
NODE_1002_length_23893_cov_83.855818	3637	4334	R2_denovo_peak_57b	1208	2.60669	122.253	120.835	388	2L_1	7842034	7865825	0	NA
NODE_1002_length_23893_cov_83.855818	8413	9140	R2_denovo_peak_58a	583	2.05502	59.2123	58.3131	206	2L_1	7842034	7865825	0	NA
NODE_1002_length_23893_cov_83.855818	8413	9140	R2_denovo_peak_58b	567	2.03889	57.6448	56.7568	294	2L_1	7842034	7865825	0	NA
NODE_1002_length_23893_cov_83.855818	8413	9140	R2_denovo_peak_58c	779	2.24536	78.9548	77.9085	504	2L_1	7842034	7865825	0	NA
NODE_1002_length_23893_cov_83.855818	9885	11219	R2_denovo_peak_59a	854	2.31311	86.5141	85.4074	199	2L_1	7842034	7865825	0	NA
NODE_1002_length_23893_cov_83.855818	9885	11219	R2_denovo_peak_59b	1484	2.81316	150.081	148.412	674	2L_1	7842034	7865825	0	NA
NODE_1002_length_23893_cov_83.855818	9885	11219	R2_denovo_peak_59c	254	1.66144	26.1561	25.4833	1151	2L_1	7842034	7865825	0	NA
NODE_1002_length_23893_cov_83.855818	11539	12104	R2_denovo_peak_60	1547	2.85832	156.446	154.719	252	2L_1	7842034	7865825	0	NA
NODE_1002_length_23893_cov_83.855818	14336	15659	R2_denovo_peak_61a	1352	2.71637	136.774	135.224	282	2L_1	7842034	7865825	0	NA
NODE_1002_length_23893_cov_83.855818	14336	15659	R2_denovo_peak_61b	894	2.3486	90.5803	89.4399	573	2L_1	7842034	7865825	0	NA
NODE_1002_length_23893_cov_83.855818	14336	15659	R2_denovo_peak_61c	686	2.15826	69.6403	68.6651	1113	2L_1	7842034	7865825	0	NA
NODE_1002_length_23893_cov_83.855818	16050	17596	R2_denovo_peak_62a	1187	2.59056	120.169	118.771	324	2L_1	7842034	7865825	0	NA
NODE_1002_length_23893_cov_83.855818	16050	17596	R2_denovo_peak_62b	920	2.37118	93.2059	92.0435	622	2L_1	7842034	7865825	0	NA
NODE_1002_length_23893_cov_83.855818	16050	17596	R2_denovo_peak_62c	1058	2.48732	107.156	105.874	1249	2L_1	7842034	7865825	0	NA
NODE_1002_length_23893_cov_83.855818	18076	19936	R2_denovo_peak_63a	1220	2.61636	123.51	122.081	312	2L_1	7842034	7865825	0	NA
NODE_1002_length_23893_cov_83.855818	18076	19936	R2_denovo_peak_63b	1159	2.56797	117.275	115.902	405	2L_1	7842034	7865825	0	NA
NODE_1002_length_23893_cov_83.855818	18076	19936	R2_denovo_peak_63c	789	2.25504	80.0181	78.9636	863	2L_1	7842034	7865825	0	NA
NODE_1002_length_23893_cov_83.855818	18076	19936	R2_denovo_peak_63d	865	2.32279	87.6159	86.5001	1596	2L_1	7842034	7865825	0	NA
NODE_10031_length_1707_cov_127.706416	524	1673	R2_denovo_peak_64a	2482	3.46483	250.647	248.296	275	2R_21	505806	507513	0	DMRT1B#Non-LTR_retrotransposon/R1	1902	2337	1.51e-175
NODE_10031_length_1707_cov_127.706416	524	1673	R2_denovo_peak_64b	4394	4.49395	442.143	439.497	831	2R_21	505806	507513	0	DMRT1B#Non-LTR_retrotransposon/R1	1902	2337	1.51e-175
NODE_10032_length_1707_cov_98.271186	513	1474	R2_denovo_peak_65a	308	1.73564	31.5152	30.806	176	X_1	18613317	18614991	0	NA
NODE_10032_length_1707_cov_98.271186	513	1474	R2_denovo_peak_65b	383	1.83242	39.1389	38.3784	882	X_1	18613317	18614991	0	NA
NODE_10034_length_1706_cov_110.348274	222	1215	R2_denovo_peak_66a	573	2.04535	58.2698	57.3773	172	2R_21	19378583	19380299	0	NA
NODE_10034_length_1706_cov_110.348274	222	1215	R2_denovo_peak_66b	142	1.47755	14.8193	14.2274	505	2R_21	19378583	19380299	0	NA
NODE_10034_length_1706_cov_110.348274	222	1215	R2_denovo_peak_66c	172	1.5324	17.8988	17.284	873	2R_21	19378583	19380299	0	NA
NODE_10035_length_1706_cov_65.831012	416	710	R2_denovo_peak_67	454	1.9163	46.3002	45.4912	127	2L_1	15148775	15150513	0	NA
NODE_10036_length_1705_cov_92.281212	1155	1316	R2_denovo_peak_68	90	1.37109	9.61825	9.06801	75	X_1	16266320	16268026	0	NA
NODE_10037_length_1704_cov_92.033960	580	1399	R2_denovo_peak_69a	180	1.5453	18.6615	18.0412	160	3R_28	842745	844449	0	NA
NODE_10037_length_1704_cov_92.033960	580	1399	R2_denovo_peak_69b	452	1.91308	46.0155	45.2084	627	3R_28	842745	844449	0	NA
NODE_10038_length_1704_cov_79.705276	831	1242	R2_denovo_peak_70	734	2.20342	74.4125	73.4013	171	2L_1	11498550	11500253	0	NA
NODE_10039_length_1703_cov_144.470874	104	914	R2_denovo_peak_71	1960	3.13899	198.087	196.024	512	3R_28	18669616	18671318	0	NA
NODE_1003_length_23876_cov_100.007137	219	797	R2_denovo_peak_72	656	2.12922	66.6391	65.6861	392	X_1	9239676	9259212	0	NA
NODE_1003_length_23876_cov_100.007137	1875	3483	R2_denovo_peak_73a	883	2.33892	89.4641	88.333	208	X_1	9239676	9259212	0	NA
NODE_1003_length_23876_cov_100.007137	1875	3483	R2_denovo_peak_73b	1746	2.99704	176.586	174.688	750	X_1	9239676	9259212	0	NA
NODE_1003_length_23876_cov_100.007137	1875	3483	R2_denovo_peak_73c	138	1.4711	14.4745	13.8852	1315	X_1	9239676	9259212	0	NA
NODE_1003_length_23876_cov_100.007137	5741	7666	R2_denovo_peak_74a	277	1.6937	28.433	27.7447	227	X_1	9239676	9259212	0	NA
NODE_1003_length_23876_cov_100.007137	5741	7666	R2_denovo_peak_74b	154	1.50014	16.0553	15.4541	686	X_1	9239676	9259212	0	NA
NODE_1003_length_23876_cov_100.007137	5741	7666	R2_denovo_peak_74c	205	1.58724	21.2385	20.5998	893	X_1	9239676	9259212	0	NA
NODE_1003_length_23876_cov_100.007137	5741	7666	R2_denovo_peak_74d	270	1.68402	27.7413	27.0576	1352	X_1	9239676	9259212	0	NA
NODE_1003_length_23876_cov_100.007137	5741	7666	R2_denovo_peak_74e	443	1.9034	45.1658	44.3646	1580	X_1	9239676	9259212	0	NA
NODE_1003_length_23876_cov_100.007137	9055	9382	R2_denovo_peak_75	57	1.28721	6.28	5.76018	122	X_1	9239676	9259212	0	NA
NODE_1003_length_23876_cov_100.007137	10230	11554	R2_denovo_peak_76a	248	1.65176	25.4892	24.821	373	X_1	9239676	9259212	0	NA
NODE_1003_length_23876_cov_100.007137	10230	11554	R2_denovo_peak_76b	268	1.6808	27.5124	26.8303	918	X_1	9239676	9259212	0	NA
NODE_1003_length_23876_cov_100.007137	13351	13920	R2_denovo_peak_77	580	2.0518	58.8974	58.0004	372	X_1	9239676	9259212	0	NA
NODE_1003_length_23876_cov_100.007137	14385	15672	R2_denovo_peak_78a	342	1.78081	34.9856	34.2531	192	X_1	9239676	9259212	0	NA
NODE_1003_length_23876_cov_100.007137	14385	15672	R2_denovo_peak_78b	286	1.70661	29.3667	28.6721	502	X_1	9239676	9259212	0	NA
NODE_1003_length_23876_cov_100.007137	14385	15672	R2_denovo_peak_78c	266	1.67757	27.2843	26.6037	734	X_1	9239676	9259212	0	NA
NODE_1003_length_23876_cov_100.007137	14385	15672	R2_denovo_peak_78d	272	1.68725	27.9711	27.2859	831	X_1	9239676	9259212	0	NA
NODE_1003_length_23876_cov_100.007137	16989	17834	R2_denovo_peak_79a	130	1.45497	13.6289	13.0461	348	X_1	9239676	9259212	0	NA
NODE_1003_length_23876_cov_100.007137	16989	17834	R2_denovo_peak_79b	158	1.50659	16.4167	15.8128	635	X_1	9239676	9259212	0	NA
NODE_1003_length_23876_cov_100.007137	18096	18819	R2_denovo_peak_80a	67	1.31302	7.23344	6.70447	94	X_1	9239676	9259212	0	NA
NODE_1003_length_23876_cov_100.007137	18096	18819	R2_denovo_peak_80b	61	1.29689	6.6297	6.10646	259	X_1	9239676	9259212	0	NA
NODE_1003_length_23876_cov_100.007137	18096	18819	R2_denovo_peak_80c	123	1.44207	12.9696	12.3919	497	X_1	9239676	9259212	0	NA
NODE_1003_length_23876_cov_100.007137	18949	22909	R2_denovo_peak_81a	312	1.74209	32.0015	31.289	259	X_1	9239676	9259212	0	NA
NODE_1003_length_23876_cov_100.007137	18949	22909	R2_denovo_peak_81b	305	1.73241	31.2732	30.5657	439	X_1	9239676	9259212	0	NA
NODE_1003_length_23876_cov_100.007137	18949	22909	R2_denovo_peak_81c	270	1.68402	27.7413	27.0576	601	X_1	9239676	9259212	0	NA
NODE_1003_length_23876_cov_100.007137	18949	22909	R2_denovo_peak_81d	383	1.83242	39.1389	38.3784	1095	X_1	9239676	9259212	0	NA
NODE_1003_length_23876_cov_100.007137	18949	22909	R2_denovo_peak_81e	381	1.8292	38.8735	38.1148	1775	X_1	9239676	9259212	0	NA
NODE_1003_length_23876_cov_100.007137	18949	22909	R2_denovo_peak_81f	199	1.57756	20.6305	19.9962	2203	X_1	9239676	9259212	0	NA
NODE_1003_length_23876_cov_100.007137	18949	22909	R2_denovo_peak_81g	315	1.74532	32.2458	31.5318	2384	X_1	9239676	9259212	0	NA
NODE_1003_length_23876_cov_100.007137	18949	22909	R2_denovo_peak_81h	370	1.81629	37.8199	37.0683	2705	X_1	9239676	9259212	0	NA
NODE_1003_length_23876_cov_100.007137	18949	22909	R2_denovo_peak_81i	495	1.96147	50.361	49.5241	3242	X_1	9239676	9259212	0	NA
NODE_1003_length_23876_cov_100.007137	18949	22909	R2_denovo_peak_81j	814	2.27762	82.5207	81.4464	3537	X_1	9239676	9259212	0	NA
NODE_10041_length_1702_cov_123.404372	456	1452	R2_denovo_peak_82a	1094	2.51636	110.759	109.445	214	3R_28	26313869	26315570	0	NA
NODE_10041_length_1702_cov_123.404372	456	1452	R2_denovo_peak_82b	1039	2.47119	105.174	103.91	692	3R_28	26313869	26315570	0	NA
NODE_10042_length_1701_cov_113.300729	190	490	R2_denovo_peak_83	248	1.65176	25.4892	24.821	161	2L_1	4831357	4833061	0	NA
NODE_10042_length_1701_cov_113.300729	1012	1339	R2_denovo_peak_84	122	1.43884	12.8071	12.2307	181	2L_1	4831357	4833061	0	NA
NODE_10043_length_1701_cov_99.991495	451	596	R2_denovo_peak_85	35	1.21624	4.00567	3.51029	90	3L_1	9238870	9240574	0	NA
NODE_10043_length_1701_cov_99.991495	1372	1563	R2_denovo_peak_86	128	1.45174	13.4625	12.881	101	3L_1	9238870	9240574	0	NA
NODE_10044_length_1701_cov_56.802552	210	397	R2_denovo_peak_87	103	1.40013	10.9323	10.3711	75	3R_28	19045255	19046955	0	NA
NODE_10046_length_1700_cov_113.451064	133	611	R2_denovo_peak_88	1262	2.64863	127.734	126.265	260	3R_28	9340235	9341943	0	NA
NODE_10046_length_1700_cov_113.451064	1103	1382	R2_denovo_peak_89	243	1.64531	25.0489	24.3837	147	3R_28	9340235	9341943	0	NA
NODE_10048_length_1699_cov_92.931265	79	233	R2_denovo_peak_90	61	1.29689	6.6297	6.10646	73	3R_28	27020940	27022638	0	NA
NODE_1004_length_23854_cov_115.044496	99	541	R2_denovo_peak_91	1330	2.70024	134.601	133.07	202	3R_28	19487540	19495486	0	NA
NODE_1004_length_23854_cov_115.044496	733	2242	R2_denovo_peak_92a	1569	2.87445	158.742	156.996	327	3R_28	19487540	19495486	0	NA
NODE_1004_length_23854_cov_115.044496	733	2242	R2_denovo_peak_92b	509	1.9776	51.8453	50.998	1214	3R_28	19487540	19495486	0	NA
NODE_1004_length_23854_cov_115.044496	2553	3239	R2_denovo_peak_93	1676	2.94865	169.46	167.621	437	3R_28	19487540	19495486	0	NA
NODE_1004_length_23854_cov_115.044496	5121	5720	R2_denovo_peak_94	1444	2.78412	146.041	144.408	321	3R_28	19487540	19495486	0	NA
NODE_1004_length_23854_cov_115.044496	6487	7012	R2_denovo_peak_95	1000	2.43893	101.253	100.022	188	3R_28	19487540	19495486	0	NA
NODE_1004_length_23854_cov_115.044496	7944	9002	R2_denovo_peak_96a	1565	2.87123	158.282	156.539	204	3R_28	19487540	19495486	0	NA
NODE_1004_length_23854_cov_115.044496	7944	9002	R2_denovo_peak_96b	846	2.30666	85.7824	84.6817	809	3R_28	19487540	19495486	0	NA
NODE_1004_length_23854_cov_115.044496	9443	10142	R2_denovo_peak_97a	111	1.41626	11.6966	11.1291	103	3R_28	19487540	19495486	0	NA
NODE_1004_length_23854_cov_115.044496	9443	10142	R2_denovo_peak_97b	647	2.11955	65.6505	64.7047	523	3R_28	19487540	19495486	0	NA
NODE_1004_length_23854_cov_115.044496	11748	12868	R2_denovo_peak_98a	614	2.08729	62.398	61.4759	178	3R_28	19487540	19495486	0	NA
NODE_1004_length_23854_cov_115.044496	11748	12868	R2_denovo_peak_98b	426	1.88404	43.4866	42.6967	446	3R_28	19487540	19495486	0	NA
NODE_1004_length_23854_cov_115.044496	11748	12868	R2_denovo_peak_98c	438	1.89695	44.6031	43.8056	964	3R_28	19487540	19495486	0	NA
NODE_1004_length_23854_cov_115.044496	13058	14462	R2_denovo_peak_99a	1292	2.67121	130.722	129.226	347	3R_28	19487540	19495486	0	NA
NODE_1004_length_23854_cov_115.044496	13058	14462	R2_denovo_peak_99b	912	2.36473	92.4526	91.2965	1219	3R_28	19487540	19495486	0	NA
NODE_1004_length_23854_cov_115.044496	15305	15465	R2_denovo_peak_100	38	1.22914	4.38068	3.88094	63	3R_28	19487540	19495486	0	NA
NODE_1004_length_23854_cov_115.044496	16114	17048	R2_denovo_peak_101	1723	2.98091	174.199	172.321	317	3R_28	19487540	19495486	0	NA
NODE_1004_length_23854_cov_115.044496	17283	17653	R2_denovo_peak_102	310	1.73887	31.7579	31.0471	189	3R_28	19487540	19495486	0	NA
NODE_1004_length_23854_cov_115.044496	17818	18592	R2_denovo_peak_103a	751	2.21955	76.1469	75.1224	240	3R_28	19487540	19495486	0	NA
NODE_1004_length_23854_cov_115.044496	17818	18592	R2_denovo_peak_103b	1283	2.66476	129.865	128.378	558	3R_28	19487540	19495486	0	NA
NODE_1004_length_23854_cov_115.044496	18914	20075	R2_denovo_peak_104a	950	2.39699	96.2412	95.0531	270	3R_28	19487540	19495486	0	NA
NODE_1004_length_23854_cov_115.044496	18914	20075	R2_denovo_peak_104b	793	2.25827	80.3738	79.3165	584	3R_28	19487540	19495486	0	NA
NODE_1004_length_23854_cov_115.044496	18914	20075	R2_denovo_peak_104c	330	1.76468	33.7284	33.0044	1042	3R_28	19487540	19495486	0	NA
NODE_1004_length_23854_cov_115.044496	20497	21553	R2_denovo_peak_105	1876	3.08415	189.675	187.674	499	3R_28	19487540	19495486	0	NA
NODE_1004_length_23854_cov_115.044496	22113	22729	R2_denovo_peak_106a	832	2.29376	84.3267	83.2378	193	3R_28	19487540	19495486	0	NA
NODE_1004_length_23854_cov_115.044496	22113	22729	R2_denovo_peak_106b	789	2.25504	80.0181	78.9636	412	3R_28	19487540	19495486	0	NA
NODE_1004_length_23854_cov_115.044496	23091	23720	R2_denovo_peak_107a	643	2.11632	65.3222	64.3788	272	3R_28	19487540	19495486	0	NA
NODE_1004_length_23854_cov_115.044496	23091	23720	R2_denovo_peak_107b	737	2.20665	74.7582	73.7443	356	3R_28	19487540	19495486	0	NA
NODE_10050_length_1698_cov_139.292149	111	1373	R2_denovo_peak_108a	1317	2.69057	133.303	131.784	362	2R_21	20611489	20613185	0	NA
NODE_10050_length_1698_cov_139.292149	111	1373	R2_denovo_peak_108b	1413	2.76154	142.927	141.322	1036	2R_21	20611489	20613185	0	NA
NODE_10052_length_1698_cov_77.608643	1142	1553	R2_denovo_peak_109	332	1.7679	33.9783	33.2527	162	2R_21	4458538	4460239	0	NA
NODE_10053_length_1696_cov_193.354662	233	929	R2_denovo_peak_110	11481	4.03774	1151.19	1148.19	334	3_scaffold1	400255	401950	0	NA
NODE_10054_length_1696_cov_145.753809	998	1684	R2_denovo_peak_111	65684	13.1949	6572.35	6568.45	351	Contig13	140688	142381	0	STALKER4_I#LTR/Gypsy	1920	2060	3.91e-42
NODE_10055_length_1694_cov_111.718731	77	325	R2_denovo_peak_112	332	1.7679	33.9783	33.2527	106	3L_1	3312325	3313351	0	NA
NODE_10055_length_1694_cov_111.718731	1184	1467	R2_denovo_peak_113	693	2.16471	70.3143	69.3341	126	3L_1	3312325	3313351	0	NA
NODE_10056_length_1694_cov_71.592434	1376	1509	R2_denovo_peak_114	50	1.26786	5.60871	5.09569	77	3L_1	12587471	12589163	0	NA
NODE_10057_length_1693_cov_113.156288	167	1107	R2_denovo_peak_115a	1159	2.56797	117.275	115.902	402	2L_1	9878824	9880508	0	NA
NODE_10057_length_1693_cov_113.156288	167	1107	R2_denovo_peak_115b	530	2.00018	53.9527	53.0907	755	2L_1	9878824	9880508	0	NA
NODE_10058_length_1693_cov_92.036630	182	495	R2_denovo_peak_116	140	1.47433	14.6465	14.0559	105	3R_28	11806637	11808340	0	NA
NODE_1005_length_23827_cov_90.759886	1521	1717	R2_denovo_peak_117	133	1.46142	13.9643	13.3789	94	3L_1	20540385	20557124	0	NA
NODE_1005_length_23827_cov_90.759886	2137	2370	R2_denovo_peak_118	195	1.57111	20.2296	19.5982	117	3L_1	20540385	20557124	0	NA
NODE_1005_length_23827_cov_90.759886	3330	3609	R2_denovo_peak_119	426	1.88404	43.4866	42.6967	136	3L_1	20540385	20557124	0	NA
NODE_1005_length_23827_cov_90.759886	4360	5346	R2_denovo_peak_120a	740	2.20988	75.1044	74.0879	226	3L_1	20540385	20557124	0	NA
NODE_1005_length_23827_cov_90.759886	4360	5346	R2_denovo_peak_120b	592	2.0647	60.1609	59.2549	784	3L_1	20540385	20557124	0	NA
NODE_1005_length_23827_cov_90.759886	5515	5848	R2_denovo_peak_121	454	1.9163	46.3002	45.4912	174	3L_1	20540385	20557124	0	NA
NODE_1005_length_23827_cov_90.759886	7114	7661	R2_denovo_peak_122	723	2.19375	73.3791	72.3758	370	3L_1	20540385	20557124	0	NA
NODE_1005_length_23827_cov_90.759886	9589	10104	R2_denovo_peak_123a	512	1.98082	52.1442	51.2949	158	3L_1	20540385	20557124	0	NA
NODE_1005_length_23827_cov_90.759886	9589	10104	R2_denovo_peak_123b	561	2.03244	57.0225	56.1388	299	3L_1	20540385	20557124	0	NA
NODE_1005_length_23827_cov_90.759886	10347	10595	R2_denovo_peak_124	282	1.70015	28.8983	28.2068	120	3L_1	20540385	20557124	0	NA
NODE_1005_length_23827_cov_90.759886	10841	11436	R2_denovo_peak_125	1886	3.0906	190.658	188.65	364	3L_1	20540385	20557124	0	NA
NODE_1005_length_23827_cov_90.759886	12290	13644	R2_denovo_peak_126a	1718	2.97769	173.723	171.848	226	3L_1	20540385	20557124	0	NA
NODE_1005_length_23827_cov_90.759886	12290	13644	R2_denovo_peak_126b	1666	2.9422	168.518	166.687	1010	3L_1	20540385	20557124	0	NA
NODE_1005_length_23827_cov_90.759886	14791	15433	R2_denovo_peak_127	2004	3.16803	202.593	200.498	265	3L_1	20540385	20557124	0	NA
NODE_1005_length_23827_cov_90.759886	16952	17405	R2_denovo_peak_128	1955	3.13577	197.588	195.529	222	3L_1	20540385	20557124	0	NA
NODE_1005_length_23827_cov_90.759886	17677	18236	R2_denovo_peak_129a	954	2.40022	96.6231	95.4318	224	3L_1	20540385	20557124	0	NA
NODE_1005_length_23827_cov_90.759886	17677	18236	R2_denovo_peak_129b	111	1.41626	11.6966	11.1291	480	3L_1	20540385	20557124	0	NA
NODE_1005_length_23827_cov_90.759886	20108	21508	R2_denovo_peak_130a	1611	2.90349	162.905	161.123	231	3L_1	20540385	20557124	0	NA
NODE_1005_length_23827_cov_90.759886	20108	21508	R2_denovo_peak_130b	1167	2.57443	118.099	116.719	481	3L_1	20540385	20557124	0	NA
NODE_1005_length_23827_cov_90.759886	20108	21508	R2_denovo_peak_130c	373	1.81952	38.0821	37.3287	967	3L_1	20540385	20557124	0	NA
NODE_1005_length_23827_cov_90.759886	20108	21508	R2_denovo_peak_130d	1102	2.52281	111.566	110.244	1232	3L_1	20540385	20557124	0	NA
NODE_1005_length_23827_cov_90.759886	22301	22699	R2_denovo_peak_131	1245	2.63572	126.037	124.585	192	3L_1	20540385	20557124	0	NA
NODE_1005_length_23827_cov_90.759886	23029	23451	R2_denovo_peak_132	1502	2.82606	151.89	150.204	207	3L_1	20540385	20557124	0	NA
NODE_10062_length_1691_cov_89.577017	170	609	R2_denovo_peak_133	810	2.2744	82.1614	81.0899	245	3L_1	13339961	13341650	0	NA
NODE_10063_length_1691_cov_85.363692	228	556	R2_denovo_peak_134	454	1.9163	46.3002	45.4912	144	2L_1	13781547	13783185	0	NA
NODE_10063_length_1691_cov_85.363692	788	1001	R2_denovo_peak_135	152	1.49691	15.8759	15.2761	104	2L_1	13781547	13783185	0	NA
NODE_10065_length_1690_cov_148.985321	434	1545	R2_denovo_peak_136a	30112	10.3978	3014.72	3011.28	403	3L_10	674185	675874	0	TRANSIB2#DNA/CMC-Transib	10	348	3.34e-152
NODE_10065_length_1690_cov_148.985321	434	1545	R2_denovo_peak_136b	25456	10.1229	2548.97	2545.62	653	3L_10	674185	675874	0	TRANSIB2#DNA/CMC-Transib	10	348	3.34e-152
NODE_10066_length_1689_cov_95.553856	712	913	R2_denovo_peak_137	81	1.34851	8.65193	8.11005	61	X_1	14736523	14738193	0	NA
NODE_10068_length_1689_cov_78.290698	934	1151	R2_denovo_peak_138	226	1.6195	23.321	22.6678	102	X_1	8807573	8808639	0	NA
NODE_1006_length_23811_cov_80.554494	624	985	R2_denovo_peak_139	730	2.2002	74.0674	73.0588	197	3R_28	10307577	10315104	0	NA
NODE_1006_length_23811_cov_80.554494	3022	3238	R2_denovo_peak_140	216	1.60337	22.2689	21.623	121	3R_28	10307577	10315104	0	NA
NODE_1006_length_23811_cov_80.554494	4244	4538	R2_denovo_peak_141	291	1.71306	29.8386	29.1408	151	3R_28	10307577	10315104	0	NA
NODE_1006_length_23811_cov_80.554494	5344	5716	R2_denovo_peak_142	580	2.0518	58.8974	58.0004	160	3R_28	10307577	10315104	0	NA
NODE_1006_length_23811_cov_80.554494	5895	6321	R2_denovo_peak_143	713	2.18407	72.3518	71.3563	255	3R_28	10307577	10315104	0	NA
NODE_1006_length_23811_cov_80.554494	7499	7880	R2_denovo_peak_144	370	1.81629	37.8199	37.0683	172	3R_28	10307577	10315104	0	NA
NODE_1006_length_23811_cov_80.554494	8143	8899	R2_denovo_peak_145a	996	2.4357	100.864	99.6368	241	3R_28	10307577	10315104	0	NA
NODE_1006_length_23811_cov_80.554494	8143	8899	R2_denovo_peak_145b	36	1.21946	4.09782	3.60136	731	3R_28	10307577	10315104	0	NA
NODE_1006_length_23811_cov_80.554494	9828	10053	R2_denovo_peak_146	194	1.56788	20.0304	19.4004	123	3R_28	10307577	10315104	0	NA
NODE_1006_length_23811_cov_80.554494	13199	13505	R2_denovo_peak_147	460	1.92275	46.8717	46.0588	166	3R_28	10307577	10315104	0	NA
NODE_1006_length_23811_cov_80.554494	14733	15121	R2_denovo_peak_148	410	1.86468	41.8338	41.0551	158	3R_28	10307577	10315104	0	NA
NODE_1006_length_23811_cov_80.554494	16716	17204	R2_denovo_peak_149	405	1.85823	41.2888	40.5138	248	3R_28	10307577	10315104	0	NA
NODE_1006_length_23811_cov_80.554494	17464	18019	R2_denovo_peak_150	1015	2.45183	102.815	101.571	246	3R_28	10307577	10315104	0	NA
NODE_1006_length_23811_cov_80.554494	20718	21379	R2_denovo_peak_151a	357	1.80016	36.52	35.7772	146	3R_28	10307577	10315104	0	NA
NODE_1006_length_23811_cov_80.554494	20718	21379	R2_denovo_peak_151b	90	1.37109	9.61825	9.06801	564	3R_28	10307577	10315104	0	NA
NODE_10070_length_1688_cov_78.131047	989	1490	R2_denovo_peak_152	1074	2.50023	108.752	107.456	274	3R_28	21193185	21194872	0	NA
NODE_10072_length_1687_cov_64.101103	182	635	R2_denovo_peak_153	1448	2.78735	146.488	144.851	243	3L_4	1674753	1676391	0	PROTOP_B#DNA/P	17	212	1.35e-66
NODE_10075_length_1684_cov_88.851534	1075	1473	R2_denovo_peak_154	1799	3.03253	181.878	179.937	190	3L_1	4635505	4637188	0	NA
NODE_10076_length_1684_cov_137.493554	122	1589	R2_denovo_peak_155a	751	2.21955	76.1469	75.1224	230	Y_Contig10	107412	109106	0	TART-A#Non-LTR_retrotransposon/Jockey	1348	1755	4.75e-81
NODE_10076_length_1684_cov_137.493554	122	1589	R2_denovo_peak_155b	713	2.18407	72.3518	71.3563	375	Y_Contig10	107412	109106	0	TART-A#Non-LTR_retrotransposon/Jockey	1348	1755	4.75e-81
NODE_10076_length_1684_cov_137.493554	122	1589	R2_denovo_peak_155c	3048	3.79066	307.331	304.831	1279	Y_Contig10	107412	109106	0	TART-A#Non-LTR_retrotransposon/Jockey	1348	1755	4.75e-81
NODE_10077_length_1684_cov_132.020258	108	1468	R2_denovo_peak_156a	413	1.86791	42.1074	41.3269	145	2L_1	11546809	11548493	0	NA
NODE_10077_length_1684_cov_132.020258	108	1468	R2_denovo_peak_156b	1142	2.55507	115.633	114.275	811	2L_1	11546809	11548493	0	NA
NODE_10079_length_1682_cov_108.588199	149	1453	R2_denovo_peak_157a	368	1.81307	37.5583	36.8085	386	X_1	9264574	9266241	0	NA
NODE_10079_length_1682_cov_108.588199	149	1453	R2_denovo_peak_157b	386	1.83565	39.4051	38.6428	588	X_1	9264574	9266241	0	NA
NODE_10079_length_1682_cov_108.588199	149	1453	R2_denovo_peak_157c	394	1.84533	40.2078	39.4401	697	X_1	9264574	9266241	0	NA
NODE_10079_length_1682_cov_108.588199	149	1453	R2_denovo_peak_157d	446	1.90662	45.4483	44.6451	1058	X_1	9264574	9266241	0	NA
NODE_1007_length_23800_cov_97.039208	172	389	R2_denovo_peak_158	94	1.38077	10.0474	9.49352	86	3L_1	9361982	9375451	0	NA
NODE_1007_length_23800_cov_97.039208	1400	2812	R2_denovo_peak_159a	1262	2.64863	127.734	126.265	253	3L_1	9361982	9375451	0	NA
NODE_1007_length_23800_cov_97.039208	1400	2812	R2_denovo_peak_159b	1114	2.53249	112.78	111.448	1159	3L_1	9361982	9375451	0	NA
NODE_1007_length_23800_cov_97.039208	3397	4282	R2_denovo_peak_160a	1620	2.90994	163.836	162.046	222	3L_1	9361982	9375451	0	NA
NODE_1007_length_23800_cov_97.039208	3397	4282	R2_denovo_peak_160b	1266	2.65185	128.159	126.687	475	3L_1	9361982	9375451	0	NA
NODE_1007_length_23800_cov_97.039208	5942	6232	R2_denovo_peak_161	480	1.94534	48.8945	48.0677	144	3L_1	9361982	9375451	0	NA
NODE_1007_length_23800_cov_97.039208	7320	7550	R2_denovo_peak_162	263	1.67434	27.0569	26.3779	112	3L_1	9361982	9375451	0	NA
NODE_1007_length_23800_cov_97.039208	8694	9070	R2_denovo_peak_163	710	2.18084	72.0106	71.0177	203	3L_1	9361982	9375451	0	NA
NODE_1007_length_23800_cov_97.039208	10600	11380	R2_denovo_peak_164	1191	2.59378	120.585	119.182	427	3L_1	9361982	9375451	0	NA
NODE_1007_length_23800_cov_97.039208	11610	13778	R2_denovo_peak_165a	1470	2.80348	148.73	147.072	302	3L_1	9361982	9375451	0	NA
NODE_1007_length_23800_cov_97.039208	11610	13778	R2_denovo_peak_165b	727	2.19697	73.7229	72.717	1009	3L_1	9361982	9375451	0	NA
NODE_1007_length_23800_cov_97.039208	11610	13778	R2_denovo_peak_165c	1191	2.59378	120.585	119.182	1527	3L_1	9361982	9375451	0	NA
NODE_1007_length_23800_cov_97.039208	11610	13778	R2_denovo_peak_165d	1191	2.59378	120.585	119.182	1640	3L_1	9361982	9375451	0	NA
NODE_1007_length_23800_cov_97.039208	11610	13778	R2_denovo_peak_165e	239	1.63886	24.6119	23.9498	2038	3L_1	9361982	9375451	0	NA
NODE_1007_length_23800_cov_97.039208	14177	16470	R2_denovo_peak_166a	782	2.24859	79.3087	78.2596	296	3L_1	9361982	9375451	0	NA
NODE_1007_length_23800_cov_97.039208	14177	16470	R2_denovo_peak_166b	887	2.34215	89.8358	88.7015	674	3L_1	9361982	9375451	0	NA
NODE_1007_length_23800_cov_97.039208	14177	16470	R2_denovo_peak_166c	1130	2.54539	114.407	113.06	1101	3L_1	9361982	9375451	0	NA
NODE_1007_length_23800_cov_97.039208	14177	16470	R2_denovo_peak_166d	890	2.34537	90.2077	89.0704	1413	3L_1	9361982	9375451	0	NA
NODE_1007_length_23800_cov_97.039208	14177	16470	R2_denovo_peak_166e	199	1.57756	20.6305	19.9962	1925	3L_1	9361982	9375451	0	NA
NODE_1007_length_23800_cov_97.039208	14177	16470	R2_denovo_peak_166f	266	1.67757	27.2843	26.6037	2083	3L_1	9361982	9375451	0	NA
NODE_1007_length_23800_cov_97.039208	17827	17995	R2_denovo_peak_167	74	1.33238	7.99181	7.45584	74	3L_1	9361982	9375451	0	NA
NODE_1007_length_23800_cov_97.039208	18170	19038	R2_denovo_peak_168a	561	2.03244	57.0225	56.1388	174	3L_1	9361982	9375451	0	NA
NODE_1007_length_23800_cov_97.039208	18170	19038	R2_denovo_peak_168b	1046	2.47764	105.965	104.694	594	3L_1	9361982	9375451	0	NA
NODE_1007_length_23800_cov_97.039208	19196	20490	R2_denovo_peak_169a	1547	2.85832	156.446	154.719	412	3L_1	9361982	9375451	0	NA
NODE_1007_length_23800_cov_97.039208	19196	20490	R2_denovo_peak_169b	883	2.33892	89.4641	88.333	1032	3L_1	9361982	9375451	0	NA
NODE_1007_length_23800_cov_97.039208	21462	22038	R2_denovo_peak_170	666	2.1389	67.6336	66.6732	352	3L_1	9361982	9375451	0	NA
NODE_10081_length_1682_cov_76.376152	894	1321	R2_denovo_peak_171	350	1.79048	35.7492	35.0116	195	3R_28	9390312	9391965	0	NA
NODE_10082_length_1681_cov_94.766913	227	631	R2_denovo_peak_172	1857	3.07124	187.715	185.729	190	3L_4	1272469	1274149	0	STALKER4_I#LTR/Gypsy	6094	6223	2.35e-34
NODE_10083_length_1681_cov_62.817343	861	1117	R2_denovo_peak_173	440	1.90017	44.8842	44.0848	130	4_2	457934	459614	0	DMCR1A#Non-LTR_retrotransposon/CR1	2224	2440	1.79e-45
NODE_10084_length_1681_cov_59.946494	186	405	R2_denovo_peak_174	169	1.52594	17.5228	16.9107	97	3L_1	23686047	23687742	0	Helitron-N2_DEl#RC/Helitron	2	154	8.27e-49
NODE_10085_length_1680_cov_136.889846	184	1579	R2_denovo_peak_175a	1765	3.00995	178.503	176.59	391	2R_21	18889918	18891618	0	NA
NODE_10085_length_1680_cov_136.889846	184	1579	R2_denovo_peak_175b	1413	2.76154	142.927	141.322	640	2R_21	18889918	18891618	0	NA
NODE_10085_length_1680_cov_136.889846	184	1579	R2_denovo_peak_175c	1551	2.86155	156.904	155.174	821	2R_21	18889918	18891618	0	NA
NODE_10086_length_1680_cov_122.193231	126	478	R2_denovo_peak_176	1004	2.44216	101.643	100.409	152	2R_20	1514138	1515817	0	PROTOP_B#DNA/P	1	284	6.21e-70
NODE_10086_length_1680_cov_122.193231	958	1618	R2_denovo_peak_177	2898	3.70679	292.366	289.894	446	2R_20	1514138	1515817	0	PROTOP_B#DNA/P	1	284	6.21e-70
NODE_10087_length_1680_cov_108.896615	458	818	R2_denovo_peak_178	710	2.18084	72.0106	71.0177	175	2R_21	19415404	19417089	0	NA
NODE_1008_length_23799_cov_90.980711	169	746	R2_denovo_peak_179	2172	3.27449	219.416	217.214	312	3L_1	16721115	16732077	0	NA
NODE_1008_length_23799_cov_90.980711	980	1788	R2_denovo_peak_180	1842	3.06157	186.249	184.275	273	3L_1	16721115	16732077	0	NA
NODE_1008_length_23799_cov_90.980711	2615	9033	R2_denovo_peak_181a	1382	2.73896	139.838	138.26	273	3L_1	16721115	16732077	0	NA
NODE_1008_length_23799_cov_90.980711	2615	9033	R2_denovo_peak_181b	946	2.39376	95.8597	94.6749	623	3L_1	16721115	16732077	0	NA
NODE_1008_length_23799_cov_90.980711	2615	9033	R2_denovo_peak_181c	1146	2.5583	116.042	114.681	1053	3L_1	16721115	16732077	0	NA
NODE_1008_length_23799_cov_90.980711	2615	9033	R2_denovo_peak_181d	810	2.2744	82.1614	81.0899	1785	3L_1	16721115	16732077	0	NA
NODE_1008_length_23799_cov_90.980711	2615	9033	R2_denovo_peak_181e	567	2.03889	57.6448	56.7568	2381	3L_1	16721115	16732077	0	NA
NODE_1008_length_23799_cov_90.980711	2615	9033	R2_denovo_peak_181f	1094	2.51636	110.759	109.445	3083	3L_1	16721115	16732077	0	NA
NODE_1008_length_23799_cov_90.980711	2615	9033	R2_denovo_peak_181g	555	2.02599	56.403	55.5238	3773	3L_1	16721115	16732077	0	NA
NODE_1008_length_23799_cov_90.980711	2615	9033	R2_denovo_peak_181h	901	2.35505	91.3274	90.1808	4363	3L_1	16721115	16732077	0	NA
NODE_1008_length_23799_cov_90.980711	2615	9033	R2_denovo_peak_181i	916	2.36796	92.8288	91.6696	4748	3L_1	16721115	16732077	0	NA
NODE_1008_length_23799_cov_90.980711	2615	9033	R2_denovo_peak_181j	1082	2.50668	109.553	108.25	4977	3L_1	16721115	16732077	0	NA
NODE_1008_length_23799_cov_90.980711	2615	9033	R2_denovo_peak_181k	1011	2.44861	102.424	101.183	5248	3L_1	16721115	16732077	0	NA
NODE_1008_length_23799_cov_90.980711	2615	9033	R2_denovo_peak_181l	1058	2.48732	107.156	105.874	5400	3L_1	16721115	16732077	0	NA
NODE_1008_length_23799_cov_90.980711	2615	9033	R2_denovo_peak_181m	1126	2.54216	113.999	112.656	5664	3L_1	16721115	16732077	0	NA
NODE_1008_length_23799_cov_90.980711	2615	9033	R2_denovo_peak_181n	1229	2.62282	124.35	122.913	5816	3L_1	16721115	16732077	0	NA
NODE_1008_length_23799_cov_90.980711	2615	9033	R2_denovo_peak_181o	1237	2.62927	125.193	123.748	6205	3L_1	16721115	16732077	0	NA
NODE_1008_length_23799_cov_90.980711	9634	11133	R2_denovo_peak_182a	1785	3.02285	180.429	178.5	297	3L_1	16721115	16732077	0	NA
NODE_1008_length_23799_cov_90.980711	9634	11133	R2_denovo_peak_182b	1150	2.56152	116.452	115.087	932	3L_1	16721115	16732077	0	NA
NODE_1008_length_23799_cov_90.980711	9634	11133	R2_denovo_peak_182c	1271	2.65508	128.584	127.109	1083	3L_1	16721115	16732077	0	NA
NODE_1008_length_23799_cov_90.980711	9634	11133	R2_denovo_peak_182d	1347	2.71315	136.338	134.792	1258	3L_1	16721115	16732077	0	NA
NODE_1008_length_23799_cov_90.980711	12104	12527	R2_denovo_peak_183	710	2.18084	72.0106	71.0177	184	3L_1	16721115	16732077	0	NA
NODE_1008_length_23799_cov_90.980711	15757	15974	R2_denovo_peak_184	180	1.5453	18.6615	18.0412	99	3L_1	16721115	16732077	0	NA
NODE_1008_length_23799_cov_90.980711	16367	16548	R2_denovo_peak_185	117	1.42916	12.3254	11.7528	89	3L_1	16721115	16732077	0	NA
NODE_1008_length_23799_cov_90.980711	19601	20104	R2_denovo_peak_186	1118	2.53571	113.186	111.85	223	3L_1	16721115	16732077	0	NA
NODE_1008_length_23799_cov_90.980711	20349	21582	R2_denovo_peak_187a	1007	2.44538	102.033	100.795	219	3L_1	16721115	16732077	0	NA
NODE_1008_length_23799_cov_90.980711	20349	21582	R2_denovo_peak_187b	887	2.34215	89.8358	88.7015	623	3L_1	16721115	16732077	0	NA
NODE_1008_length_23799_cov_90.980711	20349	21582	R2_denovo_peak_187c	630	2.10342	64.0159	63.082	1035	3L_1	16721115	16732077	0	NA
NODE_10090_length_1679_cov_90.475985	78	380	R2_denovo_peak_188	315	1.74532	32.2458	31.5318	127	2R_21	6935719	6936513	0	FW_DM#Non-LTR_retrotransposon/Jockey	1	54	5.15e-21
NODE_10093_length_1676_cov_109.027144	415	587	R2_denovo_peak_189	132	1.4582	13.7962	13.2121	91	3L_1	6078615	6080288	0	NA
NODE_10095_length_1675_cov_110.938272	1044	1481	R2_denovo_peak_190a	24	1.1743	2.90714	2.42574	50	3L_1	9755244	9756903	0	NA
NODE_10095_length_1675_cov_110.938272	1044	1481	R2_denovo_peak_190b	41	1.23882	4.67316	4.17013	178	3L_1	9755244	9756903	0	NA
NODE_10095_length_1675_cov_110.938272	1044	1481	R2_denovo_peak_190c	58	1.29044	6.39545	5.8745	355	3L_1	9755244	9756903	0	NA
NODE_10099_length_1673_cov_136.719407	21	1370	R2_denovo_peak_191a	8306	6.22637	833.545	830.668	271	2L_2	193750	195421	0	DNAREP1_DSim#RC/Helitron	1	147	2.34e-34
NODE_10099_length_1673_cov_136.719407	21	1370	R2_denovo_peak_191b	1881	3.08738	190.166	188.162	739	2L_2	193750	195421	0	DNAREP1_DSim#RC/Helitron	1	147	2.34e-34
NODE_10099_length_1673_cov_136.719407	21	1370	R2_denovo_peak_191c	2110	3.23578	213.244	211.08	944	2L_2	193750	195421	0	DNAREP1_DSim#RC/Helitron	1	147	2.34e-34
NODE_1009_length_23774_cov_112.716472	695	3915	R2_denovo_peak_192a	1266	2.65185	128.159	126.687	202	2L_1	8253463	8264784	0	NA
NODE_1009_length_23774_cov_112.716472	695	3915	R2_denovo_peak_192b	693	2.16471	70.3143	69.3341	705	2L_1	8253463	8264784	0	NA
NODE_1009_length_23774_cov_112.716472	695	3915	R2_denovo_peak_192c	765	2.23246	77.5458	76.5104	1034	2L_1	8253463	8264784	0	NA
NODE_1009_length_23774_cov_112.716472	695	3915	R2_denovo_peak_192d	905	2.35828	91.7018	90.552	1568	2L_1	8253463	8264784	0	NA
NODE_1009_length_23774_cov_112.716472	695	3915	R2_denovo_peak_192e	761	2.22923	77.1951	76.1624	1909	2L_1	8253463	8264784	0	NA
NODE_1009_length_23774_cov_112.716472	695	3915	R2_denovo_peak_192f	1114	2.53249	112.78	111.448	2209	2L_1	8253463	8264784	0	NA
NODE_1009_length_23774_cov_112.716472	695	3915	R2_denovo_peak_192g	857	2.31634	86.8807	85.7709	2822	2L_1	8253463	8264784	0	NA
NODE_1009_length_23774_cov_112.716472	695	3915	R2_denovo_peak_192h	751	2.21955	76.1469	75.1224	2991	2L_1	8253463	8264784	0	NA
NODE_1009_length_23774_cov_112.716472	4530	5411	R2_denovo_peak_193a	347	1.78726	35.4939	34.758	146	2L_1	8253463	8264784	0	NA
NODE_1009_length_23774_cov_112.716472	4530	5411	R2_denovo_peak_193b	611	2.08406	62.0763	61.1565	583	2L_1	8253463	8264784	0	NA
NODE_1009_length_23774_cov_112.716472	6906	7462	R2_denovo_peak_194	466	1.92921	47.446	46.6291	184	2L_1	8253463	8264784	0	NA
NODE_1009_length_23774_cov_112.716472	8090	9857	R2_denovo_peak_195a	322	1.755	32.9834	32.2644	139	2L_1	8253463	8264784	0	NA
NODE_1009_length_23774_cov_112.716472	8090	9857	R2_denovo_peak_195b	700	2.17116	70.9909	70.0057	577	2L_1	8253463	8264784	0	NA
NODE_1009_length_23774_cov_112.716472	8090	9857	R2_denovo_peak_195c	457	1.91953	46.5856	45.7746	894	2L_1	8253463	8264784	0	NA
NODE_1009_length_23774_cov_112.716472	8090	9857	R2_denovo_peak_195d	1212	2.60991	122.671	121.25	1523	2L_1	8253463	8264784	0	NA
NODE_1009_length_23774_cov_112.716472	10669	12706	R2_denovo_peak_196a	1565	2.87123	158.282	156.539	310	2L_1	8253463	8264784	0	NA
NODE_1009_length_23774_cov_112.716472	10669	12706	R2_denovo_peak_196b	1732	2.98737	175.152	173.266	595	2L_1	8253463	8264784	0	NA
NODE_1009_length_23774_cov_112.716472	10669	12706	R2_denovo_peak_196c	857	2.31634	86.8807	85.7709	1396	2L_1	8253463	8264784	0	NA
NODE_1009_length_23774_cov_112.716472	10669	12706	R2_denovo_peak_196d	257	1.66467	26.38	25.7056	1917	2L_1	8253463	8264784	0	NA
NODE_1009_length_23774_cov_112.716472	13174	15191	R2_denovo_peak_197a	102	1.3969	10.7824	10.2224	179	2L_1	8253463	8264784	0	NA
NODE_1009_length_23774_cov_112.716472	13174	15191	R2_denovo_peak_197b	120	1.43561	12.6454	12.0703	328	2L_1	8253463	8264784	0	NA
NODE_1009_length_23774_cov_112.716472	13174	15191	R2_denovo_peak_197c	656	2.12922	66.6391	65.6861	819	2L_1	8253463	8264784	0	NA
NODE_1009_length_23774_cov_112.716472	13174	15191	R2_denovo_peak_197d	977	2.41957	98.9276	97.7168	1082	2L_1	8253463	8264784	0	NA
NODE_1009_length_23774_cov_112.716472	13174	15191	R2_denovo_peak_197e	796	2.26149	80.73	79.6699	1806	2L_1	8253463	8264784	0	NA
NODE_1009_length_23774_cov_112.716472	16230	17844	R2_denovo_peak_198a	1960	3.13899	198.087	196.024	514	2L_1	8253463	8264784	0	NA
NODE_1009_length_23774_cov_112.716472	16230	17844	R2_denovo_peak_198b	524	1.99373	53.3471	52.4894	1250	2L_1	8253463	8264784	0	NA
NODE_1009_length_23774_cov_112.716472	18731	19810	R2_denovo_peak_199a	1871	3.08092	189.184	187.187	259	2L_1	8253463	8264784	0	NA
NODE_1009_length_23774_cov_112.716472	18731	19810	R2_denovo_peak_199b	1150	2.56152	116.452	115.087	818	2L_1	8253463	8264784	0	NA
NODE_1009_length_23774_cov_112.716472	20003	21927	R2_denovo_peak_200a	30	1.20011	3.56127	3.0713	62	2L_1	8253463	8264784	0	NA
NODE_1009_length_23774_cov_112.716472	20003	21927	R2_denovo_peak_200b	1780	3.01963	179.947	178.022	635	2L_1	8253463	8264784	0	NA
NODE_1009_length_23774_cov_112.716472	20003	21927	R2_denovo_peak_200c	861	2.31956	87.2481	86.1353	1288	2L_1	8253463	8264784	0	NA
NODE_1009_length_23774_cov_112.716472	20003	21927	R2_denovo_peak_200d	1560	2.868	157.822	156.084	1703	2L_1	8253463	8264784	0	NA
NODE_1009_length_23774_cov_112.716472	22354	22637	R2_denovo_peak_201	438	1.89695	44.6031	43.8056	147	2L_1	8253463	8264784	0	NA
NODE_1009_length_23774_cov_112.716472	23195	23676	R2_denovo_peak_202	734	2.20342	74.4125	73.4013	223	2L_1	8253463	8264784	0	NA
NODE_100_length_63132_cov_79.309019	1154	1875	R2_denovo_peak_203	507	1.97437	51.547	50.7019	310	X_1	6845289	6867119	0	NA
NODE_100_length_63132_cov_79.309019	2067	2398	R2_denovo_peak_204a	30	1.20011	3.56127	3.0713	112	X_1	6845289	6867119	0	NA
NODE_100_length_63132_cov_79.309019	2067	2398	R2_denovo_peak_204b	20	1.15817	2.53409	2.05799	247	X_1	6845289	6867119	0	NA
NODE_100_length_63132_cov_79.309019	2595	3568	R2_denovo_peak_205a	300	1.72596	30.7918	30.0876	428	X_1	6845289	6867119	0	NA
NODE_100_length_63132_cov_79.309019	2595	3568	R2_denovo_peak_205b	74	1.33238	7.99181	7.45584	848	X_1	6845289	6867119	0	NA
NODE_100_length_63132_cov_79.309019	3971	4362	R2_denovo_peak_206	111	1.41626	11.6966	11.1291	163	X_1	6845289	6867119	0	NA
NODE_100_length_63132_cov_79.309019	8089	8328	R2_denovo_peak_207	218	1.6066	22.4777	21.8304	119	X_1	6845289	6867119	0	NA
NODE_100_length_63132_cov_79.309019	10041	10602	R2_denovo_peak_208	190	1.56143	19.6349	19.0077	189	X_1	6845289	6867119	0	NA
NODE_100_length_63132_cov_79.309019	10937	11613	R2_denovo_peak_209a	93	1.37754	9.90347	9.35081	290	X_1	6845289	6867119	0	NA
NODE_100_length_63132_cov_79.309019	10937	11613	R2_denovo_peak_209b	83	1.35496	8.92298	8.37871	533	X_1	6845289	6867119	0	NA
NODE_100_length_63132_cov_79.309019	28631	29045	R2_denovo_peak_210a	94	1.38077	10.0474	9.49352	99	X_1	6845289	6867119	0	NA
NODE_100_length_63132_cov_79.309019	28631	29045	R2_denovo_peak_210b	150	1.49368	15.6975	15.099	277	X_1	6845289	6867119	0	NA
NODE_100_length_63132_cov_79.309019	30063	31114	R2_denovo_peak_211a	415	1.87114	42.3817	41.5993	229	X_1	6845289	6867119	0	NA
NODE_100_length_63132_cov_79.309019	30063	31114	R2_denovo_peak_211b	40	1.2356	4.5746	4.07266	784	X_1	6845289	6867119	0	NA
NODE_100_length_63132_cov_79.309019	30063	31114	R2_denovo_peak_211c	61	1.29689	6.6297	6.10646	982	X_1	6845289	6867119	0	NA
NODE_100_length_63132_cov_79.309019	31983	32602	R2_denovo_peak_212	248	1.65176	25.4892	24.821	256	X_1	6845289	6867119	0	NA
NODE_100_length_63132_cov_79.309019	33307	35825	R2_denovo_peak_213a	747	2.21633	75.7988	74.7769	203	X_1	6845289	6867119	0	NA
NODE_100_length_63132_cov_79.309019	33307	35825	R2_denovo_peak_213b	524	1.99373	53.3471	52.4894	649	X_1	6845289	6867119	0	NA
NODE_100_length_63132_cov_79.309019	33307	35825	R2_denovo_peak_213c	536	2.00663	54.5612	53.6949	773	X_1	6845289	6867119	0	NA
NODE_100_length_63132_cov_79.309019	33307	35825	R2_denovo_peak_213d	656	2.12922	66.6391	65.6861	1432	X_1	6845289	6867119	0	NA
NODE_100_length_63132_cov_79.309019	33307	35825	R2_denovo_peak_213e	127	1.44852	13.2973	12.7171	1922	X_1	6845289	6867119	0	NA
NODE_100_length_63132_cov_79.309019	33307	35825	R2_denovo_peak_213f	291	1.71306	29.8386	29.1408	2176	X_1	6845289	6867119	0	NA
NODE_100_length_63132_cov_79.309019	35988	36502	R2_denovo_peak_214	137	1.46787	14.3035	13.7155	256	X_1	6845289	6867119	0	NA
NODE_100_length_63132_cov_79.309019	38083	38698	R2_denovo_peak_215	405	1.85823	41.2888	40.5138	417	X_1	6845289	6867119	0	NA
NODE_100_length_63132_cov_79.309019	39139	39797	R2_denovo_peak_216a	931	2.38086	94.3395	93.1675	185	X_1	6845289	6867119	0	NA
NODE_100_length_63132_cov_79.309019	39139	39797	R2_denovo_peak_216b	438	1.89695	44.6031	43.8056	506	X_1	6845289	6867119	0	NA
NODE_100_length_63132_cov_79.309019	40714	41205	R2_denovo_peak_217	432	1.89049	44.0434	43.2497	183	X_1	6845289	6867119	0	NA
NODE_100_length_63132_cov_79.309019	43429	46978	R2_denovo_peak_218a	375	1.82274	38.3452	37.5901	173	X_1	6845289	6867119	0	NA
NODE_100_length_63132_cov_79.309019	43429	46978	R2_denovo_peak_218b	169	1.52594	17.5228	16.9107	536	X_1	6845289	6867119	0	NA
NODE_100_length_63132_cov_79.309019	43429	46978	R2_denovo_peak_218c	220	1.60982	22.6873	22.0385	891	X_1	6845289	6867119	0	NA
NODE_100_length_63132_cov_79.309019	43429	46978	R2_denovo_peak_218d	469	1.93243	47.7343	46.9155	1709	X_1	6845289	6867119	0	NA
NODE_100_length_63132_cov_79.309019	43429	46978	R2_denovo_peak_218e	399	1.85178	40.7468	39.9755	2743	X_1	6845289	6867119	0	NA
NODE_100_length_63132_cov_79.309019	43429	46978	R2_denovo_peak_218f	509	1.9776	51.8453	50.998	3360	X_1	6845289	6867119	0	NA
NODE_100_length_63132_cov_79.309019	47130	47558	R2_denovo_peak_219	365	1.80984	37.2976	36.5496	276	X_1	6845289	6867119	0	NA
NODE_100_length_63132_cov_79.309019	48265	56669	R2_denovo_peak_220a	300	1.72596	30.7918	30.0876	121	X_1	6845289	6867119	0	NA
NODE_100_length_63132_cov_79.309019	48265	56669	R2_denovo_peak_220b	614	2.08729	62.398	61.4759	614	X_1	6845289	6867119	0	NA
NODE_100_length_63132_cov_79.309019	48265	56669	R2_denovo_peak_220c	474	1.93888	48.313	47.4903	1270	X_1	6845289	6867119	0	NA
NODE_100_length_63132_cov_79.309019	48265	56669	R2_denovo_peak_220d	463	1.92598	47.1584	46.3435	2142	X_1	6845289	6867119	0	NA
NODE_100_length_63132_cov_79.309019	48265	56669	R2_denovo_peak_220e	243	1.64531	25.0489	24.3837	2431	X_1	6845289	6867119	0	NA
NODE_100_length_63132_cov_79.309019	48265	56669	R2_denovo_peak_220f	239	1.63886	24.6119	23.9498	2657	X_1	6845289	6867119	0	NA
NODE_100_length_63132_cov_79.309019	48265	56669	R2_denovo_peak_220g	212	1.59692	21.8542	21.2113	3101	X_1	6845289	6867119	0	NA
NODE_100_length_63132_cov_79.309019	48265	56669	R2_denovo_peak_220h	263	1.67434	27.0569	26.3779	3774	X_1	6845289	6867119	0	NA
NODE_100_length_63132_cov_79.309019	48265	56669	R2_denovo_peak_220i	216	1.60337	22.2689	21.623	4451	X_1	6845289	6867119	0	NA
NODE_100_length_63132_cov_79.309019	48265	56669	R2_denovo_peak_220j	368	1.81307	37.5583	36.8085	5046	X_1	6845289	6867119	0	NA
NODE_100_length_63132_cov_79.309019	48265	56669	R2_denovo_peak_220k	410	1.86468	41.8338	41.0551	5808	X_1	6845289	6867119	0	NA
NODE_100_length_63132_cov_79.309019	48265	56669	R2_denovo_peak_220l	279	1.69693	28.6652	27.9753	6253	X_1	6845289	6867119	0	NA
NODE_100_length_63132_cov_79.309019	48265	56669	R2_denovo_peak_220m	310	1.73887	31.7579	31.0471	6505	X_1	6845289	6867119	0	NA
NODE_100_length_63132_cov_79.309019	48265	56669	R2_denovo_peak_220n	105	1.40335	11.0832	10.5207	6811	X_1	6845289	6867119	0	NA
NODE_100_length_63132_cov_79.309019	48265	56669	R2_denovo_peak_220o	317	1.74854	32.4909	31.7752	7417	X_1	6845289	6867119	0	NA
NODE_100_length_63132_cov_79.309019	48265	56669	R2_denovo_peak_220p	64	1.30657	6.98886	6.46218	7928	X_1	6845289	6867119	0	NA
NODE_100_length_63132_cov_79.309019	48265	56669	R2_denovo_peak_220q	109	1.41303	11.5418	10.9755	8227	X_1	6845289	6867119	0	NA
NODE_100_length_63132_cov_79.309019	57421	60075	R2_denovo_peak_221a	199	1.57756	20.6305	19.9962	143	X_1	6845289	6867119	0	NA
NODE_100_length_63132_cov_79.309019	57421	60075	R2_denovo_peak_221b	360	1.80339	36.7784	36.0338	477	X_1	6845289	6867119	0	NA
NODE_100_length_63132_cov_79.309019	57421	60075	R2_denovo_peak_221c	322	1.755	32.9834	32.2644	680	X_1	6845289	6867119	0	NA
NODE_100_length_63132_cov_79.309019	57421	60075	R2_denovo_peak_221d	391	1.8421	39.9395	39.1736	898	X_1	6845289	6867119	0	NA
NODE_100_length_63132_cov_79.309019	57421	60075	R2_denovo_peak_221e	163	1.51627	16.9657	16.3578	1542	X_1	6845289	6867119	0	NA
NODE_100_length_63132_cov_79.309019	57421	60075	R2_denovo_peak_221f	145	1.484	15.1679	14.5734	1751	X_1	6845289	6867119	0	NA
NODE_100_length_63132_cov_79.309019	57421	60075	R2_denovo_peak_221g	169	1.52594	17.5228	16.9107	1925	X_1	6845289	6867119	0	NA
NODE_100_length_63132_cov_79.309019	57421	60075	R2_denovo_peak_221h	176	1.53885	18.2784	17.6609	2047	X_1	6845289	6867119	0	NA
NODE_100_length_63132_cov_79.309019	57421	60075	R2_denovo_peak_221i	106	1.40658	11.2351	10.6714	2296	X_1	6845289	6867119	0	NA
NODE_100_length_63132_cov_79.309019	57421	60075	R2_denovo_peak_221j	100	1.39367	10.6334	10.0747	2431	X_1	6845289	6867119	0	NA
NODE_100_length_63132_cov_79.309019	61297	62738	R2_denovo_peak_222a	62	1.30012	6.74841	6.22404	98	X_1	6845289	6867119	0	NA
NODE_100_length_63132_cov_79.309019	61297	62738	R2_denovo_peak_222b	87	1.36464	9.3372	8.78936	304	X_1	6845289	6867119	0	NA
NODE_100_length_63132_cov_79.309019	61297	62738	R2_denovo_peak_222c	345	1.78403	35.2394	34.5052	847	X_1	6845289	6867119	0	NA
NODE_100_length_63132_cov_79.309019	61297	62738	R2_denovo_peak_222d	286	1.70661	29.3667	28.6721	1213	X_1	6845289	6867119	0	NA
NODE_10100_length_1673_cov_99.850433	353	1311	R2_denovo_peak_223a	360	1.80339	36.7784	36.0338	158	2R_21	5913903	5915526	0	NA
NODE_10100_length_1673_cov_99.850433	353	1311	R2_denovo_peak_223b	1551	2.86155	156.904	155.174	681	2R_21	5913903	5915526	0	NA
NODE_10101_length_1673_cov_93.702101	956	1518	R2_denovo_peak_224	602	2.07438	61.1155	60.2026	355	3R_28	8613713	8615385	0	NA
NODE_10102_length_1672_cov_102.492270	231	1198	R2_denovo_peak_225a	254	1.66144	26.1561	25.4833	193	2L_1	14194205	14195877	0	NA
NODE_10102_length_1672_cov_102.492270	231	1198	R2_denovo_peak_225b	469	1.93243	47.7343	46.9155	506	2L_1	14194205	14195877	0	NA
NODE_10102_length_1672_cov_102.492270	231	1198	R2_denovo_peak_225c	96	1.384	10.1925	9.63738	857	2L_1	14194205	14195877	0	NA
NODE_10103_length_1672_cov_75.263451	664	964	R2_denovo_peak_226	527	1.99695	53.6496	52.7898	149	3L_1	4613186	4614857	0	NA
NODE_10104_length_1673_cov_120.441832	200	880	R2_denovo_peak_227	875	2.33247	88.7231	87.5981	379	3L_1	22476468	22478139	0	NA
NODE_10104_length_1673_cov_120.441832	1045	1428	R2_denovo_peak_228	747	2.21633	75.7988	74.7769	238	3L_1	22476468	22478139	0	NA
NODE_10105_length_1669_cov_93.693309	610	820	R2_denovo_peak_229	82	1.35173	8.78699	8.24392	109	3_scaffold1	382527	384195	0	NA
NODE_10105_length_1669_cov_93.693309	1038	1249	R2_denovo_peak_230	149	1.49046	15.5201	14.9229	121	3_scaffold1	382527	384195	0	NA
NODE_10108_length_1668_cov_137.388097	129	619	R2_denovo_peak_231	1200	2.60023	121.418	120.008	250	3L_1	17720449	17722116	0	NA
NODE_10108_length_1668_cov_137.388097	889	1520	R2_denovo_peak_232	1258	2.6454	127.309	125.844	229	3L_1	17720449	17722116	0	NA
NODE_10109_length_1668_cov_50.704898	1094	1284	R2_denovo_peak_233	128	1.45174	13.4625	12.881	94	X_1	5357869	5359434	0	NA
NODE_1010_length_23772_cov_103.938652	827	1417	R2_denovo_peak_234	1775	3.0164	179.465	177.544	277	3R_28	7860317	7870215	0	NA
NODE_1010_length_23772_cov_103.938652	1636	2628	R2_denovo_peak_235a	1718	2.97769	173.723	171.848	341	3R_28	7860317	7870215	0	NA
NODE_1010_length_23772_cov_103.938652	1636	2628	R2_denovo_peak_235b	224	1.61627	23.1089	22.4572	850	3R_28	7860317	7870215	0	NA
NODE_1010_length_23772_cov_103.938652	3011	3979	R2_denovo_peak_236a	2055	3.20029	207.64	205.512	262	3R_28	7860317	7870215	0	NA
NODE_1010_length_23772_cov_103.938652	3011	3979	R2_denovo_peak_236b	1484	2.81316	150.081	148.412	715	3R_28	7860317	7870215	0	NA
NODE_1010_length_23772_cov_103.938652	4188	4546	R2_denovo_peak_237	710	2.18084	72.0106	71.0177	171	3R_28	7860317	7870215	0	NA
NODE_1010_length_23772_cov_103.938652	5648	5954	R2_denovo_peak_238	700	2.17116	70.9909	70.0057	154	3R_28	7860317	7870215	0	NA
NODE_1010_length_23772_cov_103.938652	6430	6810	R2_denovo_peak_239	931	2.38086	94.3395	93.1675	190	3R_28	7860317	7870215	0	NA
NODE_1010_length_23772_cov_103.938652	7697	7972	R2_denovo_peak_240	446	1.90662	45.4483	44.6451	132	3R_28	7860317	7870215	0	NA
NODE_1010_length_23772_cov_103.938652	9414	10005	R2_denovo_peak_241	1765	3.00995	178.503	176.59	235	3R_28	7860317	7870215	0	NA
NODE_1010_length_23772_cov_103.938652	10406	10784	R2_denovo_peak_242	650	2.12277	65.9793	65.0311	182	3R_28	7860317	7870215	0	NA
NODE_1010_length_23772_cov_103.938652	11273	12469	R2_denovo_peak_243a	1611	2.90349	162.905	161.123	200	3R_28	7860317	7870215	0	NA
NODE_1010_length_23772_cov_103.938652	11273	12469	R2_denovo_peak_243b	1579	2.8809	159.664	157.909	788	3R_28	7860317	7870215	0	NA
NODE_1010_length_23772_cov_103.938652	13445	15046	R2_denovo_peak_244a	438	1.89695	44.6031	43.8056	433	3R_28	7860317	7870215	0	NA
NODE_1010_length_23772_cov_103.938652	13445	15046	R2_denovo_peak_244b	640	2.11309	64.9947	64.0537	1137	3R_28	7860317	7870215	0	NA
NODE_1010_length_23772_cov_103.938652	13445	15046	R2_denovo_peak_244c	666	2.1389	67.6336	66.6732	1304	3R_28	7860317	7870215	0	NA
NODE_1010_length_23772_cov_103.938652	13445	15046	R2_denovo_peak_244d	663	2.13568	67.3015	66.3436	1432	3R_28	7860317	7870215	0	NA
NODE_1010_length_23772_cov_103.938652	15810	18098	R2_denovo_peak_245a	1382	2.73896	139.838	138.26	399	3R_28	7860317	7870215	0	NA
NODE_1010_length_23772_cov_103.938652	15810	18098	R2_denovo_peak_245b	1666	2.9422	168.518	166.687	713	3R_28	7860317	7870215	0	NA
NODE_1010_length_23772_cov_103.938652	15810	18098	R2_denovo_peak_245c	1023	2.45829	103.599	102.348	1312	3R_28	7860317	7870215	0	NA
NODE_1010_length_23772_cov_103.938652	15810	18098	R2_denovo_peak_245d	875	2.33247	88.7231	87.5981	1832	3R_28	7860317	7870215	0	NA
NODE_1010_length_23772_cov_103.938652	15810	18098	R2_denovo_peak_245e	988	2.42925	100.088	98.8669	2031	3R_28	7860317	7870215	0	NA
NODE_1010_length_23772_cov_103.938652	18243	19051	R2_denovo_peak_246a	879	2.33569	89.0933	87.9652	241	3R_28	7860317	7870215	0	NA
NODE_1010_length_23772_cov_103.938652	18243	19051	R2_denovo_peak_246b	653	2.126	66.3089	65.3583	426	3R_28	7860317	7870215	0	NA
NODE_1010_length_23772_cov_103.938652	20062	21973	R2_denovo_peak_247a	621	2.09374	63.0431	62.1163	645	3R_28	7860317	7870215	0	NA
NODE_1010_length_23772_cov_103.938652	20062	21973	R2_denovo_peak_247b	920	2.37118	93.2059	92.0435	1058	3R_28	7860317	7870215	0	NA
NODE_1010_length_23772_cov_103.938652	20062	21973	R2_denovo_peak_247c	1271	2.65508	128.584	127.109	1623	3R_28	7860317	7870215	0	NA
NODE_1010_length_23772_cov_103.938652	22825	23113	R2_denovo_peak_248	210	1.59369	21.6481	21.0066	137	3R_28	7860317	7870215	0	NA
NODE_1010_length_23772_cov_103.938652	23335	23616	R2_denovo_peak_249	325	1.75822	33.231	32.5103	140	3R_28	7860317	7870215	0	NA
NODE_10112_length_1666_cov_112.919305	219	453	R2_denovo_peak_250	205	1.58724	21.2385	20.5998	120	2R_21	7333876	7335472	0	NA
NODE_10112_length_1666_cov_112.919305	724	1415	R2_denovo_peak_251	734	2.20342	74.4125	73.4013	479	2R_21	7333876	7335472	0	NA
NODE_10115_length_1665_cov_100.714286	311	728	R2_denovo_peak_252	161	1.51304	16.7818	16.1752	209	X_1	8480059	8481724	0	NA
NODE_10116_length_1665_cov_81.938509	1088	1562	R2_denovo_peak_253	1704	2.96801	172.298	170.435	225	2L_1	20657561	20659226	0	NA
NODE_10118_length_1663_cov_92.118159	95	430	R2_denovo_peak_254	723	2.19375	73.3791	72.3758	145	2R_21	4576105	4577800	0	NA
NODE_10118_length_1663_cov_92.118159	1216	1494	R2_denovo_peak_255	370	1.81629	37.8199	37.0683	118	2R_21	4576105	4577800	0	NA
NODE_1011_length_23752_cov_100.218129	536	1171	R2_denovo_peak_256	666	2.1389	67.6336	66.6732	409	3R_28	13663006	13676615	0	Helitron-N1_DBi#RC/Helitron	519	570	5.78e-11
NODE_1011_length_23752_cov_100.218129	1896	2188	R2_denovo_peak_257	350	1.79048	35.7492	35.0116	143	3R_28	13663006	13676615	0	Helitron-N1_DBi#RC/Helitron	519	570	5.78e-11
NODE_1011_length_23752_cov_100.218129	3301	4736	R2_denovo_peak_258	723	2.19375	73.3791	72.3758	401	3R_28	13663006	13676615	0	Helitron-N1_DBi#RC/Helitron	519	570	5.78e-11
NODE_1011_length_23752_cov_100.218129	5884	6845	R2_denovo_peak_259a	57	1.28721	6.28	5.76018	57	3R_28	13663006	13676615	0	Helitron-N1_DBi#RC/Helitron	519	570	5.78e-11
NODE_1011_length_23752_cov_100.218129	5884	6845	R2_denovo_peak_259b	1547	2.85832	156.446	154.719	661	3R_28	13663006	13676615	0	Helitron-N1_DBi#RC/Helitron	519	570	5.78e-11
NODE_1011_length_23752_cov_100.218129	7397	8268	R2_denovo_peak_260a	1426	2.77122	144.259	142.641	229	3R_28	13663006	13676615	0	Helitron-N1_DBi#RC/Helitron	519	570	5.78e-11
NODE_1011_length_23752_cov_100.218129	7397	8268	R2_denovo_peak_260b	1126	2.54216	113.999	112.656	667	3R_28	13663006	13676615	0	Helitron-N1_DBi#RC/Helitron	519	570	5.78e-11
NODE_1011_length_23752_cov_100.218129	8616	9960	R2_denovo_peak_261a	1183	2.58733	119.754	118.359	283	3R_28	13663006	13676615	0	Helitron-N1_DBi#RC/Helitron	519	570	5.78e-11
NODE_1011_length_23752_cov_100.218129	8616	9960	R2_denovo_peak_261b	102	1.3969	10.7824	10.2224	810	3R_28	13663006	13676615	0	Helitron-N1_DBi#RC/Helitron	519	570	5.78e-11
NODE_1011_length_23752_cov_100.218129	8616	9960	R2_denovo_peak_261c	483	1.94856	49.1864	48.3576	1132	3R_28	13663006	13676615	0	Helitron-N1_DBi#RC/Helitron	519	570	5.78e-11
NODE_1011_length_23752_cov_100.218129	10512	11769	R2_denovo_peak_262a	1470	2.80348	148.73	147.072	353	3R_28	13663006	13676615	0	Helitron-N1_DBi#RC/Helitron	519	570	5.78e-11
NODE_1011_length_23752_cov_100.218129	10512	11769	R2_denovo_peak_262b	737	2.20665	74.7582	73.7443	1071	3R_28	13663006	13676615	0	Helitron-N1_DBi#RC/Helitron	519	570	5.78e-11
NODE_1011_length_23752_cov_100.218129	12704	13139	R2_denovo_peak_263	1538	2.85187	155.531	153.813	222	3R_28	13663006	13676615	0	Helitron-N1_DBi#RC/Helitron	519	570	5.78e-11
NODE_1011_length_23752_cov_100.218129	14508	15792	R2_denovo_peak_264a	663	2.13568	67.3015	66.3436	367	3R_28	13663006	13676615	0	Helitron-N1_DBi#RC/Helitron	519	570	5.78e-11
NODE_1011_length_23752_cov_100.218129	14508	15792	R2_denovo_peak_264b	751	2.21955	76.1469	75.1224	572	3R_28	13663006	13676615	0	Helitron-N1_DBi#RC/Helitron	519	570	5.78e-11
NODE_1011_length_23752_cov_100.218129	14508	15792	R2_denovo_peak_264c	226	1.6195	23.321	22.6678	1047	3R_28	13663006	13676615	0	Helitron-N1_DBi#RC/Helitron	519	570	5.78e-11
NODE_1011_length_23752_cov_100.218129	16271	17763	R2_denovo_peak_265a	734	2.20342	74.4125	73.4013	416	3R_28	13663006	13676615	0	Helitron-N1_DBi#RC/Helitron	519	570	5.78e-11
NODE_1011_length_23752_cov_100.218129	16271	17763	R2_denovo_peak_265b	312	1.74209	32.0015	31.289	1031	3R_28	13663006	13676615	0	Helitron-N1_DBi#RC/Helitron	519	570	5.78e-11
NODE_1011_length_23752_cov_100.218129	18516	18707	R2_denovo_peak_266	93	1.37754	9.90347	9.35081	107	3R_28	13663006	13676615	0	Helitron-N1_DBi#RC/Helitron	519	570	5.78e-11
NODE_1011_length_23752_cov_100.218129	19200	19569	R2_denovo_peak_267	1015	2.45183	102.815	101.571	185	3R_28	13663006	13676615	0	Helitron-N1_DBi#RC/Helitron	519	570	5.78e-11
NODE_1011_length_23752_cov_100.218129	20246	20925	R2_denovo_peak_268	1142	2.55507	115.633	114.275	397	3R_28	13663006	13676615	0	Helitron-N1_DBi#RC/Helitron	519	570	5.78e-11
NODE_1011_length_23752_cov_100.218129	22400	22788	R2_denovo_peak_269	1382	2.73896	139.838	138.26	191	3R_28	13663006	13676615	0	Helitron-N1_DBi#RC/Helitron	519	570	5.78e-11
NODE_10120_length_1662_cov_166.932172	290	901	R2_denovo_peak_270	2938	3.72937	296.37	293.89	308	3L_1	5414180	5415841	0	NA
NODE_10120_length_1662_cov_166.932172	1200	1608	R2_denovo_peak_271	1233	2.62604	124.771	123.33	243	3L_1	5414180	5415841	0	NA
NODE_10121_length_1662_cov_153.178594	406	876	R2_denovo_peak_272	1638	2.92284	165.703	163.896	258	3R_28	14170511	14172161	0	NA
NODE_10121_length_1662_cov_153.178594	1278	1564	R2_denovo_peak_273	486	1.95179	49.4789	48.6481	154	3R_28	14170511	14172161	0	NA
NODE_10122_length_1661_cov_97.288294	1237	1497	R2_denovo_peak_274	345	1.78403	35.2394	34.5052	133	3L_1	11440260	11441920	0	NA
NODE_10124_length_1660_cov_198.483489	6	531	R2_denovo_peak_275	57110	9.21443	5714.87	5711.08	244	X_1	14066427	14068088	0	NA
NODE_10125_length_1660_cov_109.664174	430	822	R2_denovo_peak_276	435	1.89372	44.3228	43.5272	180	3L_1	1090031	1091531	0	NA
NODE_10125_length_1660_cov_109.664174	1067	1567	R2_denovo_peak_277	832	2.29376	84.3267	83.2378	234	3L_1	1090031	1091531	0	NA
NODE_10126_length_1660_cov_104.066044	382	940	R2_denovo_peak_278	2050	3.19706	207.134	205.008	286	3R_28	15636636	15638240	0	NA
NODE_10127_length_1660_cov_35.152648	80	240	R2_denovo_peak_279	163	1.51627	16.9657	16.3578	85	2R_21	719622	721281	0	Chouto_LTR#LTR/Gypsy	373	618	4.58e-96
NODE_10128_length_1659_cov_109.147756	220	1446	R2_denovo_peak_280a	879	2.33569	89.0933	87.9652	175	2R_21	17028798	17030464	0	NA
NODE_10128_length_1659_cov_109.147756	220	1446	R2_denovo_peak_280b	872	2.32924	88.3535	87.2316	665	2R_21	17028798	17030464	0	NA
NODE_10128_length_1659_cov_109.147756	220	1446	R2_denovo_peak_280c	228	1.62273	23.5341	22.8794	1069	2R_21	17028798	17030464	0	NA
NODE_10129_length_1659_cov_100.285536	541	1066	R2_denovo_peak_281a	149	1.49046	15.5201	14.9229	102	X_1	12087516	12089094	0	NA
NODE_10129_length_1659_cov_100.285536	541	1066	R2_denovo_peak_281b	87	1.36464	9.3372	8.78936	416	X_1	12087516	12089094	0	NA
NODE_1012_length_23717_cov_81.426615	286	928	R2_denovo_peak_282	1309	2.68411	132.44	130.929	285	3R_28	17839332	17851494	0	NA
NODE_1012_length_23717_cov_81.426615	2013	2578	R2_denovo_peak_283	1426	2.77122	144.259	142.641	250	3R_28	17839332	17851494	0	NA
NODE_1012_length_23717_cov_81.426615	3416	3648	R2_denovo_peak_284	257	1.66467	26.38	25.7056	116	3R_28	17839332	17851494	0	NA
NODE_1012_length_23717_cov_81.426615	4742	5089	R2_denovo_peak_285	754	2.22278	76.4957	75.4684	169	3R_28	17839332	17851494	0	NA
NODE_1012_length_23717_cov_81.426615	5987	6766	R2_denovo_peak_286a	483	1.94856	49.1864	48.3576	261	3R_28	17839332	17851494	0	NA
NODE_1012_length_23717_cov_81.426615	5987	6766	R2_denovo_peak_286b	1046	2.47764	105.965	104.694	569	3R_28	17839332	17851494	0	NA
NODE_1012_length_23717_cov_81.426615	7182	7699	R2_denovo_peak_287	2085	3.21965	210.691	208.542	243	3R_28	17839332	17851494	0	NA
NODE_1012_length_23717_cov_81.426615	8222	8600	R2_denovo_peak_288	1090	2.51313	110.356	109.046	187	3R_28	17839332	17851494	0	NA
NODE_1012_length_23717_cov_81.426615	9803	10291	R2_denovo_peak_289	2504	3.47773	252.816	250.456	257	3R_28	17839332	17851494	0	NA
NODE_1012_length_23717_cov_81.426615	10701	11424	R2_denovo_peak_290a	720	2.19052	73.036	72.0353	165	3R_28	17839332	17851494	0	NA
NODE_1012_length_23717_cov_81.426615	10701	11424	R2_denovo_peak_290b	946	2.39376	95.8597	94.6749	554	3R_28	17839332	17851494	0	NA
NODE_1012_length_23717_cov_81.426615	12455	13738	R2_denovo_peak_291a	730	2.2002	74.0674	73.0588	403	3R_28	17839332	17851494	0	NA
NODE_1012_length_23717_cov_81.426615	12455	13738	R2_denovo_peak_291b	839	2.30021	85.0535	83.9587	1005	3R_28	17839332	17851494	0	NA
NODE_1012_length_23717_cov_81.426615	13948	15672	R2_denovo_peak_292a	3511	4.0423	353.704	351.14	408	3R_28	17839332	17851494	0	NA
NODE_1012_length_23717_cov_81.426615	13948	15672	R2_denovo_peak_292b	4277	4.43588	430.416	427.781	649	3R_28	17839332	17851494	0	NA
NODE_1012_length_23717_cov_81.426615	13948	15672	R2_denovo_peak_292c	1475	2.8067	149.18	147.518	1374	3R_28	17839332	17851494	0	NA
NODE_1012_length_23717_cov_81.426615	18784	19141	R2_denovo_peak_293	754	2.22278	76.4957	75.4684	180	3R_28	17839332	17851494	0	NA
NODE_1012_length_23717_cov_81.426615	19934	20097	R2_denovo_peak_294	93	1.37754	9.90347	9.35081	73	3R_28	17839332	17851494	0	NA
NODE_10130_length_1659_cov_81.686409	95	449	R2_denovo_peak_295	275	1.69047	28.2016	27.5148	145	3R_28	26191479	26192952	0	NA
NODE_10133_length_1658_cov_73.085465	941	1068	R2_denovo_peak_296	38	1.22914	4.38068	3.88094	82	X_1	19842660	19844317	0	NA
NODE_10136_length_1657_cov_101.631086	155	634	R2_denovo_peak_297	463	1.92598	47.1584	46.3435	299	X_1	16821704	16823319	0	NA
NODE_10136_length_1657_cov_101.631086	876	1178	R2_denovo_peak_298	449	1.90985	45.7315	44.9263	162	X_1	16821704	16823319	0	NA
NODE_10137_length_1657_cov_101.222846	398	740	R2_denovo_peak_299	727	2.19697	73.7229	72.717	173	3R_28	16063380	16065036	0	NA
NODE_10138_length_1655_cov_118.648125	331	1195	R2_denovo_peak_300a	905	2.35828	91.7018	90.552	249	2R_21	3322347	3324001	0	NA
NODE_10138_length_1655_cov_118.648125	331	1195	R2_denovo_peak_300b	814	2.27762	82.5207	81.4464	646	2R_21	3322347	3324001	0	NA
NODE_10139_length_1655_cov_81.615625	606	1040	R2_denovo_peak_301	1334	2.70347	135.034	133.5	200	3R_28	440427	442081	0	PROTOP_B#DNA/P	1	51	1.1e-17
NODE_1013_length_23700_cov_86.838119	218	754	R2_denovo_peak_302	454	1.9163	46.3002	45.4912	143	3R_28	19978171	19994747	0	NA
NODE_1013_length_23700_cov_86.838119	1236	1529	R2_denovo_peak_303	413	1.86791	42.1074	41.3269	140	3R_28	19978171	19994747	0	NA
NODE_1013_length_23700_cov_86.838119	1990	2681	R2_denovo_peak_304	965	2.40989	97.7728	96.5718	210	3R_28	19978171	19994747	0	NA
NODE_1013_length_23700_cov_86.838119	3165	3428	R2_denovo_peak_305	320	1.75177	32.7368	32.0195	126	3R_28	19978171	19994747	0	NA
NODE_1013_length_23700_cov_86.838119	3731	4252	R2_denovo_peak_306	222	1.61305	22.8977	22.2475	308	3R_28	19978171	19994747	0	NA
NODE_1013_length_23700_cov_86.838119	4671	4855	R2_denovo_peak_307	103	1.40013	10.9323	10.3711	100	3R_28	19978171	19994747	0	NA
NODE_1013_length_23700_cov_86.838119	5465	5680	R2_denovo_peak_308	169	1.52594	17.5228	16.9107	105	3R_28	19978171	19994747	0	NA
NODE_1013_length_23700_cov_86.838119	10488	10955	R2_denovo_peak_309	961	2.40667	97.389	96.1912	264	3R_28	19978171	19994747	0	NA
NODE_1013_length_23700_cov_86.838119	13014	13876	R2_denovo_peak_310	854	2.31311	86.5141	85.4074	279	3R_28	19978171	19994747	0	NA
NODE_1013_length_23700_cov_86.838119	16187	18036	R2_denovo_peak_311a	1452	2.79057	146.936	145.294	340	3R_28	19978171	19994747	0	NA
NODE_1013_length_23700_cov_86.838119	16187	18036	R2_denovo_peak_311b	394	1.84533	40.2078	39.4401	952	3R_28	19978171	19994747	0	NA
NODE_1013_length_23700_cov_86.838119	16187	18036	R2_denovo_peak_311c	720	2.19052	73.036	72.0353	1448	3R_28	19978171	19994747	0	NA
NODE_1013_length_23700_cov_86.838119	19077	19905	R2_denovo_peak_312a	312	1.74209	32.0015	31.289	126	3R_28	19978171	19994747	0	NA
NODE_1013_length_23700_cov_86.838119	19077	19905	R2_denovo_peak_312b	939	2.38731	95.0985	93.92	529	3R_28	19978171	19994747	0	NA
NODE_1013_length_23700_cov_86.838119	20318	21495	R2_denovo_peak_313a	546	2.01631	55.4789	54.6062	168	3R_28	19978171	19994747	0	NA
NODE_1013_length_23700_cov_86.838119	20318	21495	R2_denovo_peak_313b	980	2.4228	99.3138	98.0996	673	3R_28	19978171	19994747	0	NA
NODE_1013_length_23700_cov_86.838119	22748	23092	R2_denovo_peak_314	800	2.26472	81.087	80.024	182	3R_28	19978171	19994747	0	NA
NODE_10140_length_1655_cov_72.968125	566	986	R2_denovo_peak_315	1369	2.72928	138.522	136.956	203	3L_1	23739903	23741557	0	DMCR1A#Non-LTR_retrotransposon/CR1	7	591	4.16e-161
NODE_10142_length_1654_cov_102.024390	217	545	R2_denovo_peak_316	527	1.99695	53.6496	52.7898	157	2L_1	4801520	4803201	0	NA
NODE_10143_length_1654_cov_94.475297	1092	1458	R2_denovo_peak_317	803	2.26795	81.4446	80.3787	185	2R_20	863045	864523	0	HMSBEAGLE_I#LTR/Gypsy	1122	1665	0
NODE_10144_length_1653_cov_97.873592	140	746	R2_denovo_peak_318	1727	2.98414	174.675	172.793	376	2R_20	1152576	1154229	0	Gypsy6A_LTR#LTR/Gypsy	18	420	7.01e-154
NODE_10145_length_1653_cov_96.715269	258	603	R2_denovo_peak_319	920	2.37118	93.2059	92.0435	181	3R_28	14095664	14097307	0	NA
NODE_10146_length_1652_cov_96.061952	315	758	R2_denovo_peak_320	1305	2.68089	132.01	130.503	224	3L_1	10814841	10816511	0	NA
NODE_1014_length_23697_cov_105.506725	219	351	R2_denovo_peak_321	75	1.3356	8.12183	7.58467	61	3L_1	21193488	21202739	0	NA
NODE_1014_length_23697_cov_105.506725	814	1752	R2_denovo_peak_322	2060	3.20351	208.148	206.016	525	3L_1	21193488	21202739	0	NA
NODE_1014_length_23697_cov_105.506725	2361	3300	R2_denovo_peak_323	2223	3.30675	224.608	222.376	300	3L_1	21193488	21202739	0	NA
NODE_1014_length_23697_cov_105.506725	3511	4546	R2_denovo_peak_324a	854	2.31311	86.5141	85.4074	247	3L_1	21193488	21202739	0	NA
NODE_1014_length_23697_cov_105.506725	3511	4546	R2_denovo_peak_324b	700	2.17116	70.9909	70.0057	585	3L_1	21193488	21202739	0	NA
NODE_1014_length_23697_cov_105.506725	4889	8021	R2_denovo_peak_325a	637	2.10987	64.6677	63.7291	179	3L_1	21193488	21202739	0	NA
NODE_1014_length_23697_cov_105.506725	4889	8021	R2_denovo_peak_325b	405	1.85823	41.2888	40.5138	751	3L_1	21193488	21202739	0	NA
NODE_1014_length_23697_cov_105.506725	4889	8021	R2_denovo_peak_325c	418	1.87436	42.6568	41.8726	1225	3L_1	21193488	21202739	0	NA
NODE_1014_length_23697_cov_105.506725	4889	8021	R2_denovo_peak_325d	1179	2.5841	119.339	117.948	1786	3L_1	21193488	21202739	0	NA
NODE_1014_length_23697_cov_105.506725	4889	8021	R2_denovo_peak_325e	1699	2.96478	171.823	169.965	2332	3L_1	21193488	21202739	0	NA
NODE_1014_length_23697_cov_105.506725	4889	8021	R2_denovo_peak_325f	1852	3.06802	187.226	185.244	2840	3L_1	21193488	21202739	0	NA
NODE_1014_length_23697_cov_105.506725	8505	8804	R2_denovo_peak_326	583	2.05502	59.2123	58.3131	161	3L_1	21193488	21202739	0	NA
NODE_1014_length_23697_cov_105.506725	9419	10710	R2_denovo_peak_327a	1910	3.10673	193.123	191.097	379	3L_1	21193488	21202739	0	NA
NODE_1014_length_23697_cov_105.506725	9419	10710	R2_denovo_peak_327b	1862	3.07447	188.204	186.215	500	3L_1	21193488	21202739	0	NA
NODE_1014_length_23697_cov_105.506725	9419	10710	R2_denovo_peak_327c	1395	2.74864	141.159	139.569	925	3L_1	21193488	21202739	0	NA
NODE_1014_length_23697_cov_105.506725	12813	13103	R2_denovo_peak_328	410	1.86468	41.8338	41.0551	147	3L_1	21193488	21202739	0	NA
NODE_1014_length_23697_cov_105.506725	13549	13701	R2_denovo_peak_329	83	1.35496	8.92298	8.37871	78	3L_1	21193488	21202739	0	NA
NODE_1014_length_23697_cov_105.506725	15198	15694	R2_denovo_peak_330	1723	2.98091	174.199	172.321	245	3L_1	21193488	21202739	0	NA
NODE_1014_length_23697_cov_105.506725	15824	16443	R2_denovo_peak_331	1620	2.90994	163.836	162.046	336	3L_1	21193488	21202739	0	NA
NODE_1014_length_23697_cov_105.506725	16798	17860	R2_denovo_peak_332a	1620	2.90994	163.836	162.046	416	3L_1	21193488	21202739	0	NA
NODE_1014_length_23697_cov_105.506725	16798	17860	R2_denovo_peak_332b	1078	2.50345	109.152	107.852	852	3L_1	21193488	21202739	0	NA
NODE_1014_length_23697_cov_105.506725	18181	18610	R2_denovo_peak_333	1391	2.74541	140.718	139.133	194	3L_1	21193488	21202739	0	NA
NODE_1014_length_23697_cov_105.506725	19889	23224	R2_denovo_peak_334a	1046	2.47764	105.965	104.694	479	3L_1	21193488	21202739	0	NA
NODE_1014_length_23697_cov_105.506725	19889	23224	R2_denovo_peak_334b	1360	2.72283	137.647	136.089	989	3L_1	21193488	21202739	0	NA
NODE_1014_length_23697_cov_105.506725	19889	23224	R2_denovo_peak_334c	865	2.32279	87.6159	86.5001	1490	3L_1	21193488	21202739	0	NA
NODE_1014_length_23697_cov_105.506725	19889	23224	R2_denovo_peak_334d	793	2.25827	80.3738	79.3165	1894	3L_1	21193488	21202739	0	NA
NODE_1014_length_23697_cov_105.506725	19889	23224	R2_denovo_peak_334e	818	2.28085	82.8807	81.8035	2428	3L_1	21193488	21202739	0	NA
NODE_1014_length_23697_cov_105.506725	19889	23224	R2_denovo_peak_334f	1484	2.81316	150.081	148.412	2903	3L_1	21193488	21202739	0	NA
NODE_10152_length_1651_cov_89.870927	550	867	R2_denovo_peak_335	96	1.384	10.1925	9.63738	109	X_1	6283772	6285389	0	DMRT1A#Non-LTR_retrotransposon/R1	4975	5165	8.01e-59
NODE_10153_length_1650_cov_75.049530	676	1090	R2_denovo_peak_336	365	1.80984	37.2976	36.5496	243	3L_1	10287798	10289446	0	NA
NODE_10155_length_1649_cov_114.725220	68	1564	R2_denovo_peak_337a	2887	3.70033	291.225	288.756	232	3_scaffold1	1723442	1725090	0	BEL-2_DSe-I#LTR/Pao	894	1605	0
NODE_10155_length_1649_cov_114.725220	68	1564	R2_denovo_peak_337b	2956	3.73905	298.092	295.608	794	3_scaffold1	1723442	1725090	0	BEL-2_DSe-I#LTR/Pao	894	1605	0
NODE_10155_length_1649_cov_114.725220	68	1564	R2_denovo_peak_337c	3919	4.25522	394.595	391.989	1032	3_scaffold1	1723442	1725090	0	BEL-2_DSe-I#LTR/Pao	894	1605	0
NODE_10155_length_1649_cov_114.725220	68	1564	R2_denovo_peak_337d	4612	4.60041	463.902	461.239	1221	3_scaffold1	1723442	1725090	0	BEL-2_DSe-I#LTR/Pao	894	1605	0
NODE_10156_length_1649_cov_66.759724	903	1267	R2_denovo_peak_338	942	2.39054	95.4787	94.297	170	3_scaffold1	782141	783789	0	PROTOP_B#DNA/P	1103	1153	2.35e-19
NODE_1015_length_23693_cov_110.485660	2685	3494	R2_denovo_peak_339	381	1.8292	38.8735	38.1148	396	2R_21	20311748	20318693	0	NA
NODE_1015_length_23693_cov_110.485660	5014	5810	R2_denovo_peak_340	555	2.02599	56.403	55.5238	290	2R_21	20311748	20318693	0	NA
NODE_1015_length_23693_cov_110.485660	6149	7817	R2_denovo_peak_341a	1159	2.56797	117.275	115.902	439	2R_21	20311748	20318693	0	NA
NODE_1015_length_23693_cov_110.485660	6149	7817	R2_denovo_peak_341b	1007	2.44538	102.033	100.795	893	2R_21	20311748	20318693	0	NA
NODE_1015_length_23693_cov_110.485660	6149	7817	R2_denovo_peak_341c	1058	2.48732	107.156	105.874	1373	2R_21	20311748	20318693	0	NA
NODE_1015_length_23693_cov_110.485660	8223	9029	R2_denovo_peak_342a	426	1.88404	43.4866	42.6967	171	2R_21	20311748	20318693	0	NA
NODE_1015_length_23693_cov_110.485660	8223	9029	R2_denovo_peak_342b	883	2.33892	89.4641	88.333	584	2R_21	20311748	20318693	0	NA
NODE_1015_length_23693_cov_110.485660	10897	13894	R2_denovo_peak_343a	452	1.91308	46.0155	45.2084	489	2R_21	20311748	20318693	0	NA
NODE_1015_length_23693_cov_110.485660	10897	13894	R2_denovo_peak_343b	460	1.92275	46.8717	46.0588	689	2R_21	20311748	20318693	0	NA
NODE_1015_length_23693_cov_110.485660	10897	13894	R2_denovo_peak_343c	996	2.4357	100.864	99.6368	1270	2R_21	20311748	20318693	0	NA
NODE_1015_length_23693_cov_110.485660	10897	13894	R2_denovo_peak_343d	1179	2.5841	119.339	117.948	1682	2R_21	20311748	20318693	0	NA
NODE_1015_length_23693_cov_110.485660	10897	13894	R2_denovo_peak_343e	689	2.16149	69.977	68.9993	2431	2R_21	20311748	20318693	0	NA
NODE_1015_length_23693_cov_110.485660	10897	13894	R2_denovo_peak_343f	1395	2.74864	141.159	139.569	2732	2R_21	20311748	20318693	0	NA
NODE_1015_length_23693_cov_110.485660	14855	15282	R2_denovo_peak_344	939	2.38731	95.0985	93.92	233	2R_21	20311748	20318693	0	NA
NODE_1015_length_23693_cov_110.485660	15755	16051	R2_denovo_peak_345	381	1.8292	38.8735	38.1148	157	2R_21	20311748	20318693	0	NA
NODE_1015_length_23693_cov_110.485660	17334	18854	R2_denovo_peak_346a	670	2.14213	67.9664	67.0036	218	2R_21	20311748	20318693	0	NA
NODE_1015_length_23693_cov_110.485660	17334	18854	R2_denovo_peak_346b	1200	2.60023	121.418	120.008	766	2R_21	20311748	20318693	0	NA
NODE_1015_length_23693_cov_110.485660	17334	18854	R2_denovo_peak_346c	744	2.2131	75.4512	74.432	1133	2R_21	20311748	20318693	0	NA
NODE_1015_length_23693_cov_110.485660	19007	23571	R2_denovo_peak_347a	700	2.17116	70.9909	70.0057	284	2R_21	20311748	20318693	0	NA
NODE_1015_length_23693_cov_110.485660	19007	23571	R2_denovo_peak_347b	988	2.42925	100.088	98.8669	852	2R_21	20311748	20318693	0	NA
NODE_1015_length_23693_cov_110.485660	19007	23571	R2_denovo_peak_347c	992	2.43248	100.476	99.2514	1160	2R_21	20311748	20318693	0	NA
NODE_1015_length_23693_cov_110.485660	19007	23571	R2_denovo_peak_347d	850	2.30989	86.148	85.0443	1569	2R_21	20311748	20318693	0	NA
NODE_1015_length_23693_cov_110.485660	19007	23571	R2_denovo_peak_347e	418	1.87436	42.6568	41.8726	1947	2R_21	20311748	20318693	0	NA
NODE_1015_length_23693_cov_110.485660	19007	23571	R2_denovo_peak_347f	243	1.64531	25.0489	24.3837	2088	2R_21	20311748	20318693	0	NA
NODE_1015_length_23693_cov_110.485660	19007	23571	R2_denovo_peak_347g	734	2.20342	74.4125	73.4013	2330	2R_21	20311748	20318693	0	NA
NODE_1015_length_23693_cov_110.485660	19007	23571	R2_denovo_peak_347h	761	2.22923	77.1951	76.1624	2727	2R_21	20311748	20318693	0	NA
NODE_1015_length_23693_cov_110.485660	19007	23571	R2_denovo_peak_347i	782	2.24859	79.3087	78.2596	3517	2R_21	20311748	20318693	0	NA
NODE_1015_length_23693_cov_110.485660	19007	23571	R2_denovo_peak_347j	595	2.06793	60.4784	59.5701	3777	2R_21	20311748	20318693	0	NA
NODE_1015_length_23693_cov_110.485660	19007	23571	R2_denovo_peak_347k	796	2.26149	80.73	79.6699	4133	2R_21	20311748	20318693	0	NA
NODE_1015_length_23693_cov_110.485660	19007	23571	R2_denovo_peak_347l	782	2.24859	79.3087	78.2596	4238	2R_21	20311748	20318693	0	NA
NODE_10160_length_1648_cov_133.122411	413	894	R2_denovo_peak_348	1542	2.8551	155.988	154.266	230	2R_21	19281696	19283342	0	NA
NODE_10160_length_1648_cov_133.122411	1281	1562	R2_denovo_peak_349	237	1.63563	24.3946	23.734	161	2R_21	19281696	19283342	0	NA
NODE_10164_length_1646_cov_136.164676	356	597	R2_denovo_peak_350	72	1.32593	7.73496	7.20133	130	X_1	5802975	5804627	0	NA
NODE_10164_length_1646_cov_136.164676	895	1321	R2_denovo_peak_351	533	2.00341	54.2566	53.3925	209	X_1	5802975	5804627	0	NA
NODE_10165_length_1646_cov_119.067253	356	1632	R2_denovo_peak_352a	10319	6.33699	1034.89	1031.93	344	2R_19	311722	313367	0	Invader1_I#LTR/Gypsy	247	577	4.29e-136
NODE_10165_length_1646_cov_119.067253	356	1632	R2_denovo_peak_352b	1119	2.4274	113.333	111.997	830	2R_19	311722	313367	0	Invader1_I#LTR/Gypsy	247	577	4.29e-136
NODE_10165_length_1646_cov_119.067253	356	1632	R2_denovo_peak_352c	1737	2.99059	175.63	173.74	1086	2R_19	311722	313367	0	Invader1_I#LTR/Gypsy	247	577	4.29e-136
NODE_10166_length_1646_cov_112.795097	271	737	R2_denovo_peak_353	706	2.17762	71.6702	70.6798	186	3L_1	10980985	10982146	0	NA
NODE_10166_length_1646_cov_112.795097	1304	1525	R2_denovo_peak_354	226	1.6195	23.321	22.6678	127	3L_1	10980985	10982146	0	NA
NODE_10168_length_1644_cov_189.638365	72	1592	R2_denovo_peak_355a	22766	10.0964	2279.91	2276.62	558	3_scaffold2	1000213	1001864	0	G5_DM#Non-LTR_retrotransposon/Jockey	1915	3595	0
NODE_10168_length_1644_cov_189.638365	72	1592	R2_denovo_peak_355b	13676	8.24268	1370.75	1367.68	748	3_scaffold2	1000213	1001864	0	G5_DM#Non-LTR_retrotransposon/Jockey	1915	3595	0
NODE_10168_length_1644_cov_189.638365	72	1592	R2_denovo_peak_355c	11447	7.43938	1147.72	1144.72	1092	3_scaffold2	1000213	1001864	0	G5_DM#Non-LTR_retrotransposon/Jockey	1915	3595	0
NODE_1016_length_23692_cov_75.837289	1483	1711	R2_denovo_peak_356	199	1.57756	20.6305	19.9962	109	X_1	14519093	14542645	0	NA
NODE_1016_length_23692_cov_75.837289	2880	3070	R2_denovo_peak_357	140	1.47433	14.6465	14.0559	105	X_1	14519093	14542645	0	NA
NODE_1016_length_23692_cov_75.837289	4021	4431	R2_denovo_peak_358	592	2.0647	60.1609	59.2549	248	X_1	14519093	14542645	0	NA
NODE_1016_length_23692_cov_75.837289	5473	5793	R2_denovo_peak_359	239	1.63886	24.6119	23.9498	167	X_1	14519093	14542645	0	NA
NODE_1016_length_23692_cov_75.837289	7991	8307	R2_denovo_peak_360	530	2.00018	53.9527	53.0907	141	X_1	14519093	14542645	0	NA
NODE_1016_length_23692_cov_75.837289	9371	9655	R2_denovo_peak_361	61	1.29689	6.6297	6.10646	72	X_1	14519093	14542645	0	NA
NODE_1016_length_23692_cov_75.837289	10200	10536	R2_denovo_peak_362	340	1.77758	34.7327	34.0019	152	X_1	14519093	14542645	0	NA
NODE_1016_length_23692_cov_75.837289	11852	12584	R2_denovo_peak_363a	263	1.67434	27.0569	26.3779	168	X_1	14519093	14542645	0	NA
NODE_1016_length_23692_cov_75.837289	11852	12584	R2_denovo_peak_363b	114	1.42271	12.0091	11.439	524	X_1	14519093	14542645	0	NA
NODE_1016_length_23692_cov_75.837289	12908	13173	R2_denovo_peak_364	261	1.67112	26.8305	26.1531	135	X_1	14519093	14542645	0	NA
NODE_1016_length_23692_cov_75.837289	14002	14310	R2_denovo_peak_365	317	1.74854	32.4909	31.7752	164	X_1	14519093	14542645	0	NA
NODE_1016_length_23692_cov_75.837289	15655	16049	R2_denovo_peak_366	605	2.07761	61.4352	60.52	229	X_1	14519093	14542645	0	NA
NODE_1016_length_23692_cov_75.837289	17980	18269	R2_denovo_peak_367	347	1.78726	35.4939	34.758	143	X_1	14519093	14542645	0	NA
NODE_1016_length_23692_cov_75.837289	19610	19870	R2_denovo_peak_368	286	1.70661	29.3667	28.6721	130	X_1	14519093	14542645	0	NA
NODE_1016_length_23692_cov_75.837289	20073	20221	R2_denovo_peak_369	96	1.384	10.1925	9.63738	79	X_1	14519093	14542645	0	NA
NODE_1016_length_23692_cov_75.837289	21372	21631	R2_denovo_peak_370	128	1.45174	13.4625	12.881	108	X_1	14519093	14542645	0	NA
NODE_1016_length_23692_cov_75.837289	22177	22751	R2_denovo_peak_371	489	1.95501	49.7723	48.9395	371	X_1	14519093	14542645	0	NA
NODE_10170_length_1645_cov_91.000000	520	1043	R2_denovo_peak_372	730	2.2002	74.0674	73.0588	177	2R_21	9336512	9338146	0	NA
NODE_10171_length_1644_cov_131.887980	446	970	R2_denovo_peak_373	1122	2.53894	113.592	112.253	282	2R_21	6036920	6038559	0	NA
NODE_10171_length_1644_cov_131.887980	1188	1573	R2_denovo_peak_374	1070	2.497	108.352	107.059	211	2R_21	6036920	6038559	0	NA
NODE_10172_length_1644_cov_94.488987	389	658	R2_denovo_peak_375	170	1.52917	17.7103	17.0969	126	X_1	5983304	5984951	0	NA
NODE_10173_length_1644_cov_86.740717	936	1460	R2_denovo_peak_376	391	1.8421	39.9395	39.1736	337	3R_28	14861577	14863214	0	NA
NODE_10175_length_1643_cov_115.081234	70	549	R2_denovo_peak_377	454	1.9163	46.3002	45.4912	172	2R_21	742636	743417	0	DMRT1B#Non-LTR_retrotransposon/R1	4868	5008	3.79e-42
NODE_10175_length_1643_cov_115.081234	751	1456	R2_denovo_peak_378	5698	5.11014	572.549	569.81	371	2R_21	742636	743417	0	DMRT1B#Non-LTR_retrotransposon/R1	4868	5008	3.79e-42
NODE_10177_length_1641_cov_124.899117	205	440	R2_denovo_peak_379	252	1.65821	25.9329	25.2617	102	2R_21	8508560	8510206	0	NA
NODE_10177_length_1641_cov_124.899117	842	1195	R2_denovo_peak_380	1015	2.45183	102.815	101.571	171	2R_21	8508560	8510206	0	NA
NODE_10178_length_1641_cov_97.762295	151	888	R2_denovo_peak_381	2569	3.51645	259.361	256.979	298	2L_2	998392	1000036	0	DOC2_DM#Non-LTR_retrotransposon/Jockey	1145	1296	7.79e-74
NODE_10179_length_1641_cov_92.688525	496	820	R2_denovo_peak_382	567	2.03889	57.6448	56.7568	150	2R_20	1276736	1278375	0	Gypsy_6B#LTR/Gypsy	272	960	0
NODE_1017_length_23677_cov_103.400897	1335	1697	R2_denovo_peak_383	1098	2.51958	111.162	109.844	174	3R_28	20069287	20080230	0	NA
NODE_1017_length_23677_cov_103.400897	2575	3728	R2_denovo_peak_384a	413	1.86791	42.1074	41.3269	130	3R_28	20069287	20080230	0	NA
NODE_1017_length_23677_cov_103.400897	2575	3728	R2_denovo_peak_384b	1493	2.81961	150.985	149.307	424	3R_28	20069287	20080230	0	NA
NODE_1017_length_23677_cov_103.400897	2575	3728	R2_denovo_peak_384c	1086	2.5099	109.954	108.648	917	3R_28	20069287	20080230	0	NA
NODE_1017_length_23677_cov_103.400897	4155	5046	R2_denovo_peak_385a	1713	2.97446	173.247	171.377	254	3R_28	20069287	20080230	0	NA
NODE_1017_length_23677_cov_103.400897	4155	5046	R2_denovo_peak_385b	965	2.40989	97.7728	96.5718	695	3R_28	20069287	20080230	0	NA
NODE_1017_length_23677_cov_103.400897	5728	5888	R2_denovo_peak_386	92	1.37432	9.76037	9.20892	90	3R_28	20069287	20080230	0	NA
NODE_1017_length_23677_cov_103.400897	6402	6927	R2_denovo_peak_387	1685	2.95511	170.404	168.557	243	3R_28	20069287	20080230	0	NA
NODE_1017_length_23677_cov_103.400897	7305	8969	R2_denovo_peak_388a	1271	2.65508	128.584	127.109	538	3R_28	20069287	20080230	0	NA
NODE_1017_length_23677_cov_103.400897	7305	8969	R2_denovo_peak_388b	1250	2.63895	126.461	125.004	1214	3R_28	20069287	20080230	0	NA
NODE_1017_length_23677_cov_103.400897	9991	11149	R2_denovo_peak_389a	1756	3.0035	177.544	175.638	211	3R_28	20069287	20080230	0	NA
NODE_1017_length_23677_cov_103.400897	9991	11149	R2_denovo_peak_389b	1620	2.90994	163.836	162.046	800	3R_28	20069287	20080230	0	NA
NODE_1017_length_23677_cov_103.400897	12341	12652	R2_denovo_peak_390	415	1.87114	42.3817	41.5993	160	3R_28	20069287	20080230	0	NA
NODE_1017_length_23677_cov_103.400897	13529	14528	R2_denovo_peak_391a	920	2.37118	93.2059	92.0435	219	3R_28	20069287	20080230	0	NA
NODE_1017_length_23677_cov_103.400897	13529	14528	R2_denovo_peak_391b	1326	2.69702	134.168	132.641	781	3R_28	20069287	20080230	0	NA
NODE_1017_length_23677_cov_103.400897	15518	16105	R2_denovo_peak_392	2291	3.34869	231.42	229.153	253	3R_28	20069287	20080230	0	NA
NODE_1017_length_23677_cov_103.400897	16642	17264	R2_denovo_peak_393	1930	3.11964	195.103	193.062	363	3R_28	20069287	20080230	0	NA
NODE_1017_length_23677_cov_103.400897	18452	19122	R2_denovo_peak_394	765	2.23246	77.5458	76.5104	398	3R_28	20069287	20080230	0	NA
NODE_1017_length_23677_cov_103.400897	19434	20401	R2_denovo_peak_395a	325	1.75822	33.231	32.5103	159	3R_28	20069287	20080230	0	NA
NODE_1017_length_23677_cov_103.400897	19434	20401	R2_denovo_peak_395b	266	1.67757	27.2843	26.6037	532	3R_28	20069287	20080230	0	NA
NODE_1017_length_23677_cov_103.400897	19434	20401	R2_denovo_peak_395c	230	1.62595	23.7479	23.0918	737	3R_28	20069287	20080230	0	NA
NODE_1017_length_23677_cov_103.400897	21797	22577	R2_denovo_peak_396	2228	3.30998	225.129	222.895	360	3R_28	20069287	20080230	0	NA
NODE_1017_length_23677_cov_103.400897	22716	23516	R2_denovo_peak_397	1915	3.10996	193.617	191.587	299	3R_28	20069287	20080230	0	NA
NODE_10180_length_1641_cov_70.635561	1145	1602	R2_denovo_peak_398	3547	4.06166	357.36	354.792	259	3_scaffold1	1924782	1926422	0	DNAREP1_DSim#RC/Helitron	26	140	6.42e-30
NODE_10183_length_1639_cov_142.154672	103	1612	R2_denovo_peak_399a	13102	8.03943	1313.28	1310.23	325	2L_2	144646	146288	0	NA
NODE_10183_length_1639_cov_142.154672	103	1612	R2_denovo_peak_399b	8731	6.39735	876.035	873.14	1186	2L_2	144646	146288	0	NA
NODE_10186_length_1638_cov_110.837018	124	1150	R2_denovo_peak_400a	1352	2.71637	136.774	135.224	352	2L_1	13947623	13949209	0	NOMAD_LTR#LTR/Gypsy	1	50	8.41e-19
NODE_10186_length_1638_cov_110.837018	124	1150	R2_denovo_peak_400b	1852	3.06802	187.226	185.244	748	2L_1	13947623	13949209	0	NOMAD_LTR#LTR/Gypsy	1	50	8.41e-19
NODE_10187_length_1637_cov_108.076437	285	1187	R2_denovo_peak_401a	1520	2.83897	153.706	152.004	239	2R_21	12244816	12246400	0	NA
NODE_10187_length_1637_cov_108.076437	285	1187	R2_denovo_peak_401b	1343	2.70992	135.903	134.361	673	2R_21	12244816	12246400	0	NA
NODE_1018_length_23642_cov_103.777589	365	1376	R2_denovo_peak_402a	320	1.75177	32.7368	32.0195	152	3R_28	9998757	10020725	0	NA
NODE_1018_length_23642_cov_103.777589	365	1376	R2_denovo_peak_402b	317	1.74854	32.4909	31.7752	244	3R_28	9998757	10020725	0	NA
NODE_1018_length_23642_cov_103.777589	365	1376	R2_denovo_peak_402c	272	1.68725	27.9711	27.2859	697	3R_28	9998757	10020725	0	NA
NODE_1018_length_23642_cov_103.777589	365	1376	R2_denovo_peak_402d	254	1.66144	26.1561	25.4833	855	3R_28	9998757	10020725	0	NA
NODE_1018_length_23642_cov_103.777589	2183	2537	R2_denovo_peak_403	854	2.31311	86.5141	85.4074	177	3R_28	9998757	10020725	0	NA
NODE_1018_length_23642_cov_103.777589	2906	3535	R2_denovo_peak_404	1488	2.81638	150.533	148.859	381	3R_28	9998757	10020725	0	NA
NODE_1018_length_23642_cov_103.777589	4959	5599	R2_denovo_peak_405	2009	3.17125	203.096	200.997	271	3R_28	9998757	10020725	0	NA
NODE_1018_length_23642_cov_103.777589	5860	6257	R2_denovo_peak_406	942	2.39054	95.4787	94.297	209	3R_28	9998757	10020725	0	NA
NODE_1018_length_23642_cov_103.777589	7888	10895	R2_denovo_peak_407a	1167	2.57443	118.099	116.719	272	3R_28	9998757	10020725	0	NA
NODE_1018_length_23642_cov_103.777589	7888	10895	R2_denovo_peak_407b	1122	2.53894	113.592	112.253	613	3R_28	9998757	10020725	0	NA
NODE_1018_length_23642_cov_103.777589	7888	10895	R2_denovo_peak_407c	954	2.40022	96.6231	95.4318	960	3R_28	9998757	10020725	0	NA
NODE_1018_length_23642_cov_103.777589	7888	10895	R2_denovo_peak_407d	977	2.41957	98.9276	97.7168	1347	3R_28	9998757	10020725	0	NA
NODE_1018_length_23642_cov_103.777589	7888	10895	R2_denovo_peak_407e	1090	2.51313	110.356	109.046	2125	3R_28	9998757	10020725	0	NA
NODE_1018_length_23642_cov_103.777589	7888	10895	R2_denovo_peak_407f	909	2.3615	92.0771	90.9241	2648	3R_28	9998757	10020725	0	NA
NODE_1018_length_23642_cov_103.777589	7888	10895	R2_denovo_peak_407g	1007	2.44538	102.033	100.795	2768	3R_28	9998757	10020725	0	NA
NODE_1018_length_23642_cov_103.777589	11559	11990	R2_denovo_peak_408	1823	3.04866	184.302	182.343	215	3R_28	9998757	10020725	0	NA
NODE_1018_length_23642_cov_103.777589	12451	13149	R2_denovo_peak_409	2110	3.23578	213.244	211.08	279	3R_28	9998757	10020725	0	NA
NODE_1018_length_23642_cov_103.777589	14067	15623	R2_denovo_peak_410a	1191	2.59378	120.585	119.182	223	3R_28	9998757	10020725	0	NA
NODE_1018_length_23642_cov_103.777589	14067	15623	R2_denovo_peak_410b	935	2.38409	94.7189	93.5437	415	3R_28	9998757	10020725	0	NA
NODE_1018_length_23642_cov_103.777589	14067	15623	R2_denovo_peak_410c	909	2.3615	92.0771	90.9241	601	3R_28	9998757	10020725	0	NA
NODE_1018_length_23642_cov_103.777589	14067	15623	R2_denovo_peak_410d	931	2.38086	94.3395	93.1675	885	3R_28	9998757	10020725	0	NA
NODE_1018_length_23642_cov_103.777589	14067	15623	R2_denovo_peak_410e	660	2.13245	66.9699	66.0144	1368	3R_28	9998757	10020725	0	NA
NODE_1018_length_23642_cov_103.777589	16041	16651	R2_denovo_peak_411	1130	2.54539	114.407	113.06	364	3R_28	9998757	10020725	0	NA
NODE_1018_length_23642_cov_103.777589	16918	18311	R2_denovo_peak_412a	1556	2.86477	157.363	155.629	277	3R_28	9998757	10020725	0	NA
NODE_1018_length_23642_cov_103.777589	16918	18311	R2_denovo_peak_412b	939	2.38731	95.0985	93.92	912	3R_28	9998757	10020725	0	NA
NODE_1018_length_23642_cov_103.777589	16918	18311	R2_denovo_peak_412c	130	1.45497	13.6289	13.0461	1237	3R_28	9998757	10020725	0	NA
NODE_1018_length_23642_cov_103.777589	19726	20545	R2_denovo_peak_413a	1881	3.08738	190.166	188.162	253	3R_28	9998757	10020725	0	NA
NODE_1018_length_23642_cov_103.777589	19726	20545	R2_denovo_peak_413b	747	2.21633	75.7988	74.7769	630	3R_28	9998757	10020725	0	NA
NODE_1018_length_23642_cov_103.777589	21428	21946	R2_denovo_peak_414	1556	2.86477	157.363	155.629	241	3R_28	9998757	10020725	0	NA
NODE_1018_length_23642_cov_103.777589	22401	22887	R2_denovo_peak_415	592	2.0647	60.1609	59.2549	220	3R_28	9998757	10020725	0	NA
NODE_10191_length_1634_cov_111.696395	477	1284	R2_denovo_peak_416	1515	2.83574	153.251	151.553	429	3L_1	6014371	6015858	0	NA
NODE_10192_length_1636_cov_95.927894	346	1139	R2_denovo_peak_417a	460	1.92275	46.8717	46.0588	247	2R_21	17215288	17216958	0	NA
NODE_10192_length_1636_cov_95.927894	346	1139	R2_denovo_peak_417b	194	1.56788	20.0304	19.4004	621	2R_21	17215288	17216958	0	NA
NODE_10196_length_1635_cov_152.422152	20	575	R2_denovo_peak_418	6114	5.29725	614.187	611.422	248	3L_1	22676055	22677690	0	NA
NODE_10196_length_1635_cov_152.422152	1124	1611	R2_denovo_peak_419	3932	4.26167	395.857	393.25	261	3L_1	22676055	22677690	0	NA
NODE_10197_length_1635_cov_127.562025	681	1321	R2_denovo_peak_420	9342	6.63931	937.211	934.29	315	2R_20	1510440	1512074	0	NA
NODE_10198_length_1635_cov_126.842405	272	764	R2_denovo_peak_421	1062	2.49055	107.554	106.269	235	2L_1	13753768	13755403	0	NA
NODE_10198_length_1635_cov_126.842405	1189	1504	R2_denovo_peak_422	243	1.64531	25.0489	24.3837	145	2L_1	13753768	13755403	0	NA
NODE_10199_length_1632_cov_123.979114	108	930	R2_denovo_peak_423	723	2.19375	73.3791	72.3758	580	2R_21	9762547	9764179	0	NA
NODE_1019_length_23606_cov_101.517301	175	575	R2_denovo_peak_424	1352	2.71637	136.774	135.224	193	2R_21	3107119	3112664	0	NA
NODE_1019_length_23606_cov_101.517301	1582	1966	R2_denovo_peak_425	761	2.22923	77.1951	76.1624	194	2R_21	3107119	3112664	0	NA
NODE_1019_length_23606_cov_101.517301	2401	4895	R2_denovo_peak_426a	507	1.97437	51.547	50.7019	211	2R_21	3107119	3112664	0	NA
NODE_1019_length_23606_cov_101.517301	2401	4895	R2_denovo_peak_426b	689	2.16149	69.977	68.9993	470	2R_21	3107119	3112664	0	NA
NODE_1019_length_23606_cov_101.517301	2401	4895	R2_denovo_peak_426c	1233	2.62604	124.771	123.33	1020	2R_21	3107119	3112664	0	NA
NODE_1019_length_23606_cov_101.517301	2401	4895	R2_denovo_peak_426d	1167	2.57443	118.099	116.719	1905	2R_21	3107119	3112664	0	NA
NODE_1019_length_23606_cov_101.517301	2401	4895	R2_denovo_peak_426e	1408	2.75831	142.485	140.883	2265	2R_21	3107119	3112664	0	NA
NODE_1019_length_23606_cov_101.517301	6176	6526	R2_denovo_peak_427	1134	2.54862	114.815	113.464	175	2R_21	3107119	3112664	0	NA
NODE_1019_length_23606_cov_101.517301	7169	7758	R2_denovo_peak_428	2696	3.59065	272.067	269.644	263	2R_21	3107119	3112664	0	NA
NODE_1019_length_23606_cov_101.517301	7952	9656	R2_denovo_peak_429a	740	2.20988	75.1044	74.0879	272	2R_21	3107119	3112664	0	NA
NODE_1019_length_23606_cov_101.517301	7952	9656	R2_denovo_peak_429b	1862	3.07447	188.204	186.215	1056	2R_21	3107119	3112664	0	NA
NODE_1019_length_23606_cov_101.517301	9953	10933	R2_denovo_peak_430a	50	1.26786	5.60871	5.09569	56	2R_21	3107119	3112664	0	NA
NODE_1019_length_23606_cov_101.517301	9953	10933	R2_denovo_peak_430b	958	2.40344	97.0059	95.8113	481	2R_21	3107119	3112664	0	NA
NODE_1019_length_23606_cov_101.517301	9953	10933	R2_denovo_peak_430c	1130	2.54539	114.407	113.06	713	2R_21	3107119	3112664	0	NA
NODE_1019_length_23606_cov_101.517301	11142	11729	R2_denovo_peak_431a	1435	2.77767	145.149	143.524	223	2R_21	3107119	3112664	0	NA
NODE_1019_length_23606_cov_101.517301	11142	11729	R2_denovo_peak_431b	243	1.64531	25.0489	24.3837	486	2R_21	3107119	3112664	0	NA
NODE_1019_length_23606_cov_101.517301	13297	15027	R2_denovo_peak_432a	2019	3.17771	204.102	201.997	269	2R_21	3107119	3112664	0	NA
NODE_1019_length_23606_cov_101.517301	13297	15027	R2_denovo_peak_432b	1015	2.45183	102.815	101.571	908	2R_21	3107119	3112664	0	NA
NODE_1019_length_23606_cov_101.517301	13297	15027	R2_denovo_peak_432c	389	1.83888	39.6719	38.9078	1539	2R_21	3107119	3112664	0	NA
NODE_1019_length_23606_cov_101.517301	15568	15987	R2_denovo_peak_433	716	2.18729	72.6937	71.6956	231	2R_21	3107119	3112664	0	NA
NODE_1019_length_23606_cov_101.517301	16535	16909	R2_denovo_peak_434	861	2.31956	87.2481	86.1353	182	2R_21	3107119	3112664	0	NA
NODE_1019_length_23606_cov_101.517301	17616	17742	R2_denovo_peak_435	42	1.24205	4.77289	4.26876	62	2R_21	3107119	3112664	0	NA
NODE_1019_length_23606_cov_101.517301	18989	21074	R2_denovo_peak_436a	1497	2.82284	151.437	149.755	228	2R_21	3107119	3112664	0	NA
NODE_1019_length_23606_cov_101.517301	18989	21074	R2_denovo_peak_436b	1011	2.44861	102.424	101.183	926	2R_21	3107119	3112664	0	NA
NODE_1019_length_23606_cov_101.517301	18989	21074	R2_denovo_peak_436c	627	2.10019	63.6909	62.7595	1504	2R_21	3107119	3112664	0	NA
NODE_1019_length_23606_cov_101.517301	18989	21074	R2_denovo_peak_436d	1050	2.48087	106.362	105.087	1865	2R_21	3107119	3112664	0	NA
NODE_1019_length_23606_cov_101.517301	21735	22785	R2_denovo_peak_437a	1126	2.54216	113.999	112.656	286	2R_21	3107119	3112664	0	NA
NODE_1019_length_23606_cov_101.517301	21735	22785	R2_denovo_peak_437b	1110	2.52926	112.374	111.046	611	2R_21	3107119	3112664	0	NA
NODE_101_length_62683_cov_102.455541	170	645	R2_denovo_peak_438	1597	2.89381	161.513	159.743	242	2R_21	11957828	11972633	0	DNAREP1_DSim#RC/Helitron	130	187	1.53e-10
NODE_101_length_62683_cov_102.455541	943	1318	R2_denovo_peak_439	216	1.60337	22.2689	21.623	160	2R_21	11957828	11972633	0	DNAREP1_DSim#RC/Helitron	130	187	1.53e-10
NODE_101_length_62683_cov_102.455541	1562	2685	R2_denovo_peak_440a	786	2.25182	79.6632	78.6114	325	2R_21	11957828	11972633	0	DNAREP1_DSim#RC/Helitron	130	187	1.53e-10
NODE_101_length_62683_cov_102.455541	1562	2685	R2_denovo_peak_440b	2249	3.32288	227.219	224.974	844	2R_21	11957828	11972633	0	DNAREP1_DSim#RC/Helitron	130	187	1.53e-10
NODE_101_length_62683_cov_102.455541	3168	4047	R2_denovo_peak_441a	586	2.05825	59.5277	58.6262	158	2R_21	11957828	11972633	0	DNAREP1_DSim#RC/Helitron	130	187	1.53e-10
NODE_101_length_62683_cov_102.455541	3168	4047	R2_denovo_peak_441b	1615	2.90671	163.371	161.584	612	2R_21	11957828	11972633	0	DNAREP1_DSim#RC/Helitron	130	187	1.53e-10
NODE_101_length_62683_cov_102.455541	5565	6549	R2_denovo_peak_442a	1676	2.94865	169.46	167.621	281	2R_21	11957828	11972633	0	DNAREP1_DSim#RC/Helitron	130	187	1.53e-10
NODE_101_length_62683_cov_102.455541	5565	6549	R2_denovo_peak_442b	727	2.19697	73.7229	72.717	762	2R_21	11957828	11972633	0	DNAREP1_DSim#RC/Helitron	130	187	1.53e-10
NODE_101_length_62683_cov_102.455541	6911	7375	R2_denovo_peak_443	872	2.32924	88.3535	87.2316	216	2R_21	11957828	11972633	0	DNAREP1_DSim#RC/Helitron	130	187	1.53e-10
NODE_101_length_62683_cov_102.455541	7535	8700	R2_denovo_peak_444a	1524	2.84219	154.162	152.456	251	2R_21	11957828	11972633	0	DNAREP1_DSim#RC/Helitron	130	187	1.53e-10
NODE_101_length_62683_cov_102.455541	7535	8700	R2_denovo_peak_444b	608	2.08083	61.7555	60.838	748	2R_21	11957828	11972633	0	DNAREP1_DSim#RC/Helitron	130	187	1.53e-10
NODE_101_length_62683_cov_102.455541	7535	8700	R2_denovo_peak_444c	504	1.97115	51.2494	50.4064	1006	2R_21	11957828	11972633	0	DNAREP1_DSim#RC/Helitron	130	187	1.53e-10
NODE_101_length_62683_cov_102.455541	9001	9614	R2_denovo_peak_445	696	2.16794	70.6524	69.6696	207	2R_21	11957828	11972633	0	DNAREP1_DSim#RC/Helitron	130	187	1.53e-10
NODE_101_length_62683_cov_102.455541	9842	10090	R2_denovo_peak_446	170	1.52917	17.7103	17.0969	132	2R_21	11957828	11972633	0	DNAREP1_DSim#RC/Helitron	130	187	1.53e-10
NODE_101_length_62683_cov_102.455541	10439	11399	R2_denovo_peak_447a	1138	2.55184	115.223	113.869	207	2R_21	11957828	11972633	0	DNAREP1_DSim#RC/Helitron	130	187	1.53e-10
NODE_101_length_62683_cov_102.455541	10439	11399	R2_denovo_peak_447b	2075	3.21319	209.672	207.531	656	2R_21	11957828	11972633	0	DNAREP1_DSim#RC/Helitron	130	187	1.53e-10
NODE_101_length_62683_cov_102.455541	12227	13197	R2_denovo_peak_448a	310	1.73887	31.7579	31.0471	275	2R_21	11957828	11972633	0	DNAREP1_DSim#RC/Helitron	130	187	1.53e-10
NODE_101_length_62683_cov_102.455541	12227	13197	R2_denovo_peak_448b	1191	2.59378	120.585	119.182	752	2R_21	11957828	11972633	0	DNAREP1_DSim#RC/Helitron	130	187	1.53e-10
NODE_101_length_62683_cov_102.455541	16106	18768	R2_denovo_peak_449a	2009	3.17125	203.096	200.997	417	2R_21	11957828	11972633	0	DNAREP1_DSim#RC/Helitron	130	187	1.53e-10
NODE_101_length_62683_cov_102.455541	16106	18768	R2_denovo_peak_449b	1910	3.10673	193.123	191.097	546	2R_21	11957828	11972633	0	DNAREP1_DSim#RC/Helitron	130	187	1.53e-10
NODE_101_length_62683_cov_102.455541	16106	18768	R2_denovo_peak_449c	1930	3.11964	195.103	193.062	786	2R_21	11957828	11972633	0	DNAREP1_DSim#RC/Helitron	130	187	1.53e-10
NODE_101_length_62683_cov_102.455541	16106	18768	R2_denovo_peak_449d	1167	2.57443	118.099	116.719	1587	2R_21	11957828	11972633	0	DNAREP1_DSim#RC/Helitron	130	187	1.53e-10
NODE_101_length_62683_cov_102.455541	16106	18768	R2_denovo_peak_449e	846	2.30666	85.7824	84.6817	2273	2R_21	11957828	11972633	0	DNAREP1_DSim#RC/Helitron	130	187	1.53e-10
NODE_101_length_62683_cov_102.455541	19080	19395	R2_denovo_peak_450	418	1.87436	42.6568	41.8726	155	2R_21	11957828	11972633	0	DNAREP1_DSim#RC/Helitron	130	187	1.53e-10
NODE_101_length_62683_cov_102.455541	19822	20724	R2_denovo_peak_451a	1435	2.77767	145.149	143.524	262	2R_21	11957828	11972633	0	DNAREP1_DSim#RC/Helitron	130	187	1.53e-10
NODE_101_length_62683_cov_102.455541	19822	20724	R2_denovo_peak_451b	130	1.45497	13.6289	13.0461	793	2R_21	11957828	11972633	0	DNAREP1_DSim#RC/Helitron	130	187	1.53e-10
NODE_101_length_62683_cov_102.455541	21041	21314	R2_denovo_peak_452	300	1.72596	30.7918	30.0876	135	2R_21	11957828	11972633	0	DNAREP1_DSim#RC/Helitron	130	187	1.53e-10
NODE_101_length_62683_cov_102.455541	21712	22130	R2_denovo_peak_453	1106	2.52603	111.97	110.645	216	2R_21	11957828	11972633	0	DNAREP1_DSim#RC/Helitron	130	187	1.53e-10
NODE_101_length_62683_cov_102.455541	24324	24825	R2_denovo_peak_454	222	1.61305	22.8977	22.2475	292	2R_21	11957828	11972633	0	DNAREP1_DSim#RC/Helitron	130	187	1.53e-10
NODE_101_length_62683_cov_102.455541	26693	27142	R2_denovo_peak_455	1279	2.66153	129.438	127.954	209	2R_21	11957828	11972633	0	DNAREP1_DSim#RC/Helitron	130	187	1.53e-10
NODE_101_length_62683_cov_102.455541	30153	31044	R2_denovo_peak_456a	394	1.84533	40.2078	39.4401	203	2R_21	11957828	11972633	0	DNAREP1_DSim#RC/Helitron	130	187	1.53e-10
NODE_101_length_62683_cov_102.455541	30153	31044	R2_denovo_peak_456b	194	1.56788	20.0304	19.4004	788	2R_21	11957828	11972633	0	DNAREP1_DSim#RC/Helitron	130	187	1.53e-10
NODE_101_length_62683_cov_102.455541	31707	33115	R2_denovo_peak_457a	857	2.31634	86.8807	85.7709	510	2R_21	11957828	11972633	0	DNAREP1_DSim#RC/Helitron	130	187	1.53e-10
NODE_101_length_62683_cov_102.455541	31707	33115	R2_denovo_peak_457b	489	1.95501	49.7723	48.9395	959	2R_21	11957828	11972633	0	DNAREP1_DSim#RC/Helitron	130	187	1.53e-10
NODE_101_length_62683_cov_102.455541	35493	36741	R2_denovo_peak_458a	1167	2.57443	118.099	116.719	240	2R_21	11957828	11972633	0	DNAREP1_DSim#RC/Helitron	130	187	1.53e-10
NODE_101_length_62683_cov_102.455541	35493	36741	R2_denovo_peak_458b	1444	2.78412	146.041	144.408	972	2R_21	11957828	11972633	0	DNAREP1_DSim#RC/Helitron	130	187	1.53e-10
NODE_101_length_62683_cov_102.455541	37072	39704	R2_denovo_peak_459a	920	2.37118	93.2059	92.0435	530	2R_21	11957828	11972633	0	DNAREP1_DSim#RC/Helitron	130	187	1.53e-10
NODE_101_length_62683_cov_102.455541	37072	39704	R2_denovo_peak_459b	965	2.40989	97.7728	96.5718	691	2R_21	11957828	11972633	0	DNAREP1_DSim#RC/Helitron	130	187	1.53e-10
NODE_101_length_62683_cov_102.455541	37072	39704	R2_denovo_peak_459c	920	2.37118	93.2059	92.0435	1203	2R_21	11957828	11972633	0	DNAREP1_DSim#RC/Helitron	130	187	1.53e-10
NODE_101_length_62683_cov_102.455541	37072	39704	R2_denovo_peak_459d	946	2.39376	95.8597	94.6749	1356	2R_21	11957828	11972633	0	DNAREP1_DSim#RC/Helitron	130	187	1.53e-10
NODE_101_length_62683_cov_102.455541	37072	39704	R2_denovo_peak_459e	1648	2.9293	166.639	164.825	1896	2R_21	11957828	11972633	0	DNAREP1_DSim#RC/Helitron	130	187	1.53e-10
NODE_101_length_62683_cov_102.455541	37072	39704	R2_denovo_peak_459f	887	2.34215	89.8358	88.7015	2448	2R_21	11957828	11972633	0	DNAREP1_DSim#RC/Helitron	130	187	1.53e-10
NODE_101_length_62683_cov_102.455541	40639	43706	R2_denovo_peak_460a	1479	2.80993	149.63	147.965	381	2R_21	11957828	11972633	0	DNAREP1_DSim#RC/Helitron	130	187	1.53e-10
NODE_101_length_62683_cov_102.455541	40639	43706	R2_denovo_peak_460b	920	2.37118	93.2059	92.0435	785	2R_21	11957828	11972633	0	DNAREP1_DSim#RC/Helitron	130	187	1.53e-10
NODE_101_length_62683_cov_102.455541	40639	43706	R2_denovo_peak_460c	1163	2.5712	117.686	116.31	1081	2R_21	11957828	11972633	0	DNAREP1_DSim#RC/Helitron	130	187	1.53e-10
NODE_101_length_62683_cov_102.455541	40639	43706	R2_denovo_peak_460d	1666	2.9422	168.518	166.687	1806	2R_21	11957828	11972633	0	DNAREP1_DSim#RC/Helitron	130	187	1.53e-10
NODE_101_length_62683_cov_102.455541	40639	43706	R2_denovo_peak_460e	1322	2.69379	133.735	132.212	2417	2R_21	11957828	11972633	0	DNAREP1_DSim#RC/Helitron	130	187	1.53e-10
NODE_101_length_62683_cov_102.455541	40639	43706	R2_denovo_peak_460f	683	2.15503	69.3041	68.3314	2901	2R_21	11957828	11972633	0	DNAREP1_DSim#RC/Helitron	130	187	1.53e-10
NODE_101_length_62683_cov_102.455541	44224	47158	R2_denovo_peak_461a	415	1.87114	42.3817	41.5993	125	2R_21	11957828	11972633	0	DNAREP1_DSim#RC/Helitron	130	187	1.53e-10
NODE_101_length_62683_cov_102.455541	44224	47158	R2_denovo_peak_461b	1891	3.09383	191.15	189.138	950	2R_21	11957828	11972633	0	DNAREP1_DSim#RC/Helitron	130	187	1.53e-10
NODE_101_length_62683_cov_102.455541	44224	47158	R2_denovo_peak_461c	643	2.11632	65.3222	64.3788	1491	2R_21	11957828	11972633	0	DNAREP1_DSim#RC/Helitron	130	187	1.53e-10
NODE_101_length_62683_cov_102.455541	44224	47158	R2_denovo_peak_461d	1930	3.11964	195.103	193.062	2214	2R_21	11957828	11972633	0	DNAREP1_DSim#RC/Helitron	130	187	1.53e-10
NODE_101_length_62683_cov_102.455541	44224	47158	R2_denovo_peak_461e	576	2.04857	58.5832	57.6885	2775	2R_21	11957828	11972633	0	DNAREP1_DSim#RC/Helitron	130	187	1.53e-10
NODE_101_length_62683_cov_102.455541	47976	48439	R2_denovo_peak_462	1245	2.63572	126.037	124.585	272	2R_21	11957828	11972633	0	DNAREP1_DSim#RC/Helitron	130	187	1.53e-10
NODE_101_length_62683_cov_102.455541	49364	49704	R2_denovo_peak_463	751	2.21955	76.1469	75.1224	184	2R_21	11957828	11972633	0	DNAREP1_DSim#RC/Helitron	130	187	1.53e-10
NODE_101_length_62683_cov_102.455541	52019	52591	R2_denovo_peak_464	1847	3.06479	186.738	184.76	326	2R_21	11957828	11972633	0	DNAREP1_DSim#RC/Helitron	130	187	1.53e-10
NODE_101_length_62683_cov_102.455541	53662	54124	R2_denovo_peak_465	524	1.99373	53.3471	52.4894	245	2R_21	11957828	11972633	0	DNAREP1_DSim#RC/Helitron	130	187	1.53e-10
NODE_101_length_62683_cov_102.455541	56482	57123	R2_denovo_peak_466a	102	1.3969	10.7824	10.2224	139	2R_21	11957828	11972633	0	DNAREP1_DSim#RC/Helitron	130	187	1.53e-10
NODE_101_length_62683_cov_102.455541	56482	57123	R2_denovo_peak_466b	360	1.80339	36.7784	36.0338	505	2R_21	11957828	11972633	0	DNAREP1_DSim#RC/Helitron	130	187	1.53e-10
NODE_101_length_62683_cov_102.455541	57500	58467	R2_denovo_peak_467a	894	2.3486	90.5803	89.4399	185	2R_21	11957828	11972633	0	DNAREP1_DSim#RC/Helitron	130	187	1.53e-10
NODE_101_length_62683_cov_102.455541	57500	58467	R2_denovo_peak_467b	793	2.25827	80.3738	79.3165	695	2R_21	11957828	11972633	0	DNAREP1_DSim#RC/Helitron	130	187	1.53e-10
NODE_101_length_62683_cov_102.455541	58716	58879	R2_denovo_peak_468	73	1.32915	7.86281	7.32801	71	2R_21	11957828	11972633	0	DNAREP1_DSim#RC/Helitron	130	187	1.53e-10
NODE_101_length_62683_cov_102.455541	59189	59823	R2_denovo_peak_469	1054	2.48409	106.759	105.48	211	2R_21	11957828	11972633	0	DNAREP1_DSim#RC/Helitron	130	187	1.53e-10
NODE_101_length_62683_cov_102.455541	60144	61257	R2_denovo_peak_470a	850	2.30989	86.148	85.0443	363	2R_21	11957828	11972633	0	DNAREP1_DSim#RC/Helitron	130	187	1.53e-10
NODE_101_length_62683_cov_102.455541	60144	61257	R2_denovo_peak_470b	1233	2.62604	124.771	123.33	727	2R_21	11957828	11972633	0	DNAREP1_DSim#RC/Helitron	130	187	1.53e-10
NODE_101_length_62683_cov_102.455541	61407	61635	R2_denovo_peak_471	167	1.52272	17.3362	16.7255	109	2R_21	11957828	11972633	0	DNAREP1_DSim#RC/Helitron	130	187	1.53e-10
NODE_101_length_62683_cov_102.455541	61842	62139	R2_denovo_peak_472	230	1.62595	23.7479	23.0918	137	2R_21	11957828	11972633	0	DNAREP1_DSim#RC/Helitron	130	187	1.53e-10
NODE_10202_length_1634_cov_65.563648	391	706	R2_denovo_peak_473	546	2.01631	55.4789	54.6062	152	3L_1	24287471	24289123	0	DMCR1A#Non-LTR_retrotransposon/CR1	3979	4470	2.75e-83
NODE_10203_length_1633_cov_133.009506	143	383	R2_denovo_peak_474	248	1.65176	25.4892	24.821	107	3R_28	22968338	22969978	0	NA
NODE_10203_length_1633_cov_133.009506	854	1009	R2_denovo_peak_475	49	1.26463	5.5005	4.98862	66	3R_28	22968338	22969978	0	NA
NODE_10203_length_1633_cov_133.009506	1228	1511	R2_denovo_peak_476	391	1.8421	39.9395	39.1736	158	3R_28	22968338	22969978	0	NA
NODE_10205_length_1633_cov_98.786439	150	691	R2_denovo_peak_477a	170	1.52917	17.7103	17.0969	109	3R_28	26182407	26184039	0	NA
NODE_10205_length_1633_cov_98.786439	150	691	R2_denovo_peak_477b	507	1.97437	51.547	50.7019	384	3R_28	26182407	26184039	0	NA
NODE_10206_length_1631_cov_129.723985	168	1509	R2_denovo_peak_478	1245	2.63572	126.037	124.585	594	X_1	16545243	16546870	0	NA
NODE_10207_length_1630_cov_115.445714	73	512	R2_denovo_peak_479	969	2.41312	98.1571	96.9528	254	2L_1	7796048	7797677	0	NA
NODE_10207_length_1630_cov_115.445714	1042	1429	R2_denovo_peak_480	1054	2.48409	106.759	105.48	174	2L_1	7796048	7797677	0	NA
NODE_10209_length_1629_cov_151.081321	53	1582	R2_denovo_peak_481a	3850	4.21974	387.678	385.079	289	2R_21	1801018	1802646	0	DOC4_DM#Non-LTR_retrotransposon/Jockey	1468	1876	5.23e-170
NODE_10209_length_1629_cov_151.081321	53	1582	R2_denovo_peak_481b	13293	8.10718	1332.36	1329.31	947	2R_21	1801018	1802646	0	DOC4_DM#Non-LTR_retrotransposon/Jockey	1468	1876	5.23e-170
NODE_10209_length_1629_cov_151.081321	53	1582	R2_denovo_peak_481c	1309	2.68411	132.44	130.929	1345	2R_21	1801018	1802646	0	DOC4_DM#Non-LTR_retrotransposon/Jockey	1468	1876	5.23e-170
NODE_1020_length_23571_cov_98.787421	168	869	R2_denovo_peak_482	1565	2.87123	158.282	156.539	434	2R_21	12235544	12242063	0	NA
NODE_1020_length_23571_cov_98.787421	1596	2496	R2_denovo_peak_483a	1413	2.76154	142.927	141.322	282	2R_21	12235544	12242063	0	NA
NODE_1020_length_23571_cov_98.787421	1596	2496	R2_denovo_peak_483b	1709	2.97124	172.772	170.906	493	2R_21	12235544	12242063	0	NA
NODE_1020_length_23571_cov_98.787421	3906	4876	R2_denovo_peak_484a	570	2.04212	57.9569	57.0666	187	2R_21	12235544	12242063	0	NA
NODE_1020_length_23571_cov_98.787421	3906	4876	R2_denovo_peak_484b	663	2.13568	67.3015	66.3436	676	2R_21	12235544	12242063	0	NA
NODE_1020_length_23571_cov_98.787421	5247	5661	R2_denovo_peak_485	1212	2.60991	122.671	121.25	206	2R_21	12235544	12242063	0	NA
NODE_1020_length_23571_cov_98.787421	5904	6835	R2_denovo_peak_486a	1857	3.07124	187.715	185.729	282	2R_21	12235544	12242063	0	NA
NODE_1020_length_23571_cov_98.787421	5904	6835	R2_denovo_peak_486b	825	2.2873	83.6025	82.5195	749	2R_21	12235544	12242063	0	NA
NODE_1020_length_23571_cov_98.787421	7299	8176	R2_denovo_peak_487	793	2.25827	80.3738	79.3165	225	2R_21	12235544	12242063	0	NA
NODE_1020_length_23571_cov_98.787421	8662	8965	R2_denovo_peak_488	180	1.5453	18.6615	18.0412	148	2R_21	12235544	12242063	0	NA
NODE_1020_length_23571_cov_98.787421	9548	10751	R2_denovo_peak_489a	835	2.29698	84.6898	83.598	381	2R_21	12235544	12242063	0	NA
NODE_1020_length_23571_cov_98.787421	9548	10751	R2_denovo_peak_489b	939	2.38731	95.0985	93.92	584	2R_21	12235544	12242063	0	NA
NODE_1020_length_23571_cov_98.787421	9548	10751	R2_denovo_peak_489c	821	2.28408	83.2414	82.1613	875	2R_21	12235544	12242063	0	NA
NODE_1020_length_23571_cov_98.787421	15187	15925	R2_denovo_peak_490a	1070	2.497	108.352	107.059	249	2R_21	12235544	12242063	0	NA
NODE_1020_length_23571_cov_98.787421	15187	15925	R2_denovo_peak_490b	1142	2.55507	115.633	114.275	455	2R_21	12235544	12242063	0	NA
NODE_1020_length_23571_cov_98.787421	16148	17482	R2_denovo_peak_491a	782	2.24859	79.3087	78.2596	244	2R_21	12235544	12242063	0	NA
NODE_1020_length_23571_cov_98.787421	16148	17482	R2_denovo_peak_491b	901	2.35505	91.3274	90.1808	625	2R_21	12235544	12242063	0	NA
NODE_1020_length_23571_cov_98.787421	16148	17482	R2_denovo_peak_491c	533	2.00341	54.2566	53.3925	1094	2R_21	12235544	12242063	0	NA
NODE_1020_length_23571_cov_98.787421	17675	18429	R2_denovo_peak_492a	79	1.34528	8.51787	7.97718	111	2R_21	12235544	12242063	0	NA
NODE_1020_length_23571_cov_98.787421	17675	18429	R2_denovo_peak_492b	912	2.36473	92.4526	91.2965	540	2R_21	12235544	12242063	0	NA
NODE_1020_length_23571_cov_98.787421	18931	19796	R2_denovo_peak_493	954	2.40022	96.6231	95.4318	562	2R_21	12235544	12242063	0	NA
NODE_1020_length_23571_cov_98.787421	22447	23225	R2_denovo_peak_494a	337	1.77435	34.4804	33.7513	127	2R_21	12235544	12242063	0	NA
NODE_1020_length_23571_cov_98.787421	22447	23225	R2_denovo_peak_494b	624	2.09696	63.3667	62.4376	615	2R_21	12235544	12242063	0	NA
NODE_10210_length_1629_cov_134.794790	149	1306	R2_denovo_peak_495a	474	1.93888	48.313	47.4903	127	3R_28	18579861	18581493	0	NA
NODE_10210_length_1629_cov_134.794790	149	1306	R2_denovo_peak_495b	980	2.4228	99.3138	98.0996	683	3R_28	18579861	18581493	0	NA
NODE_10210_length_1629_cov_134.794790	149	1306	R2_denovo_peak_495c	1279	2.66153	129.438	127.954	937	3R_28	18579861	18581493	0	NA
NODE_10211_length_1627_cov_86.639771	320	598	R2_denovo_peak_496	180	1.5453	18.6615	18.0412	124	X_1	11789072	11789906	0	NA
NODE_10212_length_1628_cov_93.968849	286	972	R2_denovo_peak_497a	567	2.03889	57.6448	56.7568	174	3L_1	22827297	22828924	0	DNAREP1_DM#RC/Helitron	108	319	8.01e-49
NODE_10212_length_1628_cov_93.968849	286	972	R2_denovo_peak_497b	650	2.12277	65.9793	65.0311	513	3L_1	22827297	22828924	0	DNAREP1_DM#RC/Helitron	108	319	8.01e-49
NODE_10214_length_1627_cov_120.253181	212	511	R2_denovo_peak_498	679	2.15181	68.9687	67.9985	149	3L_1	9208039	9209433	0	NA
NODE_10214_length_1627_cov_120.253181	1275	1544	R2_denovo_peak_499	407	1.86146	41.5608	40.784	138	3L_1	9208039	9209433	0	NA
NODE_10215_length_1627_cov_109.451654	836	1403	R2_denovo_peak_500	1648	2.9293	166.639	164.825	302	3L_1	24365882	24367508	0	NA
NODE_10216_length_1619_cov_90.999364	735	1359	R2_denovo_peak_501	1347	2.71315	136.338	134.792	350	3R_28	22955287	22956854	0	NA
NODE_10217_length_1627_cov_66.333333	173	553	R2_denovo_peak_502	1212	2.60991	122.671	121.25	172	3L_1	23776313	23776826	3.16e-179	DMCR1A#Non-LTR_retrotransposon/CR1	509	1024	0
NODE_1021_length_23562_cov_96.319352	121	482	R2_denovo_peak_503	637	2.10987	64.6677	63.7291	148	3R_28	22382028	22387970	0	NA
NODE_1021_length_23562_cov_96.319352	2111	2457	R2_denovo_peak_504	883	2.33892	89.4641	88.333	169	3R_28	22382028	22387970	0	NA
NODE_1021_length_23562_cov_96.319352	3364	3787	R2_denovo_peak_505	1520	2.83897	153.706	152.004	204	3R_28	22382028	22387970	0	NA
NODE_1021_length_23562_cov_96.319352	4478	5074	R2_denovo_peak_506a	1417	2.76477	143.371	141.761	203	3R_28	22382028	22387970	0	NA
NODE_1021_length_23562_cov_96.319352	4478	5074	R2_denovo_peak_506b	857	2.31634	86.8807	85.7709	438	3R_28	22382028	22387970	0	NA
NODE_1021_length_23562_cov_96.319352	6100	6678	R2_denovo_peak_507	1925	3.11641	194.607	192.57	318	3R_28	22382028	22387970	0	NA
NODE_1021_length_23562_cov_96.319352	7874	8310	R2_denovo_peak_508	1027	2.46151	103.992	102.738	200	3R_28	22382028	22387970	0	NA
NODE_1021_length_23562_cov_96.319352	9373	10093	R2_denovo_peak_509	1292	2.67121	130.722	129.226	469	3R_28	22382028	22387970	0	NA
NODE_1021_length_23562_cov_96.319352	10405	10700	R2_denovo_peak_510	190	1.56143	19.6349	19.0077	108	3R_28	22382028	22387970	0	NA
NODE_1021_length_23562_cov_96.319352	11379	11823	R2_denovo_peak_511	1086	2.5099	109.954	108.648	232	3R_28	22382028	22387970	0	NA
NODE_1021_length_23562_cov_96.319352	12176	12875	R2_denovo_peak_512a	317	1.74854	32.4909	31.7752	168	3R_28	22382028	22387970	0	NA
NODE_1021_length_23562_cov_96.319352	12176	12875	R2_denovo_peak_512b	176	1.53885	18.2784	17.6609	572	3R_28	22382028	22387970	0	NA
NODE_1021_length_23562_cov_96.319352	14009	14548	R2_denovo_peak_513	1142	2.55507	115.633	114.275	321	3R_28	22382028	22387970	0	NA
NODE_1021_length_23562_cov_96.319352	15801	16164	R2_denovo_peak_514	1031	2.46474	104.386	103.128	173	3R_28	22382028	22387970	0	NA
NODE_1021_length_23562_cov_96.319352	16689	18072	R2_denovo_peak_515a	1804	3.03576	182.362	180.418	423	3R_28	22382028	22387970	0	NA
NODE_1021_length_23562_cov_96.319352	16689	18072	R2_denovo_peak_515b	1765	3.00995	178.503	176.59	1037	3R_28	22382028	22387970	0	NA
NODE_1021_length_23562_cov_96.319352	18518	19051	R2_denovo_peak_516	1727	2.98414	174.675	172.793	263	3R_28	22382028	22387970	0	NA
NODE_1021_length_23562_cov_96.319352	21024	21636	R2_denovo_peak_517	2172	3.27449	219.416	217.214	326	3R_28	22382028	22387970	0	NA
NODE_1021_length_23562_cov_96.319352	22536	22902	R2_denovo_peak_518	761	2.22923	77.1951	76.1624	179	3R_28	22382028	22387970	0	NA
NODE_10220_length_1626_cov_147.660089	129	528	R2_denovo_peak_519	1000	2.43893	101.253	100.022	173	3L_1	11690344	11691969	0	NA
NODE_10221_length_1626_cov_126.638447	136	741	R2_denovo_peak_520a	284	1.70338	29.1321	28.4391	129	3R_28	26433215	26434840	0	NA
NODE_10221_length_1626_cov_126.638447	136	741	R2_denovo_peak_520b	252	1.65821	25.9329	25.2617	443	3R_28	26433215	26434840	0	NA
NODE_10221_length_1626_cov_126.638447	974	1491	R2_denovo_peak_521a	82	1.35173	8.78699	8.24392	85	3R_28	26433215	26434840	0	NA
NODE_10221_length_1626_cov_126.638447	974	1491	R2_denovo_peak_521b	100	1.39367	10.6334	10.0747	206	3R_28	26433215	26434840	0	NA
NODE_10222_length_1626_cov_123.782304	231	544	R2_denovo_peak_522	352	1.79371	36.0054	35.2661	152	3L_1	9253850	9255485	0	NA
NODE_10222_length_1626_cov_123.782304	808	1415	R2_denovo_peak_523	1842	3.06157	186.249	184.275	257	3L_1	9253850	9255485	0	NA
NODE_10223_length_1626_cov_61.803947	215	462	R2_denovo_peak_524	257	1.66467	26.38	25.7056	121	X_1	16258342	16259960	0	NA
NODE_10224_length_1625_cov_129.394904	150	354	R2_denovo_peak_525	174	1.53562	18.0881	17.4719	94	2R_21	13199227	13200847	0	NA
NODE_10224_length_1625_cov_129.394904	908	1473	R2_denovo_peak_526	4539	4.56493	456.612	453.955	284	2R_21	13199227	13200847	0	NA
NODE_10225_length_1625_cov_58.068153	175	379	R2_denovo_peak_527	114	1.42271	12.0091	11.439	100	2L_1	1665230	1666872	0	NA
NODE_10228_length_1624_cov_67.455067	453	785	R2_denovo_peak_528	546	2.01631	55.4789	54.6062	159	X_1	18931204	18932706	0	NA
NODE_10229_length_1623_cov_125.088648	200	1164	R2_denovo_peak_529a	916	2.36796	92.8288	91.6696	278	3L_1	1688807	1690422	0	NA
NODE_10229_length_1623_cov_125.088648	200	1164	R2_denovo_peak_529b	1395	2.74864	141.159	139.569	689	3L_1	1688807	1690422	0	NA
NODE_1022_length_23542_cov_107.520330	207	1782	R2_denovo_peak_530a	614	2.08729	62.398	61.4759	387	3R_28	18794211	18802579	0	NA
NODE_1022_length_23542_cov_107.520330	207	1782	R2_denovo_peak_530b	1625	2.91317	164.302	162.507	938	3R_28	18794211	18802579	0	NA
NODE_1022_length_23542_cov_107.520330	207	1782	R2_denovo_peak_530c	1146	2.5583	116.042	114.681	1328	3R_28	18794211	18802579	0	NA
NODE_1022_length_23542_cov_107.520330	2521	3666	R2_denovo_peak_531a	539	2.00986	54.8664	53.998	225	3R_28	18794211	18802579	0	NA
NODE_1022_length_23542_cov_107.520330	2521	3666	R2_denovo_peak_531b	1245	2.63572	126.037	124.585	501	3R_28	18794211	18802579	0	NA
NODE_1022_length_23542_cov_107.520330	2521	3666	R2_denovo_peak_531c	527	1.99695	53.6496	52.7898	891	3R_28	18794211	18802579	0	NA
NODE_1022_length_23542_cov_107.520330	5521	5645	R2_denovo_peak_532	35	1.21624	4.00567	3.51029	64	3R_28	18794211	18802579	0	NA
NODE_1022_length_23542_cov_107.520330	5925	6552	R2_denovo_peak_533	1391	2.74541	140.718	139.133	319	3R_28	18794211	18802579	0	NA
NODE_1022_length_23542_cov_107.520330	7865	8350	R2_denovo_peak_534	793	2.25827	80.3738	79.3165	230	3R_28	18794211	18802579	0	NA
NODE_1022_length_23542_cov_107.520330	9324	10003	R2_denovo_peak_535a	174	1.53562	18.0881	17.4719	114	3R_28	18794211	18802579	0	NA
NODE_1022_length_23542_cov_107.520330	9324	10003	R2_denovo_peak_535b	927	2.37763	93.961	92.7922	485	3R_28	18794211	18802579	0	NA
NODE_1022_length_23542_cov_107.520330	10349	11377	R2_denovo_peak_536a	127	1.44852	13.2973	12.7171	75	3R_28	18794211	18802579	0	NA
NODE_1022_length_23542_cov_107.520330	10349	11377	R2_denovo_peak_536b	130	1.45497	13.6289	13.0461	321	3R_28	18794211	18802579	0	NA
NODE_1022_length_23542_cov_107.520330	10349	11377	R2_denovo_peak_536c	703	2.17439	71.3302	70.3424	788	3R_28	18794211	18802579	0	NA
NODE_1022_length_23542_cov_107.520330	11671	12083	R2_denovo_peak_537	647	2.11955	65.6505	64.7047	193	3R_28	18794211	18802579	0	NA
NODE_1022_length_23542_cov_107.520330	12702	13033	R2_denovo_peak_538	751	2.21955	76.1469	75.1224	165	3R_28	18794211	18802579	0	NA
NODE_1022_length_23542_cov_107.520330	13619	14918	R2_denovo_peak_539a	263	1.67434	27.0569	26.3779	139	3R_28	18794211	18802579	0	NA
NODE_1022_length_23542_cov_107.520330	13619	14918	R2_denovo_peak_539b	54	1.27753	5.93959	5.42319	515	3R_28	18794211	18802579	0	NA
NODE_1022_length_23542_cov_107.520330	13619	14918	R2_denovo_peak_539c	1395	2.74864	141.159	139.569	1021	3R_28	18794211	18802579	0	NA
NODE_1022_length_23542_cov_107.520330	15406	16502	R2_denovo_peak_540a	1023	2.45829	103.599	102.348	208	3R_28	18794211	18802579	0	NA
NODE_1022_length_23542_cov_107.520330	15406	16502	R2_denovo_peak_540b	969	2.41312	98.1571	96.9528	325	3R_28	18794211	18802579	0	NA
NODE_1022_length_23542_cov_107.520330	15406	16502	R2_denovo_peak_540c	710	2.18084	72.0106	71.0177	871	3R_28	18794211	18802579	0	NA
NODE_1022_length_23542_cov_107.520330	17855	18485	R2_denovo_peak_541	1258	2.6454	127.309	125.844	250	3R_28	18794211	18802579	0	NA
NODE_1022_length_23542_cov_107.520330	18821	19575	R2_denovo_peak_542a	810	2.2744	82.1614	81.0899	191	3R_28	18794211	18802579	0	NA
NODE_1022_length_23542_cov_107.520330	18821	19575	R2_denovo_peak_542b	119	1.43239	12.4849	11.9111	645	3R_28	18794211	18802579	0	NA
NODE_1022_length_23542_cov_107.520330	19797	21025	R2_denovo_peak_543a	1078	2.50345	109.152	107.852	418	3R_28	18794211	18802579	0	NA
NODE_1022_length_23542_cov_107.520330	19797	21025	R2_denovo_peak_543b	1369	2.72928	138.522	136.956	915	3R_28	18794211	18802579	0	NA
NODE_1022_length_23542_cov_107.520330	21264	22633	R2_denovo_peak_544a	362	1.80661	37.0376	36.2913	178	3R_28	18794211	18802579	0	NA
NODE_1022_length_23542_cov_107.520330	21264	22633	R2_denovo_peak_544b	1142	2.55507	115.633	114.275	525	3R_28	18794211	18802579	0	NA
NODE_1022_length_23542_cov_107.520330	21264	22633	R2_denovo_peak_544c	477	1.94211	48.6033	47.7786	1120	3R_28	18794211	18802579	0	NA
NODE_1022_length_23542_cov_107.520330	22768	23145	R2_denovo_peak_545	355	1.79694	36.2622	35.5212	192	3R_28	18794211	18802579	0	NA
NODE_10230_length_1623_cov_116.272321	598	1354	R2_denovo_peak_546a	310	1.73887	31.7579	31.0471	138	2R_21	12848877	12850497	0	NA
NODE_10230_length_1623_cov_116.272321	598	1354	R2_denovo_peak_546b	835	2.29698	84.6898	83.598	577	2R_21	12848877	12850497	0	NA
NODE_10231_length_1623_cov_76.081633	292	565	R2_denovo_peak_547	486	1.95179	49.4789	48.6481	131	3L_1	3120477	3122079	0	NA
NODE_10232_length_1622_cov_228.867900	2	1618	R2_denovo_peak_548a	43639	9.43494	4367.58	4363.95	354	X_1	21725085	21726706	0	Gypsy1-I_DM#LTR/Gypsy	3493	5114	0
NODE_10232_length_1622_cov_228.867900	2	1618	R2_denovo_peak_548b	32682	6.98328	3271.74	3268.26	704	X_1	21725085	21726706	0	Gypsy1-I_DM#LTR/Gypsy	3493	5114	0
NODE_10232_length_1622_cov_228.867900	2	1618	R2_denovo_peak_548c	15590	5.00429	1562.14	1559.02	1188	X_1	21725085	21726706	0	Gypsy1-I_DM#LTR/Gypsy	3493	5114	0
NODE_10233_length_1622_cov_129.325463	86	476	R2_denovo_peak_549	555	2.02599	56.403	55.5238	158	3R_28	14395095	14396714	0	NA
NODE_10233_length_1622_cov_129.325463	1262	1551	R2_denovo_peak_550	492	1.95824	50.0663	49.2315	170	3R_28	14395095	14396714	0	NA
NODE_10235_length_1622_cov_109.333759	719	1445	R2_denovo_peak_551	1629	2.91639	164.769	162.97	473	2R_21	1013163	1014784	0	Gypsy2_I#LTR/Gypsy	4097	4725	1.12e-171
NODE_10236_length_1622_cov_85.684110	718	1248	R2_denovo_peak_552	1629	2.91639	164.769	162.97	230	3R_28	12177929	12179552	0	NA
NODE_10237_length_1621_cov_129.120051	202	1235	R2_denovo_peak_553	24084	11.5062	2411.78	2408.46	600	3L_1	24594626	24596246	0	Gypsy-27_DYa-I#LTR/Gypsy	24	167	1.02e-52
NODE_10238_length_1621_cov_74.888889	1029	1247	R2_denovo_peak_554	197	1.57434	20.4296	19.7968	102	X_1	18563273	18564884	0	NA
NODE_1023_length_23535_cov_89.753918	3427	4342	R2_denovo_peak_555	1620	2.90994	163.836	162.046	366	2R_21	6756122	6763369	0	NA
NODE_1023_length_23535_cov_89.753918	4579	5726	R2_denovo_peak_556a	504	1.97115	51.2494	50.4064	263	2R_21	6756122	6763369	0	NA
NODE_1023_length_23535_cov_89.753918	4579	5726	R2_denovo_peak_556b	1043	2.47442	105.57	104.302	771	2R_21	6756122	6763369	0	NA
NODE_1023_length_23535_cov_89.753918	7052	8131	R2_denovo_peak_557a	1542	2.8551	155.988	154.266	366	2R_21	6756122	6763369	0	NA
NODE_1023_length_23535_cov_89.753918	7052	8131	R2_denovo_peak_557b	1224	2.61959	123.93	122.497	836	2R_21	6756122	6763369	0	NA
NODE_1023_length_23535_cov_89.753918	9206	10785	R2_denovo_peak_558a	192	1.56466	19.8323	19.2036	140	2R_21	6756122	6763369	0	NA
NODE_1023_length_23535_cov_89.753918	9206	10785	R2_denovo_peak_558b	789	2.25504	80.0181	78.9636	702	2R_21	6756122	6763369	0	NA
NODE_1023_length_23535_cov_89.753918	9206	10785	R2_denovo_peak_558c	673	2.14535	68.3	67.3347	1012	2R_21	6756122	6763369	0	NA
NODE_1023_length_23535_cov_89.753918	9206	10785	R2_denovo_peak_558d	716	2.18729	72.6937	71.6956	1126	2R_21	6756122	6763369	0	NA
NODE_1023_length_23535_cov_89.753918	9206	10785	R2_denovo_peak_558e	660	2.13245	66.9699	66.0144	1367	2R_21	6756122	6763369	0	NA
NODE_1023_length_23535_cov_89.753918	12710	13016	R2_denovo_peak_559	197	1.57434	20.4296	19.7968	142	2R_21	6756122	6763369	0	NA
NODE_1023_length_23535_cov_89.753918	14205	14420	R2_denovo_peak_560	156	1.50336	16.2355	15.633	120	2R_21	6756122	6763369	0	NA
NODE_1023_length_23535_cov_89.753918	16473	17233	R2_denovo_peak_561a	679	2.15181	68.9687	67.9985	243	2R_21	6756122	6763369	0	NA
NODE_1023_length_23535_cov_89.753918	16473	17233	R2_denovo_peak_561b	754	2.22278	76.4957	75.4684	571	2R_21	6756122	6763369	0	NA
NODE_1023_length_23535_cov_89.753918	17740	17908	R2_denovo_peak_562	109	1.41303	11.5418	10.9755	82	2R_21	6756122	6763369	0	NA
NODE_1023_length_23535_cov_89.753918	18740	19102	R2_denovo_peak_563	818	2.28085	82.8807	81.8035	169	2R_21	6756122	6763369	0	NA
NODE_1023_length_23535_cov_89.753918	20279	21769	R2_denovo_peak_564a	1690	2.95833	170.877	169.026	331	2R_21	6756122	6763369	0	NA
NODE_1023_length_23535_cov_89.753918	20279	21769	R2_denovo_peak_564b	1484	2.81316	150.081	148.412	1237	2R_21	6756122	6763369	0	NA
NODE_10242_length_1619_cov_110.312660	193	1072	R2_denovo_peak_565	984	2.42603	99.7006	98.4831	372	2R_21	14888850	14890467	0	NA
[truncated: 102,256 more rows]

## Sheet: R3
Table S3. ChIPtigs with MACS peaks
[truncated: 66,584 more rows]

## Sheet: R4
Table S3. ChIPtigs with MACS peaks
[truncated: 5,355 more rows]

## Sheet:  S2 cells
Table S3. ChIPtigs with MACS peaks
[truncated: 975 more rows]
