# Supplementary material for: Islands of retroelements are major components of Drosophila centromeres
Source: PLoS Biol. 2019 May 14;17(5):e3000241. doi: 10.1371/journal.pbio.3000241 (PMC6516634; doi:10.1371/journal.pbio.3000241)
Supplement: S4 Table — We mapped the ChIP and input reads to our genome assembly and used the high-quality reads (mapping quality ≥ 30 and masked PCR duplicates) to call ChIP peaks with MACS. We show the peak locations for each dataset. ChIP, chromatin immunoprecipitation. (XLSX) [file pbio.3000241.s025.xlsx]

## Sheet: R1
S4 Table. MACS peaks called by mapping to the genome assembly.
Chiptig	start	end	name	score(int(-10*log10qvalue))	fold-change	-log10pvalue	-log10qvalue	relative summit position to peak start
2L_1	314	568	R1_plus_md_q30_peak_1	140	9.5247	16.5725	14.023	219
2L_1	3597	3834	R1_plus_md_q30_peak_2	156	10.6888	18.1911	15.6115	118
2L_1	70467	70741	R1_plus_md_q30_peak_3	202	12.8141	22.9452	20.2711	201
2L_1	615555	615799	R1_plus_md_q30_peak_4	443	22.4347	47.4415	44.322	106
2L_1	1102744	1103164	R1_plus_md_q30_peak_5	201	12.2482	22.8225	20.1528	104
2L_1	1140638	1140916	R1_plus_md_q30_peak_6	123	9.16182	14.9117	12.3971	190
2L_1	1312755	1312995	R1_plus_md_q30_peak_7	104	7.79294	12.91	10.4341	163
2L_1	1333673	1333918	R1_plus_md_q30_peak_8	338	18.4314	36.8186	33.8619	107
2L_1	1474384	1474620	R1_plus_md_q30_peak_9	74	6.16696	9.83955	7.42437	104
2L_1	1593302	1593533	R1_plus_md_q30_peak_10	123	9.16182	14.9117	12.3971	129
2L_1	1600369	1600617	R1_plus_md_q30_peak_11	67	5.97637	9.13151	6.72898	119
2L_1	1677894	1678130	R1_plus_md_q30_peak_12	535	25.9765	56.7879	53.5493	106
2L_1	1930144	1930374	R1_plus_md_q30_peak_13	444	22.8317	47.5428	44.4136	117
2L_1	2055568	2055796	R1_plus_md_q30_peak_14	302	17.0408	33.1161	30.231	119
2L_1	2659781	2660010	R1_plus_md_q30_peak_15	204	12.6539	23.1701	20.4928	110
2L_1	2744250	2744480	R1_plus_md_q30_peak_16	442	22.6086	47.3335	44.2169	110
2L_1	2832666	2832914	R1_plus_md_q30_peak_17	47	4.98727	7.087	4.7221	103
2L_1	2930811	2931065	R1_plus_md_q30_peak_18	270	15.7349	29.8369	27.0119	115
2L_1	2957842	2958082	R1_plus_md_q30_peak_19	268	15.0529	29.7041	26.883	107
2L_1	3098811	3099042	R1_plus_md_q30_peak_20	227	13.282	25.4927	22.7545	107
2L_1	3553747	3553991	R1_plus_md_q30_peak_21	590	28.4013	62.2981	59.0074	123
2L_1	3969666	3969902	R1_plus_md_q30_peak_22	133	9.55387	15.8833	13.346	112
2L_1	4278746	4278982	R1_plus_md_q30_peak_23	525	25.4302	55.7338	52.5151	105
2L_1	4379355	4379608	R1_plus_md_q30_peak_24	90	7.02065	11.5029	9.0558	213
2L_1	4621971	4622245	R1_plus_md_q30_peak_25	144	9.96723	17.0479	14.4936	196
2L_1	5045862	5046109	R1_plus_md_q30_peak_26	207	12.3965	23.4281	20.7353	110
2L_1	5047564	5047813	R1_plus_md_q30_peak_27	227	13.282	25.4927	22.7545	103
2L_1	5417408	5417644	R1_plus_md_q30_peak_28	53	5.17724	7.70935	5.33595	171
2L_1	5885851	5886082	R1_plus_md_q30_peak_29	318	17.35	34.7703	31.8512	100
2L_1	5950305	5950588	R1_plus_md_q30_peak_30	183	11.7291	21.0017	18.367	128
2L_1	6184722	6184983	R1_plus_md_q30_peak_31	289	15.9384	31.8477	28.9822	114
2L_1	6423460	6423714	R1_plus_md_q30_peak_32	359	19.2692	38.8935	35.9008	101
2L_1	7138968	7139208	R1_plus_md_q30_peak_33	411	21.0294	44.251	41.1765	105
2L_1	7169211	7169458	R1_plus_md_q30_peak_34	75	6.54877	9.92635	7.50995	126
2L_1	7181855	7182130	R1_plus_md_q30_peak_35	235	13.8541	26.3435	23.5924	113
2L_1	7210449	7210726	R1_plus_md_q30_peak_36	421	21.7826	45.2262	42.1343	109
2L_1	7371634	7371882	R1_plus_md_q30_peak_37	350	19.0871	38.0435	35.0729	102
2L_1	7386947	7387175	R1_plus_md_q30_peak_38	181	11.8012	20.7308	18.1024	175
2L_1	7536907	7537164	R1_plus_md_q30_peak_39	129	9.20412	15.4855	12.9624	142
2L_1	7736190	7736459	R1_plus_md_q30_peak_40	186	12.0269	21.3212	18.6817	164
2L_1	8838329	8838558	R1_plus_md_q30_peak_41	109	7.93512	13.4625	10.9777	118
2L_1	9239083	9239323	R1_plus_md_q30_peak_42	486	24.446	51.8712	48.6966	154
2L_1	9293496	9293726	R1_plus_md_q30_peak_43	129	8.85465	15.4931	12.9624	141
2L_1	9409452	9409689	R1_plus_md_q30_peak_44	181	11.3645	20.7971	18.1671	167
2L_1	9471031	9471263	R1_plus_md_q30_peak_45	198	12.6065	22.4764	19.812	105
2L_1	9603131	9603370	R1_plus_md_q30_peak_46	42	4.42732	6.56709	4.2074	121
2L_1	9622927	9623159	R1_plus_md_q30_peak_47	41	4.40497	6.47502	4.12631	113
2L_1	9980335	9980618	R1_plus_md_q30_peak_48	302	17.0408	33.1161	30.231	120
2L_1	10205287	10205520	R1_plus_md_q30_peak_49	93	7.08372	11.7613	9.30257	100
2L_1	10498819	10499089	R1_plus_md_q30_peak_50	171	11.0906	19.7965	17.1851	127
2L_1	10614395	10614637	R1_plus_md_q30_peak_51	290	16.2706	31.8858	29.0196	120
2L_1	10920498	10920730	R1_plus_md_q30_peak_52	311	16.8238	34.0149	31.1092	146
2L_1	10983036	10983281	R1_plus_md_q30_peak_53	58	5.68026	8.22774	5.84194	174
2L_1	10983572	10983826	R1_plus_md_q30_peak_54	177	11.2431	20.3369	17.7167	139
2L_1	11013553	11013781	R1_plus_md_q30_peak_55	118	8.90961	14.3744	11.8705	124
2L_1	11455458	11455728	R1_plus_md_q30_peak_56	181	11.865	20.7876	18.1579	110
2L_1	11491235	11491481	R1_plus_md_q30_peak_57	99	7.64931	12.4063	9.93794	89
2L_1	11539699	11539928	R1_plus_md_q30_peak_58	214	12.9332	24.1278	21.4271	119
2L_1	11666769	11667024	R1_plus_md_q30_peak_59	93	7.63485	11.7713	9.31127	111
2L_1	12021456	12021701	R1_plus_md_q30_peak_60	38	4.32095	6.15434	3.81216	114
2L_1	12174100	12174329	R1_plus_md_q30_peak_61	183	11.7291	21.0017	18.367	100
2L_1	12326578	12326815	R1_plus_md_q30_peak_62	135	9.37731	16.0503	13.5105	122
2L_1	12339067	12339300	R1_plus_md_q30_peak_63	253	14.6577	28.1557	25.3684	180
2L_1	12515564	12515852	R1_plus_md_q30_peak_64	364	19.6686	39.4772	36.4738	185
2L_1	12597135	12597374	R1_plus_md_q30_peak_65	85	7.29495	11.0144	8.57545	195
2L_1	13007420	13007655	R1_plus_md_q30_peak_66	373	19.9199	40.4047	37.3919	127
2L_1	13241549	13241818	R1_plus_md_q30_peak_67	159	10.8724	18.5804	15.9947	200
2L_1	14277883	14278117	R1_plus_md_q30_peak_68	30	4.05733	5.33244	3.00043	113
2L_1	14474844	14475088	R1_plus_md_q30_peak_69	110	7.9413	13.4879	11.0027	144
2L_1	14487214	14487467	R1_plus_md_q30_peak_70	294	16.3946	32.3283	29.4574	182
2L_1	14587672	14587927	R1_plus_md_q30_peak_71	284	15.8087	31.3109	28.4614	105
2L_1	14591592	14591821	R1_plus_md_q30_peak_72	122	8.94637	14.7228	12.2114	178
2L_1	14651489	14651734	R1_plus_md_q30_peak_73	354	18.8968	38.3798	35.4042	130
2L_1	14778627	14778871	R1_plus_md_q30_peak_74	103	7.75995	12.7899	10.3175	172
2L_1	14799937	14800168	R1_plus_md_q30_peak_75	35	4.24325	5.88732	3.54991	121
2L_1	14961639	14961869	R1_plus_md_q30_peak_76	673	30.9971	70.6629	67.3071	103
2L_1	15432015	15432266	R1_plus_md_q30_peak_77	224	13.2047	25.1705	22.4497	98
2L_1	15634784	15635029	R1_plus_md_q30_peak_78	255	14.9618	28.3525	25.5624	205
2L_1	15698323	15698551	R1_plus_md_q30_peak_79	236	14.1306	26.4046	23.6525	145
2L_1	15806300	15806531	R1_plus_md_q30_peak_80	307	17.3084	33.6359	30.7448	160
2L_1	15820539	15820934	R1_plus_md_q30_peak_81	129	9.21092	15.5069	12.9755	250
2L_1	16312578	16312806	R1_plus_md_q30_peak_82	490	24.2447	52.2283	49.0442	107
2L_1	16555291	16555546	R1_plus_md_q30_peak_83	145	9.66088	17.0965	14.541	111
2L_1	16619106	16619336	R1_plus_md_q30_peak_84	30	4.05733	5.33244	3.00043	113
2L_1	16645320	16645577	R1_plus_md_q30_peak_85	105	8.29146	13.0759	10.5966	114
2L_1	16686458	16686688	R1_plus_md_q30_peak_86	55	5.22903	7.90043	5.52246	168
2L_1	16865229	16865492	R1_plus_md_q30_peak_87	48	5.02414	7.19956	4.83357	113
2L_1	17080468	17080696	R1_plus_md_q30_peak_88	68	6.02634	9.30528	6.89928	113
2L_1	17131916	17132151	R1_plus_md_q30_peak_89	428	22.0154	45.9822	42.8794	192
2L_1	17418995	17419266	R1_plus_md_q30_peak_90	77	6.82937	10.164	7.73655	139
2L_1	17456230	17456460	R1_plus_md_q30_peak_91	264	15.4178	29.2247	26.4176	177
2L_1	17566182	17566427	R1_plus_md_q30_peak_92	639	29.7456	67.2463	63.914	104
2L_1	17627362	17627634	R1_plus_md_q30_peak_93	631	29.9017	66.5142	63.186	232
2L_1	17808626	17808866	R1_plus_md_q30_peak_94	214	13.3481	24.1899	21.487	137
2L_1	17953540	17953783	R1_plus_md_q30_peak_95	162	10.9239	18.836	16.2471	98
2L_1	18050192	18050452	R1_plus_md_q30_peak_96	373	19.7109	40.3676	37.3549	113
2L_1	18121407	18121816	R1_plus_md_q30_peak_97a	332	17.7093	36.2043	33.2574	98
2L_1	18121407	18121816	R1_plus_md_q30_peak_97b	227	13.282	25.4927	22.7545	349
2L_1	18298001	18298234	R1_plus_md_q30_peak_98	232	13.764	26.0155	23.2713	100
2L_1	18314119	18314353	R1_plus_md_q30_peak_99	40	4.39131	6.42025	4.07219	113
2L_1	18396635	18396865	R1_plus_md_q30_peak_100	103	8.15718	12.7754	10.3031	201
2L_1	18794822	18795056	R1_plus_md_q30_peak_101	568	27.5898	60.1201	56.8511	128
2L_1	19067184	19067415	R1_plus_md_q30_peak_102	207	12.3965	23.4281	20.7353	106
2L_1	19234378	19234618	R1_plus_md_q30_peak_103	216	12.9882	24.3291	21.621	102
2L_1	19283168	19283407	R1_plus_md_q30_peak_104	63	6.10788	8.79644	6.39678	101
2L_1	19358803	19359053	R1_plus_md_q30_peak_105	62	6.03015	8.61856	6.2231	147
2L_1	19523893	19524126	R1_plus_md_q30_peak_106	227	13.282	25.4927	22.7545	105
2L_1	19557892	19558130	R1_plus_md_q30_peak_107	49	5.06156	7.3175	4.94924	143
2L_1	19894651	19894930	R1_plus_md_q30_peak_108	258	15.2697	28.6931	25.8963	151
2L_1	20150109	20150361	R1_plus_md_q30_peak_109	42	4.42732	6.56709	4.2074	113
2L_1	20184352	20184580	R1_plus_md_q30_peak_110	824	36.8628	85.8816	82.437	101
2L_1	20286682	20286934	R1_plus_md_q30_peak_111	131	9.27953	15.7256	13.1891	110
2L_1	20474529	20474816	R1_plus_md_q30_peak_112	277	16.0358	30.6271	27.791	109
2L_1	20596465	20596703	R1_plus_md_q30_peak_113	53	5.17724	7.70935	5.33595	106
2L_1	20887524	20887757	R1_plus_md_q30_peak_114	296	16.4518	32.5385	29.6634	160
2L_1	20912360	20912614	R1_plus_md_q30_peak_115	209	12.8065	23.6806	20.9837	159
2L_1	20944804	20945032	R1_plus_md_q30_peak_116	201	12.5418	22.8124	20.143	146
2L_1	21311923	21312166	R1_plus_md_q30_peak_117	196	12.1224	22.3428	19.6803	98
2L_1	21359223	21359469	R1_plus_md_q30_peak_118	129	9.21571	15.5219	12.9884	142
2L_1	21362904	21363132	R1_plus_md_q30_peak_119	212	13.2551	23.999	21.2989	153
2L_2	122400	122655	R1_plus_md_q30_peak_120	58	5.31279	8.23483	5.84194	104
2L_2	130320	130549	R1_plus_md_q30_peak_121	226	13.7949	25.4223	22.6963	181
2L_2	219665	219912	R1_plus_md_q30_peak_122	111	7.96918	13.6044	11.1102	199
2L_2	504357	504632	R1_plus_md_q30_peak_123	434	21.9226	46.5668	43.4596	109
2L_2	1353597	1353844	R1_plus_md_q30_peak_124	58	5.31279	8.23483	5.84194	173
2L_2	1412157	1412397	R1_plus_md_q30_peak_125	118	8.56349	14.3794	11.8744	106
2L_2	1590337	1590623	R1_plus_md_q30_peak_126	411	21.28	44.1994	41.1256	131
2L_2	1802617	1802848	R1_plus_md_q30_peak_127	105	8.11466	12.9902	10.5119	101
2L_2	1932927	1933496	R1_plus_md_q30_peak_128a	214	13.3481	24.1899	21.487	153
2L_2	1932927	1933496	R1_plus_md_q30_peak_128b	121	8.92613	14.6663	12.157	482
2L_2	1945815	1946098	R1_plus_md_q30_peak_129	189	11.8989	21.5549	18.9052	88
2L_2	1952592	1952834	R1_plus_md_q30_peak_130	148	10.0781	17.3925	14.8305	147
2R_16	64895	65124	R1_plus_md_q30_peak_131	122	6.16991	14.7635	12.2518	112
2R_16	66004	66250	R1_plus_md_q30_peak_132	22	3.77989	4.51143	2.2026	111
2R_16	106888	107122	R1_plus_md_q30_peak_133	139	9.146	16.4578	13.9116	111
2R_16	237349	237604	R1_plus_md_q30_peak_134	207	12.3965	23.4281	20.7353	124
2R_16	320010	320276	R1_plus_md_q30_peak_135	123	8.69497	14.8555	12.3425	117
2R_16	320512	320781	R1_plus_md_q30_peak_136	128	8.83055	15.3921	12.8717	126
2R_16	525286	525516	R1_plus_md_q30_peak_137	220	13.4047	24.8087	22.0935	181
2R_18	144626	144872	R1_plus_md_q30_peak_138	226	13.2458	25.3405	22.6174	195
2R_18	181353	181594	R1_plus_md_q30_peak_139	95	7.53621	12.0407	9.57817	101
2R_18	325467	325715	R1_plus_md_q30_peak_140	339	18.4491	36.8748	33.9175	114
2R_18	347913	348142	R1_plus_md_q30_peak_141	1008	43.271	104.401	100.873	103
2R_18	505008	505273	R1_plus_md_q30_peak_142	130	9.44094	15.5921	13.0569	186
2R_19	140992	141248	R1_plus_md_q30_peak_143	51	5.1381	7.57174	5.19988	115
2R_19	209537	209782	R1_plus_md_q30_peak_144	53	5.19529	7.77474	5.39841	113
2R_20	856195	856430	R1_plus_md_q30_peak_145	129	8.85465	15.4931	12.9624	110
2R_20	887499	887741	R1_plus_md_q30_peak_146	112	8.37791	13.7668	11.2697	149
2R_20	1053150	1053380	R1_plus_md_q30_peak_147	102	7.74227	12.7267	10.2553	98
2R_20	1058014	1058259	R1_plus_md_q30_peak_148	50	5.08809	7.40355	5.03398	122
2R_20	1792143	1792388	R1_plus_md_q30_peak_149	112	8.65034	13.7798	11.282	160
2R_21	143287	143544	R1_plus_md_q30_peak_150	174	11.1748	20.0902	17.4725	162
2R_21	379689	379929	R1_plus_md_q30_peak_151	198	12.6065	22.4764	19.812	108
2R_21	513131	513366	R1_plus_md_q30_peak_152	127	9.36284	15.2892	12.7712	168
2R_21	798266	798504	R1_plus_md_q30_peak_153	505	24.8906	53.7013	50.5071	105
2R_21	827138	827374	R1_plus_md_q30_peak_154	93	7.08372	11.7613	9.30257	126
2R_21	955361	955593	R1_plus_md_q30_peak_155	105	8.29146	13.0759	10.5966	109
2R_21	1077397	1077644	R1_plus_md_q30_peak_156	212	12.9692	23.9283	21.2289	209
2R_21	1284194	1284430	R1_plus_md_q30_peak_157	167	10.6256	19.391	16.7822	120
2R_21	1396348	1396580	R1_plus_md_q30_peak_158	202	12.2766	22.9351	20.2612	110
2R_21	1766612	1766873	R1_plus_md_q30_peak_159	631	29.8798	66.447	63.1197	221
2R_21	1968201	1968448	R1_plus_md_q30_peak_160	885	38.9795	92.0626	88.5869	137
2R_21	2415902	2416163	R1_plus_md_q30_peak_161	100	7.67812	12.5036	10.0345	113
2R_21	2855692	2855920	R1_plus_md_q30_peak_162	381	20.2867	41.1347	38.1022	96
2R_21	2928286	2928552	R1_plus_md_q30_peak_163	226	13.2458	25.3405	22.6174	109
2R_21	3016749	3017002	R1_plus_md_q30_peak_164	490	24.5756	52.2011	49.0179	103
2R_21	3052734	3052987	R1_plus_md_q30_peak_165	35	4.24962	5.90829	3.57035	113
2R_21	3117374	3117614	R1_plus_md_q30_peak_166	558	26.5639	59.125	55.8605	144
2R_21	3251738	3251975	R1_plus_md_q30_peak_167	41	4.4084	6.48894	4.13994	192
2R_21	3364726	3364978	R1_plus_md_q30_peak_168	39	4.34749	6.25164	3.90668	103
2R_21	3382648	3382922	R1_plus_md_q30_peak_169	346	18.4007	37.6164	34.6504	197
2R_21	3614395	3614652	R1_plus_md_q30_peak_170	376	19.4802	40.6456	37.6215	141
2R_21	3740168	3740403	R1_plus_md_q30_peak_171	63	6.10788	8.79644	6.39678	100
2R_21	3755790	3756022	R1_plus_md_q30_peak_172	252	14.8528	28.0235	25.2367	100
2R_21	3844081	3844374	R1_plus_md_q30_peak_173	223	13.6964	25.0734	22.3553	128
2R_21	3871583	3871812	R1_plus_md_q30_peak_174	75	6.19825	9.96917	7.54289	172
2R_21	4233430	4233661	R1_plus_md_q30_peak_175	122	9.10583	14.7812	12.2693	100
2R_21	4477648	4477892	R1_plus_md_q30_peak_176	101	7.70714	12.6034	10.1332	195
2R_21	4480276	4480766	R1_plus_md_q30_peak_177	104	8.07508	12.8811	10.4068	153
2R_21	4619322	4619552	R1_plus_md_q30_peak_178	313	17.2181	34.2859	31.3766	165
2R_21	4709906	4710155	R1_plus_md_q30_peak_179	426	21.9334	45.712	42.6125	122
2R_21	4712213	4712443	R1_plus_md_q30_peak_180	233	13.785	26.0907	23.3458	104
2R_21	4971749	4972001	R1_plus_md_q30_peak_181	187	11.511	21.3935	18.7454	144
2R_21	5112751	5112982	R1_plus_md_q30_peak_182	111	7.96918	13.6044	11.1102	100
2R_21	5121284	5121523	R1_plus_md_q30_peak_183	243	14.0631	27.1525	24.388	112
2R_21	6171350	6171582	R1_plus_md_q30_peak_184	313	17.5602	34.2471	31.3386	106
2R_21	6491144	6491388	R1_plus_md_q30_peak_185	314	17.4554	34.3323	31.422	115
2R_21	6736700	6736959	R1_plus_md_q30_peak_186	470	23.73	50.2162	47.0553	126
2R_21	6846532	6846769	R1_plus_md_q30_peak_187	63	6.10788	8.79644	6.39678	108
2R_21	6963625	6963857	R1_plus_md_q30_peak_188	193	12.2894	21.9887	19.3312	99
2R_21	7053737	7053996	R1_plus_md_q30_peak_189	164	10.5391	19.0343	16.4414	206
2R_21	7439687	7439916	R1_plus_md_q30_peak_190	716	33.0303	75.029	71.6438	96
2R_21	7591316	7591565	R1_plus_md_q30_peak_191	129	8.85465	15.4931	12.9624	97
2R_21	7710149	7710388	R1_plus_md_q30_peak_192	233	14.1614	26.1226	23.3755	107
2R_21	7782844	7783073	R1_plus_md_q30_peak_193	558	26.5639	59.125	55.8605	117
2R_21	7987630	7987874	R1_plus_md_q30_peak_194	178	11.2689	20.4323	17.8089	162
2R_21	8321913	8322165	R1_plus_md_q30_peak_195	310	17.114	33.9171	31.023	105
2R_21	8435793	8436039	R1_plus_md_q30_peak_196	41	4.41184	6.50295	4.15352	163
2R_21	8514428	8514679	R1_plus_md_q30_peak_197	32	4.37697	5.57999	3.24642	113
2R_21	8589717	8589949	R1_plus_md_q30_peak_198	469	23.7565	50.0677	46.9082	96
2R_21	8852698	8852926	R1_plus_md_q30_peak_199	138	9.75967	16.4418	13.8966	118
2R_21	9052318	9052564	R1_plus_md_q30_peak_200	323	17.4839	35.2838	32.3584	192
2R_21	9090616	9090874	R1_plus_md_q30_peak_201	38	4.32941	6.18499	3.84116	144
2R_21	9120997	9121257	R1_plus_md_q30_peak_202	511	25.0806	54.3897	51.1874	163
2R_21	9714440	9714700	R1_plus_md_q30_peak_203	72	6.46006	9.67929	7.26749	116
2R_21	10190018	10190283	R1_plus_md_q30_peak_204	129	8.85465	15.4931	12.9624	115
2R_21	10192321	10192588	R1_plus_md_q30_peak_205	207	12.3965	23.4281	20.7353	108
2R_21	10381942	10382211	R1_plus_md_q30_peak_206	245	14.6064	27.3118	24.5439	111
2R_21	10420821	10421105	R1_plus_md_q30_peak_207	431	22.098	46.2592	43.1548	149
2R_21	10427676	10427904	R1_plus_md_q30_peak_208	53	5.50721	7.77378	5.39841	112
2R_21	10569152	10569382	R1_plus_md_q30_peak_209	147	10.0535	17.3147	14.7532	107
2R_21	10768039	10768271	R1_plus_md_q30_peak_210	207	12.3965	23.4281	20.7353	188
2R_21	10998888	10999121	R1_plus_md_q30_peak_211	82	6.7892	10.6643	8.23087	105
2R_21	11210850	11211087	R1_plus_md_q30_peak_212	183	11.7291	21.0017	18.367	103
2R_21	11270902	11271137	R1_plus_md_q30_peak_213	101	7.70714	12.6034	10.1332	107
2R_21	11419467	11419741	R1_plus_md_q30_peak_214	156	10.6888	18.1911	15.6115	111
2R_21	11736020	11736250	R1_plus_md_q30_peak_215	89	7.30319	11.3554	8.90996	111
2R_21	11963171	11963433	R1_plus_md_q30_peak_216	129	9.21571	15.5219	12.9884	178
2R_21	12092575	12092866	R1_plus_md_q30_peak_217	332	17.7093	36.2043	33.2574	153
2R_21	12138733	12138970	R1_plus_md_q30_peak_218	187	11.511	21.3935	18.7454	120
2R_21	12545372	12545613	R1_plus_md_q30_peak_219	694	31.9506	72.8516	69.4794	173
2R_21	12638871	12639110	R1_plus_md_q30_peak_220	442	22.7211	47.3302	44.2141	173
2R_21	12812621	12812869	R1_plus_md_q30_peak_221	302	17.0408	33.1161	30.231	124
2R_21	12974112	12974362	R1_plus_md_q30_peak_222	56	5.25734	8.00971	5.63028	107
2R_21	13131236	13131485	R1_plus_md_q30_peak_223	112	8.37791	13.7668	11.2697	194
2R_21	13171402	13171633	R1_plus_md_q30_peak_224	53	5.17724	7.70935	5.33595	105
2R_21	13708875	13709129	R1_plus_md_q30_peak_225	202	12.2861	22.9731	20.2984	111
2R_21	13879343	13879572	R1_plus_md_q30_peak_226	701	32.1221	73.49	70.1137	111
2R_21	13918126	13918645	R1_plus_md_q30_peak_227a	258	15.0502	28.6264	25.831	101
2R_21	13918126	13918645	R1_plus_md_q30_peak_227b	181	11.6626	20.7946	18.1648	406
2R_21	14065586	14065833	R1_plus_md_q30_peak_228	158	10.3906	18.4621	15.877	233
2R_21	14221242	14221478	R1_plus_md_q30_peak_229	363	19.4027	39.3228	36.3225	110
2R_21	14242662	14242898	R1_plus_md_q30_peak_230	58	5.31075	8.22627	5.84194	166
2R_21	14339646	14339877	R1_plus_md_q30_peak_231	153	10.5528	17.8753	15.3007	99
2R_21	14716005	14716239	R1_plus_md_q30_peak_232	264	15.4178	29.2247	26.4176	99
2R_21	14889835	14890105	R1_plus_md_q30_peak_233	42	4.42732	6.56709	4.2074	114
2R_21	14905705	14905940	R1_plus_md_q30_peak_234	134	9.36321	16.0025	13.4629	99
2R_21	15585108	15585356	R1_plus_md_q30_peak_235	745	33.7694	77.9641	74.5622	125
2R_21	15787800	15788044	R1_plus_md_q30_peak_236	79	6.69885	10.3738	7.94393	177
2R_21	15839502	15839751	R1_plus_md_q30_peak_237	129	8.85465	15.4931	12.9624	141
2R_21	15882346	15882574	R1_plus_md_q30_peak_238	165	10.8913	19.1421	16.5453	105
2R_21	16014091	16014341	R1_plus_md_q30_peak_239	951	40.7314	98.6543	95.1484	130
2R_21	16419341	16419573	R1_plus_md_q30_peak_240	112	8.65034	13.7798	11.282	100
2R_21	16610053	16610293	R1_plus_md_q30_peak_241	104	7.79555	12.9196	10.4436	169
2R_21	16665738	16665973	R1_plus_md_q30_peak_242	207	12.3965	23.4281	20.7353	108
2R_21	16675085	16675350	R1_plus_md_q30_peak_243	288	16.5216	31.7263	28.87	126
2R_21	17045540	17045789	R1_plus_md_q30_peak_244	129	8.85465	15.4931	12.9624	139
2R_21	17077274	17077571	R1_plus_md_q30_peak_245	36	4.58091	6.02598	3.68586	113
2R_21	17517290	17517534	R1_plus_md_q30_peak_246	245	14.6064	27.3118	24.5439	128
2R_21	17537036	17537273	R1_plus_md_q30_peak_247	311	16.8238	34.0149	31.1092	195
2R_21	17578989	17579230	R1_plus_md_q30_peak_248	630	29.5176	66.3656	63.0397	113
2R_21	17831618	17831853	R1_plus_md_q30_peak_249	270	15.7349	29.8369	27.0119	113
2R_21	17882373	17882603	R1_plus_md_q30_peak_250	129	8.85465	15.4931	12.9624	98
2R_21	17898262	17898510	R1_plus_md_q30_peak_251	234	13.806	26.1668	23.4187	143
2R_21	18318942	18319211	R1_plus_md_q30_peak_252	25	3.52672	4.91575	2.59935	113
2R_21	18349925	18350158	R1_plus_md_q30_peak_253	147	10.0535	17.3147	14.7532	101
2R_21	18482257	18482516	R1_plus_md_q30_peak_254	318	17.5936	34.7629	31.8441	134
2R_21	18659365	18659610	R1_plus_md_q30_peak_255	225	13.5581	25.3057	22.5835	206
2R_21	18728800	18729036	R1_plus_md_q30_peak_256	163	10.5147	18.9367	16.3459	148
2R_21	18963022	18963658	R1_plus_md_q30_peak_257a	376	19.4802	40.6456	37.6215	91
2R_21	18963022	18963658	R1_plus_md_q30_peak_257b	488	23.9076	52.0734	48.8911	521
2R_21	19271301	19271545	R1_plus_md_q30_peak_258	208	12.9835	23.5576	20.862	132
2R_21	19815113	19815353	R1_plus_md_q30_peak_259	54	5.20899	7.8252	5.44838	114
2R_21	19899067	19899304	R1_plus_md_q30_peak_260	466	23.668	49.8225	46.6667	94
2R_21	20131172	20131503	R1_plus_md_q30_peak_261	875	38.075	91.0301	87.5578	121
2R_21	20388825	20389080	R1_plus_md_q30_peak_262	129	9.21571	15.5219	12.9884	99
2R_21	20512367	20512616	R1_plus_md_q30_peak_263	311	16.8238	34.0149	31.1092	133
2R_21	20835360	20835595	R1_plus_md_q30_peak_264	289	15.9384	31.8477	28.9822	178
2R_21	21098045	21098273	R1_plus_md_q30_peak_265	148	9.74011	17.4232	14.8522	158
2R_21	21604704	21604949	R1_plus_md_q30_peak_266	465	23.0221	49.7538	46.5992	198
2R_21	21617315	21617567	R1_plus_md_q30_peak_267	511	24.793	54.4089	51.1992	176
3L_1	585642	585888	R1_plus_md_q30_peak_268	83	7.20862	10.8327	8.39655	108
3L_1	649763	649996	R1_plus_md_q30_peak_269	26	3.54186	4.97799	2.64965	113
3L_1	655612	655853	R1_plus_md_q30_peak_270	227	13.282	25.4927	22.7545	192
3L_1	835064	835321	R1_plus_md_q30_peak_271	75	6.19825	9.96917	7.54289	141
3L_1	939746	939977	R1_plus_md_q30_peak_272	443	22.1366	47.4505	44.3238	177
3L_1	1055769	1055999	R1_plus_md_q30_peak_273	53	5.61029	7.73467	5.36094	125
3L_1	1343768	1344011	R1_plus_md_q30_peak_274	558	26.5639	59.125	55.8605	174
3L_1	1439035	1439306	R1_plus_md_q30_peak_275	274	15.5317	30.2506	27.4223	211
3L_1	1710669	1710900	R1_plus_md_q30_peak_276	118	8.89874	14.3134	11.8095	179
3L_1	2074392	2074652	R1_plus_md_q30_peak_277	123	9.16182	14.9117	12.3971	142
3L_1	2370827	2371058	R1_plus_md_q30_peak_278	341	18.6637	37.0884	34.1276	174
3L_1	2384813	2385054	R1_plus_md_q30_peak_279	463	23.446	49.4925	46.3488	108
3L_1	2414032	2414286	R1_plus_md_q30_peak_280	101	7.72467	12.6646	10.1939	110
3L_1	2431744	2431972	R1_plus_md_q30_peak_281	36	4.28175	6.01649	3.67732	112
3L_1	2514546	2514784	R1_plus_md_q30_peak_282	1195	48.943	123.099	119.511	115
3L_1	2665444	2665678	R1_plus_md_q30_peak_283	168	11.2206	19.4248	16.8156	121
3L_1	2918169	2918405	R1_plus_md_q30_peak_284	90	7.5102	11.4472	9.00068	107
3L_1	2981352	2981587	R1_plus_md_q30_peak_285	248	14.1674	27.5852	24.8048	99
3L_1	3107938	3108189	R1_plus_md_q30_peak_286	141	10.0193	16.7137	14.1634	131
3L_1	3189204	3189461	R1_plus_md_q30_peak_287	223	13.6964	25.0734	22.3553	112
3L_1	3214916	3215161	R1_plus_md_q30_peak_288	160	10.727	18.6402	16.0533	156
3L_1	3406542	3406814	R1_plus_md_q30_peak_289	277	15.8629	30.5398	27.7048	171
3L_1	3425958	3426190	R1_plus_md_q30_peak_290	248	14.8146	27.6316	24.8508	105
3L_1	3444524	3444765	R1_plus_md_q30_peak_291	468	23.3867	50.0003	46.842	122
3L_1	3684009	3684262	R1_plus_md_q30_peak_292	288	15.895	31.6649	28.8105	103
3L_1	3755507	3755751	R1_plus_md_q30_peak_293	431	22.2468	46.3038	43.1985	98
3L_1	4250118	4250354	R1_plus_md_q30_peak_294	220	13.4047	24.8087	22.0935	109
3L_1	4573253	4573489	R1_plus_md_q30_peak_295	58	5.31279	8.23483	5.84194	110
3L_1	4893560	4894424	R1_plus_md_q30_peak_296	129	8.85465	15.4931	12.9624	490
3L_1	4905156	4905401	R1_plus_md_q30_peak_297	258	15.0724	28.6964	25.8989	126
3L_1	4968174	4968423	R1_plus_md_q30_peak_298	149	10.3819	17.4906	14.9187	114
3L_1	5357962	5358225	R1_plus_md_q30_peak_299	203	12.4972	23.0661	20.3908	137
3L_1	5668770	5669045	R1_plus_md_q30_peak_300	349	18.4721	37.9041	34.9356	112
3L_1	5945910	5946149	R1_plus_md_q30_peak_301	189	12.2158	21.5903	18.939	101
3L_1	6123975	6124222	R1_plus_md_q30_peak_302	227	13.6192	25.511	22.7725	203
3L_1	6134826	6135057	R1_plus_md_q30_peak_303	70	6.06117	9.43103	7.02173	164
3L_1	6601138	6601383	R1_plus_md_q30_peak_304	226	13.7949	25.4223	22.6963	111
3L_1	7271472	7271702	R1_plus_md_q30_peak_305	296	16.8376	32.5565	29.6811	105
3L_1	7282910	7283165	R1_plus_md_q30_peak_306	1012	43.0015	104.76	101.231	98
3L_1	7460591	7460840	R1_plus_md_q30_peak_307	129	9.21571	15.5219	12.9884	183
3L_1	7852035	7852264	R1_plus_md_q30_peak_308	93	7.47542	11.8538	9.39297	163
3L_1	7927908	7928187	R1_plus_md_q30_peak_309	239	14.4176	26.6743	23.9197	197
3L_1	7954816	7955056	R1_plus_md_q30_peak_310	398	20.6617	42.8596	39.8099	101
3L_1	8237320	8237706	R1_plus_md_q30_peak_311	79	6.69885	10.3738	7.94393	265
3L_1	8536798	8537036	R1_plus_md_q30_peak_312	243	14.3411	27.069	24.3055	149
3L_1	8561422	8561669	R1_plus_md_q30_peak_313	177	11.2602	20.4003	17.7771	143
3L_1	8880590	8880849	R1_plus_md_q30_peak_314	121	8.92613	14.6663	12.157	211
3L_1	9045818	9046068	R1_plus_md_q30_peak_315	526	25.9585	55.9049	52.683	156
3L_1	9575071	9575345	R1_plus_md_q30_peak_316	248	14.1674	27.5852	24.8048	189
3L_1	9620901	9621150	R1_plus_md_q30_peak_317	92	7.06444	11.6806	9.23183	105
3L_1	9834284	9834520	R1_plus_md_q30_peak_318	99	7.98192	12.4589	9.99016	211
3L_1	10025308	10025539	R1_plus_md_q30_peak_319	50	5.08048	7.37866	5.01006	191
3L_1	10037775	10038019	R1_plus_md_q30_peak_320	68	6.02634	9.30528	6.89928	101
3L_1	10656069	10656299	R1_plus_md_q30_peak_321	368	18.694	39.821	36.8142	106
3L_1	10671291	10671539	R1_plus_md_q30_peak_322	757	34.3568	79.1118	75.701	151
3L_1	10776493	10776735	R1_plus_md_q30_peak_323	288	16.2094	31.6733	28.8187	138
3L_1	10778723	10778952	R1_plus_md_q30_peak_324	460	23.174	49.227	46.0864	117
3L_1	10781429	10781663	R1_plus_md_q30_peak_325	65	5.91838	8.93868	6.53784	122
3L_1	10848424	10848663	R1_plus_md_q30_peak_326	70	6.0725	9.47277	7.063	121
3L_1	10877833	10878097	R1_plus_md_q30_peak_327	121	8.62873	14.6107	12.1033	106
3L_1	10942441	10942690	R1_plus_md_q30_peak_328	126	8.76902	15.1422	12.6253	145
3L_1	11541497	11541741	R1_plus_md_q30_peak_329	234	14.0686	26.2167	23.4682	186
3L_1	11709807	11710055	R1_plus_md_q30_peak_330	421	21.7826	45.2262	42.1343	134
3L_1	11851443	11851696	R1_plus_md_q30_peak_331	129	9.21774	15.5283	12.9946	166
3L_1	11855629	11855861	R1_plus_md_q30_peak_332	328	18.1838	35.7931	32.8589	100
3L_1	11898152	11898404	R1_plus_md_q30_peak_333	72	6.13357	9.7059	7.29378	105
3L_1	12045039	12045276	R1_plus_md_q30_peak_334	130	9.44094	15.5921	13.0569	166
3L_1	12195416	12195644	R1_plus_md_q30_peak_335	58	5.68026	8.22774	5.84194	135
3L_1	12335550	12335788	R1_plus_md_q30_peak_336	74	6.67405	9.81587	7.40083	154
3L_1	12564587	12564821	R1_plus_md_q30_peak_337	416	21.6115	44.6921	41.6138	108
3L_1	12683646	12683879	R1_plus_md_q30_peak_338	208	12.9835	23.5576	20.862	126
3L_1	12737426	12737697	R1_plus_md_q30_peak_339	85	6.88201	10.9824	8.54376	110
3L_1	12756152	12756387	R1_plus_md_q30_peak_340	139	9.92531	16.5354	13.9878	116
3L_1	12955681	12955927	R1_plus_md_q30_peak_341	243	14.3518	27.1039	24.3404	199
3L_1	13222321	13222555	R1_plus_md_q30_peak_342	120	8.62216	14.587	12.0804	100
3L_1	13301456	13301726	R1_plus_md_q30_peak_343	231	14.0897	25.9268	23.1836	159
3L_1	13306272	13306505	R1_plus_md_q30_peak_344	332	18.0242	36.2041	33.2574	93
3L_1	13310154	13310400	R1_plus_md_q30_peak_345	29	4.20772	5.23911	2.90831	145
3L_1	13501692	13501952	R1_plus_md_q30_peak_346	154	10.4976	17.9859	15.4108	128
3L_1	13613017	13613262	R1_plus_md_q30_peak_347	326	18.0951	35.5648	32.6346	131
3L_1	14049430	14049901	R1_plus_md_q30_peak_348a	615	29.1159	64.9026	61.5919	79
3L_1	14049430	14049901	R1_plus_md_q30_peak_348b	364	19.6686	39.4772	36.4738	387
3L_1	14066315	14066581	R1_plus_md_q30_peak_349	227	13.282	25.4927	22.7545	156
3L_1	14310036	14310284	R1_plus_md_q30_peak_350	80	7.01286	10.434	8.00211	110
3L_1	14521524	14521817	R1_plus_md_q30_peak_351	68	6.29396	9.24547	6.84009	186
3L_1	14746222	14746456	R1_plus_md_q30_peak_352	40	4.72047	6.35959	4.01262	142
3L_1	14749552	14749785	R1_plus_md_q30_peak_353	98	7.86745	12.336	9.86844	154
3L_1	14926084	14926312	R1_plus_md_q30_peak_354	835	37.0471	86.9925	83.5421	106
3L_1	15421936	15422186	R1_plus_md_q30_peak_355	134	9.34916	15.9551	13.4158	104
3L_1	15469591	15469846	R1_plus_md_q30_peak_356	239	14.2424	26.7525	23.9941	97
3L_1	15624337	15624581	R1_plus_md_q30_peak_357	286	15.8456	31.4607	28.6095	112
3L_1	15676736	15676972	R1_plus_md_q30_peak_358	433	21.8887	46.4318	43.3256	113
3L_1	15810273	15810527	R1_plus_md_q30_peak_359	148	10.1006	17.4643	14.8931	189
3L_1	15991175	15991441	R1_plus_md_q30_peak_360	111	7.96918	13.6044	11.1102	130
3L_1	16314838	16315102	R1_plus_md_q30_peak_361	235	13.8541	26.3435	23.5924	203
3L_1	16569505	16569769	R1_plus_md_q30_peak_362	41	4.41872	6.53127	4.18112	113
3L_1	16620265	16620524	R1_plus_md_q30_peak_363	42	4.42732	6.56709	4.2074	150
3L_1	16801480	16801736	R1_plus_md_q30_peak_364	26	3.54186	4.97799	2.64965	113
3L_1	17320921	17321203	R1_plus_md_q30_peak_365	251	14.9482	27.9686	25.1825	125
3L_1	17507076	17507633	R1_plus_md_q30_peak_366a	127	9.3712	15.3067	12.7878	85
3L_1	17507076	17507633	R1_plus_md_q30_peak_366b	229	13.9061	25.7381	22.9982	478
3L_1	18058608	18058839	R1_plus_md_q30_peak_367	191	12.1908	21.7721	19.1167	110
3L_1	18088940	18089205	R1_plus_md_q30_peak_368	205	12.6728	23.2318	20.554	213
3L_1	18170411	18170645	R1_plus_md_q30_peak_369	266	15.2986	29.4342	26.6242	143
3L_1	18386568	18386797	R1_plus_md_q30_peak_370	78	6.6791	10.3126	7.88334	109
3L_1	18718097	18718354	R1_plus_md_q30_peak_371	114	8.43593	13.9517	11.4513	92
3L_1	19042640	19042879	R1_plus_md_q30_peak_372	46	5.19093	7.03907	4.6748	104
3L_1	19109078	19109312	R1_plus_md_q30_peak_373	283	16.2293	31.1598	28.313	98
3L_1	19163653	19163883	R1_plus_md_q30_peak_374	431	22.098	46.2592	43.1548	113
3L_1	19264131	19264376	R1_plus_md_q30_peak_375	50	5.08809	7.40355	5.03398	109
3L_1	19700298	19700547	R1_plus_md_q30_peak_376	42	4.42732	6.56709	4.2074	99
3L_1	20492820	20493325	R1_plus_md_q30_peak_377a	302	17.0408	33.1161	30.231	122
3L_1	20492820	20493325	R1_plus_md_q30_peak_377b	156	10.323	18.2168	15.6369	483
3L_1	20816935	20817177	R1_plus_md_q30_peak_378	107	7.88601	13.2647	10.7831	144
3L_1	21195242	21195509	R1_plus_md_q30_peak_379	632	29.5553	66.5819	63.2529	126
3L_1	21338490	21338719	R1_plus_md_q30_peak_380	75	6.19825	9.96917	7.54289	119
3L_1	21346062	21346578	R1_plus_md_q30_peak_381	58	5.31279	8.23483	5.84194	433
3L_1	21371004	21371232	R1_plus_md_q30_peak_382	84	6.8508	10.873	8.43541	182
3L_1	21492142	21492408	R1_plus_md_q30_peak_383	83	7.20862	10.8327	8.39655	113
3L_1	21525751	21525999	R1_plus_md_q30_peak_384	822	36.6473	85.6549	82.2116	128
3L_1	21974789	21975017	R1_plus_md_q30_peak_385	127	8.8031	15.2792	12.7612	170
3L_1	22173224	22173479	R1_plus_md_q30_peak_386	207	12.7488	23.4844	20.7909	127
3L_1	22224285	22224526	R1_plus_md_q30_peak_387	1131	46.9296	116.762	113.192	95
3L_1	22467948	22468202	R1_plus_md_q30_peak_388	156	10.6888	18.1911	15.6115	207
3L_1	22589984	22590234	R1_plus_md_q30_peak_389	125	8.7487	15.062	12.5464	144
3L_1	22853221	22853450	R1_plus_md_q30_peak_390	276	16.0332	30.5245	27.6897	98
3L_1	23000354	23000591	R1_plus_md_q30_peak_391	278	16.0489	30.6834	27.8471	160
3L_1	23220533	23220767	R1_plus_md_q30_peak_392	201	12.5511	22.8415	20.1716	168
3L_1	23517991	23518235	R1_plus_md_q30_peak_393	37	4.30126	6.08426	3.74341	113
3L_1	23606268	23606506	R1_plus_md_q30_peak_394	196	12.1224	22.3428	19.6803	99
3L_1	23986659	23986908	R1_plus_md_q30_peak_395	334	18.2334	36.4203	33.4712	105
3L_1	24192881	24193126	R1_plus_md_q30_peak_396	214	13.2025	24.1894	21.487	105
3L_1	24326064	24326319	R1_plus_md_q30_peak_397	352	18.5442	38.2014	35.2279	105
3L_1	24391407	24391646	R1_plus_md_q30_peak_398	199	12.1917	22.6035	19.9358	145
3L_1	24452022	24452254	R1_plus_md_q30_peak_399	42	4.42732	6.56709	4.2074	150
3L_10	384689	384926	R1_plus_md_q30_peak_400	110	7.94749	13.5136	11.0277	102
3L_10	629470	629723	R1_plus_md_q30_peak_401	133	9.55387	15.8833	13.346	210
3L_10	1197776	1198035	R1_plus_md_q30_peak_402	75	6.19825	9.96917	7.54289	148
3L_10	1311152	1311392	R1_plus_md_q30_peak_403	331	18.3236	36.1364	33.198	120
3L_4	428049	428282	R1_plus_md_q30_peak_404	144	9.63846	17.0071	14.4533	104
3L_4	517071	517684	R1_plus_md_q30_peak_405a	494	24.5093	52.6426	49.4564	99
3L_4	517071	517684	R1_plus_md_q30_peak_405b	212	12.9692	23.9283	21.2289	547
3L_4	588560	588835	R1_plus_md_q30_peak_406	233	14.0277	26.094	23.3485	193
3L_4	794895	795146	R1_plus_md_q30_peak_407	808	36.2745	84.3306	80.8915	131
3L_4	828369	828655	R1_plus_md_q30_peak_408	42	4.42732	6.56709	4.2074	114
3L_4	1027987	1028556	R1_plus_md_q30_peak_409a	338	18.4314	36.8186	33.8619	135
3L_4	1027987	1028556	R1_plus_md_q30_peak_409b	600	28.4748	63.3669	60.0707	458
3L_4	1117661	1117895	R1_plus_md_q30_peak_410	162	10.8057	18.8769	16.2871	163
3L_4	1174312	1174543	R1_plus_md_q30_peak_411	181	11.3558	20.763	18.1342	192
3L_4	1234066	1234296	R1_plus_md_q30_peak_412	183	11.9219	21.0265	18.3912	128
3L_4	1388644	1388890	R1_plus_md_q30_peak_413	107	7.88601	13.2647	10.7831	199
3L_4	1443997	1444227	R1_plus_md_q30_peak_414	108	8.41543	13.2986	10.816	105
3L_4	1742725	1742981	R1_plus_md_q30_peak_415	259	15.0802	28.7211	25.9205	108
3R_1	26165	26398	R1_plus_md_q30_peak_416	53	5.19529	7.77474	5.39841	189
3R_28	48096	48326	R1_plus_md_q30_peak_417	22	3.43318	4.56644	2.2571	113
3R_28	523997	524237	R1_plus_md_q30_peak_418	95	7.53621	12.0407	9.57817	187
3R_28	712735	712977	R1_plus_md_q30_peak_419	58	5.31279	8.23483	5.84194	103
3R_28	916014	916269	R1_plus_md_q30_peak_420	919	40.214	95.4033	91.9132	103
3R_28	1018875	1019105	R1_plus_md_q30_peak_421	255	14.72	28.3841	25.5917	179
3R_28	1503715	1503985	R1_plus_md_q30_peak_422	558	26.8423	59.0893	55.8332	156
3R_28	2303889	2304126	R1_plus_md_q30_peak_423	239	14.2424	26.7525	23.9941	161
3R_28	2560815	2561045	R1_plus_md_q30_peak_424	196	12.1224	22.3428	19.6803	151
3R_28	2771224	2771456	R1_plus_md_q30_peak_425	259	14.8156	28.745	25.9442	137
3R_28	2841102	2841335	R1_plus_md_q30_peak_426	379	20.107	40.9869	37.9578	106
3R_28	3349166	3349397	R1_plus_md_q30_peak_427	338	18.1757	36.753	33.8016	126
3R_28	3495096	3495332	R1_plus_md_q30_peak_428	63	5.8615	8.75786	6.3604	110
3R_28	4050618	4050853	R1_plus_md_q30_peak_429	105	8.13306	13.0416	10.5623	97
3R_28	4105200	4105432	R1_plus_md_q30_peak_430	98	7.86745	12.336	9.86844	106
3R_28	4240952	4241180	R1_plus_md_q30_peak_431	183	11.7291	21.0017	18.367	154
3R_28	4244630	4244865	R1_plus_md_q30_peak_432	311	16.8238	34.0149	31.1092	207
3R_28	4491605	4492045	R1_plus_md_q30_peak_433a	352	18.8397	38.178	35.2054	122
3R_28	4491605	4492045	R1_plus_md_q30_peak_433b	379	20.107	40.9869	37.9578	387
3R_28	4578468	4578701	R1_plus_md_q30_peak_434	129	9.21571	15.5219	12.9884	166
3R_28	4735465	4735695	R1_plus_md_q30_peak_435	61	5.77609	8.50003	6.10501	141
3R_28	4813239	4813480	R1_plus_md_q30_peak_436	341	18.6637	37.0884	34.1276	126
3R_28	4906633	4906873	R1_plus_md_q30_peak_437	243	14.0522	27.1084	24.3447	101
3R_28	5235001	5235239	R1_plus_md_q30_peak_438	626	29.4049	65.9443	62.6273	105
3R_28	5341976	5342221	R1_plus_md_q30_peak_439	236	13.8588	26.3607	23.6095	111
3R_28	5576866	5577553	R1_plus_md_q30_peak_440a	190	12.2546	21.7143	19.0613	88
3R_28	5576866	5577553	R1_plus_md_q30_peak_440b	199	12.4682	22.5847	19.9171	519
3R_28	6008472	6008744	R1_plus_md_q30_peak_441	147	10.0535	17.3147	14.7532	107
3R_28	6210578	6210812	R1_plus_md_q30_peak_442	189	12.2158	21.5903	18.939	141
3R_28	6247858	6248087	R1_plus_md_q30_peak_443	252	14.8528	28.0235	25.2367	171
3R_28	6276543	6276788	R1_plus_md_q30_peak_444	175	11.2003	20.1814	17.5633	106
3R_28	6628041	6628282	R1_plus_md_q30_peak_445	210	12.8259	23.7474	21.0502	103
3R_28	7427836	7428102	R1_plus_md_q30_peak_446	48	5.02675	7.20765	4.84025	117
3R_28	7599813	7600059	R1_plus_md_q30_peak_447	93	7.08372	11.7613	9.30257	179
3R_28	7627778	7628018	R1_plus_md_q30_peak_448	262	15.1847	29.0564	26.2531	103
3R_28	7658143	7658386	R1_plus_md_q30_peak_449	318	17.5845	34.734	31.8178	143
3R_28	7874927	7875158	R1_plus_md_q30_peak_450	248	14.1674	27.5852	24.8048	161
3R_28	7925692	7925925	R1_plus_md_q30_peak_451	275	15.5673	30.3809	27.5504	116
3R_28	8089004	8089254	R1_plus_md_q30_peak_452	149	10.1231	17.5372	14.9648	108
3R_28	8154623	8154862	R1_plus_md_q30_peak_453	278	15.918	30.7131	27.8734	202
3R_28	8248437	8248674	R1_plus_md_q30_peak_454	240	14.4172	26.7869	24.028	172
3R_28	8941951	8942197	R1_plus_md_q30_peak_455	127	8.8031	15.2792	12.7612	93
3R_28	9042185	9042416	R1_plus_md_q30_peak_456	281	15.7234	30.9725	28.1303	104
3R_28	9188693	9188945	R1_plus_md_q30_peak_457	123	8.70165	14.8807	12.3676	211
3R_28	9321364	9321598	R1_plus_md_q30_peak_458	133	9.6403	15.886	13.3478	213
3R_28	9558376	9558619	R1_plus_md_q30_peak_459	170	11.049	19.6553	17.0447	135
3R_28	9789454	9789701	R1_plus_md_q30_peak_460	677	30.9913	71.157	67.7904	173
3R_28	9919093	9919332	R1_plus_md_q30_peak_461	155	10.5491	18.1284	15.5504	105
3R_28	10266536	10266789	R1_plus_md_q30_peak_462	318	17.5936	34.7629	31.8441	107
3R_28	10503918	10504194	R1_plus_md_q30_peak_463	129	8.85465	15.4931	12.9624	150
3R_28	10578666	10578932	R1_plus_md_q30_peak_464	123	9.16182	14.9117	12.3971	111
3R_28	10714927	10715510	R1_plus_md_q30_peak_465	92	7.06995	11.7036	9.25452	84
3R_28	10737494	10737738	R1_plus_md_q30_peak_466	332	17.7093	36.2043	33.2574	101
3R_28	11071984	11072220	R1_plus_md_q30_peak_467	268	15.0529	29.7041	26.883	117
3R_28	11080842	11081076	R1_plus_md_q30_peak_468	31	4.12578	5.5251	3.19172	113
3R_28	11112232	11112463	R1_plus_md_q30_peak_469	111	7.96918	13.6044	11.1102	144
3R_28	11257983	11258224	R1_plus_md_q30_peak_470	697	32.0376	73.1732	69.7997	194
3R_28	11863598	11863855	R1_plus_md_q30_peak_471	166	10.5802	19.2012	16.6039	207
3R_28	12207214	12207452	R1_plus_md_q30_peak_472	300	16.9577	32.8845	30.004	128
3R_28	12293445	12293679	R1_plus_md_q30_peak_473	38	4.34415	6.23923	3.89475	105
3R_28	12753292	12753529	R1_plus_md_q30_peak_474	278	15.918	30.7131	27.8734	163
3R_28	12801657	12801924	R1_plus_md_q30_peak_475	398	20.3657	42.8957	39.8375	155
3R_28	12959085	12959316	R1_plus_md_q30_peak_476	483	24.2822	51.4834	48.3156	96
3R_28	13565186	13565428	R1_plus_md_q30_peak_477	179	11.3035	20.5622	17.937	129
3R_28	13580809	13581038	R1_plus_md_q30_peak_478	118	8.89874	14.3134	11.8095	134
3R_28	13625545	13625776	R1_plus_md_q30_peak_479	57	5.29833	8.17461	5.79243	106
3R_28	13663769	13663998	R1_plus_md_q30_peak_480	110	7.9413	13.4879	11.0027	101
3R_28	13800192	13800457	R1_plus_md_q30_peak_481	138	9.46277	16.3479	13.805	166
3R_28	13801783	13802033	R1_plus_md_q30_peak_482	250	14.5579	27.8007	25.0172	102
3R_28	14089578	14089813	R1_plus_md_q30_peak_483	276	15.5859	30.4496	27.6166	94
3R_28	14297319	14297559	R1_plus_md_q30_peak_484	535	25.6785	56.7596	53.5225	99
3R_28	14407204	14407435	R1_plus_md_q30_peak_485	233	14.0277	26.094	23.3485	164
3R_28	14424895	14425137	R1_plus_md_q30_peak_486	53	5.19529	7.77474	5.39841	107
3R_28	14597510	14597750	R1_plus_md_q30_peak_487	111	7.96918	13.6044	11.1102	182
3R_28	15149803	15150067	R1_plus_md_q30_peak_488	262	15.1847	29.0564	26.2531	123
3R_28	15195272	15195519	R1_plus_md_q30_peak_489	656	30.6663	68.9908	65.6418	207
3R_28	15825220	15825484	R1_plus_md_q30_peak_490	84	6.8508	10.873	8.43541	154
3R_28	16328816	16329102	R1_plus_md_q30_peak_491	125	8.76224	15.1153	12.5987	140
3R_28	16427410	16427669	R1_plus_md_q30_peak_492	90	7.03155	11.5464	9.09915	122
3R_28	16752024	16752279	R1_plus_md_q30_peak_493	181	11.865	20.7876	18.1579	136
3R_28	16973558	16973796	R1_plus_md_q30_peak_494	53	5.49583	7.74538	5.37146	181
3R_28	17008476	17008709	R1_plus_md_q30_peak_495	144	9.63846	17.0071	14.4533	101
3R_28	17128263	17128509	R1_plus_md_q30_peak_496	63	6.10788	8.79644	6.39678	113
3R_28	17191046	17191304	R1_plus_md_q30_peak_497	108	8.41543	13.2986	10.816	198
3R_28	17353859	17354103	R1_plus_md_q30_peak_498	485	24.296	51.7066	48.5338	131
3R_28	18067136	18067399	R1_plus_md_q30_peak_499	190	11.9347	21.6763	19.0244	102
3R_28	18085519	18085748	R1_plus_md_q30_peak_500	207	12.3965	23.4281	20.7353	216
3R_28	18294618	18294881	R1_plus_md_q30_peak_501	202	12.5669	22.8912	20.2182	112
3R_28	18774659	18774893	R1_plus_md_q30_peak_502	646	29.9305	67.9911	64.6542	104
3R_28	18806962	18807207	R1_plus_md_q30_peak_503	139	9.49884	16.4777	13.9315	102
3R_28	19010597	19011192	R1_plus_md_q30_peak_504a	363	19.4027	39.3228	36.3225	130
3R_28	19010597	19011192	R1_plus_md_q30_peak_504b	183	11.723	20.9825	18.3502	473
3R_28	19048936	19049167	R1_plus_md_q30_peak_505	102	7.73639	12.7059	10.2349	101
3R_28	19294181	19294421	R1_plus_md_q30_peak_506	136	9.41984	16.1967	13.6554	109
3R_28	19549314	19549561	R1_plus_md_q30_peak_507	51	5.13034	7.54511	5.17402	118
3R_28	19646094	19646346	R1_plus_md_q30_peak_508	75	6.19825	9.96917	7.54289	174
3R_28	19910093	19910353	R1_plus_md_q30_peak_509	93	7.08372	11.7613	9.30257	168
3R_28	19962725	19962967	R1_plus_md_q30_peak_510	217	13.2994	24.4815	21.7719	173
3R_28	20021206	20021445	R1_plus_md_q30_peak_511	114	8.65419	13.9452	11.4454	125
3R_28	20092811	20093060	R1_plus_md_q30_peak_512	226	13.7949	25.4223	22.6963	125
3R_28	20337068	20337299	R1_plus_md_q30_peak_513	92	7.07547	11.7266	9.27685	163
3R_28	20373977	20374224	R1_plus_md_q30_peak_514	137	9.69009	16.2486	13.7068	139
3R_28	20467277	20467522	R1_plus_md_q30_peak_515	79	6.70233	10.3847	7.95344	148
3R_28	20697827	20698076	R1_plus_md_q30_peak_516	220	13.4047	24.8087	22.0935	159
3R_28	21150044	21150300	R1_plus_md_q30_peak_517	40	4.72047	6.35959	4.01262	113
3R_28	21278718	21278966	R1_plus_md_q30_peak_518	394	20.2786	42.5302	39.4838	97
3R_28	21665998	21666234	R1_plus_md_q30_peak_519	73	6.50645	9.80701	7.39265	96
3R_28	22038074	22038319	R1_plus_md_q30_peak_520	97	7.58105	12.1827	9.7175	190
3R_28	22185051	22185283	R1_plus_md_q30_peak_521	278	15.918	30.7131	27.8734	150
3R_28	22757258	22757523	R1_plus_md_q30_peak_522	174	11.5338	20.0713	17.4539	108
3R_28	22831757	22831986	R1_plus_md_q30_peak_523	126	9.1099	15.197	12.6798	163
3R_28	22848611	22848869	R1_plus_md_q30_peak_524	98	7.86745	12.336	9.86844	197
3R_28	22907167	22907395	R1_plus_md_q30_peak_525	215	13.3747	24.3001	21.5948	97
3R_28	23290935	23291174	R1_plus_md_q30_peak_526	129	8.85465	15.4931	12.9624	196
3R_28	24031779	24032010	R1_plus_md_q30_peak_527	424	21.6471	45.5046	42.4066	109
3R_28	24097224	24097462	R1_plus_md_q30_peak_528	167	10.6256	19.391	16.7822	104
3R_28	24140451	24140691	R1_plus_md_q30_peak_529	154	10.2762	18.0517	15.4756	192
3R_28	24211148	24211420	R1_plus_md_q30_peak_530	298	16.7471	32.6999	29.8234	182
3R_28	24536480	24536747	R1_plus_md_q30_peak_531	223	13.7427	25.0947	22.3751	121
3R_28	24864563	24864816	R1_plus_md_q30_peak_532	284	16.3144	31.2669	28.4179	101
3R_28	24943539	24943767	R1_plus_md_q30_peak_533	87	6.92706	11.145	8.70334	103
3R_28	25009941	25010196	R1_plus_md_q30_peak_534	53	5.19529	7.77474	5.39841	141
3R_28	25032095	25032323	R1_plus_md_q30_peak_535	284	16.3144	31.2669	28.4179	140
3R_28	25313003	25313238	R1_plus_md_q30_peak_536	289	15.9384	31.8477	28.9822	123
3R_28	25322280	25322512	R1_plus_md_q30_peak_537	186	11.8279	21.3193	18.6802	186
3R_28	25415885	25416139	R1_plus_md_q30_peak_538	359	19.2692	38.8935	35.9008	100
3R_28	25617619	25617866	R1_plus_md_q30_peak_539	174	11.1663	20.0601	17.4433	126
3R_28	25846944	25847183	R1_plus_md_q30_peak_540	421	21.7826	45.2262	42.1343	120
3R_28	25856285	25856546	R1_plus_md_q30_peak_541	243	14.2661	27.1258	24.3616	145
3R_28	26018891	26019138	R1_plus_md_q30_peak_542	43	4.84505	6.68228	4.32207	114
3R_28	26292702	26292952	R1_plus_md_q30_peak_543	108	8.39834	13.3227	10.8392	139
3R_28	26652517	26652776	R1_plus_md_q30_peak_544	93	7.08372	11.7613	9.30257	198
3R_28	26664991	26665241	R1_plus_md_q30_peak_545	1289	52.2424	132.603	128.983	175
3R_28	26842423	26842679	R1_plus_md_q30_peak_546	56	5.25734	8.00971	5.63028	109
3R_28	27178949	27179507	R1_plus_md_q30_peak_547a	147	10.0535	17.3147	14.7532	107
3R_28	27178949	27179507	R1_plus_md_q30_peak_547b	421	21.9096	45.249	42.1553	470
3R_28	27195454	27195698	R1_plus_md_q30_peak_548	53	5.50721	7.77378	5.39841	131
3R_28	27271857	27272109	R1_plus_md_q30_peak_549	26	3.52947	4.92691	2.61022	113
3R_28	27758799	27759052	R1_plus_md_q30_peak_550	139	9.49161	16.4515	13.9054	148
3R_28	27801274	27801526	R1_plus_md_q30_peak_551	200	12.2293	22.7486	20.0799	106
3R_28	27833982	27834220	R1_plus_md_q30_peak_552	138	9.73759	16.38	13.8352	191
3R_3	7347	7809	R1_plus_md_q30_peak_553	48	5.04278	7.25782	4.8902	129
3R_3	8446	8820	R1_plus_md_q30_peak_554	61	5.77609	8.50003	6.10501	240
3R_4	441	700	R1_plus_md_q30_peak_555	24	3.47799	4.72682	2.4136	225
3R_5	19104	22248	R1_plus_md_q30_peak_556a	1063	45.0374	109.865	106.32	145
3R_5	19104	22248	R1_plus_md_q30_peak_556b	2370	86.4292	241.001	237.043	483
3R_5	19104	22248	R1_plus_md_q30_peak_556c	3090	106.043	313.2	309.043	860
3R_5	19104	22248	R1_plus_md_q30_peak_556d	1003	43.0621	103.866	100.341	1134
3R_5	19104	22248	R1_plus_md_q30_peak_556e	528	26.0897	56.0905	52.8672	1813
3R_5	19104	22248	R1_plus_md_q30_peak_556f	1432	57.635	146.965	143.295	2244
3R_5	19104	22248	R1_plus_md_q30_peak_556g	2444	85.5569	248.396	244.412	2622
3R_5	19104	22248	R1_plus_md_q30_peak_556h	2366	87.0238	240.574	236.616	2981
3R_5	25268	25590	R1_plus_md_q30_peak_557	2199	81.4628	223.868	219.956	146
3R_5	26070	26350	R1_plus_md_q30_peak_558	1369	54.8988	140.624	136.975	149
3R_5	27561	28191	R1_plus_md_q30_peak_559a	93	7.08372	11.7613	9.30257	151
3R_5	27561	28191	R1_plus_md_q30_peak_559b	148	9.74011	17.4232	14.8522	508
3R_5	32089	32351	R1_plus_md_q30_peak_560	248	14.1674	27.5852	24.8048	123
3R_5	33602	33866	R1_plus_md_q30_peak_561	653	30.1058	68.7246	65.3778	125
3R_5	38249	40639	R1_plus_md_q30_peak_562a	875	38.075	91.0301	87.5578	176
3R_5	38249	40639	R1_plus_md_q30_peak_562b	1664	64.9412	170.209	166.459	477
3R_5	38249	40639	R1_plus_md_q30_peak_562c	1401	56.5255	143.772	140.111	828
3R_5	38249	40639	R1_plus_md_q30_peak_562d	3670	118.115	371.351	367.029	1170
3R_5	38249	40639	R1_plus_md_q30_peak_562e	1076	45.2261	111.213	107.665	1572
3R_5	38249	40639	R1_plus_md_q30_peak_562f	1091	44.3785	112.75	109.196	1910
3R_5	38249	40639	R1_plus_md_q30_peak_562g	418	21.8027	44.9506	41.8698	2278
3R_5	41164	41475	R1_plus_md_q30_peak_563	673	31.4698	70.7038	67.3476	137
3R_5	44797	45053	R1_plus_md_q30_peak_564	42	4.42732	6.56709	4.2074	117
3R_5	45412	45658	R1_plus_md_q30_peak_565	93	7.08372	11.7613	9.30257	125
3R_5	45900	46995	R1_plus_md_q30_peak_566a	596	28.0514	62.9177	59.6229	481
3R_5	45900	46995	R1_plus_md_q30_peak_566b	1090	45.8091	112.589	109.035	711
3R_5	47245	47950	R1_plus_md_q30_peak_567a	248	14.1674	27.5852	24.8048	117
3R_5	47245	47950	R1_plus_md_q30_peak_567b	1558	61.0971	159.577	155.859	454
3R_5	48367	49025	R1_plus_md_q30_peak_568a	227	13.282	25.4927	22.7545	140
3R_5	48367	49025	R1_plus_md_q30_peak_568b	927	40.5733	96.276	92.7798	469
3R_5	50274	50577	R1_plus_md_q30_peak_569	465	23.0221	49.7538	46.5992	156
3R_5	51337	53166	R1_plus_md_q30_peak_570a	10435	284.022	1049.25	1043.53	185
3R_5	51337	53166	R1_plus_md_q30_peak_570b	2206	77.833	224.55	220.637	1068
3R_5	51337	53166	R1_plus_md_q30_peak_570c	227	13.6176	25.517	22.7784	1373
3R_5	51337	53166	R1_plus_md_q30_peak_570d	1423	56.5327	145.977	142.312	1612
3R_5	53819	54265	R1_plus_md_q30_peak_571	2771	99.4577	281.238	277.168	257
3R_5	54660	55619	R1_plus_md_q30_peak_572a	1898	72.4814	193.69	189.869	164
3R_5	54660	55619	R1_plus_md_q30_peak_572b	83	7.0807	10.768	8.33248	868
3R_5	56160	59406	R1_plus_md_q30_peak_573a	1524	60.6199	156.17	152.467	251
3R_5	56160	59406	R1_plus_md_q30_peak_573b	993	42.269	102.85	99.3312	670
3R_5	56160	59406	R1_plus_md_q30_peak_573c	322	17.8927	35.2068	32.2818	1192
3R_5	56160	59406	R1_plus_md_q30_peak_573d	4447	147.687	449.287	444.742	1629
3R_5	56160	59406	R1_plus_md_q30_peak_573e	1727	67.144	176.52	172.751	2067
3R_5	56160	59406	R1_plus_md_q30_peak_573f	5259	171.445	530.738	525.924	2470
3R_5	56160	59406	R1_plus_md_q30_peak_573g	1213	50.3109	124.898	121.303	3049
3R_5	60727	61003	R1_plus_md_q30_peak_574	437	22.3467	46.8509	43.74	150
3R_5	61573	61805	R1_plus_md_q30_peak_575	93	7.08372	11.7613	9.30257	113
3R_5	62825	63055	R1_plus_md_q30_peak_576	93	7.08372	11.7613	9.30257	176
3R_5	64106	64346	R1_plus_md_q30_peak_577	95	7.54012	12.0529	9.58866	94
3R_5	66950	68738	R1_plus_md_q30_peak_578a	2689	96.5157	273.033	268.986	136
3R_5	66950	68738	R1_plus_md_q30_peak_578b	1369	54.8988	140.624	136.975	351
3R_5	66950	68738	R1_plus_md_q30_peak_578c	951	40.7314	98.6543	95.1484	660
3R_5	66950	68738	R1_plus_md_q30_peak_578d	1477	58.4407	151.415	147.725	1105
3R_5	66950	68738	R1_plus_md_q30_peak_578e	1504	59.3261	154.129	150.43	1622
3R_5	68981	69804	R1_plus_md_q30_peak_579	558	26.5639	59.125	55.8605	176
3R_5	71827	72084	R1_plus_md_q30_peak_580	75	6.19825	9.96917	7.54289	196
3R_5	84528	84817	R1_plus_md_q30_peak_581	26	3.54186	4.97799	2.64965	69
3R_5	86726	86977	R1_plus_md_q30_peak_582	23	3.46353	4.67377	2.36166	64
3R_5	87784	88012	R1_plus_md_q30_peak_583	167	10.6256	19.391	16.7822	90
3R_5	102194	102428	R1_plus_md_q30_peak_584	75	6.19825	9.96917	7.54289	157
3_scaffold1	1589896	1590157	R1_plus_md_q30_peak_585	75	6.19825	9.96917	7.54289	194
3_scaffold1	1760020	1760259	R1_plus_md_q30_peak_586	207	12.3965	23.4281	20.7353	115
3_scaffold1	1809720	1809970	R1_plus_md_q30_peak_587	42	4.42732	6.56709	4.2074	103
3_scaffold1	1967412	1967662	R1_plus_md_q30_peak_588	421	21.7826	45.2262	42.1343	194
3_scaffold1	2090477	2090745	R1_plus_md_q30_peak_589	129	8.85465	15.4931	12.9624	106
3_scaffold1	2387609	2387840	R1_plus_md_q30_peak_590	138	9.73759	16.38	13.8352	170
3_scaffold1	2551118	2551368	R1_plus_md_q30_peak_591	103	8.15718	12.7754	10.3031	97
3_scaffold1	2566969	2567200	R1_plus_md_q30_peak_592	75	6.19825	9.96917	7.54289	129
3_scaffold1	2590539	2590772	R1_plus_md_q30_peak_593	75	6.19825	9.96917	7.54289	175
3_scaffold1	2665275	2665508	R1_plus_md_q30_peak_594	270	15.7349	29.8369	27.0119	98
3_scaffold1	2754756	2754991	R1_plus_md_q30_peak_595	148	9.74011	17.4232	14.8522	177
3_scaffold1	2792720	2793018	R1_plus_md_q30_peak_596	98	7.86745	12.336	9.86844	100
3_scaffold1	2793342	2793936	R1_plus_md_q30_peak_597	269	15.7024	29.754	26.9324	502
3_scaffold2	311725	311963	R1_plus_md_q30_peak_598	248	14.1674	27.5852	24.8048	98
3_scaffold2	457720	457977	R1_plus_md_q30_peak_599	190	12.172	21.7193	19.0642	174
3_scaffold2	645044	645435	R1_plus_md_q30_peak_600	248	14.1674	27.5852	24.8048	272
3_scaffold2	771604	771867	R1_plus_md_q30_peak_601	183	11.7291	21.0017	18.367	207
3_scaffold2	1032942	1033197	R1_plus_md_q30_peak_602	379	20.107	40.9869	37.9578	149
3_scaffold2	1087580	1087844	R1_plus_md_q30_peak_603	148	9.74011	17.4232	14.8522	153
3_scaffold2	1660120	1660353	R1_plus_md_q30_peak_604	133	9.32118	15.862	13.325	195
4_2	70360	70589	R1_plus_md_q30_peak_605	463	23.6023	49.5456	46.3997	120
4_2	92191	92440	R1_plus_md_q30_peak_606	93	7.63485	11.7713	9.31127	132
4_2	109185	109413	R1_plus_md_q30_peak_607	161	10.916	18.7401	16.1524	155
4_2	330175	330444	R1_plus_md_q30_peak_608	189	11.8989	21.5549	18.9052	105
4_2	866948	867223	R1_plus_md_q30_peak_609	197	12.145	22.427	19.7639	153
4_2	1084389	1084664	R1_plus_md_q30_peak_610	265	15.4528	29.3231	26.5151	112
4_2	1282086	1282324	R1_plus_md_q30_peak_611	132	9.55844	15.7885	13.2517	179
4_2	1303741	1303985	R1_plus_md_q30_peak_612	428	21.3991	45.942	42.8394	147
4_2	1304508	1304936	R1_plus_md_q30_peak_613	227	13.282	25.4927	22.7545	307
4_2	1307520	1308422	R1_plus_md_q30_peak_614a	91	7.37269	11.5514	9.10375	391
4_2	1307520	1308422	R1_plus_md_q30_peak_614b	74	6.67405	9.81587	7.40083	776
Contig119	29749	30097	R1_plus_md_q30_peak_615	715	32.7087	74.8957	71.5118	187
Contig119	30749	31096	R1_plus_md_q30_peak_616	209	13.0888	23.6234	20.9269	179
Contig119	31683	34198	R1_plus_md_q30_peak_617a	1472	57.8418	150.911	147.227	130
Contig119	31683	34198	R1_plus_md_q30_peak_617b	1675	65.1197	171.305	167.551	464
Contig119	31683	34198	R1_plus_md_q30_peak_617c	1910	72.5831	194.894	191.071	948
Contig119	31683	34198	R1_plus_md_q30_peak_617d	1563	61.8557	160.074	156.355	1704
Contig119	31683	34198	R1_plus_md_q30_peak_617e	1649	64.5189	168.66	164.913	2297
Contig119	34698	36322	R1_plus_md_q30_peak_618a	3535	106.069	357.821	353.542	503
Contig119	34698	36322	R1_plus_md_q30_peak_618b	3724	123.841	376.778	372.438	1456
Contig119	37070	40751	R1_plus_md_q30_peak_619a	5768	184.203	581.802	576.855	506
Contig119	37070	40751	R1_plus_md_q30_peak_619b	5831	187.264	588.069	583.108	1274
Contig119	37070	40751	R1_plus_md_q30_peak_619c	3515	121.659	355.812	351.541	2108
Contig119	37070	40751	R1_plus_md_q30_peak_619d	5239	168.363	528.775	523.967	2446
Contig119	37070	40751	R1_plus_md_q30_peak_619e	5121	167.556	516.885	512.109	3032
Contig119	37070	40751	R1_plus_md_q30_peak_619f	6708	211.11	675.972	670.817	3278
Contig119	41071	41678	R1_plus_md_q30_peak_620	4075	137.542	412.003	407.544	371
Contig119	42116	47608	R1_plus_md_q30_peak_621a	2937	98.3153	297.875	293.761	221
Contig119	42116	47608	R1_plus_md_q30_peak_621b	4316	144.331	436.14	431.628	599
Contig119	42116	47608	R1_plus_md_q30_peak_621c	3703	126.621	374.659	370.324	993
Contig119	42116	47608	R1_plus_md_q30_peak_621d	4008	135.476	405.258	400.823	1139
Contig119	42116	47608	R1_plus_md_q30_peak_621e	4814	158.498	486.097	481.438	1454
Contig119	42116	47608	R1_plus_md_q30_peak_621f	2806	100.058	284.775	280.692	2119
Contig119	42116	47608	R1_plus_md_q30_peak_621g	3977	134.591	402.185	397.762	2354
Contig119	42116	47608	R1_plus_md_q30_peak_621h	4595	152.3	464.161	459.576	2828
Contig119	42116	47608	R1_plus_md_q30_peak_621i	4751	156.727	479.817	475.186	3093
Contig119	42116	47608	R1_plus_md_q30_peak_621j	3857	131.533	390.103	385.726	3898
Contig119	42116	47608	R1_plus_md_q30_peak_621k	3708	127.052	375.213	370.877	4147
Contig119	42116	47608	R1_plus_md_q30_peak_621l	3297	114.797	334.009	329.79	4324
Contig119	42116	47608	R1_plus_md_q30_peak_621m	2228	82.3482	226.724	222.803	5065
Contig119	42116	47608	R1_plus_md_q30_peak_621n	1722	66.4099	176.068	172.3	5352
Contig119	50034	51185	R1_plus_md_q30_peak_622a	926	39.8459	96.1032	92.6084	195
Contig119	50034	51185	R1_plus_md_q30_peak_622b	5691	183.078	574.074	569.148	949
Contig119	52397	53010	R1_plus_md_q30_peak_623	6304	170.889	635.542	630.461	255
Contig119	53246	53643	R1_plus_md_q30_peak_624	137	9.69009	16.2486	13.7068	159
Contig119	54059	55265	R1_plus_md_q30_peak_625a	315	17.6269	34.4724	31.5608	269
Contig119	54059	55265	R1_plus_md_q30_peak_625b	3213	112.013	325.56	321.372	590
Contig119	55543	56826	R1_plus_md_q30_peak_626a	9427	239.244	948.388	942.785	252
Contig119	55543	56826	R1_plus_md_q30_peak_626b	29294	530.141	2935.97	2929.46	709
Contig119	55543	56826	R1_plus_md_q30_peak_626c	288	15.7258	31.6852	28.8307	1174
Contig119	57171	62101	R1_plus_md_q30_peak_627a	4298	127.812	434.37	429.863	154
Contig119	57171	62101	R1_plus_md_q30_peak_627b	3602	116.51	364.535	360.234	466
Contig119	57171	62101	R1_plus_md_q30_peak_627c	4837	157.349	488.401	483.737	967
Contig119	57171	62101	R1_plus_md_q30_peak_627d	2663	96.0391	270.383	266.344	1814
Contig119	57171	62101	R1_plus_md_q30_peak_627e	5325	171.877	537.407	532.572	2328
Contig119	57171	62101	R1_plus_md_q30_peak_627f	4034	135.952	407.939	403.497	3224
Contig119	57171	62101	R1_plus_md_q30_peak_627g	3975	134.238	401.966	397.547	3388
Contig119	57171	62101	R1_plus_md_q30_peak_627h	3552	122.413	359.486	355.2	3715
Contig119	57171	62101	R1_plus_md_q30_peak_627i	5183	169.184	523.151	518.354	4139
Contig119	57171	62101	R1_plus_md_q30_peak_627j	7754	238.771	780.79	775.434	4593
Contig119	63564	66392	R1_plus_md_q30_peak_628a	423	22.0288	45.4719	42.3757	222
Contig119	63564	66392	R1_plus_md_q30_peak_628b	4293	144.025	433.821	429.315	1014
Contig119	63564	66392	R1_plus_md_q30_peak_628c	2981	105.491	302.315	298.189	1262
Contig119	63564	66392	R1_plus_md_q30_peak_628d	4939	162.04	498.686	493.972	2045
Contig119	63564	66392	R1_plus_md_q30_peak_628e	2689	96.5157	273.033	268.986	2345
Contig119	63564	66392	R1_plus_md_q30_peak_628f	2971	105.562	301.304	297.179	2585
Contig119	67505	69248	R1_plus_md_q30_peak_629a	3947	133.705	399.115	394.703	210
Contig119	67505	69248	R1_plus_md_q30_peak_629b	3169	111.296	321.078	316.901	956
Contig119	67505	69248	R1_plus_md_q30_peak_629c	1640	63.7535	167.795	164.05	1561
Contig135	71887	72138	R1_plus_md_q30_peak_630	78	6.87137	10.2612	7.83242	165
Contig135	98413	98658	R1_plus_md_q30_peak_631	319	17.3633	34.8203	31.901	147
Contig135	100410	100659	R1_plus_md_q30_peak_632	354	18.5948	38.4149	35.4306	115
Contig142	53978	54595	R1_plus_md_q30_peak_633	93	7.08372	11.7613	9.30257	39
Contig142	182357	182822	R1_plus_md_q30_peak_634	212	13.216	23.8988	21.2002	67
Contig150	32946	33179	R1_plus_md_q30_peak_635	308	17.0686	33.7059	30.8142	109
Contig150	101052	101290	R1_plus_md_q30_peak_636	148	9.74011	17.4232	14.8522	113
Contig31	18722	18968	R1_plus_md_q30_peak_637	113	5.10283	13.8186	11.3207	114
Contig79	5619	7594	R1_plus_md_q30_peak_638a	435	21.4823	46.6908	43.5824	164
Contig79	5619	7594	R1_plus_md_q30_peak_638b	898	38.9151	93.3688	89.8889	714
Contig79	5619	7594	R1_plus_md_q30_peak_638c	487	23.8611	51.8767	48.7017	1081
Contig79	5619	7594	R1_plus_md_q30_peak_638d	535	25.6785	56.7596	53.5225	1473
Contig79	5619	7594	R1_plus_md_q30_peak_638e	1054	44.2732	108.95	105.407	1822
Contig79	8181	14323	R1_plus_md_q30_peak_639a	926	39.8459	96.1032	92.6084	180
Contig79	8181	14323	R1_plus_md_q30_peak_639b	558	26.5639	59.125	55.8605	549
Contig79	8181	14323	R1_plus_md_q30_peak_639c	726	32.7622	76.058	72.6635	849
Contig79	8181	14323	R1_plus_md_q30_peak_639d	1973	74.3791	201.187	197.344	1177
Contig79	8181	14323	R1_plus_md_q30_peak_639e	1477	58.4407	151.415	147.725	1395
Contig79	8181	14323	R1_plus_md_q30_peak_639f	1255	51.1773	129.185	125.58	1729
Contig79	8181	14323	R1_plus_md_q30_peak_639g	1522	60.001	155.96	152.258	1969
Contig79	8181	14323	R1_plus_md_q30_peak_639h	1316	53.1279	135.269	131.639	2330
Contig79	8181	14323	R1_plus_md_q30_peak_639i	443	22.1366	47.4505	44.3238	2601
Contig79	8181	14323	R1_plus_md_q30_peak_639j	653	30.1058	68.7246	65.3778	3022
Contig79	8181	14323	R1_plus_md_q30_peak_639k	1289	52.2424	132.603	128.983	3370
Contig79	8181	14323	R1_plus_md_q30_peak_639l	2313	85.0046	235.322	231.377	3641
Contig79	8181	14323	R1_plus_md_q30_peak_639m	1778	68.1808	181.611	177.827	3948
Contig79	8181	14323	R1_plus_md_q30_peak_639n	1423	56.6698	146.006	142.338	4327
Contig79	8181	14323	R1_plus_md_q30_peak_639o	558	26.5639	59.125	55.8605	4671
Contig79	8181	14323	R1_plus_md_q30_peak_639p	535	25.6785	56.7596	53.5225	5008
Contig79	8181	14323	R1_plus_md_q30_peak_639q	2086	77.9209	212.488	208.614	5611
Contig79	8181	14323	R1_plus_md_q30_peak_639r	2660	95.6302	270.107	266.068	5924
Contig79	14853	15678	R1_plus_md_q30_peak_640a	264	15.4178	29.2247	26.4176	94
Contig79	14853	15678	R1_plus_md_q30_peak_640b	73	6.49173	9.76614	7.35232	351
Contig79	14853	15678	R1_plus_md_q30_peak_640c	227	13.282	25.4927	22.7545	698
Contig79	16650	17327	R1_plus_md_q30_peak_641a	311	16.8238	34.0149	31.1092	123
Contig79	16650	17327	R1_plus_md_q30_peak_641b	871	37.9714	90.5916	87.125	471
Contig79	19100	19589	R1_plus_md_q30_peak_642	2776	99.6972	281.684	277.612	255
Contig79	23317	24907	R1_plus_md_q30_peak_643a	2746	98.8081	278.732	274.671	195
Contig79	23317	24907	R1_plus_md_q30_peak_643b	2983	105.37	302.502	298.372	1329
Contig79	25552	28097	R1_plus_md_q30_peak_644a	2211	82.2588	225.028	221.113	381
Contig79	25552	28097	R1_plus_md_q30_peak_644b	1450	57.5552	148.707	145.029	887
Contig79	25552	28097	R1_plus_md_q30_peak_644c	2057	77.0354	209.656	205.79	1346
Contig79	25552	28097	R1_plus_md_q30_peak_644d	2199	81.4628	223.868	219.956	1431
Contig79	25552	28097	R1_plus_md_q30_peak_644e	1750	67.2953	178.837	175.061	1762
Contig79	25552	28097	R1_plus_md_q30_peak_644f	1515	60.321	155.21	151.509	2063
Contig79	25552	28097	R1_plus_md_q30_peak_644g	1718	66.6729	175.596	171.832	2395
Contig79	28738	29093	R1_plus_md_q30_peak_645	946	40.6205	98.1851	94.6855	154
Contig79	31028	31413	R1_plus_md_q30_peak_646	354	18.5948	38.4149	35.4306	245
Contig79	34493	35261	R1_plus_md_q30_peak_647a	335	18.1203	36.5495	33.5991	109
Contig79	34493	35261	R1_plus_md_q30_peak_647b	650	30.3059	68.4287	65.0893	577
Contig79	38360	41273	R1_plus_md_q30_peak_648a	814	36.5988	84.9359	81.4955	686
Contig79	38360	41273	R1_plus_md_q30_peak_648b	2983	105.37	302.502	298.372	963
Contig79	38360	41273	R1_plus_md_q30_peak_648c	1531	60.2116	156.85	153.142	1263
Contig79	38360	41273	R1_plus_md_q30_peak_648d	2602	93.8593	264.268	260.245	1691
Contig79	38360	41273	R1_plus_md_q30_peak_648e	1131	46.9296	116.762	113.192	2322
Contig79	38360	41273	R1_plus_md_q30_peak_648f	2001	75.2645	204.005	200.154	2715
Contig79	41721	44863	R1_plus_md_q30_peak_649a	1410	56.6456	144.722	141.06	174
Contig79	41721	44863	R1_plus_md_q30_peak_649b	2895	102.714	293.621	289.518	704
Contig79	41721	44863	R1_plus_md_q30_peak_649c	1917	72.6081	195.568	191.74	1362
Contig79	41721	44863	R1_plus_md_q30_peak_649d	1079	45.1587	111.546	107.993	1860
Contig79	41721	44863	R1_plus_md_q30_peak_649e	804	36.1903	83.9347	80.4968	2293
Contig79	41721	44863	R1_plus_md_q30_peak_649f	1861	70.8372	189.969	186.159	2718
Contig79	41721	44863	R1_plus_md_q30_peak_649g	271	14.4005	29.9698	27.1442	3035
Contig79	46149	48585	R1_plus_md_q30_peak_650a	240	13.2465	26.8592	24.0995	118
Contig79	46149	48585	R1_plus_md_q30_peak_650b	1062	38.6616	109.79	106.245	697
Contig79	46149	48585	R1_plus_md_q30_peak_650c	185	10.8593	21.2321	18.595	1471
Contig79	46149	48585	R1_plus_md_q30_peak_650d	339	16.2324	36.909	33.9515	1869
Contig79	46149	48585	R1_plus_md_q30_peak_650e	113	7.2811	13.8207	11.3229	2298
Contig79	58211	58464	R1_plus_md_q30_peak_651	25	2.06238	4.87064	2.55504	233
Contig79	69409	69643	R1_plus_md_q30_peak_652	42	4.42732	6.56709	4.2074	113
Contig82	8154	8450	R1_plus_md_q30_peak_653	42	4.42732	6.56709	4.2074	114
Contig86	14677	14933	R1_plus_md_q30_peak_654	130	9.45419	15.6258	13.0904	97
Contig92	1280	1629	R1_plus_md_q30_peak_655	105	6.83145	13.0546	10.5753	134
Contig92	4974	5275	R1_plus_md_q30_peak_656	82	4.28229	10.6839	8.25037	207
X3X4_6_D1712_2	54373	54601	R1_plus_md_q30_peak_657	161	10.7584	18.7337	16.146	181
X_1	54025	54338	R1_plus_md_q30_peak_658	420	21.2512	45.1642	42.0758	139
X_1	107851	108269	R1_plus_md_q30_peak_659a	198	12.5879	22.5023	19.836	82
X_1	107851	108269	R1_plus_md_q30_peak_659b	356	19.2806	38.6539	35.667	305
X_1	387273	387509	R1_plus_md_q30_peak_660	93	7.08372	11.7613	9.30257	150
X_1	405327	405579	R1_plus_md_q30_peak_661	246	14.4487	27.4256	24.6555	110
X_1	617624	617857	R1_plus_md_q30_peak_662	167	10.6256	19.391	16.7822	178
X_1	639840	640079	R1_plus_md_q30_peak_663	42	4.42732	6.56709	4.2074	110
X_1	656893	657134	R1_plus_md_q30_peak_664	148	9.74011	17.4232	14.8522	98
X_1	704200	704451	R1_plus_md_q30_peak_665	158	10.3906	18.4621	15.877	110
X_1	710958	711189	R1_plus_md_q30_peak_666	437	22.4427	46.816	43.7059	142
X_1	845170	845418	R1_plus_md_q30_peak_667	129	8.85465	15.4931	12.9624	117
X_1	1857294	1857548	R1_plus_md_q30_peak_668	354	18.5948	38.4149	35.4306	134
X_1	2295756	2296017	R1_plus_md_q30_peak_669	401	21.0981	43.1837	40.1191	109
X_1	2824810	2825047	R1_plus_md_q30_peak_670	207	12.3965	23.4281	20.7353	197
X_1	2930249	2930521	R1_plus_md_q30_peak_671	268	15.0529	29.7041	26.883	193
X_1	3089707	3089958	R1_plus_md_q30_peak_672	513	25.1382	54.6039	51.3914	119
X_1	3195110	3195340	R1_plus_md_q30_peak_673	284	15.8143	31.3316	28.4818	161
X_1	3597645	3597889	R1_plus_md_q30_peak_674	93	7.63937	11.7819	9.32169	104
X_1	3938630	3938894	R1_plus_md_q30_peak_675	167	10.6256	19.391	16.7822	120
X_1	4209415	4209670	R1_plus_md_q30_peak_676	611	29.2128	64.4884	61.18	107
X_1	4425458	4425721	R1_plus_md_q30_peak_677	129	9.21571	15.5219	12.9884	111
X_1	5207634	5207872	R1_plus_md_q30_peak_678	318	17.5936	34.7629	31.8441	159
X_1	5211578	5211821	R1_plus_md_q30_peak_679	111	7.96918	13.6044	11.1102	139
X_1	5377518	5377759	R1_plus_md_q30_peak_680	111	7.96918	13.6044	11.1102	136
X_1	5492789	5493018	R1_plus_md_q30_peak_681	70	6.06117	9.43103	7.02173	100
X_1	5612083	5612318	R1_plus_md_q30_peak_682	1040	44.16	107.565	104.028	114
X_1	6017173	6017436	R1_plus_md_q30_peak_683	233	14.1614	26.1226	23.3755	106
X_1	6256846	6257093	R1_plus_md_q30_peak_684	465	23.0221	49.7538	46.5992	103
X_1	6481561	6481800	R1_plus_md_q30_peak_685	421	21.7826	45.2262	42.1343	196
X_1	6780745	6781004	R1_plus_md_q30_peak_686	129	8.85465	15.4931	12.9624	167
X_1	6804375	6804605	R1_plus_md_q30_peak_687	227	13.282	25.4927	22.7545	105
X_1	7279324	7279583	R1_plus_md_q30_peak_688	148	9.74011	17.4232	14.8522	100
X_1	7621179	7621415	R1_plus_md_q30_peak_689	653	30.1058	68.7246	65.3778	113
X_1	8020056	8020307	R1_plus_md_q30_peak_690	504	25.1554	53.6631	50.4699	113
X_1	8083223	8083468	R1_plus_md_q30_peak_691	187	11.511	21.3935	18.7454	105
X_1	8091747	8092007	R1_plus_md_q30_peak_692	488	23.9076	52.0734	48.8911	225
X_1	8441437	8441674	R1_plus_md_q30_peak_693	105	7.82547	13.0312	10.5523	104
X_1	8453535	8453772	R1_plus_md_q30_peak_694	967	41.8896	100.219	96.709	193
X_1	9280426	9280657	R1_plus_md_q30_peak_695	42	4.42732	6.56709	4.2074	100
X_1	9629505	9629767	R1_plus_md_q30_peak_696	403	9.4396	43.3943	40.3267	112
X_1	10674036	10674266	R1_plus_md_q30_peak_697	227	13.282	25.4927	22.7545	205
X_1	10767788	10768023	R1_plus_md_q30_peak_698	93	7.63485	11.7713	9.31127	99
X_1	10898045	10898553	R1_plus_md_q30_peak_699a	204	12.3339	23.1668	20.4902	104
X_1	10898045	10898553	R1_plus_md_q30_peak_699b	427	21.7374	45.8445	42.7429	379
X_1	10988798	10989039	R1_plus_md_q30_peak_700	103	7.76586	12.8113	10.338	101
X_1	11470134	11470400	R1_plus_md_q30_peak_701	198	12.1636	22.497	19.8324	188
X_1	12797487	12797725	R1_plus_md_q30_peak_702	40	4.38112	6.3801	4.03251	104
X_1	12881044	12881279	R1_plus_md_q30_peak_703	373	19.4121	40.3588	37.3466	105
X_1	12948005	12948242	R1_plus_md_q30_peak_704	1286	52.7809	132.303	128.688	186
X_1	13216399	13216660	R1_plus_md_q30_peak_705	98	7.86745	12.336	9.86844	204
X_1	13442613	13442886	R1_plus_md_q30_peak_706	359	19.0494	38.9345	35.9392	134
X_1	13608993	13609227	R1_plus_md_q30_peak_707	139	9.92531	16.5354	13.9878	151
X_1	13700016	13700259	R1_plus_md_q30_peak_708	800	35.4186	83.4958	80.0601	94
X_1	14022269	14022539	R1_plus_md_q30_peak_709	207	12.7488	23.4844	20.7909	222
X_1	14087628	14087860	R1_plus_md_q30_peak_710	443	22.1366	47.4505	44.3238	107
X_1	14200630	14200891	R1_plus_md_q30_peak_711	75	6.19825	9.96917	7.54289	113
X_1	14205861	14206105	R1_plus_md_q30_peak_712	58	5.31279	8.23483	5.84194	197
X_1	14389014	14389248	R1_plus_md_q30_peak_713	506	25.195	53.8643	50.6679	162
X_1	14596185	14596430	R1_plus_md_q30_peak_714	23	3.45149	4.63058	2.32023	152
X_1	14918284	14918867	R1_plus_md_q30_peak_715a	118	8.56997	14.402	11.8968	114
X_1	14918284	14918867	R1_plus_md_q30_peak_715b	209	12.7872	23.6146	20.9182	515
X_1	15686821	15687070	R1_plus_md_q30_peak_716	268	15.0529	29.7041	26.883	186
X_1	15711305	15711551	R1_plus_md_q30_peak_717	58	5.83596	8.19515	5.8127	172
X_1	15937687	15937933	R1_plus_md_q30_peak_718	227	13.282	25.4927	22.7545	104
X_1	16069318	16069546	R1_plus_md_q30_peak_719	95	7.54179	12.0581	9.59378	103
X_1	16738996	16739251	R1_plus_md_q30_peak_720	26	3.54186	4.97799	2.64965	113
X_1	16826767	16827022	R1_plus_md_q30_peak_721	92	7.06444	11.6806	9.23183	103
X_1	16881470	16881737	R1_plus_md_q30_peak_722	268	15.0354	29.6299	26.8178	109
X_1	17358668	17358898	R1_plus_md_q30_peak_723	216	12.9882	24.3291	21.621	210
X_1	17412514	17412778	R1_plus_md_q30_peak_724	276	15.5859	30.4496	27.6166	107
X_1	17511265	17511528	R1_plus_md_q30_peak_725	147	9.70604	17.2805	14.7222	110
X_1	17534904	17535141	R1_plus_md_q30_peak_726	104	7.79294	12.91	10.4341	193
X_1	17659172	17659782	R1_plus_md_q30_peak_727	75	6.19825	9.96917	7.54289	485
X_1	17730362	17730591	R1_plus_md_q30_peak_728	1005	42.8355	104.099	100.572	167
X_1	17888898	17889128	R1_plus_md_q30_peak_729	129	8.85465	15.4931	12.9624	133
X_1	18414731	18414981	R1_plus_md_q30_peak_730	306	16.9985	33.5205	30.6315	167
X_1	18680443	18680686	R1_plus_md_q30_peak_731	187	11.511	21.3935	18.7454	141
X_1	19979525	19979759	R1_plus_md_q30_peak_732	398	20.3657	42.8957	39.8375	114
X_1	19994295	19994537	R1_plus_md_q30_peak_733	394	20.7637	42.4483	39.4027	96
X_1	20045137	20045384	R1_plus_md_q30_peak_734	311	16.8238	34.0149	31.1092	204
X_1	20112331	20112604	R1_plus_md_q30_peak_735	111	7.96918	13.6044	11.1102	215
X_1	20623439	20623670	R1_plus_md_q30_peak_736	42	4.42732	6.56709	4.2074	117
X_1	21520268	21520499	R1_plus_md_q30_peak_737	238	13.9119	26.5603	23.8071	99
X_1	21570355	21570587	R1_plus_md_q30_peak_738	93	7.63485	11.7713	9.31127	137
X_1	21585063	21585322	R1_plus_md_q30_peak_739	310	17.3283	33.9478	31.0529	133
X_10	45550	45794	R1_plus_md_q30_peak_740	148	9.74011	17.4232	14.8522	126
X_2	11491	11748	R1_plus_md_q30_peak_741	202	12.5669	22.8912	20.2182	116
X_7	147722	148149	R1_plus_md_q30_peak_742a	253	14.9071	28.1862	25.3986	98
X_7	147722	148149	R1_plus_md_q30_peak_742b	393	20.7195	42.3989	39.3543	324
X_7	166023	166255	R1_plus_md_q30_peak_743	53	5.19529	7.77474	5.39841	183
Y_Contig127	617	862	R1_plus_md_q30_peak_744	236	8.85482	26.4491	23.6968	127
Y_Contig127	38698	39203	R1_plus_md_q30_peak_745	42	4.42732	6.56709	4.2074	138
Y_Contig2	677215	677471	R1_plus_md_q30_peak_746	42	4.42732	6.56709	4.2074	102
Y_Contig20	239646	239896	R1_plus_md_q30_peak_747	187	11.511	21.3935	18.7454	125
Y_Contig26	9671	10273	R1_plus_md_q30_peak_748a	148	9.74011	17.4232	14.8522	144
Y_Contig26	9671	10273	R1_plus_md_q30_peak_748b	311	16.8238	34.0149	31.1092	454
Y_Contig26	10552	11149	R1_plus_md_q30_peak_749	558	26.5639	59.125	55.8605	332
Y_Contig26	20985	21556	R1_plus_md_q30_peak_750	93	7.08372	11.7613	9.30257	128
Y_Contig26	22569	22961	R1_plus_md_q30_peak_751	268	15.0529	29.7041	26.883	237
Y_Contig26	23253	23492	R1_plus_md_q30_peak_752	488	23.9076	52.0734	48.8911	132
Y_Contig26	27757	28135	R1_plus_md_q30_peak_753	129	8.85465	15.4931	12.9624	94
Y_Contig26	36209	36523	R1_plus_md_q30_peak_754	129	8.85465	15.4931	12.9624	213
Y_Contig26	43210	43569	R1_plus_md_q30_peak_755	187	11.511	21.3935	18.7454	198
Y_Contig26	43897	44137	R1_plus_md_q30_peak_756	75	6.19825	9.96917	7.54289	113
Y_Contig26	57962	58233	R1_plus_md_q30_peak_757	42	4.42732	6.56709	4.2074	114
Y_Contig26	63906	64135	R1_plus_md_q30_peak_758	42	4.42732	6.56709	4.2074	144
Y_Contig26	82913	83234	R1_plus_md_q30_peak_759	332	17.7093	36.2043	33.2574	159
Y_Contig26	86581	87016	R1_plus_md_q30_peak_760	443	22.1366	47.4505	44.3238	162
Y_Contig26	97344	100147	R1_plus_md_q30_peak_761a	1002	42.5023	103.784	100.259	308
Y_Contig26	97344	100147	R1_plus_md_q30_peak_761b	1343	54.0134	137.943	134.305	600
Y_Contig26	97344	100147	R1_plus_md_q30_peak_761c	775	34.5331	81.0054	77.585	1232
Y_Contig26	97344	100147	R1_plus_md_q30_peak_761d	751	33.6477	78.5261	75.1181	1593
Y_Contig26	97344	100147	R1_plus_md_q30_peak_761e	1973	74.3791	201.187	197.344	2240
Y_Contig26	100467	100799	R1_plus_md_q30_peak_762	1210	49.586	124.648	121.054	139
Y_Contig26	101112	102435	R1_plus_md_q30_peak_763a	443	22.1366	47.4505	44.3238	123
Y_Contig26	101112	102435	R1_plus_md_q30_peak_763b	1289	52.2424	132.603	128.983	425
Y_Contig26	101112	102435	R1_plus_md_q30_peak_763c	398	20.3657	42.8957	39.8375	1122
Y_Contig26	102791	103740	R1_plus_md_q30_peak_764a	268	15.0529	29.7041	26.883	177
Y_Contig26	102791	103740	R1_plus_md_q30_peak_764b	75	6.19825	9.96917	7.54289	432
Y_Contig26	102791	103740	R1_plus_md_q30_peak_764c	702	31.8767	73.6016	70.2215	800
Y_Contig26	105343	105821	R1_plus_md_q30_peak_765	900	38.9605	93.5618	90.0762	346
Y_Contig26	106782	107022	R1_plus_md_q30_peak_766	93	7.08372	11.7613	9.30257	103
Y_Contig26	107408	107653	R1_plus_md_q30_peak_767	354	18.5948	38.4149	35.4306	143
Y_Contig26	110241	110628	R1_plus_md_q30_peak_768	187	11.511	21.3935	18.7454	216
Y_Contig26	111157	114475	R1_plus_md_q30_peak_769a	227	13.282	25.4927	22.7545	543
Y_Contig26	111157	114475	R1_plus_md_q30_peak_769b	1558	61.0971	159.577	155.859	1026
Y_Contig26	111157	114475	R1_plus_md_q30_peak_769c	332	17.7093	36.2043	33.2574	1427
Y_Contig26	111157	114475	R1_plus_md_q30_peak_769d	2114	78.8064	215.326	211.442	2030
Y_Contig26	111157	114475	R1_plus_md_q30_peak_769e	248	14.1674	27.5852	24.8048	2485
Y_Contig26	111157	114475	R1_plus_md_q30_peak_769f	420	21.2512	45.1642	42.0758	3197
Y_Contig26	114764	115666	R1_plus_md_q30_peak_770a	420	21.2512	45.1642	42.0758	163
Y_Contig26	114764	115666	R1_plus_md_q30_peak_770b	148	9.74011	17.4232	14.8522	382
Y_Contig26	116582	123422	R1_plus_md_q30_peak_771a	2544	92.0884	258.445	254.435	406
Y_Contig26	116582	123422	R1_plus_md_q30_peak_771b	2924	103.599	296.578	292.466	886
Y_Contig26	116582	123422	R1_plus_md_q30_peak_771c	3621	124.687	366.447	362.139	1422
Y_Contig26	116582	123422	R1_plus_md_q30_peak_771d	4084	137.757	412.899	408.44	1924
Y_Contig26	116582	123422	R1_plus_md_q30_peak_771e	2057	77.0354	209.656	205.79	2518
Y_Contig26	116582	123422	R1_plus_md_q30_peak_771f	900	38.9605	93.5618	90.0762	3011
Y_Contig26	116582	123422	R1_plus_md_q30_peak_771g	582	27.4494	61.5047	58.218	3285
Y_Contig26	116582	123422	R1_plus_md_q30_peak_771h	1722	66.4099	176.068	172.3	3906
Y_Contig26	116582	123422	R1_plus_md_q30_peak_771i	1833	69.9517	187.178	183.378	4238
Y_Contig26	116582	123422	R1_plus_md_q30_peak_771j	2171	80.5773	221.016	217.112	4471
Y_Contig26	116582	123422	R1_plus_md_q30_peak_771k	2086	77.9209	212.488	208.614	4899
Y_Contig26	116582	123422	R1_plus_md_q30_peak_771l	2001	75.2645	204.005	200.154	5190
Y_Contig26	116582	123422	R1_plus_md_q30_peak_771m	1065	45.0259	110.091	106.545	5654
Y_Contig26	116582	123422	R1_plus_md_q30_peak_771n	2256	83.2337	229.586	225.656	6242
Y_Contig26	116582	123422	R1_plus_md_q30_peak_771o	900	38.9605	93.5618	90.0762	6509
Y_Contig26	124549	125001	R1_plus_md_q30_peak_772	1147	47.5737	118.369	114.796	302
Y_Contig26	125979	130866	R1_plus_md_q30_peak_773a	285	15.8333	31.4104	28.5599	122
Y_Contig26	125979	130866	R1_plus_md_q30_peak_773b	2906	103.545	294.753	290.648	801
Y_Contig26	125979	130866	R1_plus_md_q30_peak_773c	3124	107.117	316.569	312.404	1340
Y_Contig26	125979	130866	R1_plus_md_q30_peak_773d	7647	190.075	770.055	764.726	2018
Y_Contig26	125979	130866	R1_plus_md_q30_peak_773e	1861	70.8372	189.969	186.159	3033
Y_Contig26	125979	130866	R1_plus_md_q30_peak_773f	7575	234.654	762.826	757.512	3852
Y_Contig26	125979	130866	R1_plus_md_q30_peak_773g	3642	124.851	368.575	364.258	4126
Y_Contig26	125979	130866	R1_plus_md_q30_peak_773h	1778	68.1808	181.611	177.827	4670
Y_Contig28	8215	8547	R1_plus_md_q30_peak_774	34	4.5392	5.76897	3.43243	272
Y_Contig28	22088	22317	R1_plus_md_q30_peak_775	582	27.4494	61.5047	58.218	150
Y_Contig34	38663	38893	R1_plus_md_q30_peak_776	58	5.31279	8.23483	5.84194	101
Y_Contig70	3161	3423	R1_plus_md_q30_peak_777	207	12.3965	23.4281	20.7353	108
Y_Contig70	7606	8623	R1_plus_md_q30_peak_778a	2994	105.784	303.609	299.477	239
Y_Contig70	7606	8623	R1_plus_md_q30_peak_778b	381	20.2867	41.1347	38.1022	551
Y_Contig70	7606	8623	R1_plus_md_q30_peak_778c	93	7.08372	11.7613	9.30257	978
Y_Contig70	12934	13323	R1_plus_md_q30_peak_779	248	14.1674	27.5852	24.8048	208
Y_Contig70	15069	15319	R1_plus_md_q30_peak_780	187	11.511	21.3935	18.7454	135
Y_Contig97	13	280	R1_plus_md_q30_peak_781	42	4.42732	6.56709	4.2074	107
Y_Contig97	16979	17208	R1_plus_md_q30_peak_782	72	5.52215	9.64301	7.23169	114
Y_scaffold4	15838	16073	R1_plus_md_q30_peak_783	58	5.69314	8.26339	5.8702	121
Y_scaffold4	17170	18263	R1_plus_md_q30_peak_784a	98	7.86745	12.336	9.86844	109
Y_scaffold4	17170	18263	R1_plus_md_q30_peak_784b	127	9.31224	15.3175	12.7983	878
Y_scaffold4	19880	20127	R1_plus_md_q30_peak_785	227	13.282	25.4927	22.7545	125
Y_scaffold4	23175	23442	R1_plus_md_q30_peak_786	103	8.19294	12.8606	10.3867	121
Y_scaffold4	604039	604285	R1_plus_md_q30_peak_787	148	9.74011	17.4232	14.8522	189
Y_scaffold4	747073	747325	R1_plus_md_q30_peak_788	354	18.5948	38.4149	35.4306	166
Y_scaffold4	3332458	3332687	R1_plus_md_q30_peak_789	530	25.5687	56.2982	53.0722	103
Y_scaffold5	189406	189637	R1_plus_md_q30_peak_790	111	7.96918	13.6044	11.1102	127
Y_scaffold6	9193	9455	R1_plus_md_q30_peak_791	312	4.63545	34.1681	31.2615	89
tig00000039	14789	15049	R1_plus_md_q30_peak_792	421	15.2052	45.2445	42.1519	218
tig00022795	13559	14171	R1_plus_md_q30_peak_793	39	4.34749	6.25164	3.90668	536
tig00022795	14697	15013	R1_plus_md_q30_peak_794	506	24.8911	53.8826	50.6861	179
tig00022795	27207	27462	R1_plus_md_q30_peak_795	257	15.0204	28.5664	25.7721	92
tig00057289	1226	1487	R1_plus_md_q30_peak_796	260	14.0726	28.8273	26.0263	127
tig00057289	4113	4373	R1_plus_md_q30_peak_797	263	10.1351	29.1902	26.3861	147
tig00057289	6056	8104	R1_plus_md_q30_peak_798a	2036	76.2545	207.497	203.637	115
tig00057289	6056	8104	R1_plus_md_q30_peak_798b	1490	59.4167	152.769	149.077	314
tig00057289	6056	8104	R1_plus_md_q30_peak_798c	768	34.9109	80.3133	76.8989	773
tig00057289	6056	8104	R1_plus_md_q30_peak_798d	4553	151.281	459.919	455.346	1093
tig00057289	6056	8104	R1_plus_md_q30_peak_798e	2025	74.8977	206.361	202.507	1684
tig00057289	10365	10599	R1_plus_md_q30_peak_799	42	4.42732	6.56709	4.2074	126
tig00057289	11814	12048	R1_plus_md_q30_peak_800	75	6.19825	9.96917	7.54289	197
tig00057289	12945	15238	R1_plus_md_q30_peak_801a	207	12.3965	23.4281	20.7353	88
tig00057289	12945	15238	R1_plus_md_q30_peak_801b	248	14.1674	27.5852	24.8048	592
tig00057289	12945	15238	R1_plus_md_q30_peak_801c	289	15.9384	31.8477	28.9822	1783

## Sheet: R2
Table S4. MACS peaks called by mapping to the genome assembly.
Chiptig	start	end	name	score(int(-10*log10qvalue))	fold-change	-log10pvalue	-log10qvalue	relative summit position to peak start
2L_1	3656	3785	R2_plus_md_q30_peak_1	103	1.38294	10.9501	10.3259	59
2L_1	7227	7448	R2_plus_md_q30_peak_2	275	1.66131	28.3552	27.5945	94
2L_1	36679	37238	R2_plus_md_q30_peak_3	752	2.16473	76.438	75.293	304
2L_1	37812	38186	R2_plus_md_q30_peak_4	1046	2.40756	106.032	104.61	183
2L_1	41542	42101	R2_plus_md_q30_peak_5	1119	2.46383	113.414	111.919	371
2L_1	42951	43100	R2_plus_md_q30_peak_6	90	1.35629	9.68352	9.07065	70
2L_1	51237	51610	R2_plus_md_q30_peak_7	683	2.10255	69.4823	68.3988	180
2L_1	52400	52643	R2_plus_md_q30_peak_8	275	1.66131	28.3552	27.5945	116
2L_1	56166	56647	R2_plus_md_q30_peak_9	862	2.2595	87.5366	86.2908	278
2L_1	59526	59892	R2_plus_md_q30_peak_10	769	2.17954	78.133	76.9727	175
2L_1	60506	60983	R2_plus_md_q30_peak_11	866	2.26246	87.8929	86.6438	215
2L_1	63036	63394	R2_plus_md_q30_peak_12	368	1.7768	37.6328	36.8031	198
2L_1	63808	64317	R2_plus_md_q30_peak_13a	484	1.9071	49.4092	48.4894	155
2L_1	63808	64317	R2_plus_md_q30_peak_13b	470	1.89229	48.0039	47.0951	299
2L_1	65021	65779	R2_plus_md_q30_peak_14a	350	1.75607	35.8852	35.0684	192
2L_1	65021	65779	R2_plus_md_q30_peak_14b	227	1.5932	23.4257	22.7018	635
2L_1	66459	67451	R2_plus_md_q30_peak_15a	796	2.20323	80.8752	79.69	206
2L_1	66459	67451	R2_plus_md_q30_peak_15b	314	1.71165	32.2604	31.4707	861
2L_1	68339	69031	R2_plus_md_q30_peak_16	1421	2.68297	143.92	142.124	330
2L_1	75058	75326	R2_plus_md_q30_peak_17	406	1.82122	41.496	40.6372	117
2L_1	87349	87527	R2_plus_md_q30_peak_18	141	1.45698	14.8507	14.1936	74
2L_1	88182	88546	R2_plus_md_q30_peak_19	834	2.23581	84.7067	83.4867	188
2L_1	93649	93801	R2_plus_md_q30_peak_20	81	1.33556	8.74983	8.14557	82
2L_1	97169	97479	R2_plus_md_q30_peak_21	440	1.85972	44.9719	44.0866	155
2L_1	98466	98726	R2_plus_md_q30_peak_22	312	1.70869	32.0247	31.2367	128
2L_1	99188	99670	R2_plus_md_q30_peak_23	862	2.2595	87.5366	86.2908	270
2L_1	101828	101950	R2_plus_md_q30_peak_24	39	1.22303	4.49646	3.93637	59
2L_1	106900	107219	R2_plus_md_q30_peak_25	536	1.9604	54.6058	53.6453	144
2L_1	110230	110527	R2_plus_md_q30_peak_26	599	2.02259	60.9354	59.9238	153
2L_1	112457	113541	R2_plus_md_q30_peak_27a	652	2.07293	66.264	65.208	155
2L_1	112457	113541	R2_plus_md_q30_peak_27b	739	2.15289	75.0929	73.9599	800
2L_1	115513	115825	R2_plus_md_q30_peak_28	406	1.82122	41.496	40.6372	135
2L_1	120510	121037	R2_plus_md_q30_peak_29	1158	2.49344	117.376	115.841	276
2L_1	122278	122429	R2_plus_md_q30_peak_30	89	1.35333	9.54728	8.93565	82
2L_1	125334	125548	R2_plus_md_q30_peak_31	239	1.61097	24.6715	23.9383	115
2L_1	131628	132886	R2_plus_md_q30_peak_32a	324	1.7235	33.2108	32.4139	197
2L_1	131628	132886	R2_plus_md_q30_peak_32b	340	1.74423	34.9024	34.0929	320
2L_1	131628	132886	R2_plus_md_q30_peak_32c	1345	2.62966	136.25	134.529	676
2L_1	131628	132886	R2_plus_md_q30_peak_32d	658	2.07886	66.9029	65.8414	1079
2L_1	133689	134110	R2_plus_md_q30_peak_33	905	2.29503	91.8492	90.5633	229
2L_1	134731	134920	R2_plus_md_q30_peak_34	158	1.48659	16.5638	15.893	86
2L_1	135194	135599	R2_plus_md_q30_peak_35	119	1.41552	12.598	11.9596	138
2L_1	137817	137978	R2_plus_md_q30_peak_36	75	1.32075	8.11109	7.51291	76
2L_1	139925	140334	R2_plus_md_q30_peak_37	360	1.76792	36.8795	36.0554	267
2L_1	140932	141264	R2_plus_md_q30_peak_38	841	2.24173	85.4106	84.1842	169
2L_1	141871	142772	R2_plus_md_q30_peak_39a	949	2.33057	96.2428	94.9151	388
2L_1	141871	142772	R2_plus_md_q30_peak_39b	810	2.21508	82.2604	81.0627	728
2L_1	144793	145282	R2_plus_md_q30_peak_40	1754	2.90507	177.511	175.405	206
2L_1	147530	148031	R2_plus_md_q30_peak_41a	709	2.12624	72.1008	70.9945	189
2L_1	147530	148031	R2_plus_md_q30_peak_41b	693	2.11143	70.4599	69.3679	281
2L_1	149646	149977	R2_plus_md_q30_peak_42	427	1.84491	43.6213	42.7463	153
2L_1	150546	150990	R2_plus_md_q30_peak_43	786	2.19435	79.8425	78.6667	231
2L_1	152436	152630	R2_plus_md_q30_peak_44	75	1.32075	8.11109	7.51291	120
2L_1	153356	153990	R2_plus_md_q30_peak_45	759	2.17066	77.1143	75.9632	239
2L_1	154223	154396	R2_plus_md_q30_peak_46	127	1.43032	13.3826	12.7377	92
2L_1	155080	155385	R2_plus_md_q30_peak_47	554	1.97817	56.3854	55.4106	155
2L_1	156619	156907	R2_plus_md_q30_peak_48	233	1.60208	24.0451	23.3166	142
2L_1	161011	162982	R2_plus_md_q30_peak_49a	72	1.31483	7.86211	7.26634	92
2L_1	161011	162982	R2_plus_md_q30_peak_49b	1903	2.99983	192.611	190.381	655
2L_1	161011	162982	R2_plus_md_q30_peak_49c	1956	3.03241	197.905	195.634	893
2L_1	161011	162982	R2_plus_md_q30_peak_49d	1999	3.05906	202.274	199.971	1000
2L_1	161011	162982	R2_plus_md_q30_peak_49e	2395	3.293	242.047	239.514	1257
2L_1	161011	162982	R2_plus_md_q30_peak_49f	3629	3.94746	365.751	362.93	1666
2L_1	166107	166354	R2_plus_md_q30_peak_50	271	1.65539	27.9103	27.1529	120
2L_1	167833	168284	R2_plus_md_q30_peak_51	620	2.04332	63.1076	62.078	260
2L_1	168581	168846	R2_plus_md_q30_peak_52	380	1.79161	38.9028	38.0635	124
2L_1	169322	170026	R2_plus_md_q30_peak_53a	739	2.15289	75.0929	73.9599	265
2L_1	169322	170026	R2_plus_md_q30_peak_53b	749	2.16177	76.1009	74.9589	416
2L_1	170793	171654	R2_plus_md_q30_peak_54	1123	2.46679	113.808	112.309	436
2L_1	172618	173247	R2_plus_md_q30_peak_55	623	2.04628	63.4203	62.3882	436
2L_1	173525	175792	R2_plus_md_q30_peak_56a	1254	2.56451	127.091	125.46	343
2L_1	173525	175792	R2_plus_md_q30_peak_56b	393	1.80641	40.1906	39.3417	1270
2L_1	173525	175792	R2_plus_md_q30_peak_56c	401	1.8153	40.9718	40.1169	1731
2L_1	173525	175792	R2_plus_md_q30_peak_56d	296	1.68796	30.3955	29.6196	2122
2L_1	176652	177125	R2_plus_md_q30_peak_57	803	2.20915	81.5666	80.3752	258
2L_1	177316	178307	R2_plus_md_q30_peak_58a	916	2.30392	92.94	91.6438	271
2L_1	177316	178307	R2_plus_md_q30_peak_58b	831	2.23285	84.3553	83.1385	772
2L_1	178872	179221	R2_plus_md_q30_peak_59	827	2.22988	84.0048	82.7912	179
2L_1	179976	182278	R2_plus_md_q30_peak_60a	112	1.40071	11.8354	11.2036	126
2L_1	179976	182278	R2_plus_md_q30_peak_60b	1111	2.45791	112.629	111.141	476
2L_1	179976	182278	R2_plus_md_q30_peak_60c	1194	2.52009	120.984	119.414	1608
2L_1	179976	182278	R2_plus_md_q30_peak_60d	997	2.36907	101.092	99.7175	1887
2L_1	185872	186381	R2_plus_md_q30_peak_61	390	1.80345	39.9316	39.0846	147
2L_1	210107	210812	R2_plus_md_q30_peak_62a	289	1.67908	29.7086	28.9378	115
2L_1	210107	210812	R2_plus_md_q30_peak_62b	398	1.81234	40.7107	39.8578	570
2L_1	212903	214563	R2_plus_md_q30_peak_63a	368	1.7768	37.6328	36.8031	206
2L_1	212903	214563	R2_plus_md_q30_peak_63b	380	1.79161	38.9028	38.0635	482
2L_1	212903	214563	R2_plus_md_q30_peak_63c	430	1.84787	43.8899	43.0128	631
2L_1	212903	214563	R2_plus_md_q30_peak_63d	817	2.221	82.9564	81.7524	1139
2L_1	215360	215942	R2_plus_md_q30_peak_64	551	1.97521	56.0871	55.1148	210
2L_1	216654	217746	R2_plus_md_q30_peak_65a	310	1.70573	31.7897	31.0034	150
2L_1	216654	217746	R2_plus_md_q30_peak_65b	328	1.72942	33.6904	32.89	467
2L_1	216654	217746	R2_plus_md_q30_peak_65c	336	1.7383	34.4153	33.6095	784
2L_1	218093	218660	R2_plus_md_q30_peak_66	269	1.65242	27.6889	26.9332	279
2L_1	219408	219865	R2_plus_md_q30_peak_67	680	2.09959	69.1578	68.0772	267
2L_1	220281	220450	R2_plus_md_q30_peak_68	80	1.3326	8.6201	8.01707	68
2L_1	220598	220958	R2_plus_md_q30_peak_69	353	1.75903	36.1326	35.3141	216
2L_1	222484	222860	R2_plus_md_q30_peak_70	328	1.72942	33.6904	32.89	171
2L_1	223067	223340	R2_plus_md_q30_peak_71	125	1.42736	13.224	12.5804	107
2L_1	223733	225514	R2_plus_md_q30_peak_72a	783	2.19139	79.4996	78.3268	214
2L_1	223733	225514	R2_plus_md_q30_peak_72b	388	1.80049	39.6733	38.8283	593
2L_1	223733	225514	R2_plus_md_q30_peak_72c	633	2.05517	64.3627	63.3226	985
2L_1	223733	225514	R2_plus_md_q30_peak_72d	742	2.15585	75.4283	74.2923	1474
2L_1	225929	226515	R2_plus_md_q30_peak_73	700	2.11735	71.1144	70.0167	258
2L_1	227053	228759	R2_plus_md_q30_peak_74a	363	1.77088	37.1299	36.304	456
2L_1	227053	228759	R2_plus_md_q30_peak_74b	639	2.06109	64.994	63.9486	1015
2L_1	227053	228759	R2_plus_md_q30_peak_74c	584	2.00778	59.4026	58.4036	1475
2L_1	228998	230205	R2_plus_md_q30_peak_75a	107	1.39183	11.3887	10.7607	118
2L_1	228998	230205	R2_plus_md_q30_peak_75b	353	1.75903	36.1326	35.3141	370
2L_1	228998	230205	R2_plus_md_q30_peak_75c	476	1.89821	48.5639	47.6508	666
2L_1	228998	230205	R2_plus_md_q30_peak_75d	898	2.28911	91.1248	89.8457	948
2L_1	233140	233815	R2_plus_md_q30_peak_76	700	2.11735	71.1144	70.0167	478
2L_1	234066	234348	R2_plus_md_q30_peak_77	438	1.85676	44.7004	43.8172	137
2L_1	236611	238527	R2_plus_md_q30_peak_78a	648	2.06997	65.9456	64.8923	477
2L_1	236611	238527	R2_plus_md_q30_peak_78b	680	2.09959	69.1578	68.0772	796
2L_1	236611	238527	R2_plus_md_q30_peak_78c	542	1.96633	55.1965	54.2313	1326
2L_1	236611	238527	R2_plus_md_q30_peak_78d	141	1.45698	14.8507	14.1936	1747
2L_1	238700	238958	R2_plus_md_q30_peak_79	195	1.54582	20.2444	19.5448	119
2L_1	241095	244933	R2_plus_md_q30_peak_80a	1065	2.42237	107.957	106.515	227
2L_1	241095	244933	R2_plus_md_q30_peak_80b	581	2.00482	59.0981	58.1015	654
2L_1	241095	244933	R2_plus_md_q30_peak_80c	560	1.98409	56.9837	56.0042	947
2L_1	241095	244933	R2_plus_md_q30_peak_80d	368	1.7768	37.6328	36.8031	1321
2L_1	241095	244933	R2_plus_md_q30_peak_80e	403	1.81826	41.2336	40.3767	1845
2L_1	241095	244933	R2_plus_md_q30_peak_80f	623	2.04628	63.4203	62.3882	2339
2L_1	241095	244933	R2_plus_md_q30_peak_80g	317	1.71461	32.4969	31.7054	2758
2L_1	241095	244933	R2_plus_md_q30_peak_80h	209	1.56655	21.6107	20.9006	3275
2L_1	241095	244933	R2_plus_md_q30_peak_80i	476	1.89821	48.5639	47.6508	3611
2L_1	245432	246443	R2_plus_md_q30_peak_81a	661	2.08182	67.2231	66.1589	183
2L_1	245432	246443	R2_plus_md_q30_peak_81b	1320	2.6119	133.728	132.032	510
2L_1	247471	247618	R2_plus_md_q30_peak_82	55	1.27041	6.11706	5.53896	72
2L_1	248558	249046	R2_plus_md_q30_peak_83a	119	1.41552	12.598	11.9596	73
2L_1	248558	249046	R2_plus_md_q30_peak_83b	186	1.53101	19.293	18.6006	371
2L_1	254014	254407	R2_plus_md_q30_peak_84	267	1.64946	27.4682	26.7141	174
2L_1	255224	255712	R2_plus_md_q30_peak_85	1038	2.40164	105.266	103.851	251
2L_1	256439	257365	R2_plus_md_q30_peak_86a	1027	2.39276	104.121	102.717	172
2L_1	256439	257365	R2_plus_md_q30_peak_86b	902	2.29207	91.4868	90.2043	574
2L_1	258171	258524	R2_plus_md_q30_peak_87	873	2.26838	88.6072	87.3515	169
2L_1	259769	260190	R2_plus_md_q30_peak_88	1671	2.85176	169.215	167.183	224
2L_1	261673	262090	R2_plus_md_q30_peak_89	195	1.54582	20.2444	19.5448	135
2L_1	266719	268185	R2_plus_md_q30_peak_90a	451	1.87156	46.0649	45.1711	189
2L_1	266719	268185	R2_plus_md_q30_peak_90b	350	1.75607	35.8852	35.0684	503
2L_1	266719	268185	R2_plus_md_q30_peak_90c	370	1.77976	37.8855	37.0539	910
2L_1	266719	268185	R2_plus_md_q30_peak_90d	490	1.91302	49.9759	49.0517	1293
2L_1	268399	271583	R2_plus_md_q30_peak_91a	1038	2.40164	105.266	103.851	399
2L_1	268399	271583	R2_plus_md_q30_peak_91b	989	2.36314	100.34	98.9727	754
2L_1	268399	271583	R2_plus_md_q30_peak_91c	1242	2.55563	125.86	124.242	1163
2L_1	268399	271583	R2_plus_md_q30_peak_91d	1076	2.43125	109.117	107.665	1533
2L_1	268399	271583	R2_plus_md_q30_peak_91e	496	1.91894	50.5454	49.6168	1999
2L_1	268399	271583	R2_plus_md_q30_peak_91f	674	2.09366	68.5104	67.4353	2261
2L_1	268399	271583	R2_plus_md_q30_peak_91g	749	2.16177	76.1009	74.9589	2748
2L_1	268399	271583	R2_plus_md_q30_peak_91h	317	1.71461	32.4969	31.7054	3005
2L_1	272777	273028	R2_plus_md_q30_peak_92	241	1.61393	24.882	24.1472	130
2L_1	273893	274045	R2_plus_md_q30_peak_93	104	1.3859	11.0953	10.4699	77
2L_1	274795	275054	R2_plus_md_q30_peak_94	319	1.71757	32.7342	31.9409	120
2L_1	279006	279157	R2_plus_md_q30_peak_95	101	1.37998	10.8058	10.1828	79
2L_1	281129	281317	R2_plus_md_q30_peak_96	106	1.38887	11.2415	10.6148	81
2L_1	281784	283951	R2_plus_md_q30_peak_97a	454	1.87452	46.3399	45.444	275
2L_1	281784	283951	R2_plus_md_q30_peak_97b	652	2.07293	66.264	65.208	606
2L_1	281784	283951	R2_plus_md_q30_peak_97c	773	2.1825	78.4739	77.3105	1093
2L_1	281784	283951	R2_plus_md_q30_peak_97d	1150	2.48752	116.579	115.053	1423
2L_1	281784	283951	R2_plus_md_q30_peak_97e	974	2.3513	98.8423	97.4896	1955
2L_1	284858	286175	R2_plus_md_q30_peak_98a	779	2.18843	79.157	77.9874	196
2L_1	284858	286175	R2_plus_md_q30_peak_98b	956	2.33649	96.9826	95.6479	663
2L_1	284858	286175	R2_plus_md_q30_peak_98c	245	1.61985	25.3053	24.5673	1162
2L_1	286430	287039	R2_plus_md_q30_peak_99a	53	1.26449	5.9007	5.32488	130
2L_1	286430	287039	R2_plus_md_q30_peak_99b	264	1.6465	27.2485	26.496	439
2L_1	287182	287556	R2_plus_md_q30_peak_100	700	2.11735	71.1144	70.0167	208
2L_1	288365	289042	R2_plus_md_q30_peak_101a	124	1.4244	13.0661	12.4238	89
2L_1	288365	289042	R2_plus_md_q30_peak_101b	345	1.75015	35.3922	34.5792	514
2L_1	289767	290078	R2_plus_md_q30_peak_102	388	1.80049	39.6733	38.8283	168
2L_1	292864	295855	R2_plus_md_q30_peak_103a	873	2.26838	88.6072	87.3515	296
2L_1	292864	295855	R2_plus_md_q30_peak_103b	838	2.23877	85.0584	83.8352	543
2L_1	292864	295855	R2_plus_md_q30_peak_103c	642	2.06405	65.3106	64.2626	1032
2L_1	292864	295855	R2_plus_md_q30_peak_103d	776	2.18546	78.8151	77.6486	1475
2L_1	292864	295855	R2_plus_md_q30_peak_103e	484	1.9071	49.4092	48.4894	1772
2L_1	292864	295855	R2_plus_md_q30_peak_103f	800	2.20619	81.2207	80.0324	2345
2L_1	292864	295855	R2_plus_md_q30_peak_103g	762	2.17362	77.4534	76.2993	2540
2L_1	292864	295855	R2_plus_md_q30_peak_103h	623	2.04628	63.4203	62.3882	2794
2L_1	296400	296620	R2_plus_md_q30_peak_104	178	1.51916	18.5468	17.8603	114
2L_1	298671	299051	R2_plus_md_q30_peak_105	513	1.93671	52.2697	51.3277	177
2L_1	299282	300494	R2_plus_md_q30_peak_106a	293	1.685	30.1658	29.3915	222
2L_1	299282	300494	R2_plus_md_q30_peak_106b	1370	2.64743	138.789	137.044	657
2L_1	299282	300494	R2_plus_md_q30_peak_106c	599	2.02259	60.9354	59.9238	1012
2L_1	301095	301366	R2_plus_md_q30_peak_107	373	1.78272	38.1387	37.3052	122
2L_1	301745	302616	R2_plus_md_q30_peak_108a	243	1.61689	25.0933	24.3569	124
2L_1	301745	302616	R2_plus_md_q30_peak_108b	122	1.42144	12.9093	12.2683	635
2L_1	303215	303395	R2_plus_md_q30_peak_109	128	1.43329	13.5423	12.896	84
2L_1	303904	304435	R2_plus_md_q30_peak_110	824	2.22692	83.6546	82.4442	226
2L_1	304971	305655	R2_plus_md_q30_peak_111a	324	1.7235	33.2108	32.4139	164
2L_1	304971	305655	R2_plus_md_q30_peak_111b	454	1.87452	46.3399	45.444	480
2L_1	305931	306143	R2_plus_md_q30_peak_112	49	1.25264	5.47977	4.90852	110
2L_1	306984	307401	R2_plus_md_q30_peak_113	468	1.88933	47.7248	46.8182	210
2L_1	307843	308228	R2_plus_md_q30_peak_114	848	2.24765	86.117	84.8842	179
2L_1	309191	309681	R2_plus_md_q30_peak_115	905	2.29503	91.8492	90.5633	213
2L_1	310337	310643	R2_plus_md_q30_peak_116	749	2.16177	76.1009	74.9589	148
2L_1	311265	312249	R2_plus_md_q30_peak_117a	1080	2.43422	109.505	108.049	202
2L_1	311265	312249	R2_plus_md_q30_peak_117b	300	1.69388	30.8573	30.0779	566
2L_1	311265	312249	R2_plus_md_q30_peak_117c	96	1.36814	10.2373	9.6194	887
2L_1	312970	313316	R2_plus_md_q30_peak_118	584	2.00778	59.4026	58.4036	162
2L_1	313804	314068	R2_plus_md_q30_peak_119	338	1.74126	34.6585	33.8509	133
2L_1	315445	315597	R2_plus_md_q30_peak_120	76	1.32372	8.23691	7.63753	80
2L_1	315894	316140	R2_plus_md_q30_peak_121	106	1.38887	11.2415	10.6148	118
2L_1	316521	318086	R2_plus_md_q30_peak_122a	527	1.95152	53.7249	52.7714	205
2L_1	316521	318086	R2_plus_md_q30_peak_122b	658	2.07886	66.9029	65.8414	781
2L_1	316521	318086	R2_plus_md_q30_peak_122c	716	2.13216	72.7616	71.6494	1409
2L_1	319428	320053	R2_plus_md_q30_peak_123a	742	2.15585	75.4283	74.2923	154
2L_1	319428	320053	R2_plus_md_q30_peak_123b	112	1.40071	11.8354	11.2036	536
2L_1	320725	321120	R2_plus_md_q30_peak_124	642	2.06405	65.3106	64.2626	171
2L_1	321593	322095	R2_plus_md_q30_peak_125	501	1.92487	51.1175	50.1844	327
2L_1	322688	323532	R2_plus_md_q30_peak_126	630	2.0522	64.0479	63.0105	283
2L_1	324669	325865	R2_plus_md_q30_peak_127a	150	1.47178	15.6965	15.0326	300
2L_1	324669	325865	R2_plus_md_q30_peak_127b	247	1.62281	25.5181	24.7785	619
2L_1	324669	325865	R2_plus_md_q30_peak_127c	245	1.61985	25.3053	24.5673	1059
2L_1	328070	329476	R2_plus_md_q30_peak_128a	891	2.28319	90.4027	89.1304	210
2L_1	328070	329476	R2_plus_md_q30_peak_128b	645	2.06701	65.6279	64.5773	470
2L_1	328070	329476	R2_plus_md_q30_peak_128c	1030	2.39572	104.502	103.095	736
2L_1	328070	329476	R2_plus_md_q30_peak_128d	578	2.00186	58.7942	57.8	1251
2L_1	330510	330794	R2_plus_md_q30_peak_129	499	1.92191	50.831	49.9002	139
2L_1	331163	331912	R2_plus_md_q30_peak_130a	877	2.27134	88.9651	87.7061	292
2L_1	331163	331912	R2_plus_md_q30_peak_130b	1190	2.51713	120.581	119.015	506
2L_1	335702	335854	R2_plus_md_q30_peak_131	38	1.22007	4.40361	3.84462	60
2L_1	337408	338081	R2_plus_md_q30_peak_132a	521	1.9456	53.1408	52.1919	139
2L_1	337408	338081	R2_plus_md_q30_peak_132b	427	1.84491	43.6213	42.7463	479
2L_1	338780	338974	R2_plus_md_q30_peak_133	36	1.21415	4.22083	3.66404	71
2L_1	339292	339533	R2_plus_md_q30_peak_134	182	1.52509	18.9182	18.2287	137
2L_1	339997	340324	R2_plus_md_q30_peak_135	584	2.00778	59.4026	58.4036	160
2L_1	340628	340904	R2_plus_md_q30_peak_136	118	1.41256	12.4436	11.8066	120
2L_1	345645	346057	R2_plus_md_q30_peak_137	554	1.97817	56.3854	55.4106	241
2L_1	346365	346686	R2_plus_md_q30_peak_138	560	1.98409	56.9837	56.0042	176
2L_1	347740	348660	R2_plus_md_q30_peak_139a	873	2.26838	88.6072	87.3515	183
2L_1	347740	348660	R2_plus_md_q30_peak_139b	296	1.68796	30.3955	29.6196	733
2L_1	348934	349805	R2_plus_md_q30_peak_140a	1004	2.37499	101.846	100.464	205
2L_1	348934	349805	R2_plus_md_q30_peak_140b	814	2.21804	82.608	81.4071	600
2L_1	350918	352245	R2_plus_md_q30_peak_141a	719	2.13512	73.093	71.9778	195
2L_1	350918	352245	R2_plus_md_q30_peak_141b	974	2.3513	98.8423	97.4896	578
2L_1	350918	352245	R2_plus_md_q30_peak_141c	630	2.0522	64.0479	63.0105	1095
2L_1	352627	353541	R2_plus_md_q30_peak_142a	671	2.0907	68.1877	67.1154	234
2L_1	352627	353541	R2_plus_md_q30_peak_142b	891	2.28319	90.4027	89.1304	673
2L_1	355445	355707	R2_plus_md_q30_peak_143	388	1.80049	39.6733	38.8283	134
2L_1	356166	356365	R2_plus_md_q30_peak_144	137	1.44809	14.3534	13.7004	93
2L_1	357146	358649	R2_plus_md_q30_peak_145a	1154	2.49048	116.977	115.447	209
2L_1	357146	358649	R2_plus_md_q30_peak_145b	233	1.60208	24.0451	23.3166	697
2L_1	357146	358649	R2_plus_md_q30_peak_145c	1763	2.91099	178.442	176.328	1223
2L_1	358997	360217	R2_plus_md_q30_peak_146a	783	2.19139	79.4996	78.3268	387
2L_1	358997	360217	R2_plus_md_q30_peak_146b	430	1.84787	43.8899	43.0128	1048
2L_1	360555	361082	R2_plus_md_q30_peak_147	1162	2.4964	117.774	116.236	265
2L_1	361535	362031	R2_plus_md_q30_peak_148	312	1.70869	32.0247	31.2367	144
2L_1	363004	363963	R2_plus_md_q30_peak_149a	1374	2.65039	139.214	137.465	230
2L_1	363004	363963	R2_plus_md_q30_peak_149b	974	2.3513	98.8423	97.4896	715
2L_1	364141	365048	R2_plus_md_q30_peak_150a	1084	2.43718	109.894	108.433	209
2L_1	364141	365048	R2_plus_md_q30_peak_150b	1490	2.73035	150.867	149.005	640
2L_1	365871	367927	R2_plus_md_q30_peak_151a	752	2.16473	76.438	75.293	208
2L_1	365871	367927	R2_plus_md_q30_peak_151b	648	2.06997	65.9456	64.8923	608
2L_1	365871	367927	R2_plus_md_q30_peak_151c	1027	2.39276	104.121	102.717	1212
2L_1	365871	367927	R2_plus_md_q30_peak_151d	1061	2.41941	107.57	106.133	1780
2L_1	368381	368670	R2_plus_md_q30_peak_152	519	1.94263	52.8498	51.9032	134
2L_1	369668	370292	R2_plus_md_q30_peak_153	1080	2.43422	109.505	108.049	198
2L_1	370557	371548	R2_plus_md_q30_peak_154a	967	2.34538	98.0969	96.7515	195
2L_1	370557	371548	R2_plus_md_q30_peak_154b	1374	2.65039	139.214	137.465	766
2L_1	371894	372192	R2_plus_md_q30_peak_155	380	1.79161	38.9028	38.0635	122
2L_1	372348	372506	R2_plus_md_q30_peak_156	72	1.31483	7.86211	7.26634	79
2L_1	373033	376079	R2_plus_md_q30_peak_157a	667	2.08774	67.8657	66.7961	151
2L_1	373033	376079	R2_plus_md_q30_peak_157b	307	1.70277	31.5554	30.7708	612
2L_1	373033	376079	R2_plus_md_q30_peak_157c	390	1.80345	39.9316	39.0846	939
2L_1	373033	376079	R2_plus_md_q30_peak_157d	1068	2.42533	108.343	106.898	1594
2L_1	373033	376079	R2_plus_md_q30_peak_157e	1275	2.57932	129.151	127.5	2176
2L_1	373033	376079	R2_plus_md_q30_peak_157f	1166	2.49937	118.174	116.631	2636
2L_1	386862	387360	R2_plus_md_q30_peak_158	548	1.97225	55.7895	54.8196	189
2L_1	387991	388202	R2_plus_md_q30_peak_159	119	1.41552	12.598	11.9596	117
2L_1	388649	389955	R2_plus_md_q30_peak_160a	716	2.13216	72.7616	71.6494	195
2L_1	388649	389955	R2_plus_md_q30_peak_160b	687	2.10551	69.8076	68.7213	370
2L_1	388649	389955	R2_plus_md_q30_peak_160c	1568	2.78365	158.827	156.89	1078
2L_1	396563	397117	R2_plus_md_q30_peak_161	1202	2.52602	121.792	120.214	275
2L_1	398684	398912	R2_plus_md_q30_peak_162	239	1.61097	24.6715	23.9383	116
2L_1	399369	399499	R2_plus_md_q30_peak_163	84	1.34148	9.01189	8.40519	67
2L_1	399868	400358	R2_plus_md_q30_peak_164	648	2.06997	65.9456	64.8923	192
2L_1	400881	401832	R2_plus_md_q30_peak_165a	199	1.55174	20.6306	19.928	124
2L_1	400881	401832	R2_plus_md_q30_peak_165b	1008	2.37795	102.224	100.839	741
2L_1	403862	404247	R2_plus_md_q30_peak_166	336	1.7383	34.4153	33.6095	186
2L_1	405650	405957	R2_plus_md_q30_peak_167	235	1.60504	24.2531	23.5231	169
2L_1	406538	407535	R2_plus_md_q30_peak_168a	1034	2.39868	104.884	103.473	218
2L_1	406538	407535	R2_plus_md_q30_peak_168b	1158	2.49344	117.376	115.841	744
2L_1	408198	408800	R2_plus_md_q30_peak_169	1046	2.40756	106.032	104.61	239
2L_1	410386	410792	R2_plus_md_q30_peak_170a	85	1.34445	9.14437	8.53644	117
2L_1	410386	410792	R2_plus_md_q30_peak_170b	84	1.34148	9.01189	8.40519	304
2L_1	411344	413074	R2_plus_md_q30_peak_171a	249	1.62577	25.7317	24.9906	263
2L_1	411344	413074	R2_plus_md_q30_peak_171b	1451	2.7037	146.944	145.119	730
2L_1	411344	413074	R2_plus_md_q30_peak_171c	960	2.33945	97.3535	96.0152	1352
2L_1	413985	414728	R2_plus_md_q30_peak_172a	927	2.3128	94.0359	92.7293	235
2L_1	413985	414728	R2_plus_md_q30_peak_172b	533	1.95744	54.3114	53.3533	554
2L_1	414979	415685	R2_plus_md_q30_peak_173	1744	2.89915	176.582	174.485	256
2L_1	416159	417886	R2_plus_md_q30_peak_174a	393	1.80641	40.1906	39.3417	160
2L_1	416159	417886	R2_plus_md_q30_peak_174b	1446	2.70074	146.511	144.69	779
2L_1	416159	417886	R2_plus_md_q30_peak_174c	1533	2.75996	155.271	153.367	1323
2L_1	416159	417886	R2_plus_md_q30_peak_174d	1599	2.80438	161.963	159.997	1460
2L_1	420223	420920	R2_plus_md_q30_peak_175	1613	2.81327	163.314	161.336	459
2L_1	421818	422611	R2_plus_md_q30_peak_176a	239	1.61097	24.6715	23.9383	158
2L_1	421818	422611	R2_plus_md_q30_peak_176b	416	1.83307	42.5532	41.6863	591
2L_1	423088	423923	R2_plus_md_q30_peak_177a	408	1.82418	41.7593	40.8984	206
2L_1	423088	423923	R2_plus_md_q30_peak_177b	1250	2.56155	126.68	125.054	622
2L_1	424815	425170	R2_plus_md_q30_peak_178	620	2.04332	63.1076	62.078	157
2L_1	425520	425836	R2_plus_md_q30_peak_179	296	1.68796	30.3955	29.6196	142
2L_1	426565	427036	R2_plus_md_q30_peak_180	1004	2.37499	101.846	100.464	266
2L_1	427413	429398	R2_plus_md_q30_peak_181a	1378	2.65335	139.639	137.886	225
2L_1	427413	429398	R2_plus_md_q30_peak_181b	680	2.09959	69.1578	68.0772	1001
2L_1	427413	429398	R2_plus_md_q30_peak_181c	1234	2.54971	125.043	123.432	1736
2L_1	429747	432251	R2_plus_md_q30_peak_182a	1019	2.38683	103.361	101.964	213
2L_1	429747	432251	R2_plus_md_q30_peak_182b	824	2.22692	83.6546	82.4442	968
2L_1	429747	432251	R2_plus_md_q30_peak_182c	557	1.98113	56.6843	55.7071	1306
2L_1	429747	432251	R2_plus_md_q30_peak_182d	884	2.27727	89.6828	88.4171	1883
2L_1	429747	432251	R2_plus_md_q30_peak_182e	345	1.75015	35.3922	34.5792	2350
2L_1	433459	433814	R2_plus_md_q30_peak_183	482	1.90414	49.1267	48.2092	154
2L_1	435081	435448	R2_plus_md_q30_peak_184	363	1.77088	37.1299	36.304	184
2L_1	435865	436584	R2_plus_md_q30_peak_185a	769	2.17954	78.133	76.9727	402
2L_1	435865	436584	R2_plus_md_q30_peak_185b	938	2.32169	95.1369	93.8199	527
2L_1	437015	437240	R2_plus_md_q30_peak_186	150	1.47178	15.6965	15.0326	120
2L_1	437817	438368	R2_plus_md_q30_peak_187	1230	2.54675	124.635	123.028	341
2L_1	439827	442719	R2_plus_md_q30_peak_188a	642	2.06405	65.3106	64.2626	287
2L_1	439827	442719	R2_plus_md_q30_peak_188b	536	1.9604	54.6058	53.6453	663
2L_1	439827	442719	R2_plus_md_q30_peak_188c	827	2.22988	84.0048	82.7912	1221
2L_1	439827	442719	R2_plus_md_q30_peak_188d	611	2.03444	62.1728	61.151	1497
2L_1	439827	442719	R2_plus_md_q30_peak_188e	938	2.32169	95.1369	93.8199	2118
2L_1	439827	442719	R2_plus_md_q30_peak_188f	1387	2.65928	140.492	138.73	2661
2L_1	443884	444082	R2_plus_md_q30_peak_189	125	1.42736	13.224	12.5804	95
2L_1	445978	448233	R2_plus_md_q30_peak_190a	360	1.76792	36.8795	36.0554	433
2L_1	445978	448233	R2_plus_md_q30_peak_190b	605	2.02851	61.553	60.5363	757
2L_1	445978	448233	R2_plus_md_q30_peak_190c	451	1.87156	46.0649	45.1711	1147
2L_1	445978	448233	R2_plus_md_q30_peak_190d	923	2.30984	93.6701	92.367	1869
2L_1	449083	449967	R2_plus_md_q30_peak_191a	642	2.06405	65.3106	64.2626	176
2L_1	449083	449967	R2_plus_md_q30_peak_191b	510	1.93375	51.9806	51.0408	534
2L_1	450880	451023	R2_plus_md_q30_peak_192	52	1.26153	5.79396	5.21929	76
2L_1	451527	451754	R2_plus_md_q30_peak_193	98	1.37406	10.5196	9.89917	110
2L_1	452640	453073	R2_plus_md_q30_peak_194	630	2.0522	64.0479	63.0105	230
2L_1	453247	455812	R2_plus_md_q30_peak_195a	880	2.2743	89.3235	88.0612	369
2L_1	453247	455812	R2_plus_md_q30_peak_195b	1178	2.50825	119.376	117.821	973
2L_1	453247	455812	R2_plus_md_q30_peak_195c	1130	2.47271	114.597	113.09	1306
2L_1	453247	455812	R2_plus_md_q30_peak_195d	796	2.20323	80.8752	79.69	1602
2L_1	453247	455812	R2_plus_md_q30_peak_195e	793	2.20027	80.5306	79.3485	1833
2L_1	453247	455812	R2_plus_md_q30_peak_195f	224	1.59024	23.2208	22.4985	2414
2L_1	456008	456185	R2_plus_md_q30_peak_196	100	1.37702	10.6622	10.0406	92
2L_1	456849	457281	R2_plus_md_q30_peak_197	807	2.21212	81.9134	80.7188	228
2L_1	457985	458870	R2_plus_md_q30_peak_198a	909	2.29799	92.2125	90.9231	197
2L_1	457985	458870	R2_plus_md_q30_peak_198b	1218	2.53786	123.413	121.819	671
2L_1	459608	459975	R2_plus_md_q30_peak_199	581	2.00482	59.0981	58.1015	161
2L_1	460527	460780	R2_plus_md_q30_peak_200	229	1.59616	23.6314	22.906	121
2L_1	462236	462430	R2_plus_md_q30_peak_201	107	1.39183	11.3887	10.7607	99
2L_1	464033	464572	R2_plus_md_q30_peak_202	1142	2.4816	115.785	114.266	227
2L_1	464788	465383	R2_plus_md_q30_peak_203	1182	2.51121	119.777	118.219	247
2L_1	465711	466702	R2_plus_md_q30_peak_204a	602	2.02555	61.2439	60.2298	215
2L_1	465711	466702	R2_plus_md_q30_peak_204b	820	2.22396	83.3053	82.0981	724
2L_1	467865	469939	R2_plus_md_q30_peak_205a	124	1.4244	13.0661	12.4238	133
2L_1	467865	469939	R2_plus_md_q30_peak_205b	1226	2.54379	124.227	122.625	604
2L_1	467865	469939	R2_plus_md_q30_peak_205c	1072	2.42829	108.73	107.281	1221
2L_1	467865	469939	R2_plus_md_q30_peak_205d	1880	2.98502	190.222	188.012	1775
2L_1	470142	470568	R2_plus_md_q30_peak_206	1332	2.62078	134.987	133.279	215
2L_1	470911	471411	R2_plus_md_q30_peak_207a	457	1.87749	46.6156	45.7175	229
2L_1	470911	471411	R2_plus_md_q30_peak_207b	496	1.91894	50.5454	49.6168	337
2L_1	472056	472352	R2_plus_md_q30_peak_208	254	1.63169	26.1612	25.4169	149
2L_1	472811	473431	R2_plus_md_q30_peak_209	677	2.09662	68.8339	67.756	305
2L_1	473637	475520	R2_plus_md_q30_peak_210a	912	2.30096	92.5759	91.2832	247
2L_1	473637	475520	R2_plus_md_q30_peak_210b	578	2.00186	58.7942	57.8	591
2L_1	473637	475520	R2_plus_md_q30_peak_210c	411	1.82714	42.0232	41.1603	1326
2L_1	473637	475520	R2_plus_md_q30_peak_210d	385	1.79753	39.4157	38.5726	1702
2L_1	475737	477855	R2_plus_md_q30_peak_211a	590	2.01371	60.0138	59.0097	438
2L_1	475737	477855	R2_plus_md_q30_peak_211b	233	1.60208	24.0451	23.3166	1006
2L_1	475737	477855	R2_plus_md_q30_peak_211c	317	1.71461	32.4969	31.7054	1155
2L_1	475737	477855	R2_plus_md_q30_peak_211d	949	2.33057	96.2428	94.9151	1847
2L_1	479986	480911	R2_plus_md_q30_peak_212a	1186	2.51417	120.179	118.617	253
2L_1	479986	480911	R2_plus_md_q30_peak_212b	484	1.9071	49.4092	48.4894	762
2L_1	483936	484728	R2_plus_md_q30_peak_213a	182	1.52509	18.9182	18.2287	142
2L_1	483936	484728	R2_plus_md_q30_peak_213b	348	1.75311	35.6383	34.8234	519
2L_1	486373	489013	R2_plus_md_q30_peak_214a	34	1.20526	3.95422	3.40071	60
2L_1	486373	489013	R2_plus_md_q30_peak_214b	667	2.08774	67.8657	66.7961	476
2L_1	486373	489013	R2_plus_md_q30_peak_214c	521	1.9456	53.1408	52.1919	783
2L_1	486373	489013	R2_plus_md_q30_peak_214d	557	1.98113	56.6843	55.7071	1112
2L_1	486373	489013	R2_plus_md_q30_peak_214e	501	1.92487	51.1175	50.1844	1245
2L_1	486373	489013	R2_plus_md_q30_peak_214f	1190	2.51713	120.581	119.015	2406
2L_1	491040	492086	R2_plus_md_q30_peak_215a	927	2.3128	94.0359	92.7293	256
2L_1	491040	492086	R2_plus_md_q30_peak_215b	343	1.74719	35.1469	34.3356	866
2L_1	492992	495551	R2_plus_md_q30_peak_216a	482	1.90414	49.1267	48.2092	221
2L_1	492992	495551	R2_plus_md_q30_peak_216b	473	1.89525	48.2836	47.3726	938
2L_1	492992	495551	R2_plus_md_q30_peak_216c	902	2.29207	91.4868	90.2043	1887
2L_1	492992	495551	R2_plus_md_q30_peak_216d	1174	2.50529	118.974	117.424	2293
2L_1	496410	496719	R2_plus_md_q30_peak_217	501	1.92487	51.1175	50.1844	149
2L_1	497068	497686	R2_plus_md_q30_peak_218	880	2.2743	89.3235	88.0612	355
2L_1	498116	498618	R2_plus_md_q30_peak_219	719	2.13512	73.093	71.9778	271
2L_1	498808	499260	R2_plus_md_q30_peak_220	487	1.91006	49.6921	48.7702	167
2L_1	499539	499890	R2_plus_md_q30_peak_221	680	2.09959	69.1578	68.0772	168
2L_1	500925	501052	R2_plus_md_q30_peak_222	78	1.32964	8.49142	7.88961	59
2L_1	501454	501671	R2_plus_md_q30_peak_223	212	1.57247	22.0083	21.2952	95
2L_1	502658	502791	R2_plus_md_q30_peak_224	82	1.33852	8.88035	8.27487	61
2L_1	503883	505116	R2_plus_md_q30_peak_225a	252	1.62873	25.946	25.2033	182
2L_1	503883	505116	R2_plus_md_q30_peak_225b	314	1.71165	32.2604	31.4707	408
2L_1	503883	505116	R2_plus_md_q30_peak_225c	427	1.84491	43.6213	42.7463	830
2L_1	503883	505116	R2_plus_md_q30_peak_225d	324	1.7235	33.2108	32.4139	1046
2L_1	505863	506344	R2_plus_md_q30_peak_226	783	2.19139	79.4996	78.3268	286
2L_1	507399	508525	R2_plus_md_q30_peak_227	793	2.20027	80.5306	79.3485	192
2L_1	513931	514157	R2_plus_md_q30_peak_228	122	1.42144	12.9093	12.2683	102
2L_1	515224	515442	R2_plus_md_q30_peak_229	32	1.19934	3.78143	3.23009	141
2L_1	515941	516541	R2_plus_md_q30_peak_230	633	2.05517	64.3627	63.3226	226
2L_1	517825	518049	R2_plus_md_q30_peak_231	48	1.24968	5.37703	4.8069	121
2L_1	518279	518514	R2_plus_md_q30_peak_232	78	1.32964	8.49142	7.88961	104
2L_1	519072	519540	R2_plus_md_q30_peak_233	706	2.12328	71.7715	70.6681	200
2L_1	520145	520433	R2_plus_md_q30_peak_234	451	1.87156	46.0649	45.1711	134
2L_1	521659	521860	R2_plus_md_q30_peak_235	70	1.30891	7.61711	7.02373	106
2L_1	522623	522917	R2_plus_md_q30_peak_236	321	1.72053	32.9722	32.1771	143
2L_1	524525	524760	R2_plus_md_q30_peak_237	370	1.77976	37.8855	37.0539	121
2L_1	527500	527758	R2_plus_md_q30_peak_238	256	1.63466	26.377	25.631	129
2L_1	529005	529248	R2_plus_md_q30_peak_239	106	1.38887	11.2415	10.6148	138
2L_1	529578	529906	R2_plus_md_q30_peak_240	479	1.90118	48.845	47.9297	184
2L_1	530291	531099	R2_plus_md_q30_peak_241	1283	2.58524	129.979	128.32	262
2L_1	531399	531674	R2_plus_md_q30_peak_242	398	1.81234	40.7107	39.8578	134
2L_1	532095	532710	R2_plus_md_q30_peak_243a	148	1.46882	15.5256	14.8631	86
2L_1	532095	532710	R2_plus_md_q30_peak_243b	401	1.8153	40.9718	40.1169	442
2L_1	533417	533822	R2_plus_md_q30_peak_244	331	1.73238	33.9314	33.1291	266
2L_1	534257	534505	R2_plus_md_q30_peak_245	233	1.60208	24.0451	23.3166	134
2L_1	535001	535187	R2_plus_md_q30_peak_246	89	1.35333	9.54728	8.93565	75
2L_1	537685	538199	R2_plus_md_q30_peak_247a	184	1.52805	19.1051	18.4143	106
2L_1	537685	538199	R2_plus_md_q30_peak_247b	243	1.61689	25.0933	24.3569	252
2L_1	538502	538661	R2_plus_md_q30_peak_248	71	1.31187	7.73906	7.1445	92
2L_1	539496	540295	R2_plus_md_q30_peak_249a	810	2.21508	82.2604	81.0627	270
2L_1	539496	540295	R2_plus_md_q30_peak_249b	1194	2.52009	120.984	119.414	560
2L_1	542225	542632	R2_plus_md_q30_peak_250	462	1.88341	47.1688	46.2664	242
2L_1	544687	545332	R2_plus_md_q30_peak_251a	360	1.76792	36.8795	36.0554	285
2L_1	544687	545332	R2_plus_md_q30_peak_251b	427	1.84491	43.6213	42.7463	424
2L_1	545552	545876	R2_plus_md_q30_peak_252	184	1.52805	19.1051	18.4143	146
2L_1	546496	546665	R2_plus_md_q30_peak_253	86	1.34741	9.27778	8.66862	89
2L_1	547501	547699	R2_plus_md_q30_peak_254	88	1.35037	9.412	8.80161	114
2L_1	548814	549384	R2_plus_md_q30_peak_255	293	1.685	30.1658	29.3915	160
2L_1	549576	550314	R2_plus_md_q30_peak_256a	278	1.66427	28.5789	27.8165	150
2L_1	549576	550314	R2_plus_md_q30_peak_256b	262	1.64354	27.0295	26.2787	632
2L_1	554965	555309	R2_plus_md_q30_peak_257	324	1.7235	33.2108	32.4139	167
2L_1	556544	556715	R2_plus_md_q30_peak_258	25	1.17269	3.05412	2.51245	30
2L_1	557100	557531	R2_plus_md_q30_peak_259	360	1.76792	36.8795	36.0554	262
2L_1	559184	559420	R2_plus_md_q30_peak_260	113	1.40367	11.9861	11.3529	113
2L_1	560494	562613	R2_plus_md_q30_peak_261a	476	1.89821	48.5639	47.6508	199
2L_1	560494	562613	R2_plus_md_q30_peak_261b	383	1.79457	39.159	38.3178	631
2L_1	560494	562613	R2_plus_md_q30_peak_261c	457	1.87749	46.6156	45.7175	1551
2L_1	560494	562613	R2_plus_md_q30_peak_261d	608	2.03147	61.8627	60.8434	1938
2L_1	563294	563594	R2_plus_md_q30_peak_262	340	1.74423	34.9024	34.0929	152
2L_1	563879	566402	R2_plus_md_q30_peak_263a	340	1.74423	34.9024	34.0929	217
2L_1	563879	566402	R2_plus_md_q30_peak_263b	314	1.71165	32.2604	31.4707	410
2L_1	563879	566402	R2_plus_md_q30_peak_263c	626	2.04924	63.7338	62.699	632
2L_1	563879	566402	R2_plus_md_q30_peak_263d	838	2.23877	85.0584	83.8352	1140
2L_1	563879	566402	R2_plus_md_q30_peak_263e	736	2.14993	74.7582	73.6282	1517
2L_1	563879	566402	R2_plus_md_q30_peak_263f	620	2.04332	63.1076	62.078	2056
2L_1	566699	569706	R2_plus_md_q30_peak_264a	593	2.01667	60.3204	59.3138	292
2L_1	566699	569706	R2_plus_md_q30_peak_264b	852	2.25061	86.471	85.2349	1092
2L_1	566699	569706	R2_plus_md_q30_peak_264c	245	1.61985	25.3053	24.5673	1429
2L_1	566699	569706	R2_plus_md_q30_peak_264d	800	2.20619	81.2207	80.0324	2090
2L_1	566699	569706	R2_plus_md_q30_peak_264e	487	1.91006	49.6921	48.7702	2583
2L_1	569940	570630	R2_plus_md_q30_peak_265	1266	2.5734	128.326	126.683	451
2L_1	572254	572779	R2_plus_md_q30_peak_266	112	1.40071	11.8354	11.2036	143
2L_1	573695	574984	R2_plus_md_q30_peak_267a	807	2.21212	81.9134	80.7188	359
2L_1	573695	574984	R2_plus_md_q30_peak_267b	229	1.59616	23.6314	22.906	858
2L_1	575472	582429	R2_plus_md_q30_peak_268a	370	1.77976	37.8855	37.0539	186
2L_1	575472	582429	R2_plus_md_q30_peak_268b	623	2.04628	63.4203	62.3882	481
2L_1	575472	582429	R2_plus_md_q30_peak_268c	1387	2.65928	140.492	138.73	1116
2L_1	575472	582429	R2_plus_md_q30_peak_268d	945	2.32761	95.8734	94.5493	1837
2L_1	575472	582429	R2_plus_md_q30_peak_268e	786	2.19435	79.8425	78.6667	2728
2L_1	575472	582429	R2_plus_md_q30_peak_268f	328	1.72942	33.6904	32.89	3099
2L_1	575472	582429	R2_plus_md_q30_peak_268g	355	1.76199	36.3809	35.5605	3448
2L_1	575472	582429	R2_plus_md_q30_peak_268h	590	2.01371	60.0138	59.0097	3876
2L_1	575472	582429	R2_plus_md_q30_peak_268i	820	2.22396	83.3053	82.0981	4164
2L_1	575472	582429	R2_plus_md_q30_peak_268j	484	1.9071	49.4092	48.4894	4714
2L_1	575472	582429	R2_plus_md_q30_peak_268k	814	2.21804	82.608	81.4071	5293
2L_1	575472	582429	R2_plus_md_q30_peak_268l	173	1.51028	17.9959	17.3137	5902
2L_1	575472	582429	R2_plus_md_q30_peak_268m	938	2.32169	95.1369	93.8199	6447
2L_1	575472	582429	R2_plus_md_q30_peak_268n	989	2.36314	100.34	98.9727	6559
2L_1	582665	583466	R2_plus_md_q30_peak_269	1038	2.40164	105.266	103.851	469
2L_1	583786	584078	R2_plus_md_q30_peak_270	454	1.87452	46.3399	45.444	144
2L_1	584355	587164	R2_plus_md_q30_peak_271a	909	2.29799	92.2125	90.9231	224
2L_1	584355	587164	R2_plus_md_q30_peak_271b	661	2.08182	67.2231	66.1589	546
2L_1	584355	587164	R2_plus_md_q30_peak_271c	510	1.93375	51.9806	51.0408	971
2L_1	584355	587164	R2_plus_md_q30_peak_271d	571	1.99594	58.1881	57.1989	1346
2L_1	584355	587164	R2_plus_md_q30_peak_271e	633	2.05517	64.3627	63.3226	1502
2L_1	584355	587164	R2_plus_md_q30_peak_271f	438	1.85676	44.7004	43.8172	1750
2L_1	584355	587164	R2_plus_md_q30_peak_271g	920	2.30688	93.305	92.0053	2136
2L_1	587352	589319	R2_plus_md_q30_peak_272a	1320	2.6119	133.728	132.032	461
2L_1	587352	589319	R2_plus_md_q30_peak_272b	1485	2.72739	150.429	148.571	1519
2L_1	590163	590689	R2_plus_md_q30_peak_273	158	1.48659	16.5638	15.893	238
2L_1	591235	594264	R2_plus_md_q30_peak_274a	1000	2.37203	101.469	100.091	204
2L_1	591235	594264	R2_plus_md_q30_peak_274b	490	1.91302	49.9759	49.0517	1331
2L_1	591235	594264	R2_plus_md_q30_peak_274c	326	1.72646	33.4502	32.6516	1535
2L_1	591235	594264	R2_plus_md_q30_peak_274d	1061	2.41941	107.57	106.133	2152
2L_1	591235	594264	R2_plus_md_q30_peak_274e	866	2.26246	87.8929	86.6438	2641
2L_1	591235	594264	R2_plus_md_q30_peak_274f	752	2.16473	76.438	75.293	2823
2L_1	594768	598541	R2_plus_md_q30_peak_275a	568	1.99298	57.8861	56.8993	557
2L_1	594768	598541	R2_plus_md_q30_peak_275b	303	1.69684	31.0892	30.3081	1168
2L_1	594768	598541	R2_plus_md_q30_peak_275c	403	1.81826	41.2336	40.3767	1368
2L_1	594768	598541	R2_plus_md_q30_peak_275d	1061	2.41941	107.57	106.133	1891
2L_1	594768	598541	R2_plus_md_q30_peak_275e	916	2.30392	92.94	91.6438	2573
2L_1	594768	598541	R2_plus_md_q30_peak_275f	658	2.07886	66.9029	65.8414	2891
2L_1	594768	598541	R2_plus_md_q30_peak_275g	504	1.92783	51.4046	50.4693	3115
2L_1	599125	600749	R2_plus_md_q30_peak_276a	158	1.48659	16.5638	15.893	214
2L_1	599125	600749	R2_plus_md_q30_peak_276b	568	1.99298	57.8861	56.8993	1198
2L_1	599125	600749	R2_plus_md_q30_peak_276c	630	2.0522	64.0479	63.0105	1376
2L_1	600965	603074	R2_plus_md_q30_peak_277a	1320	2.6119	133.728	132.032	416
2L_1	600965	603074	R2_plus_md_q30_peak_277b	803	2.20915	81.5666	80.3752	772
2L_1	600965	603074	R2_plus_md_q30_peak_277c	563	1.98705	57.2839	56.3019	1081
2L_1	600965	603074	R2_plus_md_q30_peak_277d	501	1.92487	51.1175	50.1844	1217
2L_1	600965	603074	R2_plus_md_q30_peak_277e	790	2.19731	80.1863	79.0074	1604
2L_1	603723	604697	R2_plus_md_q30_peak_278	884	2.27727	89.6828	88.4171	229
2L_1	605297	605632	R2_plus_md_q30_peak_279	385	1.79753	39.4157	38.5726	192
2L_1	606302	607447	R2_plus_md_q30_peak_280a	814	2.21804	82.608	81.4071	442
2L_1	606302	607447	R2_plus_md_q30_peak_280b	300	1.69388	30.8573	30.0779	958
2L_1	607692	609830	R2_plus_md_q30_peak_281a	1138	2.47864	115.389	113.874	272
2L_1	607692	609830	R2_plus_md_q30_peak_281b	664	2.08478	67.5441	66.4772	652
2L_1	607692	609830	R2_plus_md_q30_peak_281c	667	2.08774	67.8657	66.7961	724
2L_1	607692	609830	R2_plus_md_q30_peak_281d	683	2.10255	69.4823	68.3988	1117
2L_1	607692	609830	R2_plus_md_q30_peak_281e	527	1.95152	53.7249	52.7714	1543
2L_1	607692	609830	R2_plus_md_q30_peak_281f	614	2.0374	62.4838	61.4594	1846
2L_1	610569	612167	R2_plus_md_q30_peak_282a	800	2.20619	81.2207	80.0324	197
2L_1	610569	612167	R2_plus_md_q30_peak_282b	723	2.13808	73.4247	72.3066	388
2L_1	610569	612167	R2_plus_md_q30_peak_282c	614	2.0374	62.4838	61.4594	1080
2L_1	610569	612167	R2_plus_md_q30_peak_282d	293	1.685	30.1658	29.3915	1451
2L_1	612962	613313	R2_plus_md_q30_peak_283	419	1.83603	42.819	41.9502	163
2L_1	613590	614050	R2_plus_md_q30_peak_284	1119	2.46383	113.414	111.919	229
2L_1	614611	615051	R2_plus_md_q30_peak_285	560	1.98409	56.9837	56.0042	226
2L_1	616934	618273	R2_plus_md_q30_peak_286a	448	1.8686	45.7907	44.899	173
2L_1	616934	618273	R2_plus_md_q30_peak_286b	796	2.20323	80.8752	79.69	692
2L_1	616934	618273	R2_plus_md_q30_peak_286c	687	2.10551	69.8076	68.7213	844
2L_1	616934	618273	R2_plus_md_q30_peak_286d	86	1.34741	9.27778	8.66862	1250
2L_1	619727	620002	R2_plus_md_q30_peak_287	119	1.41552	12.598	11.9596	167
2L_1	620570	620928	R2_plus_md_q30_peak_288	476	1.89821	48.5639	47.6508	164
2L_1	621111	621413	R2_plus_md_q30_peak_289	307	1.70277	31.5554	30.7708	148
2L_1	621663	622042	R2_plus_md_q30_peak_290a	165	1.49843	17.2732	16.5967	188
2L_1	621663	622042	R2_plus_md_q30_peak_290b	141	1.45698	14.8507	14.1936	281
2L_1	622839	623196	R2_plus_md_q30_peak_291	446	1.86564	45.5171	44.6275	205
2L_1	624018	624929	R2_plus_md_q30_peak_292a	479	1.90118	48.845	47.9297	188
2L_1	624018	624929	R2_plus_md_q30_peak_292b	393	1.80641	40.1906	39.3417	538
2L_1	627790	627964	R2_plus_md_q30_peak_293	119	1.41552	12.598	11.9596	87
2L_1	628385	628647	R2_plus_md_q30_peak_294	262	1.64354	27.0295	26.2787	131
2L_1	630947	631466	R2_plus_md_q30_peak_295	411	1.82714	42.0232	41.1603	322
2L_1	632468	632761	R2_plus_md_q30_peak_296	312	1.70869	32.0247	31.2367	167
2L_1	634430	634831	R2_plus_md_q30_peak_297	1092	2.4431	110.673	109.204	207
2L_1	635224	636183	R2_plus_md_q30_peak_298	1038	2.40164	105.266	103.851	555
2L_1	636383	640228	R2_plus_md_q30_peak_299a	1262	2.57044	127.913	126.275	330
2L_1	636383	640228	R2_plus_md_q30_peak_299b	817	2.221	82.9564	81.7524	1020
2L_1	636383	640228	R2_plus_md_q30_peak_299c	859	2.25654	87.1808	85.9382	1614
2L_1	636383	640228	R2_plus_md_q30_peak_299d	1538	2.76292	155.714	153.805	2023
2L_1	636383	640228	R2_plus_md_q30_peak_299e	465	1.88637	47.4465	46.542	2816
2L_1	636383	640228	R2_plus_md_q30_peak_299f	887	2.28023	90.0424	88.7735	3528
2L_1	640458	642206	R2_plus_md_q30_peak_300a	119	1.41552	12.598	11.9596	150
2L_1	640458	642206	R2_plus_md_q30_peak_300b	1303	2.60005	132.057	130.377	514
2L_1	640458	642206	R2_plus_md_q30_peak_300c	1349	2.63263	136.672	134.947	713
2L_1	640458	642206	R2_plus_md_q30_peak_300d	1154	2.49048	116.977	115.447	1533
2L_1	642673	643402	R2_plus_md_q30_peak_301	1529	2.757	154.828	152.928	371
2L_1	643816	644023	R2_plus_md_q30_peak_302	176	1.5162	18.3623	17.6772	116
2L_1	644411	644860	R2_plus_md_q30_peak_303	824	2.22692	83.6546	82.4442	203
2L_1	645308	645676	R2_plus_md_q30_peak_304	1053	2.41349	106.8	105.37	173
2L_1	647297	649767	R2_plus_md_q30_peak_305a	1049	2.41053	106.416	104.99	422
2L_1	647297	649767	R2_plus_md_q30_peak_305b	1012	2.38091	102.602	101.213	919
2L_1	647297	649767	R2_plus_md_q30_peak_305c	852	2.25061	86.471	85.2349	1137
2L_1	647297	649767	R2_plus_md_q30_peak_305d	793	2.20027	80.5306	79.3485	1450
2L_1	647297	649767	R2_plus_md_q30_peak_305e	824	2.22692	83.6546	82.4442	2113
2L_1	650054	650476	R2_plus_md_q30_peak_306	1341	2.6267	135.829	134.112	212
2L_1	651020	651430	R2_plus_md_q30_peak_307	1246	2.55859	126.27	124.648	198
2L_1	653687	654174	R2_plus_md_q30_peak_308	1162	2.4964	117.774	116.236	268
2L_1	654518	654906	R2_plus_md_q30_peak_309	905	2.29503	91.8492	90.5633	197
2L_1	659849	660123	R2_plus_md_q30_peak_310	411	1.82714	42.0232	41.1603	141
2L_1	660472	660717	R2_plus_md_q30_peak_311	273	1.65835	28.1323	27.3733	121
2L_1	661225	661715	R2_plus_md_q30_peak_312	1210	2.53194	122.602	121.016	278
2L_1	662109	662315	R2_plus_md_q30_peak_313	160	1.48955	16.7399	16.0676	95
2L_1	663092	663976	R2_plus_md_q30_peak_314a	241	1.61393	24.882	24.1472	136
2L_1	663092	663976	R2_plus_md_q30_peak_314b	148	1.46882	15.5256	14.8631	283
2L_1	663092	663976	R2_plus_md_q30_peak_314c	408	1.82418	41.7593	40.8984	700
2L_1	664112	664623	R2_plus_md_q30_peak_315a	287	1.67611	29.4811	28.712	210
2L_1	664112	664623	R2_plus_md_q30_peak_315b	314	1.71165	32.2604	31.4707	338
2L_1	665600	666066	R2_plus_md_q30_peak_316	1242	2.55563	125.86	124.242	231
2L_1	666298	667151	R2_plus_md_q30_peak_317	1226	2.54379	124.227	122.625	392
2L_1	668043	669241	R2_plus_md_q30_peak_318a	560	1.98409	56.9837	56.0042	229
2L_1	668043	669241	R2_plus_md_q30_peak_318b	732	2.14697	74.4238	73.2968	557
2L_1	668043	669241	R2_plus_md_q30_peak_318c	639	2.06109	64.994	63.9486	1023
2L_1	669907	670338	R2_plus_md_q30_peak_319	1182	2.51121	119.777	118.219	206
2L_1	671356	673751	R2_plus_md_q30_peak_320a	800	2.20619	81.2207	80.0324	256
2L_1	671356	673751	R2_plus_md_q30_peak_320b	587	2.01075	59.7079	58.7063	825
2L_1	671356	673751	R2_plus_md_q30_peak_320c	920	2.30688	93.305	92.0053	1162
2L_1	671356	673751	R2_plus_md_q30_peak_320d	617	2.04036	62.7954	61.7684	1489
2L_1	671356	673751	R2_plus_md_q30_peak_320e	759	2.17066	77.1143	75.9632	1824
2L_1	671356	673751	R2_plus_md_q30_peak_320f	479	1.90118	48.845	47.9297	2133
2L_1	674437	674815	R2_plus_md_q30_peak_321	499	1.92191	50.831	49.9002	178
2L_1	674942	676946	R2_plus_md_q30_peak_322a	652	2.07293	66.264	65.208	284
2L_1	674942	676946	R2_plus_md_q30_peak_322b	587	2.01075	59.7079	58.7063	405
2L_1	674942	676946	R2_plus_md_q30_peak_322c	430	1.84787	43.8899	43.0128	1252
2L_1	674942	676946	R2_plus_md_q30_peak_322d	1038	2.40164	105.266	103.851	1765
2L_1	678139	679469	R2_plus_md_q30_peak_323a	1791	2.92876	181.244	179.106	481
2L_1	678139	679469	R2_plus_md_q30_peak_323b	848	2.24765	86.117	84.8842	1125
2L_1	679761	680248	R2_plus_md_q30_peak_324	319	1.71757	32.7342	31.9409	213
2L_1	680511	680903	R2_plus_md_q30_peak_325	578	2.00186	58.7942	57.8	208
2L_1	681882	683911	R2_plus_md_q30_peak_326a	1391	2.66224	140.918	139.152	381
2L_1	681882	683911	R2_plus_md_q30_peak_326b	912	2.30096	92.5759	91.2832	1139
2L_1	681882	683911	R2_plus_md_q30_peak_326c	1374	2.65039	139.214	137.465	1591
2L_1	681882	683911	R2_plus_md_q30_peak_326d	1387	2.65928	140.492	138.73	1685
2L_1	684046	685276	R2_plus_md_q30_peak_327a	1166	2.49937	118.174	116.631	277
2L_1	684046	685276	R2_plus_md_q30_peak_327b	1324	2.61486	134.147	132.447	717
2L_1	687196	688407	R2_plus_md_q30_peak_328a	956	2.33649	96.9826	95.6479	296
2L_1	687196	688407	R2_plus_md_q30_peak_328b	1012	2.38091	102.602	101.213	580
2L_1	687196	688407	R2_plus_md_q30_peak_328c	807	2.21212	81.9134	80.7188	997
2L_1	688946	689376	R2_plus_md_q30_peak_329	786	2.19435	79.8425	78.6667	237
2L_1	690232	690721	R2_plus_md_q30_peak_330	1019	2.38683	103.361	101.964	253
2L_1	690965	691624	R2_plus_md_q30_peak_331	971	2.34834	98.4693	97.1202	388
2L_1	691901	692522	R2_plus_md_q30_peak_332	499	1.92191	50.831	49.9002	468
2L_1	692989	693924	R2_plus_md_q30_peak_333a	284	1.67315	29.2543	28.4869	120
2L_1	692989	693924	R2_plus_md_q30_peak_333b	1166	2.49937	118.174	116.631	567
2L_1	694432	694942	R2_plus_md_q30_peak_334	726	2.14104	73.7571	72.636	314
2L_1	695073	695688	R2_plus_md_q30_peak_335	462	1.88341	47.1688	46.2664	197
2L_1	695833	696728	R2_plus_md_q30_peak_336	1115	2.46087	113.021	111.53	266
2L_1	697621	697889	R2_plus_md_q30_peak_337	300	1.69388	30.8573	30.0779	117
2L_1	699438	699833	R2_plus_md_q30_peak_338	703	2.12031	71.4427	70.3421	178
2L_1	700192	700629	R2_plus_md_q30_peak_339	680	2.09959	69.1578	68.0772	211
2L_1	701500	702228	R2_plus_md_q30_peak_340	1027	2.39276	104.121	102.717	283
2L_1	702510	702997	R2_plus_md_q30_peak_341	1072	2.42829	108.73	107.281	245
2L_1	703273	703576	R2_plus_md_q30_peak_342	216	1.57839	22.4093	21.6931	116
2L_1	703957	705204	R2_plus_md_q30_peak_343a	560	1.98409	56.9837	56.0042	158
2L_1	703957	705204	R2_plus_md_q30_peak_343b	1150	2.48752	116.579	115.053	728
2L_1	703957	705204	R2_plus_md_q30_peak_343c	1053	2.41349	106.8	105.37	888
2L_1	705685	706108	R2_plus_md_q30_peak_344	1088	2.44014	110.283	108.819	194
2L_1	706818	707165	R2_plus_md_q30_peak_345	530	1.95448	54.0179	53.0621	153
2L_1	707474	707711	R2_plus_md_q30_peak_346	239	1.61097	24.6715	23.9383	122
2L_1	708114	708707	R2_plus_md_q30_peak_347	1049	2.41053	106.416	104.99	338
2L_1	710842	711066	R2_plus_md_q30_peak_348	298	1.69092	30.6261	29.8484	115
2L_1	711590	711971	R2_plus_md_q30_peak_349	454	1.87452	46.3399	45.444	200
2L_1	713443	713750	R2_plus_md_q30_peak_350	262	1.64354	27.0295	26.2787	153
2L_1	713953	714277	R2_plus_md_q30_peak_351	470	1.89229	48.0039	47.0951	171
2L_1	714610	715124	R2_plus_md_q30_peak_352	783	2.19139	79.4996	78.3268	277
2L_1	715534	715880	R2_plus_md_q30_peak_353	706	2.12328	71.7715	70.6681	166
2L_1	717015	717153	R2_plus_md_q30_peak_354	53	1.26449	5.9007	5.32488	64
2L_1	726654	727048	R2_plus_md_q30_peak_355	859	2.25654	87.1808	85.9382	193
2L_1	727405	728057	R2_plus_md_q30_peak_356a	614	2.0374	62.4838	61.4594	170
2L_1	727405	728057	R2_plus_md_q30_peak_356b	112	1.40071	11.8354	11.2036	530
2L_1	728666	728789	R2_plus_md_q30_peak_357	46	1.24376	5.17446	4.60659	73
2L_1	729734	730725	R2_plus_md_q30_peak_358a	1918	3.00871	194.05	191.808	226
2L_1	729734	730725	R2_plus_md_q30_peak_358b	614	2.0374	62.4838	61.4594	691
2L_1	731008	732071	R2_plus_md_q30_peak_359a	884	2.27727	89.6828	88.4171	196
2L_1	731008	732071	R2_plus_md_q30_peak_359b	197	1.54878	20.4371	19.7359	706
2L_1	731008	732071	R2_plus_md_q30_peak_359c	209	1.56655	21.6107	20.9006	825
2L_1	732671	732971	R2_plus_md_q30_peak_360	207	1.56358	21.413	20.7045	129
2L_1	736306	737481	R2_plus_md_q30_peak_361a	716	2.13216	72.7616	71.6494	258
2L_1	736306	737481	R2_plus_md_q30_peak_361b	328	1.72942	33.6904	32.89	667
2L_1	736306	737481	R2_plus_md_q30_peak_361c	280	1.66723	28.8033	28.0393	872
2L_1	736306	737481	R2_plus_md_q30_peak_361d	271	1.65539	27.9103	27.1529	1031
2L_1	737882	738314	R2_plus_md_q30_peak_362	773	2.1825	78.4739	77.3105	209
2L_1	739678	740107	R2_plus_md_q30_peak_363	1717	2.88138	173.806	171.733	210
2L_1	742755	742962	R2_plus_md_q30_peak_364	133	1.44217	14.0263	13.376	104
2L_1	744728	745018	R2_plus_md_q30_peak_365	390	1.80345	39.9316	39.0846	133
2L_1	745376	746390	R2_plus_md_q30_peak_366a	385	1.79753	39.4157	38.5726	150
2L_1	745376	746390	R2_plus_md_q30_peak_366b	112	1.40071	11.8354	11.2036	566
2L_1	745376	746390	R2_plus_md_q30_peak_366c	510	1.93375	51.9806	51.0408	861
2L_1	746724	747165	R2_plus_md_q30_peak_367	986	2.36018	99.9646	98.6012	225
2L_1	747591	748376	R2_plus_md_q30_peak_368a	132	1.43921	13.8641	13.2151	129
2L_1	747591	748376	R2_plus_md_q30_peak_368b	459	1.88045	46.8919	45.9917	607
2L_1	748767	749097	R2_plus_md_q30_peak_369	448	1.8686	45.7907	44.899	166
2L_1	749278	749641	R2_plus_md_q30_peak_370	726	2.14104	73.7571	72.636	189
2L_1	750137	750828	R2_plus_md_q30_peak_371	1065	2.42237	107.957	106.515	435
2L_1	751215	751667	R2_plus_md_q30_peak_372	683	2.10255	69.4823	68.3988	193
2L_1	752083	752464	R2_plus_md_q30_peak_373	703	2.12031	71.4427	70.3421	190
2L_1	752683	752982	R2_plus_md_q30_peak_374	303	1.69684	31.0892	30.3081	152
2L_1	753307	753433	R2_plus_md_q30_peak_375	41	1.22895	4.68522	4.12292	67
2L_1	753618	754506	R2_plus_md_q30_peak_376a	630	2.0522	64.0479	63.0105	218
2L_1	753618	754506	R2_plus_md_q30_peak_376b	608	2.03147	61.8627	60.8434	469
2L_1	753618	754506	R2_plus_md_q30_peak_376c	696	2.11439	70.7868	69.692	556
2L_1	754790	757199	R2_plus_md_q30_peak_377a	877	2.27134	88.9651	87.7061	355
2L_1	754790	757199	R2_plus_md_q30_peak_377b	406	1.82122	41.496	40.6372	797
2L_1	754790	757199	R2_plus_md_q30_peak_377c	923	2.30984	93.6701	92.367	1256
2L_1	754790	757199	R2_plus_md_q30_peak_377d	956	2.33649	96.9826	95.6479	1408
2L_1	754790	757199	R2_plus_md_q30_peak_377e	766	2.17658	77.793	76.6358	1947
2L_1	754790	757199	R2_plus_md_q30_peak_377f	590	2.01371	60.0138	59.0097	2174
2L_1	757713	760956	R2_plus_md_q30_peak_378a	1154	2.49048	116.977	115.447	292
2L_1	757713	760956	R2_plus_md_q30_peak_378b	1613	2.81327	163.314	161.336	822
2L_1	757713	760956	R2_plus_md_q30_peak_378c	593	2.01667	60.3204	59.3138	1420
2L_1	757713	760956	R2_plus_md_q30_peak_378d	934	2.31872	94.7692	93.4557	2476
2L_1	761270	761823	R2_plus_md_q30_peak_379	1146	2.48456	116.182	114.659	314
2L_1	762245	763212	R2_plus_md_q30_peak_380a	723	2.13808	73.4247	72.3066	199
2L_1	762245	763212	R2_plus_md_q30_peak_380b	993	2.36611	100.715	99.3448	736
2L_1	763634	765949	R2_plus_md_q30_peak_381a	560	1.98409	56.9837	56.0042	222
2L_1	763634	765949	R2_plus_md_q30_peak_381b	229	1.59616	23.6314	22.906	593
2L_1	763634	765949	R2_plus_md_q30_peak_381c	241	1.61393	24.882	24.1472	1007
2L_1	763634	765949	R2_plus_md_q30_peak_381d	866	2.26246	87.8929	86.6438	1555
2L_1	763634	765949	R2_plus_md_q30_peak_381e	608	2.03147	61.8627	60.8434	2056
2L_1	766082	766937	R2_plus_md_q30_peak_382a	1194	2.52009	120.984	119.414	310
2L_1	766082	766937	R2_plus_md_q30_peak_382b	496	1.91894	50.5454	49.6168	680
2L_1	768565	769482	R2_plus_md_q30_peak_383a	611	2.03444	62.1728	61.151	170
2L_1	768565	769482	R2_plus_md_q30_peak_383b	1538	2.76292	155.714	153.805	606
2L_1	769881	770562	R2_plus_md_q30_peak_384a	877	2.27134	88.9651	87.7061	227
2L_1	769881	770562	R2_plus_md_q30_peak_384b	756	2.1677	76.776	75.6279	465
2L_1	770892	772416	R2_plus_md_q30_peak_385a	273	1.65835	28.1323	27.3733	134
2L_1	770892	772416	R2_plus_md_q30_peak_385b	574	1.9989	58.4908	57.4991	572
2L_1	770892	772416	R2_plus_md_q30_peak_385c	605	2.02851	61.553	60.5363	630
2L_1	770892	772416	R2_plus_md_q30_peak_385d	533	1.95744	54.3114	53.3533	936
2L_1	772927	773258	R2_plus_md_q30_peak_386	667	2.08774	67.8657	66.7961	163
2L_1	774607	775077	R2_plus_md_q30_peak_387	1123	2.46679	113.808	112.309	202
2L_1	775867	776169	R2_plus_md_q30_peak_388	571	1.99594	58.1881	57.1989	151
2L_1	777448	778105	R2_plus_md_q30_peak_389	941	2.32465	95.5048	94.1843	240
2L_1	778426	778970	R2_plus_md_q30_peak_390a	617	2.04036	62.7954	61.7684	194
2L_1	778426	778970	R2_plus_md_q30_peak_390b	554	1.97817	56.3854	55.4106	321
2L_1	779443	780104	R2_plus_md_q30_peak_391	978	2.35426	99.2159	97.8597	443
2L_1	780828	781270	R2_plus_md_q30_peak_392	779	2.18843	79.157	77.9874	207
2L_1	781576	781841	R2_plus_md_q30_peak_393	70	1.30891	7.61711	7.02373	184
2L_1	782365	782969	R2_plus_md_q30_peak_394	1464	2.71258	148.248	146.41	246
2L_1	783422	784493	R2_plus_md_q30_peak_395a	1150	2.48752	116.579	115.053	332
2L_1	783422	784493	R2_plus_md_q30_peak_395b	1154	2.49048	116.977	115.447	666
2L_1	784815	785919	R2_plus_md_q30_peak_396a	1412	2.67705	143.06	141.273	250
2L_1	784815	785919	R2_plus_md_q30_peak_396b	1316	2.60893	133.31	131.618	855
2L_1	786188	788059	R2_plus_md_q30_peak_397a	1622	2.81919	164.217	162.23	255
2L_1	786188	788059	R2_plus_md_q30_peak_397b	1262	2.57044	127.913	126.275	888
2L_1	786188	788059	R2_plus_md_q30_peak_397c	1295	2.59413	131.224	129.553	1593
2L_1	788191	788633	R2_plus_md_q30_peak_398	1154	2.49048	116.977	115.447	231
2L_1	789213	791524	R2_plus_md_q30_peak_399a	912	2.30096	92.5759	91.2832	265
2L_1	789213	791524	R2_plus_md_q30_peak_399b	440	1.85972	44.9719	44.0866	668
2L_1	789213	791524	R2_plus_md_q30_peak_399c	807	2.21212	81.9134	80.7188	1507
2L_1	789213	791524	R2_plus_md_q30_peak_399d	655	2.07589	66.5831	65.5244	2045
2L_1	792611	794448	R2_plus_md_q30_peak_400a	824	2.22692	83.6546	82.4442	293
2L_1	792611	794448	R2_plus_md_q30_peak_400b	709	2.12624	72.1008	70.9945	837
2L_1	792611	794448	R2_plus_md_q30_peak_400c	834	2.23581	84.7067	83.4867	1459
2L_1	792611	794448	R2_plus_md_q30_peak_400d	831	2.23285	84.3553	83.1385	1523
2L_1	795198	796408	R2_plus_md_q30_peak_401a	852	2.25061	86.471	85.2349	466
2L_1	795198	796408	R2_plus_md_q30_peak_401b	1538	2.76292	155.714	153.805	977
2L_1	796813	797541	R2_plus_md_q30_peak_402a	783	2.19139	79.4996	78.3268	178
2L_1	796813	797541	R2_plus_md_q30_peak_402b	639	2.06109	64.994	63.9486	481
2L_1	797750	798156	R2_plus_md_q30_peak_403	866	2.26246	87.8929	86.6438	207
2L_1	798582	799061	R2_plus_md_q30_peak_404	584	2.00778	59.4026	58.4036	215
2L_1	799598	800313	R2_plus_md_q30_peak_405a	736	2.14993	74.7582	73.6282	222
2L_1	799598	800313	R2_plus_md_q30_peak_405b	1084	2.43718	109.894	108.433	504
2L_1	802912	803588	R2_plus_md_q30_peak_406	800	2.20619	81.2207	80.0324	431
2L_1	804047	804482	R2_plus_md_q30_peak_407	1111	2.45791	112.629	111.141	159
2L_1	804691	805718	R2_plus_md_q30_peak_408a	496	1.91894	50.5454	49.6168	230
2L_1	804691	805718	R2_plus_md_q30_peak_408b	978	2.35426	99.2159	97.8597	802
2L_1	806155	806632	R2_plus_md_q30_peak_409	1138	2.47864	115.389	113.874	282
2L_1	807082	807358	R2_plus_md_q30_peak_410	220	1.58431	22.8135	22.0943	124
2L_1	807631	808198	R2_plus_md_q30_peak_411	501	1.92487	51.1175	50.1844	333
2L_1	808671	808888	R2_plus_md_q30_peak_412	71	1.31187	7.73906	7.1445	79
2L_1	809626	813418	R2_plus_md_q30_peak_413a	713	2.1292	72.431	71.3217	291
2L_1	809626	813418	R2_plus_md_q30_peak_413b	1291	2.59117	130.809	129.141	939
2L_1	809626	813418	R2_plus_md_q30_peak_413c	353	1.75903	36.1326	35.3141	1322
2L_1	809626	813418	R2_plus_md_q30_peak_413d	457	1.87749	46.6156	45.7175	1470
2L_1	809626	813418	R2_plus_md_q30_peak_413e	459	1.88045	46.8919	45.9917	1598
2L_1	809626	813418	R2_plus_md_q30_peak_413f	800	2.20619	81.2207	80.0324	2278
2L_1	809626	813418	R2_plus_md_q30_peak_413g	1123	2.46679	113.808	112.309	2827
2L_1	809626	813418	R2_plus_md_q30_peak_413h	1150	2.48752	116.579	115.053	3277
2L_1	809626	813418	R2_plus_md_q30_peak_413i	1150	2.48752	116.579	115.053	3553
2L_1	814842	819035	R2_plus_md_q30_peak_414a	916	2.30392	92.94	91.6438	193
2L_1	814842	819035	R2_plus_md_q30_peak_414b	971	2.34834	98.4693	97.1202	414
2L_1	814842	819035	R2_plus_md_q30_peak_414c	887	2.28023	90.0424	88.7735	845
2L_1	814842	819035	R2_plus_md_q30_peak_414d	1084	2.43718	109.894	108.433	1173
2L_1	814842	819035	R2_plus_md_q30_peak_414e	766	2.17658	77.793	76.6358	1498
2L_1	814842	819035	R2_plus_md_q30_peak_414f	912	2.30096	92.5759	91.2832	1654
2L_1	814842	819035	R2_plus_md_q30_peak_414g	1254	2.56451	127.091	125.46	2044
2L_1	814842	819035	R2_plus_md_q30_peak_414h	568	1.99298	57.8861	56.8993	2751
2L_1	814842	819035	R2_plus_md_q30_peak_414i	548	1.97225	55.7895	54.8196	2901
2L_1	814842	819035	R2_plus_md_q30_peak_414j	611	2.03444	62.1728	61.151	3021
2L_1	814842	819035	R2_plus_md_q30_peak_414k	746	2.15881	75.7643	74.6253	3677
2L_1	814842	819035	R2_plus_md_q30_peak_414l	291	1.68204	29.9368	29.1643	4035
2L_1	819667	820098	R2_plus_md_q30_peak_415	205	1.56062	21.2162	20.5091	316
2L_1	820478	821463	R2_plus_md_q30_peak_416a	902	2.29207	91.4868	90.2043	182
2L_1	820478	821463	R2_plus_md_q30_peak_416b	1158	2.49344	117.376	115.841	609
2L_1	821630	821953	R2_plus_md_q30_peak_417	703	2.12031	71.4427	70.3421	152
2L_1	822512	823255	R2_plus_md_q30_peak_418a	891	2.28319	90.4027	89.1304	292
2L_1	822512	823255	R2_plus_md_q30_peak_418b	783	2.19139	79.4996	78.3268	486
2L_1	823499	824467	R2_plus_md_q30_peak_419a	493	1.91598	50.2603	49.334	166
2L_1	823499	824467	R2_plus_md_q30_peak_419b	746	2.15881	75.7643	74.6253	609
2L_1	824712	824870	R2_plus_md_q30_peak_420	103	1.38294	10.9501	10.3259	71
2L_1	825191	825835	R2_plus_md_q30_peak_421a	827	2.22988	84.0048	82.7912	233
2L_1	825191	825835	R2_plus_md_q30_peak_421b	841	2.24173	85.4106	84.1842	483
2L_1	827060	828111	R2_plus_md_q30_peak_422	1374	2.65039	139.214	137.465	717
2L_1	828410	830200	R2_plus_md_q30_peak_423a	408	1.82418	41.7593	40.8984	206
2L_1	828410	830200	R2_plus_md_q30_peak_423b	967	2.34538	98.0969	96.7515	575
2L_1	828410	830200	R2_plus_md_q30_peak_423c	319	1.71757	32.7342	31.9409	990
2L_1	828410	830200	R2_plus_md_q30_peak_423d	916	2.30392	92.94	91.6438	1537
2L_1	830933	831138	R2_plus_md_q30_peak_424	171	1.50732	17.8141	17.1333	100
2L_1	831640	832044	R2_plus_md_q30_peak_425	542	1.96633	55.1965	54.2313	206
2L_1	832283	832682	R2_plus_md_q30_peak_426	504	1.92783	51.4046	50.4693	199
2L_1	833248	835183	R2_plus_md_q30_peak_427a	1533	2.75996	155.271	153.367	447
2L_1	833248	835183	R2_plus_md_q30_peak_427b	1357	2.63855	137.517	135.784	945
2L_1	833248	835183	R2_plus_md_q30_peak_427c	1015	2.38387	102.981	101.589	1238
2L_1	833248	835183	R2_plus_md_q30_peak_427d	1000	2.37203	101.469	100.091	1327
2L_1	833248	835183	R2_plus_md_q30_peak_427e	422	1.83899	43.0858	42.2149	1712
2L_1	835752	836418	R2_plus_md_q30_peak_428	1362	2.64151	137.941	136.204	252
2L_1	836747	837938	R2_plus_md_q30_peak_429a	1080	2.43422	109.505	108.049	222
2L_1	836747	837938	R2_plus_md_q30_peak_429b	894	2.28615	90.7635	89.4877	589
2L_1	836747	837938	R2_plus_md_q30_peak_429c	568	1.99298	57.8861	56.8993	1019
2L_1	838518	839173	R2_plus_md_q30_peak_430	1613	2.81327	163.314	161.336	390
2L_1	839829	840168	R2_plus_md_q30_peak_431	667	2.08774	67.8657	66.7961	171
2L_1	841227	841643	R2_plus_md_q30_peak_432	902	2.29207	91.4868	90.2043	211
2L_1	842139	846330	R2_plus_md_q30_peak_433a	432	1.85083	44.1594	43.2803	275
2L_1	842139	846330	R2_plus_md_q30_peak_433b	358	1.76495	36.6299	35.8076	708
2L_1	842139	846330	R2_plus_md_q30_peak_433c	1015	2.38387	102.981	101.589	1109
2L_1	842139	846330	R2_plus_md_q30_peak_433d	790	2.19731	80.1863	79.0074	1405
2L_1	842139	846330	R2_plus_md_q30_peak_433e	1182	2.51121	119.777	118.219	2071
2L_1	842139	846330	R2_plus_md_q30_peak_433f	762	2.17362	77.4534	76.2993	2399
2L_1	842139	846330	R2_plus_md_q30_peak_433g	602	2.02555	61.2439	60.2298	2786
2L_1	842139	846330	R2_plus_md_q30_peak_433h	891	2.28319	90.4027	89.1304	3167
2L_1	842139	846330	R2_plus_md_q30_peak_433i	639	2.06109	64.994	63.9486	3539
2L_1	842139	846330	R2_plus_md_q30_peak_433j	507	1.93079	51.6923	50.7547	3752
2L_1	842139	846330	R2_plus_md_q30_peak_433k	596	2.01963	60.6275	59.6184	3995
2L_1	846699	847565	R2_plus_md_q30_peak_434a	593	2.01667	60.3204	59.3138	243
2L_1	846699	847565	R2_plus_md_q30_peak_434b	566	1.99002	57.5847	56.6003	305
2L_1	846699	847565	R2_plus_md_q30_peak_434c	841	2.24173	85.4106	84.1842	646
2L_1	847798	848529	R2_plus_md_q30_peak_435	2014	3.06794	203.738	201.425	465
2L_1	848939	849842	R2_plus_md_q30_peak_436	596	2.01963	60.6275	59.6184	331
2L_1	850584	851539	R2_plus_md_q30_peak_437a	438	1.85676	44.7004	43.8172	212
2L_1	850584	851539	R2_plus_md_q30_peak_437b	680	2.09959	69.1578	68.0772	576
2L_1	852443	852700	R2_plus_md_q30_peak_438	150	1.47178	15.6965	15.0326	150
2L_1	853361	854392	R2_plus_md_q30_peak_439a	706	2.12328	71.7715	70.6681	280
2L_1	853361	854392	R2_plus_md_q30_peak_439b	749	2.16177	76.1009	74.9589	659
2L_1	854998	856276	R2_plus_md_q30_peak_440a	693	2.11143	70.4599	69.3679	483
2L_1	854998	856276	R2_plus_md_q30_peak_440b	560	1.98409	56.9837	56.0042	657
2L_1	854998	856276	R2_plus_md_q30_peak_440c	321	1.72053	32.9722	32.1771	1005
2L_1	857622	857811	R2_plus_md_q30_peak_441	30	1.19342	3.61278	3.06361	66
2L_1	859126	859388	R2_plus_md_q30_peak_442	104	1.3859	11.0953	10.4699	166
2L_1	859695	860966	R2_plus_md_q30_peak_443a	1015	2.38387	102.981	101.589	658
2L_1	859695	860966	R2_plus_md_q30_peak_443b	716	2.13216	72.7616	71.6494	1064
2L_1	861301	861498	R2_plus_md_q30_peak_444	76	1.32372	8.23691	7.63753	78
2L_1	861654	862525	R2_plus_md_q30_peak_445a	834	2.23581	84.7067	83.4867	389
2L_1	861654	862525	R2_plus_md_q30_peak_445b	664	2.08478	67.5441	66.4772	660
2L_1	864708	866144	R2_plus_md_q30_peak_446a	1477	2.72147	149.555	147.705	282
2L_1	864708	866144	R2_plus_md_q30_peak_446b	909	2.29799	92.2125	90.9231	871
2L_1	864708	866144	R2_plus_md_q30_peak_446c	542	1.96633	55.1965	54.2313	1260
2L_1	866422	868552	R2_plus_md_q30_peak_447a	593	2.01667	60.3204	59.3138	205
2L_1	866422	868552	R2_plus_md_q30_peak_447b	1349	2.63263	136.672	134.947	866
2L_1	866422	868552	R2_plus_md_q30_peak_447c	852	2.25061	86.471	85.2349	1294
2L_1	866422	868552	R2_plus_md_q30_peak_447d	338	1.74126	34.6585	33.8509	1956
2L_1	868957	869314	R2_plus_md_q30_peak_448	746	2.15881	75.7643	74.6253	178
2L_1	869757	870230	R2_plus_md_q30_peak_449	557	1.98113	56.6843	55.7071	217
2L_1	870531	870831	R2_plus_md_q30_peak_450	365	1.77384	37.381	36.5531	145
2L_1	871018	871473	R2_plus_md_q30_peak_451	385	1.79753	39.4157	38.5726	184
2L_1	872540	872748	R2_plus_md_q30_peak_452	176	1.5162	18.3623	17.6772	90
2L_1	873066	873963	R2_plus_md_q30_peak_453a	986	2.36018	99.9646	98.6012	194
2L_1	873066	873963	R2_plus_md_q30_peak_453b	350	1.75607	35.8852	35.0684	740
2L_1	874261	876350	R2_plus_md_q30_peak_454a	440	1.85972	44.9719	44.0866	167
2L_1	874261	876350	R2_plus_md_q30_peak_454b	133	1.44217	14.0263	13.376	576
2L_1	874261	876350	R2_plus_md_q30_peak_454c	222	1.58727	23.0167	22.296	861
2L_1	874261	876350	R2_plus_md_q30_peak_454d	300	1.69388	30.8573	30.0779	1320
2L_1	874261	876350	R2_plus_md_q30_peak_454e	321	1.72053	32.9722	32.1771	1602
2L_1	874261	876350	R2_plus_md_q30_peak_454f	116	1.40959	12.2904	11.6546	1931
2L_1	877073	877459	R2_plus_md_q30_peak_455	247	1.62281	25.5181	24.7785	246
2L_1	878184	879790	R2_plus_md_q30_peak_456a	593	2.01667	60.3204	59.3138	381
2L_1	878184	879790	R2_plus_md_q30_peak_456b	282	1.67019	29.0284	28.2627	1082
2L_1	878184	879790	R2_plus_md_q30_peak_456c	355	1.76199	36.3809	35.5605	1385
2L_1	880390	880986	R2_plus_md_q30_peak_457	652	2.07293	66.264	65.208	372
2L_1	881941	883031	R2_plus_md_q30_peak_458a	282	1.67019	29.0284	28.2627	164
2L_1	881941	883031	R2_plus_md_q30_peak_458b	333	1.73534	34.173	33.3689	511
2L_1	881941	883031	R2_plus_md_q30_peak_458c	513	1.93671	52.2697	51.3277	830
2L_1	883488	884977	R2_plus_md_q30_peak_459a	176	1.5162	18.3623	17.6772	245
2L_1	883488	884977	R2_plus_md_q30_peak_459b	989	2.36314	100.34	98.9727	921
2L_1	883488	884977	R2_plus_md_q30_peak_459c	982	2.35722	99.5899	98.2301	1090
2L_1	883488	884977	R2_plus_md_q30_peak_459d	1099	2.44902	111.454	109.978	1229
2L_1	886229	886489	R2_plus_md_q30_peak_460	53	1.26449	5.9007	5.32488	121
2L_1	886749	888714	R2_plus_md_q30_peak_461a	578	2.00186	58.7942	57.8	201
2L_1	886749	888714	R2_plus_md_q30_peak_461b	1275	2.57932	129.151	127.5	761
2L_1	886749	888714	R2_plus_md_q30_peak_461c	1004	2.37499	101.846	100.464	1030
2L_1	886749	888714	R2_plus_md_q30_peak_461d	519	1.94263	52.8498	51.9032	1683
2L_1	889046	889900	R2_plus_md_q30_peak_462a	674	2.09366	68.5104	67.4353	266
2L_1	889046	889900	R2_plus_md_q30_peak_462b	310	1.70573	31.7897	31.0034	728
2L_1	890368	890985	R2_plus_md_q30_peak_463a	539	1.96336	54.9008	53.938	199
2L_1	890368	890985	R2_plus_md_q30_peak_463b	793	2.20027	80.5306	79.3485	417
2L_1	891219	895378	R2_plus_md_q30_peak_464a	934	2.31872	94.7692	93.4557	573
2L_1	891219	895378	R2_plus_md_q30_peak_464b	807	2.21212	81.9134	80.7188	881
2L_1	891219	895378	R2_plus_md_q30_peak_464c	661	2.08182	67.2231	66.1589	1255
2L_1	891219	895378	R2_plus_md_q30_peak_464d	667	2.08774	67.8657	66.7961	1537
2L_1	891219	895378	R2_plus_md_q30_peak_464e	587	2.01075	59.7079	58.7063	1680
2L_1	891219	895378	R2_plus_md_q30_peak_464f	1019	2.38683	103.361	101.964	2212
2L_1	891219	895378	R2_plus_md_q30_peak_464g	468	1.88933	47.7248	46.8182	2595
2L_1	891219	895378	R2_plus_md_q30_peak_464h	1198	2.52306	121.388	119.814	3204
2L_1	891219	895378	R2_plus_md_q30_peak_464i	1015	2.38387	102.981	101.589	3894
2L_1	895748	896050	R2_plus_md_q30_peak_465	473	1.89525	48.2836	47.3726	144
2L_1	896310	896553	R2_plus_md_q30_peak_466	233	1.60208	24.0451	23.3166	127
2L_1	897614	897858	R2_plus_md_q30_peak_467	125	1.42736	13.224	12.5804	130
2L_1	899220	900300	R2_plus_md_q30_peak_468a	877	2.27134	88.9651	87.7061	206
2L_1	899220	900300	R2_plus_md_q30_peak_468b	300	1.69388	30.8573	30.0779	646
2L_1	899220	900300	R2_plus_md_q30_peak_468c	241	1.61393	24.882	24.1472	820
2L_1	902830	902983	R2_plus_md_q30_peak_469	35	1.21119	4.13102	3.57533	111
2L_1	903627	904075	R2_plus_md_q30_peak_470	148	1.46882	15.5256	14.8631	249
2L_1	904338	904988	R2_plus_md_q30_peak_471a	135	1.44513	14.1895	13.5379	114
2L_1	904338	904988	R2_plus_md_q30_peak_471b	408	1.82418	41.7593	40.8984	501
2L_1	905509	907333	R2_plus_md_q30_peak_472a	451	1.87156	46.0649	45.1711	167
2L_1	905509	907333	R2_plus_md_q30_peak_472b	353	1.75903	36.1326	35.3141	705
2L_1	905509	907333	R2_plus_md_q30_peak_472c	375	1.78568	38.3926	37.5572	916
2L_1	905509	907333	R2_plus_md_q30_peak_472d	390	1.80345	39.9316	39.0846	1194
2L_1	905509	907333	R2_plus_md_q30_peak_472e	560	1.98409	56.9837	56.0042	1561
2L_1	907705	915669	R2_plus_md_q30_peak_473a	1194	2.52009	120.984	119.414	377
2L_1	907705	915669	R2_plus_md_q30_peak_473b	732	2.14697	74.4238	73.2968	869
2L_1	907705	915669	R2_plus_md_q30_peak_473c	827	2.22988	84.0048	82.7912	1405
2L_1	907705	915669	R2_plus_md_q30_peak_473d	1242	2.55563	125.86	124.242	1824
2L_1	907705	915669	R2_plus_md_q30_peak_473e	827	2.22988	84.0048	82.7912	2321
2L_1	907705	915669	R2_plus_md_q30_peak_473f	762	2.17362	77.4534	76.2993	3027
2L_1	907705	915669	R2_plus_md_q30_peak_473g	1042	2.4046	105.649	104.23	3309
2L_1	907705	915669	R2_plus_md_q30_peak_473h	1533	2.75996	155.271	153.367	3961
2L_1	907705	915669	R2_plus_md_q30_peak_473i	696	2.11439	70.7868	69.692	4628
2L_1	907705	915669	R2_plus_md_q30_peak_473j	810	2.21508	82.2604	81.0627	5153
2L_1	907705	915669	R2_plus_md_q30_peak_473k	1068	2.42533	108.343	106.898	5654
2L_1	907705	915669	R2_plus_md_q30_peak_473l	974	2.3513	98.8423	97.4896	5744
2L_1	907705	915669	R2_plus_md_q30_peak_473m	827	2.22988	84.0048	82.7912	5984
2L_1	907705	915669	R2_plus_md_q30_peak_473n	1194	2.52009	120.984	119.414	6481
2L_1	907705	915669	R2_plus_md_q30_peak_473o	742	2.15585	75.4283	74.2923	7289
2L_1	907705	915669	R2_plus_md_q30_peak_473p	1332	2.62078	134.987	133.279	7782
2L_1	916162	917337	R2_plus_md_q30_peak_474a	800	2.20619	81.2207	80.0324	216
2L_1	916162	917337	R2_plus_md_q30_peak_474b	746	2.15881	75.7643	74.6253	382
2L_1	916162	917337	R2_plus_md_q30_peak_474c	331	1.73238	33.9314	33.1291	818
2L_1	917586	920149	R2_plus_md_q30_peak_475a	56	1.27337	6.22668	5.64742	112
2L_1	917586	920149	R2_plus_md_q30_peak_475b	1210	2.53194	122.602	121.016	568
2L_1	917586	920149	R2_plus_md_q30_peak_475c	820	2.22396	83.3053	82.0981	971
2L_1	917586	920149	R2_plus_md_q30_peak_475d	617	2.04036	62.7954	61.7684	1095
2L_1	917586	920149	R2_plus_md_q30_peak_475e	739	2.15289	75.0929	73.9599	1343
2L_1	917586	920149	R2_plus_md_q30_peak_475f	539	1.96336	54.9008	53.938	1819
2L_1	917586	920149	R2_plus_md_q30_peak_475g	524	1.94856	53.4326	52.4813	1976
2L_1	917586	920149	R2_plus_md_q30_peak_475h	493	1.91598	50.2603	49.334	2116
2L_1	917586	920149	R2_plus_md_q30_peak_475i	470	1.89229	48.0039	47.0951	2300
2L_1	921186	921573	R2_plus_md_q30_peak_476	324	1.7235	33.2108	32.4139	170
2L_1	922000	922493	R2_plus_md_q30_peak_477a	69	1.30595	7.49595	6.90378	59
2L_1	922000	922493	R2_plus_md_q30_peak_477b	25	1.17269	3.05412	2.51245	426
2L_1	924334	924598	R2_plus_md_q30_peak_478	282	1.67019	29.0284	28.2627	130
2L_1	925814	927143	R2_plus_md_q30_peak_479a	390	1.80345	39.9316	39.0846	138
2L_1	925814	927143	R2_plus_md_q30_peak_479b	527	1.95152	53.7249	52.7714	537
2L_1	925814	927143	R2_plus_md_q30_peak_479c	275	1.66131	28.3552	27.5945	932
2L_1	927606	928588	R2_plus_md_q30_peak_480a	267	1.64946	27.4682	26.7141	145
2L_1	927606	928588	R2_plus_md_q30_peak_480b	993	2.36611	100.715	99.3448	592
2L_1	928877	931628	R2_plus_md_q30_peak_481a	967	2.34538	98.0969	96.7515	417
2L_1	928877	931628	R2_plus_md_q30_peak_481b	1030	2.39572	104.502	103.095	762
2L_1	928877	931628	R2_plus_md_q30_peak_481c	630	2.0522	64.0479	63.0105	1537
2L_1	928877	931628	R2_plus_md_q30_peak_481d	571	1.99594	58.1881	57.1989	1948
2L_1	928877	931628	R2_plus_md_q30_peak_481e	539	1.96336	54.9008	53.938	2367
2L_1	933520	934172	R2_plus_md_q30_peak_482	855	2.25357	86.8258	85.5865	226
2L_1	934499	935202	R2_plus_md_q30_peak_483a	599	2.02259	60.9354	59.9238	178
2L_1	934499	935202	R2_plus_md_q30_peak_483b	419	1.83603	42.819	41.9502	516
2L_1	935402	935856	R2_plus_md_q30_peak_484	769	2.17954	78.133	76.9727	235
2L_1	936248	936824	R2_plus_md_q30_peak_485a	195	1.54582	20.2444	19.5448	150
2L_1	936248	936824	R2_plus_md_q30_peak_485b	363	1.77088	37.1299	36.304	399
2L_1	937143	938791	R2_plus_md_q30_peak_486a	470	1.89229	48.0039	47.0951	223
2L_1	937143	938791	R2_plus_md_q30_peak_486b	321	1.72053	32.9722	32.1771	498
2L_1	937143	938791	R2_plus_md_q30_peak_486c	319	1.71757	32.7342	31.9409	1005
2L_1	937143	938791	R2_plus_md_q30_peak_486d	443	1.86268	45.2441	44.3567	1475
2L_1	939668	941779	R2_plus_md_q30_peak_487a	298	1.69092	30.6261	29.8484	163
2L_1	939668	941779	R2_plus_md_q30_peak_487b	484	1.9071	49.4092	48.4894	571
2L_1	939668	941779	R2_plus_md_q30_peak_487c	536	1.9604	54.6058	53.6453	1254
2L_1	939668	941779	R2_plus_md_q30_peak_487d	298	1.69092	30.6261	29.8484	1817
2L_1	942020	942703	R2_plus_md_q30_peak_488	869	2.26542	88.2496	86.9972	234
2L_1	943036	943795	R2_plus_md_q30_peak_489a	1111	2.45791	112.629	111.141	187
2L_1	943036	943795	R2_plus_md_q30_peak_489b	403	1.81826	41.2336	40.3767	604
2L_1	944130	948951	R2_plus_md_q30_peak_490a	419	1.83603	42.819	41.9502	257
2L_1	944130	948951	R2_plus_md_q30_peak_490b	510	1.93375	51.9806	51.0408	603
2L_1	944130	948951	R2_plus_md_q30_peak_490c	845	2.24469	85.7637	84.5341	1497
2L_1	944130	948951	R2_plus_md_q30_peak_490d	909	2.29799	92.2125	90.9231	2108
2L_1	944130	948951	R2_plus_md_q30_peak_490e	1103	2.45198	111.845	110.365	2317
2L_1	944130	948951	R2_plus_md_q30_peak_490f	267	1.64946	27.4682	26.7141	2974
2L_1	944130	948951	R2_plus_md_q30_peak_490g	476	1.89821	48.5639	47.6508	3568
2L_1	944130	948951	R2_plus_md_q30_peak_490h	343	1.74719	35.1469	34.3356	4024
2L_1	944130	948951	R2_plus_md_q30_peak_490i	457	1.87749	46.6156	45.7175	4496
2L_1	944130	948951	R2_plus_md_q30_peak_490j	584	2.00778	59.4026	58.4036	4620
2L_1	949111	950392	R2_plus_md_q30_peak_491a	542	1.96633	55.1965	54.2313	353
2L_1	949111	950392	R2_plus_md_q30_peak_491b	786	2.19435	79.8425	78.6667	891
2L_1	950557	951327	R2_plus_md_q30_peak_492a	642	2.06405	65.3106	64.2626	205
2L_1	950557	951327	R2_plus_md_q30_peak_492b	557	1.98113	56.6843	55.7071	582
2L_1	951598	951938	R2_plus_md_q30_peak_493	321	1.72053	32.9722	32.1771	153
2L_1	953133	953952	R2_plus_md_q30_peak_494a	403	1.81826	41.2336	40.3767	190
2L_1	953133	953952	R2_plus_md_q30_peak_494b	398	1.81234	40.7107	39.8578	655
2L_1	954357	954856	R2_plus_md_q30_peak_495	1791	2.92876	181.244	179.106	261
2L_1	956212	957081	R2_plus_md_q30_peak_496a	406	1.82122	41.496	40.6372	183
2L_1	956212	957081	R2_plus_md_q30_peak_496b	793	2.20027	80.5306	79.3485	660
2L_1	957708	959526	R2_plus_md_q30_peak_497a	1012	2.38091	102.602	101.213	267
2L_1	957708	959526	R2_plus_md_q30_peak_497b	406	1.82122	41.496	40.6372	817
2L_1	957708	959526	R2_plus_md_q30_peak_497c	590	2.01371	60.0138	59.0097	1271
2L_1	957708	959526	R2_plus_md_q30_peak_497d	438	1.85676	44.7004	43.8172	1674
2L_1	960706	962163	R2_plus_md_q30_peak_498a	982	2.35722	99.5899	98.2301	209
2L_1	960706	962163	R2_plus_md_q30_peak_498b	536	1.9604	54.6058	53.6453	854
2L_1	960706	962163	R2_plus_md_q30_peak_498c	645	2.06701	65.6279	64.5773	1281
2L_1	962372	963476	R2_plus_md_q30_peak_499a	605	2.02851	61.553	60.5363	226
2L_1	962372	963476	R2_plus_md_q30_peak_499b	642	2.06405	65.3106	64.2626	353
2L_1	962372	963476	R2_plus_md_q30_peak_499c	827	2.22988	84.0048	82.7912	895
2L_1	964031	964581	R2_plus_md_q30_peak_500	1049	2.41053	106.416	104.99	216
2L_1	964989	965775	R2_plus_md_q30_peak_501a	869	2.26542	88.2496	86.9972	245
2L_1	964989	965775	R2_plus_md_q30_peak_501b	664	2.08478	67.5441	66.4772	480
2L_1	966611	967084	R2_plus_md_q30_peak_502	1154	2.49048	116.977	115.447	245
2L_1	967549	968163	R2_plus_md_q30_peak_503a	30	1.19342	3.61278	3.06361	24
2L_1	967549	968163	R2_plus_md_q30_peak_503b	510	1.93375	51.9806	51.0408	259
2L_1	967549	968163	R2_plus_md_q30_peak_503c	499	1.92191	50.831	49.9002	369
2L_1	968470	968804	R2_plus_md_q30_peak_504	539	1.96336	54.9008	53.938	168
2L_1	969502	970153	R2_plus_md_q30_peak_505a	487	1.91006	49.6921	48.7702	151
2L_1	969502	970153	R2_plus_md_q30_peak_505b	551	1.97521	56.0871	55.1148	411
2L_1	972243	973215	R2_plus_md_q30_peak_506a	661	2.08182	67.2231	66.1589	221
2L_1	972243	973215	R2_plus_md_q30_peak_506b	1162	2.4964	117.774	116.236	745
2L_1	973519	974046	R2_plus_md_q30_peak_507	1635	2.82807	165.575	163.575	242
2L_1	974627	975128	R2_plus_md_q30_peak_508	759	2.17066	77.1143	75.9632	262
2L_1	977200	978898	R2_plus_md_q30_peak_509a	545	1.96929	55.4928	54.5252	155
2L_1	977200	978898	R2_plus_md_q30_peak_509b	199	1.55174	20.6306	19.928	612
2L_1	977200	978898	R2_plus_md_q30_peak_509c	203	1.55766	21.0203	20.3147	1112
2L_1	977200	978898	R2_plus_md_q30_peak_509d	424	1.84195	43.3531	42.4802	1497
2L_1	979345	979777	R2_plus_md_q30_peak_510	408	1.82418	41.7593	40.8984	248
2L_1	980042	980667	R2_plus_md_q30_peak_511a	72	1.31483	7.86211	7.26634	69
2L_1	980042	980667	R2_plus_md_q30_peak_511b	173	1.51028	17.9959	17.3137	350
2L_1	980042	980667	R2_plus_md_q30_peak_511c	187	1.53397	19.4816	18.7878	491
2L_1	981082	981810	R2_plus_md_q30_peak_512a	20	1.15492	2.61471	2.0794	58
2L_1	981082	981810	R2_plus_md_q30_peak_512b	716	2.13216	72.7616	71.6494	513
2L_1	982011	984090	R2_plus_md_q30_peak_513a	1162	2.4964	117.774	116.236	317
2L_1	982011	984090	R2_plus_md_q30_peak_513b	617	2.04036	62.7954	61.7684	988
2L_1	982011	984090	R2_plus_md_q30_peak_513c	674	2.09366	68.5104	67.4353	1205
2L_1	982011	984090	R2_plus_md_q30_peak_513d	869	2.26542	88.2496	86.9972	1472
2L_1	982011	984090	R2_plus_md_q30_peak_513e	516	1.93967	52.5595	51.6151	1817
2L_1	984289	985968	R2_plus_md_q30_peak_514a	1250	2.56155	126.68	125.054	282
2L_1	984289	985968	R2_plus_md_q30_peak_514b	350	1.75607	35.8852	35.0684	731
2L_1	984289	985968	R2_plus_md_q30_peak_514c	1446	2.70074	146.511	144.69	1218
2L_1	986645	988045	R2_plus_md_q30_peak_515a	1485	2.72739	150.429	148.571	525
2L_1	986645	988045	R2_plus_md_q30_peak_515b	869	2.26542	88.2496	86.9972	1051
2L_1	988652	989917	R2_plus_md_q30_peak_516a	584	2.00778	59.4026	58.4036	218
2L_1	988652	989917	R2_plus_md_q30_peak_516b	862	2.2595	87.5366	86.2908	571
2L_1	990070	990697	R2_plus_md_q30_peak_517	487	1.91006	49.6921	48.7702	437
2L_1	990855	992152	R2_plus_md_q30_peak_518a	786	2.19435	79.8425	78.6667	496
2L_1	990855	992152	R2_plus_md_q30_peak_518b	1266	2.5734	128.326	126.683	1074
2L_1	992434	993125	R2_plus_md_q30_peak_519	1676	2.85473	169.672	167.636	251
2L_1	993408	993744	R2_plus_md_q30_peak_520	479	1.90118	48.845	47.9297	162
2L_1	993869	994818	R2_plus_md_q30_peak_521a	465	1.88637	47.4465	46.542	235
2L_1	993869	994818	R2_plus_md_q30_peak_521b	353	1.75903	36.1326	35.3141	499
2L_1	993869	994818	R2_plus_md_q30_peak_521c	37	1.21711	4.31168	3.7538	867
2L_1	995319	995535	R2_plus_md_q30_peak_522	125	1.42736	13.224	12.5804	103
2L_1	996000	996607	R2_plus_md_q30_peak_523	1362	2.64151	137.941	136.204	339
2L_1	998058	998451	R2_plus_md_q30_peak_524	490	1.91302	49.9759	49.0517	224
2L_1	998961	999858	R2_plus_md_q30_peak_525a	578	2.00186	58.7942	57.8	174
2L_1	998961	999858	R2_plus_md_q30_peak_525b	756	2.1677	76.776	75.6279	599
2L_1	1000381	1002123	R2_plus_md_q30_peak_526a	1123	2.46679	113.808	112.309	215
2L_1	1000381	1002123	R2_plus_md_q30_peak_526b	1649	2.83696	166.936	164.925	951
2L_1	1000381	1002123	R2_plus_md_q30_peak_526c	827	2.22988	84.0048	82.7912	1460
2L_1	1002337	1003956	R2_plus_md_q30_peak_527a	1019	2.38683	103.361	101.964	243
2L_1	1002337	1003956	R2_plus_md_q30_peak_527b	709	2.12624	72.1008	70.9945	732
2L_1	1002337	1003956	R2_plus_md_q30_peak_527c	343	1.74719	35.1469	34.3356	1305
2L_1	1005385	1006009	R2_plus_md_q30_peak_528a	319	1.71757	32.7342	31.9409	184
2L_1	1005385	1006009	R2_plus_md_q30_peak_528b	180	1.52213	18.7321	18.0442	426
2L_1	1006826	1007211	R2_plus_md_q30_peak_529	237	1.608	24.462	23.7304	219
2L_1	1015712	1017547	R2_plus_md_q30_peak_530a	920	2.30688	93.305	92.0053	335
2L_1	1015712	1017547	R2_plus_md_q30_peak_530b	952	2.33353	96.6124	95.2812	835
2L_1	1015712	1017547	R2_plus_md_q30_peak_530c	779	2.18843	79.157	77.9874	1641
2L_1	1018265	1019479	R2_plus_md_q30_peak_531a	1057	2.41645	107.185	105.751	215
2L_1	1018265	1019479	R2_plus_md_q30_peak_531b	1076	2.43125	109.117	107.665	527
2L_1	1018265	1019479	R2_plus_md_q30_peak_531c	1146	2.48456	116.182	114.659	774
2L_1	1018265	1019479	R2_plus_md_q30_peak_531d	1076	2.43125	109.117	107.665	929
2L_1	1019936	1020810	R2_plus_md_q30_peak_532a	713	2.1292	72.431	71.3217	282
2L_1	1019936	1020810	R2_plus_md_q30_peak_532b	927	2.3128	94.0359	92.7293	613
2L_1	1021029	1022929	R2_plus_md_q30_peak_533a	891	2.28319	90.4027	89.1304	226
2L_1	1021029	1022929	R2_plus_md_q30_peak_533b	796	2.20323	80.8752	79.69	621
2L_1	1021029	1022929	R2_plus_md_q30_peak_533c	593	2.01667	60.3204	59.3138	1158
2L_1	1021029	1022929	R2_plus_md_q30_peak_533d	803	2.20915	81.5666	80.3752	1286
2L_1	1021029	1022929	R2_plus_md_q30_peak_533e	333	1.73534	34.173	33.3689	1588
2L_1	1023232	1025894	R2_plus_md_q30_peak_534a	898	2.28911	91.1248	89.8457	422
2L_1	1023232	1025894	R2_plus_md_q30_peak_534b	513	1.93671	52.2697	51.3277	1169
2L_1	1023232	1025894	R2_plus_md_q30_peak_534c	1295	2.59413	131.224	129.553	1545
2L_1	1023232	1025894	R2_plus_md_q30_peak_534d	1250	2.56155	126.68	125.054	2394
2L_1	1026047	1026699	R2_plus_md_q30_peak_535	1283	2.58524	129.979	128.32	255
2L_1	1037722	1038701	R2_plus_md_q30_peak_536a	125	1.42736	13.224	12.5804	134
2L_1	1037722	1038701	R2_plus_md_q30_peak_536b	90	1.35629	9.68352	9.07065	501
2L_1	1037722	1038701	R2_plus_md_q30_peak_536c	143	1.45994	15.0181	14.3597	835
2L_1	1041196	1041960	R2_plus_md_q30_peak_537a	912	2.30096	92.5759	91.2832	176
2L_1	1041196	1041960	R2_plus_md_q30_peak_537b	1099	2.44902	111.454	109.978	574
2L_1	1043118	1043484	R2_plus_md_q30_peak_538	1027	2.39276	104.121	102.717	180
2L_1	1043998	1046503	R2_plus_md_q30_peak_539a	1653	2.83992	167.391	165.375	218
2L_1	1043998	1046503	R2_plus_md_q30_peak_539b	1726	2.8873	174.729	172.648	638
2L_1	1043998	1046503	R2_plus_md_q30_peak_539c	687	2.10551	69.8076	68.7213	1112
2L_1	1043998	1046503	R2_plus_md_q30_peak_539d	934	2.31872	94.7692	93.4557	1526
2L_1	1043998	1046503	R2_plus_md_q30_peak_539e	952	2.33353	96.6124	95.2812	1666
2L_1	1043998	1046503	R2_plus_md_q30_peak_539f	855	2.25357	86.8258	85.5865	1840
2L_1	1043998	1046503	R2_plus_md_q30_peak_539g	1080	2.43422	109.505	108.049	2058
2L_1	1046647	1048268	R2_plus_md_q30_peak_540a	723	2.13808	73.4247	72.3066	510
2L_1	1046647	1048268	R2_plus_md_q30_peak_540b	1404	2.67112	142.202	140.423	1329
2L_1	1048694	1049270	R2_plus_md_q30_peak_541	855	2.25357	86.8258	85.5865	198
2L_1	1050200	1050754	R2_plus_md_q30_peak_542	178	1.51916	18.5468	17.8603	257
2L_1	1051230	1052706	R2_plus_md_q30_peak_543a	869	2.26542	88.2496	86.9972	404
2L_1	1051230	1052706	R2_plus_md_q30_peak_543b	403	1.81826	41.2336	40.3767	789
2L_1	1051230	1052706	R2_plus_md_q30_peak_543c	568	1.99298	57.8861	56.8993	957
2L_1	1051230	1052706	R2_plus_md_q30_peak_543d	539	1.96336	54.9008	53.938	1064
2L_1	1051230	1052706	R2_plus_md_q30_peak_543e	655	2.07589	66.5831	65.5244	1270
2L_1	1053266	1054001	R2_plus_md_q30_peak_544	1608	2.81031	162.863	160.889	428
2L_1	1054318	1054662	R2_plus_md_q30_peak_545	390	1.80345	39.9316	39.0846	167
2L_1	1055434	1055876	R2_plus_md_q30_peak_546	841	2.24173	85.4106	84.1842	230
2L_1	1056735	1057077	R2_plus_md_q30_peak_547	648	2.06997	65.9456	64.8923	167
2L_1	1057501	1058144	R2_plus_md_q30_peak_548	960	2.33945	97.3535	96.0152	197
2L_1	1058455	1058624	R2_plus_md_q30_peak_549	64	1.2941	7.02094	6.43352	81
2L_1	1059250	1059728	R2_plus_md_q30_peak_550a	639	2.06109	64.994	63.9486	129
2L_1	1059250	1059728	R2_plus_md_q30_peak_550b	1061	2.41941	107.57	106.133	271
2L_1	1060307	1060943	R2_plus_md_q30_peak_551a	539	1.96336	54.9008	53.938	170
2L_1	1060307	1060943	R2_plus_md_q30_peak_551b	84	1.34148	9.01189	8.40519	551
2L_1	1061925	1063007	R2_plus_md_q30_peak_552a	873	2.26838	88.6072	87.3515	264
2L_1	1061925	1063007	R2_plus_md_q30_peak_552b	1754	2.90507	177.511	175.405	827
2L_1	1063454	1064787	R2_plus_md_q30_peak_553a	1560	2.77773	157.935	156.006	191
2L_1	1063454	1064787	R2_plus_md_q30_peak_553b	1932	3.0176	195.492	193.239	944
2L_1	1065184	1065653	R2_plus_md_q30_peak_554	363	1.77088	37.1299	36.304	290
2L_1	1066201	1066674	R2_plus_md_q30_peak_555	321	1.72053	32.9722	32.1771	186
2L_1	1066922	1067336	R2_plus_md_q30_peak_556	1138	2.47864	115.389	113.874	201
2L_1	1067863	1069041	R2_plus_md_q30_peak_557a	1000	2.37203	101.469	100.091	555
2L_1	1067863	1069041	R2_plus_md_q30_peak_557b	1099	2.44902	111.454	109.978	870
2L_1	1069497	1070169	R2_plus_md_q30_peak_558a	709	2.12624	72.1008	70.9945	200
2L_1	1069497	1070169	R2_plus_md_q30_peak_558b	542	1.96633	55.1965	54.2313	365
2L_1	1070573	1071470	R2_plus_md_q30_peak_559a	1182	2.51121	119.777	118.219	206
2L_1	1070573	1071470	R2_plus_md_q30_peak_559b	693	2.11143	70.4599	69.3679	533
2L_1	1073363	1074264	R2_plus_md_q30_peak_560	927	2.3128	94.0359	92.7293	499
2L_1	1074399	1075221	R2_plus_md_q30_peak_561a	596	2.01963	60.6275	59.6184	350
2L_1	1074399	1075221	R2_plus_md_q30_peak_561b	32	1.19934	3.78143	3.23009	742
2L_1	1076007	1076664	R2_plus_md_q30_peak_562	1324	2.61486	134.147	132.447	443
2L_1	1077121	1078064	R2_plus_md_q30_peak_563a	375	1.78568	38.3926	37.5572	114
2L_1	1077121	1078064	R2_plus_md_q30_peak_563b	513	1.93671	52.2697	51.3277	699
2L_1	1078500	1078861	R2_plus_md_q30_peak_564	293	1.685	30.1658	29.3915	196
2L_1	1079277	1080066	R2_plus_md_q30_peak_565a	487	1.91006	49.6921	48.7702	245
2L_1	1079277	1080066	R2_plus_md_q30_peak_565b	345	1.75015	35.3922	34.5792	555
2L_1	1082406	1084279	R2_plus_md_q30_peak_566a	742	2.15585	75.4283	74.2923	249
2L_1	1082406	1084279	R2_plus_md_q30_peak_566b	742	2.15585	75.4283	74.2923	449
2L_1	1082406	1084279	R2_plus_md_q30_peak_566c	1551	2.77181	157.045	155.124	913
2L_1	1082406	1084279	R2_plus_md_q30_peak_566d	490	1.91302	49.9759	49.0517	1617
2L_1	1085466	1085950	R2_plus_md_q30_peak_567a	438	1.85676	44.7004	43.8172	171
2L_1	1085466	1085950	R2_plus_md_q30_peak_567b	269	1.65242	27.6889	26.9332	310
2L_1	1086205	1086332	R2_plus_md_q30_peak_568	57	1.27633	6.3372	5.75679	64
2L_1	1086965	1087461	R2_plus_md_q30_peak_569	519	1.94263	52.8498	51.9032	299
2L_1	1088089	1088372	R2_plus_md_q30_peak_570	324	1.7235	33.2108	32.4139	157
2L_1	1089524	1089766	R2_plus_md_q30_peak_571	207	1.56358	21.413	20.7045	120
2L_1	1090271	1090724	R2_plus_md_q30_peak_572	891	2.28319	90.4027	89.1304	212
2L_1	1091107	1092734	R2_plus_md_q30_peak_573a	909	2.29799	92.2125	90.9231	204
2L_1	1091107	1092734	R2_plus_md_q30_peak_573b	171	1.50732	17.8141	17.1333	755
2L_1	1091107	1092734	R2_plus_md_q30_peak_573c	393	1.80641	40.1906	39.3417	1051
2L_1	1091107	1092734	R2_plus_md_q30_peak_573d	275	1.66131	28.3552	27.5945	1327
2L_1	1092995	1093856	R2_plus_md_q30_peak_574a	416	1.83307	42.5532	41.6863	288
2L_1	1092995	1093856	R2_plus_md_q30_peak_574b	201	1.5547	20.8251	20.1209	755
2L_1	1094196	1094595	R2_plus_md_q30_peak_575	729	2.14401	74.0902	72.9662	191
2L_1	1095266	1095564	R2_plus_md_q30_peak_576	133	1.44217	14.0263	13.376	171
2L_1	1096115	1096423	R2_plus_md_q30_peak_577	284	1.67315	29.2543	28.4869	126
2L_1	1096907	1097614	R2_plus_md_q30_peak_578a	284	1.67315	29.2543	28.4869	199
2L_1	1096907	1097614	R2_plus_md_q30_peak_578b	446	1.86564	45.5171	44.6275	523
2L_1	1098740	1098943	R2_plus_md_q30_peak_579	103	1.38294	10.9501	10.3259	94
2L_1	1099818	1100170	R2_plus_md_q30_peak_580	661	2.08182	67.2231	66.1589	184
2L_1	1100492	1101060	R2_plus_md_q30_peak_581	1065	2.42237	107.957	106.515	353
2L_1	1102912	1103139	R2_plus_md_q30_peak_582	241	1.61393	24.882	24.1472	120
2L_1	1108610	1109643	R2_plus_md_q30_peak_583a	411	1.82714	42.0232	41.1603	306
2L_1	1108610	1109643	R2_plus_md_q30_peak_583b	554	1.97817	56.3854	55.4106	784
2L_1	1109877	1110505	R2_plus_md_q30_peak_584a	427	1.84491	43.6213	42.7463	157
2L_1	1109877	1110505	R2_plus_md_q30_peak_584b	76	1.32372	8.23691	7.63753	517
2L_1	1110950	1111214	R2_plus_md_q30_peak_585	317	1.71461	32.4969	31.7054	140
2L_1	1111639	1113582	R2_plus_md_q30_peak_586a	119	1.41552	12.598	11.9596	175
2L_1	1111639	1113582	R2_plus_md_q30_peak_586b	254	1.63169	26.1612	25.4169	575
2L_1	1111639	1113582	R2_plus_md_q30_peak_586c	368	1.7768	37.6328	36.8031	1252
2L_1	1111639	1113582	R2_plus_md_q30_peak_586d	448	1.8686	45.7907	44.899	1765
2L_1	1114475	1117611	R2_plus_md_q30_peak_587a	1107	2.45495	112.237	110.753	254
2L_1	1114475	1117611	R2_plus_md_q30_peak_587b	891	2.28319	90.4027	89.1304	672
2L_1	1114475	1117611	R2_plus_md_q30_peak_587c	1092	2.4431	110.673	109.204	1225
2L_1	1114475	1117611	R2_plus_md_q30_peak_587d	1107	2.45495	112.237	110.753	1704
2L_1	1114475	1117611	R2_plus_md_q30_peak_587e	909	2.29799	92.2125	90.9231	2527
2L_1	1114475	1117611	R2_plus_md_q30_peak_587f	687	2.10551	69.8076	68.7213	2937
2L_1	1117933	1118667	R2_plus_md_q30_peak_588	1918	3.00871	194.05	191.808	326
2L_1	1119395	1119885	R2_plus_md_q30_peak_589	1146	2.48456	116.182	114.659	222
2L_1	1120083	1120365	R2_plus_md_q30_peak_590	224	1.59024	23.2208	22.4985	157
2L_1	1121661	1121942	R2_plus_md_q30_peak_591	336	1.7383	34.4153	33.6095	135
2L_1	1122685	1123599	R2_plus_md_q30_peak_592a	443	1.86268	45.2441	44.3567	177
2L_1	1122685	1123599	R2_plus_md_q30_peak_592b	1279	2.58228	129.565	127.91	455
2L_1	1123784	1124078	R2_plus_md_q30_peak_593	267	1.64946	27.4682	26.7141	159
2L_1	1125918	1126756	R2_plus_md_q30_peak_594a	709	2.12624	72.1008	70.9945	229
2L_1	1125918	1126756	R2_plus_md_q30_peak_594b	1366	2.64447	138.365	136.623	603
2L_1	1127150	1127646	R2_plus_md_q30_peak_595	993	2.36611	100.715	99.3448	235
2L_1	1128478	1128996	R2_plus_md_q30_peak_596	930	2.31576	94.4024	93.0923	290
2L_1	1129998	1130364	R2_plus_md_q30_peak_597	401	1.8153	40.9718	40.1169	154
2L_1	1130578	1131099	R2_plus_md_q30_peak_598	1242	2.55563	125.86	124.242	271
2L_1	1131235	1131634	R2_plus_md_q30_peak_599	457	1.87749	46.6156	45.7175	199
2L_1	1132658	1133376	R2_plus_md_q30_peak_600a	1170	2.50233	118.574	117.028	233
2L_1	1132658	1133376	R2_plus_md_q30_peak_600b	749	2.16177	76.1009	74.9589	496
2L_1	1134177	1137826	R2_plus_md_q30_peak_601a	1703	2.87249	172.424	170.363	431
2L_1	1134177	1137826	R2_plus_md_q30_peak_601b	448	1.8686	45.7907	44.899	1323
2L_1	1134177	1137826	R2_plus_md_q30_peak_601c	810	2.21508	82.2604	81.0627	1621
2L_1	1134177	1137826	R2_plus_md_q30_peak_601d	574	1.9989	58.4908	57.4991	2273
2L_1	1134177	1137826	R2_plus_md_q30_peak_601e	545	1.96929	55.4928	54.5252	2463
2L_1	1134177	1137826	R2_plus_md_q30_peak_601f	501	1.92487	51.1175	50.1844	3016
2L_1	1134177	1137826	R2_plus_md_q30_peak_601g	746	2.15881	75.7643	74.6253	3253
2L_1	1138098	1138718	R2_plus_md_q30_peak_602a	365	1.77384	37.381	36.5531	176
2L_1	1138098	1138718	R2_plus_md_q30_peak_602b	38	1.22007	4.40361	3.84462	569
2L_1	1139261	1140952	R2_plus_md_q30_peak_603a	1053	2.41349	106.8	105.37	847
2L_1	1139261	1140952	R2_plus_md_q30_peak_603b	1174	2.50529	118.974	117.424	1456
2L_1	1141872	1142982	R2_plus_md_q30_peak_604a	1582	2.79254	160.168	158.219	240
2L_1	1141872	1142982	R2_plus_md_q30_peak_604b	967	2.34538	98.0969	96.7515	766
2L_1	1143300	1144479	R2_plus_md_q30_peak_605a	1353	2.63559	137.094	135.366	317
2L_1	1143300	1144479	R2_plus_md_q30_peak_605b	1366	2.64447	138.365	136.623	576
2L_1	1144865	1145721	R2_plus_md_q30_peak_606a	974	2.3513	98.8423	97.4896	190
2L_1	1144865	1145721	R2_plus_md_q30_peak_606b	510	1.93375	51.9806	51.0408	694
2L_1	1146025	1146576	R2_plus_md_q30_peak_607	1767	2.91395	178.908	176.79	296
2L_1	1146848	1147793	R2_plus_md_q30_peak_608	1076	2.43125	109.117	107.665	220
2L_1	1149480	1149744	R2_plus_md_q30_peak_609	264	1.6465	27.2485	26.496	118
2L_1	1150458	1150630	R2_plus_md_q30_peak_610	125	1.42736	13.224	12.5804	82
2L_1	1151015	1151886	R2_plus_md_q30_peak_611a	759	2.17066	77.1143	75.9632	255
2L_1	1151015	1151886	R2_plus_md_q30_peak_611b	1072	2.42829	108.73	107.281	668
2L_1	1152656	1154002	R2_plus_md_q30_peak_612a	769	2.17954	78.133	76.9727	397
2L_1	1152656	1154002	R2_plus_md_q30_peak_612b	457	1.87749	46.6156	45.7175	852
2L_1	1152656	1154002	R2_plus_md_q30_peak_612c	317	1.71461	32.4969	31.7054	1211
2L_1	1154969	1155151	R2_plus_md_q30_peak_613	145	1.4629	15.1864	14.5266	88
2L_1	1155843	1157121	R2_plus_md_q30_peak_614a	783	2.19139	79.4996	78.3268	223
2L_1	1155843	1157121	R2_plus_md_q30_peak_614b	986	2.36018	99.9646	98.6012	943
2L_1	1157658	1158216	R2_plus_md_q30_peak_615a	527	1.95152	53.7249	52.7714	228
2L_1	1157658	1158216	R2_plus_md_q30_peak_615b	530	1.95448	54.0179	53.0621	322
2L_1	1158386	1158845	R2_plus_md_q30_peak_616a	127	1.43032	13.3826	12.7377	131
2L_1	1158386	1158845	R2_plus_md_q30_peak_616b	101	1.37998	10.8058	10.1828	345
2L_1	1160130	1162636	R2_plus_md_q30_peak_617a	510	1.93375	51.9806	51.0408	410
2L_1	1160130	1162636	R2_plus_md_q30_peak_617b	898	2.28911	91.1248	89.8457	1343
2L_1	1160130	1162636	R2_plus_md_q30_peak_617c	807	2.21212	81.9134	80.7188	1865
2L_1	1160130	1162636	R2_plus_md_q30_peak_617d	652	2.07293	66.264	65.208	2147
2L_1	1162986	1163999	R2_plus_md_q30_peak_618	1053	2.41349	106.8	105.37	434
2L_1	1164322	1165999	R2_plus_md_q30_peak_619a	636	2.05813	64.6779	63.6353	181
2L_1	1164322	1165999	R2_plus_md_q30_peak_619b	709	2.12624	72.1008	70.9945	709
2L_1	1164322	1165999	R2_plus_md_q30_peak_619c	1142	2.4816	115.785	114.266	1389
2L_1	1166295	1166944	R2_plus_md_q30_peak_620a	303	1.69684	31.0892	30.3081	162
2L_1	1166295	1166944	R2_plus_md_q30_peak_620b	536	1.9604	54.6058	53.6453	408
2L_1	1167081	1168087	R2_plus_md_q30_peak_621a	810	2.21508	82.2604	81.0627	219
2L_1	1167081	1168087	R2_plus_md_q30_peak_621b	307	1.70277	31.5554	30.7708	857
2L_1	1168619	1168755	R2_plus_md_q30_peak_622	43	1.23488	4.87806	4.31355	64
2L_1	1168936	1169816	R2_plus_md_q30_peak_623	1357	2.63855	137.517	135.784	464
2L_1	1179138	1179675	R2_plus_md_q30_peak_624	1030	2.39572	104.502	103.095	282
2L_1	1181119	1181400	R2_plus_md_q30_peak_625	419	1.83603	42.819	41.9502	157
2L_1	1182987	1183250	R2_plus_md_q30_peak_626	209	1.56655	21.6107	20.9006	136
2L_1	1184422	1184645	R2_plus_md_q30_peak_627	264	1.6465	27.2485	26.496	111
2L_1	1184993	1186783	R2_plus_md_q30_peak_628a	713	2.1292	72.431	71.3217	316
2L_1	1184993	1186783	R2_plus_md_q30_peak_628b	683	2.10255	69.4823	68.3988	483
2L_1	1184993	1186783	R2_plus_md_q30_peak_628c	648	2.06997	65.9456	64.8923	632
2L_1	1184993	1186783	R2_plus_md_q30_peak_628d	680	2.09959	69.1578	68.0772	1075
2L_1	1184993	1186783	R2_plus_md_q30_peak_628e	786	2.19435	79.8425	78.6667	1233
2L_1	1184993	1186783	R2_plus_md_q30_peak_628f	636	2.05813	64.6779	63.6353	1596
2L_1	1187549	1189046	R2_plus_md_q30_peak_629a	355	1.76199	36.3809	35.5605	283
2L_1	1187549	1189046	R2_plus_md_q30_peak_629b	499	1.92191	50.831	49.9002	622
2L_1	1187549	1189046	R2_plus_md_q30_peak_629c	1103	2.45198	111.845	110.365	1126
2L_1	1189251	1190207	R2_plus_md_q30_peak_630	762	2.17362	77.4534	76.2993	216
2L_1	1190607	1191066	R2_plus_md_q30_peak_631	298	1.69092	30.6261	29.8484	225
2L_1	1191584	1193412	R2_plus_md_q30_peak_632a	674	2.09366	68.5104	67.4353	436
2L_1	1191584	1193412	R2_plus_md_q30_peak_632b	723	2.13808	73.4247	72.3066	556
2L_1	1191584	1193412	R2_plus_md_q30_peak_632c	605	2.02851	61.553	60.5363	1053
2L_1	1191584	1193412	R2_plus_md_q30_peak_632d	834	2.23581	84.7067	83.4867	1261
2L_1	1193775	1194776	R2_plus_md_q30_peak_633a	1258	2.56748	127.502	125.867	215
2L_1	1193775	1194776	R2_plus_md_q30_peak_633b	1591	2.79846	161.065	159.107	751
2L_1	1195170	1196293	R2_plus_md_q30_peak_634a	479	1.90118	48.845	47.9297	170
2L_1	1195170	1196293	R2_plus_md_q30_peak_634b	241	1.61393	24.882	24.1472	914
2L_1	1198403	1199122	R2_plus_md_q30_peak_635	1015	2.38387	102.981	101.589	375
2L_1	1199340	1203056	R2_plus_md_q30_peak_636a	545	1.96929	55.4928	54.5252	249
2L_1	1199340	1203056	R2_plus_md_q30_peak_636b	1170	2.50233	118.574	117.028	1263
2L_1	1199340	1203056	R2_plus_md_q30_peak_636c	993	2.36611	100.715	99.3448	1767
2L_1	1199340	1203056	R2_plus_md_q30_peak_636d	233	1.60208	24.0451	23.3166	2356
2L_1	1199340	1203056	R2_plus_md_q30_peak_636e	443	1.86268	45.2441	44.3567	2821
2L_1	1199340	1203056	R2_plus_md_q30_peak_636f	891	2.28319	90.4027	89.1304	3498
2L_1	1203403	1203677	R2_plus_md_q30_peak_637	373	1.78272	38.1387	37.3052	140
2L_1	1204194	1206108	R2_plus_md_q30_peak_638a	252	1.62873	25.946	25.2033	279
2L_1	1204194	1206108	R2_plus_md_q30_peak_638b	271	1.65539	27.9103	27.1529	423
2L_1	1204194	1206108	R2_plus_md_q30_peak_638c	430	1.84787	43.8899	43.0128	836
2L_1	1204194	1206108	R2_plus_md_q30_peak_638d	800	2.20619	81.2207	80.0324	1542
2L_1	1206233	1209375	R2_plus_md_q30_peak_639a	106	1.38887	11.2415	10.6148	145
2L_1	1206233	1209375	R2_plus_md_q30_peak_639b	203	1.55766	21.0203	20.3147	501
2L_1	1206233	1209375	R2_plus_md_q30_peak_639c	1068	2.42533	108.343	106.898	988
2L_1	1206233	1209375	R2_plus_md_q30_peak_639d	454	1.87452	46.3399	45.444	1603
2L_1	1206233	1209375	R2_plus_md_q30_peak_639e	280	1.66723	28.8033	28.0393	1887
2L_1	1206233	1209375	R2_plus_md_q30_peak_639f	726	2.14104	73.7571	72.636	2351
2L_1	1206233	1209375	R2_plus_md_q30_peak_639g	459	1.88045	46.8919	45.9917	2702
2L_1	1210398	1211326	R2_plus_md_q30_peak_640a	566	1.99002	57.5847	56.6003	185
2L_1	1210398	1211326	R2_plus_md_q30_peak_640b	639	2.06109	64.994	63.9486	357
2L_1	1210398	1211326	R2_plus_md_q30_peak_640c	690	2.10847	70.1333	69.0442	739
2L_1	1211599	1211894	R2_plus_md_q30_peak_641	465	1.88637	47.4465	46.542	143
2L_1	1212984	1213737	R2_plus_md_q30_peak_642	419	1.83603	42.819	41.9502	574
2L_1	1214442	1216882	R2_plus_md_q30_peak_643a	336	1.7383	34.4153	33.6095	162
2L_1	1214442	1216882	R2_plus_md_q30_peak_643b	633	2.05517	64.3627	63.3226	481
2L_1	1214442	1216882	R2_plus_md_q30_peak_643c	817	2.221	82.9564	81.7524	1163
2L_1	1214442	1216882	R2_plus_md_q30_peak_643d	700	2.11735	71.1144	70.0167	1536
2L_1	1214442	1216882	R2_plus_md_q30_peak_643e	599	2.02259	60.9354	59.9238	1849
2L_1	1214442	1216882	R2_plus_md_q30_peak_643f	519	1.94263	52.8498	51.9032	2225
2L_1	1217612	1218156	R2_plus_md_q30_peak_644	427	1.84491	43.6213	42.7463	329
2L_1	1218394	1218821	R2_plus_md_q30_peak_645	1170	2.50233	118.574	117.028	204
2L_1	1219514	1221219	R2_plus_md_q30_peak_646a	1653	2.83992	167.391	165.375	350
2L_1	1219514	1221219	R2_plus_md_q30_peak_646b	1042	2.4046	105.649	104.23	873
2L_1	1219514	1221219	R2_plus_md_q30_peak_646c	677	2.09662	68.8339	67.756	1454
2L_1	1221449	1221867	R2_plus_md_q30_peak_647	866	2.26246	87.8929	86.6438	203
2L_1	1222065	1223585	R2_plus_md_q30_peak_648a	1119	2.46383	113.414	111.919	239
2L_1	1222065	1223585	R2_plus_md_q30_peak_648b	626	2.04924	63.7338	62.699	517
2L_1	1222065	1223585	R2_plus_md_q30_peak_648c	617	2.04036	62.7954	61.7684	654
2L_1	1222065	1223585	R2_plus_md_q30_peak_648d	476	1.89821	48.5639	47.6508	1271
2L_1	1223711	1225179	R2_plus_md_q30_peak_649a	655	2.07589	66.5831	65.5244	533
2L_1	1223711	1225179	R2_plus_md_q30_peak_649b	790	2.19731	80.1863	79.0074	791
2L_1	1223711	1225179	R2_plus_md_q30_peak_649c	596	2.01963	60.6275	59.6184	1069
2L_1	1223711	1225179	R2_plus_md_q30_peak_649d	642	2.06405	65.3106	64.2626	1253
2L_1	1225664	1226253	R2_plus_md_q30_peak_650a	89	1.35333	9.54728	8.93565	139
2L_1	1225664	1226253	R2_plus_md_q30_peak_650b	128	1.43329	13.5423	12.896	321
2L_1	1227133	1227438	R2_plus_md_q30_peak_651	749	2.16177	76.1009	74.9589	157
2L_1	1228060	1228208	R2_plus_md_q30_peak_652	101	1.37998	10.8058	10.1828	69
2L_1	1229789	1229958	R2_plus_md_q30_peak_653	58	1.2793	6.44871	5.86714	78
2L_1	1231331	1232832	R2_plus_md_q30_peak_654a	800	2.20619	81.2207	80.0324	299
2L_1	1231331	1232832	R2_plus_md_q30_peak_654b	1095	2.44606	111.063	109.591	802
2L_1	1231331	1232832	R2_plus_md_q30_peak_654c	982	2.35722	99.5899	98.2301	1281
2L_1	1235575	1236239	R2_plus_md_q30_peak_655	1068	2.42533	108.343	106.898	419
2L_1	1236839	1238002	R2_plus_md_q30_peak_656a	1186	2.51417	120.179	118.617	306
2L_1	1236839	1238002	R2_plus_md_q30_peak_656b	1345	2.62966	136.25	134.529	859
2L_1	1238274	1238684	R2_plus_md_q30_peak_657a	138	1.45105	14.5182	13.8639	131
2L_1	1238274	1238684	R2_plus_md_q30_peak_657b	101	1.37998	10.8058	10.1828	338
2L_1	1238980	1239309	R2_plus_md_q30_peak_658	945	2.32761	95.8734	94.5493	159
2L_1	1239771	1240819	R2_plus_md_q30_peak_659a	1918	3.00871	194.05	191.808	210
2L_1	1239771	1240819	R2_plus_md_q30_peak_659b	1464	2.71258	148.248	146.41	829
2L_1	1241761	1242386	R2_plus_md_q30_peak_660a	1000	2.37203	101.469	100.091	232
2L_1	1241761	1242386	R2_plus_md_q30_peak_660b	1046	2.40756	106.032	104.61	338
2L_1	1242926	1243204	R2_plus_md_q30_peak_661	355	1.76199	36.3809	35.5605	152
2L_1	1243727	1244643	R2_plus_md_q30_peak_662a	1111	2.45791	112.629	111.141	301
2L_1	1243727	1244643	R2_plus_md_q30_peak_662b	1008	2.37795	102.224	100.839	460
2L_1	1245292	1245638	R2_plus_md_q30_peak_663	614	2.0374	62.4838	61.4594	175
2L_1	1245994	1246341	R2_plus_md_q30_peak_664	340	1.74423	34.9024	34.0929	202
2L_1	1246823	1247108	R2_plus_md_q30_peak_665	176	1.5162	18.3623	17.6772	143
2L_1	1247232	1247619	R2_plus_md_q30_peak_666	719	2.13512	73.093	71.9778	212
2L_1	1248659	1249110	R2_plus_md_q30_peak_667	661	2.08182	67.2231	66.1589	236
2L_1	1249948	1250100	R2_plus_md_q30_peak_668	77	1.32668	8.36372	7.76313	67
2L_1	1251203	1251426	R2_plus_md_q30_peak_669	260	1.64058	26.8112	26.062	114
2L_1	1252330	1252485	R2_plus_md_q30_peak_670	100	1.37702	10.6622	10.0406	87
2L_1	1253130	1253343	R2_plus_md_q30_peak_671	106	1.38887	11.2415	10.6148	82
2L_1	1253657	1255176	R2_plus_md_q30_peak_672a	997	2.36907	101.092	99.7175	221
2L_1	1253657	1255176	R2_plus_md_q30_peak_672b	479	1.90118	48.845	47.9297	845
2L_1	1253657	1255176	R2_plus_md_q30_peak_672c	602	2.02555	61.2439	60.2298	955
2L_1	1253657	1255176	R2_plus_md_q30_peak_672d	157	1.48363	16.3888	15.7193	1402
2L_1	1255692	1255888	R2_plus_md_q30_peak_673	171	1.50732	17.8141	17.1333	107
2L_1	1256590	1257021	R2_plus_md_q30_peak_674	713	2.1292	72.431	71.3217	180
2L_1	1258093	1259613	R2_plus_md_q30_peak_675a	793	2.20027	80.5306	79.3485	182
2L_1	1258093	1259613	R2_plus_md_q30_peak_675b	533	1.95744	54.3114	53.3533	678
2L_1	1258093	1259613	R2_plus_md_q30_peak_675c	894	2.28615	90.7635	89.4877	1054
2L_1	1267565	1268128	R2_plus_md_q30_peak_676	912	2.30096	92.5759	91.2832	296
2L_1	1268329	1268832	R2_plus_md_q30_peak_677	855	2.25357	86.8258	85.5865	280
2L_1	1269629	1271281	R2_plus_md_q30_peak_678a	1126	2.46975	114.203	112.7	471
2L_1	1269629	1271281	R2_plus_md_q30_peak_678b	545	1.96929	55.4928	54.5252	1185
2L_1	1269629	1271281	R2_plus_md_q30_peak_678c	557	1.98113	56.6843	55.7071	1334
2L_1	1273050	1273575	R2_plus_md_q30_peak_679	1123	2.46679	113.808	112.309	272
2L_1	1273892	1274475	R2_plus_md_q30_peak_680	817	2.221	82.9564	81.7524	280
2L_1	1275193	1275551	R2_plus_md_q30_peak_681	551	1.97521	56.0871	55.1148	181
2L_1	1275700	1276747	R2_plus_md_q30_peak_682a	877	2.27134	88.9651	87.7061	294
2L_1	1275700	1276747	R2_plus_md_q30_peak_682b	566	1.99002	57.5847	56.6003	667
2L_1	1275700	1276747	R2_plus_md_q30_peak_682c	680	2.09959	69.1578	68.0772	862
2L_1	1277258	1277621	R2_plus_md_q30_peak_683	807	2.21212	81.9134	80.7188	175
2L_1	1277904	1278837	R2_plus_md_q30_peak_684a	1287	2.58821	130.394	128.73	210
2L_1	1277904	1278837	R2_plus_md_q30_peak_684b	1425	2.68593	144.35	142.551	683
2L_1	1279537	1282654	R2_plus_md_q30_peak_685a	1258	2.56748	127.502	125.867	235
2L_1	1279537	1282654	R2_plus_md_q30_peak_685b	776	2.18546	78.8151	77.6486	844
2L_1	1279537	1282654	R2_plus_md_q30_peak_685c	866	2.26246	87.8929	86.6438	1581
2L_1	1279537	1282654	R2_plus_md_q30_peak_685d	393	1.80641	40.1906	39.3417	2138
2L_1	1279537	1282654	R2_plus_md_q30_peak_685e	390	1.80345	39.9316	39.0846	2677
2L_1	1279537	1282654	R2_plus_md_q30_peak_685f	566	1.99002	57.5847	56.6003	2858
2L_1	1283122	1283894	R2_plus_md_q30_peak_686a	370	1.77976	37.8855	37.0539	320
2L_1	1283122	1283894	R2_plus_md_q30_peak_686b	155	1.48067	16.2144	15.5463	637
2L_1	1284264	1284605	R2_plus_md_q30_peak_687	820	2.22396	83.3053	82.0981	170
2L_1	1284983	1285269	R2_plus_md_q30_peak_688	88	1.35037	9.412	8.80161	166
2L_1	1285836	1286365	R2_plus_md_q30_peak_689	790	2.19731	80.1863	79.0074	262
2L_1	1288362	1288696	R2_plus_md_q30_peak_690	191	1.53989	19.8613	19.1646	222
2L_1	1290117	1290434	R2_plus_md_q30_peak_691	293	1.685	30.1658	29.3915	144
2L_1	1290684	1291206	R2_plus_md_q30_peak_692	941	2.32465	95.5048	94.1843	217
2L_1	1291769	1292046	R2_plus_md_q30_peak_693	305	1.69981	31.3219	30.5391	133
2L_1	1292941	1293959	R2_plus_md_q30_peak_694a	373	1.78272	38.1387	37.3052	177
2L_1	1292941	1293959	R2_plus_md_q30_peak_694b	536	1.9604	54.6058	53.6453	503
2L_1	1292941	1293959	R2_plus_md_q30_peak_694c	355	1.76199	36.3809	35.5605	681
2L_1	1292941	1293959	R2_plus_md_q30_peak_694d	427	1.84491	43.6213	42.7463	813
2L_1	1294823	1295119	R2_plus_md_q30_peak_695	448	1.8686	45.7907	44.899	151
2L_1	1295821	1296914	R2_plus_md_q30_peak_696a	608	2.03147	61.8627	60.8434	353
2L_1	1295821	1296914	R2_plus_md_q30_peak_696b	390	1.80345	39.9316	39.0846	917
2L_1	1298797	1299138	R2_plus_md_q30_peak_697	180	1.52213	18.7321	18.0442	125
2L_1	1301098	1301492	R2_plus_md_q30_peak_698	210	1.56951	21.8092	21.0976	126
2L_1	1302356	1302571	R2_plus_md_q30_peak_699	214	1.57543	22.2084	21.4937	114
2L_1	1303410	1304068	R2_plus_md_q30_peak_700	869	2.26542	88.2496	86.9972	279
2L_1	1304765	1305867	R2_plus_md_q30_peak_701a	766	2.17658	77.793	76.6358	250
2L_1	1304765	1305867	R2_plus_md_q30_peak_701b	1190	2.51713	120.581	119.015	881
2L_1	1307022	1307569	R2_plus_md_q30_peak_702a	127	1.43032	13.3826	12.7377	117
2L_1	1307022	1307569	R2_plus_md_q30_peak_702b	145	1.4629	15.1864	14.5266	370
2L_1	1307979	1308301	R2_plus_md_q30_peak_703	496	1.91894	50.5454	49.6168	173
2L_1	1309830	1310193	R2_plus_md_q30_peak_704	602	2.02555	61.2439	60.2298	196
2L_1	1310813	1311180	R2_plus_md_q30_peak_705	454	1.87452	46.3399	45.444	205
2L_1	1311545	1311943	R2_plus_md_q30_peak_706	1023	2.3898	103.741	102.341	177
2L_1	1312929	1313556	R2_plus_md_q30_peak_707	1468	2.71554	148.683	146.841	396
2L_1	1314021	1314269	R2_plus_md_q30_peak_708	350	1.75607	35.8852	35.0684	127
2L_1	1314645	1315236	R2_plus_md_q30_peak_709	1019	2.38683	103.361	101.964	261
2L_1	1315850	1316153	R2_plus_md_q30_peak_710	343	1.74719	35.1469	34.3356	148
2L_1	1317568	1317921	R2_plus_md_q30_peak_711	465	1.88637	47.4465	46.542	159
2L_1	1318575	1318746	R2_plus_md_q30_peak_712	76	1.32372	8.23691	7.63753	88
2L_1	1319650	1319781	R2_plus_md_q30_peak_713	36	1.21415	4.22083	3.66404	60
2L_1	1320126	1320918	R2_plus_md_q30_peak_714a	648	2.06997	65.9456	64.8923	171
2L_1	1320126	1320918	R2_plus_md_q30_peak_714b	642	2.06405	65.3106	64.2626	615
2L_1	1321354	1321865	R2_plus_md_q30_peak_715	814	2.21804	82.608	81.4071	196
2L_1	1322539	1322879	R2_plus_md_q30_peak_716	742	2.15585	75.4283	74.2923	175
2L_1	1323392	1323554	R2_plus_md_q30_peak_717	90	1.35629	9.68352	9.07065	83
2L_1	1323964	1324587	R2_plus_md_q30_peak_718	1214	2.5349	123.007	121.417	342
2L_1	1324774	1326694	R2_plus_md_q30_peak_719a	476	1.89821	48.5639	47.6508	243
2L_1	1324774	1326694	R2_plus_md_q30_peak_719b	490	1.91302	49.9759	49.0517	861
2L_1	1324774	1326694	R2_plus_md_q30_peak_719c	560	1.98409	56.9837	56.0042	1382
2L_1	1324774	1326694	R2_plus_md_q30_peak_719d	513	1.93671	52.2697	51.3277	1703
2L_1	1327048	1327791	R2_plus_md_q30_peak_720a	1262	2.57044	127.913	126.275	230
2L_1	1327048	1327791	R2_plus_md_q30_peak_720b	348	1.75311	35.6383	34.8234	576
2L_1	1328979	1329459	R2_plus_md_q30_peak_721	1370	2.64743	138.789	137.044	226
2L_1	1329660	1329917	R2_plus_md_q30_peak_722	287	1.67611	29.4811	28.712	131
2L_1	1332207	1333306	R2_plus_md_q30_peak_723a	1061	2.41941	107.57	106.133	199
2L_1	1332207	1333306	R2_plus_md_q30_peak_723b	1138	2.47864	115.389	113.874	317
2L_1	1332207	1333306	R2_plus_md_q30_peak_723c	1434	2.69185	145.213	143.405	615
2L_1	1335448	1336209	R2_plus_md_q30_peak_724	1202	2.52602	121.792	120.214	254
2L_1	1338060	1338444	R2_plus_md_q30_peak_725	338	1.74126	34.6585	33.8509	146
2L_1	1338874	1339145	R2_plus_md_q30_peak_726	440	1.85972	44.9719	44.0866	121
2L_1	1339370	1339762	R2_plus_md_q30_peak_727	786	2.19435	79.8425	78.6667	185
2L_1	1340322	1340600	R2_plus_md_q30_peak_728	321	1.72053	32.9722	32.1771	131
2L_1	1340736	1341253	R2_plus_md_q30_peak_729	773	2.1825	78.4739	77.3105	249
2L_1	1342884	1343380	R2_plus_md_q30_peak_730	927	2.3128	94.0359	92.7293	197
2L_1	1343676	1344090	R2_plus_md_q30_peak_731	855	2.25357	86.8258	85.5865	206
2L_1	1344432	1344948	R2_plus_md_q30_peak_732	938	2.32169	95.1369	93.8199	305
2L_1	1345378	1346125	R2_plus_md_q30_peak_733a	623	2.04628	63.4203	62.3882	167
2L_1	1345378	1346125	R2_plus_md_q30_peak_733b	169	1.50436	17.6329	16.9535	634
2L_1	1346632	1346976	R2_plus_md_q30_peak_734	416	1.83307	42.5532	41.6863	192
2L_1	1347487	1348072	R2_plus_md_q30_peak_735	519	1.94263	52.8498	51.9032	312
2L_1	1348287	1348595	R2_plus_md_q30_peak_736	533	1.95744	54.3114	53.3533	162
2L_1	1349252	1349984	R2_plus_md_q30_peak_737a	395	1.80937	40.4502	39.5993	215
2L_1	1349252	1349984	R2_plus_md_q30_peak_737b	769	2.17954	78.133	76.9727	531
2L_1	1351628	1352656	R2_plus_md_q30_peak_738a	519	1.94263	52.8498	51.9032	292
2L_1	1351628	1352656	R2_plus_md_q30_peak_738b	623	2.04628	63.4203	62.3882	690
2L_1	1351628	1352656	R2_plus_md_q30_peak_738c	496	1.91894	50.5454	49.6168	805
2L_1	1353080	1353225	R2_plus_md_q30_peak_739	49	1.25264	5.47977	4.90852	78
2L_1	1353559	1354067	R2_plus_md_q30_peak_740	776	2.18546	78.8151	77.6486	233
2L_1	1355097	1355470	R2_plus_md_q30_peak_741	636	2.05813	64.6779	63.6353	201
2L_1	1355787	1356853	R2_plus_md_q30_peak_742a	212	1.57247	22.0083	21.2952	158
2L_1	1355787	1356853	R2_plus_md_q30_peak_742b	427	1.84491	43.6213	42.7463	641
2L_1	1355787	1356853	R2_plus_md_q30_peak_742c	317	1.71461	32.4969	31.7054	912
2L_1	1359812	1360391	R2_plus_md_q30_peak_743	1065	2.42237	107.957	106.515	378
2L_1	1360892	1361585	R2_plus_md_q30_peak_744a	510	1.93375	51.9806	51.0408	145
2L_1	1360892	1361585	R2_plus_md_q30_peak_744b	590	2.01371	60.0138	59.0097	486
2L_1	1361775	1362344	R2_plus_md_q30_peak_745	779	2.18843	79.157	77.9874	218
2L_1	1363540	1363852	R2_plus_md_q30_peak_746	841	2.24173	85.4106	84.1842	154
2L_1	1364426	1364757	R2_plus_md_q30_peak_747	521	1.9456	53.1408	52.1919	175
2L_1	1365315	1365568	R2_plus_md_q30_peak_748	252	1.62873	25.946	25.2033	117
2L_1	1366478	1366879	R2_plus_md_q30_peak_749	848	2.24765	86.117	84.8842	218
2L_1	1367416	1367746	R2_plus_md_q30_peak_750	350	1.75607	35.8852	35.0684	152
2L_1	1367869	1368262	R2_plus_md_q30_peak_751	997	2.36907	101.092	99.7175	201
2L_1	1368969	1369284	R2_plus_md_q30_peak_752	639	2.06109	64.994	63.9486	158
2L_1	1369978	1370331	R2_plus_md_q30_peak_753	834	2.23581	84.7067	83.4867	179
2L_1	1371231	1371612	R2_plus_md_q30_peak_754	1275	2.57932	129.151	127.5	186
2L_1	1372438	1373242	R2_plus_md_q30_peak_755a	519	1.94263	52.8498	51.9032	169
2L_1	1372438	1373242	R2_plus_md_q30_peak_755b	1316	2.60893	133.31	131.618	575
2L_1	1373827	1374325	R2_plus_md_q30_peak_756	1408	2.67408	142.631	140.848	203
2L_1	1374572	1375130	R2_plus_md_q30_peak_757	630	2.0522	64.0479	63.0105	364
2L_1	1375710	1376350	R2_plus_md_q30_peak_758	736	2.14993	74.7582	73.6282	365
2L_1	1378107	1379455	R2_plus_md_q30_peak_759a	1092	2.4431	110.673	109.204	232
2L_1	1378107	1379455	R2_plus_md_q30_peak_759b	1717	2.88138	173.806	171.733	672
2L_1	1378107	1379455	R2_plus_md_q30_peak_759c	1455	2.70666	147.378	145.549	1149
2L_1	1380039	1380430	R2_plus_md_q30_peak_760	496	1.91894	50.5454	49.6168	234
2L_1	1384136	1385877	R2_plus_md_q30_peak_761a	1455	2.70666	147.378	145.549	253
2L_1	1384136	1385877	R2_plus_md_q30_peak_761b	803	2.20915	81.5666	80.3752	911
2L_1	1384136	1385877	R2_plus_md_q30_peak_761c	709	2.12624	72.1008	70.9945	1257
2L_1	1384136	1385877	R2_plus_md_q30_peak_761d	70	1.30891	7.61711	7.02373	1627
2L_1	1387163	1387423	R2_plus_md_q30_peak_762	178	1.51916	18.5468	17.8603	123
2L_1	1387824	1388341	R2_plus_md_q30_peak_763	1218	2.53786	123.413	121.819	236
2L_1	1388797	1389117	R2_plus_md_q30_peak_764	269	1.65242	27.6889	26.9332	150
2L_1	1389292	1389837	R2_plus_md_q30_peak_765a	719	2.13512	73.093	71.9778	259
2L_1	1389292	1389837	R2_plus_md_q30_peak_765b	790	2.19731	80.1863	79.0074	361
2L_1	1390473	1390635	R2_plus_md_q30_peak_766	121	1.41848	12.7531	12.1135	86
2L_1	1391437	1392287	R2_plus_md_q30_peak_767a	1455	2.70666	147.378	145.549	217
2L_1	1391437	1392287	R2_plus_md_q30_peak_767b	468	1.88933	47.7248	46.8182	628
2L_1	1392558	1393348	R2_plus_md_q30_peak_768a	1182	2.51121	119.777	118.219	248
2L_1	1392558	1393348	R2_plus_md_q30_peak_768b	1202	2.52602	121.792	120.214	380
2L_1	1393794	1394539	R2_plus_md_q30_peak_769a	963	2.34241	97.7248	96.3829	238
2L_1	1393794	1394539	R2_plus_md_q30_peak_769b	952	2.33353	96.6124	95.2812	364
2L_1	1394705	1395102	R2_plus_md_q30_peak_770	422	1.83899	43.0858	42.2149	194
2L_1	1395581	1396829	R2_plus_md_q30_peak_771a	1524	2.75404	154.386	152.49	249
2L_1	1395581	1396829	R2_plus_md_q30_peak_771b	1238	2.55267	125.451	123.837	1012
2L_1	1397093	1397368	R2_plus_md_q30_peak_772	249	1.62577	25.7317	24.9906	124
2L_1	1397622	1398276	R2_plus_md_q30_peak_773a	779	2.18843	79.157	77.9874	274
2L_1	1397622	1398276	R2_plus_md_q30_peak_773b	905	2.29503	91.8492	90.5633	398
2L_1	1399670	1400419	R2_plus_md_q30_peak_774a	877	2.27134	88.9651	87.7061	192
2L_1	1399670	1400419	R2_plus_md_q30_peak_774b	133	1.44217	14.0263	13.376	647
2L_1	1400985	1401409	R2_plus_md_q30_peak_775	703	2.12031	71.4427	70.3421	172
2L_1	1402529	1402966	R2_plus_md_q30_peak_776	687	2.10551	69.8076	68.7213	193
2L_1	1403616	1404011	R2_plus_md_q30_peak_777	1049	2.41053	106.416	104.99	205
2L_1	1404526	1405175	R2_plus_md_q30_peak_778	1395	2.6652	141.346	139.575	417
2L_1	1405657	1405830	R2_plus_md_q30_peak_779	82	1.33852	8.88035	8.27487	91
2L_1	1406402	1406758	R2_plus_md_q30_peak_780	345	1.75015	35.3922	34.5792	155
2L_1	1407075	1407526	R2_plus_md_q30_peak_781	732	2.14697	74.4238	73.2968	202
2L_1	1407931	1408864	R2_plus_md_q30_peak_782a	1049	2.41053	106.416	104.99	306
2L_1	1407931	1408864	R2_plus_md_q30_peak_782b	986	2.36018	99.9646	98.6012	468
2L_1	1407931	1408864	R2_plus_md_q30_peak_782c	1242	2.55563	125.86	124.242	625
2L_1	1410113	1410452	R2_plus_md_q30_peak_783	201	1.5547	20.8251	20.1209	174
2L_1	1411348	1411909	R2_plus_md_q30_peak_784	1357	2.63855	137.517	135.784	281
2L_1	1412475	1413091	R2_plus_md_q30_peak_785	256	1.63466	26.377	25.631	408
2L_1	1413750	1413934	R2_plus_md_q30_peak_786	125	1.42736	13.224	12.5804	92
2L_1	1415971	1416377	R2_plus_md_q30_peak_787	920	2.30688	93.305	92.0053	189
2L_1	1417479	1417805	R2_plus_md_q30_peak_788	581	2.00482	59.0981	58.1015	155
2L_1	1418294	1418742	R2_plus_md_q30_peak_789	468	1.88933	47.7248	46.8182	169
2L_1	1418990	1419485	R2_plus_md_q30_peak_790	664	2.08478	67.5441	66.4772	279
2L_1	1421022	1422671	R2_plus_md_q30_peak_791a	838	2.23877	85.0584	83.8352	289
2L_1	1421022	1422671	R2_plus_md_q30_peak_791b	457	1.87749	46.6156	45.7175	1399
2L_1	1424470	1424949	R2_plus_md_q30_peak_792	1408	2.67408	142.631	140.848	229
2L_1	1425939	1426996	R2_plus_md_q30_peak_793a	331	1.73238	33.9314	33.1291	270
2L_1	1425939	1426996	R2_plus_md_q30_peak_793b	355	1.76199	36.3809	35.5605	613
2L_1	1425939	1426996	R2_plus_md_q30_peak_793c	393	1.80641	40.1906	39.3417	899
2L_1	1430504	1432556	R2_plus_md_q30_peak_794a	395	1.80937	40.4502	39.5993	154
2L_1	1430504	1432556	R2_plus_md_q30_peak_794b	432	1.85083	44.1594	43.2803	509
2L_1	1430504	1432556	R2_plus_md_q30_peak_794c	233	1.60208	24.0451	23.3166	959
2L_1	1430504	1432556	R2_plus_md_q30_peak_794d	599	2.02259	60.9354	59.9238	1502
2L_1	1430504	1432556	R2_plus_md_q30_peak_794e	363	1.77088	37.1299	36.304	1855
2L_1	1432983	1433454	R2_plus_md_q30_peak_795	726	2.14104	73.7571	72.636	229
2L_1	1433666	1434684	R2_plus_md_q30_peak_796a	793	2.20027	80.5306	79.3485	209
2L_1	1433666	1434684	R2_plus_md_q30_peak_796b	280	1.66723	28.8033	28.0393	562
2L_1	1433666	1434684	R2_plus_md_q30_peak_796c	176	1.5162	18.3623	17.6772	876
2L_1	1435491	1435741	R2_plus_md_q30_peak_797	284	1.67315	29.2543	28.4869	124
2L_1	1436418	1436965	R2_plus_md_q30_peak_798	852	2.25061	86.471	85.2349	226
2L_1	1439206	1439392	R2_plus_md_q30_peak_799	150	1.47178	15.6965	15.0326	83
2L_1	1441796	1442043	R2_plus_md_q30_peak_800	118	1.41256	12.4436	11.8066	116
2L_1	1442601	1442950	R2_plus_md_q30_peak_801	199	1.55174	20.6306	19.928	172
2L_1	1444821	1445159	R2_plus_md_q30_peak_802	167	1.5014	17.4526	16.7747	257
2L_1	1445834	1446038	R2_plus_md_q30_peak_803	199	1.55174	20.6306	19.928	103
2L_1	1446584	1446745	R2_plus_md_q30_peak_804	44	1.23784	4.97577	4.41014	93
2L_1	1447514	1449408	R2_plus_md_q30_peak_805a	273	1.65835	28.1323	27.3733	132
2L_1	1447514	1449408	R2_plus_md_q30_peak_805b	164	1.49547	17.0947	16.4196	458
2L_1	1447514	1449408	R2_plus_md_q30_peak_805c	636	2.05813	64.6779	63.6353	963
2L_1	1447514	1449408	R2_plus_md_q30_peak_805d	571	1.99594	58.1881	57.1989	1471
2L_1	1451813	1452027	R2_plus_md_q30_peak_806	35	1.21119	4.13102	3.57533	59
2L_1	1452749	1453740	R2_plus_md_q30_peak_807a	365	1.77384	37.381	36.5531	172
2L_1	1452749	1453740	R2_plus_md_q30_peak_807b	92	1.35925	9.82061	9.20649	607
2L_1	1452749	1453740	R2_plus_md_q30_peak_807c	89	1.35333	9.54728	8.93565	880
2L_1	1454096	1454383	R2_plus_md_q30_peak_808	199	1.55174	20.6306	19.928	120
2L_1	1455065	1456146	R2_plus_md_q30_peak_809a	210	1.56951	21.8092	21.0976	135
2L_1	1455065	1456146	R2_plus_md_q30_peak_809b	249	1.62577	25.7317	24.9906	357
2L_1	1455065	1456146	R2_plus_md_q30_peak_809c	187	1.53397	19.4816	18.7878	626
2L_1	1455065	1456146	R2_plus_md_q30_peak_809d	314	1.71165	32.2604	31.4707	949
2L_1	1458006	1458209	R2_plus_md_q30_peak_810	84	1.34148	9.01189	8.40519	96
2L_1	1460645	1460890	R2_plus_md_q30_peak_811	348	1.75311	35.6383	34.8234	118
2L_1	1462292	1462478	R2_plus_md_q30_peak_812	112	1.40071	11.8354	11.2036	97
2L_1	1464390	1464606	R2_plus_md_q30_peak_813	173	1.51028	17.9959	17.3137	105
2L_1	1466104	1466243	R2_plus_md_q30_peak_814	70	1.30891	7.61711	7.02373	70
2L_1	1466727	1466895	R2_plus_md_q30_peak_815	116	1.40959	12.2904	11.6546	77
2L_1	1467692	1467942	R2_plus_md_q30_peak_816	249	1.62577	25.7317	24.9906	139
2L_1	1470304	1471412	R2_plus_md_q30_peak_817a	578	2.00186	58.7942	57.8	201
2L_1	1470304	1471412	R2_plus_md_q30_peak_817b	571	1.99594	58.1881	57.1989	749
2L_1	1472198	1472427	R2_plus_md_q30_peak_818	132	1.43921	13.8641	13.2151	102
2L_1	1473302	1473937	R2_plus_md_q30_peak_819a	218	1.58135	22.611	21.8934	139
2L_1	1473302	1473937	R2_plus_md_q30_peak_819b	331	1.73238	33.9314	33.1291	392
2L_1	1474325	1474500	R2_plus_md_q30_peak_820	130	1.43625	13.7027	13.0551	86
2L_1	1475350	1475548	R2_plus_md_q30_peak_821	48	1.24968	5.37703	4.8069	123
2L_1	1475848	1476052	R2_plus_md_q30_peak_822	146	1.46586	15.3556	14.6944	110
2L_1	1476861	1477415	R2_plus_md_q30_peak_823	300	1.69388	30.8573	30.0779	187
2L_1	1479247	1479635	R2_plus_md_q30_peak_824	291	1.68204	29.9368	29.1643	156
2L_1	1480301	1480983	R2_plus_md_q30_peak_825a	220	1.58431	22.8135	22.0943	142
2L_1	1480301	1480983	R2_plus_md_q30_peak_825b	303	1.69684	31.0892	30.3081	530
2L_1	1481300	1481684	R2_plus_md_q30_peak_826	326	1.72646	33.4502	32.6516	168
2L_1	1483347	1483581	R2_plus_md_q30_peak_827	317	1.71461	32.4969	31.7054	113
2L_1	1484196	1484792	R2_plus_md_q30_peak_828a	303	1.69684	31.0892	30.3081	142
2L_1	1484196	1484792	R2_plus_md_q30_peak_828b	256	1.63466	26.377	25.631	288
2L_1	1484196	1484792	R2_plus_md_q30_peak_828c	296	1.68796	30.3955	29.6196	392
2L_1	1485102	1485397	R2_plus_md_q30_peak_829	128	1.43329	13.5423	12.896	168
2L_1	1487383	1487718	R2_plus_md_q30_peak_830	542	1.96633	55.1965	54.2313	163
2L_1	1488445	1488681	R2_plus_md_q30_peak_831	195	1.54582	20.2444	19.5448	111
2L_1	1489650	1490141	R2_plus_md_q30_peak_832	479	1.90118	48.845	47.9297	189
2L_1	1490506	1490885	R2_plus_md_q30_peak_833	703	2.12031	71.4427	70.3421	160
2L_1	1491709	1491992	R2_plus_md_q30_peak_834	530	1.95448	54.0179	53.0621	124
2L_1	1494772	1494984	R2_plus_md_q30_peak_835	53	1.26449	5.9007	5.32488	64
2L_1	1495489	1495891	R2_plus_md_q30_peak_836	296	1.68796	30.3955	29.6196	229
2L_1	1496228	1497051	R2_plus_md_q30_peak_837a	395	1.80937	40.4502	39.5993	177
2L_1	1496228	1497051	R2_plus_md_q30_peak_837b	626	2.04924	63.7338	62.699	640
2L_1	1497291	1497605	R2_plus_md_q30_peak_838	222	1.58727	23.0167	22.296	148
2L_1	1497750	1499158	R2_plus_md_q30_peak_839a	203	1.55766	21.0203	20.3147	150
2L_1	1497750	1499158	R2_plus_md_q30_peak_839b	340	1.74423	34.9024	34.0929	572
2L_1	1497750	1499158	R2_plus_md_q30_peak_839c	986	2.36018	99.9646	98.6012	1112
2L_1	1499372	1499878	R2_plus_md_q30_peak_840	419	1.83603	42.819	41.9502	246
2L_1	1500158	1500436	R2_plus_md_q30_peak_841	150	1.47178	15.6965	15.0326	109
2L_1	1501543	1501773	R2_plus_md_q30_peak_842	178	1.51916	18.5468	17.8603	118
2L_1	1505934	1506209	R2_plus_md_q30_peak_843	462	1.88341	47.1688	46.2664	144
2L_1	1506682	1506848	R2_plus_md_q30_peak_844	96	1.36814	10.2373	9.6194	80
2L_1	1508897	1509202	R2_plus_md_q30_peak_845	557	1.98113	56.6843	55.7071	154
2L_1	1509893	1510368	R2_plus_md_q30_peak_846	499	1.92191	50.831	49.9002	251
2L_1	1510688	1510990	R2_plus_md_q30_peak_847	140	1.45401	14.684	14.0283	152
2L_1	1511600	1511925	R2_plus_md_q30_peak_848	130	1.43625	13.7027	13.0551	107
2L_1	1512834	1513898	R2_plus_md_q30_peak_849a	533	1.95744	54.3114	53.3533	224
2L_1	1512834	1513898	R2_plus_md_q30_peak_849b	584	2.00778	59.4026	58.4036	875
2L_1	1516822	1517305	R2_plus_md_q30_peak_850	769	2.17954	78.133	76.9727	259
2L_1	1517620	1518301	R2_plus_md_q30_peak_851a	44	1.23784	4.97577	4.41014	83
2L_1	1517620	1518301	R2_plus_md_q30_peak_851b	636	2.05813	64.6779	63.6353	483
2L_1	1518435	1518708	R2_plus_md_q30_peak_852	197	1.54878	20.4371	19.7359	143
2L_1	1519176	1519468	R2_plus_md_q30_peak_853	521	1.9456	53.1408	52.1919	152
2L_1	1520223	1520934	R2_plus_md_q30_peak_854a	427	1.84491	43.6213	42.7463	173
2L_1	1520223	1520934	R2_plus_md_q30_peak_854b	468	1.88933	47.7248	46.8182	538
2L_1	1521324	1521559	R2_plus_md_q30_peak_855	239	1.61097	24.6715	23.9383	123
2L_1	1525502	1525848	R2_plus_md_q30_peak_856	706	2.12328	71.7715	70.6681	171
2L_1	1526292	1526488	R2_plus_md_q30_peak_857	112	1.40071	11.8354	11.2036	89
2L_1	1531888	1532890	R2_plus_md_q30_peak_858a	680	2.09959	69.1578	68.0772	377
2L_1	1531888	1532890	R2_plus_md_q30_peak_858b	700	2.11735	71.1144	70.0167	823
2L_1	1533755	1534999	R2_plus_md_q30_peak_859a	1324	2.61486	134.147	132.447	397
2L_1	1533755	1534999	R2_plus_md_q30_peak_859b	786	2.19435	79.8425	78.6667	901
2L_1	1535644	1535881	R2_plus_md_q30_peak_860	164	1.49547	17.0947	16.4196	109
2L_1	1536164	1536567	R2_plus_md_q30_peak_861	287	1.67611	29.4811	28.712	263
2L_1	1536909	1537951	R2_plus_md_q30_peak_862a	633	2.05517	64.3627	63.3226	190
2L_1	1536909	1537951	R2_plus_md_q30_peak_862b	596	2.01963	60.6275	59.6184	811
2L_1	1538189	1539704	R2_plus_md_q30_peak_863a	2211	3.18639	223.61	221.17	312
2L_1	1538189	1539704	R2_plus_md_q30_peak_863b	2415	3.30485	244.127	241.585	493
2L_1	1538189	1539704	R2_plus_md_q30_peak_863c	581	2.00482	59.0981	58.1015	1287
2L_1	1540676	1541921	R2_plus_md_q30_peak_864a	887	2.28023	90.0424	88.7735	211
2L_1	1540676	1541921	R2_plus_md_q30_peak_864b	742	2.15585	75.4283	74.2923	407
2L_1	1540676	1541921	R2_plus_md_q30_peak_864c	759	2.17066	77.1143	75.9632	501
2L_1	1540676	1541921	R2_plus_md_q30_peak_864d	693	2.11143	70.4599	69.3679	1045
2L_1	1542171	1542441	R2_plus_md_q30_peak_865	319	1.71757	32.7342	31.9409	143
2L_1	1543167	1543513	R2_plus_md_q30_peak_866	783	2.19139	79.4996	78.3268	166
2L_1	1544947	1545261	R2_plus_md_q30_peak_867	388	1.80049	39.6733	38.8283	149
2L_1	1545405	1546334	R2_plus_md_q30_peak_868a	260	1.64058	26.8112	26.062	140
2L_1	1545405	1546334	R2_plus_md_q30_peak_868b	2038	3.08275	206.185	203.855	654
2L_1	1546530	1547098	R2_plus_md_q30_peak_869	1222	2.54082	123.82	122.222	286
2L_1	1547791	1548292	R2_plus_md_q30_peak_870	2131	3.13901	215.582	213.19	254
2L_1	1548630	1548981	R2_plus_md_q30_peak_871	1038	2.40164	105.266	103.851	167
2L_1	1549288	1551040	R2_plus_md_q30_peak_872a	269	1.65242	27.6889	26.9332	143
2L_1	1549288	1551040	R2_plus_md_q30_peak_872b	1004	2.37499	101.846	100.464	601
2L_1	1549288	1551040	R2_plus_md_q30_peak_872c	1800	2.93468	182.182	180.036	1465
2L_1	1551259	1551686	R2_plus_md_q30_peak_873	574	1.9989	58.4908	57.4991	196
2L_1	1552675	1553046	R2_plus_md_q30_peak_874	1068	2.42533	108.343	106.898	195
2L_1	1555216	1555479	R2_plus_md_q30_peak_875	360	1.76792	36.8795	36.0554	137
2L_1	1557361	1558041	R2_plus_md_q30_peak_876a	1336	2.62374	135.407	133.695	293
2L_1	1557361	1558041	R2_plus_md_q30_peak_876b	1320	2.6119	133.728	132.032	407
2L_1	1560777	1561140	R2_plus_md_q30_peak_877	611	2.03444	62.1728	61.151	173
2L_1	1562910	1563199	R2_plus_md_q30_peak_878	333	1.73534	34.173	33.3689	147
2L_1	1564657	1565229	R2_plus_md_q30_peak_879	2146	3.1479	217.079	214.678	307
2L_1	1565455	1565871	R2_plus_md_q30_peak_880	1516	2.74812	153.504	151.616	218
2L_1	1566329	1566783	R2_plus_md_q30_peak_881	1404	2.67112	142.202	140.423	217
2L_1	1567235	1569549	R2_plus_md_q30_peak_882a	363	1.77088	37.1299	36.304	284
2L_1	1567235	1569549	R2_plus_md_q30_peak_882b	1498	2.73627	151.744	149.874	662
2L_1	1567235	1569549	R2_plus_md_q30_peak_882c	1123	2.46679	113.808	112.309	1212
2L_1	1567235	1569549	R2_plus_md_q30_peak_882d	1182	2.51121	119.777	118.219	2104
2L_1	1570650	1571101	R2_plus_md_q30_peak_883	1481	2.72443	149.992	148.138	211
2L_1	1571816	1572512	R2_plus_md_q30_peak_884a	470	1.89229	48.0039	47.0951	171
2L_1	1571816	1572512	R2_plus_md_q30_peak_884b	831	2.23285	84.3553	83.1385	483
2L_1	1574077	1574638	R2_plus_md_q30_peak_885	3451	3.85862	347.962	345.162	286
2L_1	1575722	1576666	R2_plus_md_q30_peak_886a	1194	2.52009	120.984	119.414	189
2L_1	1575722	1576666	R2_plus_md_q30_peak_886b	909	2.29799	92.2125	90.9231	716
2L_1	1577400	1578753	R2_plus_md_q30_peak_887a	1551	2.77181	157.045	155.124	238
2L_1	1577400	1578753	R2_plus_md_q30_peak_887b	1042	2.4046	105.649	104.23	781
2L_1	1577400	1578753	R2_plus_md_q30_peak_887c	289	1.67908	29.7086	28.9378	1108
2L_1	1579880	1580232	R2_plus_md_q30_peak_888	807	2.21212	81.9134	80.7188	172
2L_1	1580667	1581330	R2_plus_md_q30_peak_889a	831	2.23285	84.3553	83.1385	190
2L_1	1580667	1581330	R2_plus_md_q30_peak_889b	902	2.29207	91.4868	90.2043	471
2L_1	1582765	1583073	R2_plus_md_q30_peak_890	419	1.83603	42.819	41.9502	154
2L_1	1583738	1584611	R2_plus_md_q30_peak_891a	353	1.75903	36.1326	35.3141	126
2L_1	1583738	1584611	R2_plus_md_q30_peak_891b	235	1.60504	24.2531	23.5231	304
2L_1	1583738	1584611	R2_plus_md_q30_peak_891c	1130	2.47271	114.597	113.09	648
2L_1	1586986	1587498	R2_plus_md_q30_peak_892	593	2.01667	60.3204	59.3138	251
2L_1	1590544	1591487	R2_plus_md_q30_peak_893a	1068	2.42533	108.343	106.898	197
2L_1	1590544	1591487	R2_plus_md_q30_peak_893b	894	2.28615	90.7635	89.4877	767
2L_1	1593111	1593465	R2_plus_md_q30_peak_894	810	2.21508	82.2604	81.0627	173
2L_1	1594591	1595356	R2_plus_md_q30_peak_895a	419	1.83603	42.819	41.9502	154
2L_1	1594591	1595356	R2_plus_md_q30_peak_895b	709	2.12624	72.1008	70.9945	548
2L_1	1596298	1596539	R2_plus_md_q30_peak_896	267	1.64946	27.4682	26.7141	105
2L_1	1599288	1599580	R2_plus_md_q30_peak_897	395	1.80937	40.4502	39.5993	164
2L_1	1600169	1600539	R2_plus_md_q30_peak_898	971	2.34834	98.4693	97.1202	178
2L_1	1602528	1602660	R2_plus_md_q30_peak_899	96	1.36814	10.2373	9.6194	65
2L_1	1604218	1604466	R2_plus_md_q30_peak_900	176	1.5162	18.3623	17.6772	133
2L_1	1605052	1605702	R2_plus_md_q30_peak_901	1162	2.4964	117.774	116.236	243
2L_1	1605907	1606709	R2_plus_md_q30_peak_902	1158	2.49344	117.376	115.841	376
2L_1	1607941	1608469	R2_plus_md_q30_peak_903	1076	2.43125	109.117	107.665	214
2L_1	1610058	1610238	R2_plus_md_q30_peak_904	85	1.34445	9.14437	8.53644	100
2L_1	1613287	1613627	R2_plus_md_q30_peak_905	473	1.89525	48.2836	47.3726	131
2L_1	1613964	1614387	R2_plus_md_q30_peak_906	997	2.36907	101.092	99.7175	203
2L_1	1614702	1615231	R2_plus_md_q30_peak_907	611	2.03444	62.1728	61.151	164
2L_1	1615516	1615947	R2_plus_md_q30_peak_908	1088	2.44014	110.283	108.819	238
2L_1	1620544	1620853	R2_plus_md_q30_peak_909	148	1.46882	15.5256	14.8631	179
2L_1	1622602	1622929	R2_plus_md_q30_peak_910	683	2.10255	69.4823	68.3988	162
2L_1	1624586	1626629	R2_plus_md_q30_peak_911a	1270	2.57636	128.738	127.091	368
2L_1	1624586	1626629	R2_plus_md_q30_peak_911b	1146	2.48456	116.182	114.659	1205
2L_1	1624586	1626629	R2_plus_md_q30_peak_911c	1551	2.77181	157.045	155.124	1567
2L_1	1629557	1629908	R2_plus_md_q30_peak_912	319	1.71757	32.7342	31.9409	171
2L_1	1630940	1631343	R2_plus_md_q30_peak_913	894	2.28615	90.7635	89.4877	201
2L_1	1634071	1634242	R2_plus_md_q30_peak_914a	21	1.15788	2.68545	2.14908	61
2L_1	1634071	1634242	R2_plus_md_q30_peak_914b	30	1.19342	3.61278	3.06361	155
2L_1	1635559	1637059	R2_plus_md_q30_peak_915a	1023	2.3898	103.741	102.341	356
2L_1	1635559	1637059	R2_plus_md_q30_peak_915b	1142	2.4816	115.785	114.266	1215
2L_1	1637479	1637762	R2_plus_md_q30_peak_916	247	1.62281	25.5181	24.7785	123
2L_1	1638654	1638994	R2_plus_md_q30_peak_917	713	2.1292	72.431	71.3217	168
2L_1	1639534	1639895	R2_plus_md_q30_peak_918	490	1.91302	49.9759	49.0517	202
2L_1	1640120	1641701	R2_plus_md_q30_peak_919a	800	2.20619	81.2207	80.0324	254
2L_1	1640120	1641701	R2_plus_md_q30_peak_919b	719	2.13512	73.093	71.9778	657
2L_1	1640120	1641701	R2_plus_md_q30_peak_919c	1299	2.59709	131.64	129.965	1284
2L_1	1641827	1643388	R2_plus_md_q30_peak_920a	1092	2.4431	110.673	109.204	319
2L_1	1641827	1643388	R2_plus_md_q30_peak_920b	838	2.23877	85.0584	83.8352	957
2L_1	1641827	1643388	R2_plus_md_q30_peak_920c	838	2.23877	85.0584	83.8352	1073
2L_1	1641827	1643388	R2_plus_md_q30_peak_920d	894	2.28615	90.7635	89.4877	1310
2L_1	1643745	1645257	R2_plus_md_q30_peak_921a	989	2.36314	100.34	98.9727	203
2L_1	1643745	1645257	R2_plus_md_q30_peak_921b	655	2.07589	66.5831	65.5244	761
2L_1	1643745	1645257	R2_plus_md_q30_peak_921c	2221	3.19232	224.62	222.175	1226
2L_1	1645930	1647434	R2_plus_md_q30_peak_922a	2504	3.35519	253.036	250.458	702
2L_1	1645930	1647434	R2_plus_md_q30_peak_922b	1030	2.39572	104.502	103.095	1283
2L_1	1648101	1648397	R2_plus_md_q30_peak_923	510	1.93375	51.9806	51.0408	138
2L_1	1649002	1650530	R2_plus_md_q30_peak_924a	1416	2.68001	143.49	141.698	199
2L_1	1649002	1650530	R2_plus_md_q30_peak_924b	1004	2.37499	101.846	100.464	556
2L_1	1651196	1651476	R2_plus_md_q30_peak_925	293	1.685	30.1658	29.3915	141
2L_1	1651768	1652065	R2_plus_md_q30_peak_926	401	1.8153	40.9718	40.1169	153
2L_1	1652320	1653138	R2_plus_md_q30_peak_927a	762	2.17362	77.4534	76.2993	257
2L_1	1652320	1653138	R2_plus_md_q30_peak_927b	746	2.15881	75.7643	74.6253	410
2L_1	1654556	1656228	R2_plus_md_q30_peak_928a	680	2.09959	69.1578	68.0772	218
2L_1	1654556	1656228	R2_plus_md_q30_peak_928b	831	2.23285	84.3553	83.1385	868
2L_1	1654556	1656228	R2_plus_md_q30_peak_928c	938	2.32169	95.1369	93.8199	1455
2L_1	1656666	1657097	R2_plus_md_q30_peak_929	370	1.77976	37.8855	37.0539	161
2L_1	1661451	1661783	R2_plus_md_q30_peak_930	375	1.78568	38.3926	37.5572	159
2L_1	1662287	1663147	R2_plus_md_q30_peak_931a	930	2.31576	94.4024	93.0923	172
2L_1	1662287	1663147	R2_plus_md_q30_peak_931b	793	2.20027	80.5306	79.3485	675
2L_1	1663460	1663946	R2_plus_md_q30_peak_932	674	2.09366	68.5104	67.4353	191
2L_1	1664371	1664748	R2_plus_md_q30_peak_933	98	1.37406	10.5196	9.89917	112
2L_1	1665180	1665626	R2_plus_md_q30_peak_934	165	1.49843	17.2732	16.5967	305
2L_1	1672540	1673142	R2_plus_md_q30_peak_935	841	2.24173	85.4106	84.1842	205
2L_1	1674208	1674589	R2_plus_md_q30_peak_936	877	2.27134	88.9651	87.7061	167
2L_1	1675571	1675814	R2_plus_md_q30_peak_937	273	1.65835	28.1323	27.3733	110
2L_1	1676139	1676275	R2_plus_md_q30_peak_938	59	1.28226	6.5613	5.97857	64
2L_1	1678028	1678291	R2_plus_md_q30_peak_939	319	1.71757	32.7342	31.9409	130
2L_1	1680257	1680596	R2_plus_md_q30_peak_940	476	1.89821	48.5639	47.6508	144
2L_1	1682705	1682986	R2_plus_md_q30_peak_941	293	1.685	30.1658	29.3915	146
2L_1	1685800	1686159	R2_plus_md_q30_peak_942	493	1.91598	50.2603	49.334	148
2L_1	1686472	1686738	R2_plus_md_q30_peak_943	216	1.57839	22.4093	21.6931	113
2L_1	1696973	1697104	R2_plus_md_q30_peak_944	64	1.2941	7.02094	6.43352	59
2L_1	1699617	1700603	R2_plus_md_q30_peak_945a	527	1.95152	53.7249	52.7714	342
2L_1	1699617	1700603	R2_plus_md_q30_peak_945b	214	1.57543	22.2084	21.4937	891
2L_1	1702156	1702389	R2_plus_md_q30_peak_946	128	1.43329	13.5423	12.896	114
2L_1	1702857	1703395	R2_plus_md_q30_peak_947a	201	1.5547	20.8251	20.1209	166
2L_1	1702857	1703395	R2_plus_md_q30_peak_947b	34	1.20822	4.04213	3.48753	474
2L_1	1704141	1704545	R2_plus_md_q30_peak_948	1027	2.39276	104.121	102.717	197
2L_1	1707172	1707450	R2_plus_md_q30_peak_949	430	1.84787	43.8899	43.0128	141
2L_1	1709321	1709667	R2_plus_md_q30_peak_950	652	2.07293	66.264	65.208	156
2L_1	1710090	1710506	R2_plus_md_q30_peak_951	513	1.93671	52.2697	51.3277	215
2L_1	1711569	1712109	R2_plus_md_q30_peak_952a	209	1.56655	21.6107	20.9006	115
2L_1	1711569	1712109	R2_plus_md_q30_peak_952b	63	1.29114	6.9046	6.31836	398
2L_1	1713728	1714367	R2_plus_md_q30_peak_953a	365	1.77384	37.381	36.5531	146
2L_1	1713728	1714367	R2_plus_md_q30_peak_953b	239	1.61097	24.6715	23.9383	470
2L_1	1714761	1714965	R2_plus_md_q30_peak_954	116	1.40959	12.2904	11.6546	93
2L_1	1715517	1715641	R2_plus_md_q30_peak_955	77	1.32668	8.36372	7.76313	59
2L_1	1716792	1717474	R2_plus_md_q30_peak_956a	493	1.91598	50.2603	49.334	186
2L_1	1716792	1717474	R2_plus_md_q30_peak_956b	152	1.47474	15.8683	15.203	528
2L_1	1717791	1718041	R2_plus_md_q30_peak_957a	53	1.26449	5.9007	5.32488	78
2L_1	1717791	1718041	R2_plus_md_q30_peak_957b	53	1.26449	5.9007	5.32488	190
2L_1	1726491	1727008	R2_plus_md_q30_peak_958	796	2.20323	80.8752	79.69	308
2L_1	1729023	1729365	R2_plus_md_q30_peak_959	459	1.88045	46.8919	45.9917	186
2L_1	1729980	1730392	R2_plus_md_q30_peak_960	838	2.23877	85.0584	83.8352	223
2L_1	1732637	1732829	R2_plus_md_q30_peak_961	103	1.38294	10.9501	10.3259	87
2L_1	1733818	1734818	R2_plus_md_q30_peak_962a	393	1.80641	40.1906	39.3417	192
2L_1	1733818	1734818	R2_plus_md_q30_peak_962b	1134	2.47567	114.993	113.482	632
2L_1	1735255	1736489	R2_plus_md_q30_peak_963	945	2.32761	95.8734	94.5493	646
2L_1	1739114	1739288	R2_plus_md_q30_peak_964	121	1.41848	12.7531	12.1135	77
2L_1	1744918	1746310	R2_plus_md_q30_peak_965a	324	1.7235	33.2108	32.4139	399
2L_1	1744918	1746310	R2_plus_md_q30_peak_965b	1150	2.48752	116.579	115.053	895
2L_1	1747174	1749030	R2_plus_md_q30_peak_966a	796	2.20323	80.8752	79.69	365
2L_1	1747174	1749030	R2_plus_md_q30_peak_966b	877	2.27134	88.9651	87.7061	1039
2L_1	1747174	1749030	R2_plus_md_q30_peak_966c	626	2.04924	63.7338	62.699	1358
2L_1	1747174	1749030	R2_plus_md_q30_peak_966d	465	1.88637	47.4465	46.542	1688
2L_1	1749218	1749852	R2_plus_md_q30_peak_967a	310	1.70573	31.7897	31.0034	177
2L_1	1749218	1749852	R2_plus_md_q30_peak_967b	130	1.43625	13.7027	13.0551	431
2L_1	1750348	1751055	R2_plus_md_q30_peak_968	599	2.02259	60.9354	59.9238	500
2L_1	1751323	1755327	R2_plus_md_q30_peak_969a	310	1.70573	31.7897	31.0034	164
2L_1	1751323	1755327	R2_plus_md_q30_peak_969b	291	1.68204	29.9368	29.1643	326
2L_1	1751323	1755327	R2_plus_md_q30_peak_969c	473	1.89525	48.2836	47.3726	655
2L_1	1751323	1755327	R2_plus_md_q30_peak_969d	986	2.36018	99.9646	98.6012	1235
2L_1	1751323	1755327	R2_plus_md_q30_peak_969e	848	2.24765	86.117	84.8842	1699
2L_1	1751323	1755327	R2_plus_md_q30_peak_969f	1520	2.75108	153.945	152.053	2098
2L_1	1751323	1755327	R2_plus_md_q30_peak_969g	551	1.97521	56.0871	55.1148	2565
2L_1	1751323	1755327	R2_plus_md_q30_peak_969h	614	2.0374	62.4838	61.4594	3039
2L_1	1751323	1755327	R2_plus_md_q30_peak_969i	470	1.89229	48.0039	47.0951	3589
2L_1	1756508	1757027	R2_plus_md_q30_peak_970	652	2.07293	66.264	65.208	311
2L_1	1757157	1758644	R2_plus_md_q30_peak_971a	633	2.05517	64.3627	63.3226	219
2L_1	1757157	1758644	R2_plus_md_q30_peak_971b	827	2.22988	84.0048	82.7912	508
2L_1	1757157	1758644	R2_plus_md_q30_peak_971c	873	2.26838	88.6072	87.3515	1291
2L_1	1759731	1760087	R2_plus_md_q30_peak_972	473	1.89525	48.2836	47.3726	180
2L_1	1760604	1760846	R2_plus_md_q30_peak_973	227	1.5932	23.4257	22.7018	122
2L_1	1762133	1762515	R2_plus_md_q30_peak_974a	187	1.53397	19.4816	18.7878	129
2L_1	1762133	1762515	R2_plus_md_q30_peak_974b	94	1.36517	10.0975	9.48084	292
2L_1	1763284	1763875	R2_plus_md_q30_peak_975	197	1.54878	20.4371	19.7359	134
2L_1	1764843	1766316	R2_plus_md_q30_peak_976a	468	1.88933	47.7248	46.8182	191
2L_1	1764843	1766316	R2_plus_md_q30_peak_976b	605	2.02851	61.553	60.5363	943
2L_1	1764843	1766316	R2_plus_md_q30_peak_976c	451	1.87156	46.0649	45.1711	1292
2L_1	1768572	1769104	R2_plus_md_q30_peak_977	197	1.54878	20.4371	19.7359	351
2L_1	1769473	1770670	R2_plus_md_q30_peak_978a	687	2.10551	69.8076	68.7213	345
2L_1	1769473	1770670	R2_plus_md_q30_peak_978b	648	2.06997	65.9456	64.8923	598
2L_1	1769473	1770670	R2_plus_md_q30_peak_978c	633	2.05517	64.3627	63.3226	862
2L_1	1771070	1771583	R2_plus_md_q30_peak_979	363	1.77088	37.1299	36.304	209
2L_1	1772919	1773142	R2_plus_md_q30_peak_980	186	1.53101	19.293	18.6006	110
2L_1	1773902	1774141	R2_plus_md_q30_peak_981	227	1.5932	23.4257	22.7018	121
2L_1	1774420	1774784	R2_plus_md_q30_peak_982	963	2.34241	97.7248	96.3829	186
2L_1	1776996	1777197	R2_plus_md_q30_peak_983	128	1.43329	13.5423	12.896	105
2L_1	1781212	1782105	R2_plus_md_q30_peak_984	1708	2.87545	172.884	170.82	251
2L_1	1782271	1782674	R2_plus_md_q30_peak_985	254	1.63169	26.1612	25.4169	172
2L_1	1782852	1783443	R2_plus_md_q30_peak_986	1019	2.38683	103.361	101.964	239
2L_1	1784453	1784918	R2_plus_md_q30_peak_987	1123	2.46679	113.808	112.309	203
2L_1	1785282	1785798	R2_plus_md_q30_peak_988	1586	2.7955	160.616	158.663	257
2L_1	1786586	1786928	R2_plus_md_q30_peak_989	824	2.22692	83.6546	82.4442	174
2L_1	1787300	1787624	R2_plus_md_q30_peak_990	578	2.00186	58.7942	57.8	161
2L_1	1788399	1788642	R2_plus_md_q30_peak_991	141	1.45698	14.8507	14.1936	130
2L_1	1789124	1789814	R2_plus_md_q30_peak_992	1242	2.55563	125.86	124.242	258
2L_1	1790472	1791655	R2_plus_md_q30_peak_993a	855	2.25357	86.8258	85.5865	200
2L_1	1790472	1791655	R2_plus_md_q30_peak_993b	978	2.35426	99.2159	97.8597	440
2L_1	1792042	1794666	R2_plus_md_q30_peak_994a	590	2.01371	60.0138	59.0097	225
2L_1	1792042	1794666	R2_plus_md_q30_peak_994b	620	2.04332	63.1076	62.078	683
2L_1	1792042	1794666	R2_plus_md_q30_peak_994c	766	2.17658	77.793	76.6358	1033
2L_1	1792042	1794666	R2_plus_md_q30_peak_994d	1012	2.38091	102.602	101.213	1225
2L_1	1792042	1794666	R2_plus_md_q30_peak_994e	677	2.09662	68.8339	67.756	1873
2L_1	1792042	1794666	R2_plus_md_q30_peak_994f	1061	2.41941	107.57	106.133	2419
2L_1	1795820	1796151	R2_plus_md_q30_peak_995	633	2.05517	64.3627	63.3226	174
2L_1	1796528	1796809	R2_plus_md_q30_peak_996	348	1.75311	35.6383	34.8234	138
2L_1	1800006	1800215	R2_plus_md_q30_peak_997	171	1.50732	17.8141	17.1333	95
2L_1	1800658	1801383	R2_plus_md_q30_peak_998a	465	1.88637	47.4465	46.542	208
2L_1	1800658	1801383	R2_plus_md_q30_peak_998b	560	1.98409	56.9837	56.0042	568
2L_1	1802543	1803041	R2_plus_md_q30_peak_999	1416	2.68001	143.49	141.698	212
2L_1	1807951	1808276	R2_plus_md_q30_peak_1000	530	1.95448	54.0179	53.0621	204
2L_1	1814562	1814880	R2_plus_md_q30_peak_1001	1230	2.54675	124.635	123.028	138
2L_1	1815913	1816285	R2_plus_md_q30_peak_1002	128	1.43329	13.5423	12.896	102
2L_1	1823536	1824269	R2_plus_md_q30_peak_1003	1608	2.81031	162.863	160.889	226
2L_1	1825773	1826163	R2_plus_md_q30_peak_1004	652	2.07293	66.264	65.208	177
2L_1	1827709	1828256	R2_plus_md_q30_peak_1005	1008	2.37795	102.224	100.839	281
2L_1	1850063	1850478	R2_plus_md_q30_peak_1006	2328	3.2545	235.33	232.829	204
2L_1	1851769	1852097	R2_plus_md_q30_peak_1007	448	1.8686	45.7907	44.899	138
2L_1	1856318	1856805	R2_plus_md_q30_peak_1008	2761	3.49733	278.785	276.123	220
2L_1	1860324	1862812	R2_plus_md_q30_peak_1009a	982	2.35722	99.5899	98.2301	247
2L_1	1860324	1862812	R2_plus_md_q30_peak_1009b	548	1.97225	55.7895	54.8196	738
2L_1	1860324	1862812	R2_plus_md_q30_peak_1009c	336	1.7383	34.4153	33.6095	1004
2L_1	1860324	1862812	R2_plus_md_q30_peak_1009d	568	1.99298	57.8861	56.8993	1455
2L_1	1860324	1862812	R2_plus_md_q30_peak_1009e	800	2.20619	81.2207	80.0324	1914
2L_1	1860324	1862812	R2_plus_md_q30_peak_1009f	465	1.88637	47.4465	46.542	2310
2L_1	1863152	1863761	R2_plus_md_q30_peak_1010a	596	2.01963	60.6275	59.6184	172
2L_1	1863152	1863761	R2_plus_md_q30_peak_1010b	395	1.80937	40.4502	39.5993	450
2L_1	1864176	1864651	R2_plus_md_q30_peak_1011	419	1.83603	42.819	41.9502	267
2L_1	1864916	1865556	R2_plus_md_q30_peak_1012	1913	3.00575	193.57	191.332	382
2L_1	1867814	1868648	R2_plus_md_q30_peak_1013	1805	2.93764	182.651	180.502	581
2L_1	1869318	1869603	R2_plus_md_q30_peak_1014	527	1.95152	53.7249	52.7714	136
2L_1	1871445	1871865	R2_plus_md_q30_peak_1015	1115	2.46087	113.021	111.53	205
2L_1	1872612	1872852	R2_plus_md_q30_peak_1016	173	1.51028	17.9959	17.3137	108
2L_1	1873022	1873680	R2_plus_md_q30_peak_1017a	360	1.76792	36.8795	36.0554	176
2L_1	1873022	1873680	R2_plus_md_q30_peak_1017b	317	1.71461	32.4969	31.7054	522
2L_1	1875197	1875391	R2_plus_md_q30_peak_1018	140	1.45401	14.684	14.0283	94
2L_1	1875866	1876389	R2_plus_md_q30_peak_1019	927	2.3128	94.0359	92.7293	235
2L_1	1877150	1878479	R2_plus_md_q30_peak_1020a	430	1.84787	43.8899	43.0128	197
2L_1	1877150	1878479	R2_plus_md_q30_peak_1020b	440	1.85972	44.9719	44.0866	644
2L_1	1877150	1878479	R2_plus_md_q30_peak_1020c	353	1.75903	36.1326	35.3141	1187
2L_1	1880464	1880908	R2_plus_md_q30_peak_1021	956	2.33649	96.9826	95.6479	199
2L_1	1881067	1881216	R2_plus_md_q30_peak_1022	37	1.21711	4.31168	3.7538	60
2L_1	1881514	1881983	R2_plus_md_q30_peak_1023	1404	2.67112	142.202	140.423	258
2L_1	1882692	1884472	R2_plus_md_q30_peak_1024a	938	2.32169	95.1369	93.8199	426
2L_1	1882692	1884472	R2_plus_md_q30_peak_1024b	713	2.1292	72.431	71.3217	835
2L_1	1882692	1884472	R2_plus_md_q30_peak_1024c	960	2.33945	97.3535	96.0152	1136
2L_1	1882692	1884472	R2_plus_md_q30_peak_1024d	1030	2.39572	104.502	103.095	1384
2L_1	1882692	1884472	R2_plus_md_q30_peak_1024e	1353	2.63559	137.094	135.366	1546
2L_1	1887606	1887895	R2_plus_md_q30_peak_1025	648	2.06997	65.9456	64.8923	139
2L_1	1888445	1888641	R2_plus_md_q30_peak_1026	174	1.51324	18.1787	17.4951	100
2L_1	1889451	1889708	R2_plus_md_q30_peak_1027	93	1.36221	9.95858	9.34322	115
2L_1	1890557	1892549	R2_plus_md_q30_peak_1028a	986	2.36018	99.9646	98.6012	253
2L_1	1890557	1892549	R2_plus_md_q30_peak_1028b	1283	2.58524	129.979	128.32	1017
2L_1	1890557	1892549	R2_plus_md_q30_peak_1028c	1138	2.47864	115.389	113.874	1153
2L_1	1890557	1892549	R2_plus_md_q30_peak_1028d	1072	2.42829	108.73	107.281	1798
2L_1	1892934	1895698	R2_plus_md_q30_peak_1029a	1438	2.69481	145.645	143.833	236
2L_1	1892934	1895698	R2_plus_md_q30_peak_1029b	97	1.3711	10.378	9.75888	709
2L_1	1892934	1895698	R2_plus_md_q30_peak_1029c	690	2.10847	70.1333	69.0442	1086
2L_1	1892934	1895698	R2_plus_md_q30_peak_1029d	866	2.26246	87.8929	86.6438	1615
2L_1	1892934	1895698	R2_plus_md_q30_peak_1029e	1008	2.37795	102.224	100.839	2161
2L_1	1892934	1895698	R2_plus_md_q30_peak_1029f	501	1.92487	51.1175	50.1844	2483
2L_1	1892934	1895698	R2_plus_md_q30_peak_1029g	501	1.92487	51.1175	50.1844	2594
2L_1	1896030	1896641	R2_plus_md_q30_peak_1030	1485	2.72739	150.429	148.571	287
2L_1	1898344	1898758	R2_plus_md_q30_peak_1031	1721	2.88434	174.268	172.191	211
2L_1	1901485	1902200	R2_plus_md_q30_peak_1032a	934	2.31872	94.7692	93.4557	179
2L_1	1901485	1902200	R2_plus_md_q30_peak_1032b	963	2.34241	97.7248	96.3829	518
2L_1	1903825	1907390	R2_plus_md_q30_peak_1033a	333	1.73534	34.173	33.3689	116
2L_1	1903825	1907390	R2_plus_md_q30_peak_1033b	989	2.36314	100.34	98.9727	563
2L_1	1903825	1907390	R2_plus_md_q30_peak_1033c	1451	2.7037	146.944	145.119	918
2L_1	1903825	1907390	R2_plus_md_q30_peak_1033d	1092	2.4431	110.673	109.204	1464
2L_1	1903825	1907390	R2_plus_md_q30_peak_1033e	960	2.33945	97.3535	96.0152	1919
2L_1	1903825	1907390	R2_plus_md_q30_peak_1033f	370	1.77976	37.8855	37.0539	2444
2L_1	1903825	1907390	R2_plus_md_q30_peak_1033g	1312	2.60597	132.892	131.204	2978
2L_1	1903825	1907390	R2_plus_md_q30_peak_1033h	164	1.49547	17.0947	16.4196	3462
2L_1	1908041	1908224	R2_plus_md_q30_peak_1034	92	1.35925	9.82061	9.20649	73
2L_1	1908581	1909326	R2_plus_md_q30_peak_1035	1107	2.45495	112.237	110.753	280
2L_1	1909502	1909912	R2_plus_md_q30_peak_1036	608	2.03147	61.8627	60.8434	214
2L_1	1910720	1911725	R2_plus_md_q30_peak_1037a	920	2.30688	93.305	92.0053	212
2L_1	1910720	1911725	R2_plus_md_q30_peak_1037b	1279	2.58228	129.565	127.91	760
2L_1	1912165	1912843	R2_plus_md_q30_peak_1038	1608	2.81031	162.863	160.889	291
2L_1	1913269	1913882	R2_plus_md_q30_peak_1039	1680	2.85769	170.13	168.089	300
2L_1	1914475	1915063	R2_plus_md_q30_peak_1040	1242	2.55563	125.86	124.242	318
2L_1	1915997	1916282	R2_plus_md_q30_peak_1041	443	1.86268	45.2441	44.3567	145
2L_1	1916745	1917352	R2_plus_md_q30_peak_1042a	155	1.48067	16.2144	15.5463	101
2L_1	1916745	1917352	R2_plus_md_q30_peak_1042b	403	1.81826	41.2336	40.3767	448
2L_1	1919563	1919930	R2_plus_md_q30_peak_1043	880	2.2743	89.3235	88.0612	164
2L_1	1920454	1920931	R2_plus_md_q30_peak_1044	1370	2.64743	138.789	137.044	256
2L_1	1922085	1922908	R2_plus_md_q30_peak_1045a	1353	2.63559	137.094	135.366	270
2L_1	1922085	1922908	R2_plus_md_q30_peak_1045b	1658	2.84288	167.846	165.827	542
2L_1	1925012	1925189	R2_plus_md_q30_peak_1046	35	1.21119	4.13102	3.57533	101
2L_1	1925390	1925644	R2_plus_md_q30_peak_1047	193	1.54285	20.0526	19.3544	139
2L_1	1926293	1926510	R2_plus_md_q30_peak_1048	158	1.48659	16.5638	15.893	94
2L_1	1927131	1928028	R2_plus_md_q30_peak_1049a	1084	2.43718	109.894	108.433	231
2L_1	1927131	1928028	R2_plus_md_q30_peak_1049b	493	1.91598	50.2603	49.334	706
2L_1	1928457	1928764	R2_plus_md_q30_peak_1050	655	2.07589	66.5831	65.5244	163
2L_1	1934592	1935365	R2_plus_md_q30_peak_1051a	110	1.39775	11.6857	11.0551	91
2L_1	1934592	1935365	R2_plus_md_q30_peak_1051b	909	2.29799	92.2125	90.9231	493
2L_1	1936186	1936526	R2_plus_md_q30_peak_1052	419	1.83603	42.819	41.9502	195
2L_1	1938100	1938958	R2_plus_md_q30_peak_1053a	343	1.74719	35.1469	34.3356	122
2L_1	1938100	1938958	R2_plus_md_q30_peak_1053b	1391	2.66224	140.918	139.152	632
2L_1	1940981	1941481	R2_plus_md_q30_peak_1054	824	2.22692	83.6546	82.4442	187
2L_1	1947327	1947668	R2_plus_md_q30_peak_1055	729	2.14401	74.0902	72.9662	175
2L_1	1949093	1949550	R2_plus_md_q30_peak_1056	1694	2.86657	171.505	169.452	227
2L_1	1950513	1950931	R2_plus_md_q30_peak_1057	923	2.30984	93.6701	92.367	204
2L_1	1952817	1953061	R2_plus_md_q30_peak_1058	209	1.56655	21.6107	20.9006	116
2L_1	1953214	1954085	R2_plus_md_q30_peak_1059a	912	2.30096	92.5759	91.2832	289
2L_1	1953214	1954085	R2_plus_md_q30_peak_1059b	89	1.35333	9.54728	8.93565	776
2L_1	1960401	1960824	R2_plus_md_q30_peak_1060	827	2.22988	84.0048	82.7912	202
2L_1	1961904	1962415	R2_plus_md_q30_peak_1061	393	1.80641	40.1906	39.3417	152
2L_1	1964148	1964458	R2_plus_md_q30_peak_1062	519	1.94263	52.8498	51.9032	143
2L_1	1965532	1965994	R2_plus_md_q30_peak_1063	1662	2.84584	168.302	166.278	242
2L_1	1967717	1968083	R2_plus_md_q30_peak_1064	667	2.08774	67.8657	66.7961	158
2L_1	1968916	1969142	R2_plus_md_q30_peak_1065	245	1.61985	25.3053	24.5673	105
2L_1	1969448	1973402	R2_plus_md_q30_peak_1066a	1416	2.68001	143.49	141.698	237
2L_1	1969448	1973402	R2_plus_md_q30_peak_1066b	1084	2.43718	109.894	108.433	452
2L_1	1969448	1973402	R2_plus_md_q30_peak_1066c	1357	2.63855	137.517	135.784	973
2L_1	1969448	1973402	R2_plus_md_q30_peak_1066d	905	2.29503	91.8492	90.5633	1395
2L_1	1969448	1973402	R2_plus_md_q30_peak_1066e	655	2.07589	66.5831	65.5244	1680
2L_1	1969448	1973402	R2_plus_md_q30_peak_1066f	180	1.52213	18.7321	18.0442	2195
2L_1	1969448	1973402	R2_plus_md_q30_peak_1066g	796	2.20323	80.8752	79.69	2642
2L_1	1969448	1973402	R2_plus_md_q30_peak_1066h	411	1.82714	42.0232	41.1603	3137
2L_1	1969448	1973402	R2_plus_md_q30_peak_1066i	898	2.28911	91.1248	89.8457	3527
2L_1	1973807	1973990	R2_plus_md_q30_peak_1067	169	1.50436	17.6329	16.9535	82
2L_1	1974610	1978265	R2_plus_md_q30_peak_1068a	1049	2.41053	106.416	104.99	360
2L_1	1974610	1978265	R2_plus_md_q30_peak_1068b	719	2.13512	73.093	71.9778	1001
2L_1	1974610	1978265	R2_plus_md_q30_peak_1068c	891	2.28319	90.4027	89.1304	1682
2L_1	1974610	1978265	R2_plus_md_q30_peak_1068d	807	2.21212	81.9134	80.7188	2462
2L_1	1974610	1978265	R2_plus_md_q30_peak_1068e	1053	2.41349	106.8	105.37	2931
2L_1	1974610	1978265	R2_plus_md_q30_peak_1068f	1015	2.38387	102.981	101.589	3141
2L_1	1974610	1978265	R2_plus_md_q30_peak_1068g	709	2.12624	72.1008	70.9945	3446
2L_1	1980332	1981433	R2_plus_md_q30_peak_1069a	174	1.51324	18.1787	17.4951	204
2L_1	1980332	1981433	R2_plus_md_q30_peak_1069b	280	1.66723	28.8033	28.0393	457
2L_1	1980332	1981433	R2_plus_md_q30_peak_1069c	1154	2.49048	116.977	115.447	904
2L_1	1982632	1983327	R2_plus_md_q30_peak_1070	1442	2.69777	146.078	144.261	270
2L_1	1983649	1984245	R2_plus_md_q30_peak_1071	759	2.17066	77.1143	75.9632	215
2L_1	1984622	1985216	R2_plus_md_q30_peak_1072	677	2.09662	68.8339	67.756	219
2L_1	1985608	1985869	R2_plus_md_q30_peak_1073	393	1.80641	40.1906	39.3417	127
2L_1	1986416	1989700	R2_plus_md_q30_peak_1074a	956	2.33649	96.9826	95.6479	290
2L_1	1986416	1989700	R2_plus_md_q30_peak_1074b	1218	2.53786	123.413	121.819	676
2L_1	1986416	1989700	R2_plus_md_q30_peak_1074c	623	2.04628	63.4203	62.3882	1080
2L_1	1986416	1989700	R2_plus_md_q30_peak_1074d	719	2.13512	73.093	71.9778	1256
2L_1	1986416	1989700	R2_plus_md_q30_peak_1074e	716	2.13216	72.7616	71.6494	1424
2L_1	1986416	1989700	R2_plus_md_q30_peak_1074f	769	2.17954	78.133	76.9727	1587
2L_1	1986416	1989700	R2_plus_md_q30_peak_1074g	554	1.97817	56.3854	55.4106	2050
2L_1	1986416	1989700	R2_plus_md_q30_peak_1074h	927	2.3128	94.0359	92.7293	2621
2L_1	1986416	1989700	R2_plus_md_q30_peak_1074i	790	2.19731	80.1863	79.0074	2989
2L_1	1990243	1991083	R2_plus_md_q30_peak_1075a	220	1.58431	22.8135	22.0943	152
2L_1	1990243	1991083	R2_plus_md_q30_peak_1075b	370	1.77976	37.8855	37.0539	666
2L_1	1991341	1991709	R2_plus_md_q30_peak_1076	693	2.11143	70.4599	69.3679	190
2L_1	1993069	1993511	R2_plus_md_q30_peak_1077	898	2.28911	91.1248	89.8457	236
2L_1	1993846	1994448	R2_plus_md_q30_peak_1078a	1095	2.44606	111.063	109.591	235
2L_1	1993846	1994448	R2_plus_md_q30_peak_1078b	1142	2.4816	115.785	114.266	352
2L_1	1994944	1995307	R2_plus_md_q30_peak_1079	287	1.67611	29.4811	28.712	209
2L_1	1997631	1998132	R2_plus_md_q30_peak_1080	891	2.28319	90.4027	89.1304	252
2L_1	1998612	1999839	R2_plus_md_q30_peak_1081a	817	2.221	82.9564	81.7524	265
2L_1	1998612	1999839	R2_plus_md_q30_peak_1081b	920	2.30688	93.305	92.0053	949
2L_1	2000015	2000313	R2_plus_md_q30_peak_1082	375	1.78568	38.3926	37.5572	150
2L_1	2000663	2000924	R2_plus_md_q30_peak_1083	153	1.47771	16.0409	15.3742	127
2L_1	2001526	2002254	R2_plus_md_q30_peak_1084a	504	1.92783	51.4046	50.4693	202
2L_1	2001526	2002254	R2_plus_md_q30_peak_1084b	700	2.11735	71.1144	70.0167	485
2L_1	2002707	2003490	R2_plus_md_q30_peak_1085a	245	1.61985	25.3053	24.5673	139
2L_1	2002707	2003490	R2_plus_md_q30_peak_1085b	370	1.77976	37.8855	37.0539	551
2L_1	2004017	2005330	R2_plus_md_q30_peak_1086a	300	1.69388	30.8573	30.0779	133
2L_1	2004017	2005330	R2_plus_md_q30_peak_1086b	1012	2.38091	102.602	101.213	530
2L_1	2004017	2005330	R2_plus_md_q30_peak_1086c	1328	2.61782	134.567	132.863	1086
2L_1	2006582	2006757	R2_plus_md_q30_peak_1087	75	1.32075	8.11109	7.51291	81
2L_1	2007156	2007456	R2_plus_md_q30_peak_1088	88	1.35037	9.412	8.80161	135
2L_1	2010015	2011054	R2_plus_md_q30_peak_1089a	548	1.97225	55.7895	54.8196	633
2L_1	2010015	2011054	R2_plus_md_q30_peak_1089b	912	2.30096	92.5759	91.2832	849
2L_1	2012216	2014971	R2_plus_md_q30_peak_1090a	596	2.01963	60.6275	59.6184	202
2L_1	2012216	2014971	R2_plus_md_q30_peak_1090b	963	2.34241	97.7248	96.3829	805
2L_1	2012216	2014971	R2_plus_md_q30_peak_1090c	435	1.85379	44.4296	43.5484	1201
2L_1	2012216	2014971	R2_plus_md_q30_peak_1090d	571	1.99594	58.1881	57.1989	1413
2L_1	2012216	2014971	R2_plus_md_q30_peak_1090e	602	2.02555	61.2439	60.2298	1657
2L_1	2012216	2014971	R2_plus_md_q30_peak_1090f	557	1.98113	56.6843	55.7071	1791
2L_1	2012216	2014971	R2_plus_md_q30_peak_1090g	909	2.29799	92.2125	90.9231	2417
2L_1	2015549	2016392	R2_plus_md_q30_peak_1091	648	2.06997	65.9456	64.8923	257
2L_1	2017140	2017535	R2_plus_md_q30_peak_1092a	106	1.38887	11.2415	10.6148	147
2L_1	2017140	2017535	R2_plus_md_q30_peak_1092b	100	1.37702	10.6622	10.0406	288
2L_1	2018250	2020127	R2_plus_md_q30_peak_1093a	165	1.49843	17.2732	16.5967	266
2L_1	2018250	2020127	R2_plus_md_q30_peak_1093b	779	2.18843	79.157	77.9874	806
2L_1	2018250	2020127	R2_plus_md_q30_peak_1093c	473	1.89525	48.2836	47.3726	1431
2L_1	2018250	2020127	R2_plus_md_q30_peak_1093d	473	1.89525	48.2836	47.3726	1725
2L_1	2020478	2021895	R2_plus_md_q30_peak_1094a	1000	2.37203	101.469	100.091	265
2L_1	2020478	2021895	R2_plus_md_q30_peak_1094b	1123	2.46679	113.808	112.309	473
2L_1	2020478	2021895	R2_plus_md_q30_peak_1094c	457	1.87749	46.6156	45.7175	1277
2L_1	2023153	2023581	R2_plus_md_q30_peak_1095	468	1.88933	47.7248	46.8182	163
2L_1	2023995	2024685	R2_plus_md_q30_peak_1096	1349	2.63263	136.672	134.947	455
2L_1	2026147	2027277	R2_plus_md_q30_peak_1097a	831	2.23285	84.3553	83.1385	212
2L_1	2026147	2027277	R2_plus_md_q30_peak_1097b	62	1.28818	6.7892	6.20414	670
2L_1	2026147	2027277	R2_plus_md_q30_peak_1097c	140	1.45401	14.684	14.0283	1034
2L_1	2028316	2028619	R2_plus_md_q30_peak_1098	307	1.70277	31.5554	30.7708	126
2L_1	2031202	2031889	R2_plus_md_q30_peak_1099	1030	2.39572	104.502	103.095	214
2L_1	2033449	2034547	R2_plus_md_q30_peak_1100a	1357	2.63855	137.517	135.784	190
2L_1	2033449	2034547	R2_plus_md_q30_peak_1100b	1404	2.67112	142.202	140.423	805
2L_1	2035230	2035859	R2_plus_md_q30_peak_1101	1667	2.8488	168.758	166.73	341
2L_1	2036424	2037444	R2_plus_md_q30_peak_1102a	1744	2.89915	176.582	174.485	355
2L_1	2036424	2037444	R2_plus_md_q30_peak_1102b	1198	2.52306	121.388	119.814	806
2L_1	2037908	2038856	R2_plus_md_q30_peak_1103a	269	1.65242	27.6889	26.9332	126
2L_1	2037908	2038856	R2_plus_md_q30_peak_1103b	1819	2.94653	184.063	181.902	718
2L_1	2040397	2040661	R2_plus_md_q30_peak_1104	476	1.89821	48.5639	47.6508	144
2L_1	2041443	2042173	R2_plus_md_q30_peak_1105a	633	2.05517	64.3627	63.3226	185
2L_1	2041443	2042173	R2_plus_md_q30_peak_1105b	796	2.20323	80.8752	79.69	405
2L_1	2042562	2043276	R2_plus_md_q30_peak_1106a	1856	2.97022	187.845	185.653	240
2L_1	2042562	2043276	R2_plus_md_q30_peak_1106b	1542	2.76589	156.157	154.245	460
2L_1	2044368	2044699	R2_plus_md_q30_peak_1107	593	2.01667	60.3204	59.3138	140
2L_1	2049700	2049983	R2_plus_md_q30_peak_1108	271	1.65539	27.9103	27.1529	171
2L_1	2051342	2051807	R2_plus_md_q30_peak_1109	831	2.23285	84.3553	83.1385	227
2L_1	2052667	2052919	R2_plus_md_q30_peak_1110	278	1.66427	28.5789	27.8165	130
2L_1	2053546	2054194	R2_plus_md_q30_peak_1111a	59	1.28226	6.5613	5.97857	76
2L_1	2053546	2054194	R2_plus_md_q30_peak_1111b	324	1.7235	33.2108	32.4139	493
2L_1	2055229	2055842	R2_plus_md_q30_peak_1112	769	2.17954	78.133	76.9727	176
2L_1	2056653	2057722	R2_plus_md_q30_peak_1113a	1242	2.55563	125.86	124.242	310
2L_1	2056653	2057722	R2_plus_md_q30_peak_1113b	513	1.93671	52.2697	51.3277	810
2L_1	2057965	2058648	R2_plus_md_q30_peak_1114	1744	2.89915	176.582	174.485	291
2L_1	2059484	2060070	R2_plus_md_q30_peak_1115a	1034	2.39868	104.884	103.473	210
2L_1	2059484	2060070	R2_plus_md_q30_peak_1115b	952	2.33353	96.6124	95.2812	352
2L_1	2060430	2060948	R2_plus_md_q30_peak_1116	1316	2.60893	133.31	131.618	234
2L_1	2061129	2061589	R2_plus_md_q30_peak_1117	1503	2.73923	152.183	150.308	238
2L_1	2062399	2065771	R2_plus_md_q30_peak_1118a	1019	2.38683	103.361	101.964	300
2L_1	2062399	2065771	R2_plus_md_q30_peak_1118b	1015	2.38387	102.981	101.589	778
2L_1	2062399	2065771	R2_plus_md_q30_peak_1118c	1210	2.53194	122.602	121.016	985
2L_1	2062399	2065771	R2_plus_md_q30_peak_1118d	574	1.9989	58.4908	57.4991	1297
2L_1	2062399	2065771	R2_plus_md_q30_peak_1118e	652	2.07293	66.264	65.208	1760
2L_1	2062399	2065771	R2_plus_md_q30_peak_1118f	664	2.08478	67.5441	66.4772	2103
[truncated: 107,007 more rows]

## Sheet: R3
Table S4. MACS peaks called by mapping to the genome assembly.
Chiptig	start	end	name	score(int(-10*log10qvalue))	fold-change	-log10pvalue	-log10qvalue	relative summit position to peak start
2L_1	36768	37196	R3_plus_md_q30_peak_1	132	2.11933	14.4681	13.225	213
2L_1	41598	42014	R3_plus_md_q30_peak_2	106	1.86767	11.767	10.6658	260
2L_1	60537	60984	R3_plus_md_q30_peak_3	163	2.308	17.7327	16.3126	180
2L_1	66474	66834	R3_plus_md_q30_peak_4	171	2.34477	18.6536	17.1874	162
2L_1	68375	68972	R3_plus_md_q30_peak_5	215	2.53058	23.316	21.5892	341
2L_1	99255	99612	R3_plus_md_q30_peak_6	120	2.02879	13.2041	12.031	204
2L_1	112520	113507	R3_plus_md_q30_peak_7a	53	1.64038	6.21859	5.39738	97
2L_1	112520	113507	R3_plus_md_q30_peak_7b	160	2.21921	17.4775	16.075	732
2L_1	120546	120967	R3_plus_md_q30_peak_8	135	2.08721	14.8423	13.58	198
2L_1	131723	132804	R3_plus_md_q30_peak_9	137	2.11375	14.9712	13.7054	574
2L_1	133664	134065	R3_plus_md_q30_peak_10	116	2.00517	12.8479	11.693	226
2L_1	141886	142766	R3_plus_md_q30_peak_11a	71	1.75882	8.07174	7.16165	324
2L_1	141886	142766	R3_plus_md_q30_peak_11b	136	2.11872	14.9503	13.6851	754
2L_1	144899	145253	R3_plus_md_q30_peak_12	129	2.04272	14.2237	12.9966	153
2L_1	147594	147998	R3_plus_md_q30_peak_13	117	2.00851	12.8984	11.7421	228
2L_1	150566	150939	R3_plus_md_q30_peak_14	152	2.11303	16.6175	15.2584	190
2L_1	153369	153835	R3_plus_md_q30_peak_15	83	1.84474	9.33053	8.35425	164
2L_1	161525	162856	R3_plus_md_q30_peak_16a	68	1.55975	7.7728	6.8767	187
2L_1	161525	162856	R3_plus_md_q30_peak_16b	160	1.985	17.4705	16.0682	770
2L_1	161525	162856	R3_plus_md_q30_peak_16c	251	2.23981	27.019	25.1033	1128
2L_1	167636	168190	R3_plus_md_q30_peak_17	64	1.70141	7.32907	6.45006	413
2L_1	169370	169913	R3_plus_md_q30_peak_18	128	2.12347	14.0357	12.8133	209
2L_1	170856	171607	R3_plus_md_q30_peak_19	77	1.85128	8.72264	7.77575	380
2L_1	173573	175780	R3_plus_md_q30_peak_20a	180	2.42156	19.5649	18.041	249
2L_1	173573	175780	R3_plus_md_q30_peak_20b	63	1.76756	7.27679	6.39898	1047
2L_1	173573	175780	R3_plus_md_q30_peak_20c	82	1.89129	9.21276	8.23918	1720
2L_1	173573	175780	R3_plus_md_q30_peak_20d	120	2.0945	13.2366	12.0625	2057
2L_1	176637	178295	R3_plus_md_q30_peak_21a	248	2.72204	26.7222	24.8139	203
2L_1	176637	178295	R3_plus_md_q30_peak_21b	260	2.77507	28.0714	26.0943	984
2L_1	176637	178295	R3_plus_md_q30_peak_21c	144	2.2448	15.7697	14.4534	1413
2L_1	180252	180941	R3_plus_md_q30_peak_22	151	2.28015	16.5027	15.1465	291
2L_1	181261	182197	R3_plus_md_q30_peak_23	144	2.23996	15.8122	14.4947	503
2L_1	212976	214594	R3_plus_md_q30_peak_24a	37	1.55545	4.44121	3.701	144
2L_1	212976	214594	R3_plus_md_q30_peak_24b	71	1.82059	8.08215	7.16489	498
2L_1	212976	214594	R3_plus_md_q30_peak_24c	176	2.40388	19.171	17.6688	1180
2L_1	212976	214594	R3_plus_md_q30_peak_24d	165	2.35086	18.0081	16.5698	1355
2L_1	215398	215873	R3_plus_md_q30_peak_25	144	2.2448	15.7697	14.4534	214
2L_1	216668	218485	R3_plus_md_q30_peak_26a	111	2.06805	12.31	11.1774	161
2L_1	216668	218485	R3_plus_md_q30_peak_26b	52	1.67918	6.01851	5.20188	870
2L_1	216668	218485	R3_plus_md_q30_peak_26c	22	1.41405	2.91783	2.2534	1459
2L_1	220286	220932	R3_plus_md_q30_peak_27a	31	1.47445	3.82681	3.12163	90
2L_1	220286	220932	R3_plus_md_q30_peak_27b	86	1.87592	9.6018	8.61126	515
2L_1	222526	223401	R3_plus_md_q30_peak_28a	47	1.64383	5.54545	4.75179	139
2L_1	222526	223401	R3_plus_md_q30_peak_28b	71	1.82059	8.08215	7.16489	712
2L_1	223778	224795	R3_plus_md_q30_peak_29a	127	2.15642	13.9963	12.7746	168
2L_1	223778	224795	R3_plus_md_q30_peak_29b	47	1.56579	5.53243	4.74501	900
2L_1	225959	226560	R3_plus_md_q30_peak_30	54	1.69686	6.2616	5.4332	254
2L_1	226953	230121	R3_plus_md_q30_peak_31a	47	1.64379	5.59275	4.79788	412
2L_1	226953	230121	R3_plus_md_q30_peak_31b	29	1.48197	3.67954	2.97789	786
2L_1	226953	230121	R3_plus_md_q30_peak_31c	33	1.51606	4.09886	3.37727	1240
2L_1	226953	230121	R3_plus_md_q30_peak_31d	76	1.83818	8.63046	7.69305	1597
2L_1	226953	230121	R3_plus_md_q30_peak_31e	49	1.63197	5.79357	4.98816	2194
2L_1	226953	230121	R3_plus_md_q30_peak_31f	206	2.50335	22.3145	20.6493	2989
2L_1	233168	233743	R3_plus_md_q30_peak_32a	99	1.94924	11.0449	9.97874	155
2L_1	233168	233743	R3_plus_md_q30_peak_32b	89	1.8934	9.97923	8.97182	490
2L_1	236824	238930	R3_plus_md_q30_peak_33a	129	2.09827	14.1542	12.9287	230
2L_1	236824	238930	R3_plus_md_q30_peak_33b	85	1.86538	9.53455	8.54554	628
2L_1	236824	238930	R3_plus_md_q30_peak_33c	68	1.76633	7.74662	6.85098	1102
2L_1	236824	238930	R3_plus_md_q30_peak_33d	97	1.94547	10.7541	9.7036	1542
2L_1	236824	238930	R3_plus_md_q30_peak_33e	57	1.68963	6.55013	5.70878	2031
2L_1	241138	243602	R3_plus_md_q30_peak_34a	219	2.55393	23.6967	21.948	473
2L_1	241138	243602	R3_plus_md_q30_peak_34b	42	1.58874	5.05927	4.29391	1281
2L_1	241138	243602	R3_plus_md_q30_peak_34c	83	1.86492	9.31566	8.33963	1895
2L_1	241138	243602	R3_plus_md_q30_peak_34d	105	1.98772	11.6596	10.5619	2296
2L_1	244449	244809	R3_plus_md_q30_peak_35	72	1.78899	8.15049	7.2315	201
2L_1	245464	246345	R3_plus_md_q30_peak_36	205	2.47405	22.2535	20.5898	458
2L_1	255263	255655	R3_plus_md_q30_peak_37	130	2.05674	14.2658	13.0373	176
2L_1	256537	257249	R3_plus_md_q30_peak_38a	57	1.66395	6.60079	5.75829	104
2L_1	256537	257249	R3_plus_md_q30_peak_38b	47	1.59537	5.51263	4.72559	537
2L_1	259813	260154	R3_plus_md_q30_peak_39	314	2.75693	33.7096	31.4643	161
2L_1	261675	262074	R3_plus_md_q30_peak_40	54	1.65874	6.29167	5.46259	154
2L_1	262850	263419	R3_plus_md_q30_peak_41	31	1.48178	3.86716	3.15606	90
2L_1	266845	268113	R3_plus_md_q30_peak_42a	68	1.78191	7.75148	6.85575	376
2L_1	266845	268113	R3_plus_md_q30_peak_42b	21	1.3967	2.79963	2.14284	731
2L_1	266845	268113	R3_plus_md_q30_peak_42c	72	1.79731	8.12703	7.20872	1155
2L_1	268452	271546	R3_plus_md_q30_peak_43a	119	2.01998	13.0713	11.9014	255
2L_1	268452	271546	R3_plus_md_q30_peak_43b	130	2.08542	14.2462	13.0186	701
2L_1	268452	271546	R3_plus_md_q30_peak_43c	171	2.32053	18.6408	17.1751	1180
2L_1	268452	271546	R3_plus_md_q30_peak_43d	192	2.41134	20.8357	19.2442	1459
2L_1	268452	271546	R3_plus_md_q30_peak_43e	151	2.20697	16.5241	15.1675	2739
2L_1	281923	283849	R3_plus_md_q30_peak_44a	90	1.89199	10.1081	9.08956	362
2L_1	281923	283849	R3_plus_md_q30_peak_44b	113	2.03658	12.517	11.3794	995
2L_1	281923	283849	R3_plus_md_q30_peak_44c	182	2.38464	19.7703	18.241	1283
2L_1	281923	283849	R3_plus_md_q30_peak_44d	149	2.23045	16.3378	14.9963	1805
2L_1	284916	286134	R3_plus_md_q30_peak_45a	169	2.36853	18.3926	16.9332	151
2L_1	284916	286134	R3_plus_md_q30_peak_45b	172	2.38621	18.7802	17.2995	720
2L_1	286447	286924	R3_plus_md_q30_peak_46	20	1.39637	2.74933	2.09367	88
2L_1	288386	288971	R3_plus_md_q30_peak_47	29	1.46617	3.62587	2.93038	89
2L_1	292903	295780	R3_plus_md_q30_peak_48a	93	1.96199	10.4062	9.37248	188
2L_1	292903	295780	R3_plus_md_q30_peak_48b	131	2.1741	14.3441	13.1041	855
2L_1	292903	295780	R3_plus_md_q30_peak_48c	111	2.06805	12.31	11.1774	1453
2L_1	292903	295780	R3_plus_md_q30_peak_48d	144	2.2448	15.7697	14.4534	2366
2L_1	298400	300449	R3_plus_md_q30_peak_49a	78	1.84937	8.76855	7.8206	467
2L_1	298400	300449	R3_plus_md_q30_peak_49b	37	1.54491	4.49056	3.74961	1030
2L_1	298400	300449	R3_plus_md_q30_peak_49c	248	2.66921	26.8059	24.8958	1625
2L_1	303940	304373	R3_plus_md_q30_peak_50	170	2.2751	18.5007	17.0386	165
2L_1	305075	305536	R3_plus_md_q30_peak_51	45	1.60119	5.27644	4.50046	267
2L_1	307003	307331	R3_plus_md_q30_peak_52	90	1.92106	10.1174	9.09876	168
2L_1	309233	309735	R3_plus_md_q30_peak_53	184	2.41192	19.9386	18.4049	172
2L_1	311323	312233	R3_plus_md_q30_peak_54	176	2.34923	19.0908	17.6018	164
2L_1	316573	318054	R3_plus_md_q30_peak_55a	87	1.90674	9.70439	8.71143	154
2L_1	316573	318054	R3_plus_md_q30_peak_55b	42	1.58995	5.02963	4.26498	735
2L_1	316573	318054	R3_plus_md_q30_peak_55c	107	2.02485	11.8225	10.72	1335
2L_1	319456	319989	R3_plus_md_q30_peak_56	113	2.01526	12.4778	11.3412	128
2L_1	320782	321113	R3_plus_md_q30_peak_57	115	2.06357	12.7125	11.5609	169
2L_1	321647	322086	R3_plus_md_q30_peak_58	80	1.80735	8.96285	8.00282	341
2L_1	322762	323476	R3_plus_md_q30_peak_59	57	1.64766	6.64085	5.79749	526
2L_1	324766	325834	R3_plus_md_q30_peak_60a	64	1.74004	7.36731	6.48736	525
2L_1	324766	325834	R3_plus_md_q30_peak_60b	50	1.64439	5.88551	5.07814	948
2L_1	328100	329436	R3_plus_md_q30_peak_61a	116	2.03745	12.7979	11.6441	159
2L_1	328100	329436	R3_plus_md_q30_peak_61b	151	2.20568	16.5041	15.1479	702
2L_1	328100	329436	R3_plus_md_q30_peak_61c	133	2.0933	14.5574	13.312	1187
2L_1	331202	331805	R3_plus_md_q30_peak_62	142	2.14721	15.5924	14.2907	281
2L_1	337487	337899	R3_plus_md_q30_peak_63	31	1.49258	3.9074	3.19537	89
2L_1	345720	346052	R3_plus_md_q30_peak_64	94	1.96445	10.5193	9.48277	183
2L_1	347815	348632	R3_plus_md_q30_peak_65a	134	2.19178	14.6954	13.4366	114
2L_1	347815	348632	R3_plus_md_q30_peak_65b	87	1.92664	9.80177	8.79856	670
2L_1	348946	349731	R3_plus_md_q30_peak_66	239	2.68669	25.8366	23.9738	499
2L_1	350936	352273	R3_plus_md_q30_peak_67a	252	2.73972	27.1691	25.238	481
2L_1	350936	352273	R3_plus_md_q30_peak_67b	99	1.99734	11.0259	9.96038	1140
2L_1	352670	353524	R3_plus_md_q30_peak_68	239	2.68669	25.8366	23.9738	572
2L_1	357190	358597	R3_plus_md_q30_peak_69a	244	2.69495	26.2858	24.4	164
2L_1	357190	358597	R3_plus_md_q30_peak_69b	98	1.97827	10.8628	9.80968	692
2L_1	357190	358597	R3_plus_md_q30_peak_69c	211	2.55531	22.8524	21.1496	1131
2L_1	359065	359590	R3_plus_md_q30_peak_70	85	1.90897	9.50531	8.51698	154
2L_1	360576	361010	R3_plus_md_q30_peak_71	108	2.05037	11.9835	10.8679	228
2L_1	363067	364986	R3_plus_md_q30_peak_72a	239	2.61934	25.8132	23.9634	189
2L_1	363067	364986	R3_plus_md_q30_peak_72b	158	2.3155	17.2489	15.8521	625
2L_1	363067	364986	R3_plus_md_q30_peak_72c	169	2.36853	18.3926	16.9332	1287
2L_1	363067	364986	R3_plus_md_q30_peak_72d	282	2.86345	30.3746	28.2841	1701
2L_1	365916	367885	R3_plus_md_q30_peak_73a	63	1.76756	7.27679	6.39898	127
2L_1	365916	367885	R3_plus_md_q30_peak_73b	35	1.53778	4.23412	3.504	590
2L_1	365916	367885	R3_plus_md_q30_peak_73c	248	2.72204	26.7222	24.8139	1152
2L_1	365916	367885	R3_plus_md_q30_peak_73d	180	2.42156	19.5649	18.041	1726
2L_1	369728	371458	R3_plus_md_q30_peak_74a	66	1.78524	7.54112	6.65033	183
2L_1	369728	371458	R3_plus_md_q30_peak_74b	99	1.99734	11.0259	9.96038	445
2L_1	369728	371458	R3_plus_md_q30_peak_74c	147	2.26248	16.1345	14.7982	1044
2L_1	369728	371458	R3_plus_md_q30_peak_74d	155	2.2789	16.9466	15.5684	1594
2L_1	373068	376023	R3_plus_md_q30_peak_75a	105	2.02677	11.6713	10.5723	127
2L_1	373068	376023	R3_plus_md_q30_peak_75b	69	1.80291	7.80958	6.90568	824
2L_1	373068	376023	R3_plus_md_q30_peak_75c	203	2.52761	21.9933	20.3365	1578
2L_1	373068	376023	R3_plus_md_q30_peak_75d	154	2.29783	16.8742	15.498	2029
2L_1	373068	376023	R3_plus_md_q30_peak_75e	211	2.56296	22.8269	21.1248	2214
2L_1	373068	376023	R3_plus_md_q30_peak_75f	239	2.68669	25.8366	23.9738	2654
2L_1	386868	387633	R3_plus_md_q30_peak_76	131	2.1741	14.3441	13.1041	164
2L_1	388697	389907	R3_plus_md_q30_peak_77a	99	1.99734	11.0259	9.96038	162
2L_1	388697	389907	R3_plus_md_q30_peak_77b	201	2.48615	21.7648	20.1257	1032
2L_1	396658	397082	R3_plus_md_q30_peak_78	102	2.01502	11.3414	10.2595	234
2L_1	399897	400380	R3_plus_md_q30_peak_79	93	1.96199	10.4062	9.37248	184
2L_1	400873	401767	R3_plus_md_q30_peak_80a	95	1.88361	10.5773	9.53941	132
2L_1	400873	401767	R3_plus_md_q30_peak_80b	98	1.97879	10.9528	9.89738	664
2L_1	403801	404188	R3_plus_md_q30_peak_81	99	1.99734	11.0259	9.96038	224
2L_1	406657	407486	R3_plus_md_q30_peak_82a	134	2.1412	14.6931	13.4366	145
2L_1	406657	407486	R3_plus_md_q30_peak_82b	172	2.38621	18.7802	17.2995	624
2L_1	408269	408755	R3_plus_md_q30_peak_83	193	2.44346	20.9555	19.3612	240
2L_1	411355	413025	R3_plus_md_q30_peak_84a	227	2.62495	24.5435	22.7492	659
2L_1	411355	413025	R3_plus_md_q30_peak_84b	154	2.29783	16.8742	15.498	1364
2L_1	414057	414645	R3_plus_md_q30_peak_85	158	2.3155	17.2489	15.8521	178
2L_1	415038	415525	R3_plus_md_q30_peak_86	314	2.98718	33.7101	31.4643	208
2L_1	416208	417833	R3_plus_md_q30_peak_87a	61	1.74989	7.01664	6.15147	148
2L_1	416208	417833	R3_plus_md_q30_peak_87b	219	2.59831	23.6723	21.9247	725
2L_1	416208	417833	R3_plus_md_q30_peak_87c	180	2.42156	19.5649	18.041	1435
2L_1	420199	420849	R3_plus_md_q30_peak_88	235	2.66902	25.3981	23.5583	413
2L_1	421468	422596	R3_plus_md_q30_peak_89a	21	1.3838	2.76202	2.10602	88
2L_1	421468	422596	R3_plus_md_q30_peak_89b	152	2.26299	16.5971	15.2385	506
2L_1	421468	422596	R3_plus_md_q30_peak_89c	82	1.89129	9.21276	8.23918	936
2L_1	423097	423846	R3_plus_md_q30_peak_90a	85	1.89398	9.54238	8.55319	241
2L_1	423097	423846	R3_plus_md_q30_peak_90b	161	2.25131	17.5499	16.1454	593
2L_1	424866	425179	R3_plus_md_q30_peak_91	85	1.90897	9.50531	8.51698	150
2L_1	425526	425854	R3_plus_md_q30_peak_92	144	2.2448	15.7697	14.4534	153
2L_1	427469	429368	R3_plus_md_q30_peak_93a	243	2.70437	26.278	24.3925	217
2L_1	427469	429368	R3_plus_md_q30_peak_93b	76	1.85594	8.63945	7.69459	920
2L_1	427469	429368	R3_plus_md_q30_peak_93c	215	2.57246	23.2667	21.5414	1712
2L_1	429778	432180	R3_plus_md_q30_peak_94a	118	2.03553	13.0381	11.869	181
2L_1	429778	432180	R3_plus_md_q30_peak_94b	108	2.05037	11.9835	10.8679	1007
2L_1	429778	432180	R3_plus_md_q30_peak_94c	158	2.3155	17.2489	15.8521	1255
2L_1	429778	432180	R3_plus_md_q30_peak_94d	256	2.7574	27.6189	25.6647	1825
2L_1	433468	433824	R3_plus_md_q30_peak_95	82	1.89129	9.21276	8.23918	154
2L_1	435876	436541	R3_plus_md_q30_peak_96	127	2.15092	14.0222	12.8	483
2L_1	437808	438324	R3_plus_md_q30_peak_97	167	2.27617	18.1728	16.7305	358
2L_1	439844	442656	R3_plus_md_q30_peak_98a	112	2.04666	12.3874	11.253	223
2L_1	439844	442656	R3_plus_md_q30_peak_98b	39	1.56651	4.70772	3.9562	618
2L_1	439844	442656	R3_plus_md_q30_peak_98c	206	2.48612	22.3134	20.6484	1256
2L_1	439844	442656	R3_plus_md_q30_peak_98d	99	1.95436	11.0348	9.96897	2187
2L_1	439844	442656	R3_plus_md_q30_peak_98e	154	2.23882	16.7967	15.433	2637
2L_1	446073	448191	R3_plus_md_q30_peak_99a	29	1.45619	3.64913	2.94805	168
2L_1	446073	448191	R3_plus_md_q30_peak_99b	135	2.14167	14.8008	13.5397	888
2L_1	446073	448191	R3_plus_md_q30_peak_99c	159	2.25443	17.3738	15.974	1819
2L_1	449157	449912	R3_plus_md_q30_peak_100	102	1.96633	11.2804	10.2085	157
2L_1	452551	455690	R3_plus_md_q30_peak_101a	79	1.84059	8.86532	7.915	242
2L_1	452551	455690	R3_plus_md_q30_peak_101b	100	1.99996	11.1453	10.0768	1007
2L_1	452551	455690	R3_plus_md_q30_peak_101c	200	2.4546	21.6672	20.0307	1735
2L_1	452551	455690	R3_plus_md_q30_peak_101d	243	2.69186	26.2359	24.3637	2044
2L_1	452551	455690	R3_plus_md_q30_peak_101e	103	2.0162	11.4442	10.3596	2547
2L_1	452551	455690	R3_plus_md_q30_peak_101f	47	1.64383	5.54545	4.75179	2876
2L_1	456886	457218	R3_plus_md_q30_peak_102	123	2.09218	13.5861	12.3939	149
2L_1	458036	458846	R3_plus_md_q30_peak_103a	144	2.2448	15.7697	14.4534	135
2L_1	458036	458846	R3_plus_md_q30_peak_103b	169	2.36814	18.3868	16.9332	647
2L_1	464079	464483	R3_plus_md_q30_peak_104	146	2.21381	15.9796	14.6579	151
2L_1	464840	465342	R3_plus_md_q30_peak_105	163	2.30389	17.7888	16.3674	247
2L_1	465728	466646	R3_plus_md_q30_peak_106a	125	2.10934	13.7355	12.5302	179
2L_1	465728	466646	R3_plus_md_q30_peak_106b	94	1.94394	10.495	9.45906	661
2L_1	467854	469831	R3_plus_md_q30_peak_107a	81	1.86767	9.06591	8.10347	155
2L_1	467854	469831	R3_plus_md_q30_peak_107b	153	2.26463	16.7352	15.3732	619
2L_1	467854	469831	R3_plus_md_q30_peak_107c	102	2.00844	11.3422	10.2603	1196
2L_1	467854	469831	R3_plus_md_q30_peak_107d	249	2.65149	26.816	24.9054	1773
2L_1	470207	470521	R3_plus_md_q30_peak_108	211	2.55496	22.8469	21.1442	155
2L_1	470954	471342	R3_plus_md_q30_peak_109	76	1.85594	8.63945	7.69459	212
2L_1	472898	473347	R3_plus_md_q30_peak_110	134	2.17153	14.7246	13.4653	243
2L_1	473740	475424	R3_plus_md_q30_peak_111a	63	1.76756	7.27679	6.39898	122
2L_1	473740	475424	R3_plus_md_q30_peak_111b	90	1.94432	10.1021	9.08379	511
2L_1	473740	475424	R3_plus_md_q30_peak_111c	76	1.85594	8.63945	7.69459	1294
2L_1	475984	476334	R3_plus_md_q30_peak_112	37	1.55545	4.44121	3.701	283
2L_1	476668	477816	R3_plus_md_q30_peak_113a	35	1.53778	4.23412	3.504	149
2L_1	476668	477816	R3_plus_md_q30_peak_113b	191	2.47459	20.7654	19.1757	786
2L_1	480029	480874	R3_plus_md_q30_peak_114a	141	2.22713	15.4082	14.1113	182
2L_1	480029	480874	R3_plus_md_q30_peak_114b	87	1.92664	9.80177	8.79856	697
2L_1	483975	484693	R3_plus_md_q30_peak_115	137	2.20945	15.0501	13.7724	366
2L_1	486659	488965	R3_plus_md_q30_peak_116a	92	1.91497	10.2671	9.24479	210
2L_1	486659	488965	R3_plus_md_q30_peak_116b	172	2.38621	18.7802	17.2995	880
2L_1	486659	488965	R3_plus_md_q30_peak_116c	118	2.1034	12.9738	11.8063	2069
2L_1	491059	492031	R3_plus_md_q30_peak_117a	54	1.69686	6.2616	5.4332	150
2L_1	491059	492031	R3_plus_md_q30_peak_117b	52	1.67918	6.01851	5.20188	897
2L_1	493035	495502	R3_plus_md_q30_peak_118a	82	1.89129	9.21276	8.23918	341
2L_1	493035	495502	R3_plus_md_q30_peak_118b	93	1.96199	10.4062	9.37248	875
2L_1	493035	495502	R3_plus_md_q30_peak_118c	47	1.64383	5.54545	4.75179	1458
2L_1	493035	495502	R3_plus_md_q30_peak_118d	162	2.33318	17.6269	16.2095	1936
2L_1	493035	495502	R3_plus_md_q30_peak_118e	219	2.59831	23.6723	21.9247	2235
2L_1	497154	497611	R3_plus_md_q30_peak_119	69	1.70406	7.89972	6.99376	204
2L_1	503925	504942	R3_plus_md_q30_peak_120a	70	1.75555	7.91083	7.00456	194
2L_1	503925	504942	R3_plus_md_q30_peak_120b	60	1.70053	6.94398	6.08713	829
2L_1	505911	506251	R3_plus_md_q30_peak_121	53	1.6441	6.12037	5.30147	200
2L_1	507429	507824	R3_plus_md_q30_peak_122	78	1.81636	8.82176	7.87262	187
2L_1	516033	516443	R3_plus_md_q30_peak_123	45	1.5651	5.32688	4.54424	203
2L_1	517798	518407	R3_plus_md_q30_peak_124	103	1.94713	11.4144	10.3306	163
2L_1	519144	519505	R3_plus_md_q30_peak_125	44	1.57685	5.22041	4.44615	163
2L_1	530297	530974	R3_plus_md_q30_peak_126	227	2.53668	24.5553	22.7606	201
2L_1	532186	532560	R3_plus_md_q30_peak_127	25	1.4494	3.26969	2.5874	364
2L_1	537761	538701	R3_plus_md_q30_peak_128	46	1.63542	5.45776	4.67197	305
2L_1	539547	540226	R3_plus_md_q30_peak_129	197	2.4804	21.4005	19.7828	464
2L_1	542237	542570	R3_plus_md_q30_peak_130	105	2.0327	11.6606	10.5619	178
2L_1	544737	545187	R3_plus_md_q30_peak_131	31	1.47288	3.81147	3.10674	120
2L_1	549676	550228	R3_plus_md_q30_peak_132a	40	1.56501	4.8116	4.05773	139
2L_1	549676	550228	R3_plus_md_q30_peak_132b	40	1.55965	4.75604	4.00331	434
2L_1	549676	550228	R3_plus_md_q30_peak_132c	46	1.6115	5.43149	4.64646	490
2L_1	560535	562594	R3_plus_md_q30_peak_133a	82	1.89129	9.21276	8.23918	149
2L_1	560535	562594	R3_plus_md_q30_peak_133b	127	2.15642	13.9963	12.7746	551
2L_1	560535	562594	R3_plus_md_q30_peak_133c	54	1.69686	6.2616	5.4332	1439
2L_1	560535	562594	R3_plus_md_q30_peak_133d	108	2.05037	11.9835	10.8679	1898
2L_1	563960	566356	R3_plus_md_q30_peak_134a	172	2.38621	18.7802	17.2995	549
2L_1	563960	566356	R3_plus_md_q30_peak_134b	137	2.20945	15.0501	13.7724	1119
2L_1	563960	566356	R3_plus_md_q30_peak_134c	56	1.71453	6.509	5.66855	1806
2L_1	563960	566356	R3_plus_md_q30_peak_134d	102	2.01502	11.3414	10.2595	2245
2L_1	566827	570585	R3_plus_md_q30_peak_135a	29	1.48475	3.6411	2.94024	154
2L_1	566827	570585	R3_plus_md_q30_peak_135b	22	1.41405	2.91783	2.2534	390
2L_1	566827	570585	R3_plus_md_q30_peak_135c	172	2.38621	18.7802	17.2995	984
2L_1	566827	570585	R3_plus_md_q30_peak_135d	180	2.42156	19.5649	18.041	1932
2L_1	566827	570585	R3_plus_md_q30_peak_135e	99	1.99734	11.0259	9.96038	2432
2L_1	566827	570585	R3_plus_md_q30_peak_135f	268	2.79434	28.89	26.8813	3470
2L_1	573724	574927	R3_plus_md_q30_peak_136a	182	2.35909	19.7405	18.212	280
2L_1	573724	574927	R3_plus_md_q30_peak_136b	43	1.57947	5.12663	4.35419	969
2L_1	575575	576007	R3_plus_md_q30_peak_137	43	1.59299	5.10375	4.33202	130
2L_1	576397	577512	R3_plus_md_q30_peak_138a	174	2.2905	18.9848	17.4987	184
2L_1	576397	577512	R3_plus_md_q30_peak_138b	148	2.25777	16.1805	14.8431	865
2L_1	577835	582370	R3_plus_md_q30_peak_139a	127	2.15642	13.9963	12.7746	299
2L_1	577835	582370	R3_plus_md_q30_peak_139b	79	1.87361	8.92412	7.96495	790
2L_1	577835	582370	R3_plus_md_q30_peak_139c	90	1.94432	10.1021	9.08379	1551
2L_1	577835	582370	R3_plus_md_q30_peak_139d	90	1.94432	10.1021	9.08379	1769
2L_1	577835	582370	R3_plus_md_q30_peak_139e	71	1.82059	8.08215	7.16489	2310
2L_1	577835	582370	R3_plus_md_q30_peak_139f	114	2.08572	12.6401	11.4902	2897
2L_1	577835	582370	R3_plus_md_q30_peak_139g	52	1.67918	6.01851	5.20188	3491
2L_1	577835	582370	R3_plus_md_q30_peak_139h	176	2.40388	19.171	17.6688	4128
2L_1	582695	583345	R3_plus_md_q30_peak_140	151	2.28015	16.5027	15.1465	305
2L_1	584403	589278	R3_plus_md_q30_peak_141a	105	2.0327	11.6606	10.5619	191
2L_1	584403	589278	R3_plus_md_q30_peak_141b	111	2.06805	12.31	11.1774	516
2L_1	584403	589278	R3_plus_md_q30_peak_141c	114	2.08572	12.6401	11.4902	1431
2L_1	584403	589278	R3_plus_md_q30_peak_141d	207	2.54529	22.4086	20.7291	2165
2L_1	584403	589278	R3_plus_md_q30_peak_141e	187	2.45691	20.3621	18.7946	3476
2L_1	584403	589278	R3_plus_md_q30_peak_141f	328	3.0402	35.178	32.8683	4495
2L_1	590177	590712	R3_plus_md_q30_peak_142	67	1.79291	7.693	6.79867	154
2L_1	591295	594132	R3_plus_md_q30_peak_143a	131	2.1741	14.3441	13.1041	180
2L_1	591295	594132	R3_plus_md_q30_peak_143b	74	1.83826	8.35878	7.42776	653
2L_1	591295	594132	R3_plus_md_q30_peak_143c	63	1.76756	7.27679	6.39898	1025
2L_1	591295	594132	R3_plus_md_q30_peak_143d	56	1.71453	6.509	5.66855	1619
2L_1	591295	594132	R3_plus_md_q30_peak_143e	219	2.59831	23.6723	21.9247	2110
2L_1	591295	594132	R3_plus_md_q30_peak_143f	114	2.08572	12.6401	11.4902	2470
2L_1	594989	598294	R3_plus_md_q30_peak_144a	96	1.97967	10.7142	9.66469	227
2L_1	594989	598294	R3_plus_md_q30_peak_144b	87	1.92664	9.80177	8.79856	1109
2L_1	594989	598294	R3_plus_md_q30_peak_144c	154	2.29783	16.8742	15.498	1607
2L_1	594989	598294	R3_plus_md_q30_peak_144d	93	1.96199	10.4062	9.37248	2442
2L_1	594989	598294	R3_plus_md_q30_peak_144e	71	1.82059	8.08215	7.16489	3098
2L_1	599183	603030	R3_plus_md_q30_peak_145a	76	1.85594	8.63945	7.69459	478
2L_1	599183	603030	R3_plus_md_q30_peak_145b	187	2.45691	20.3621	18.7946	1196
2L_1	599183	603030	R3_plus_md_q30_peak_145c	187	2.45691	20.3621	18.7946	2243
2L_1	599183	603030	R3_plus_md_q30_peak_145d	187	2.45691	20.3621	18.7946	3266
2L_1	603744	604570	R3_plus_md_q30_peak_146	172	2.38621	18.7802	17.2995	170
2L_1	606335	609816	R3_plus_md_q30_peak_147a	141	2.22713	15.4082	14.1113	280
2L_1	606335	609816	R3_plus_md_q30_peak_147b	79	1.87361	8.92412	7.96495	875
2L_1	606335	609816	R3_plus_md_q30_peak_147c	165	2.35086	18.0081	16.5698	1609
2L_1	606335	609816	R3_plus_md_q30_peak_147d	69	1.80291	7.80958	6.90568	2402
2L_1	606335	609816	R3_plus_md_q30_peak_147e	74	1.83826	8.35878	7.42776	2802
2L_1	606335	609816	R3_plus_md_q30_peak_147f	90	1.94432	10.1021	9.08379	3284
2L_1	610649	612121	R3_plus_md_q30_peak_148a	69	1.80291	7.80958	6.90568	173
2L_1	610649	612121	R3_plus_md_q30_peak_148b	90	1.94432	10.1021	9.08379	934
2L_1	613627	614029	R3_plus_md_q30_peak_149	169	2.34251	18.3745	16.9266	195
2L_1	614692	615046	R3_plus_md_q30_peak_150	52	1.66906	6.01077	5.20042	166
2L_1	616934	618012	R3_plus_md_q30_peak_151a	98	1.9884	10.9105	9.85616	164
2L_1	616934	618012	R3_plus_md_q30_peak_151b	124	2.0844	13.6633	12.4596	866
2L_1	620658	621346	R3_plus_md_q30_peak_152	57	1.70284	6.54201	5.7008	102
2L_1	621676	622012	R3_plus_md_q30_peak_153	79	1.87361	8.92412	7.96495	187
2L_1	624033	624849	R3_plus_md_q30_peak_154	134	2.19178	14.6954	13.4366	202
2L_1	630605	631501	R3_plus_md_q30_peak_155a	63	1.76756	7.27679	6.39898	96
2L_1	630605	631501	R3_plus_md_q30_peak_155b	131	2.1741	14.3441	13.1041	722
2L_1	635246	636102	R3_plus_md_q30_peak_156a	105	2.0327	11.6606	10.5619	160
2L_1	635246	636102	R3_plus_md_q30_peak_156b	162	2.33318	17.6269	16.2095	531
2L_1	636444	640137	R3_plus_md_q30_peak_157a	128	2.07528	14.0915	12.8676	270
2L_1	636444	640137	R3_plus_md_q30_peak_157b	162	2.33318	17.6269	16.2095	967
2L_1	636444	640137	R3_plus_md_q30_peak_157c	71	1.82059	8.08215	7.16489	1596
2L_1	636444	640137	R3_plus_md_q30_peak_157d	347	3.11091	37.1702	34.7789	2022
2L_1	636444	640137	R3_plus_md_q30_peak_157e	134	2.19178	14.6954	13.4366	2675
2L_1	636444	640137	R3_plus_md_q30_peak_157f	33	1.5201	4.03171	3.31153	3217
2L_1	636444	640137	R3_plus_md_q30_peak_157g	87	1.92664	9.80177	8.79856	3530
2L_1	640458	642124	R3_plus_md_q30_peak_158a	35	1.53778	4.23412	3.504	148
2L_1	640458	642124	R3_plus_md_q30_peak_158b	256	2.7574	27.6189	25.6647	794
2L_1	640458	642124	R3_plus_md_q30_peak_158c	235	2.66902	25.3981	23.5583	1482
2L_1	642727	643383	R3_plus_md_q30_peak_159	256	2.7574	27.6189	25.6647	368
2L_1	647339	649715	R3_plus_md_q30_peak_160a	158	2.3155	17.2489	15.8521	429
2L_1	647339	649715	R3_plus_md_q30_peak_160b	121	2.12107	13.3111	12.1259	764
2L_1	647339	649715	R3_plus_md_q30_peak_160c	134	2.19178	14.6954	13.4366	1098
2L_1	647339	649715	R3_plus_md_q30_peak_160d	131	2.1741	14.3441	13.1041	2127
2L_1	651058	651381	R3_plus_md_q30_peak_161	187	2.45691	20.3621	18.7946	165
2L_1	654560	654870	R3_plus_md_q30_peak_162	215	2.51591	23.2166	21.5044	154
2L_1	661290	661670	R3_plus_md_q30_peak_163	91	1.91654	10.135	9.11595	194
2L_1	662141	662663	R3_plus_md_q30_peak_164	53	1.68201	6.20389	5.38308	94
2L_1	663084	663868	R3_plus_md_q30_peak_165	74	1.83826	8.35878	7.42776	151
2L_1	664253	664596	R3_plus_md_q30_peak_166	52	1.67918	6.01851	5.20188	185
2L_1	665635	666025	R3_plus_md_q30_peak_167	252	2.73972	27.1691	25.238	196
2L_1	666402	667057	R3_plus_md_q30_peak_168	111	2.06805	12.31	11.1774	270
2L_1	668043	669138	R3_plus_md_q30_peak_169	105	2.0327	11.6606	10.5619	560
2L_1	669924	670298	R3_plus_md_q30_peak_170	177	2.38672	19.2954	17.79	183
2L_1	671507	673723	R3_plus_md_q30_peak_171a	52	1.67918	6.01851	5.20188	123
2L_1	671507	673723	R3_plus_md_q30_peak_171b	191	2.47459	20.7654	19.1757	940
2L_1	671507	673723	R3_plus_md_q30_peak_171c	99	1.99734	11.0259	9.96038	1799
2L_1	674446	675482	R3_plus_md_q30_peak_172a	121	2.12107	13.3111	12.1259	168
2L_1	674446	675482	R3_plus_md_q30_peak_172b	151	2.28015	16.5027	15.1465	808
2L_1	675899	676883	R3_plus_md_q30_peak_173a	176	2.40388	19.171	17.6688	290
2L_1	675899	676883	R3_plus_md_q30_peak_173b	87	1.92664	9.80177	8.79856	834
2L_1	678202	679402	R3_plus_md_q30_peak_174a	310	2.9695	33.2258	31.002	428
2L_1	678202	679402	R3_plus_md_q30_peak_174b	165	2.35086	18.0081	16.5698	1060
2L_1	679755	680852	R3_plus_md_q30_peak_175a	96	1.97967	10.7142	9.66469	302
2L_1	679755	680852	R3_plus_md_q30_peak_175b	54	1.69686	6.2616	5.4332	933
2L_1	681948	685231	R3_plus_md_q30_peak_176a	207	2.54529	22.4086	20.7291	368
2L_1	681948	685231	R3_plus_md_q30_peak_176b	79	1.87361	8.92412	7.96495	1094
2L_1	681948	685231	R3_plus_md_q30_peak_176c	248	2.72204	26.7222	24.8139	1594
2L_1	681948	685231	R3_plus_md_q30_peak_176d	151	2.28015	16.5027	15.1465	2385
2L_1	681948	685231	R3_plus_md_q30_peak_176e	162	2.33318	17.6269	16.2095	2784
2L_1	686778	688423	R3_plus_md_q30_peak_177a	47	1.64383	5.54545	4.75179	99
2L_1	686778	688423	R3_plus_md_q30_peak_177b	172	2.38621	18.7802	17.2995	744
2L_1	686778	688423	R3_plus_md_q30_peak_177c	162	2.33318	17.6269	16.2095	1438
2L_1	688961	689309	R3_plus_md_q30_peak_178	63	1.76756	7.27679	6.39898	174
2L_1	690297	691561	R3_plus_md_q30_peak_179a	187	2.45691	20.3621	18.7946	200
2L_1	690297	691561	R3_plus_md_q30_peak_179b	108	2.05037	11.9835	10.8679	1030
2L_1	691971	692400	R3_plus_md_q30_peak_180	31	1.50243	3.83401	3.12355	102
2L_1	693002	693919	R3_plus_md_q30_peak_181a	66	1.78524	7.54112	6.65033	143
2L_1	693002	693919	R3_plus_md_q30_peak_181b	131	2.1741	14.3441	13.1041	683
2L_1	694376	696728	R3_plus_md_q30_peak_182a	76	1.83907	8.64146	7.69642	330
2L_1	694376	696728	R3_plus_md_q30_peak_182b	105	2.0327	11.6606	10.5619	907
2L_1	694376	696728	R3_plus_md_q30_peak_182c	187	2.45691	20.3621	18.7946	1772
2L_1	694376	696728	R3_plus_md_q30_peak_182d	90	1.94432	10.1021	9.08379	2142
2L_1	699432	699745	R3_plus_md_q30_peak_183	127	2.15642	13.9963	12.7746	155
2L_1	700203	700543	R3_plus_md_q30_peak_184	121	2.12107	13.3111	12.1259	168
2L_1	701572	702169	R3_plus_md_q30_peak_185	118	2.1034	12.9738	11.8063	361
2L_1	702561	702939	R3_plus_md_q30_peak_186	99	1.99486	10.9938	9.9374	186
2L_1	703280	703639	R3_plus_md_q30_peak_187	90	1.94432	10.1021	9.08379	154
2L_1	704021	705145	R3_plus_md_q30_peak_188a	61	1.74989	7.01664	6.15147	100
2L_1	704021	705145	R3_plus_md_q30_peak_188b	134	2.19178	14.6954	13.4366	695
2L_1	705723	706075	R3_plus_md_q30_peak_189	134	2.19178	14.6954	13.4366	159
2L_1	708164	708675	R3_plus_md_q30_peak_190	169	2.36853	18.3926	16.9332	261
2L_1	711586	711987	R3_plus_md_q30_peak_191	147	2.26248	16.1345	14.7982	189
2L_1	714673	715097	R3_plus_md_q30_peak_192	121	2.12107	13.3111	12.1259	232
2L_1	727502	727991	R3_plus_md_q30_peak_193	71	1.82059	8.08215	7.16489	110
2L_1	729790	730700	R3_plus_md_q30_peak_194	145	2.10852	15.8602	14.5414	198
2L_1	731037	731990	R3_plus_md_q30_peak_195a	134	2.19178	14.6954	13.4366	183
2L_1	731037	731990	R3_plus_md_q30_peak_195b	41	1.5908	4.86928	4.10839	708
2L_1	736351	737444	R3_plus_md_q30_peak_196a	99	1.99734	11.0259	9.96038	225
2L_1	736351	737444	R3_plus_md_q30_peak_196b	96	1.97967	10.7142	9.66469	936
2L_1	737884	738340	R3_plus_md_q30_peak_197	223	2.61599	24.0994	22.3289	205
2L_1	739716	740054	R3_plus_md_q30_peak_198	278	2.84577	29.9087	27.8406	171
2L_1	745389	746278	R3_plus_md_q30_peak_199a	118	2.08132	13.0528	11.8834	148
2L_1	745389	746278	R3_plus_md_q30_peak_199b	41	1.58685	4.95564	4.19269	490
2L_1	746733	747120	R3_plus_md_q30_peak_200	111	2.06805	12.31	11.1774	187
2L_1	747593	748334	R3_plus_md_q30_peak_201	74	1.83826	8.35878	7.42776	572
2L_1	750223	750845	R3_plus_md_q30_peak_202	191	2.47459	20.7654	19.1757	380
2L_1	751267	751655	R3_plus_md_q30_peak_203	121	2.12107	13.3111	12.1259	177
2L_1	752099	754474	R3_plus_md_q30_peak_204a	243	2.70437	26.278	24.3925	175
2L_1	752099	754474	R3_plus_md_q30_peak_204b	124	2.13875	13.6519	12.4486	740
2L_1	752099	754474	R3_plus_md_q30_peak_204c	71	1.82059	8.08215	7.16489	1258
2L_1	752099	754474	R3_plus_md_q30_peak_204d	165	2.35086	18.0081	16.5698	2153
2L_1	754899	757150	R3_plus_md_q30_peak_205a	63	1.76756	7.27679	6.39898	330
2L_1	754899	757150	R3_plus_md_q30_peak_205b	114	2.08572	12.6401	11.4902	688
2L_1	754899	757150	R3_plus_md_q30_peak_205c	207	2.54529	22.4086	20.7291	1121
2L_1	754899	757150	R3_plus_md_q30_peak_205d	137	2.20945	15.0501	13.7724	1807
2L_1	754899	757150	R3_plus_md_q30_peak_205e	69	1.80291	7.80958	6.90568	2081
2L_1	757729	760713	R3_plus_md_q30_peak_206a	127	2.15642	13.9963	12.7746	236
2L_1	757729	760713	R3_plus_md_q30_peak_206b	223	2.57073	24.1158	22.3444	813
2L_1	757729	760713	R3_plus_md_q30_peak_206c	90	1.94432	10.1021	9.08379	1485
2L_1	757729	760713	R3_plus_md_q30_peak_206d	169	2.36853	18.3926	16.9332	2449
2L_1	761292	761777	R3_plus_md_q30_peak_207	82	1.89129	9.21276	8.23918	261
2L_1	762293	763250	R3_plus_md_q30_peak_208a	96	1.97967	10.7142	9.66469	143
2L_1	762293	763250	R3_plus_md_q30_peak_208b	184	2.43923	19.962	18.4163	714
2L_1	763674	764200	R3_plus_md_q30_peak_209	131	2.1741	14.3441	13.1041	197
2L_1	764545	766897	R3_plus_md_q30_peak_210a	59	1.73221	6.7607	5.90805	96
2L_1	764545	766897	R3_plus_md_q30_peak_210b	121	2.12107	13.3111	12.1259	857
2L_1	764545	766897	R3_plus_md_q30_peak_210c	93	1.96199	10.4062	9.37248	1005
2L_1	764545	766897	R3_plus_md_q30_peak_210d	111	2.06805	12.31	11.1774	1074
2L_1	764545	766897	R3_plus_md_q30_peak_210e	158	2.3155	17.2489	15.8521	1813
2L_1	764545	766897	R3_plus_md_q30_peak_210f	108	2.05037	11.9835	10.8679	2227
2L_1	768660	769432	R3_plus_md_q30_peak_211	158	2.30996	17.2871	15.8895	484
2L_1	769922	770514	R3_plus_md_q30_peak_212	124	2.13875	13.6519	12.4486	355
2L_1	770981	772362	R3_plus_md_q30_peak_213a	38	1.53786	4.60491	3.86103	152
2L_1	770981	772362	R3_plus_md_q30_peak_213b	118	2.1034	12.9738	11.8063	520
2L_1	770981	772362	R3_plus_md_q30_peak_213c	121	2.12107	13.3111	12.1259	882
2L_1	774650	775013	R3_plus_md_q30_peak_214	211	2.56296	22.8269	21.1248	177
2L_1	777548	778107	R3_plus_md_q30_peak_215a	130	2.16746	14.252	13.0239	175
2L_1	777548	778107	R3_plus_md_q30_peak_215b	87	1.92664	9.80177	8.79856	349
2L_1	778468	778955	R3_plus_md_q30_peak_216	87	1.91701	9.75813	8.76378	279
2L_1	779477	780037	R3_plus_md_q30_peak_217	169	2.36853	18.3926	16.9332	395
2L_1	780851	781252	R3_plus_md_q30_peak_218	195	2.48916	21.1243	19.5252	186
2L_1	782427	782896	R3_plus_md_q30_peak_219	154	2.29783	16.8742	15.498	171
2L_1	783473	784485	R3_plus_md_q30_peak_220	219	2.59831	23.6723	21.9247	244
2L_1	784879	785906	R3_plus_md_q30_peak_221a	144	2.17203	15.772	14.4556	164
2L_1	784879	785906	R3_plus_md_q30_peak_221b	243	2.70437	26.278	24.3925	837
2L_1	786232	787995	R3_plus_md_q30_peak_222a	377	3.21696	40.2315	37.7241	233
2L_1	786232	787995	R3_plus_md_q30_peak_222b	252	2.73972	27.1691	25.238	887
2L_1	786232	787995	R3_plus_md_q30_peak_222c	211	2.56296	22.8269	21.1248	1530
2L_1	789248	791467	R3_plus_md_q30_peak_223a	102	2.01502	11.3414	10.2595	193
2L_1	789248	791467	R3_plus_md_q30_peak_223b	124	2.13875	13.6519	12.4486	641
2L_1	789248	791467	R3_plus_md_q30_peak_223c	141	2.22713	15.4082	14.1113	1355
2L_1	789248	791467	R3_plus_md_q30_peak_223d	102	2.01502	11.3414	10.2595	2033
2L_1	792675	794342	R3_plus_md_q30_peak_224a	106	2.02997	11.7136	10.6136	200
2L_1	792675	794342	R3_plus_md_q30_peak_224b	99	1.99734	11.0259	9.96038	809
2L_1	792675	794342	R3_plus_md_q30_peak_224c	111	2.06805	12.31	11.1774	1457
2L_1	795203	796345	R3_plus_md_q30_peak_225a	147	2.26248	16.1345	14.7982	437
2L_1	795203	796345	R3_plus_md_q30_peak_225b	199	2.50994	21.581	19.9467	972
2L_1	796866	798082	R3_plus_md_q30_peak_226a	282	2.86345	30.3746	28.2841	444
2L_1	796866	798082	R3_plus_md_q30_peak_226b	124	2.13875	13.6519	12.4486	1067
2L_1	798656	798986	R3_plus_md_q30_peak_227	61	1.74989	7.01664	6.15147	173
2L_1	799698	800248	R3_plus_md_q30_peak_228a	52	1.67918	6.01851	5.20188	184
2L_1	799698	800248	R3_plus_md_q30_peak_228b	87	1.92664	9.80177	8.79856	382
2L_1	802888	803559	R3_plus_md_q30_peak_229	66	1.78524	7.54112	6.65033	499
2L_1	804753	805728	R3_plus_md_q30_peak_230a	52	1.67918	6.01851	5.20188	377
2L_1	804753	805728	R3_plus_md_q30_peak_230b	187	2.45691	20.3621	18.7946	763
2L_1	806111	806597	R3_plus_md_q30_peak_231	122	2.06105	13.4142	12.2264	325
2L_1	809623	813362	R3_plus_md_q30_peak_232a	39	1.57313	4.65294	3.90248	226
2L_1	809623	813362	R3_plus_md_q30_peak_232b	134	2.19178	14.6954	13.4366	955
2L_1	809623	813362	R3_plus_md_q30_peak_232c	118	2.1034	12.9738	11.8063	2302
2L_1	809623	813362	R3_plus_md_q30_peak_232d	248	2.72204	26.7222	24.8139	3242
2L_1	814908	818983	R3_plus_md_q30_peak_233a	207	2.54529	22.4086	20.7291	442
2L_1	814908	818983	R3_plus_md_q30_peak_233b	162	2.33318	17.6269	16.2095	887
2L_1	814908	818983	R3_plus_md_q30_peak_233c	147	2.26248	16.1345	14.7982	2085
2L_1	814908	818983	R3_plus_md_q30_peak_233d	71	1.82059	8.08215	7.16489	2630
2L_1	814908	818983	R3_plus_md_q30_peak_233e	137	2.20945	15.0501	13.7724	3019
2L_1	814908	818983	R3_plus_md_q30_peak_233f	118	2.1034	12.9738	11.8063	3676
2L_1	819687	820081	R3_plus_md_q30_peak_234	74	1.83826	8.35878	7.42776	308
2L_1	820542	821853	R3_plus_md_q30_peak_235a	74	1.83826	8.35878	7.42776	149
2L_1	820542	821853	R3_plus_md_q30_peak_235b	131	2.1741	14.3441	13.1041	653
2L_1	822565	823160	R3_plus_md_q30_peak_236	269	2.81042	28.9846	26.9618	291
2L_1	823536	824383	R3_plus_md_q30_peak_237a	71	1.82059	8.08215	7.16489	132
2L_1	823536	824383	R3_plus_md_q30_peak_237b	144	2.2448	15.7697	14.4534	593
2L_1	825245	825834	R3_plus_md_q30_peak_238	203	2.52761	21.9933	20.3365	394
2L_1	827169	828088	R3_plus_md_q30_peak_239	362	3.16393	38.6901	36.2395	505
2L_1	828490	830182	R3_plus_md_q30_peak_240a	137	2.20945	15.0501	13.7724	477
2L_1	828490	830182	R3_plus_md_q30_peak_240b	33	1.5201	4.03171	3.31153	931
2L_1	828490	830182	R3_plus_md_q30_peak_240c	93	1.96199	10.4062	9.37248	1465
2L_1	831669	831982	R3_plus_md_q30_peak_241	85	1.90897	9.50531	8.51698	177
2L_1	833271	835165	R3_plus_md_q30_peak_242a	130	2.13648	14.3228	13.0929	420
2L_1	833271	835165	R3_plus_md_q30_peak_242b	211	2.56296	22.8269	21.1248	922
2L_1	833271	835165	R3_plus_md_q30_peak_242c	211	2.56296	22.8269	21.1248	1308
2L_1	835802	836326	R3_plus_md_q30_peak_243	169	2.36853	18.3926	16.9332	182
2L_1	836761	837882	R3_plus_md_q30_peak_244	239	2.68669	25.8366	23.9738	195
2L_1	838488	839128	R3_plus_md_q30_peak_245	291	2.8988	31.3146	29.1794	392
2L_1	842195	846324	R3_plus_md_q30_peak_246a	52	1.67918	6.01851	5.20188	212
2L_1	842195	846324	R3_plus_md_q30_peak_246b	207	2.54529	22.4086	20.7291	1029
2L_1	842195	846324	R3_plus_md_q30_peak_246c	134	2.19178	14.6954	13.4366	1349
2L_1	842195	846324	R3_plus_md_q30_peak_246d	252	2.73972	27.1691	25.238	1990
2L_1	842195	846324	R3_plus_md_q30_peak_246e	137	2.20945	15.0501	13.7724	2740
2L_1	842195	846324	R3_plus_md_q30_peak_246f	165	2.35086	18.0081	16.5698	3256
2L_1	842195	846324	R3_plus_md_q30_peak_246g	172	2.38324	18.7361	17.2678	3936
2L_1	846719	847495	R3_plus_md_q30_peak_247	96	1.97967	10.7142	9.66469	483
2L_1	847817	848480	R3_plus_md_q30_peak_248	409	3.29682	43.564	40.9478	431
2L_1	849060	849633	R3_plus_md_q30_peak_249	130	2.10596	14.2689	13.0403	235
2L_1	850609	851531	R3_plus_md_q30_peak_250	155	2.29376	16.9324	15.5547	487
2L_1	853406	854253	R3_plus_md_q30_peak_251	145	2.19537	15.9178	14.5976	329
2L_1	855100	856170	R3_plus_md_q30_peak_252a	67	1.7694	7.60198	6.70985	392
2L_1	855100	856170	R3_plus_md_q30_peak_252b	61	1.73064	6.97025	6.11269	823
2L_1	859978	860881	R3_plus_md_q30_peak_253a	135	2.13833	14.8515	13.5891	389
2L_1	859978	860881	R3_plus_md_q30_peak_253b	82	1.84457	9.19086	8.22536	754
2L_1	861685	862444	R3_plus_md_q30_peak_254	141	2.18557	15.4529	14.1547	396
2L_1	864797	866063	R3_plus_md_q30_peak_255a	212	2.39269	22.9541	21.2488	182
2L_1	864797	866063	R3_plus_md_q30_peak_255b	139	2.18875	15.1826	13.9016	790
2L_1	864797	866063	R3_plus_md_q30_peak_255c	23	1.41144	2.99688	2.33063	1254
2L_1	866438	868299	R3_plus_md_q30_peak_256a	149	2.22306	16.3365	14.9951	203
2L_1	866438	868299	R3_plus_md_q30_peak_256b	172	2.32153	18.7764	17.2995	811
2L_1	866438	868299	R3_plus_md_q30_peak_256c	246	2.6368	26.565	24.6726	1330
2L_1	868968	869283	R3_plus_md_q30_peak_257	132	2.15068	14.5278	13.2834	154
2L_1	869792	870175	R3_plus_md_q30_peak_258	45	1.59339	5.36281	4.57906	220
2L_1	871114	871469	R3_plus_md_q30_peak_259	87	1.81726	9.75336	8.75911	151
2L_1	873137	873909	R3_plus_md_q30_peak_260	113	2.03986	12.4735	11.337	113
2L_1	875070	875904	R3_plus_md_q30_peak_261a	40	1.5763	4.84754	4.0926	163
2L_1	875070	875904	R3_plus_md_q30_peak_261b	40	1.5763	4.84754	4.0926	570
2L_1	878252	878708	R3_plus_md_q30_peak_262	123	2.10165	13.5294	12.3388	234
2L_1	879152	879855	R3_plus_md_q30_peak_263a	45	1.61141	5.34188	4.55871	128
2L_1	879152	879855	R3_plus_md_q30_peak_263b	38	1.55161	4.5578	3.81508	479
2L_1	880449	880955	R3_plus_md_q30_peak_264	111	2.00357	12.309	11.1774	299
2L_1	882015	882966	R3_plus_md_q30_peak_265a	34	1.51286	4.13729	3.41472	107
2L_1	882015	882966	R3_plus_md_q30_peak_265b	71	1.75715	8.05006	7.14043	773
2L_1	883992	884960	R3_plus_md_q30_peak_266a	214	2.55848	23.1916	21.48	216
2L_1	883992	884960	R3_plus_md_q30_peak_266b	161	2.31883	17.5367	16.1325	694
2L_1	886753	888696	R3_plus_md_q30_peak_267a	203	2.52761	21.9933	20.3365	197
2L_1	886753	888696	R3_plus_md_q30_peak_267b	203	2.52761	21.9933	20.3365	999
2L_1	886753	888696	R3_plus_md_q30_peak_267c	76	1.85594	8.63945	7.69459	1744
2L_1	889091	889849	R3_plus_md_q30_peak_268	79	1.87361	8.92412	7.96495	223
2L_1	890456	890896	R3_plus_md_q30_peak_269a	63	1.75641	7.2092	6.33962	154
2L_1	890456	890896	R3_plus_md_q30_peak_269b	79	1.87361	8.92412	7.96495	256
2L_1	891315	895328	R3_plus_md_q30_peak_270a	74	1.83826	8.35878	7.42776	168
2L_1	891315	895328	R3_plus_md_q30_peak_270b	141	2.22713	15.4082	14.1113	616
2L_1	891315	895328	R3_plus_md_q30_peak_270c	154	2.29783	16.8742	15.498	1200
2L_1	891315	895328	R3_plus_md_q30_peak_270d	367	3.18161	39.2015	36.7316	2075
2L_1	891315	895328	R3_plus_md_q30_peak_270e	227	2.58753	24.5377	22.744	3007
2L_1	891315	895328	R3_plus_md_q30_peak_270f	137	2.20945	15.0501	13.7724	3841
2L_1	899259	900303	R3_plus_md_q30_peak_271a	127	2.06997	13.9175	12.7075	160
2L_1	899259	900303	R3_plus_md_q30_peak_271b	48	1.61277	5.66739	4.87093	957
2L_1	903732	904066	R3_plus_md_q30_peak_272	49	1.64205	5.71702	4.91939	243
2L_1	905563	907281	R3_plus_md_q30_peak_273a	105	2.02173	11.6925	10.5932	147
2L_1	905563	907281	R3_plus_md_q30_peak_273b	96	1.97967	10.7142	9.66469	795
2L_1	905563	907281	R3_plus_md_q30_peak_273c	56	1.71453	6.509	5.66855	1078
2L_1	905563	907281	R3_plus_md_q30_peak_273d	99	1.99734	11.0259	9.96038	1540
2L_1	907821	915621	R3_plus_md_q30_peak_274a	158	2.3155	17.2489	15.8521	283
2L_1	907821	915621	R3_plus_md_q30_peak_274b	169	2.36853	18.3926	16.9332	752
2L_1	907821	915621	R3_plus_md_q30_peak_274c	187	2.45691	20.3621	18.7946	1301
2L_1	907821	915621	R3_plus_md_q30_peak_274d	300	2.93415	32.265	30.0852	1719
2L_1	907821	915621	R3_plus_md_q30_peak_274e	137	2.20945	15.0501	13.7724	2382
2L_1	907821	915621	R3_plus_md_q30_peak_274f	82	1.89129	9.21276	8.23918	2807
2L_1	907821	915621	R3_plus_md_q30_peak_274g	99	1.99734	11.0259	9.96038	3222
2L_1	907821	915621	R3_plus_md_q30_peak_274h	248	2.72204	26.7222	24.8139	3884
2L_1	907821	915621	R3_plus_md_q30_peak_274i	105	2.0327	11.6606	10.5619	4459
2L_1	907821	915621	R3_plus_md_q30_peak_274j	219	2.59831	23.6723	21.9247	5030
2L_1	907821	915621	R3_plus_md_q30_peak_274k	99	1.99734	11.0259	9.96038	5524
2L_1	907821	915621	R3_plus_md_q30_peak_274l	243	2.65474	26.2531	24.3801	6435
2L_1	907821	915621	R3_plus_md_q30_peak_274m	116	2.02301	12.8534	11.6981	7119
2L_1	907821	915621	R3_plus_md_q30_peak_274n	147	2.07325	16.1108	14.7857	7668
2L_1	916213	917090	R3_plus_md_q30_peak_275	253	2.6873	27.2675	25.3337	188
2L_1	917665	920113	R3_plus_md_q30_peak_276a	189	2.36846	20.5154	18.9439	470
2L_1	917665	920113	R3_plus_md_q30_peak_276b	91	1.89066	10.1637	9.14382	929
2L_1	917665	920113	R3_plus_md_q30_peak_276c	154	2.28298	16.7753	15.412	1275
2L_1	917665	920113	R3_plus_md_q30_peak_276d	144	2.2448	15.7697	14.4534	1734
2L_1	922007	922479	R3_plus_md_q30_peak_277	22	1.41405	2.91783	2.2534	88
2L_1	926211	927130	R3_plus_md_q30_peak_278a	123	2.10027	13.5099	12.3196	154
2L_1	926211	927130	R3_plus_md_q30_peak_278b	37	1.55348	4.49936	3.75814	508
2L_1	927663	928569	R3_plus_md_q30_peak_279a	28	1.46997	3.50902	2.81636	88
2L_1	927663	928569	R3_plus_md_q30_peak_279b	81	1.87698	9.10971	8.14626	435
2L_1	928959	931544	R3_plus_md_q30_peak_280a	191	2.47459	20.7654	19.1757	293
2L_1	928959	931544	R3_plus_md_q30_peak_280b	195	2.49226	21.1716	19.5599	652
2L_1	928959	931544	R3_plus_md_q30_peak_280c	31	1.50243	3.83401	3.12355	1168
2L_1	928959	931544	R3_plus_md_q30_peak_280d	85	1.90897	9.50531	8.51698	1711
2L_1	928959	931544	R3_plus_md_q30_peak_280e	74	1.83826	8.35878	7.42776	2350
2L_1	933570	934145	R3_plus_md_q30_peak_281a	147	2.26248	16.1345	14.7982	177
2L_1	933570	934145	R3_plus_md_q30_peak_281b	41	1.5908	4.86928	4.10839	532
2L_1	934599	934951	R3_plus_md_q30_peak_282	43	1.60848	5.09015	4.31861	150
2L_1	935424	935836	R3_plus_md_q30_peak_283	187	2.45691	20.3621	18.7946	222
2L_1	936257	936693	R3_plus_md_q30_peak_284	20	1.39637	2.74933	2.09367	109
2L_1	937195	937816	R3_plus_md_q30_peak_285	96	1.97967	10.7142	9.66469	232
2L_1	938217	938785	R3_plus_md_q30_peak_286	115	2.05303	12.6576	11.5073	427
2L_1	939794	941129	R3_plus_md_q30_peak_287a	66	1.78524	7.54112	6.65033	486
2L_1	939794	941129	R3_plus_md_q30_peak_287b	47	1.64383	5.54545	4.75179	902
2L_1	942077	942627	R3_plus_md_q30_peak_288	134	2.19178	14.6954	13.4366	241
2L_1	943103	943740	R3_plus_md_q30_peak_289a	131	2.1741	14.3441	13.1041	149
2L_1	943103	943740	R3_plus_md_q30_peak_289b	99	1.99734	11.0259	9.96038	534
2L_1	944226	951167	R3_plus_md_q30_peak_290a	127	2.15642	13.9963	12.7746	445
2L_1	944226	951167	R3_plus_md_q30_peak_290b	49	1.66151	5.77979	4.97475	1390
2L_1	944226	951167	R3_plus_md_q30_peak_290c	165	2.35086	18.0081	16.5698	2278
2L_1	944226	951167	R3_plus_md_q30_peak_290d	25	1.4494	3.26969	2.5874	2974
2L_1	944226	951167	R3_plus_md_q30_peak_290e	90	1.94432	10.1021	9.08379	3481
2L_1	944226	951167	R3_plus_md_q30_peak_290f	27	1.46708	3.45297	2.76149	3910
2L_1	944226	951167	R3_plus_md_q30_peak_290g	111	2.06805	12.31	11.1774	4504
2L_1	944226	951167	R3_plus_md_q30_peak_290h	71	1.82059	8.08215	7.16489	5128
2L_1	944226	951167	R3_plus_md_q30_peak_290i	124	2.13875	13.6519	12.4486	5815
2L_1	944226	951167	R3_plus_md_q30_peak_290j	118	2.1034	12.9738	11.8063	6634
2L_1	953166	953846	R3_plus_md_q30_peak_291	46	1.59711	5.44696	4.66144	126
2L_1	954389	954797	R3_plus_md_q30_peak_292	276	2.65489	29.6553	27.6051	184
2L_1	956675	957050	R3_plus_md_q30_peak_293	207	2.54529	22.4086	20.7291	205
2L_1	957775	959476	R3_plus_md_q30_peak_294a	158	2.3155	17.2489	15.8521	221
2L_1	957775	959476	R3_plus_md_q30_peak_294b	25	1.4494	3.26969	2.5874	792
2L_1	957775	959476	R3_plus_md_q30_peak_294c	45	1.62616	5.31557	4.53318	1129
2L_1	960841	963446	R3_plus_md_q30_peak_295a	66	1.78524	7.54112	6.65033	172
2L_1	960841	963446	R3_plus_md_q30_peak_295b	74	1.83826	8.35878	7.42776	816
2L_1	960841	963446	R3_plus_md_q30_peak_295c	76	1.85594	8.63945	7.69459	1133
2L_1	960841	963446	R3_plus_md_q30_peak_295d	69	1.80291	7.80958	6.90568	1715
2L_1	960841	963446	R3_plus_md_q30_peak_295e	144	2.2448	15.7697	14.4534	2397
2L_1	964084	964459	R3_plus_md_q30_peak_296	63	1.75532	7.19673	6.32741	183
2L_1	965039	965742	R3_plus_md_q30_peak_297	141	2.22713	15.4082	14.1113	512
2L_1	966661	966995	R3_plus_md_q30_peak_298	137	2.20945	15.0501	13.7724	174
2L_1	967654	968144	R3_plus_md_q30_peak_299	111	2.06805	12.31	11.1774	263
2L_1	969539	970059	R3_plus_md_q30_peak_300a	52	1.67918	6.01851	5.20188	154
2L_1	969539	970059	R3_plus_md_q30_peak_300b	79	1.87361	8.92412	7.96495	349
2L_1	972309	973165	R3_plus_md_q30_peak_301a	134	2.19178	14.6954	13.4366	148
2L_1	972309	973165	R3_plus_md_q30_peak_301b	128	2.12695	14.0858	12.862	687
2L_1	973522	973961	R3_plus_md_q30_peak_302	265	2.79275	28.5267	26.5266	223
2L_1	974674	975125	R3_plus_md_q30_peak_303	102	2.01502	11.3414	10.2595	260
2L_1	977222	978847	R3_plus_md_q30_peak_304a	162	2.33318	17.6269	16.2095	143
2L_1	977222	978847	R3_plus_md_q30_peak_304b	43	1.60848	5.09015	4.31861	595
2L_1	977222	978847	R3_plus_md_q30_peak_304c	87	1.92664	9.80177	8.79856	1101
2L_1	977222	978847	R3_plus_md_q30_peak_304d	49	1.66151	5.77979	4.97475	1504
2L_1	981399	981750	R3_plus_md_q30_peak_305	85	1.90897	9.50531	8.51698	217
2L_1	982062	983971	R3_plus_md_q30_peak_306a	278	2.84577	29.9087	27.8406	330
2L_1	982062	983971	R3_plus_md_q30_peak_306b	74	1.83826	8.35878	7.42776	882
2L_1	982062	983971	R3_plus_md_q30_peak_306c	134	2.19178	14.6954	13.4366	1398
2L_1	984284	985926	R3_plus_md_q30_peak_307a	305	2.95183	32.7441	30.5425	235
2L_1	984284	985926	R3_plus_md_q30_peak_307b	219	2.53697	23.7054	21.9565	1361
2L_1	986746	988008	R3_plus_md_q30_peak_308a	310	2.9695	33.2258	31.002	466
2L_1	986746	988008	R3_plus_md_q30_peak_308b	158	2.3155	17.2489	15.8521	880
2L_1	988737	989841	R3_plus_md_q30_peak_309	141	2.22713	15.4082	14.1113	574
2L_1	990275	992051	R3_plus_md_q30_peak_310a	35	1.53778	4.23412	3.504	157
2L_1	990275	992051	R3_plus_md_q30_peak_310b	131	2.1741	14.3441	13.1041	813
2L_1	990275	992051	R3_plus_md_q30_peak_310c	137	2.20945	15.0501	13.7724	1088
2L_1	990275	992051	R3_plus_md_q30_peak_310d	141	2.22713	15.4082	14.1113	1607
2L_1	992471	993071	R3_plus_md_q30_peak_311	300	2.93415	32.265	30.0852	247
2L_1	994015	994770	R3_plus_md_q30_peak_312a	54	1.69686	6.2616	5.4332	115
2L_1	994015	994770	R3_plus_md_q30_peak_312b	79	1.87361	8.92412	7.96495	491
2L_1	996101	996549	R3_plus_md_q30_peak_313	278	2.84577	29.9087	27.8406	221
2L_1	998071	998390	R3_plus_md_q30_peak_314	74	1.83826	8.35878	7.42776	154
2L_1	999006	999770	R3_plus_md_q30_peak_315a	121	2.12107	13.3111	12.1259	157
2L_1	999006	999770	R3_plus_md_q30_peak_315b	56	1.71453	6.509	5.66855	588
2L_1	1000429	1002082	R3_plus_md_q30_peak_316a	175	2.36679	18.9909	17.5047	164
2L_1	1000429	1002082	R3_plus_md_q30_peak_316b	207	2.54529	22.4086	20.7291	858
2L_1	1000429	1002082	R3_plus_md_q30_peak_316c	140	2.21327	15.3208	14.0362	1470
2L_1	1002399	1003848	R3_plus_md_q30_peak_317a	114	2.08572	12.6401	11.4902	155
2L_1	1002399	1003848	R3_plus_md_q30_peak_317b	108	2.05037	11.9835	10.8679	700
2L_1	1005453	1005802	R3_plus_md_q30_peak_318	52	1.67918	6.01851	5.20188	138
2L_1	1006862	1007229	R3_plus_md_q30_peak_319	127	2.15642	13.9963	12.7746	222
2L_1	1015717	1017491	R3_plus_md_q30_peak_320a	248	2.72204	26.7222	24.8139	251
2L_1	1015717	1017491	R3_plus_md_q30_peak_320b	158	2.3155	17.2489	15.8521	820
2L_1	1015717	1017491	R3_plus_md_q30_peak_320c	102	2.01502	11.3414	10.2595	1644
2L_1	1018304	1019441	R3_plus_md_q30_peak_321a	169	2.36853	18.3926	16.9332	168
2L_1	1018304	1019441	R3_plus_md_q30_peak_321b	172	2.38621	18.7802	17.2995	822
2L_1	1019756	1020706	R3_plus_md_q30_peak_322	169	2.36853	18.3926	16.9332	446
2L_1	1021036	1026691	R3_plus_md_q30_peak_323a	352	3.12858	37.6744	35.2632	203
2L_1	1021036	1026691	R3_plus_md_q30_peak_323b	147	2.26248	16.1345	14.7982	589
2L_1	1021036	1026691	R3_plus_md_q30_peak_323c	66	1.78524	7.54112	6.65033	1332
2L_1	1021036	1026691	R3_plus_md_q30_peak_323d	74	1.83826	8.35878	7.42776	1795
2L_1	1021036	1026691	R3_plus_md_q30_peak_323e	169	2.36853	18.3926	16.9332	2610
2L_1	1021036	1026691	R3_plus_md_q30_peak_323f	287	2.88112	30.8433	28.7304	3713
2L_1	1021036	1026691	R3_plus_md_q30_peak_323g	137	2.20945	15.0501	13.7724	4330
2L_1	1021036	1026691	R3_plus_md_q30_peak_323h	131	2.1741	14.3441	13.1041	4576
2L_1	1021036	1026691	R3_plus_md_q30_peak_323i	314	2.98718	33.7101	31.4643	5288
2L_1	1041231	1041873	R3_plus_md_q30_peak_324	162	2.29443	17.645	16.2272	151
2L_1	1044111	1046431	R3_plus_md_q30_peak_325a	105	2.00119	11.5898	10.5016	161
2L_1	1044111	1046431	R3_plus_md_q30_peak_325b	333	3.05788	35.6724	33.342	542
2L_1	1044111	1046431	R3_plus_md_q30_peak_325c	195	2.49226	21.1716	19.5599	1563
2L_1	1044111	1046431	R3_plus_md_q30_peak_325d	231	2.65134	24.9623	23.146	1954
2L_1	1046761	1048224	R3_plus_md_q30_peak_326	231	2.65134	24.9623	23.146	1196
2L_1	1048741	1049257	R3_plus_md_q30_peak_327	76	1.85594	8.63945	7.69459	170
2L_1	1051389	1052708	R3_plus_md_q30_peak_328a	96	1.97967	10.7142	9.66469	258
2L_1	1051389	1052708	R3_plus_md_q30_peak_328b	87	1.92664	9.80177	8.79856	821
2L_1	1051389	1052708	R3_plus_md_q30_peak_328c	172	2.38621	18.7802	17.2995	1135
2L_1	1053250	1053971	R3_plus_md_q30_peak_329	158	2.30996	17.2871	15.8895	489
2L_1	1057543	1058139	R3_plus_md_q30_peak_330	151	2.28015	16.5027	15.1465	181
2L_1	1059306	1059682	R3_plus_md_q30_peak_331	176	2.40388	19.171	17.6688	196
2L_1	1060379	1060915	R3_plus_md_q30_peak_332	45	1.62616	5.31557	4.53318	133
2L_1	1061906	1062972	R3_plus_md_q30_peak_333a	131	2.1741	14.3441	13.1041	234
2L_1	1061906	1062972	R3_plus_md_q30_peak_333b	282	2.86345	30.3746	28.2841	839
2L_1	1063503	1064714	R3_plus_md_q30_peak_334a	207	2.54529	22.4086	20.7291	187
2L_1	1063503	1064714	R3_plus_md_q30_peak_334b	397	3.28766	42.32	39.7407	884
2L_1	1065105	1065628	R3_plus_md_q30_peak_335	79	1.87361	8.92412	7.96495	375
2L_1	1066247	1066638	R3_plus_md_q30_peak_336	66	1.78524	7.54112	6.65033	244
2L_1	1067994	1069000	R3_plus_md_q30_peak_337a	203	2.52761	21.9933	20.3365	485
2L_1	1067994	1069000	R3_plus_md_q30_peak_337b	203	2.52761	21.9933	20.3365	753
2L_1	1069557	1070175	R3_plus_md_q30_peak_338	102	2.01502	11.3414	10.2595	291
2L_1	1070591	1071451	R3_plus_md_q30_peak_339a	195	2.49226	21.1716	19.5599	186
2L_1	1070591	1071451	R3_plus_md_q30_peak_339b	90	1.94432	10.1021	9.08379	610
2L_1	1073393	1074875	R3_plus_md_q30_peak_340a	124	2.13875	13.6519	12.4486	398
2L_1	1073393	1074875	R3_plus_md_q30_peak_340b	156	2.29409	17.0543	15.6734	641
2L_1	1073393	1074875	R3_plus_md_q30_peak_340c	69	1.80291	7.80958	6.90568	1215
2L_1	1076118	1076601	R3_plus_md_q30_peak_341	134	2.19178	14.6954	13.4366	287
2L_1	1079308	1080005	R3_plus_md_q30_peak_342a	47	1.64383	5.54545	4.75179	152
2L_1	1079308	1080005	R3_plus_md_q30_peak_342b	61	1.74989	7.01664	6.15147	476
2L_1	1082493	1084202	R3_plus_md_q30_peak_343a	89	1.8986	9.97403	8.96673	196
2L_1	1082493	1084202	R3_plus_md_q30_peak_343b	310	2.95256	33.309	31.0834	835
2L_1	1086953	1087449	R3_plus_md_q30_peak_344	95	1.96826	10.568	9.5304	298
2L_1	1092018	1092671	R3_plus_md_q30_peak_345a	53	1.68147	6.14634	5.32689	155
2L_1	1092018	1092671	R3_plus_md_q30_peak_345b	38	1.56345	4.59775	3.85441	499
2L_1	1096791	1097488	R3_plus_md_q30_peak_346	38	1.55594	4.64	3.89523	140
2L_1	1100589	1100967	R3_plus_md_q30_peak_347	178	2.25099	19.3425	17.836	183
2L_1	1108735	1111154	R3_plus_md_q30_peak_348a	39	1.54756	4.70678	3.9554	109
2L_1	1108735	1111154	R3_plus_md_q30_peak_348b	177	2.39525	19.2979	17.7924	710
2L_1	1108735	1111154	R3_plus_md_q30_peak_348c	31	1.50357	3.87822	3.16695	1384
2L_1	1108735	1111154	R3_plus_md_q30_peak_348d	91	1.94065	10.1351	9.11606	1647
2L_1	1111717	1113535	R3_plus_md_q30_peak_349a	20	1.39637	2.74933	2.09367	93
2L_1	1111717	1113535	R3_plus_md_q30_peak_349b	59	1.73221	6.7607	5.90805	509
2L_1	1111717	1113535	R3_plus_md_q30_peak_349c	37	1.55545	4.44121	3.701	914
2L_1	1111717	1113535	R3_plus_md_q30_peak_349d	59	1.73221	6.7607	5.90805	1301
2L_1	1114499	1117614	R3_plus_md_q30_peak_350a	328	3.0402	35.178	32.8683	244
2L_1	1114499	1117614	R3_plus_md_q30_peak_350b	180	2.42156	19.5649	18.041	788
2L_1	1114499	1117614	R3_plus_md_q30_peak_350c	87	1.92664	9.80177	8.79856	1141
2L_1	1114499	1117614	R3_plus_md_q30_peak_350d	121	2.12107	13.3111	12.1259	1748
2L_1	1114499	1117614	R3_plus_md_q30_peak_350e	191	2.47459	20.7654	19.1757	2562
2L_1	1114499	1117614	R3_plus_md_q30_peak_350f	169	2.36853	18.3926	16.9332	2912
2L_1	1117984	1118624	R3_plus_md_q30_peak_351	199	2.50994	21.581	19.9467	231
2L_1	1119431	1120285	R3_plus_md_q30_peak_352	127	2.15642	13.9963	12.7746	164
2L_1	1122722	1123427	R3_plus_md_q30_peak_353	121	2.04157	13.3069	12.1259	415
2L_1	1125990	1126697	R3_plus_md_q30_peak_354	259	2.74447	27.9006	25.9394	474
2L_1	1127204	1127602	R3_plus_md_q30_peak_355	131	2.1741	14.3441	13.1041	204
2L_1	1128510	1129151	R3_plus_md_q30_peak_356	187	2.45691	20.3621	18.7946	245
2L_1	1130631	1130994	R3_plus_md_q30_peak_357	151	2.28015	16.5027	15.1465	181
2L_1	1132721	1133325	R3_plus_md_q30_peak_358	185	2.26962	20.126	18.5761	210
2L_1	1134244	1138393	R3_plus_md_q30_peak_359a	224	2.58832	24.255	22.4804	303
2L_1	1134244	1138393	R3_plus_md_q30_peak_359b	151	2.28015	16.5027	15.1465	684
2L_1	1134244	1138393	R3_plus_md_q30_peak_359c	147	2.26248	16.1345	14.7982	778
2L_1	1134244	1138393	R3_plus_md_q30_peak_359d	127	2.15642	13.9963	12.7746	1617
2L_1	1134244	1138393	R3_plus_md_q30_peak_359e	99	1.99313	10.9716	9.91566	2271
2L_1	1134244	1138393	R3_plus_md_q30_peak_359f	88	1.91104	9.835	8.83101	2944
2L_1	1134244	1138393	R3_plus_md_q30_peak_359g	101	2.00201	11.2578	10.1864	3175
2L_1	1134244	1138393	R3_plus_md_q30_peak_359h	113	2.03092	12.5261	11.3883	4009
2L_1	1139281	1140949	R3_plus_md_q30_peak_360a	180	2.42156	19.5649	18.041	340
2L_1	1139281	1140949	R3_plus_md_q30_peak_360b	211	2.56296	22.8269	21.1248	823
2L_1	1139281	1140949	R3_plus_md_q30_peak_360c	265	2.79275	28.5267	26.5266	1455
2L_1	1141900	1142921	R3_plus_md_q30_peak_361a	207	2.48302	22.4001	20.7291	201
2L_1	1141900	1142921	R3_plus_md_q30_peak_361b	176	2.40388	19.171	17.6688	761
2L_1	1143340	1144515	R3_plus_md_q30_peak_362	278	2.84577	29.9087	27.8406	533
2L_1	1144903	1145693	R3_plus_md_q30_peak_363a	172	2.38621	18.7802	17.2995	149
2L_1	1144903	1145693	R3_plus_md_q30_peak_363b	148	2.22197	16.2107	14.8724	677
2L_1	1146098	1146507	R3_plus_md_q30_peak_364	158	2.17577	17.2899	15.8922	223
2L_1	1146918	1147506	R3_plus_md_q30_peak_365	207	2.54529	22.4086	20.7291	231
2L_1	1151093	1151831	R3_plus_md_q30_peak_366	191	2.42095	20.7302	19.1529	350
2L_1	1152718	1153948	R3_plus_md_q30_peak_367	81	1.8716	9.11491	8.15131	266
2L_1	1155863	1157157	R3_plus_md_q30_peak_368a	146	2.24195	15.9523	14.6312	207
2L_1	1155863	1157157	R3_plus_md_q30_peak_368b	162	2.33318	17.6269	16.2095	1027
2L_1	1157700	1158672	R3_plus_md_q30_peak_369a	82	1.89129	9.21276	8.23918	229
2L_1	1157700	1158672	R3_plus_md_q30_peak_369b	45	1.62616	5.31557	4.53318	868
2L_1	1160152	1162634	R3_plus_md_q30_peak_370a	52	1.65749	6.08099	5.2629	193
2L_1	1160152	1162634	R3_plus_md_q30_peak_370b	54	1.69686	6.2616	5.4332	684
2L_1	1160152	1162634	R3_plus_md_q30_peak_370c	239	2.68669	25.8366	23.9738	1283
2L_1	1160152	1162634	R3_plus_md_q30_peak_370d	108	2.03678	11.9829	10.8679	1922
2L_1	1160152	1162634	R3_plus_md_q30_peak_370e	147	2.26248	16.1345	14.7982	2270
2L_1	1163022	1163924	R3_plus_md_q30_peak_371	131	2.1741	14.3441	13.1041	506
2L_1	1164349	1165976	R3_plus_md_q30_peak_372a	154	2.29783	16.8742	15.498	158
2L_1	1164349	1165976	R3_plus_md_q30_peak_372b	114	2.08572	12.6401	11.4902	749
2L_1	1164349	1165976	R3_plus_md_q30_peak_372c	243	2.70437	26.278	24.3925	1387
2L_1	1166335	1167542	R3_plus_md_q30_peak_373a	49	1.66151	5.77979	4.97475	156
2L_1	1166335	1167542	R3_plus_md_q30_peak_373b	131	2.1741	14.3441	13.1041	453
2L_1	1166335	1167542	R3_plus_md_q30_peak_373c	158	2.3155	17.2489	15.8521	961
2L_1	1169049	1169716	R3_plus_md_q30_peak_374	235	2.66902	25.3981	23.5583	371
2L_1	1179140	1179610	R3_plus_md_q30_peak_375	199	2.50994	21.581	19.9467	204
2L_1	1185001	1186721	R3_plus_md_q30_peak_376a	256	2.7574	27.6189	25.6647	218
2L_1	1185001	1186721	R3_plus_md_q30_peak_376b	137	2.20945	15.0501	13.7724	1041
2L_1	1185001	1186721	R3_plus_md_q30_peak_376c	127	2.15642	13.9963	12.7746	1556
2L_1	1187654	1190112	R3_plus_md_q30_peak_377a	69	1.80291	7.80958	6.90568	294
2L_1	1187654	1190112	R3_plus_md_q30_peak_377b	162	2.33318	17.6269	16.2095	916
2L_1	1187654	1190112	R3_plus_md_q30_peak_377c	152	2.25149	16.6528	15.2928	1786
2L_1	1187654	1190112	R3_plus_md_q30_peak_377d	63	1.76756	7.27679	6.39898	2292
2L_1	1190619	1191007	R3_plus_md_q30_peak_378	56	1.71453	6.509	5.66855	183
2L_1	1191666	1193335	R3_plus_md_q30_peak_379	184	2.43923	19.962	18.4163	494
2L_1	1193820	1194704	R3_plus_md_q30_peak_380a	222	2.5488	24.0443	22.2869	183
2L_1	1193820	1194704	R3_plus_md_q30_peak_380b	202	2.45964	21.8832	20.2411	687
2L_1	1198677	1199008	R3_plus_md_q30_peak_381	80	1.72909	8.97963	8.01925	149
2L_1	1199405	1203101	R3_plus_md_q30_peak_382a	72	1.75589	8.15207	7.23303	197
2L_1	1199405	1203101	R3_plus_md_q30_peak_382b	207	2.4775	22.4461	20.7656	1185
2L_1	1199405	1203101	R3_plus_md_q30_peak_382c	63	1.73501	7.24935	6.37882	2782
2L_1	1199405	1203101	R3_plus_md_q30_peak_382d	168	2.34557	18.2982	16.8525	3423
2L_1	1204231	1206108	R3_plus_md_q30_peak_383a	111	2.05194	12.2778	11.1549	279
2L_1	1204231	1206108	R3_plus_md_q30_peak_383b	82	1.89129	9.21276	8.23918	758
2L_1	1204231	1206108	R3_plus_md_q30_peak_383c	239	2.67745	25.846	23.9829	1599
2L_1	1206614	1209218	R3_plus_md_q30_peak_384a	323	3.02253	34.6862	32.3976	624
2L_1	1206614	1209218	R3_plus_md_q30_peak_384b	93	1.96199	10.4062	9.37248	1242
2L_1	1206614	1209218	R3_plus_md_q30_peak_384c	76	1.85594	8.63945	7.69459	2003
2L_1	1206614	1209218	R3_plus_md_q30_peak_384d	87	1.92664	9.80177	8.79856	2361
2L_1	1210435	1210873	R3_plus_md_q30_peak_385	83	1.84225	9.29733	8.32179	176
2L_1	1213233	1213672	R3_plus_md_q30_peak_386	37	1.50994	4.51879	3.77676	255
2L_1	1214442	1216693	R3_plus_md_q30_peak_387a	59	1.70783	6.76133	5.90866	161
2L_1	1214442	1216693	R3_plus_md_q30_peak_387b	80	1.8495	8.9782	8.01784	528
2L_1	1214442	1216693	R3_plus_md_q30_peak_387c	232	2.60195	25.0724	23.2532	1172
2L_1	1214442	1216693	R3_plus_md_q30_peak_387d	108	2.01942	12.0123	10.8961	1711
2L_1	1217759	1218744	R3_plus_md_q30_peak_388a	54	1.6411	6.32156	5.49174	215
2L_1	1217759	1218744	R3_plus_md_q30_peak_388b	229	2.45989	24.7103	22.9118	827
2L_1	1219566	1221129	R3_plus_md_q30_peak_389a	235	2.57481	25.3536	23.5274	237
2L_1	1219566	1221129	R3_plus_md_q30_peak_389b	163	2.26551	17.7744	16.3533	847
2L_1	1219566	1221129	R3_plus_md_q30_peak_389c	123	2.09259	13.592	12.3997	1313
2L_1	1221509	1223531	R3_plus_md_q30_peak_390a	116	2.04717	12.8475	11.6925	155
2L_1	1221509	1223531	R3_plus_md_q30_peak_390b	104	1.99748	11.5395	10.4526	769
2L_1	1221509	1223531	R3_plus_md_q30_peak_390c	106	2.00972	11.7921	10.6902	1341
2L_1	1221509	1223531	R3_plus_md_q30_peak_390d	85	1.88775	9.53673	8.54763	1864
2L_1	1223888	1225112	R3_plus_md_q30_peak_391a	56	1.69706	6.47672	5.64341	184
2L_1	1223888	1225112	R3_plus_md_q30_peak_391b	94	1.94761	10.4633	9.42817	669
2L_1	1223888	1225112	R3_plus_md_q30_peak_391c	152	2.26557	16.6351	15.2755	989
2L_1	1231419	1232821	R3_plus_md_q30_peak_392a	76	1.85363	8.61168	7.67475	264
2L_1	1231419	1232821	R3_plus_md_q30_peak_392b	207	2.54529	22.4086	20.7291	723
2L_1	1231419	1232821	R3_plus_md_q30_peak_392c	155	2.26655	16.8778	15.5014	1199
2L_1	1235587	1236180	R3_plus_md_q30_peak_393a	56	1.71453	6.509	5.66855	149
2L_1	1235587	1236180	R3_plus_md_q30_peak_393b	108	2.05037	11.9835	10.8679	419
2L_1	1236894	1237926	R3_plus_md_q30_peak_394a	128	2.15246	14.0437	12.821	212
2L_1	1236894	1237926	R3_plus_md_q30_peak_394b	187	2.45691	20.3621	18.7946	753
2L_1	1239815	1240162	R3_plus_md_q30_peak_395	252	2.73972	27.1691	25.238	168
2L_1	1241787	1242319	R3_plus_md_q30_peak_396	195	2.49226	21.1716	19.5599	199
2L_1	1243736	1244646	R3_plus_md_q30_peak_397a	273	2.8281	29.4453	27.3998	454
2L_1	1243736	1244646	R3_plus_md_q30_peak_397b	33	1.5201	4.03171	3.31153	876
2L_1	1246922	1247540	R3_plus_md_q30_peak_398a	31	1.50243	3.83401	3.12355	88
2L_1	1246922	1247540	R3_plus_md_q30_peak_398b	71	1.82059	8.08215	7.16489	554
2L_1	1248722	1249049	R3_plus_md_q30_peak_399	61	1.74989	7.01664	6.15147	153
2L_1	1253751	1255190	R3_plus_md_q30_peak_400a	82	1.89129	9.21276	8.23918	216
2L_1	1253751	1255190	R3_plus_md_q30_peak_400b	69	1.80291	7.80958	6.90568	332
2L_1	1253751	1255190	R3_plus_md_q30_peak_400c	69	1.80291	7.80958	6.90568	667
2L_1	1253751	1255190	R3_plus_md_q30_peak_400d	29	1.48475	3.6411	2.94024	1401
2L_1	1258150	1259606	R3_plus_md_q30_peak_401a	78	1.81959	8.79788	7.84922	140
2L_1	1258150	1259606	R3_plus_md_q30_peak_401b	61	1.74989	7.01664	6.15147	432
2L_1	1258150	1259606	R3_plus_md_q30_peak_401c	124	2.13875	13.6519	12.4486	939
2L_1	1258150	1259606	R3_plus_md_q30_peak_401d	127	2.15642	13.9963	12.7746	1254
2L_1	1267565	1268766	R3_plus_md_q30_peak_402a	211	2.56296	22.8269	21.1248	328
2L_1	1267565	1268766	R3_plus_md_q30_peak_402b	111	2.06805	12.31	11.1774	1012
2L_1	1269650	1271247	R3_plus_md_q30_peak_403a	219	2.59831	23.6723	21.9247	401
2L_1	1269650	1271247	R3_plus_md_q30_peak_403b	118	2.1034	12.9738	11.8063	1200
2L_1	1273066	1273488	R3_plus_md_q30_peak_404	96	1.9772	10.6827	9.64219	253
2L_1	1273965	1274457	R3_plus_md_q30_peak_405	65	1.7585	7.47195	6.58955	166
2L_1	1275206	1276681	R3_plus_md_q30_peak_406a	121	2.12107	13.3111	12.1259	156
2L_1	1275206	1276681	R3_plus_md_q30_peak_406b	93	1.96199	10.4062	9.37248	777
2L_1	1277972	1278786	R3_plus_md_q30_peak_407a	243	2.70437	26.278	24.3925	170
2L_1	1277972	1278786	R3_plus_md_q30_peak_407b	227	2.63367	24.5295	22.7361	611
2L_1	1279559	1282603	R3_plus_md_q30_peak_408a	127	2.15642	13.9963	12.7746	231
2L_1	1279559	1282603	R3_plus_md_q30_peak_408b	111	2.06805	12.31	11.1774	742
2L_1	1279559	1282603	R3_plus_md_q30_peak_408c	63	1.76756	7.27679	6.39898	1509
2L_1	1279559	1282603	R3_plus_md_q30_peak_408d	56	1.71453	6.509	5.66855	2070
2L_1	1279559	1282603	R3_plus_md_q30_peak_408e	56	1.71453	6.509	5.66855	2578
2L_1	1279559	1282603	R3_plus_md_q30_peak_408f	82	1.89129	9.21276	8.23918	2887
2L_1	1283117	1283886	R3_plus_md_q30_peak_409	69	1.80291	7.80958	6.90568	216
2L_1	1285830	1286282	R3_plus_md_q30_peak_410	137	2.20945	15.0501	13.7724	232
2L_1	1290739	1291156	R3_plus_md_q30_peak_411	161	2.3228	17.5953	16.1895	182
2L_1	1293035	1293903	R3_plus_md_q30_peak_412a	45	1.62616	5.31557	4.53318	110
2L_1	1293035	1293903	R3_plus_md_q30_peak_412b	25	1.4494	3.26969	2.5874	854
2L_1	1295885	1296950	R3_plus_md_q30_peak_413a	97	1.96209	10.8149	9.76288	276
2L_1	1295885	1296950	R3_plus_md_q30_peak_413b	65	1.75259	7.4014	6.52064	947
2L_1	1303455	1303956	R3_plus_md_q30_peak_414	215	2.58064	23.2481	21.5234	239
2L_1	1304849	1305868	R3_plus_md_q30_peak_415a	231	2.65134	24.9623	23.146	216
2L_1	1304849	1305868	R3_plus_md_q30_peak_415b	191	2.47459	20.7654	19.1757	767
2L_1	1307040	1307536	R3_plus_md_q30_peak_416	52	1.67918	6.01851	5.20188	98
2L_1	1309833	1310170	R3_plus_md_q30_peak_417	169	2.36853	18.3926	16.9332	185
2L_1	1310549	1311171	R3_plus_md_q30_peak_418	56	1.71453	6.509	5.66855	473
2L_1	1312956	1313476	R3_plus_md_q30_peak_419	219	2.59831	23.6723	21.9247	328
2L_1	1314655	1315236	R3_plus_md_q30_peak_420	199	2.50994	21.581	19.9467	230
2L_1	1320208	1320864	R3_plus_md_q30_peak_421a	64	1.76061	7.31737	6.43858	99
2L_1	1320208	1320864	R3_plus_md_q30_peak_421b	59	1.73221	6.7607	5.90805	582
2L_1	1321375	1321854	R3_plus_md_q30_peak_422	194	2.48465	21.0554	19.4581	200
2L_1	1324033	1324580	R3_plus_md_q30_peak_423	296	2.91648	31.7885	29.6309	269
2L_1	1324915	1326635	R3_plus_md_q30_peak_424a	90	1.94432	10.1021	9.08379	162
2L_1	1324915	1326635	R3_plus_md_q30_peak_424b	169	2.36853	18.3926	16.9332	955
2L_1	1327122	1327510	R3_plus_md_q30_peak_425	207	2.54529	22.4086	20.7291	170
2L_1	1329033	1329885	R3_plus_md_q30_peak_426	180	2.42156	19.5649	18.041	178
2L_1	1332245	1333278	R3_plus_md_q30_peak_427	310	2.9695	33.2258	31.002	479
2L_1	1335535	1336179	R3_plus_md_q30_peak_428	134	2.19178	14.6954	13.4366	205
2L_1	1338086	1338412	R3_plus_md_q30_peak_429	45	1.62616	5.31557	4.53318	151
2L_1	1338911	1339710	R3_plus_md_q30_peak_430a	74	1.83826	8.35878	7.42776	106
2L_1	1338911	1339710	R3_plus_md_q30_peak_430b	165	2.35086	18.0081	16.5698	652
2L_1	1342925	1343320	R3_plus_md_q30_peak_431	99	1.99734	11.0259	9.96038	177
2L_1	1344444	1344912	R3_plus_md_q30_peak_432	172	2.38621	18.7802	17.2995	264
2L_1	1345453	1346095	R3_plus_md_q30_peak_433	56	1.71453	6.509	5.66855	107
2L_1	1347488	1348529	R3_plus_md_q30_peak_434a	39	1.57313	4.65294	3.90248	132
2L_1	1347488	1348529	R3_plus_md_q30_peak_434b	43	1.60848	5.09015	4.31861	413
2L_1	1349294	1349933	R3_plus_md_q30_peak_435a	47	1.64383	5.54545	4.75179	152
2L_1	1349294	1349933	R3_plus_md_q30_peak_435b	96	1.97967	10.7142	9.66469	468
2L_1	1351730	1352570	R3_plus_md_q30_peak_436a	29	1.48475	3.6411	2.94024	288
2L_1	1351730	1352570	R3_plus_md_q30_peak_436b	66	1.78524	7.54112	6.65033	597
2L_1	1353602	1353918	R3_plus_md_q30_peak_437	86	1.91595	9.66831	8.67618	154
2L_1	1355764	1356779	R3_plus_md_q30_peak_438a	141	2.22713	15.4082	14.1113	166
2L_1	1355764	1356779	R3_plus_md_q30_peak_438b	61	1.74989	7.01664	6.15147	704
2L_1	1359850	1360348	R3_plus_md_q30_peak_439	199	2.50994	21.581	19.9467	309
2L_1	1360902	1361462	R3_plus_md_q30_peak_440	105	2.0327	11.6606	10.5619	156
2L_1	1361814	1362255	R3_plus_md_q30_peak_441	111	2.06805	12.31	11.1774	186
2L_1	1364435	1364762	R3_plus_md_q30_peak_442	269	2.81042	28.9846	26.9618	163
2L_1	1366506	1366822	R3_plus_md_q30_peak_443	129	2.16064	14.1573	12.9318	172
2L_1	1369983	1370299	R3_plus_md_q30_peak_444	134	2.13287	14.6698	13.4215	164
2L_1	1372466	1373138	R3_plus_md_q30_peak_445a	82	1.89129	9.21276	8.23918	154
2L_1	1372466	1373138	R3_plus_md_q30_peak_445b	118	2.1034	12.9738	11.8063	510
2L_1	1373827	1374277	R3_plus_md_q30_peak_446	219	2.53747	23.7136	21.9645	190
2L_1	1374617	1375028	R3_plus_md_q30_peak_447	58	1.73005	6.7367	5.89108	101
2L_1	1375708	1376298	R3_plus_md_q30_peak_448a	87	1.92664	9.80177	8.79856	150
2L_1	1375708	1376298	R3_plus_md_q30_peak_448b	63	1.76756	7.27679	6.39898	462
2L_1	1378159	1379422	R3_plus_md_q30_peak_449a	282	2.86345	30.3746	28.2841	565
2L_1	1378159	1379422	R3_plus_md_q30_peak_449b	161	2.27505	17.5799	16.1746	1089
2L_1	1380065	1380380	R3_plus_md_q30_peak_450	109	2.04775	12.0395	10.9227	158
2L_1	1384198	1385555	R3_plus_md_q30_peak_451a	158	2.2982	17.2322	15.8467	191
2L_1	1384198	1385555	R3_plus_md_q30_peak_451b	165	2.34227	18.0042	16.5698	859
2L_1	1384198	1385555	R3_plus_md_q30_peak_451c	103	1.95724	11.4786	10.3932	1152
2L_1	1387879	1388293	R3_plus_md_q30_peak_452	166	2.28438	18.0722	16.6323	208
2L_1	1389359	1389731	R3_plus_md_q30_peak_453	47	1.64383	5.54545	4.75179	151
2L_1	1391487	1392283	R3_plus_md_q30_peak_454a	90	1.94432	10.1021	9.08379	188
2L_1	1391487	1392283	R3_plus_md_q30_peak_454b	82	1.89129	9.21276	8.23918	557
2L_1	1392620	1393347	R3_plus_md_q30_peak_455	223	2.61599	24.0994	22.3289	422
2L_1	1393827	1394484	R3_plus_md_q30_peak_456	151	2.28015	16.5027	15.1465	218
2L_1	1395604	1396784	R3_plus_md_q30_peak_457a	223	2.61599	24.0994	22.3289	209
2L_1	1395604	1396784	R3_plus_md_q30_peak_457b	121	2.12107	13.3111	12.1259	812
2L_1	1397107	1398130	R3_plus_md_q30_peak_458a	102	1.99233	11.3001	10.2276	124
2L_1	1397107	1398130	R3_plus_md_q30_peak_458b	158	2.3155	17.2489	15.8521	730
2L_1	1399710	1400416	R3_plus_md_q30_peak_459a	151	2.28015	16.5027	15.1465	147
2L_1	1399710	1400416	R3_plus_md_q30_peak_459b	85	1.90897	9.50531	8.51698	584
2L_1	1402560	1402889	R3_plus_md_q30_peak_460	100	1.9757	11.0781	10.0113	158
2L_1	1403674	1403988	R3_plus_md_q30_peak_461	209	2.53897	22.5964	20.9121	162
2L_1	1404637	1405157	R3_plus_md_q30_peak_462	423	3.37604	44.9825	42.3212	297
2L_1	1407179	1407520	R3_plus_md_q30_peak_463	69	1.80291	7.80958	6.90568	179
2L_1	1407983	1408856	R3_plus_md_q30_peak_464a	114	2.08572	12.6401	11.4902	178
2L_1	1407983	1408856	R3_plus_md_q30_peak_464b	154	2.29783	16.8742	15.498	664
2L_1	1411408	1411882	R3_plus_md_q30_peak_465	137	2.20945	15.0501	13.7724	263
2L_1	1412681	1413019	R3_plus_md_q30_peak_466	39	1.57313	4.65294	3.90248	158
2L_1	1418283	1418595	R3_plus_md_q30_peak_467	105	2.0327	11.6606	10.5619	142
2L_1	1421062	1422637	R3_plus_md_q30_peak_468a	227	2.63367	24.5295	22.7361	268
2L_1	1421062	1422637	R3_plus_md_q30_peak_468b	49	1.66151	5.77979	4.97475	912
2L_1	1421062	1422637	R3_plus_md_q30_peak_468c	41	1.5908	4.86928	4.10839	1174
2L_1	1424501	1424888	R3_plus_md_q30_peak_469	269	2.81042	28.9846	26.9618	189
2L_1	1426042	1426905	R3_plus_md_q30_peak_470a	45	1.60777	5.30315	4.52673	184
2L_1	1426042	1426905	R3_plus_md_q30_peak_470b	32	1.47074	3.94267	3.22977	455
2L_1	1430532	1432494	R3_plus_md_q30_peak_471a	41	1.5908	4.86928	4.10839	166
2L_1	1430532	1432494	R3_plus_md_q30_peak_471b	59	1.73221	6.7607	5.90805	525
2L_1	1430532	1432494	R3_plus_md_q30_peak_471c	96	1.97967	10.7142	9.66469	1379
2L_1	1430532	1432494	R3_plus_md_q30_peak_471d	90	1.94432	10.1021	9.08379	1843
2L_1	1432992	1433346	R3_plus_md_q30_peak_472	126	2.0978	13.859	12.6505	181
2L_1	1433692	1434625	R3_plus_md_q30_peak_473a	158	2.3155	17.2489	15.8521	150
2L_1	1433692	1434625	R3_plus_md_q30_peak_473b	43	1.60848	5.09015	4.31861	577
2L_1	1436465	1436970	R3_plus_md_q30_peak_474	112	2.01976	12.3676	11.2335	223
2L_1	1447545	1449381	R3_plus_md_q30_peak_475a	73	1.83265	8.29196	7.36969	123
2L_1	1447545	1449381	R3_plus_md_q30_peak_475b	142	2.1287	15.5014	14.202	893
2L_1	1447545	1449381	R3_plus_md_q30_peak_475c	112	1.95964	12.4038	11.269	1446
2L_1	1452783	1453093	R3_plus_md_q30_peak_476	105	2.0327	11.6606	10.5619	153
2L_1	1455109	1456105	R3_plus_md_q30_peak_477a	28	1.47048	3.57469	2.88045	128
2L_1	1455109	1456105	R3_plus_md_q30_peak_477b	21	1.37932	2.79098	2.13435	292
2L_1	1455109	1456105	R3_plus_md_q30_peak_477c	37	1.53502	4.50185	3.76033	944
2L_1	1470357	1471329	R3_plus_md_q30_peak_478a	70	1.76386	7.95693	7.04958	113
2L_1	1470357	1471329	R3_plus_md_q30_peak_478b	74	1.79102	8.36483	7.43369	719
2L_1	1473457	1473773	R3_plus_md_q30_peak_479	58	1.68916	6.64926	5.80568	178
2L_1	1476805	1477374	R3_plus_md_q30_peak_480	96	1.96739	10.721	9.67135	242
2L_1	1480397	1480941	R3_plus_md_q30_peak_481	67	1.78738	7.69141	6.79719	391
2L_1	1484211	1484728	R3_plus_md_q30_peak_482a	35	1.53158	4.32114	3.58907	131
2L_1	1484211	1484728	R3_plus_md_q30_peak_482b	58	1.70721	6.69987	5.8551	404
2L_1	1489665	1490113	R3_plus_md_q30_peak_483	105	1.99742	11.6239	10.5348	186
2L_1	1496742	1499080	R3_plus_md_q30_peak_484a	136	2.1396	14.8704	13.6077	121
2L_1	1496742	1499080	R3_plus_md_q30_peak_484b	108	2.03728	11.9896	10.8739	694
2L_1	1496742	1499080	R3_plus_md_q30_peak_484c	61	1.74009	7.02182	6.15658	1222
2L_1	1496742	1499080	R3_plus_md_q30_peak_484d	49	1.62734	5.78749	4.98223	1565
2L_1	1496742	1499080	R3_plus_md_q30_peak_484e	123	2.04746	13.5761	12.3842	2017
2L_1	1499438	1499828	R3_plus_md_q30_peak_485	97	1.93428	10.7601	9.70954	221
2L_1	1509984	1510295	R3_plus_md_q30_peak_486	76	1.84258	8.54749	7.61204	162
2L_1	1512849	1513856	R3_plus_md_q30_peak_487a	150	2.25409	16.3532	15.0114	170
2L_1	1512849	1513856	R3_plus_md_q30_peak_487b	93	1.96199	10.4062	9.37248	858
2L_1	1516818	1517202	R3_plus_md_q30_peak_488	103	1.99887	11.3874	10.3043	208
2L_1	1517630	1518697	R3_plus_md_q30_peak_489a	43	1.60633	5.15622	4.3829	123
2L_1	1517630	1518697	R3_plus_md_q30_peak_489b	90	1.92421	10.0811	9.07108	474
2L_1	1517630	1518697	R3_plus_md_q30_peak_489c	83	1.83627	9.28565	8.3103	965
2L_1	1520267	1520936	R3_plus_md_q30_peak_490	160	2.29227	17.4952	16.0922	491
2L_1	1532051	1532845	R3_plus_md_q30_peak_491a	81	1.85668	9.13934	8.17517	245
2L_1	1532051	1532845	R3_plus_md_q30_peak_491b	141	2.22713	15.4082	14.1113	632
2L_1	1533775	1534950	R3_plus_md_q30_peak_492	231	2.65134	24.9623	23.146	383
2L_1	1535634	1536500	R3_plus_md_q30_peak_493a	96	1.97967	10.7142	9.66469	139
2L_1	1535634	1536500	R3_plus_md_q30_peak_493b	49	1.66151	5.77979	4.97475	714
2L_1	1536955	1539666	R3_plus_md_q30_peak_494a	79	1.87361	8.92412	7.96495	176
2L_1	1536955	1539666	R3_plus_md_q30_peak_494b	87	1.92664	9.80177	8.79856	472
2L_1	1536955	1539666	R3_plus_md_q30_peak_494c	96	1.97967	10.7142	9.66469	753
2L_1	1536955	1539666	R3_plus_md_q30_peak_494d	487	3.58815	51.6003	48.7805	1541
2L_1	1536955	1539666	R3_plus_md_q30_peak_494e	158	2.3155	17.2489	15.8521	2475
2L_1	1540705	1541883	R3_plus_md_q30_peak_495a	90	1.94432	10.1021	9.08379	185
2L_1	1540705	1541883	R3_plus_md_q30_peak_495b	121	2.12107	13.3111	12.1259	572
2L_1	1540705	1541883	R3_plus_md_q30_peak_495c	147	2.26248	16.1345	14.7982	996
2L_1	1545012	1546246	R3_plus_md_q30_peak_496a	74	1.80519	8.35308	7.42776	99
2L_1	1545012	1546246	R3_plus_md_q30_peak_496b	84	1.88688	9.45221	8.47297	536
2L_1	1545012	1546246	R3_plus_md_q30_peak_496c	286	2.82346	30.7414	28.6426	997
2L_1	1546592	1547008	R3_plus_md_q30_peak_497	175	2.35176	19.0072	17.5205	180
2L_1	1547831	1548261	R3_plus_md_q30_peak_498	473	3.44392	50.0909	47.3036	202
2L_1	1549301	1551004	R3_plus_md_q30_peak_499a	81	1.87081	9.10509	8.14181	110
2L_1	1549301	1551004	R3_plus_md_q30_peak_499b	90	1.93205	10.1042	9.08574	591
2L_1	1549301	1551004	R3_plus_md_q30_peak_499c	275	2.7989	29.6415	27.5917	1428
2L_1	1551318	1551635	R3_plus_md_q30_peak_500	93	1.93868	10.347	9.32276	151
2L_1	1557425	1558013	R3_plus_md_q30_peak_501	245	2.67719	26.4694	24.5794	391
2L_1	1564690	1565149	R3_plus_md_q30_peak_502	243	2.67299	26.2436	24.3709	261
2L_1	1566379	1566760	R3_plus_md_q30_peak_503	163	2.29235	17.7303	16.3102	195
2L_1	1567256	1569483	R3_plus_md_q30_peak_504a	85	1.90897	9.50531	8.51698	206
2L_1	1567256	1569483	R3_plus_md_q30_peak_504b	151	2.28015	16.5027	15.1465	656
2L_1	1567256	1569483	R3_plus_md_q30_peak_504c	211	2.56296	22.8269	21.1248	1220
2L_1	1567256	1569483	R3_plus_md_q30_peak_504d	99	1.99734	11.0259	9.96038	1875
2L_1	1570672	1571100	R3_plus_md_q30_peak_505	382	3.23464	40.7501	38.2244	190
2L_1	1571915	1572481	R3_plus_md_q30_peak_506	151	2.28015	16.5027	15.1465	410
2L_1	1574150	1574584	R3_plus_md_q30_peak_507	340	2.83339	36.4287	34.0728	227
2L_1	1575782	1576544	R3_plus_md_q30_peak_508a	223	2.61599	24.0994	22.3289	179
2L_1	1575782	1576544	R3_plus_md_q30_peak_508b	56	1.71453	6.509	5.66855	636
2L_1	1577440	1578831	R3_plus_md_q30_peak_509a	187	2.45691	20.3621	18.7946	196
2L_1	1577440	1578831	R3_plus_md_q30_peak_509b	172	2.38621	18.7802	17.2995	786
2L_1	1580707	1581251	R3_plus_md_q30_peak_510a	105	2.0327	11.6606	10.5619	189
2L_1	1580707	1581251	R3_plus_md_q30_peak_510b	99	1.99734	11.0259	9.96038	361
2L_1	1583761	1584497	R3_plus_md_q30_peak_511a	97	1.97407	10.8081	9.75625	110
2L_1	1583761	1584497	R3_plus_md_q30_peak_511b	193	2.47843	20.9603	19.3656	598
2L_1	1586999	1587389	R3_plus_md_q30_peak_512	154	2.29783	16.8742	15.498	181
2L_1	1590551	1591426	R3_plus_md_q30_peak_513a	291	2.8988	31.3146	29.1794	188
2L_1	1590551	1591426	R3_plus_md_q30_peak_513b	124	2.13875	13.6519	12.4486	758
2L_1	1594655	1595282	R3_plus_md_q30_peak_514	68	1.74886	7.70842	6.81372	154
2L_1	1599063	1599513	R3_plus_md_q30_peak_515	20	1.38732	2.72274	2.07236	104
2L_1	1605130	1606691	R3_plus_md_q30_peak_516a	121	2.12107	13.3111	12.1259	186
2L_1	1605130	1606691	R3_plus_md_q30_peak_516b	93	1.96199	10.4062	9.37248	1244
2L_1	1607969	1608400	R3_plus_md_q30_peak_517	184	2.43923	19.962	18.4163	219
2L_1	1613296	1613613	R3_plus_md_q30_peak_518	108	2.05037	11.9835	10.8679	152
2L_1	1613997	1614363	R3_plus_md_q30_peak_519	70	1.7466	7.91313	7.00675	174
2L_1	1614754	1615170	R3_plus_md_q30_peak_520	69	1.80291	7.80958	6.90568	148
2L_1	1615577	1615889	R3_plus_md_q30_peak_521	144	2.18135	15.7053	14.4008	154
2L_1	1620493	1620806	R3_plus_md_q30_peak_522	69	1.79348	7.88985	6.98406	147
2L_1	1624623	1626623	R3_plus_md_q30_peak_523a	93	1.96199	10.4062	9.37248	196
2L_1	1624623	1626623	R3_plus_md_q30_peak_523b	127	2.15642	13.9963	12.7746	504
2L_1	1624623	1626623	R3_plus_md_q30_peak_523c	296	2.91648	31.7885	29.6309	1469
2L_1	1630981	1631302	R3_plus_md_q30_peak_524	165	2.35086	18.0081	16.5698	161
2L_1	1633669	1634287	R3_plus_md_q30_peak_525a	79	1.87361	8.92412	7.96495	138
2L_1	1633669	1634287	R3_plus_md_q30_peak_525b	25	1.4494	3.26969	2.5874	502
2L_1	1635563	1637040	R3_plus_md_q30_peak_526a	248	2.72204	26.7222	24.8139	360
2L_1	1635563	1637040	R3_plus_md_q30_peak_526b	219	2.59831	23.6723	21.9247	1220
2L_1	1639508	1641629	R3_plus_md_q30_peak_527a	111	2.06805	12.31	11.1774	210
2L_1	1639508	1641629	R3_plus_md_q30_peak_527b	147	2.26248	16.1345	14.7982	846
2L_1	1639508	1641629	R3_plus_md_q30_peak_527c	90	1.94432	10.1021	9.08379	1167
2L_1	1639508	1641629	R3_plus_md_q30_peak_527d	252	2.73972	27.1691	25.238	1887
2L_1	1641953	1643368	R3_plus_md_q30_peak_528a	99	1.99734	11.0259	9.96038	200
2L_1	1641953	1643368	R3_plus_md_q30_peak_528b	154	2.29783	16.8742	15.498	833
2L_1	1641953	1643368	R3_plus_md_q30_peak_528c	108	2.05037	11.9835	10.8679	1163
2L_1	1643820	1645210	R3_plus_md_q30_peak_529a	111	2.06805	12.31	11.1774	155
2L_1	1643820	1645210	R3_plus_md_q30_peak_529b	419	3.33134	44.6239	41.9754	1150
2L_1	1645949	1647375	R3_plus_md_q30_peak_530	379	3.15881	40.4355	37.9247	773
2L_1	1649070	1650346	R3_plus_md_q30_peak_531a	177	2.22042	19.242	17.7377	151
2L_1	1649070	1650346	R3_plus_md_q30_peak_531b	82	1.8443	9.25596	8.28137	417
2L_1	1649070	1650346	R3_plus_md_q30_peak_531c	47	1.61509	5.55985	4.76579	742
2L_1	1649070	1650346	R3_plus_md_q30_peak_531d	45	1.59546	5.30056	4.52418	1052
2L_1	1651256	1652055	R3_plus_md_q30_peak_532a	55	1.66293	6.34074	5.51055	105
2L_1	1651256	1652055	R3_plus_md_q30_peak_532b	134	2.13119	14.7444	13.4844	657
2L_1	1652396	1653113	R3_plus_md_q30_peak_533	221	2.54776	23.8835	22.1301	430
2L_1	1654579	1656196	R3_plus_md_q30_peak_534a	99	1.96077	11.0413	9.97529	149
2L_1	1654579	1656196	R3_plus_md_q30_peak_534b	65	1.71623	7.41	6.5291	803
2L_1	1654579	1656196	R3_plus_md_q30_peak_534c	151	2.28015	16.5027	15.1465	1415
2L_1	1656676	1657049	R3_plus_md_q30_peak_535	82	1.89129	9.21276	8.23918	167
2L_1	1664428	1664768	R3_plus_md_q30_peak_536	27	1.46708	3.45297	2.76149	101
2L_1	1665273	1665592	R3_plus_md_q30_peak_537	52	1.67918	6.01851	5.20188	175
2L_1	1672601	1673162	R3_plus_md_q30_peak_538	201	2.3989	21.7871	20.1473	170
2L_1	1699712	1700144	R3_plus_md_q30_peak_539	65	1.76852	7.4093	6.52846	164
2L_1	1710119	1710447	R3_plus_md_q30_peak_540	58	1.69648	6.68266	5.8383	175
2L_1	1713774	1714309	R3_plus_md_q30_peak_541	66	1.78524	7.54112	6.65033	120
2L_1	1716880	1717333	R3_plus_md_q30_peak_542	63	1.76756	7.27679	6.39898	152
2L_1	1726537	1726978	R3_plus_md_q30_peak_543	154	2.29783	16.8742	15.498	209
2L_1	1733929	1734754	R3_plus_md_q30_peak_544	254	2.7204	27.3408	25.4056	517
2L_1	1735360	1736225	R3_plus_md_q30_peak_545	142	2.18571	15.5605	14.2599	629
2L_1	1745180	1746125	R3_plus_md_q30_peak_546a	36	1.49726	4.38052	3.6474	145
2L_1	1745180	1746125	R3_plus_md_q30_peak_546b	189	2.32533	20.5206	18.949	706
2L_1	1747291	1748960	R3_plus_md_q30_peak_547a	70	1.76549	7.91734	7.01087	267
2L_1	1747291	1748960	R3_plus_md_q30_peak_547b	58	1.69183	6.68073	5.83641	508
2L_1	1747291	1748960	R3_plus_md_q30_peak_547c	128	2.09915	14.071	12.8476	899
2L_1	1747291	1748960	R3_plus_md_q30_peak_547d	24	1.41103	3.11839	2.44451	1178
2L_1	1747291	1748960	R3_plus_md_q30_peak_547e	101	1.93829	11.2089	10.1389	1551
2L_1	1749358	1749845	R3_plus_md_q30_peak_548	26	1.43549	3.31405	2.63079	279
2L_1	1750524	1750998	R3_plus_md_q30_peak_549	131	2.1741	14.3441	13.1041	245
2L_1	1751357	1755294	R3_plus_md_q30_peak_550a	47	1.64383	5.54545	4.75179	144
2L_1	1751357	1755294	R3_plus_md_q30_peak_550b	74	1.83826	8.35878	7.42776	815
2L_1	1751357	1755294	R3_plus_md_q30_peak_550c	108	2.04826	11.9556	10.8497	1250
2L_1	1751357	1755294	R3_plus_md_q30_peak_550d	124	2.13875	13.6519	12.4486	1639
2L_1	1751357	1755294	R3_plus_md_q30_peak_550e	162	2.33318	17.6269	16.2095	2003
2L_1	1751357	1755294	R3_plus_md_q30_peak_550f	172	2.38621	18.7802	17.2995	2279
2L_1	1751357	1755294	R3_plus_md_q30_peak_550g	90	1.94432	10.1021	9.08379	2606
2L_1	1751357	1755294	R3_plus_md_q30_peak_550h	74	1.77864	8.32957	7.40638	2995
2L_1	1751357	1755294	R3_plus_md_q30_peak_550i	108	2.04782	11.9497	10.8439	3621
2L_1	1757240	1758578	R3_plus_md_q30_peak_551a	123	2.09729	13.5636	12.3721	163
2L_1	1757240	1758578	R3_plus_md_q30_peak_551b	160	2.32324	17.4815	16.0788	477
2L_1	1757240	1758578	R3_plus_md_q30_peak_551c	72	1.81706	8.17248	7.25301	1256
2L_1	1764894	1766277	R3_plus_md_q30_peak_552a	57	1.67188	6.54681	5.7055	280
2L_1	1764894	1766277	R3_plus_md_q30_peak_552b	125	2.1059	13.7834	12.5767	564
2L_1	1764894	1766277	R3_plus_md_q30_peak_552c	157	2.2679	17.1267	15.744	949
2L_1	1769552	1770635	R3_plus_md_q30_peak_553	156	2.27595	17.0182	15.6382	418
2L_1	1771103	1771645	R3_plus_md_q30_peak_554a	55	1.68563	6.39987	5.56843	144
2L_1	1771103	1771645	R3_plus_md_q30_peak_554b	33	1.50203	4.09867	3.37709	443
2L_1	1781283	1782006	R3_plus_md_q30_peak_555	248	2.63729	26.7262	24.8178	243
2L_1	1782339	1783411	R3_plus_md_q30_peak_556a	75	1.81284	8.44899	7.51585	147
2L_1	1782339	1783411	R3_plus_md_q30_peak_556b	117	2.05424	12.8573	11.7019	776
2L_1	1784492	1784814	R3_plus_md_q30_peak_557	155	2.2789	16.9466	15.5684	154
2L_1	1785297	1785779	R3_plus_md_q30_peak_558	399	3.20302	42.4833	39.9013	244
2L_1	1789182	1789804	R3_plus_md_q30_peak_559	154	2.27412	16.8759	15.4996	420
2L_1	1790522	1791251	R3_plus_md_q30_peak_560	194	2.48465	21.0554	19.4581	301
2L_1	1792120	1794566	R3_plus_md_q30_peak_561a	87	1.92664	9.80177	8.79856	164
2L_1	1792120	1794566	R3_plus_md_q30_peak_561b	191	2.47459	20.7654	19.1757	1154
2L_1	1792120	1794566	R3_plus_md_q30_peak_561c	71	1.82059	8.08215	7.16489	1762
2L_1	1792120	1794566	R3_plus_md_q30_peak_561d	131	2.1741	14.3441	13.1041	2306
2L_1	1800698	1801386	R3_plus_md_q30_peak_562a	79	1.87361	8.92412	7.96495	183
2L_1	1800698	1801386	R3_plus_md_q30_peak_562b	195	2.49226	21.1716	19.5599	534
2L_1	1802564	1803043	R3_plus_md_q30_peak_563	169	2.36279	18.4321	16.9716	182
2L_1	1823578	1824200	R3_plus_md_q30_peak_564	287	2.88112	30.8433	28.7304	239
2L_1	1827729	1828250	R3_plus_md_q30_peak_565	211	2.56296	22.8269	21.1248	238
2L_1	1850063	1850415	R3_plus_md_q30_peak_566	266	2.53553	28.66	26.6569	185
2L_1	1856375	1856711	R3_plus_md_q30_peak_567	249	2.56941	26.8646	24.9528	161
2L_1	1860320	1862760	R3_plus_md_q30_peak_568a	207	2.54529	22.4086	20.7291	217
2L_1	1860320	1862760	R3_plus_md_q30_peak_568b	96	1.97967	10.7142	9.66469	1000
2L_1	1860320	1862760	R3_plus_md_q30_peak_568c	118	2.1034	12.9738	11.8063	1430
2L_1	1860320	1862760	R3_plus_md_q30_peak_568d	141	2.22713	15.4082	14.1113	1901
2L_1	1860320	1862760	R3_plus_md_q30_peak_568e	71	1.82059	8.08215	7.16489	2270
2L_1	1863144	1863738	R3_plus_md_q30_peak_569a	149	2.23469	16.2906	14.9503	164
2L_1	1863144	1863738	R3_plus_md_q30_peak_569b	63	1.75532	7.19673	6.32741	423
2L_1	1864226	1864563	R3_plus_md_q30_peak_570	39	1.57313	4.65294	3.90248	293
2L_1	1864922	1865508	R3_plus_md_q30_peak_571	151	2.28015	16.5027	15.1465	366
2L_1	1867854	1868606	R3_plus_md_q30_peak_572	158	2.3155	17.2489	15.8521	545
2L_1	1871522	1871885	R3_plus_md_q30_peak_573	176	2.40388	19.171	17.6688	170
2L_1	1872606	1873661	R3_plus_md_q30_peak_574a	111	2.01487	12.2981	11.1748	119
2L_1	1872606	1873661	R3_plus_md_q30_peak_574b	27	1.43423	3.49196	2.79963	569
2L_1	1872606	1873661	R3_plus_md_q30_peak_574c	60	1.72147	6.92009	6.06381	996
2L_1	1875914	1876370	R3_plus_md_q30_peak_575	98	1.9477	10.8639	9.81076	183
2L_1	1877213	1878407	R3_plus_md_q30_peak_576a	22	1.41405	2.91783	2.2534	169
2L_1	1877213	1878407	R3_plus_md_q30_peak_576b	56	1.71453	6.509	5.66855	540
2L_1	1880493	1881237	R3_plus_md_q30_peak_577	169	2.36853	18.3926	16.9332	190
2L_1	1881572	1881947	R3_plus_md_q30_peak_578	187	2.45691	20.3621	18.7946	194
2L_1	1882785	1884416	R3_plus_md_q30_peak_579a	121	2.12107	13.3111	12.1259	362
2L_1	1882785	1884416	R3_plus_md_q30_peak_579b	105	2.0327	11.6606	10.5619	704
2L_1	1882785	1884416	R3_plus_md_q30_peak_579c	93	1.96199	10.4062	9.37248	1048
2L_1	1882785	1884416	R3_plus_md_q30_peak_579d	121	2.12107	13.3111	12.1259	1476
2L_1	1889438	1889828	R3_plus_md_q30_peak_580	61	1.74989	7.01664	6.15147	180
2L_1	1890619	1890958	R3_plus_md_q30_peak_581	134	2.19178	14.6954	13.4366	161
2L_1	1891304	1892518	R3_plus_md_q30_peak_582a	195	2.49226	21.1716	19.5599	284
2L_1	1891304	1892518	R3_plus_md_q30_peak_582b	273	2.8281	29.4453	27.3998	1039
2L_1	1892989	1893354	R3_plus_md_q30_peak_583	230	2.50613	24.866	23.0635	173
2L_1	1893876	1895640	R3_plus_md_q30_peak_584a	118	2.1034	12.9738	11.8063	151
2L_1	1893876	1895640	R3_plus_md_q30_peak_584b	90	1.94432	10.1021	9.08379	672
2L_1	1893876	1895640	R3_plus_md_q30_peak_584c	147	2.26248	16.1345	14.7982	1206
2L_1	1896087	1896546	R3_plus_md_q30_peak_585	282	2.86345	30.3746	28.2841	221
2L_1	1901535	1902138	R3_plus_md_q30_peak_586a	96	1.97967	10.7142	9.66469	145
2L_1	1901535	1902138	R3_plus_md_q30_peak_586b	74	1.83826	8.35878	7.42776	476
2L_1	1903860	1907314	R3_plus_md_q30_peak_587a	33	1.5201	4.03171	3.31153	98
2L_1	1903860	1907314	R3_plus_md_q30_peak_587b	230	2.64324	24.834	23.0323	804
2L_1	1903860	1907314	R3_plus_md_q30_peak_587c	127	2.15642	13.9963	12.7746	1399
2L_1	1903860	1907314	R3_plus_md_q30_peak_587d	162	2.33318	17.6269	16.2095	1968
2L_1	1903860	1907314	R3_plus_md_q30_peak_587e	71	1.82059	8.08215	7.16489	2501
2L_1	1903860	1907314	R3_plus_md_q30_peak_587f	195	2.49226	21.1716	19.5599	2941
2L_1	1908627	1909230	R3_plus_md_q30_peak_588a	61	1.74989	7.01664	6.15147	150
2L_1	1908627	1909230	R3_plus_md_q30_peak_588b	69	1.80291	7.80958	6.90568	441
2L_1	1910763	1911661	R3_plus_md_q30_peak_589a	144	2.17203	15.772	14.4556	213
2L_1	1910763	1911661	R3_plus_md_q30_peak_589b	127	2.15642	13.9963	12.7746	735
2L_1	1912204	1912778	R3_plus_md_q30_peak_590	260	2.77507	28.0714	26.0943	242
2L_1	1913337	1913838	R3_plus_md_q30_peak_591	345	3.01157	36.9681	34.5911	219
2L_1	1914251	1915003	R3_plus_md_q30_peak_592a	20	1.38826	2.70734	2.05733	88
2L_1	1914251	1915003	R3_plus_md_q30_peak_592b	191	2.47459	20.7654	19.1757	539
2L_1	1916824	1917272	R3_plus_md_q30_peak_593	20	1.39637	2.74933	2.09367	92
2L_1	1920501	1920889	R3_plus_md_q30_peak_594	270	2.80636	29.088	27.0629	194
2L_1	1922109	1922875	R3_plus_md_q30_peak_595	333	3.05788	35.6724	33.342	261
2L_1	1927176	1928002	R3_plus_md_q30_peak_596a	161	2.30204	17.5249	16.1211	206
2L_1	1927176	1928002	R3_plus_md_q30_peak_596b	106	2.01657	11.7983	10.6962	651
2L_1	1934669	1935264	R3_plus_md_q30_peak_597	112	2.03243	12.3695	11.2354	415
2L_1	1938117	1938871	R3_plus_md_q30_peak_598a	78	1.84672	8.80496	7.85618	101
2L_1	1938117	1938871	R3_plus_md_q30_peak_598b	161	2.29939	17.6029	16.197	621
2L_1	1941038	1941472	R3_plus_md_q30_peak_599	107	1.99843	11.8937	10.7893	173
2L_1	1953319	1954065	R3_plus_md_q30_peak_600	60	1.7176	6.87503	6.01981	204
2L_1	1965585	1965985	R3_plus_md_q30_peak_601	203	2.49572	22.0542	20.3957	192
2L_1	1967746	1968120	R3_plus_md_q30_peak_602	120	2.00837	13.2413	12.067	150
2L_1	1969498	1973350	R3_plus_md_q30_peak_603a	167	2.35691	18.2209	16.7773	206
2L_1	1969498	1973350	R3_plus_md_q30_peak_603b	267	2.71873	28.7627	26.7572	895
2L_1	1969498	1973350	R3_plus_md_q30_peak_603c	70	1.72909	7.96802	7.06039	1316
2L_1	1969498	1973350	R3_plus_md_q30_peak_603d	127	2.15642	13.9963	12.7746	1685
2L_1	1969498	1973350	R3_plus_md_q30_peak_603e	102	2.01502	11.3414	10.2595	2480
2L_1	1969498	1973350	R3_plus_md_q30_peak_603f	141	2.22713	15.4082	14.1113	2664
2L_1	1969498	1973350	R3_plus_md_q30_peak_603g	215	2.58064	23.2481	21.5234	3445
2L_1	1974677	1978213	R3_plus_md_q30_peak_604a	211	2.56296	22.8269	21.1248	345
2L_1	1974677	1978213	R3_plus_md_q30_peak_604b	131	2.1741	14.3441	13.1041	991
2L_1	1974677	1978213	R3_plus_md_q30_peak_604c	90	1.89455	10.0687	9.05909	1604
2L_1	1974677	1978213	R3_plus_md_q30_peak_604d	121	2.12107	13.3111	12.1259	2317
2L_1	1974677	1978213	R3_plus_md_q30_peak_604e	73	1.82885	8.24675	7.32562	2847
2L_1	1974677	1978213	R3_plus_md_q30_peak_604f	78	1.83064	8.80675	7.85794	3369
2L_1	1980583	1981314	R3_plus_md_q30_peak_605	74	1.83826	8.35878	7.42776	237
2L_1	1982653	1983263	R3_plus_md_q30_peak_606	207	2.54529	22.4086	20.7291	212
2L_1	1983683	1984166	R3_plus_md_q30_peak_607	54	1.69747	6.32155	5.49174	179
2L_1	1984705	1985168	R3_plus_md_q30_peak_608	20	1.39637	2.74933	2.09367	149
2L_1	1986492	1989674	R3_plus_md_q30_peak_609a	176	2.40388	19.171	17.6688	295
2L_1	1986492	1989674	R3_plus_md_q30_peak_609b	162	2.33318	17.6269	16.2095	1091
2L_1	1986492	1989674	R3_plus_md_q30_peak_609c	211	2.56296	22.8269	21.1248	1643
2L_1	1986492	1989674	R3_plus_md_q30_peak_609d	45	1.62616	5.31557	4.53318	2614
2L_1	1986492	1989674	R3_plus_md_q30_peak_609e	90	1.94432	10.1021	9.08379	2977
2L_1	1990310	1990986	R3_plus_md_q30_peak_610a	20	1.34678	2.64888	2.00025	97
2L_1	1990310	1990986	R3_plus_md_q30_peak_610b	25	1.43774	3.25216	2.57511	630
2L_1	1993095	1993489	R3_plus_md_q30_peak_611	227	2.63367	24.5295	22.7361	196
2L_1	1993890	1994418	R3_plus_md_q30_peak_612	269	2.81042	28.9846	26.9618	318
2L_1	1997660	1998125	R3_plus_md_q30_peak_613	105	2.0327	11.6606	10.5619	261
2L_1	1998631	1999770	R3_plus_md_q30_peak_614a	183	2.41652	19.8795	18.3473	240
2L_1	1998631	1999770	R3_plus_md_q30_peak_614b	115	2.06357	12.7125	11.5609	874
2L_1	2000715	2001032	R3_plus_md_q30_peak_615	47	1.64383	5.54545	4.75179	138
2L_1	2001546	2002230	R3_plus_md_q30_peak_616a	79	1.87361	8.92412	7.96495	170
2L_1	2001546	2002230	R3_plus_md_q30_peak_616b	112	2.06496	12.3615	11.2277	540
2L_1	2002762	2003450	R3_plus_md_q30_peak_617a	25	1.4494	3.26969	2.5874	94
2L_1	2002762	2003450	R3_plus_md_q30_peak_617b	27	1.46708	3.45297	2.76149	608
2L_1	2004075	2005257	R3_plus_md_q30_peak_618a	20	1.37344	2.69695	2.04716	92
2L_1	2004075	2005257	R3_plus_md_q30_peak_618b	105	1.97149	11.5988	10.5105	454
2L_1	2004075	2005257	R3_plus_md_q30_peak_618c	118	2.02611	12.9872	11.8193	1022
2L_1	2010078	2011003	R3_plus_md_q30_peak_619a	53	1.59296	6.16095	5.3412	179
2L_1	2010078	2011003	R3_plus_md_q30_peak_619b	116	2.02728	12.828	11.6734	700
2L_1	2012314	2014934	R3_plus_md_q30_peak_620a	42	1.5883	5.01256	4.24875	150
2L_1	2012314	2014934	R3_plus_md_q30_peak_620b	105	2.00656	11.6627	10.564	802
2L_1	2012314	2014934	R3_plus_md_q30_peak_620c	197	2.46387	21.4123	19.7942	1250
2L_1	2012314	2014934	R3_plus_md_q30_peak_620d	129	2.14904	14.1994	12.9727	2346
2L_1	2015633	2016023	R3_plus_md_q30_peak_621	102	1.96986	11.3291	10.256	172
2L_1	2017198	2017564	R3_plus_md_q30_peak_622	47	1.64383	5.54545	4.75179	308
2L_1	2018361	2020069	R3_plus_md_q30_peak_623a	154	2.22982	16.7692	15.4061	692
2L_1	2018361	2020069	R3_plus_md_q30_peak_623b	66	1.75595	7.56026	6.66897	1230
2L_1	2018361	2020069	R3_plus_md_q30_peak_623c	60	1.70159	6.95683	6.09959	1578
2L_1	2018361	2020069	R3_plus_md_q30_peak_623d	58	1.6756	6.69292	5.84828	1655
2L_1	2020504	2021883	R3_plus_md_q30_peak_624a	214	2.5574	23.1745	21.4632	498
2L_1	2020504	2021883	R3_plus_md_q30_peak_624b	121	2.12107	13.3111	12.1259	1255
2L_1	2023188	2023615	R3_plus_md_q30_peak_625	103	1.98626	11.3873	10.3042	148
2L_1	2024025	2024678	R3_plus_md_q30_peak_626	199	2.50994	21.581	19.9467	420
2L_1	2026168	2027262	R3_plus_md_q30_peak_627a	127	2.15642	13.9963	12.7746	183
2L_1	2026168	2027262	R3_plus_md_q30_peak_627b	56	1.70348	6.49528	5.66151	648
2L_1	2031260	2031768	R3_plus_md_q30_peak_628	121	2.11776	13.3643	12.1777	171
2L_1	2033506	2034486	R3_plus_md_q30_peak_629a	250	2.72452	26.9236	25.0107	146
2L_1	2033506	2034486	R3_plus_md_q30_peak_629b	377	3.21696	40.2315	37.7241	719
2L_1	2035269	2035847	R3_plus_md_q30_peak_630	287	2.88112	30.8433	28.7304	298
2L_1	2036452	2037417	R3_plus_md_q30_peak_631a	260	2.77507	28.0714	26.0943	276
2L_1	2036452	2037417	R3_plus_md_q30_peak_631b	239	2.68669	25.8366	23.9738	796
2L_1	2037906	2038792	R3_plus_md_q30_peak_632a	93	1.96199	10.4062	9.37248	117
2L_1	2037906	2038792	R3_plus_md_q30_peak_632b	362	3.16393	38.6901	36.2395	621
2L_1	2041456	2042131	R3_plus_md_q30_peak_633a	83	1.8915	9.36314	8.38608	182
2L_1	2041456	2042131	R3_plus_md_q30_peak_633b	104	2.0132	11.5787	10.4909	456
2L_1	2042602	2043197	R3_plus_md_q30_peak_634	244	2.67105	26.3681	24.4808	200
2L_1	2051381	2051759	R3_plus_md_q30_peak_635	85	1.90897	9.50531	8.51698	172
2L_1	2053529	2054117	R3_plus_md_q30_peak_636	66	1.78524	7.54112	6.65033	114
2L_1	2055267	2055795	R3_plus_md_q30_peak_637	108	2.05037	11.9835	10.8679	164
2L_1	2056699	2058602	R3_plus_md_q30_peak_638a	248	2.72204	26.7222	24.8139	235
2L_1	2056699	2058602	R3_plus_md_q30_peak_638b	162	2.33318	17.6269	16.2095	773
2L_1	2056699	2058602	R3_plus_md_q30_peak_638c	231	2.60659	24.9995	23.1817	1549
2L_1	2059561	2059981	R3_plus_md_q30_peak_639	85	1.86612	9.54426	8.55503	178
2L_1	2060496	2061522	R3_plus_md_q30_peak_640a	273	2.82458	29.3875	27.3554	191
2L_1	2060496	2061522	R3_plus_md_q30_peak_640b	231	2.65134	24.9623	23.146	859
2L_1	2062421	2065747	R3_plus_md_q30_peak_641a	191	2.47459	20.7654	19.1757	334
2L_1	2062421	2065747	R3_plus_md_q30_peak_641b	154	2.29783	16.8742	15.498	1018
2L_1	2062421	2065747	R3_plus_md_q30_peak_641c	71	1.82059	8.08215	7.16489	1645
2L_1	2062421	2065747	R3_plus_md_q30_peak_641d	137	2.20945	15.0501	13.7724	2188
2L_1	2062421	2065747	R3_plus_md_q30_peak_641e	124	2.13875	13.6519	12.4486	2574
2L_1	2062421	2065747	R3_plus_md_q30_peak_641f	191	2.47459	20.7654	19.1757	3001
2L_1	2068421	2071848	R3_plus_md_q30_peak_642a	76	1.85594	8.63945	7.69459	427
2L_1	2068421	2071848	R3_plus_md_q30_peak_642b	76	1.85594	8.63945	7.69459	803
2L_1	2068421	2071848	R3_plus_md_q30_peak_642c	105	2.0327	11.6606	10.5619	1651
2L_1	2068421	2071848	R3_plus_md_q30_peak_642d	172	2.38621	18.7802	17.2995	2737
2L_1	2068421	2071848	R3_plus_md_q30_peak_642e	112	2.03903	12.3721	11.2379	3331
2L_1	2075686	2078951	R3_plus_md_q30_peak_643a	145	2.17426	15.9105	14.5905	153
2L_1	2075686	2078951	R3_plus_md_q30_peak_643b	161	2.31784	17.5221	16.1185	754
2L_1	2075686	2078951	R3_plus_md_q30_peak_643c	54	1.69698	6.31615	5.48651	1365
2L_1	2075686	2078951	R3_plus_md_q30_peak_643d	84	1.90494	9.45552	8.47619	1914
2L_1	2075686	2078951	R3_plus_md_q30_peak_643e	162	2.33318	17.6269	16.2095	2907
2L_1	2080464	2081100	R3_plus_md_q30_peak_644	69	1.80291	7.80958	6.90568	421
2L_1	2082264	2083022	R3_plus_md_q30_peak_645	127	2.15642	13.9963	12.7746	330
2L_1	2083949	2084928	R3_plus_md_q30_peak_646a	22	1.41405	2.91783	2.2534	115
2L_1	2083949	2084928	R3_plus_md_q30_peak_646b	99	1.99734	11.0259	9.96038	715
2L_1	2086040	2086934	R3_plus_md_q30_peak_647	144	2.2448	15.7697	14.4534	373
2L_1	2087407	2088264	R3_plus_md_q30_peak_648	329	2.82758	35.2799	32.9682	236
2L_1	2088610	2089145	R3_plus_md_q30_peak_649	144	2.2448	15.7697	14.4534	174
2L_1	2089823	2092074	R3_plus_md_q30_peak_650a	134	2.19178	14.6954	13.4366	122
2L_1	2089823	2092074	R3_plus_md_q30_peak_650b	169	2.36853	18.3926	16.9332	844
2L_1	2089823	2092074	R3_plus_md_q30_peak_650c	187	2.45691	20.3621	18.7946	1439
2L_1	2089823	2092074	R3_plus_md_q30_peak_650d	131	2.1741	14.3441	13.1041	2034
2L_1	2093360	2094059	R3_plus_md_q30_peak_651a	87	1.92664	9.80177	8.79856	259
2L_1	2093360	2094059	R3_plus_md_q30_peak_651b	96	1.97967	10.7142	9.66469	416
2L_1	2095270	2096735	R3_plus_md_q30_peak_652a	147	2.26248	16.1345	14.7982	434
2L_1	2095270	2096735	R3_plus_md_q30_peak_652b	56	1.71453	6.509	5.66855	877
2L_1	2095270	2096735	R3_plus_md_q30_peak_652c	54	1.69686	6.2616	5.4332	1411
2L_1	2097516	2099155	R3_plus_md_q30_peak_653a	199	2.50994	21.581	19.9467	314
2L_1	2097516	2099155	R3_plus_md_q30_peak_653b	82	1.89129	9.21276	8.23918	760
2L_1	2097516	2099155	R3_plus_md_q30_peak_653c	90	1.94432	10.1021	9.08379	1408
2L_1	2099893	2100519	R3_plus_md_q30_peak_654	282	2.86345	30.3746	28.2841	197
2L_1	2100856	2101584	R3_plus_md_q30_peak_655a	151	2.28015	16.5027	15.1465	162
2L_1	2100856	2101584	R3_plus_md_q30_peak_655b	151	2.28015	16.5027	15.1465	578
2L_1	2102186	2103011	R3_plus_md_q30_peak_656	328	3.0402	35.178	32.8683	445
2L_1	2104161	2105507	R3_plus_md_q30_peak_657a	203	2.52761	21.9933	20.3365	212
2L_1	2104161	2105507	R3_plus_md_q30_peak_657b	114	2.08572	12.6401	11.4902	989
2L_1	2106071	2106492	R3_plus_md_q30_peak_658	131	2.1741	14.3441	13.1041	254
2L_1	2107735	2109592	R3_plus_md_q30_peak_659a	24	1.43172	3.09129	2.41805	84
2L_1	2107735	2109592	R3_plus_md_q30_peak_659b	90	1.94432	10.1021	9.08379	569
2L_1	2107735	2109592	R3_plus_md_q30_peak_659c	184	2.43923	19.962	18.4163	892
2L_1	2107735	2109592	R3_plus_md_q30_peak_659d	134	2.19178	14.6954	13.4366	1644
2L_1	2109968	2110464	R3_plus_md_q30_peak_660	223	2.61599	24.0994	22.3289	269
2L_1	2114386	2114980	R3_plus_md_q30_peak_661	158	2.3155	17.2489	15.8521	221
2L_1	2115307	2115848	R3_plus_md_q30_peak_662a	20	1.39637	2.74933	2.09367	90
2L_1	2115307	2115848	R3_plus_md_q30_peak_662b	90	1.94432	10.1021	9.08379	471
2L_1	2116175	2116787	R3_plus_md_q30_peak_663	176	2.40388	19.171	17.6688	204
2L_1	2117154	2117769	R3_plus_md_q30_peak_664a	93	1.96199	10.4062	9.37248	152
2L_1	2117154	2117769	R3_plus_md_q30_peak_664b	63	1.76756	7.27679	6.39898	557
2L_1	2118393	2118744	R3_plus_md_q30_peak_665	66	1.78524	7.54112	6.65033	169
2L_1	2119438	2119874	R3_plus_md_q30_peak_666	111	2.06805	12.31	11.1774	240
2L_1	2120317	2120665	R3_plus_md_q30_peak_667	74	1.83826	8.35878	7.42776	168
2L_1	2123668	2124124	R3_plus_md_q30_peak_668	219	2.59831	23.6723	21.9247	187
2L_1	2125568	2125923	R3_plus_md_q30_peak_669	243	2.70437	26.278	24.3925	177
2L_1	2126323	2126869	R3_plus_md_q30_peak_670	291	2.88745	31.3037	29.1794	273
2L_1	2129399	2130950	R3_plus_md_q30_peak_671a	305	2.95183	32.7441	30.5425	288
2L_1	2129399	2130950	R3_plus_md_q30_peak_671b	382	3.23464	40.7501	38.2244	1014
2L_1	2131483	2131970	R3_plus_md_q30_peak_672	203	2.52761	21.9933	20.3365	242
2L_1	2132981	2134381	R3_plus_md_q30_peak_673a	278	2.84577	29.9087	27.8406	176
2L_1	2132981	2134381	R3_plus_md_q30_peak_673b	207	2.54529	22.4086	20.7291	774
2L_1	2134797	2135130	R3_plus_md_q30_peak_674	243	2.70437	26.278	24.3925	165
2L_1	2136196	2136778	R3_plus_md_q30_peak_675	82	1.89129	9.21276	8.23918	388
2L_1	2147748	2148496	R3_plus_md_q30_peak_676a	45	1.62616	5.31557	4.53318	96
2L_1	2147748	2148496	R3_plus_md_q30_peak_676b	158	2.3155	17.2489	15.8521	582
2L_1	2148822	2149327	R3_plus_md_q30_peak_677	158	2.3155	17.2489	15.8521	161
2L_1	2152908	2153800	R3_plus_md_q30_peak_678a	121	2.12107	13.3111	12.1259	152
2L_1	2152908	2153800	R3_plus_md_q30_peak_678b	39	1.57313	4.65294	3.90248	419
2L_1	2155262	2155572	R3_plus_md_q30_peak_679	40	1.57579	4.76075	4.00792	230
2L_1	2161133	2163543	R3_plus_md_q30_peak_680a	112	2.04791	12.4046	11.2697	218
2L_1	2161133	2163543	R3_plus_md_q30_peak_680b	209	2.5232	22.631	20.9458	1078
2L_1	2161133	2163543	R3_plus_md_q30_peak_680c	145	2.21569	15.8991	14.5794	1709
2L_1	2161133	2163543	R3_plus_md_q30_peak_680d	128	2.12477	14.0545	12.8315	2276
2L_1	2164191	2164855	R3_plus_md_q30_peak_681a	182	2.28691	19.7388	18.2103	180
2L_1	2164191	2164855	R3_plus_md_q30_peak_681b	234	2.61693	25.3204	23.4948	450
2L_1	2166346	2168363	R3_plus_md_q30_peak_682a	247	2.62279	26.6277	24.7337	227
2L_1	2166346	2168363	R3_plus_md_q30_peak_682b	118	2.06154	13.053	11.8835	811
2L_1	2166346	2168363	R3_plus_md_q30_peak_682c	153	2.21465	16.7523	15.3897	1741
2L_1	2169431	2169943	R3_plus_md_q30_peak_683	116	2.03034	12.784	11.6307	275
2L_1	2171221	2171575	R3_plus_md_q30_peak_684	40	1.54324	4.81095	4.05709	190
2L_1	2172884	2173670	R3_plus_md_q30_peak_685	89	1.91706	9.91202	8.90628	458
2L_1	2174784	2178033	R3_plus_md_q30_peak_686a	54	1.65433	6.23998	5.41831	138
2L_1	2174784	2178033	R3_plus_md_q30_peak_686b	182	2.40997	19.7792	18.2497	1003
2L_1	2174784	2178033	R3_plus_md_q30_peak_686c	82	1.88269	9.25324	8.27873	1979
2L_1	2174784	2178033	R3_plus_md_q30_peak_686d	105	2.0233	11.6255	10.5363	2455
2L_1	2174784	2178033	R3_plus_md_q30_peak_686e	158	2.2982	17.2322	15.8467	3069
2L_1	2178775	2180003	R3_plus_md_q30_peak_687a	31	1.48146	3.83262	3.12355	217
2L_1	2178775	2180003	R3_plus_md_q30_peak_687b	94	1.95898	10.4491	9.41436	714
2L_1	2180329	2181427	R3_plus_md_q30_peak_688a	222	2.59306	24.035	22.2777	517
2L_1	2180329	2181427	R3_plus_md_q30_peak_688b	110	2.04718	12.2133	11.0922	869
2L_1	2182383	2182829	R3_plus_md_q30_peak_689	142	2.21268	15.5293	14.2293	234
2L_1	2184736	2187105	R3_plus_md_q30_peak_690a	119	2.01998	13.0713	11.9014	179
2L_1	2184736	2187105	R3_plus_md_q30_peak_690b	179	2.37281	19.4592	17.9493	686
2L_1	2184736	2187105	R3_plus_md_q30_peak_690c	101	1.97312	11.209	10.139	1432
2L_1	2184736	2187105	R3_plus_md_q30_peak_690d	122	2.09004	13.4602	12.2713	2188
2L_1	2208295	2210018	R3_plus_md_q30_peak_691a	68	1.79617	7.7947	6.89799	226
2L_1	2208295	2210018	R3_plus_md_q30_peak_691b	49	1.66151	5.77979	4.97475	1557
2L_1	2210768	2212747	R3_plus_md_q30_peak_692a	20	1.37314	2.65108	2.00242	87
2L_1	2210768	2212747	R3_plus_md_q30_peak_692b	113	2.06047	12.4854	11.3487	498
2L_1	2210768	2212747	R3_plus_md_q30_peak_692c	269	2.81042	28.9846	26.9618	976
2L_1	2210768	2212747	R3_plus_md_q30_peak_692d	79	1.87361	8.92412	7.96495	1786
2L_1	2213145	2215644	R3_plus_md_q30_peak_693a	144	2.2448	15.7697	14.4534	202
2L_1	2213145	2215644	R3_plus_md_q30_peak_693b	44	1.61818	5.23364	4.45879	993
2L_1	2213145	2215644	R3_plus_md_q30_peak_693c	64	1.76999	7.36546	6.48561	1342
2L_1	2213145	2215644	R3_plus_md_q30_peak_693d	125	2.07691	13.7414	12.5358	1749
2L_1	2213145	2215644	R3_plus_md_q30_peak_693e	213	2.52165	23.0292	21.3218	2318
2L_1	2216000	2216357	R3_plus_md_q30_peak_694	133	2.15565	14.5996	13.3532	186
2L_1	2216908	2217682	R3_plus_md_q30_peak_695a	248	2.65764	26.766	24.8568	226
2L_1	2216908	2217682	R3_plus_md_q30_peak_695b	148	2.17863	16.1875	14.8499	528
2L_1	2228134	2228457	R3_plus_md_q30_peak_696	39	1.55945	4.67575	3.92495	154
2L_1	2230657	2231610	R3_plus_md_q30_peak_697a	61	1.74989	7.01664	6.15147	198
2L_1	2230657	2231610	R3_plus_md_q30_peak_697b	153	2.29001	16.7611	15.3983	827
2L_1	2233529	2234637	R3_plus_md_q30_peak_698a	165	2.35086	18.0081	16.5698	275
2L_1	2233529	2234637	R3_plus_md_q30_peak_698b	66	1.78524	7.54112	6.65033	967
2L_1	2236926	2239133	R3_plus_md_q30_peak_699a	256	2.7574	27.6189	25.6647	276
2L_1	2236926	2239133	R3_plus_md_q30_peak_699b	93	1.96199	10.4062	9.37248	993
2L_1	2236926	2239133	R3_plus_md_q30_peak_699c	111	2.06805	12.31	11.1774	1648
2L_1	2239575	2240270	R3_plus_md_q30_peak_700a	93	1.96199	10.4062	9.37248	244
2L_1	2239575	2240270	R3_plus_md_q30_peak_700b	43	1.58279	5.1212	4.34903	672
2L_1	2241917	2242740	R3_plus_md_q30_peak_701	65	1.73538	7.48227	6.5996	152
2L_1	2244270	2247030	R3_plus_md_q30_peak_702a	35	1.52811	4.28698	3.55601	149
2L_1	2244270	2247030	R3_plus_md_q30_peak_702b	42	1.5842	5.01167	4.2479	345
2L_1	2244270	2247030	R3_plus_md_q30_peak_702c	146	2.22118	15.9802	14.6584	1291
2L_1	2244270	2247030	R3_plus_md_q30_peak_702d	126	2.12309	13.8328	12.6251	1913
2L_1	2244270	2247030	R3_plus_md_q30_peak_702e	157	2.27588	17.1323	15.7495	2417
2L_1	2249901	2251004	R3_plus_md_q30_peak_703a	75	1.82675	8.48948	7.5555	153
2L_1	2249901	2251004	R3_plus_md_q30_peak_703b	142	2.19001	15.5188	14.219	601
2L_1	2251366	2251793	R3_plus_md_q30_peak_704	135	2.13539	14.8073	13.5458	250
2L_1	2258548	2260516	R3_plus_md_q30_peak_705a	108	1.905	12.0116	10.8955	196
2L_1	2258548	2260516	R3_plus_md_q30_peak_705b	130	2.11722	14.2404	13.0129	526
2L_1	2258548	2260516	R3_plus_md_q30_peak_705c	150	2.22026	16.4033	15.0602	830
2L_1	2258548	2260516	R3_plus_md_q30_peak_705d	109	2.01286	12.0957	10.9775	1500
2L_1	2258548	2260516	R3_plus_md_q30_peak_705e	70	1.78349	7.95715	7.0498	1795
2L_1	2261047	2262543	R3_plus_md_q30_peak_706a	61	1.72536	6.9654	6.10799	176
2L_1	2261047	2262543	R3_plus_md_q30_peak_706b	105	2.00796	11.5953	10.507	662
2L_1	2261047	2262543	R3_plus_md_q30_peak_706c	80	1.87313	8.99015	8.02945	1327
2L_1	2264125	2264535	R3_plus_md_q30_peak_707	105	2.0327	11.6606	10.5619	178
2L_1	2265041	2265990	R3_plus_md_q30_peak_708	235	2.66902	25.3981	23.5583	394
2L_1	2266363	2266865	R3_plus_md_q30_peak_709	187	2.45691	20.3621	18.7946	318
2L_1	2268913	2269585	R3_plus_md_q30_peak_710	62	1.7422	7.16188	6.29345	152
2L_1	2270286	2270930	R3_plus_md_q30_peak_711	167	2.32788	18.1529	16.711	296
2L_1	2273528	2273841	R3_plus_md_q30_peak_712	56	1.71453	6.509	5.66855	195
2L_1	2275948	2276866	R3_plus_md_q30_peak_713a	257	2.72455	27.7325	25.7753	232
2L_1	2275948	2276866	R3_plus_md_q30_peak_713b	114	2.08572	12.6401	11.4902	759
2L_1	2278218	2278945	R3_plus_md_q30_peak_714	215	2.58064	23.2481	21.5234	491
2L_1	2281014	2281602	R3_plus_md_q30_peak_715	63	1.76756	7.27679	6.39898	142
2L_1	2283382	2284708	R3_plus_md_q30_peak_716a	41	1.5908	4.86928	4.10839	95
2L_1	2283382	2284708	R3_plus_md_q30_peak_716b	144	2.2448	15.7697	14.4534	617
2L_1	2283382	2284708	R3_plus_md_q30_peak_716c	124	2.13875	13.6519	12.4486	1119
2L_1	2286544	2287779	R3_plus_md_q30_peak_717a	176	2.40388	19.171	17.6688	163
2L_1	2286544	2287779	R3_plus_md_q30_peak_717b	61	1.74989	7.01664	6.15147	679
2L_1	2286544	2287779	R3_plus_md_q30_peak_717c	121	2.12107	13.3111	12.1259	1119
2L_1	2289208	2290715	R3_plus_md_q30_peak_718a	338	3.07556	36.1692	33.8184	276
2L_1	2289208	2290715	R3_plus_md_q30_peak_718b	148	2.23272	16.1507	14.814	1329
2L_1	2294081	2294675	R3_plus_md_q30_peak_719	29	1.48475	3.6411	2.94024	96
2L_1	2295042	2295606	R3_plus_md_q30_peak_720	219	2.59831	23.6723	21.9247	241
2L_1	2296145	2296555	R3_plus_md_q30_peak_721	150	2.2523	16.4397	15.0956	175
2L_1	2297081	2297681	R3_plus_md_q30_peak_722	124	2.13875	13.6519	12.4486	159
2L_1	2298226	2298763	R3_plus_md_q30_peak_723a	57	1.70629	6.58095	5.73885	150
2L_1	2298226	2298763	R3_plus_md_q30_peak_723b	74	1.83826	8.35878	7.42776	373
2L_1	2301567	2302551	R3_plus_md_q30_peak_724a	227	2.63367	24.5295	22.7361	191
2L_1	2301567	2302551	R3_plus_md_q30_peak_724b	82	1.89129	9.21276	8.23918	821
2L_1	2305181	2305564	R3_plus_md_q30_peak_725	235	2.66902	25.3981	23.5583	201
2L_1	2307068	2307736	R3_plus_md_q30_peak_726a	74	1.83826	8.35878	7.42776	174
2L_1	2307068	2307736	R3_plus_md_q30_peak_726b	24	1.43172	3.09129	2.41805	509
2L_1	2308429	2309105	R3_plus_md_q30_peak_727	403	3.29747	42.9258	40.3278	460
2L_1	2309706	2310182	R3_plus_md_q30_peak_728	141	2.22713	15.4082	14.1113	249
2L_1	2311870	2312520	R3_plus_md_q30_peak_729a	71	1.82059	8.08215	7.16489	104
2L_1	2311870	2312520	R3_plus_md_q30_peak_729b	121	2.12107	13.3111	12.1259	490
2L_1	2315340	2315884	R3_plus_md_q30_peak_730	137	2.20945	15.0501	13.7724	365
2L_1	2316368	2317241	R3_plus_md_q30_peak_731a	141	2.22713	15.4082	14.1113	184
2L_1	2316368	2317241	R3_plus_md_q30_peak_731b	184	2.43923	19.962	18.4163	689
2L_1	2317630	2317960	R3_plus_md_q30_peak_732	243	2.70437	26.278	24.3925	165
2L_1	2319697	2320009	R3_plus_md_q30_peak_733	47	1.64383	5.54545	4.75179	189
2L_1	2327868	2328468	R3_plus_md_q30_peak_734	199	2.50994	21.581	19.9467	379
2L_1	2329381	2330184	R3_plus_md_q30_peak_735	207	2.54529	22.4086	20.7291	165
2L_1	2333786	2334244	R3_plus_md_q30_peak_736	90	1.94432	10.1021	9.08379	288
2L_1	2335464	2337573	R3_plus_md_q30_peak_737a	444	3.44674	47.1533	44.4333	337
2L_1	2335464	2337573	R3_plus_md_q30_peak_737b	460	3.49977	48.8046	46.044	748
2L_1	2335464	2337573	R3_plus_md_q30_peak_737c	310	2.9695	33.2258	31.002	1410
2L_1	2335464	2337573	R3_plus_md_q30_peak_737d	99	1.99734	11.0259	9.96038	1966
2L_1	2340752	2341264	R3_plus_md_q30_peak_738a	23	1.40576	3.02183	2.35498	103
2L_1	2340752	2341264	R3_plus_md_q30_peak_738b	102	1.97725	11.348	10.2657	399
2L_1	2345353	2345664	R3_plus_md_q30_peak_739	169	2.36853	18.3926	16.9332	154
2L_1	2348168	2348520	R3_plus_md_q30_peak_740	79	1.87361	8.92412	7.96495	153
2L_1	2350078	2351510	R3_plus_md_q30_peak_741a	127	2.15642	13.9963	12.7746	217
2L_1	2350078	2351510	R3_plus_md_q30_peak_741b	124	2.13875	13.6519	12.4486	693
2L_1	2350078	2351510	R3_plus_md_q30_peak_741c	111	2.06805	12.31	11.1774	1282
2L_1	2352839	2353310	R3_plus_md_q30_peak_742	114	2.08572	12.6401	11.4902	316
2L_1	2353952	2354363	R3_plus_md_q30_peak_743	191	2.47459	20.7654	19.1757	210
2L_1	2357630	2357985	R3_plus_md_q30_peak_744	231	2.65134	24.9623	23.146	182
2L_1	2364979	2367807	R3_plus_md_q30_peak_745a	185	2.37524	20.1254	18.5754	151
2L_1	2364979	2367807	R3_plus_md_q30_peak_745b	158	2.3155	17.2489	15.8521	546
2L_1	2364979	2367807	R3_plus_md_q30_peak_745c	124	2.13875	13.6519	12.4486	880
2L_1	2364979	2367807	R3_plus_md_q30_peak_745d	121	2.12107	13.3111	12.1259	1476
2L_1	2364979	2367807	R3_plus_md_q30_peak_745e	63	1.76756	7.27679	6.39898	2300
2L_1	2364979	2367807	R3_plus_md_q30_peak_745f	248	2.72204	26.7222	24.8139	2648
2L_1	2370680	2371130	R3_plus_md_q30_peak_746	105	2.0327	11.6606	10.5619	220
2L_1	2372826	2374274	R3_plus_md_q30_peak_747a	144	2.2448	15.7697	14.4534	154
2L_1	2372826	2374274	R3_plus_md_q30_peak_747b	296	2.91648	31.7885	29.6309	799
2L_1	2376566	2377677	R3_plus_md_q30_peak_748a	108	2.05037	11.9835	10.8679	121
2L_1	2376566	2377677	R3_plus_md_q30_peak_748b	102	2.01502	11.3414	10.2595	626
2L_1	2376566	2377677	R3_plus_md_q30_peak_748c	108	2.05037	11.9835	10.8679	935
2L_1	2378557	2381441	R3_plus_md_q30_peak_749a	90	1.94432	10.1021	9.08379	187
2L_1	2378557	2381441	R3_plus_md_q30_peak_749b	147	2.26248	16.1345	14.7982	835
2L_1	2378557	2381441	R3_plus_md_q30_peak_749c	180	2.42156	19.5649	18.041	1105
2L_1	2378557	2381441	R3_plus_md_q30_peak_749d	191	2.47459	20.7654	19.1757	2380
2L_1	2378557	2381441	R3_plus_md_q30_peak_749e	140	2.21907	15.2943	14.0105	2648
2L_1	2383002	2383566	R3_plus_md_q30_peak_750	454	3.06841	48.1462	45.4066	310
2L_1	2387798	2388141	R3_plus_md_q30_peak_751	118	1.95562	13.0662	11.8964	185
2L_1	2393037	2393548	R3_plus_md_q30_peak_752	99	1.95998	11.0306	9.96489	228
2L_1	2393908	2395651	R3_plus_md_q30_peak_753a	71	1.80527	8.09571	7.17798	191
2L_1	2393908	2395651	R3_plus_md_q30_peak_753b	70	1.80329	8.00742	7.09882	368
2L_1	2393908	2395651	R3_plus_md_q30_peak_753c	91	1.9382	10.1829	9.16265	514
2L_1	2393908	2395651	R3_plus_md_q30_peak_753d	132	2.17399	14.447	13.2045	799
2L_1	2393908	2395651	R3_plus_md_q30_peak_753e	118	2.1034	12.9738	11.8063	1108
2L_1	2393908	2395651	R3_plus_md_q30_peak_753f	87	1.92664	9.80177	8.79856	1318
2L_1	2393908	2395651	R3_plus_md_q30_peak_753g	137	2.20945	15.0501	13.7724	1557
2L_1	2396878	2398300	R3_plus_md_q30_peak_754a	219	2.59831	23.6723	21.9247	197
2L_1	2396878	2398300	R3_plus_md_q30_peak_754b	282	2.86345	30.3746	28.2841	1172
2L_1	2399150	2400359	R3_plus_md_q30_peak_755a	83	1.88282	9.32784	8.35161	153
2L_1	2399150	2400359	R3_plus_md_q30_peak_755b	137	2.18725	15.0551	13.7773	998
2L_1	2403822	2406868	R3_plus_md_q30_peak_756a	176	2.29194	19.1253	17.6355	263
2L_1	2403822	2406868	R3_plus_md_q30_peak_756b	90	1.91107	10.0633	9.05383	789
2L_1	2403822	2406868	R3_plus_md_q30_peak_756c	113	2.02648	12.4631	11.3268	1537
2L_1	2403822	2406868	R3_plus_md_q30_peak_756d	169	2.29394	18.4568	16.9958	2390
2L_1	2403822	2406868	R3_plus_md_q30_peak_756e	231	2.55254	24.9709	23.1539	2810
2L_1	2408047	2409564	R3_plus_md_q30_peak_757a	107	2.01385	11.8486	10.7453	270
2L_1	2408047	2409564	R3_plus_md_q30_peak_757b	22	1.40954	2.88077	2.22202	757
2L_1	2408047	2409564	R3_plus_md_q30_peak_757c	177	2.3258	19.2051	17.702	1322
2L_1	2411540	2413111	R3_plus_md_q30_peak_758a	328	2.9968	35.1912	32.8813	291
2L_1	2411540	2413111	R3_plus_md_q30_peak_758b	85	1.89595	9.49301	8.51278	740
2L_1	2411540	2413111	R3_plus_md_q30_peak_758c	57	1.71541	6.62904	5.78595	936
2L_1	2413807	2414702	R3_plus_md_q30_peak_759a	112	2.07014	12.431	11.2955	207
2L_1	2413807	2414702	R3_plus_md_q30_peak_759b	109	2.04012	12.1176	10.9988	812
2L_1	2417669	2418467	R3_plus_md_q30_peak_760a	36	1.55352	4.42253	3.68806	148
2L_1	2417669	2418467	R3_plus_md_q30_peak_760b	61	1.73062	7.02675	6.16135	638
2L_1	2419227	2419539	R3_plus_md_q30_peak_761	122	2.07999	13.4107	12.2231	157
2L_1	2420577	2422009	R3_plus_md_q30_peak_762a	126	2.07973	13.8772	12.6683	127
2L_1	2420577	2422009	R3_plus_md_q30_peak_762b	162	2.31548	17.6068	16.2008	658
2L_1	2420577	2422009	R3_plus_md_q30_peak_762c	180	2.42156	19.5649	18.041	1265
2L_1	2423228	2423792	R3_plus_md_q30_peak_763	76	1.85594	8.63945	7.69459	154
2L_1	2424463	2425130	R3_plus_md_q30_peak_764a	58	1.72531	6.74007	5.89434	123
2L_1	2424463	2425130	R3_plus_md_q30_peak_764b	125	2.07691	13.7414	12.5358	519
2L_1	2426546	2426968	R3_plus_md_q30_peak_765	144	2.2448	15.7697	14.4534	208
2L_1	2429223	2430021	R3_plus_md_q30_peak_766a	106	1.95579	11.6998	10.6001	191
2L_1	2429223	2430021	R3_plus_md_q30_peak_766b	93	1.95955	10.3752	9.35032	594
2L_1	2430447	2431739	R3_plus_md_q30_peak_767a	191	2.47459	20.7654	19.1757	155
2L_1	2430447	2431739	R3_plus_md_q30_peak_767b	323	3.02253	34.6862	32.3976	1074
2L_1	2432096	2432476	R3_plus_md_q30_peak_768	158	2.3155	17.2489	15.8521	186
2L_1	2432798	2434353	R3_plus_md_q30_peak_769a	99	1.99734	11.0259	9.96038	196
2L_1	2432798	2434353	R3_plus_md_q30_peak_769b	158	2.3155	17.2489	15.8521	510
2L_1	2432798	2434353	R3_plus_md_q30_peak_769c	218	2.59038	23.548	21.8156	1382
2L_1	2437847	2439125	R3_plus_md_q30_peak_770a	154	2.29783	16.8742	15.498	292
2L_1	2437847	2439125	R3_plus_md_q30_peak_770b	243	2.70437	26.278	24.3925	918
2L_1	2441451	2442058	R3_plus_md_q30_peak_771	335	3.04979	35.9213	33.5858	333
2L_1	2442396	2442920	R3_plus_md_q30_peak_772	144	2.19463	15.8001	14.4829	212
2L_1	2443606	2444094	R3_plus_md_q30_peak_773	123	2.13332	13.5776	12.3856	236
2L_1	2445227	2446108	R3_plus_md_q30_peak_774a	155	2.2765	16.9112	15.534	230
2L_1	2445227	2446108	R3_plus_md_q30_peak_774b	150	2.25136	16.4258	15.082	710
2L_1	2447785	2449038	R3_plus_md_q30_peak_775a	39	1.56979	4.70068	3.94952	223
2L_1	2447785	2449038	R3_plus_md_q30_peak_775b	142	2.22263	15.5637	14.263	648
2L_1	2447785	2449038	R3_plus_md_q30_peak_775c	171	2.36608	18.6058	17.141	1042
2L_1	2450182	2450983	R3_plus_md_q30_peak_776	160	2.30571	17.4616	16.0594	318
2L_1	2451407	2452818	R3_plus_md_q30_peak_777a	163	2.32979	17.8192	16.3969	164
2L_1	2451407	2452818	R3_plus_md_q30_peak_777b	266	2.78071	28.665	26.6615	1090
2L_1	2454946	2455847	R3_plus_md_q30_peak_778a	49	1.66151	5.77979	4.97475	103
2L_1	2454946	2455847	R3_plus_md_q30_peak_778b	230	2.52108	24.8508	23.0487	717
2L_1	2456890	2457228	R3_plus_md_q30_peak_779	184	2.43923	19.962	18.4163	175
2L_1	2460386	2460940	R3_plus_md_q30_peak_780	191	2.47459	20.7654	19.1757	354
2L_1	2462823	2463669	R3_plus_md_q30_peak_781a	57	1.69031	6.55801	5.71645	147
2L_1	2462823	2463669	R3_plus_md_q30_peak_781b	73	1.79355	8.27078	7.349	462
2L_1	2466016	2466844	R3_plus_md_q30_peak_782	219	2.59831	23.6723	21.9247	330
2L_1	2467214	2468167	R3_plus_md_q30_peak_783a	248	2.72204	26.7222	24.8139	272
2L_1	2467214	2468167	R3_plus_md_q30_peak_783b	134	2.19178	14.6954	13.4366	766
2L_1	2469414	2471542	R3_plus_md_q30_peak_784a	52	1.67918	6.01851	5.20188	104
2L_1	2469414	2471542	R3_plus_md_q30_peak_784b	71	1.82059	8.08215	7.16489	530
2L_1	2469414	2471542	R3_plus_md_q30_peak_784c	82	1.89129	9.21276	8.23918	915
2L_1	2469414	2471542	R3_plus_md_q30_peak_784d	54	1.69686	6.2616	5.4332	1378
2L_1	2469414	2471542	R3_plus_md_q30_peak_784e	147	2.26248	16.1345	14.7982	1946
2L_1	2472582	2473178	R3_plus_md_q30_peak_785	64	1.75393	7.29907	6.42072	400
2L_1	2473816	2474259	R3_plus_md_q30_peak_786	92	1.9465	10.2892	9.26646	373
2L_1	2474666	2475211	R3_plus_md_q30_peak_787	118	2.09996	13.0238	11.855	178
2L_1	2476189	2476885	R3_plus_md_q30_peak_788	92	1.92903	10.2212	9.2001	113
2L_1	2478246	2478570	R3_plus_md_q30_peak_789	121	2.12107	13.3111	12.1259	160
2L_1	2482161	2482624	R3_plus_md_q30_peak_790	110	2.03902	12.1925	11.0718	233
2L_1	2483210	2483870	R3_plus_md_q30_peak_791a	20	1.35988	2.66531	2.0163	115
2L_1	2483210	2483870	R3_plus_md_q30_peak_791b	116	2.06667	12.8482	11.6931	419
2L_1	2484283	2485592	R3_plus_md_q30_peak_792	591	3.90631	62.0955	59.1145	389
2L_1	2488691	2489064	R3_plus_md_q30_peak_793	114	2.08572	12.6401	11.4902	167
2L_1	2489657	2490339	R3_plus_md_q30_peak_794	199	2.50994	21.581	19.9467	179
2L_1	2490962	2491442	R3_plus_md_q30_peak_795	132	2.11458	14.4952	13.2514	331
2L_1	2493120	2494800	R3_plus_md_q30_peak_796a	319	3.00485	34.1968	31.9295	277
2L_1	2493120	2494800	R3_plus_md_q30_peak_796b	154	2.29783	16.8742	15.498	1173
2L_1	2495237	2496183	R3_plus_md_q30_peak_797a	124	2.13875	13.6519	12.4486	260
2L_1	2495237	2496183	R3_plus_md_q30_peak_797b	85	1.90897	9.50531	8.51698	889
2L_1	2497094	2497819	R3_plus_md_q30_peak_798	176	2.40388	19.171	17.6688	404
2L_1	2498686	2499304	R3_plus_md_q30_peak_799a	96	1.90618	10.6771	9.63683	108
2L_1	2498686	2499304	R3_plus_md_q30_peak_799b	180	2.37817	19.5428	18.0308	464
2L_1	2500270	2500624	R3_plus_md_q30_peak_800	89	1.93353	9.9662	8.95916	251
2L_1	2502844	2503360	R3_plus_md_q30_peak_801	256	2.7574	27.6189	25.6647	279
2L_1	2503998	2504343	R3_plus_md_q30_peak_802	79	1.87361	8.92412	7.96495	180
2L_1	2504717	2505460	R3_plus_md_q30_peak_803	282	2.86345	30.3746	28.2841	207
2L_1	2505868	2506215	R3_plus_md_q30_peak_804	299	2.89574	32.157	29.9909	170
2L_1	2506875	2508105	R3_plus_md_q30_peak_805a	131	2.1741	14.3441	13.1041	225
2L_1	2506875	2508105	R3_plus_md_q30_peak_805b	61	1.74989	7.01664	6.15147	574
2L_1	2506875	2508105	R3_plus_md_q30_peak_805c	195	2.49226	21.1716	19.5599	1034
2L_1	2508432	2508907	R3_plus_md_q30_peak_806	176	2.40388	19.171	17.6688	280
2L_1	2509558	2510105	R3_plus_md_q30_peak_807	195	2.49226	21.1716	19.5599	324
2L_1	2511175	2512626	R3_plus_md_q30_peak_808a	230	2.64324	24.834	23.0323	340
2L_1	2511175	2512626	R3_plus_md_q30_peak_808b	187	2.45691	20.3621	18.7946	1255
2L_1	2513139	2514601	R3_plus_md_q30_peak_809a	191	2.47459	20.7654	19.1757	185
2L_1	2513139	2514601	R3_plus_md_q30_peak_809b	143	2.14984	15.6334	14.3309	907
2L_1	2513139	2514601	R3_plus_md_q30_peak_809c	130	2.14992	14.3136	13.084	1244
2L_1	2516227	2518668	R3_plus_md_q30_peak_810a	180	2.40961	19.515	18.0038	206
2L_1	2516227	2518668	R3_plus_md_q30_peak_810b	101	1.99774	11.2018	10.132	870
2L_1	2516227	2518668	R3_plus_md_q30_peak_810c	127	2.15092	14.0222	12.8	1316
2L_1	2516227	2518668	R3_plus_md_q30_peak_810d	88	1.90281	9.87963	8.87452	2139
2L_1	2522101	2522600	R3_plus_md_q30_peak_811	170	2.32186	18.5417	17.0786	296
2L_1	2522958	2523713	R3_plus_md_q30_peak_812	396	3.18882	42.219	39.6503	260
2L_1	2525536	2526409	R3_plus_md_q30_peak_813a	325	3.02334	34.8908	32.598	200
2L_1	2525536	2526409	R3_plus_md_q30_peak_813b	108	2.05037	11.9835	10.8679	677
2L_1	2528799	2529121	R3_plus_md_q30_peak_814	134	2.19178	14.6954	13.4366	156
2L_1	2529509	2530373	R3_plus_md_q30_peak_815a	310	2.9695	33.2258	31.002	306
2L_1	2529509	2530373	R3_plus_md_q30_peak_815b	137	2.20945	15.0501	13.7724	745
2L_1	2535514	2535890	R3_plus_md_q30_peak_816	123	2.13222	13.5625	12.371	148
2L_1	2538666	2539230	R3_plus_md_q30_peak_817a	99	1.99734	11.0259	9.96038	167
2L_1	2538666	2539230	R3_plus_md_q30_peak_817b	61	1.74989	7.01664	6.15147	374
2L_1	2539733	2540664	R3_plus_md_q30_peak_818a	147	2.26248	16.1345	14.7982	175
2L_1	2539733	2540664	R3_plus_md_q30_peak_818b	158	2.3155	17.2489	15.8521	777
2L_1	2543487	2544255	R3_plus_md_q30_peak_819a	124	2.13875	13.6519	12.4486	161
2L_1	2543487	2544255	R3_plus_md_q30_peak_819b	165	2.35086	18.0081	16.5698	563
2L_1	2545078	2546355	R3_plus_md_q30_peak_820a	63	1.76756	7.27679	6.39898	103
2L_1	2545078	2546355	R3_plus_md_q30_peak_820b	265	2.79275	28.5267	26.5266	949
2L_1	2550467	2551003	R3_plus_md_q30_peak_821	184	2.43923	19.962	18.4163	321
2L_1	2553196	2553830	R3_plus_md_q30_peak_822	96	1.97967	10.7142	9.66469	271
2L_1	2554279	2555474	R3_plus_md_q30_peak_823a	124	2.13875	13.6519	12.4486	338
2L_1	2554279	2555474	R3_plus_md_q30_peak_823b	169	2.36853	18.3926	16.9332	966
2L_1	2556623	2557468	R3_plus_md_q30_peak_824	319	3.00485	34.1968	31.9295	361
2L_1	2559691	2560127	R3_plus_md_q30_peak_825	239	2.68669	25.8366	23.9738	218
2L_1	2563108	2563746	R3_plus_md_q30_peak_826a	165	2.35086	18.0081	16.5698	185
2L_1	2563108	2563746	R3_plus_md_q30_peak_826b	121	2.12107	13.3111	12.1259	458
2L_1	2565184	2566013	R3_plus_md_q30_peak_827a	127	2.15642	13.9963	12.7746	183
2L_1	2565184	2566013	R3_plus_md_q30_peak_827b	227	2.63367	24.5295	22.7361	670
2L_1	2566366	2566920	R3_plus_md_q30_peak_828	85	1.90897	9.50531	8.51698	116
2L_1	2568099	2569199	R3_plus_md_q30_peak_829a	310	2.9695	33.2258	31.002	203
2L_1	2568099	2569199	R3_plus_md_q30_peak_829b	105	2.0327	11.6606	10.5619	929
2L_1	2570595	2571756	R3_plus_md_q30_peak_830a	269	2.69419	28.9691	26.9585	364
2L_1	2570595	2571756	R3_plus_md_q30_peak_830b	91	1.89066	10.1637	9.14382	1011
2L_1	2573913	2574265	R3_plus_md_q30_peak_831	109	2.04012	12.1176	10.9988	175
2L_1	2575589	2576185	R3_plus_md_q30_peak_832	66	1.78524	7.54112	6.65033	112
2L_1	2576873	2577233	R3_plus_md_q30_peak_833	144	2.2448	15.7697	14.4534	166
2L_1	2577808	2579948	R3_plus_md_q30_peak_834a	74	1.83826	8.35878	7.42776	107
2L_1	2577808	2579948	R3_plus_md_q30_peak_834b	154	2.29783	16.8742	15.498	679
2L_1	2577808	2579948	R3_plus_md_q30_peak_834c	131	2.1741	14.3441	13.1041	1017
2L_1	2577808	2579948	R3_plus_md_q30_peak_834d	407	3.32301	43.3781	40.765	1386
2L_1	2577808	2579948	R3_plus_md_q30_peak_834e	180	2.42156	19.5649	18.041	1973
2L_1	2580267	2580767	R3_plus_md_q30_peak_835	172	2.38621	18.7802	17.2995	219
2L_1	2581844	2582935	R3_plus_md_q30_peak_836a	61	1.74989	7.01664	6.15147	133
2L_1	2581844	2582935	R3_plus_md_q30_peak_836b	207	2.54529	22.4086	20.7291	893
2L_1	2583290	2583733	R3_plus_md_q30_peak_837	585	3.61041	61.5385	58.564	217
2L_1	2586569	2587510	R3_plus_md_q30_peak_838a	328	3.0402	35.178	32.8683	206
2L_1	2586569	2587510	R3_plus_md_q30_peak_838b	27	1.46708	3.45297	2.76149	816
2L_1	2587945	2588277	R3_plus_md_q30_peak_839	118	2.1034	12.9738	11.8063	156
2L_1	2588844	2589169	R3_plus_md_q30_peak_840	147	2.24391	16.0924	14.7676	163
2L_1	2589505	2591469	R3_plus_md_q30_peak_841a	74	1.83826	8.35878	7.42776	182
2L_1	2589505	2591469	R3_plus_md_q30_peak_841b	172	2.38621	18.7802	17.2995	974
2L_1	2589505	2591469	R3_plus_md_q30_peak_841c	131	2.1741	14.3441	13.1041	1515
2L_1	2589505	2591469	R3_plus_md_q30_peak_841d	151	2.28015	16.5027	15.1465	1769
2L_1	2598437	2599681	R3_plus_md_q30_peak_842a	151	2.28015	16.5027	15.1465	192
2L_1	2598437	2599681	R3_plus_md_q30_peak_842b	279	2.8346	30.0699	27.9981	977
2L_1	2600102	2601350	R3_plus_md_q30_peak_843a	278	2.84577	29.9087	27.8406	232
2L_1	2600102	2601350	R3_plus_md_q30_peak_843b	165	2.35086	18.0081	16.5698	1040
2L_1	2602110	2603279	R3_plus_md_q30_peak_844a	77	1.77979	8.65323	7.70796	210
2L_1	2602110	2603279	R3_plus_md_q30_peak_844b	113	2.023	12.5015	11.3642	390
2L_1	2602110	2603279	R3_plus_md_q30_peak_844c	185	2.42945	20.0774	18.5287	739
2L_1	2604467	2605658	R3_plus_md_q30_peak_845a	225	2.50557	24.2992	22.523	188
2L_1	2604467	2605658	R3_plus_md_q30_peak_845b	83	1.87593	9.31335	8.33735	1018
2L_1	2607109	2607488	R3_plus_md_q30_peak_846	55	1.63756	6.4189	5.58696	126
2L_1	2608477	2611034	R3_plus_md_q30_peak_847a	45	1.58991	5.28214	4.50604	124
2L_1	2608477	2611034	R3_plus_md_q30_peak_847b	170	2.34438	18.5252	17.0624	582
2L_1	2608477	2611034	R3_plus_md_q30_peak_847c	234	2.64952	25.2417	23.4186	1182
2L_1	2608477	2611034	R3_plus_md_q30_peak_847d	171	2.3681	18.6361	17.1705	2070
2L_1	2612590	2612961	R3_plus_md_q30_peak_848	210	2.47743	22.7177	21.0301	176
2L_1	2613575	2615087	R3_plus_md_q30_peak_849a	96	1.96929	10.6635	9.62352	127
2L_1	2613575	2615087	R3_plus_md_q30_peak_849b	223	2.61599	24.0994	22.3289	624
2L_1	2613575	2615087	R3_plus_md_q30_peak_849c	124	2.13875	13.6519	12.4486	1341
2L_1	2616322	2617132	R3_plus_md_q30_peak_850a	49	1.66151	5.77979	4.97475	194
2L_1	2616322	2617132	R3_plus_md_q30_peak_850b	132	2.16012	14.4586	13.2158	663
2L_1	2617818	2618456	R3_plus_md_q30_peak_851	223	2.61599	24.0994	22.3289	384
2L_1	2619664	2620641	R3_plus_md_q30_peak_852a	29	1.48475	3.6411	2.94024	112
2L_1	2619664	2620641	R3_plus_md_q30_peak_852b	134	2.19178	14.6954	13.4366	658
2L_1	2623939	2624993	R3_plus_md_q30_peak_853a	357	3.14626	38.181	35.7498	248
2L_1	2623939	2624993	R3_plus_md_q30_peak_853b	27	1.46708	3.45297	2.76149	1003
2L_1	2625380	2626502	R3_plus_md_q30_peak_854a	74	1.83826	8.35878	7.42776	249
2L_1	2625380	2626502	R3_plus_md_q30_peak_854b	84	1.85495	9.46648	8.4868	978
2L_1	2626892	2627583	R3_plus_md_q30_peak_855	63	1.76756	7.27679	6.39898	280
2L_1	2628082	2628439	R3_plus_md_q30_peak_856	137	2.20945	15.0501	13.7724	177
2L_1	2629381	2630302	R3_plus_md_q30_peak_857a	20	1.39637	2.74933	2.09367	106
2L_1	2629381	2630302	R3_plus_md_q30_peak_857b	127	2.15642	13.9963	12.7746	428
2L_1	2629381	2630302	R3_plus_md_q30_peak_857c	93	1.96199	10.4062	9.37248	748
2L_1	2631631	2632066	R3_plus_md_q30_peak_858	111	2.06805	12.31	11.1774	239
2L_1	2632765	2633362	R3_plus_md_q30_peak_859a	22	1.41405	2.91783	2.2534	88
2L_1	2632765	2633362	R3_plus_md_q30_peak_859b	79	1.87361	8.92412	7.96495	487
2L_1	2633752	2634098	R3_plus_md_q30_peak_860	189	2.30546	20.531	18.9593	160
2L_1	2634850	2635226	R3_plus_md_q30_peak_861	195	2.49226	21.1716	19.5599	188
2L_1	2636339	2637737	R3_plus_md_q30_peak_862a	121	2.12107	13.3111	12.1259	146
2L_1	2636339	2637737	R3_plus_md_q30_peak_862b	342	3.09323	36.6684	34.2973	953
2L_1	2636339	2637737	R3_plus_md_q30_peak_862c	367	3.18161	39.2015	36.7316	1159
2L_1	2638096	2638436	R3_plus_md_q30_peak_863	22	1.41405	2.91783	2.2534	87
2L_1	2639400	2640141	R3_plus_md_q30_peak_864a	184	2.43923	19.962	18.4163	192
2L_1	2639400	2640141	R3_plus_md_q30_peak_864b	152	2.27327	16.6335	15.274	543
2L_1	2642052	2642376	R3_plus_md_q30_peak_865	96	1.97967	10.7142	9.66469	153
2L_1	2642924	2643614	R3_plus_md_q30_peak_866	162	2.33318	17.6269	16.2095	221
2L_1	2644401	2645380	R3_plus_md_q30_peak_867a	39	1.57313	4.65294	3.90248	97
2L_1	2644401	2645380	R3_plus_md_q30_peak_867b	82	1.89129	9.21276	8.23918	543
2L_1	2644401	2645380	R3_plus_md_q30_peak_867c	59	1.73221	6.7607	5.90805	789
2L_1	2647082	2647971	R3_plus_md_q30_peak_868a	187	2.45691	20.3621	18.7946	172
2L_1	2647082	2647971	R3_plus_md_q30_peak_868b	180	2.42156	19.5649	18.041	647
2L_1	2649655	2650198	R3_plus_md_q30_peak_869	257	2.74181	27.6931	25.7369	301
2L_1	2650711	2651542	R3_plus_md_q30_peak_870a	127	2.15642	13.9963	12.7746	240
2L_1	2650711	2651542	R3_plus_md_q30_peak_870b	215	2.58064	23.2481	21.5234	661
2L_1	2651889	2652508	R3_plus_md_q30_peak_871	102	2.01502	11.3414	10.2595	143
2L_1	2652971	2653364	R3_plus_md_q30_peak_872	20	1.39637	2.74933	2.09367	93
2L_1	2653990	2654683	R3_plus_md_q30_peak_873	144	2.2448	15.7697	14.4534	439
2L_1	2655383	2656206	R3_plus_md_q30_peak_874a	87	1.92664	9.80177	8.79856	304
2L_1	2655383	2656206	R3_plus_md_q30_peak_874b	85	1.90897	9.50531	8.51698	587
2L_1	2658070	2658672	R3_plus_md_q30_peak_875	99	1.99734	11.0259	9.96038	267
2L_1	2663667	2664017	R3_plus_md_q30_peak_876	105	2.0327	11.6606	10.5619	162
2L_1	2664551	2665046	R3_plus_md_q30_peak_877	223	2.61599	24.0994	22.3289	274
2L_1	2666040	2666377	R3_plus_md_q30_peak_878	144	2.2448	15.7697	14.4534	151
2L_1	2667789	2669100	R3_plus_md_q30_peak_879a	377	3.21696	40.2315	37.7241	222
2L_1	2667789	2669100	R3_plus_md_q30_peak_879b	172	2.38621	18.7802	17.2995	1023
2L_1	2672701	2674238	R3_plus_md_q30_peak_880a	56	1.71453	6.509	5.66855	104
2L_1	2672701	2674238	R3_plus_md_q30_peak_880b	23	1.38063	3.04641	2.37905	540
2L_1	2672701	2674238	R3_plus_md_q30_peak_880c	227	2.63367	24.5295	22.7361	1007
2L_1	2672701	2674238	R3_plus_md_q30_peak_880d	124	2.13875	13.6519	12.4486	1335
2L_1	2679513	2680320	R3_plus_md_q30_peak_881a	33	1.5201	4.03171	3.31153	89
2L_1	2679513	2680320	R3_plus_md_q30_peak_881b	172	2.38621	18.7802	17.2995	637
2L_1	2680829	2681211	R3_plus_md_q30_peak_882	96	1.97967	10.7142	9.66469	184
2L_1	2682466	2683635	R3_plus_md_q30_peak_883a	56	1.71453	6.509	5.66855	127
2L_1	2682466	2683635	R3_plus_md_q30_peak_883b	43	1.60848	5.09015	4.31861	469
2L_1	2682466	2683635	R3_plus_md_q30_peak_883c	176	2.40388	19.171	17.6688	1000
2L_1	2684810	2685358	R3_plus_md_q30_peak_884a	63	1.76756	7.27679	6.39898	153
2L_1	2684810	2685358	R3_plus_md_q30_peak_884b	41	1.5908	4.86928	4.10839	395
2L_1	2684810	2685358	R3_plus_md_q30_peak_884c	45	1.62616	5.31557	4.53318	507
2L_1	2686141	2687176	R3_plus_md_q30_peak_885a	99	1.99734	11.0259	9.96038	127
2L_1	2686141	2687176	R3_plus_md_q30_peak_885b	87	1.92664	9.80177	8.79856	796
2L_1	2690642	2691161	R3_plus_md_q30_peak_886	154	2.2196	16.8296	15.4649	360
2L_1	2692200	2693509	R3_plus_md_q30_peak_887a	195	2.49226	21.1716	19.5599	247
2L_1	2692200	2693509	R3_plus_md_q30_peak_887b	176	2.40388	19.171	17.6688	1091
2L_1	2696575	2697315	R3_plus_md_q30_peak_888	252	2.73972	27.1691	25.238	199
2L_1	2697774	2698176	R3_plus_md_q30_peak_889	108	2.05037	11.9835	10.8679	198
2L_1	2702078	2702582	R3_plus_md_q30_peak_890	47	1.64383	5.54545	4.75179	285
2L_1	2705088	2705882	R3_plus_md_q30_peak_891a	49	1.66151	5.77979	4.97475	153
2L_1	2705088	2705882	R3_plus_md_q30_peak_891b	102	2.01502	11.3414	10.2595	555
2L_1	2706296	2707306	R3_plus_md_q30_peak_892a	31	1.50243	3.83401	3.12355	325
2L_1	2706296	2707306	R3_plus_md_q30_peak_892b	31	1.50243	3.83401	3.12355	555
2L_1	2711052	2711699	R3_plus_md_q30_peak_893	96	1.97967	10.7142	9.66469	437
2L_1	2712293	2712816	R3_plus_md_q30_peak_894	76	1.85594	8.63945	7.69459	353
2L_1	2713286	2713635	R3_plus_md_q30_peak_895	118	2.1034	12.9738	11.8063	174
2L_1	2714497	2714925	R3_plus_md_q30_peak_896	134	2.19178	14.6954	13.4366	234
2L_1	2716630	2717049	R3_plus_md_q30_peak_897	141	2.22713	15.4082	14.1113	149
2L_1	2717970	2718316	R3_plus_md_q30_peak_898	180	2.42156	19.5649	18.041	181
2L_1	2718983	2719600	R3_plus_md_q30_peak_899	239	2.68669	25.8366	23.9738	359
2L_1	2719941	2720804	R3_plus_md_q30_peak_900	524	3.65734	55.3387	52.4534	451
2L_1	2721441	2721765	R3_plus_md_q30_peak_901	76	1.85594	8.63945	7.69459	164
2L_1	2724622	2725781	R3_plus_md_q30_peak_902a	105	2.0327	11.6606	10.5619	329
2L_1	2724622	2725781	R3_plus_md_q30_peak_902b	131	2.1741	14.3441	13.1041	598
2L_1	2728003	2729090	R3_plus_md_q30_peak_903a	131	2.11671	14.3311	13.1009	229
2L_1	2728003	2729090	R3_plus_md_q30_peak_903b	191	2.47459	20.7654	19.1757	848
2L_1	2730284	2730943	R3_plus_md_q30_peak_904	31	1.50243	3.83401	3.12355	92
2L_1	2731300	2731737	R3_plus_md_q30_peak_905	154	2.29783	16.8742	15.498	189
2L_1	2732169	2732647	R3_plus_md_q30_peak_906	33	1.5201	4.03171	3.31153	103
2L_1	2733869	2734483	R3_plus_md_q30_peak_907a	96	1.97967	10.7142	9.66469	203
2L_1	2733869	2734483	R3_plus_md_q30_peak_907b	76	1.85594	8.63945	7.69459	396
2L_1	2734800	2735241	R3_plus_md_q30_peak_908	87	1.92664	9.80177	8.79856	225
2L_1	2737058	2739421	R3_plus_md_q30_peak_909a	235	2.66902	25.3981	23.5583	255
2L_1	2737058	2739421	R3_plus_md_q30_peak_909b	187	2.45691	20.3621	18.7946	993
2L_1	2737058	2739421	R3_plus_md_q30_peak_909c	47	1.64383	5.54545	4.75179	1802
2L_1	2737058	2739421	R3_plus_md_q30_peak_909d	25	1.4494	3.26969	2.5874	2129
2L_1	2740173	2741230	R3_plus_md_q30_peak_910a	54	1.69686	6.2616	5.4332	171
2L_1	2740173	2741230	R3_plus_md_q30_peak_910b	231	2.60434	24.9624	23.146	661
2L_1	2741953	2742281	R3_plus_md_q30_peak_911	239	2.68669	25.8366	23.9738	165
2L_1	2744880	2747504	R3_plus_md_q30_peak_912a	252	2.73972	27.1691	25.238	549
2L_1	2744880	2747504	R3_plus_md_q30_peak_912b	243	2.70437	26.278	24.3925	880
2L_1	2744880	2747504	R3_plus_md_q30_peak_912c	85	1.90897	9.50531	8.51698	1514
2L_1	2744880	2747504	R3_plus_md_q30_peak_912d	111	2.04341	12.2525	11.1303	2119
2L_1	2744880	2747504	R3_plus_md_q30_peak_912e	149	2.22591	16.2697	14.9301	2459
2L_1	2749051	2749736	R3_plus_md_q30_peak_913a	32	1.50941	3.96659	3.25324	125
2L_1	2749051	2749736	R3_plus_md_q30_peak_913b	56	1.70569	6.46599	5.6329	374
2L_1	2754093	2754821	R3_plus_md_q30_peak_914a	22	1.40681	2.85835	2.2001	93
2L_1	2754093	2754821	R3_plus_md_q30_peak_914b	76	1.83907	8.64146	7.69642	598
2L_1	2762181	2762559	R3_plus_md_q30_peak_915	121	2.12107	13.3111	12.1259	202
2L_1	2763592	2765021	R3_plus_md_q30_peak_916a	235	2.66902	25.3981	23.5583	201
2L_1	2763592	2765021	R3_plus_md_q30_peak_916b	235	2.66902	25.3981	23.5583	834
2L_1	2765619	2765993	R3_plus_md_q30_peak_917	201	2.50264	21.7471	20.1087	194
2L_1	2767226	2769718	R3_plus_md_q30_peak_918a	94	1.93875	10.5057	9.46961	124
2L_1	2767226	2769718	R3_plus_md_q30_peak_918b	308	2.92878	33.0845	30.8751	724
2L_1	2767226	2769718	R3_plus_md_q30_peak_918c	90	1.92879	10.0624	9.05294	1207
2L_1	2767226	2769718	R3_plus_md_q30_peak_918d	156	2.28369	17.0176	15.6378	1777
2L_1	2767226	2769718	R3_plus_md_q30_peak_918e	93	1.94889	10.4	9.37248	2347
2L_1	2770074	2771114	R3_plus_md_q30_peak_919a	193	2.44835	20.8994	19.3064	229
2L_1	2770074	2771114	R3_plus_md_q30_peak_919b	82	1.8522	9.22125	8.24744	871
2L_1	2771915	2772471	R3_plus_md_q30_peak_920a	70	1.7224	7.9336	7.0268	147
2L_1	2771915	2772471	R3_plus_md_q30_peak_920b	68	1.69756	7.70342	6.80885	416
2L_1	2772961	2774993	R3_plus_md_q30_peak_921a	107	2.03033	11.8072	10.705	242
2L_1	2772961	2774993	R3_plus_md_q30_peak_921b	127	2.13996	13.9706	12.7593	831
2L_1	2772961	2774993	R3_plus_md_q30_peak_921c	105	2.01006	11.6235	10.5344	1491
2L_1	2777579	2777991	R3_plus_md_q30_peak_922	64	1.73364	7.28987	6.41178	227
2L_1	2785254	2785754	R3_plus_md_q30_peak_923	111	1.93667	12.2849	11.1618	187
2L_1	2786917	2787976	R3_plus_md_q30_peak_924a	240	2.54229	25.9382	24.0735	321
2L_1	2786917	2787976	R3_plus_md_q30_peak_924b	129	2.0693	14.1859	12.9596	889
2L_1	2788383	2789738	R3_plus_md_q30_peak_925a	145	2.15445	15.9095	14.5897	200
2L_1	2788383	2789738	R3_plus_md_q30_peak_925b	92	1.89105	10.3163	9.29291	654
2L_1	2788383	2789738	R3_plus_md_q30_peak_925c	124	2.06211	13.6141	12.4213	1153
2L_1	2791117	2791952	R3_plus_md_q30_peak_926	100	1.94766	11.1029	10.0353	262
2L_1	2794894	2796199	R3_plus_md_q30_peak_927a	107	1.98178	11.8276	10.7249	541
2L_1	2794894	2796199	R3_plus_md_q30_peak_927b	178	2.28262	19.3177	17.8115	933
2L_1	2796984	2798275	R3_plus_md_q30_peak_928a	102	1.9487	11.2772	10.2053	258
2L_1	2796984	2798275	R3_plus_md_q30_peak_928b	213	2.46404	23.0341	21.3265	1036
2L_1	2809624	2809960	R3_plus_md_q30_peak_929	267	2.70275	28.8032	26.7966	170
2L_1	2818777	2819295	R3_plus_md_q30_peak_930	112	1.98382	12.3585	11.2248	149
2L_1	2819914	2820787	R3_plus_md_q30_peak_931	260	2.63953	27.9885	26.0249	335
2L_1	2823674	2824720	R3_plus_md_q30_peak_932a	59	1.71201	6.80988	5.95606	153
2L_1	2823674	2824720	R3_plus_md_q30_peak_932b	87	1.88868	9.69578	8.70295	343
2L_1	2823674	2824720	R3_plus_md_q30_peak_932c	161	2.27505	17.5799	16.1746	909
2L_1	2826292	2826831	R3_plus_md_q30_peak_933	215	2.45959	23.2268	21.5143	352
2L_1	2827709	2828076	R3_plus_md_q30_peak_934	105	1.96076	11.6099	10.5212	200
2L_1	2828939	2829418	R3_plus_md_q30_peak_935	149	2.22037	16.2959	14.9555	217
2L_1	2832708	2833347	R3_plus_md_q30_peak_936a	29	1.47785	3.61058	2.91551	95
2L_1	2832708	2833347	R3_plus_md_q30_peak_936b	28	1.46892	3.49961	2.80716	461
2L_1	2834507	2835261	R3_plus_md_q30_peak_937	68	1.80145	7.79251	6.89587	154
2L_1	2835962	2837391	R3_plus_md_q30_peak_938a	187	2.45691	20.3621	18.7946	316
2L_1	2835962	2837391	R3_plus_md_q30_peak_938b	76	1.85594	8.63945	7.69459	1225
2L_1	2837740	2838419	R3_plus_md_q30_peak_939	215	2.58064	23.2481	21.5234	267
2L_1	2839134	2840856	R3_plus_md_q30_peak_940a	231	2.65134	24.9623	23.146	400
2L_1	2839134	2840856	R3_plus_md_q30_peak_940b	397	3.28766	42.32	39.7407	1270
2L_1	2841535	2841982	R3_plus_md_q30_peak_941	214	2.53718	23.1387	21.4284	227
2L_1	2842949	2847901	R3_plus_md_q30_peak_942a	56	1.71453	6.509	5.66855	136
2L_1	2842949	2847901	R3_plus_md_q30_peak_942b	195	2.49226	21.1716	19.5599	658
2L_1	2842949	2847901	R3_plus_md_q30_peak_942c	154	2.29783	16.8742	15.498	1311
2L_1	2842949	2847901	R3_plus_md_q30_peak_942d	127	2.15642	13.9963	12.7746	2069
2L_1	2842949	2847901	R3_plus_md_q30_peak_942e	137	2.20945	15.0501	13.7724	2664
2L_1	2842949	2847901	R3_plus_md_q30_peak_942f	151	2.28015	16.5027	15.1465	2966
2L_1	2842949	2847901	R3_plus_md_q30_peak_942g	151	2.28015	16.5027	15.1465	3841
2L_1	2842949	2847901	R3_plus_md_q30_peak_942h	269	2.81042	28.9846	26.9618	4319
2L_1	2850257	2850836	R3_plus_md_q30_peak_943	134	2.19178	14.6954	13.4366	165
2L_1	2851267	2851867	R3_plus_md_q30_peak_944	174	2.37992	18.9393	17.4545	197
2L_1	2854136	2854449	R3_plus_md_q30_peak_945	271	2.7645	29.2249	27.1965	155
2L_1	2857275	2857648	R3_plus_md_q30_peak_946	184	2.38716	19.9368	18.4031	195
2L_1	2860140	2860862	R3_plus_md_q30_peak_947a	99	1.96533	11.0214	9.96038	114
2L_1	2860140	2860862	R3_plus_md_q30_peak_947b	63	1.74462	7.24837	6.37788	561
2L_1	2863859	2864593	R3_plus_md_q30_peak_948	265	2.79275	28.5267	26.5266	390
2L_1	2865172	2866171	R3_plus_md_q30_peak_949a	362	3.16393	38.6901	36.2395	249
2L_1	2865172	2866171	R3_plus_md_q30_peak_949b	328	3.0402	35.178	32.8683	768
2L_1	2866823	2867210	R3_plus_md_q30_peak_950	151	2.28015	16.5027	15.1465	208
2L_1	2867738	2868134	R3_plus_md_q30_peak_951	127	2.15642	13.9963	12.7746	218
2L_1	2869553	2870972	R3_plus_md_q30_peak_952a	154	2.29783	16.8742	15.498	172
2L_1	2869553	2870972	R3_plus_md_q30_peak_952b	328	3.0402	35.178	32.8683	1088
2L_1	2871352	2872379	R3_plus_md_q30_peak_953a	211	2.56296	22.8269	21.1248	191
2L_1	2871352	2872379	R3_plus_md_q30_peak_953b	131	2.1741	14.3441	13.1041	850
2L_1	2872745	2873392	R3_plus_md_q30_peak_954	207	2.54529	22.4086	20.7291	205
2L_1	2874350	2875020	R3_plus_md_q30_peak_955a	111	2.06805	12.31	11.1774	153
2L_1	2874350	2875020	R3_plus_md_q30_peak_955b	141	2.22713	15.4082	14.1113	497
2L_1	2876312	2877303	R3_plus_md_q30_peak_956a	465	3.51745	49.3594	46.5862	325
2L_1	2876312	2877303	R3_plus_md_q30_peak_956b	311	2.86268	33.3431	31.1166	769
2L_1	2878732	2879062	R3_plus_md_q30_peak_957	163	2.308	17.7327	16.3126	158
2L_1	2879919	2880258	R3_plus_md_q30_peak_958	71	1.77379	8.02174	7.11285	181
2L_1	2891542	2892248	R3_plus_md_q30_peak_959	185	2.37324	20.0931	18.5439	498
2L_1	2892939	2894378	R3_plus_md_q30_peak_960a	129	2.12254	14.2199	12.9928	213
2L_1	2892939	2894378	R3_plus_md_q30_peak_960b	58	1.7054	6.73312	5.88758	741
2L_1	2892939	2894378	R3_plus_md_q30_peak_960c	176	2.36142	19.1571	17.6665	1226
2L_1	2895790	2898269	R3_plus_md_q30_peak_961a	72	1.796	8.17454	7.25501	196
2L_1	2895790	2898269	R3_plus_md_q30_peak_961b	84	1.88217	9.3925	8.41473	739
2L_1	2895790	2898269	R3_plus_md_q30_peak_961c	220	2.48986	23.7501	22.0001	1365
2L_1	2895790	2898269	R3_plus_md_q30_peak_961d	111	2.01024	12.3188	11.1859	2236
2L_1	2902209	2903095	R3_plus_md_q30_peak_962	223	2.52083	24.1424	22.3702	652
2L_1	2903823	2904658	R3_plus_md_q30_peak_963a	167	2.2704	18.1951	16.7521	149
2L_1	2903823	2904658	R3_plus_md_q30_peak_963b	134	2.1455	14.7566	13.4963	525
2L_1	2906003	2907221	R3_plus_md_q30_peak_964a	130	2.13493	14.3004	13.0712	287
2L_1	2906003	2907221	R3_plus_md_q30_peak_964b	185	2.38113	20.094	18.5448	989
2L_1	2908029	2909448	R3_plus_md_q30_peak_965a	82	1.83799	9.2407	8.26646	170
2L_1	2908029	2909448	R3_plus_md_q30_peak_965b	136	2.1246	14.9422	13.6775	851
2L_1	2928319	2928713	R3_plus_md_q30_peak_966	108	1.98549	11.9642	10.858	202
2L_1	2930101	2930543	R3_plus_md_q30_peak_967	66	1.74499	7.48544	6.60272	253
2L_1	2937560	2938053	R3_plus_md_q30_peak_968	29	1.46841	3.67708	2.97547	103
2L_1	2954354	2954762	R3_plus_md_q30_peak_969	49	1.62995	5.77091	4.97207	334
2L_1	2956442	2956877	R3_plus_md_q30_peak_970	38	1.55614	4.60324	3.85966	277
2L_1	2957330	2957866	R3_plus_md_q30_peak_971	22	1.41405	2.91783	2.2534	90
2L_1	2958393	2958846	R3_plus_md_q30_peak_972	20	1.34586	2.65979	2.01091	88
2L_1	2965512	2966030	R3_plus_md_q30_peak_973a	20	1.39637	2.74933	2.09367	93
2L_1	2965512	2966030	R3_plus_md_q30_peak_973b	61	1.74989	7.01664	6.15147	420
2L_1	2966799	2967148	R3_plus_md_q30_peak_974	111	2.04029	12.2997	11.1764	154
2L_1	2968291	2968771	R3_plus_md_q30_peak_975	140	2.14514	15.3579	14.0724	252
2L_1	2973334	2979036	R3_plus_md_q30_peak_976a	282	2.86345	30.3746	28.2841	620
2L_1	2973334	2979036	R3_plus_md_q30_peak_976b	184	2.43923	19.962	18.4163	1119
2L_1	2973334	2979036	R3_plus_md_q30_peak_976c	52	1.67918	6.01851	5.20188	1796
2L_1	2973334	2979036	R3_plus_md_q30_peak_976d	76	1.85594	8.63945	7.69459	2709
2L_1	2973334	2979036	R3_plus_md_q30_peak_976e	231	2.65134	24.9623	23.146	3244
2L_1	2973334	2979036	R3_plus_md_q30_peak_976f	256	2.7574	27.6189	25.6647	3908
2L_1	2973334	2979036	R3_plus_md_q30_peak_976g	108	2.05037	11.9835	10.8679	4615
2L_1	2973334	2979036	R3_plus_md_q30_peak_976h	347	3.11091	37.1702	34.7789	5471
2L_1	2982503	2983614	R3_plus_md_q30_peak_977a	137	2.18725	15.0551	13.7773	327
2L_1	2982503	2983614	R3_plus_md_q30_peak_977b	206	2.4954	22.3256	20.66	943
2L_1	2984068	2984825	R3_plus_md_q30_peak_978a	80	1.84543	8.99557	8.03472	135
2L_1	2984068	2984825	R3_plus_md_q30_peak_978b	157	2.25426	17.1455	15.7624	572
2L_1	2987758	2988519	R3_plus_md_q30_peak_979	533	3.58039	56.2962	53.3939	244
2L_1	2989200	2990783	R3_plus_md_q30_peak_980a	360	3.01966	38.4495	36.0131	271
2L_1	2989200	2990783	R3_plus_md_q30_peak_980b	341	2.9184	36.5212	34.1633	1176
2L_1	2995272	2996118	R3_plus_md_q30_peak_981	141	2.15807	15.4547	14.1565	267
2L_1	2996640	2998720	R3_plus_md_q30_peak_982a	90	1.88575	10.0234	9.01493	181
2L_1	2996640	2998720	R3_plus_md_q30_peak_982b	95	1.91968	10.6372	9.59788	487
2L_1	2996640	2998720	R3_plus_md_q30_peak_982c	44	1.58929	5.27535	4.49937	939
2L_1	2996640	2998720	R3_plus_md_q30_peak_982d	150	2.21048	16.3627	15.0207	1601
2L_1	3000062	3001227	R3_plus_md_q30_peak_983a	93	1.93084	10.4009	9.37248	381
2L_1	3000062	3001227	R3_plus_md_q30_peak_983b	171	2.31416	18.6599	17.1936	886
2L_1	3001862	3003281	R3_plus_md_q30_peak_984a	123	2.06667	13.5896	12.3973	176
2L_1	3001862	3003281	R3_plus_md_q30_peak_984b	268	2.71281	28.8202	26.8131	998
2L_1	3003977	3004373	R3_plus_md_q30_peak_985	51	1.62513	5.94514	5.13632	196
2L_1	3005299	3005752	R3_plus_md_q30_peak_986	101	1.95878	11.2574	10.186	153
2L_1	3006669	3012753	R3_plus_md_q30_peak_987a	78	1.82316	8.84415	7.89439	161
2L_1	3006669	3012753	R3_plus_md_q30_peak_987b	137	2.20945	15.0501	13.7724	769
2L_1	3006669	3012753	R3_plus_md_q30_peak_987c	211	2.56296	22.8269	21.1248	1672
2L_1	3006669	3012753	R3_plus_md_q30_peak_987d	154	2.29783	16.8742	15.498	2219
2L_1	3006669	3012753	R3_plus_md_q30_peak_987e	90	1.90266	10.1027	9.08435	2937
2L_1	3006669	3012753	R3_plus_md_q30_peak_987f	61	1.74989	7.01664	6.15147	3774
2L_1	3006669	3012753	R3_plus_md_q30_peak_987g	47	1.64383	5.54545	4.75179	4292
2L_1	3006669	3012753	R3_plus_md_q30_peak_987h	35	1.53778	4.23412	3.504	4661
2L_1	3006669	3012753	R3_plus_md_q30_peak_987i	56	1.71453	6.509	5.66855	5098
2L_1	3006669	3012753	R3_plus_md_q30_peak_987j	93	1.96199	10.4062	9.37248	5665
2L_1	3015164	3016177	R3_plus_md_q30_peak_988a	134	2.19178	14.6954	13.4366	331
2L_1	3015164	3016177	R3_plus_md_q30_peak_988b	79	1.87361	8.92412	7.96495	851
2L_1	3016667	3017740	R3_plus_md_q30_peak_989a	269	2.81042	28.9846	26.9618	198
2L_1	3016667	3017740	R3_plus_md_q30_peak_989b	169	2.36853	18.3926	16.9332	847
2L_1	3018136	3019193	R3_plus_md_q30_peak_990a	96	1.97967	10.7142	9.66469	183
2L_1	3018136	3019193	R3_plus_md_q30_peak_990b	76	1.85594	8.63945	7.69459	685
2L_1	3020301	3023749	R3_plus_md_q30_peak_991a	172	2.33269	18.7105	17.2427	291
2L_1	3020301	3023749	R3_plus_md_q30_peak_991b	198	2.4736	21.4304	19.8121	1225
2L_1	3020301	3023749	R3_plus_md_q30_peak_991c	232	2.59004	25.0227	23.2046	2422
2L_1	3020301	3023749	R3_plus_md_q30_peak_991d	148	2.22229	16.2154	14.8771	3266
2L_1	3024445	3024934	R3_plus_md_q30_peak_992	214	2.50709	23.2107	21.4986	264
2L_1	3026928	3027604	R3_plus_md_q30_peak_993a	20	1.3523	2.71832	2.06801	106
2L_1	3026928	3027604	R3_plus_md_q30_peak_993b	82	1.82974	9.19807	8.23246	458
2L_1	3027958	3029212	R3_plus_md_q30_peak_994a	89	1.9299	9.99855	8.99074	179
2L_1	3027958	3029212	R3_plus_md_q30_peak_994b	135	2.18465	14.8067	13.5453	453
2L_1	3027958	3029212	R3_plus_md_q30_peak_994c	133	2.17982	14.6333	13.386	1099
2L_1	3030359	3030953	R3_plus_md_q30_peak_995	54	1.69686	6.2616	5.4332	155
2L_1	3031268	3032101	R3_plus_md_q30_peak_996a	54	1.69686	6.2616	5.4332	105
2L_1	3031268	3032101	R3_plus_md_q30_peak_996b	52	1.67918	6.01851	5.20188	602
2L_1	3035053	3035910	R3_plus_md_q30_peak_997a	184	2.43923	19.962	18.4163	242
2L_1	3035053	3035910	R3_plus_md_q30_peak_997b	144	2.2448	15.7697	14.4534	661
2L_1	3036714	3037052	R3_plus_md_q30_peak_998	20	1.38468	2.72393	2.07353	146
2L_1	3039418	3042182	R3_plus_md_q30_peak_999a	21	1.39687	2.77722	2.12092	108
2L_1	3039418	3042182	R3_plus_md_q30_peak_999b	52	1.66906	6.01077	5.20042	405
2L_1	3039418	3042182	R3_plus_md_q30_peak_999c	189	2.45202	20.5556	18.9833	1158
2L_1	3039418	3042182	R3_plus_md_q30_peak_999d	352	3.10359	37.6402	35.2396	1625
2L_1	3039418	3042182	R3_plus_md_q30_peak_999e	392	3.26999	41.7944	39.2327	2532
2L_1	3043545	3044337	R3_plus_md_q30_peak_1000	114	1.93184	12.5983	11.4586	498
2L_1	3045409	3047950	R3_plus_md_q30_peak_1001a	158	2.3155	17.2489	15.8521	351
2L_1	3045409	3047950	R3_plus_md_q30_peak_1001b	78	1.85921	8.74928	7.80178	885
2L_1	3045409	3047950	R3_plus_md_q30_peak_1001c	393	3.24035	41.9069	39.3431	2310
2L_1	3048496	3049406	R3_plus_md_q30_peak_1002a	110	2.02492	12.1764	11.0562	279
2L_1	3048496	3049406	R3_plus_md_q30_peak_1002b	30	1.47002	3.7836	3.0796	899
2L_1	3050003	3051742	R3_plus_md_q30_peak_1003a	198	2.47051	21.5175	19.8967	333
2L_1	3050003	3051742	R3_plus_md_q30_peak_1003b	82	1.85627	9.27409	8.29897	1510
2L_1	3052500	3052864	R3_plus_md_q30_peak_1004	102	1.87202	11.3395	10.2595	189
2L_1	3053192	3055592	R3_plus_md_q30_peak_1005a	298	2.47865	32.0015	29.8391	198
2L_1	3053192	3055592	R3_plus_md_q30_peak_1005b	141	2.15849	15.4611	14.1628	998
2L_1	3053192	3055592	R3_plus_md_q30_peak_1005c	133	2.07218	14.603	13.3564	2008
2L_1	3057503	3061910	R3_plus_md_q30_peak_1006a	164	2.33576	17.9078	16.4831	621
2L_1	3057503	3061910	R3_plus_md_q30_peak_1006b	230	2.60484	24.8212	23.0203	1660
2L_1	3057503	3061910	R3_plus_md_q30_peak_1006c	393	3.2645	41.9116	39.3478	2487
2L_1	3057503	3061910	R3_plus_md_q30_peak_1006d	111	2.06805	12.31	11.1774	3591
2L_1	3062294	3063508	R3_plus_md_q30_peak_1007a	219	2.59831	23.6723	21.9247	185
2L_1	3062294	3063508	R3_plus_md_q30_peak_1007b	131	2.1741	14.3441	13.1041	569
2L_1	3062294	3063508	R3_plus_md_q30_peak_1007c	134	2.19178	14.6954	13.4366	937
2L_1	3064359	3065317	R3_plus_md_q30_peak_1008	84	1.87574	9.38302	8.40547	281
2L_1	3066977	3068825	R3_plus_md_q30_peak_1009a	123	2.13222	13.5625	12.371	201
2L_1	3066977	3068825	R3_plus_md_q30_peak_1009b	70	1.8101	7.95857	7.05117	811
2L_1	3066977	3068825	R3_plus_md_q30_peak_1009c	263	2.76173	28.3508	26.3668	1621
2L_1	3069795	3070598	R3_plus_md_q30_peak_1010	191	2.47459	20.7654	19.1757	274
2L_1	3071388	3071735	R3_plus_md_q30_peak_1011	232	2.6485	25.0713	23.2522	156
2L_1	3073283	3075084	R3_plus_md_q30_peak_1012a	227	2.63367	24.5295	22.7361	866
2L_1	3073283	3075084	R3_plus_md_q30_peak_1012b	96	1.97967	10.7142	9.66469	1497
2L_1	3073283	3075084	R3_plus_md_q30_peak_1012c	102	2.01502	11.3414	10.2595	1592
2L_1	3076030	3078213	R3_plus_md_q30_peak_1013a	219	2.59831	23.6723	21.9247	216
2L_1	3076030	3078213	R3_plus_md_q30_peak_1013b	90	1.94432	10.1021	9.08379	800
2L_1	3076030	3078213	R3_plus_md_q30_peak_1013c	134	2.19178	14.6954	13.4366	1348
2L_1	3076030	3078213	R3_plus_md_q30_peak_1013d	82	1.89129	9.21276	8.23918	1962
2L_1	3078604	3081396	R3_plus_md_q30_peak_1014a	147	2.26248	16.1345	14.7982	444
2L_1	3078604	3081396	R3_plus_md_q30_peak_1014b	111	2.06805	12.31	11.1774	754
2L_1	3078604	3081396	R3_plus_md_q30_peak_1014c	37	1.55545	4.44121	3.701	1287
2L_1	3078604	3081396	R3_plus_md_q30_peak_1014d	85	1.90897	9.50531	8.51698	1594
2L_1	3078604	3081396	R3_plus_md_q30_peak_1014e	141	2.22713	15.4082	14.1113	2370
2L_1	3081855	3082187	R3_plus_md_q30_peak_1015	128	2.13733	14.034	12.8116	172
2L_1	3086277	3094116	R3_plus_md_q30_peak_1016a	144	2.2448	15.7697	14.4534	380
2L_1	3086277	3094116	R3_plus_md_q30_peak_1016b	207	2.54529	22.4086	20.7291	804
2L_1	3086277	3094116	R3_plus_md_q30_peak_1016c	180	2.42156	19.5649	18.041	1865
2L_1	3086277	3094116	R3_plus_md_q30_peak_1016d	227	2.63367	24.5295	22.7361	2303
2L_1	3086277	3094116	R3_plus_md_q30_peak_1016e	144	2.2448	15.7697	14.4534	2743
2L_1	3086277	3094116	R3_plus_md_q30_peak_1016f	69	1.80291	7.80958	6.90568	3211
2L_1	3086277	3094116	R3_plus_md_q30_peak_1016g	176	2.40388	19.171	17.6688	3606
2L_1	3086277	3094116	R3_plus_md_q30_peak_1016h	82	1.89129	9.21276	8.23918	4328
2L_1	3086277	3094116	R3_plus_md_q30_peak_1016i	154	2.29783	16.8742	15.498	5135
2L_1	3086277	3094116	R3_plus_md_q30_peak_1016j	105	2.0327	11.6606	10.5619	5750
2L_1	3086277	3094116	R3_plus_md_q30_peak_1016k	180	2.42156	19.5649	18.041	6909
2L_1	3086277	3094116	R3_plus_md_q30_peak_1016l	63	1.76756	7.27679	6.39898	7640
2L_1	3096127	3099535	R3_plus_md_q30_peak_1017a	347	3.11091	37.1702	34.7789	208
2L_1	3096127	3099535	R3_plus_md_q30_peak_1017b	102	2.01502	11.3414	10.2595	771
2L_1	3096127	3099535	R3_plus_md_q30_peak_1017c	239	2.68669	25.8366	23.9738	1569
2L_1	3096127	3099535	R3_plus_md_q30_peak_1017d	114	2.08572	12.6401	11.4902	2394
2L_1	3096127	3099535	R3_plus_md_q30_peak_1017e	162	2.33318	17.6269	16.2095	3193
2L_1	3104943	3105535	R3_plus_md_q30_peak_1018	53	1.68382	6.12009	5.30124	549
2L_1	3106896	3108621	R3_plus_md_q30_peak_1019a	63	1.76756	7.27679	6.39898	364
2L_1	3106896	3108621	R3_plus_md_q30_peak_1019b	172	2.38621	18.7802	17.2995	781
2L_1	3106896	3108621	R3_plus_md_q30_peak_1019c	85	1.90897	9.50531	8.51698	1574
2L_1	3110003	3110579	R3_plus_md_q30_peak_1020	192	2.43632	20.8427	19.251	230
2L_1	3112452	3112889	R3_plus_md_q30_peak_1021	324	2.95826	34.6991	32.4102	173
2L_1	3113368	3113916	R3_plus_md_q30_peak_1022	114	2.04276	12.6041	11.4642	156
2L_1	3116444	3117173	R3_plus_md_q30_peak_1023	101	1.96969	11.2446	10.1737	288
2L_1	3125860	3126172	R3_plus_md_q30_peak_1024	99	1.94886	11.0396	9.97354	153
2L_1	3136238	3137128	R3_plus_md_q30_peak_1025	239	2.62144	25.8485	23.9854	572
2L_1	3150512	3152993	R3_plus_md_q30_peak_1026a	194	2.42733	21.0941	19.496	189
2L_1	3150512	3152993	R3_plus_md_q30_peak_1026b	58	1.70506	6.72912	5.88364	731
2L_1	3150512	3152993	R3_plus_md_q30_peak_1026c	173	2.34756	18.8192	17.3373	1366
2L_1	3150512	3152993	R3_plus_md_q30_peak_1026d	119	2.08695	13.1313	11.96	1999
2L_1	3150512	3152993	R3_plus_md_q30_peak_1026e	161	2.28671	17.5275	16.1234	2305
2L_1	3153670	3154290	R3_plus_md_q30_peak_1027	158	2.3021	17.2899	15.8922	238
2L_1	3156405	3156725	R3_plus_md_q30_peak_1028	121	2.11935	13.2877	12.1124	154
2L_1	3159727	3160141	R3_plus_md_q30_peak_1029	331	3.02065	35.4173	33.1027	231
2L_1	3165103	3165580	R3_plus_md_q30_peak_1030	47	1.63224	5.51779	4.73063	97
2L_1	3169744	3170173	R3_plus_md_q30_peak_1031	227	2.57737	24.5175	22.7361	186
2L_1	3173955	3175576	R3_plus_md_q30_peak_1032a	250	2.64038	26.9324	25.0194	228
2L_1	3173955	3175576	R3_plus_md_q30_peak_1032b	127	2.09216	13.9675	12.7563	871
2L_1	3173955	3175576	R3_plus_md_q30_peak_1032c	28	1.45	3.56083	2.8669	1603
2L_1	3181202	3182049	R3_plus_md_q30_peak_1033a	71	1.73362	8.08584	7.16845	148
2L_1	3181202	3182049	R3_plus_md_q30_peak_1033b	137	2.10888	14.9924	13.7263	639
2L_1	3186882	3188116	R3_plus_md_q30_peak_1034a	195	2.49226	21.1716	19.5599	591
2L_1	3186882	3188116	R3_plus_md_q30_peak_1034b	211	2.56296	22.8269	21.1248	1010
2L_1	3193512	3194740	R3_plus_md_q30_peak_1035a	220	2.55191	23.8079	22.0568	279
2L_1	3193512	3194740	R3_plus_md_q30_peak_1035b	113	2.05726	12.4416	11.3059	841
2L_1	3196453	3197077	R3_plus_md_q30_peak_1036	141	2.22713	15.4082	14.1113	410
2L_1	3198054	3198604	R3_plus_md_q30_peak_1037a	20	1.39637	2.74933	2.09367	115
2L_1	3198054	3198604	R3_plus_md_q30_peak_1037b	25	1.4494	3.26969	2.5874	528
2L_1	3200066	3200832	R3_plus_md_q30_peak_1038a	75	1.82372	8.45219	7.51897	133
2L_1	3200066	3200832	R3_plus_md_q30_peak_1038b	224	2.60692	24.2563	22.4815	553
2L_1	3209768	3210132	R3_plus_md_q30_peak_1039	249	2.71119	26.8683	24.9563	172
2L_1	3211312	3212123	R3_plus_md_q30_peak_1040a	250	2.65855	26.9363	25.0232	225
2L_1	3211312	3212123	R3_plus_md_q30_peak_1040b	248	2.63782	26.7352	24.8264	611
2L_1	3215055	3217362	R3_plus_md_q30_peak_1041a	243	2.58323	26.2341	24.3619	171
2L_1	3215055	3217362	R3_plus_md_q30_peak_1041b	166	2.34496	18.044	16.6048	867
2L_1	3215055	3217362	R3_plus_md_q30_peak_1041c	102	2.01502	11.3414	10.2595	1553
2L_1	3215055	3217362	R3_plus_md_q30_peak_1041d	137	2.20945	15.0501	13.7724	2143
2L_1	3218952	3220253	R3_plus_md_q30_peak_1042a	423	3.37604	44.9825	42.3212	300
2L_1	3218952	3220253	R3_plus_md_q30_peak_1042b	314	2.98718	33.7101	31.4643	1090
2L_1	3222601	3223108	R3_plus_md_q30_peak_1043	141	2.18379	15.4266	14.1293	310
2L_1	3225255	3225656	R3_plus_md_q30_peak_1044	231	2.65134	24.9623	23.146	185
2L_1	3228354	3229167	R3_plus_md_q30_peak_1045a	35	1.53778	4.23412	3.504	113
2L_1	3228354	3229167	R3_plus_md_q30_peak_1045b	33	1.5201	4.03171	3.31153	396
2L_1	3228354	3229167	R3_plus_md_q30_peak_1045c	102	2.01502	11.3414	10.2595	722
2L_1	3240735	3241422	R3_plus_md_q30_peak_1046	111	2.06805	12.31	11.1774	115
2L_1	3241892	3242295	R3_plus_md_q30_peak_1047	208	2.45741	22.518	20.8355	190
2L_1	3250357	3250745	R3_plus_md_q30_peak_1048	176	2.36653	19.1118	17.6224	185
2L_1	3253806	3255197	R3_plus_md_q30_peak_1049a	44	1.60688	5.24975	4.47435	107
2L_1	3253806	3255197	R3_plus_md_q30_peak_1049b	144	2.2448	15.7697	14.4534	823
2L_1	3256200	3257579	R3_plus_md_q30_peak_1050a	213	2.52038	23.0086	21.3017	145
2L_1	3256200	3257579	R3_plus_md_q30_peak_1050b	105	2.0327	11.6606	10.5619	838
2L_1	3260573	3261901	R3_plus_md_q30_peak_1051a	141	2.22713	15.4082	14.1113	152
[truncated: 62,531 more rows]

## Sheet: R4
Table S4. MACS peaks called by mapping to the genome assembly.
Chiptig	start	end	name	score(int(-10*log10qvalue))	fold-change	-log10pvalue	-log10qvalue	relative summit position to peak start
2L_1	84011	84147	R4_plus_md_q30_peak_1	22	3.70755	4.49318	2.2724	31
2L_1	97411	97563	R4_plus_md_q30_peak_2	80	7.4151	11.2739	8.0326	81
2L_1	98567	98698	R4_plus_md_q30_peak_3	66	6.64803	9.75918	6.68032	47
2L_1	351129	351269	R4_plus_md_q30_peak_4	66	6.67359	9.81486	6.68032	62
2L_1	466552	466683	R4_plus_md_q30_peak_5	27	4.0994	5.02157	2.76695	12
2L_1	518280	518422	R4_plus_md_q30_peak_6	32	4.38981	5.60682	3.22142	75
2L_1	549637	549934	R4_plus_md_q30_peak_7	32	4.44906	5.73273	3.22142	43
2L_1	600149	600356	R4_plus_md_q30_peak_8	54	5.93208	8.40122	5.42025	115
2L_1	602446	602667	R4_plus_md_q30_peak_9	80	7.4151	11.2739	8.0326	79
2L_1	620728	620859	R4_plus_md_q30_peak_10	54	5.90936	8.35192	5.42025	55
2L_1	665658	665884	R4_plus_md_q30_peak_11	22	3.70755	4.49318	2.2724	29
2L_1	687717	687846	R4_plus_md_q30_peak_12	123	9.60271	15.8032	12.3785	64
2L_1	696249	696394	R4_plus_md_q30_peak_13	139	10.3246	17.4615	13.9901	60
2L_1	708393	708528	R4_plus_md_q30_peak_14	37	4.84836	6.34032	3.78754	59
2L_1	760094	760336	R4_plus_md_q30_peak_15	22	3.70755	4.49318	2.2724	35
2L_1	783375	783515	R4_plus_md_q30_peak_16	22	3.69335	4.46298	2.2724	121
2L_1	786266	786396	R4_plus_md_q30_peak_17	32	4.43202	5.69618	3.22142	76
2L_1	833220	833360	R4_plus_md_q30_peak_18	44	5.27066	7.1875	4.40635	98
2L_1	860151	860280	R4_plus_md_q30_peak_19	32	4.38981	5.60682	3.22142	60
2L_1	902859	903043	R4_plus_md_q30_peak_20	54	5.87253	8.27278	5.42025	73
2L_1	911644	911774	R4_plus_md_q30_peak_21	22	3.70755	4.49318	2.2724	59
2L_1	913227	913497	R4_plus_md_q30_peak_22	32	4.44906	5.73273	3.22142	44
2L_1	925035	925173	R4_plus_md_q30_peak_23	172	11.8642	20.7858	17.2254	60
2L_1	935401	935530	R4_plus_md_q30_peak_24	76	7.02754	10.7662	7.6073	94
2L_1	958867	959113	R4_plus_md_q30_peak_25	54	5.93208	8.40122	5.42025	57
2L_1	965269	965409	R4_plus_md_q30_peak_26	42	5.19057	7.03829	4.26874	63
2L_1	991241	991384	R4_plus_md_q30_peak_27	40	4.97315	6.58553	4.01827	111
2L_1	1041722	1041874	R4_plus_md_q30_peak_28	66	6.67359	9.81486	6.68032	76
2L_1	1123571	1123703	R4_plus_md_q30_peak_29	58	6.19475	8.83286	5.83626	62
2L_1	1258499	1258642	R4_plus_md_q30_peak_30	32	4.44906	5.73273	3.22142	129
2L_1	1332651	1332876	R4_plus_md_q30_peak_31	35	4.68503	6.07942	3.53822	111
2L_1	1342995	1343134	R4_plus_md_q30_peak_32	54	5.90936	8.35192	5.42025	115
2L_1	1343691	1343840	R4_plus_md_q30_peak_33	54	5.93208	8.40122	5.42025	111
2L_1	1345902	1346142	R4_plus_md_q30_peak_34	42	5.17069	6.99537	4.26874	115
2L_1	1512704	1512835	R4_plus_md_q30_peak_35	40	5.00536	6.65042	4.08162	109
2L_1	1522904	1523055	R4_plus_md_q30_peak_36	66	6.67359	9.81486	6.68032	85
2L_1	1538559	1538706	R4_plus_md_q30_peak_37	42	5.19057	7.03829	4.26874	107
2L_1	1539159	1539427	R4_plus_md_q30_peak_38	54	5.93208	8.40122	5.42025	206
2L_1	1550559	1550720	R4_plus_md_q30_peak_39	66	6.67359	9.81486	6.68032	82
2L_1	1641908	1642043	R4_plus_md_q30_peak_40	42	5.19057	7.03829	4.26874	93
2L_1	1710187	1710335	R4_plus_md_q30_peak_41	222	14.0887	25.9247	22.2837	48
2L_1	1711995	1712186	R4_plus_md_q30_peak_42	32	4.43202	5.69618	3.22142	107
2L_1	1825829	1825970	R4_plus_md_q30_peak_43	46	5.43864	7.40299	4.61492	57
2L_1	1891002	1891139	R4_plus_md_q30_peak_44	25	3.88095	4.80583	2.57371	58
2L_1	1940390	1940526	R4_plus_md_q30_peak_45	37	4.81814	6.28233	3.7306	60
2L_1	1950691	1950843	R4_plus_md_q30_peak_46	50	5.6836	7.88097	5.06801	56
2L_1	2055634	2055762	R4_plus_md_q30_peak_47	32	4.44906	5.73273	3.22142	63
2L_1	2060528	2060668	R4_plus_md_q30_peak_48	66	6.64803	9.75918	6.68032	79
2L_1	2112612	2112743	R4_plus_md_q30_peak_49	42	5.19057	7.03829	4.26874	60
2L_1	2123773	2123924	R4_plus_md_q30_peak_50	80	7.4151	11.2739	8.0326	73
2L_1	2259691	2259822	R4_plus_md_q30_peak_51	42	5.17069	6.99537	4.26874	56
2L_1	2295216	2295503	R4_plus_md_q30_peak_52	40	4.97315	6.58553	4.01827	51
2L_1	2338151	2338401	R4_plus_md_q30_peak_53	31	4.31827	5.45911	3.1732	190
2L_1	2363927	2364064	R4_plus_md_q30_peak_54	32	4.43202	5.69618	3.22142	52
2L_1	2433184	2433478	R4_plus_md_q30_peak_55	42	5.17069	6.99537	4.26874	77
2L_1	2454755	2454902	R4_plus_md_q30_peak_56	20	3.44153	3.96243	2.0276	56
2L_1	2489743	2489986	R4_plus_md_q30_peak_57	50	5.6836	7.88097	5.06801	171
2L_1	2494345	2494527	R4_plus_md_q30_peak_58	25	3.7265	4.75191	2.52391	34
2L_1	2497135	2497433	R4_plus_md_q30_peak_59	22	3.64609	4.36416	2.2724	28
2L_1	2616006	2616134	R4_plus_md_q30_peak_60	22	3.67033	4.41453	2.2724	20
2L_1	2624624	2624916	R4_plus_md_q30_peak_61	22	3.70755	4.49318	2.2724	58
2L_1	2684762	2684898	R4_plus_md_q30_peak_62	42	5.19057	7.03829	4.26874	56
2L_1	2703265	2703398	R4_plus_md_q30_peak_63	27	4.0994	5.02157	2.76695	58
2L_1	2723811	2724139	R4_plus_md_q30_peak_64	66	6.67359	9.81486	6.68032	81
2L_1	2734911	2735057	R4_plus_md_q30_peak_65	54	5.90936	8.35192	5.42025	70
2L_1	2824508	2824639	R4_plus_md_q30_peak_66	21	3.52954	4.13052	2.17239	60
2L_1	2837704	2837844	R4_plus_md_q30_peak_67	42	5.19057	7.03829	4.26874	102
2L_1	2838992	2839202	R4_plus_md_q30_peak_68	22	3.70755	4.49318	2.2724	16
2L_1	2867580	2867828	R4_plus_md_q30_peak_69	32	4.44906	5.73273	3.22142	163
2L_1	2875967	2876127	R4_plus_md_q30_peak_70	22	3.70755	4.49318	2.2724	80
2L_1	2929392	2929530	R4_plus_md_q30_peak_71	20	3.51377	4.02039	2.06675	22
2L_1	2975333	2975461	R4_plus_md_q30_peak_72	22	3.70755	4.49318	2.2724	68
2L_1	2997171	2997463	R4_plus_md_q30_peak_73	32	4.43202	5.69618	3.22142	59
2L_1	3007681	3007810	R4_plus_md_q30_peak_74	20	3.51377	4.02039	2.06675	53
2L_1	3022514	3022648	R4_plus_md_q30_peak_75	54	5.90936	8.35192	5.42025	59
2L_1	3045531	3045671	R4_plus_md_q30_peak_76	32	4.4044	5.63752	3.22142	110
2L_1	3077693	3077822	R4_plus_md_q30_peak_77	22	3.70755	4.49318	2.2724	58
2L_1	3083518	3083673	R4_plus_md_q30_peak_78	75	7.12707	10.7307	7.57703	79
2L_1	3087301	3087441	R4_plus_md_q30_peak_79	22	3.70755	4.49318	2.2724	39
2L_1	3158410	3158549	R4_plus_md_q30_peak_80	66	6.67359	9.81486	6.68032	58
2L_1	3253995	3254124	R4_plus_md_q30_peak_81	52	5.79547	8.11023	5.29023	69
2L_1	3303190	3303322	R4_plus_md_q30_peak_82	42	5.17069	6.99537	4.26874	92
2L_1	3370460	3370592	R4_plus_md_q30_peak_83	50	5.6836	7.88097	5.06801	64
2L_1	3456899	3457038	R4_plus_md_q30_peak_84	50	5.6836	7.88097	5.06801	80
2L_1	3510179	3510310	R4_plus_md_q30_peak_85	42	5.19057	7.03829	4.26874	55
2L_1	3531639	3531769	R4_plus_md_q30_peak_86	54	5.90936	8.35192	5.42025	59
2L_1	3549767	3549986	R4_plus_md_q30_peak_87	42	5.17069	6.99537	4.26874	143
2L_1	3576596	3576727	R4_plus_md_q30_peak_88	28	4.12983	5.08952	2.82471	92
2L_1	3593368	3593500	R4_plus_md_q30_peak_89	22	3.70755	4.49318	2.2724	48
2L_1	3658678	3658811	R4_plus_md_q30_peak_90	46	5.47233	7.46698	4.67739	79
2L_1	3670056	3670186	R4_plus_md_q30_peak_91	32	4.44906	5.73273	3.22142	100
2L_1	3709386	3709521	R4_plus_md_q30_peak_92	42	5.19057	7.03829	4.26874	57
2L_1	3817453	3817718	R4_plus_md_q30_peak_93	22	3.70755	4.49318	2.2724	45
2L_1	3871091	3871220	R4_plus_md_q30_peak_94	32	4.41909	5.66862	3.22142	61
2L_1	4023012	4023142	R4_plus_md_q30_peak_95	42	5.17069	6.99537	4.26874	110
2L_1	4079943	4080071	R4_plus_md_q30_peak_96	28	4.12983	5.08952	2.82471	43
2L_1	4136891	4137027	R4_plus_md_q30_peak_97	58	6.12002	8.78869	5.80084	68
2L_1	4227025	4227155	R4_plus_md_q30_peak_98	32	4.43202	5.69618	3.22142	63
2L_1	4241605	4241886	R4_plus_md_q30_peak_99	66	6.64803	9.75918	6.68032	224
2L_1	4257034	4257169	R4_plus_md_q30_peak_100	80	7.3867	11.2119	8.01749	61
2L_1	4279917	4280049	R4_plus_md_q30_peak_101	42	5.19057	7.03829	4.26874	52
2L_1	4310677	4310815	R4_plus_md_q30_peak_102	66	6.65081	9.76522	6.68032	65
2L_1	4319401	4319540	R4_plus_md_q30_peak_103	22	3.69335	4.46298	2.2724	74
2L_1	4452479	4452765	R4_plus_md_q30_peak_104	42	5.13846	6.92648	4.26874	187
2L_1	4453742	4453880	R4_plus_md_q30_peak_105	32	4.44906	5.73273	3.22142	72
2L_1	4457493	4457644	R4_plus_md_q30_peak_106	54	5.93208	8.40122	5.42025	63
2L_1	4535094	4535447	R4_plus_md_q30_peak_107	22	3.69335	4.46298	2.2724	72
2L_1	4547464	4547602	R4_plus_md_q30_peak_108	44	5.27066	7.1875	4.40635	62
2L_1	4596642	4596774	R4_plus_md_q30_peak_109	80	7.4151	11.2739	8.0326	63
2L_1	4606170	4606401	R4_plus_md_q30_peak_110	32	4.43388	5.70014	3.22142	63
2L_1	4621099	4621229	R4_plus_md_q30_peak_111	32	4.36091	5.54661	3.22142	76
2L_1	4675760	4676061	R4_plus_md_q30_peak_112	22	3.69335	4.46298	2.2724	41
2L_1	4708751	4708903	R4_plus_md_q30_peak_113	50	5.66502	7.86021	5.05453	74
2L_1	4728682	4728812	R4_plus_md_q30_peak_114	66	6.67359	9.81486	6.68032	50
2L_1	4729806	4729939	R4_plus_md_q30_peak_115	22	3.69335	4.46298	2.2724	56
2L_1	4786644	4786793	R4_plus_md_q30_peak_116	47	5.50644	7.5323	4.73388	32
2L_1	4819295	4819428	R4_plus_md_q30_peak_117	54	5.90936	8.35192	5.42025	63
2L_1	4888196	4888345	R4_plus_md_q30_peak_118	32	4.43202	5.69618	3.22142	77
2L_1	4894430	4894561	R4_plus_md_q30_peak_119	74	7.1045	10.6185	7.46783	63
2L_1	4943377	4943508	R4_plus_md_q30_peak_120	22	3.70755	4.49318	2.2724	59
2L_1	5072777	5072914	R4_plus_md_q30_peak_121	37	4.81814	6.28233	3.7306	27
2L_1	5166180	5166469	R4_plus_md_q30_peak_122	21	3.49601	4.0657	2.11082	47
2L_1	5222453	5222642	R4_plus_md_q30_peak_123	80	7.4151	11.2739	8.0326	98
2L_1	5245689	5245833	R4_plus_md_q30_peak_124	32	4.4044	5.63752	3.22142	73
2L_1	5259427	5259641	R4_plus_md_q30_peak_125	22	3.70755	4.49318	2.2724	33
2L_1	5263752	5263890	R4_plus_md_q30_peak_126	42	5.19057	7.03829	4.26874	107
2L_1	5324588	5324732	R4_plus_md_q30_peak_127	54	5.93208	8.40122	5.42025	56
2L_1	5340982	5341127	R4_plus_md_q30_peak_128	32	4.4044	5.63752	3.22142	36
2L_1	5360146	5360292	R4_plus_md_q30_peak_129	44	5.27066	7.1875	4.40635	89
2L_1	5387424	5387555	R4_plus_md_q30_peak_130	22	3.69335	4.46298	2.2724	62
2L_1	5423573	5423708	R4_plus_md_q30_peak_131	66	6.64803	9.75918	6.68032	54
2L_1	5426186	5426357	R4_plus_md_q30_peak_132	22	3.70755	4.49318	2.2724	80
2L_1	5440920	5441056	R4_plus_md_q30_peak_133	22	3.70755	4.49318	2.2724	57
2L_1	5452178	5452324	R4_plus_md_q30_peak_134	54	5.93208	8.40122	5.42025	93
2L_1	5494116	5494244	R4_plus_md_q30_peak_135	42	5.19057	7.03829	4.26874	53
2L_1	5496272	5496405	R4_plus_md_q30_peak_136	25	3.88095	4.80583	2.57371	102
2L_1	5540925	5541067	R4_plus_md_q30_peak_137	42	5.19057	7.03829	4.26874	117
2L_1	5606023	5606176	R4_plus_md_q30_peak_138	94	8.15661	12.7742	9.44375	84
2L_1	5607015	5607322	R4_plus_md_q30_peak_139	22	3.70755	4.49318	2.2724	62
2L_1	5707709	5707858	R4_plus_md_q30_peak_140	80	7.4151	11.2739	8.0326	60
2L_1	5738183	5738318	R4_plus_md_q30_peak_141	22	3.69335	4.46298	2.2724	65
2L_1	5752079	5752386	R4_plus_md_q30_peak_142	32	4.53541	5.76223	3.24278	69
2L_1	5758166	5758352	R4_plus_md_q30_peak_143	47	5.50644	7.5323	4.73388	67
2L_1	5820917	5821111	R4_plus_md_q30_peak_144	66	6.67359	9.81486	6.68032	110
2L_1	5872700	5872885	R4_plus_md_q30_peak_145	22	3.67033	4.41453	2.2724	145
2L_1	5877889	5878038	R4_plus_md_q30_peak_146	42	5.19057	7.03829	4.26874	59
2L_1	5933506	5933683	R4_plus_md_q30_peak_147	60	6.29282	9.02453	6.02574	72
2L_1	5944315	5944583	R4_plus_md_q30_peak_148	28	4.12983	5.08952	2.82471	55
2L_1	5954857	5954990	R4_plus_md_q30_peak_149	27	4.0994	5.02157	2.76695	61
2L_1	5969636	5969783	R4_plus_md_q30_peak_150	66	6.67359	9.81486	6.68032	93
2L_1	6022537	6022670	R4_plus_md_q30_peak_151	32	4.44906	5.73273	3.22142	57
2L_1	6069086	6069334	R4_plus_md_q30_peak_152	27	4.0994	5.02157	2.76695	25
2L_1	6173170	6173318	R4_plus_md_q30_peak_153	108	8.86775	14.2453	10.8786	66
2L_1	6221881	6222026	R4_plus_md_q30_peak_154	32	4.44906	5.73273	3.22142	89
2L_1	6312644	6312785	R4_plus_md_q30_peak_155	32	4.44906	5.73273	3.22142	132
2L_1	6313563	6313753	R4_plus_md_q30_peak_156	124	9.63963	15.8845	12.4372	110
2L_1	6325717	6325898	R4_plus_md_q30_peak_157	42	5.19057	7.03829	4.26874	69
2L_1	6361600	6361737	R4_plus_md_q30_peak_158	22	3.55225	4.175	2.20563	29
2L_1	6369826	6370076	R4_plus_md_q30_peak_159	66	6.6066	9.66979	6.63583	63
2L_1	6430592	6430868	R4_plus_md_q30_peak_160	21	3.49601	4.0657	2.11082	24
2L_1	6450561	6450698	R4_plus_md_q30_peak_161	22	3.70755	4.49318	2.2724	31
2L_1	6562880	6563019	R4_plus_md_q30_peak_162	22	3.69335	4.46298	2.2724	36
2L_1	6577494	6577630	R4_plus_md_q30_peak_163	42	5.10453	6.85484	4.26874	63
2L_1	6925681	6925811	R4_plus_md_q30_peak_164	42	5.19057	7.03829	4.26874	59
2L_1	6948133	6948264	R4_plus_md_q30_peak_165	22	3.67033	4.41453	2.2724	68
2L_1	7013526	7013661	R4_plus_md_q30_peak_166	49	5.33631	7.73773	4.93404	55
2L_1	7029374	7029517	R4_plus_md_q30_peak_167	32	4.44906	5.73273	3.22142	78
2L_1	7046709	7046839	R4_plus_md_q30_peak_168	22	3.70755	4.49318	2.2724	59
2L_1	7098867	7099097	R4_plus_md_q30_peak_169	40	4.97315	6.58553	4.01827	28
[truncated: 3,437 more rows]

## Sheet:  S2 cells
S4 Table. MACS peaks called by mapping to the genome assembly.
[truncated: 3,961 more rows]

[truncated: 7 more sheets: Cid_induced, Cid_uninduced, Henikoff_CidH_5m_, Henikoff_CidM_5m, Henikoff_CidM_15m, Henikoff_CidM_15m_long, Henikoff_CidGFP]
