# Supplementary material for: Islands of retroelements are major components of Drosophila centromeres
Source: PLoS Biol. 2019 May 14;17(5):e3000241. doi: 10.1371/journal.pbio.3000241 (PMC6516634; doi:10.1371/journal.pbio.3000241)
Supplement: S5 Table — We used IDR to compare MACS peaks from different ChIP-seq replicates. We show the statistics for shared peaks from each comparison. ChIP-seq, chromatin immunoprecipitation sequencing; IDR, irreproducible discovery rate; OreR, Oregon-R. (XLSX) [file pbio.3000241.s026.xlsx]

## Sheet: R1_R2
S5 Table. IDR tests between different replicates from OreR ChIP-seq.
Chrom	chromStart	chromEnd	score(log2(-125IDR))	signalValue	summit	localIDR(-log10(Local IDR value))	globalIDR(-log10(Local IDR value))	rep1_chromStart	rep1_chromEnd	rep1_signalValue	rep1_summit	rep2_chromStart	rep2_chromEnd	rep2_signalValue	rep2_summit
Contig119	37070	47608	1000	4023.22	4675	3.52	3.53	37070	47608	2906.76	2409	37186	47608	1116.46	5923
Contig119	57171	62428	1000	2045.06	3390	3.55	3.55	57171	62101	1470.14	2478	57194	62428	574.916	2266
Y_Contig26	125957	130874	1000	1375.85	3021	3.48	3.51	125979	130866	915.092	2495	125957	130874	460.761	2481
Y_Contig26	116570	123473	1000	1321.61	4088	3.39	3.48	116582	123422	1138.92	3637	116570	123473	182.688	1682
Contig79	8062	14655	1000	1164.14	6024	3.49	3.52	8181	14323	936.432	2905	8062	14655	227.706	3484
Contig119	55377	56826	1000	877.012	824	2.99	3.25	55543	56826	785.111	711	55377	56786	91.9004	773
Contig119	63564	66803	1000	835.653	2298	3.39	3.47	63564	66392	635.662	1578	63739	66803	199.991	1538
tig00057289	5533	15429	1000	699.404	1840	3.22	3.42	6056	15238	449.888	676	5533	15429	249.515	5049
3R_5	54660	59518	1000	674.124	3576	1.69	2.44	54660	59406	636.93	1373	54855	59518	37.1943	2476
Contig79	25270	29464	1000	625.482	2144	3.1	3.32	25552	29093	533.222	1302	25270	29464	92.2603	782
3R_5	18588	22270	1000	581.295	1258	2.61	3.01	19104	22248	536.877	1535	18588	22270	44.4178	507
Contig79	38263	41574	1000	545.702	1892	3.19	3.39	38360	41273	418.234	1606	38263	41574	127.468	1671
Contig79	41721	44925	1000	542.123	1239	3.15	3.35	41721	44863	398.554	1735	41840	44925	143.568	1807
Y_Contig26	97275	102435	1000	488.765	1424	3.02	3.28	97344	102435	383.406	864	97275	102338	105.358	2015
3R_5	51294	53374	513	455.785	946	0.06	1.24	51337	53166	432.005	1059	51294	53374	23.7795	552
3R_5	66888	69955	1000	436.59	354	2.97	3.22	66950	69804	336.477	675	66888	69955	100.114	1433
3R_5	38249	40658	213	401.851	1637	0	0.52	38249	40639	389.064	1201	38372	40658	12.7871	388
Contig119	31410	34246	1000	377.092	1569	2.83	3.18	31683	34198	321.919	1108	31410	34246	55.1726	1701
Contig119	50034	51857	1000	350.137	840	2.72	3.1	50034	51185	222.924	572	50036	51857	127.213	776
Contig119	67347	69248	1000	348.789	620	2.49	2.96	67505	69248	308.754	909	67347	69151	40.0343	1162
Contig119	34565	36755	1000	342.153	1340	2.82	3.14	34698	36322	229.91	979	34565	36755	112.243	1493
Y_Contig26	111157	114475	1000	266.562	2029	2.66	3.06	111157	114475	206.313	1784	111593	114279	60.2483	1154
3R_5	47170	49043	1000	247.31	523	1.93	2.73	47245	49025	129.12	295	47170	49043	118.19	822
Contig79	22815	24926	238	216.865	1394	0	0.57	23317	24907	204.178	762	22815	24926	12.6863	526
Contig119	52397	53644	1000	215.04	364	1.92	2.63	52397	53643	180.579	207	52405	53644	34.461	465
Contig79	5409	7714	1000	192.343	1909	2.15	2.86	5619	7594	154.21	1050	5409	7714	38.1331	968
3R_5	53581	54480	1000	152.812	466	1.8	2.53	53819	54265	99.4577	257	53581	54480	53.3543	437
Y_Contig70	7606	8623	13	136.405	357	0	0.03	7606	8623	133.154	589	7833	8298	3.25154	248
Contig119	54059	55265	13	132.74	749	0	0.03	54059	55265	129.64	429	54514	55104	3.10051	280
Contig79	19094	19604	13	102.383	239	0	0.03	19100	19589	99.6972	255	19094	19604	2.68593	217
3R_5	45900	46995	812	101.789	717	0.91	1.96	45900	46995	73.8606	596	45929	46899	27.9283	695
Contig79	46149	48585	343	99.977	972	0	0.83	46149	48585	86.2809	1290	46873	48302	13.6962	878
Contig79	34493	35630	643	96.4413	578	0.32	1.55	34493	35261	48.4262	343	34503	35630	48.0151	569
Contig79	16537	17674	907	94.8117	586	1.12	2.19	16650	17327	54.7952	297	16537	17674	40.0165	588
3R_5	25268	25590	13	82.8813	130	0	0.03	25268	25590	81.4628	146	25313	25476	1.41848	70
4_2	1303448	1305647	434	67.4523	562	0.01	1.05	1303741	1304936	34.6811	227	1303448	1305647	32.7712	1282
3_scaffold1	2791843	2794435	203	66.917	1547	0	0.49	2792720	2793936	23.5698	301	2791843	2794435	43.3472	1298
Y_Contig26	102775	103861	290	66.3177	544	0	0.7	102791	103740	53.1279	469	102775	103861	13.1898	540
Y_Contig26	124448	125025	382	61.5956	384	0	0.92	124549	125001	47.5737	302	124448	125025	14.0219	365
3L_1	14047834	14049901	171	56.8808	1626	0	0.41	14049430	14049901	48.7845	233	14047834	14049723	8.09629	863
X3X4_6_D1712_2	51170	54601	13	56.469	2573	0	0.03	54373	54601	10.7584	181	51170	54508	45.7107	1873
3L_1	22222585	22224526	143	54.2293	1637	0	0.35	22224285	22224526	46.9296	95	22222585	22224481	7.29969	888
tig00022795	13559	15320	314	54.1569	1022	0	0.76	13559	15013	29.2386	357	13632	15320	24.9183	775
3R_28	26664810	26665241	13	53.7468	255	0	0.03	26664991	26665241	52.2424	175	26664810	26665096	1.50436	154
2R_21	20130960	20133337	270	50.8265	608	0	0.65	20131172	20131503	38.075	121	20130960	20133337	12.7515	1133
2R_21	18962847	18964504	114	49.0943	729	0	0.28	18963022	18963658	43.3878	306	18962847	18964504	5.70649	821
3L_1	7282910	7283675	13	46.2708	218	0	0.03	7282910	7283165	43.0015	98	7282986	7283675	3.26931	263
Contig119	29210	30097	253	44.7288	638	0	0.61	29749	30097	32.7087	187	29210	30081	12.02	330
3R_28	4490815	4492045	104	43.975	731	0	0.25	4491605	4492045	38.9467	254	4490815	4491841	5.02835	584
2R_21	16013752	16014341	13	43.7312	363	0	0.03	16014091	16014341	40.7314	130	16013752	16014235	2.99983	258
3L_1	830653	837730	13	43.5495	5199	0	0.03	835064	835321	6.19825	141	830653	837730	37.3513	3234
2R_21	15583011	15585356	225	43.2694	1573	0	0.54	15585108	15585356	33.7694	125	15583011	15585139	9.49996	1009
2L_1	5039867	5046269	13	42.8272	5892	0	0.03	5045862	5046109	12.3965	110	5039867	5046269	30.4307	3225
2L_1	20183603	20184580	61	40.6533	770	0	0.15	20184352	20184580	36.8628	101	20183603	20184454	3.79051	426
Y_Contig26	105343	105821	13	40.4648	319	0	0.03	105343	105821	38.9605	346	105544	105712	1.50436	92
2R_21	12545372	12547311	186	40.2305	755	0	0.45	12545372	12545613	31.9506	173	12545463	12547311	8.27989	1022
3L_1	14925865	14926312	13	38.5574	224	0	0.03	14926084	14926312	37.0471	106	14925865	14926092	1.51028	124
X_1	13700016	13700296	13	36.9644	125	0	0.03	13700016	13700259	35.4186	94	13700037	13700296	1.54582	136
2R_21	7588092	7594564	13	36.7978	4181	0	0.03	7591316	7591565	8.85465	97	7588092	7594564	27.9431	3477
3R_28	4237555	4241531	13	36.5362	3333	0	0.03	4240952	4241180	11.7291	154	4237555	4241531	24.8071	1500
X_1	107851	108412	69	35.964	258	0	0.17	107851	108269	31.8685	193	107851	108412	4.09552	211
4_2	1307485	1308462	109	35.5875	401	0	0.26	1307520	1308422	14.0467	583	1307485	1308462	21.5407	551
3R_28	27178795	27179610	56	35.4693	629	0	0.14	27178949	27179507	31.9631	288	27178795	27179610	3.50622	466
3R_28	14596290	14601602	13	35.1898	818	0	0.03	14597510	14597750	7.96918	182	14596290	14601602	27.2206	2830
3R_28	11257114	11258224	13	35.1204	882	0	0.03	11257983	11258224	32.0376	194	11257114	11258077	3.08275	701
3L_1	5668423	5670758	194	34.9194	1062	0	0.47	5668770	5669045	18.4721	112	5668423	5670758	16.4472	1241
Y_Contig26	10552	11518	153	33.9495	324	0	0.37	10552	11149	26.5639	332	10561	11518	7.38556	584
2R_21	3115737	3117614	135	33.5793	1017	0	0.33	3117374	3117614	26.5639	144	3115737	3117530	7.0154	894
3R_28	18774622	18775571	60	33.4723	217	0	0.15	18774659	18774893	29.9305	104	18774622	18775571	3.54176	545
3R_28	19010328	19011192	13	33.2075	340	0	0.03	19010597	19011192	31.1256	301	19010328	19010812	2.08182	282
2L_1	3552951	3553991	85	32.9736	787	0	0.21	3553747	3553991	28.4013	123	3552951	3553819	4.5723	419
3L_1	15988174	15993080	13	32.5186	1713	0	0.03	15991175	15991441	7.96918	130	15988174	15993080	24.5495	2535
Y_Contig26	114635	115666	13	32.2824	185	0	0.03	114764	115666	30.9913	272	114635	114977	1.29114	79
2L_1	17566182	17566787	13	31.9992	166	0	0.03	17566182	17566427	29.7456	104	17566242	17566787	2.25357	169
2R_21	17877126	17883992	13	31.6421	3187	0	0.03	17882373	17882603	8.85465	98	17877126	17883992	22.7875	3646
3L_1	9045112	9046501	121	31.6176	530	0	0.29	9045818	9046068	25.9585	156	9045112	9046501	5.65911	664
2L_1	9289529	9294537	13	31.6006	2357	0	0.03	9293496	9293726	8.85465	141	9289529	9294537	22.746	2623
3R_28	11109916	11113872	13	31.4437	1366	0	0.03	11112232	11112463	7.96918	144	11109916	11113872	23.4745	2276
3R_28	5235001	5235351	13	31.1669	164	0	0.03	5235001	5235239	29.4049	105	5235095	5235351	1.76199	129
3R_28	7597463	7601638	13	30.7596	1651	0	0.03	7599813	7600059	7.08372	179	7597463	7601638	23.6758	2517
2R_21	3867606	3872295	13	30.4664	2908	0	0.03	3871583	3871812	6.19825	172	3867606	3872295	24.2681	2311
Y_Contig26	86490	87190	159	30.0523	269	0	0.38	86581	87016	22.1366	162	86490	87190	7.91564	285
3R_28	25414099	25416262	178	29.8856	1078	0	0.43	25415885	25416139	19.2692	100	25414099	25416262	10.6164	1020
3L_1	20492820	20493325	13	28.9422	179	0	0.03	20492820	20493325	27.3638	302	20492953	20493173	1.57839	103
2R_21	8589717	8590517	112	28.8677	226	0	0.27	8589717	8589949	23.7565	96	8589825	8590517	5.11127	363
2L_1	6423422	6425503	165	28.7395	440	0	0.4	6423460	6423714	19.2692	101	6423422	6425503	9.47034	1059
Y_scaffold4	16329	18269	148	28.5512	1011	0	0.36	17170	18263	17.1797	493	16329	18269	11.3715	1125
2R_21	20835360	20837803	127	27.7511	1122	0	0.31	20835360	20835595	15.9384	178	20835489	20837803	11.8127	933
2L_1	1677894	1678291	13	27.694	185	0	0.03	1677894	1678130	25.9765	106	1678028	1678291	1.71757	130
3R_5	71332	72851	13	27.1971	483	0	0.03	71827	72084	6.19825	196	71332	72851	20.9988	800
Contig79	30705	31496	139	27.1234	522	0	0.34	31028	31413	18.5948	245	30705	31496	8.52864	476
3R_28	18085519	18088187	78	27.0492	276	0	0.19	18085519	18085748	12.3965	216	18085688	18088187	14.6527	1133
X_1	8019813	8020307	13	26.9589	247	0	0.03	8020056	8020307	25.1554	113	8019813	8020100	1.80345	138
3R_28	4244492	4246277	131	26.9368	931	0	0.32	4244630	4244865	16.8238	207	4244492	4246277	10.1129	818
3R_28	10502895	10506689	13	26.7085	1007	0	0.03	10503918	10504194	8.85465	150	10502895	10506689	17.8539	1886
3R_28	5576774	5577553	13	26.6951	387	0	0.03	5576866	5577553	24.7228	303	5576774	5577091	1.97225	164
3R_28	24031233	24032270	92	26.3881	458	0	0.22	24031779	24032010	21.6471	109	24031233	24032270	4.74109	516
2L_1	9600653	9604941	13	26.3234	2354	0	0.03	9603131	9603370	4.42732	121	9600653	9604941	21.8961	2400
3L_1	12564354	12565034	82	26.166	281	0	0.2	12564587	12564821	21.6115	108	12564354	12565034	4.55453	284
X_1	14198750	14205245	13	25.9622	3000	0	0.03	14200630	14200891	6.19825	113	14198750	14205245	19.764	3018
3R_28	10266536	10269066	124	25.3434	820	0	0.3	10266536	10266789	17.5936	107	10266649	10269066	7.74981	1291
3L_1	3444521	3444829	13	25.276	141	0	0.03	3444524	3444765	23.3867	122	3444521	3444829	1.88933	157
2L_1	10498299	10500137	56	25.1925	1073	0	0.14	10498819	10499089	11.0906	127	10498299	10500137	14.1019	832
2L_2	504357	505251	13	24.949	411	0	0.03	504357	504632	21.9226	109	504540	505251	3.02649	312
3R_28	17006533	17009961	13	24.8982	1831	0	0.03	17008476	17008709	9.63846	101	17006533	17009961	15.2598	1651
X_1	14918135	14919370	56	24.8308	773	0	0.14	14918284	14918867	21.3572	314	14918135	14919370	3.47364	523
3R_28	21278413	21279196	76	24.6436	319	0	0.19	21278718	21278966	20.2786	97	21278413	21279196	4.365	402
2R_21	4709906	4710475	13	24.2107	242	0	0.03	4709906	4710155	21.9334	122	4710085	4710475	2.27727	184
3R_5	60727	61315	13	23.9281	301	0	0.03	60727	61003	22.3467	150	60979	61315	1.58135	200
2R_18	144125	146151	95	23.8207	620	0	0.23	144626	144872	13.2458	195	144125	146151	10.5749	966
X_1	54025	54416	13	23.7772	149	0	0.03	54025	54338	21.2512	139	54069	54416	2.52602	115
2R_21	2854900	2855920	56	23.7603	816	0	0.14	2855692	2855920	20.2867	96	2854900	2855886	3.47365	432
X_1	19993358	19994537	13	23.5622	572	0	0.03	19994295	19994537	20.7637	96	19993358	19994304	2.79846	474
3L_1	2370827	2372524	86	23.4048	269	0	0.21	2370827	2371058	18.6637	174	2370921	2372524	4.74109	709
3R_28	7924841	7926339	117	23.098	842	0	0.28	7925692	7925925	15.5673	116	7924841	7926339	7.53067	735
3R_28	25846840	25847183	13	23.0411	147	0	0.03	25846944	25847183	21.7826	120	25846840	25846990	1.25857	71
2R_21	18480992	18482516	106	23.0247	887	0	0.26	18482257	18482516	17.5936	134	18480992	18482300	5.43108	596
3L_1	654980	656991	97	22.8678	1301	0	0.24	655612	655853	13.282	192	654980	656991	9.58584	1040
2R_21	16674082	16675350	102	22.2755	811	0	0.25	16675085	16675350	16.5216	126	16674082	16675122	5.75387	651
Y_Contig26	107369	107752	61	22.252	206	0	0.15	107408	107653	18.5948	143	107369	107752	3.65725	231
3L_1	6123327	6124504	100	22.1508	535	0	0.24	6123975	6124222	13.6192	203	6123327	6124504	8.5316	548
X_1	19979525	19980133	13	22.1247	215	0	0.03	19979525	19979759	20.3657	114	19979698	19980133	1.75903	143
2R_21	8321799	8322822	88	22.0388	484	0	0.21	8321913	8322165	17.114	105	8321799	8322822	4.9247	532
2R_21	3614148	3614663	13	21.9885	311	0	0.03	3614395	3614652	19.4802	141	3614148	3614663	2.50825	234
3R_28	18066340	18068324	70	21.9263	667	0	0.17	18067136	18067399	11.9347	102	18066340	18068324	9.99154	922
3_scaffold1	2088475	2090745	13	21.8904	1338	0	0.03	2090477	2090745	8.85465	106	2088475	2090694	13.0358	1075
Y_scaffold4	22527	24850	13	21.8269	795	0	0.03	23175	23442	8.19294	121	22527	24850	13.634	1188
2R_21	9711476	9715196	13	21.8027	2135	0	0.03	9714440	9714700	6.46006	116	9711476	9715196	15.3427	2323
2R_21	4618550	4619552	71	21.5476	567	0	0.17	4619322	4619552	17.2181	165	4618550	4619490	4.32946	477
2L_1	5885851	5886650	66	21.4277	229	0	0.16	5885851	5886082	17.35	100	5885976	5886650	4.07776	343
2R_21	5110806	5113398	13	21.384	1161	0	0.03	5112751	5112982	7.96918	100	5110806	5113398	13.4148	1374
3L_1	2980259	2981611	93	21.3339	887	0	0.23	2981352	2981587	14.1674	99	2980259	2981611	7.16643	623
2R_21	17535640	17537273	68	21.2244	955	0	0.16	17537036	17537273	16.8238	195	17535640	17537076	4.40054	776
2L_1	15698323	15699925	90	21.1667	192	0	0.22	15698323	15698551	14.1306	145	15698334	15699925	7.03613	859
3L_1	13306272	13306952	13	21.1307	241	0	0.03	13306272	13306505	18.0242	93	13306457	13306952	3.10644	282
2R_21	14221003	14221478	13	21.0817	260	0	0.03	14221242	14221478	19.4027	110	14221003	14221309	1.67908	172
3R_28	3348609	3349730	13	21.0245	470	0	0.03	3349166	3349397	18.1757	126	3348609	3349730	2.8488	257
X_1	13442351	13442886	13	20.9506	271	0	0.03	13442613	13442886	19.0494	134	13442351	13442638	1.90118	146
3L_1	649347	652609	13	20.9012	619	0	0.03	649763	649996	3.54186	113	649347	652609	17.3593	1601
Y_Contig70	14874	15494	63	20.8748	313	0	0.15	15069	15319	11.511	135	14874	15494	9.36374	297
3R_28	6210578	6212378	74	20.7918	631	0	0.18	6210578	6210812	12.2158	141	6210716	6212378	8.57602	1047
3R_28	9042185	9043238	79	20.6599	514	0	0.19	9042185	9042416	15.7234	104	9042241	9043238	4.93654	542
3R_28	25312584	25313668	75	20.6499	367	0	0.18	25313003	25313238	15.9384	123	25312584	25313668	4.71148	192
2L_1	10920498	10921315	64	20.564	331	0	0.15	10920498	10920730	16.8238	146	10920717	10921315	3.74016	297
2L_1	7371517	7371882	13	20.3783	143	0	0.03	7371634	7371882	19.0871	102	7371517	7371649	1.29114	68
X_1	10672667	10674266	80	20.2618	948	0	0.19	10674036	10674266	13.282	205	10672667	10674079	6.97986	693
2R_21	12092248	12092866	13	20.1968	335	0	0.03	12092575	12092866	17.7093	153	12092248	12092672	2.48752	191
Y_Contig70	12787	13474	83	20.0131	327	0	0.2	12934	13323	14.1674	208	12787	13474	5.84567	299
2R_20	855807	857616	13	19.9863	1015	0	0.03	856195	856430	8.85465	110	855807	857616	11.1317	850
3R_3	5388	7809	13	19.8968	1419	0	0.03	7347	7809	5.04278	129	5388	7387	14.8541	914
3R_28	2560415	2561194	67	19.7685	553	0	0.16	2560815	2561045	12.1224	151	2560415	2561194	7.64616	419
2R_21	16664137	16665973	72	19.6103	1507	0	0.17	16665738	16665973	12.3965	108	16664137	16665862	7.21381	710
Contig119	30555	31176	73	19.4971	349	0	0.18	30749	31096	13.0888	179	30555	31176	6.40832	326
2R_21	6491097	6491524	13	19.2263	155	0	0.03	6491144	6491388	17.4554	115	6491097	6491524	1.77088	149
2L_1	2055229	2055842	13	19.2203	317	0	0.03	2055568	2055796	17.0408	119	2055229	2055842	2.17954	176
3L_1	1439035	1439957	56	19.1505	277	0	0.14	1439035	1439306	15.5317	211	1439208	1439957	3.61875	340
3L_1	15624337	15625201	13	19.106	348	0	0.03	15624337	15624581	15.8456	112	15624419	15625201	3.26043	503
2L_1	20149926	20152281	13	19.0681	891	0	0.03	20150109	20150361	4.42732	113	20149926	20152281	14.6408	1228
3L_1	8536798	8537676	65	18.8068	415	0	0.16	8536798	8537036	14.3411	149	8536992	8537676	4.46569	367
3L_1	16801480	16804975	13	18.7661	642	0	0.03	16801480	16801736	3.54186	113	16801538	16804975	15.2242	1821
3L_1	19108579	19109312	13	18.5777	405	0	0.03	19109078	19109312	16.2293	98	19108579	19109132	2.34834	213
3L_1	21337834	21339965	13	18.5677	570	0	0.03	21338490	21338719	6.19825	119	21337834	21339965	12.3695	1249
2R_21	8433798	8437288	13	18.4515	1206	0	0.03	8435793	8436039	4.41184	163	8433798	8437288	14.0397	1699
X_1	20045137	20045812	13	18.3134	305	0	0.03	20045137	20045384	16.8238	204	20045323	20045812	1.48955	220
3R_28	24864563	24865098	13	18.1533	245	0	0.03	24864563	24864816	16.3144	101	24864814	24865098	1.83899	139
Contig86	14677	16241	13	18.1494	610	0	0.03	14677	14933	9.45419	97	14698	16241	8.69519	575
2R_21	16608524	16610293	13	18.0862	1233	0	0.03	16610053	16610293	7.79555	169	16608524	16610141	10.2906	743
3R_28	12753031	12753529	13	18.0058	292	0	0.03	12753292	12753529	15.918	163	12753031	12753350	2.08774	161
Y_Contig26	22372	22961	13	17.9846	375	0	0.03	22569	22961	15.0529	237	22372	22873	2.93172	317
3L_1	22852944	22853450	13	17.8455	275	0	0.03	22853221	22853450	16.0332	98	22852944	22853371	1.81234	176
2L_1	6184722	6185042	13	17.7685	142	0	0.03	6184722	6184983	15.9384	114	6184746	6185042	1.8301	147
2L_1	10614395	10614643	13	17.7128	132	0	0.03	10614395	10614637	16.2706	120	10614420	10614643	1.44217	119
2R_21	4970945	4972542	56	17.5522	659	0	0.14	4971749	4972001	11.511	144	4970945	4972542	6.04112	850
3L_1	17320921	17321512	13	17.5097	263	0	0.03	17320921	17321203	14.9482	125	17321088	17321512	2.56155	235
3L_1	4893043	4894720	13	17.4751	705	0	0.03	4893560	4894424	8.85465	490	4893043	4894720	8.62045	946
X_1	17412514	17413086	13	17.4071	236	0	0.03	17412514	17412778	15.5859	107	17412662	17413086	1.82122	217
2R_21	10187918	10190283	13	17.3359	1816	0	0.03	10190018	10190283	8.85465	115	10187918	10190246	8.48127	1102
2R_21	14063946	14065945	13	17.332	1059	0	0.03	14065586	14065833	10.3906	233	14063946	14065945	6.94137	1060
3L_1	9574713	9575348	13	17.3094	521	0	0.03	9575071	9575345	14.1674	189	9574713	9575348	3.14197	330
2R_21	7710149	7710911	13	17.2589	319	0	0.03	7710149	7710388	14.1614	107	7710216	7710911	3.09755	464
3R_28	13801765	13802179	13	17.1461	159	0	0.03	13801783	13802033	14.5579	102	13801765	13802179	2.58821	199
X_1	15686660	15687070	13	16.8978	284	0	0.03	15686821	15687070	15.0529	186	15686660	15687029	1.84491	221
3R_28	25009284	25011296	13	16.7978	789	0	0.03	25009941	25010196	5.19529	141	25009284	25011296	11.6025	902
2R_21	14338080	14339877	13	16.7953	1253	0	0.03	14339646	14339877	10.5528	99	14338080	14339827	6.2425	814
2L_1	15634580	15635136	13	16.783	403	0	0.03	15634784	15635029	14.9618	205	15634580	15635136	1.82122	397
3R_28	9187420	9189726	13	16.7209	1030	0	0.03	9188693	9188945	8.70165	211	9187420	9189726	8.01929	1381
3L_1	18170411	18170645	13	16.6549	131	0	0.03	18170411	18170645	15.2986	143	18170459	18170608	1.35629	71
2L_1	2957243	2958082	13	16.6195	434	0	0.03	2957842	2958082	15.0529	107	2957243	2957884	1.56655	162
3L_1	4968174	4969305	13	16.4644	520	0	0.03	4968174	4968423	10.3819	114	4968325	4969305	6.08258	411
3R_28	25855971	25856546	13	16.3716	316	0	0.03	25856285	25856546	14.2661	145	25855971	25856313	2.10551	174
2L_1	19066720	19067637	13	16.3321	649	0	0.03	19067184	19067415	12.3965	106	19066720	19067637	3.93561	460
2R_21	10767792	10768552	13	16.264	506	0	0.03	10768039	10768271	12.3965	188	10767792	10768552	3.8675	388
2R_21	18658859	18659610	13	16.2233	504	0	0.03	18659365	18659610	13.5581	206	18658859	18659454	2.6652	297
3L_1	7459099	7460840	13	16.2045	1440	0	0.03	7460591	7460840	9.21571	183	7459099	7460648	6.98875	653
3_scaffold2	645021	645471	13	16.1959	275	0	0.03	645044	645435	14.1674	272	645021	645471	2.02851	256
3R_28	22830861	22831986	13	16.0986	694	0	0.03	22831757	22831986	9.1099	163	22830861	22831973	6.98874	487
3R_28	20021206	20022727	13	16.0723	548	0	0.03	20021206	20021445	8.65419	125	20021422	20022727	7.41814	619
3_scaffold2	457720	458389	13	16.0632	284	0	0.03	457720	457977	12.172	174	457869	458389	3.89119	246
2R_21	19813779	19815532	13	15.9557	1420	0	0.03	19815113	19815353	5.20899	114	19813779	19815532	10.7467	914
2R_21	17517290	17517608	13	15.9449	185	0	0.03	17517290	17517534	14.6064	128	17517456	17517608	1.33852	77
3R_28	7874770	7875158	13	15.9265	222	0	0.03	7874927	7875158	14.1674	161	7874770	7875015	1.75903	127
X_1	17659152	17661310	13	15.8137	1191	0	0.03	17659172	17659782	6.19825	485	17659152	17661310	9.61545	1141
2R_21	19270706	19271607	13	15.699	601	0	0.03	19271301	19271545	12.9835	132	19270706	19271607	2.71554	476
2L_1	19523517	19524186	13	15.651	456	0	0.03	19523893	19524126	13.282	105	19523517	19524186	2.36907	432
3R_28	14407106	14407435	13	15.609	184	0	0.03	14407204	14407435	14.0277	164	14407106	14407316	1.58135	107
2L_1	15431708	15432266	13	15.5826	308	0	0.03	15432015	15432266	13.2047	98	15431708	15432097	2.37795	211
2L_1	3098811	3099553	13	15.5148	319	0	0.03	3098811	3099042	13.282	107	3098995	3099553	2.23285	348
2L_2	218647	220052	13	15.4525	739	0	0.03	219665	219912	7.96918	199	218647	220052	7.4833	679
3R_28	19644040	19646346	13	15.4376	1253	0	0.03	19646094	19646346	6.19825	174	19644040	19646310	9.23936	1052
3_scaffold1	1760020	1760456	13	15.3016	165	0	0.03	1760020	1760259	12.3965	115	1760035	1760456	2.90507	200
2L_1	12173996	12174556	13	15.2057	237	0	0.03	12174100	12174329	11.7291	100	12173996	12174556	3.4766	270
3L_1	12683646	12684491	13	15.1956	282	0	0.03	12683646	12683879	12.9835	126	12683737	12684491	2.21212	348
2R_21	17898102	17898510	13	15.1948	220	0	0.03	17898262	17898510	13.806	143	17898102	17898361	1.38887	138
3L_1	16314713	16315102	13	15.1689	195	0	0.03	16314838	16315102	13.8541	203	16314713	16314878	1.31483	62
2R_21	21097696	21099523	13	15.1031	465	0	0.03	21098045	21098273	9.74011	158	21097696	21099523	5.36297	937
3L_1	14066018	14066581	13	15.0558	351	0	0.03	14066315	14066581	13.282	156	14066018	14066402	1.77384	249
3R_28	6275834	6276788	13	14.9286	695	0	0.03	6276543	6276788	11.2003	106	6275834	6276583	3.72832	358
2R_21	3249433	3252005	13	14.7997	1383	0	0.03	3251738	3251975	4.4084	192	3249433	3252005	10.3913	1166
2L_1	20912283	20912614	13	14.6603	182	0	0.03	20912360	20912614	12.8065	159	20912283	20912555	1.85379	128
3R_28	25617535	25618376	13	14.6133	394	0	0.03	25617619	25617866	11.1663	126	25617535	25618376	3.44699	419
2R_21	8852698	8853908	13	14.5689	533	0	0.03	8852698	8852926	9.75967	118	8852852	8853908	4.80921	441
2L_1	21311503	21312166	13	14.5092	356	0	0.03	21311923	21312166	12.1224	98	21311503	21311989	2.38683	195
3R_28	45994	48414	13	14.4641	2189	0	0.03	48096	48326	3.43318	113	45994	48414	11.031	958
X_1	17358668	17359030	13	14.3593	250	0	0.03	17358668	17358898	12.9882	210	17358854	17359030	1.3711	104
2L_1	20286510	20287511	13	14.3138	261	0	0.03	20286682	20286934	9.27953	110	20286510	20287511	5.03427	477
2L_1	20944804	20945237	13	14.2979	227	0	0.03	20944804	20945032	12.5418	146	20944983	20945237	1.75607	130
3R_28	25322191	25322692	13	14.2622	295	0	0.03	25322280	25322512	11.8279	186	25322191	25322692	2.43422	315
3L_1	1710263	1710929	13	14.2143	364	0	0.03	1710669	1710900	8.89874	179	1710263	1710929	5.3156	311
3L_1	22173224	22173517	13	14.2058	153	0	0.03	22173224	22173479	12.7488	127	22173329	22173517	1.45698	75
2L_1	7386598	7387175	13	14.1673	368	0	0.03	7386947	7387175	11.8012	175	7386598	7387103	2.36611	212
2L_1	21359223	21360340	13	14.099	491	0	0.03	21359223	21359469	9.21571	142	21359389	21360340	4.88324	442
2L_1	1139261	1140952	13	14.0806	1511	0	0.03	1140638	1140916	9.16182	190	1139261	1140952	4.91878	1151
2L_1	7735972	7736459	13	14.0672	271	0	0.03	7736190	7736459	12.0269	164	7735972	7736280	2.04036	160
2L_1	5950305	5951015	13	14.0093	294	0	0.03	5950305	5950588	11.7291	128	5950491	5951015	2.28023	275
2R_21	20388521	20389333	13	13.9864	516	0	0.03	20388825	20389080	9.21571	99	20388521	20389333	4.77071	303
3L_1	2430938	2432641	13	13.9298	972	0	0.03	2431744	2431972	4.28175	112	2430938	2432641	9.64802	748
2L_1	1102744	1103164	13	13.8621	196	0	0.03	1102744	1103164	12.2482	104	1102912	1103139	1.61393	120
3R_28	14424064	14425792	13	13.8365	828	0	0.03	14424895	14425137	5.19529	107	14424064	14425792	8.64117	887
3L_1	5945910	5946291	13	13.809	143	0	0.03	5945910	5946149	12.2158	101	5945949	5946291	1.5932	146
2R_21	2415571	2416410	13	13.7992	547	0	0.03	2415902	2416163	7.67812	113	2415571	2416410	6.12108	468
Y_Contig26	110241	110628	13	13.738	235	0	0.03	110241	110628	11.511	216	110272	110624	2.22692	224
2L_2	1945815	1946169	13	13.6372	134	0	0.03	1945815	1946098	11.8989	88	1945858	1946169	1.7383	137
2L_1	10983572	10984049	13	13.6328	207	0	0.03	10983572	10983826	11.2431	139	10983647	10984049	2.3898	200
3R_28	20336595	20337889	13	13.6141	653	0	0.03	20337068	20337299	7.07547	163	20336595	20337889	6.53862	647
3L_1	11897845	11899216	13	13.4925	779	0	0.03	11898152	11898404	6.13357	105	11897845	11899216	7.35892	702
3R_28	9558376	9558888	13	13.4832	211	0	0.03	9558376	9558619	11.049	135	9558388	9558888	2.43422	276
2L_1	9622006	9623557	13	13.4518	1161	0	0.03	9622927	9623159	4.40497	113	9622006	9623557	9.04687	824
X_1	18680419	18680906	13	13.4477	199	0	0.03	18680443	18680686	11.511	141	18680419	18680906	1.93671	234
3R_28	22757258	22757745	13	13.4409	218	0	0.03	22757258	22757523	11.5338	108	22757426	22757745	1.9071	161
2R_21	12138273	12138970	13	13.4389	535	0	0.03	12138733	12138970	11.511	120	12138273	12138940	1.92783	491
3R_28	18806276	18807209	13	13.3989	506	0	0.03	18806962	18807207	9.49884	102	18806276	18807209	3.90007	491
3L_1	22589569	22590748	13	13.3565	411	0	0.03	22589984	22590234	8.7487	144	22589569	22590748	4.60783	539
Y_Contig20	239520	239896	13	13.2908	202	0	0.03	239646	239896	11.511	125	239520	239774	1.77976	154
3L_1	22467515	22468202	13	13.1704	477	0	0.03	22467948	22468202	10.6888	207	22467515	22468078	2.4816	314
3R_28	19909170	19911069	13	13.11	823	0	0.03	19910093	19910353	7.08372	168	19909170	19911069	6.02631	785
2R_21	15881906	15882630	13	13.0738	415	0	0.03	15882346	15882574	10.8913	105	15881906	15882630	2.1825	286
3L_4	1387966	1388890	13	13.0298	571	0	0.03	1388644	1388890	7.88601	199	1387966	1388816	5.14383	490
3L_1	8561369	8561669	13	12.9541	156	0	0.03	8561422	8561669	11.2602	143	8561369	8561617	1.69388	116
3R_28	26018434	26019366	13	12.9295	632	0	0.03	26018891	26019138	4.84505	114	26018434	26019366	8.08443	443
Contig150	100972	101293	13	12.8584	171	0	0.03	101052	101290	9.74011	113	100972	101293	3.11828	149
3R_28	711960	713534	13	12.8494	547	0	0.03	712735	712977	5.31279	103	711960	713534	7.53659	792
3R_3	8446	9623	13	12.8241	535	0	0.03	8446	8820	5.77609	240	8635	9623	7.04797	531
2R_21	11419467	11420136	13	12.7084	280	0	0.03	11419467	11419741	10.6888	111	11419628	11420136	2.01963	288
3R_28	24139925	24140691	13	12.6926	469	0	0.03	24140451	24140691	10.2762	192	24139925	24140484	2.41645	220
3R_28	11863387	11863855	13	12.6235	293	0	0.03	11863598	11863855	10.5802	207	11863387	11863716	2.04332	168
3L_1	21974260	21975017	13	12.4663	436	0	0.03	21974789	21975017	8.8031	170	21974260	21975005	3.66317	383
3R_28	6008316	6008833	13	12.4226	267	0	0.03	6008472	6008744	10.0535	107	6008316	6008833	2.36907	271
2L_1	4621971	4622652	13	12.3096	341	0	0.03	4621971	4622245	9.96723	196	4622238	4622652	2.34241	219
3R_28	4050618	4051371	13	12.2967	195	0	0.03	4050618	4050853	8.13306	97	4050688	4051371	4.16364	351
3R_28	9919093	9919586	13	12.2222	195	0	0.03	9919093	9919332	10.5491	105	9919220	9919586	1.67315	158
2L_1	3597	3834	13	12.0717	118	0	0.03	3597	3834	10.6888	118	3656	3785	1.38294	59
X_1	3938480	3938894	13	11.8841	169	0	0.03	3938630	3938894	10.6256	120	3938480	3938635	1.25857	68
3R_5	87784	88014	13	11.8427	72	0	0.03	87784	88012	10.6256	90	87793	88014	1.21711	45
3R_28	26842423	26844575	13	11.7693	339	0	0.03	26842423	26842679	5.25734	109	26842622	26844575	6.51196	1037
2R_21	12973734	12974575	13	11.7604	355	0	0.03	12974112	12974362	5.25734	107	12973734	12974575	6.50309	428
2R_21	17045540	17046255	13	11.736	305	0	0.03	17045540	17045789	8.85465	139	17045663	17046255	2.88138	349
3L_1	9620479	9621510	13	11.7167	656	0	0.03	9620901	9621150	7.06444	105	9620479	9621510	4.65226	496
3R_28	4578468	4579113	13	11.5107	286	0	0.03	4578468	4578701	9.21571	166	4578553	4579113	2.29503	321
2R_21	18349916	18350158	13	11.4838	103	0	0.03	18349925	18350158	10.0535	101	18349916	18350118	1.43032	96
3L_1	3107938	3108189	13	11.426	147	0	0.03	3107938	3108189	10.0193	131	3107990	3108189	1.40663	111
2L_1	20595640	20596764	13	11.4079	560	0	0.03	20596465	20596703	5.17724	106	20595640	20596764	6.23065	590
2L_1	1593111	1593533	13	11.3769	246	0	0.03	1593302	1593533	9.16182	129	1593111	1593465	2.21508	173
X_1	10988351	10989066	13	11.2898	345	0	0.03	10988798	10989039	7.76586	101	10988351	10989066	3.52398	356
Y_Contig127	617	865	13	11.215	115	0	0.03	617	862	8.85482	127	662	865	2.36018	58
2L_1	11491139	11491669	13	11.2029	262	0	0.03	11491235	11491481	7.64931	89	11491139	11491669	3.5536	259
3R_28	27758590	27759052	13	11.1618	238	0	0.03	27758799	27759052	9.49161	148	27758590	27758844	1.67019	120
3L_1	18717911	18718532	13	11.1159	269	0	0.03	18718097	18718354	8.43593	92	18717911	18718532	2.68001	261
3L_1	10942411	10942985	13	11.1114	223	0	0.03	10942441	10942690	8.76902	145	10942411	10942985	2.34241	271
3L_1	8880590	8881145	13	11.0909	306	0	0.03	8880590	8880849	8.92613	211	8880797	8881145	2.16473	195
2R_16	319789	320276	13	11.0907	309	0	0.03	320010	320276	8.69497	117	319789	320252	2.39572	280
3_scaffold1	2551078	2551543	13	11.0682	184	0	0.03	2551118	2551368	8.15718	97	2551078	2551543	2.91099	231
3R_28	23290769	23291174	13	10.9009	275	0	0.03	23290935	23291174	8.85465	196	23290769	23291164	2.04628	189
2L_1	7536668	7537164	13	10.898	260	0	0.03	7536907	7537164	9.20412	142	7536668	7536977	1.69388	140
3L_1	13222104	13222571	13	10.8965	280	0	0.03	13222321	13222555	8.62216	100	13222104	13222571	2.2743	244
X_1	15710511	15711551	13	10.8554	837	0	0.03	15711305	15711551	5.83596	172	15710511	15711391	5.01945	462
2R_21	15839182	15839751	13	10.8506	340	0	0.03	15839502	15839751	8.85465	141	15839182	15839600	1.99594	220
2L_1	8838329	8839320	13	10.8491	402	0	0.03	8838329	8838558	7.93512	118	8838488	8839320	2.91395	527
2L_1	14591592	14591931	13	10.812	185	0	0.03	14591592	14591821	8.94637	178	14591616	14591931	1.86564	169
3L_1	6134221	6135320	13	10.7815	741	0	0.03	6134826	6135057	6.06117	164	6134221	6135320	4.72037	439
2R_21	14905664	14905940	13	10.7225	118	0	0.03	14905705	14905940	9.36321	99	14905664	14905881	1.35925	96
Contig142	53656	54595	13	10.5719	392	0	0.03	53978	54595	7.08372	39	53656	54192	3.48821	423
2R_21	4480199	4480899	13	10.5389	359	0	0.03	4480276	4480766	8.07508	153	4480199	4480899	2.46383	488
2R_21	10998566	10999474	13	10.5175	583	0	0.03	10998888	10999121	6.7892	105	10998566	10999474	3.72831	422
3R_28	27270758	27272109	13	10.5153	1131	0	0.03	27271857	27272109	3.52947	113	27270758	27272008	6.98579	588
2L_1	1312755	1313556	13	10.5085	366	0	0.03	1312755	1312995	7.79294	163	1312929	1313556	2.71554	396
X_1	17888898	17889219	13	10.4449	162	0	0.03	17888898	17889128	8.85465	133	17888957	17889219	1.59024	133
2L_1	14778627	14779351	13	10.3748	338	0	0.03	14778627	14778871	7.75995	172	14778766	14779351	2.61486	365
2R_20	887432	887899	13	10.3679	239	0	0.03	887499	887741	8.37791	149	887432	887899	1.99002	263
3R_28	19549314	19550130	13	10.2653	352	0	0.03	19549314	19549561	5.13034	118	19549496	19550130	5.13495	343
Contig92	4906	5278	13	10.2158	242	0	0.03	4974	5275	4.28229	207	4906	5278	5.93356	170
X_1	12796173	12797759	13	10.209	1266	0	0.03	12797487	12797725	4.38112	104	12796173	12797759	5.8279	592
2L_1	10205228	10205759	13	10.0214	225	0	0.03	10205287	10205520	7.08372	100	10205228	10205759	2.93764	292
Y_Contig26	106353	107172	13	10.0154	498	0	0.03	106782	107022	7.08372	103	106353	107172	2.93172	465
3L_1	23517991	23519035	13	9.91891	435	0	0.03	23517991	23518235	4.30126	113	23518021	23519035	5.61765	497
3L_1	2414032	2414450	13	9.9131	172	0	0.03	2414032	2414286	7.72467	110	2414068	2414450	2.18843	199
3R_28	7427143	7428102	13	9.88037	548	0	0.03	7427836	7428102	5.02675	117	7427143	7428080	4.85362	513
2R_21	4477622	4477923	13	9.8393	185	0	0.03	4477648	4477892	7.70714	195	4477622	4477923	2.13216	150
3R_28	13625062	13625776	13	9.75218	417	0	0.03	13625545	13625776	5.29833	106	13625062	13625713	4.45385	315
3R_28	10714839	10715510	13	9.73219	203	0	0.03	10714927	10715510	7.06995	84	10714839	10715323	2.66224	234
X_1	5211224	5211821	13	9.6986	378	0	0.03	5211578	5211821	7.96918	139	5211224	5211671	1.72942	263
3L_1	12335037	12335791	13	9.64131	569	0	0.03	12335550	12335788	6.67405	154	12335037	12335791	2.96726	471
3R_28	12293228	12294423	13	9.4791	435	0	0.03	12293445	12293679	4.34415	105	12293228	12294423	5.13495	538
X_1	9279487	9280797	13	9.31055	590	0	0.03	9280426	9280657	4.42732	100	9279487	9280797	4.88323	637
3L_1	8237230	8237706	13	9.23079	277	0	0.03	8237320	8237706	6.69885	265	8237230	8237633	2.53194	199
2R_21	826915	827392	13	9.18331	322	0	0.03	827138	827374	7.08372	126	826915	827392	2.09959	296
X_1	386907	387509	13	9.17146	352	0	0.03	387273	387509	7.08372	150	386907	387290	2.08774	189
X_1	17534904	17535254	13	9.167	236	0	0.03	17534904	17535141	7.79294	193	17535114	17535254	1.37406	70
2R_21	11735666	11736250	13	9.16291	366	0	0.03	11736020	11736250	7.30319	111	11735666	11736107	1.85972	268
2L_1	4379272	4379622	13	9.1232	227	0	0.03	4379355	4379608	7.02065	213	4379272	4379622	2.10255	158
2L_1	18313775	18314353	13	9.07911	407	0	0.03	18314119	18314353	4.39131	113	18313775	18314350	4.6878	300
3L_1	12737160	12737741	13	9.06155	353	0	0.03	12737426	12737697	6.88201	110	12737160	12737741	2.17954	331
3R_5	62493	63055	13	8.87533	411	0	0.03	62825	63055	7.08372	176	62493	63006	1.79161	315
2L_1	14799276	14800168	13	8.77113	474	0	0.03	14799937	14800168	4.24325	121	14799276	14800135	4.52788	387
2L_1	2832597	2833407	13	8.67709	178	0	0.03	2832666	2832914	4.98727	103	2832597	2833407	3.68982	349
2R_21	15787478	15788044	13	8.65333	366	0	0.03	15787800	15788044	6.69885	177	15787478	15787887	1.95448	233
2R_21	14889391	14890961	13	8.65019	534	0	0.03	14889835	14890105	4.42732	114	14889391	14890961	4.22287	856
3L_1	12195156	12195781	13	8.49057	362	0	0.03	12195416	12195644	5.68026	135	12195156	12195781	2.81031	330
3R_5	61573	61841	13	8.38078	160	0	0.03	61573	61805	7.08372	113	61705	61841	1.29706	75
3L_1	13310154	13311410	13	8.36839	399	0	0.03	13310154	13310400	4.20772	145	13310304	13311410	4.16067	729
2L_1	1600169	1600617	13	8.32471	248	0	0.03	1600369	1600617	5.97637	119	1600169	1600539	2.34834	178
2L_2	121758	122655	13	8.24155	574	0	0.03	122400	122655	5.31279	104	121758	122576	2.92876	402
3_scaffold1	1809635	1810358	13	8.2119	170	0	0.03	1809720	1809970	4.42732	103	1809635	1810358	3.78458	290
3L_1	21345650	21346578	13	8.20897	528	0	0.03	21346062	21346578	5.31279	433	21345650	21346136	2.89618	211
2R_21	14242072	14242898	13	8.20693	520	0	0.03	14242662	14242898	5.31075	166	14242072	14242716	2.89618	285
3R_5	102194	102428	13	8.20307	122	0	0.03	102194	102428	6.19825	157	102199	102385	2.00482	83
2L_1	16686269	16686758	13	8.14298	309	0	0.03	16686458	16686688	5.22903	168	16686269	16686758	2.91395	262
2L_1	7169211	7169656	13	8.07386	231	0	0.03	7169211	7169458	6.54877	126	7169423	7169656	1.52509	124
3L_1	19699725	19700628	13	7.9365	697	0	0.03	19700298	19700547	4.42732	99	19699725	19700628	3.50918	423
2R_20	1057953	1058355	13	7.88655	190	0	0.03	1058014	1058259	5.08809	122	1057953	1058355	2.79846	198
3R_28	17128237	17128509	13	7.73957	134	0	0.03	17128263	17128509	6.10788	113	17128237	17128466	1.63169	129
3L_1	10025308	10025723	13	7.67165	197	0	0.03	10025308	10025539	5.08048	191	10025309	10025723	2.59117	202
2R_21	3739668	3740403	13	7.65962	388	0	0.03	3740168	3740403	6.10788	100	3739668	3740220	1.55174	176
2R_21	10427355	10427904	13	7.61864	298	0	0.03	10427676	10427904	5.50721	112	10427355	10427901	2.11143	163
2L_1	1474325	1474620	13	7.60321	124	0	0.03	1474384	1474620	6.16696	104	1474325	1474500	1.43625	86
2L_1	19283168	19283636	13	7.60039	216	0	0.03	19283168	19283407	6.10788	101	19283360	19283636	1.49251	139
2L_1	19358803	19359278	13	7.57004	255	0	0.03	19358803	19359053	6.03015	147	19359043	19359278	1.53989	124
2R_21	6846366	6846769	13	7.51155	183	0	0.03	6846532	6846769	6.10788	108	6846366	6846541	1.40367	92
3L_1	19264015	19264536	13	7.48381	258	0	0.03	19264131	19264376	5.08809	109	19264015	19264536	2.39572	291
Y_scaffold4	15787	16073	13	7.38998	165	0	0.03	15838	16073	5.69314	121	15787	16059	1.69684	159
3L_1	10037634	10038019	13	7.35006	193	0	0.03	10037775	10038019	6.02634	101	10037634	10037861	1.32372	144
3L_1	4573253	4573836	13	7.1962	254	0	0.03	4573253	4573489	5.31279	110	4573428	4573836	1.88341	224
3R_28	27195454	27196064	13	7.18036	298	0	0.03	27195454	27195698	5.50721	131	27195544	27196064	1.67315	375
2R_21	3364628	3365086	13	7.14595	173	0	0.03	3364726	3364978	4.34749	103	3364628	3365086	2.79846	256
Contig79	69409	69819	13	7.09844	183	0	0.03	69409	69643	4.42732	113	69412	69819	2.67112	155
2R_21	17076810	17077571	13	7.05362	423	0	0.03	17077274	17077571	4.58091	113	17076810	17077338	2.47271	270
2L_1	19557892	19558276	13	6.73175	191	0	0.03	19557892	19558130	5.06156	143	19557988	19558276	1.67019	144
X_1	14205861	14206296	13	6.72535	253	0	0.03	14205861	14206105	5.31279	197	14205935	14206296	1.41256	236
3L_1	16620087	16620799	13	6.52691	307	0	0.03	16620265	16620524	4.42732	150	16620087	16620799	2.09959	287
2L_1	12021334	12021939	13	6.45903	211	0	0.03	12021456	12021701	4.32095	114	12021334	12021939	2.13808	187
3R_4	413	832	13	6.01585	262	0	0.03	441	700	3.47799	225	413	832	2.53786	168
X_1	639840	640178	13	5.99979	160	0	0.03	639840	640079	4.42732	110	639883	640178	1.57247	168
2R_21	18318942	18319673	13	5.94317	235	0	0.03	18318942	18319211	3.52672	113	18319068	18319673	2.41645	231
3R_28	11080808	11081076	13	5.61237	141	0	0.03	11080842	11081076	4.12578	113	11080808	11081044	1.48659	136
3R_5	86545	86977	13	5.3499	189	0	0.03	86726	86977	3.46353	64	86545	86830	1.88637	134
Contig79	58211	58540	13	3.48048	215	0	0.03	58211	58464	2.06238	233	58259	58540	1.4181	150

## Sheet: R1_R3
Table S5. IDR tests between different replicates from OreR ChIP-seq.
Chrom	chromStart	chromEnd	score(log2(-125IDR))	signalValue	summit	localIDR(-log10(Local IDR value))	globalIDR(-log10(Local IDR value))	rep1_chromStart	rep1_chromEnd	rep1_signalValue	rep1_summit	rep2_chromStart	rep2_chromEnd	rep2_signalValue	rep2_summit
Contig119	37070	47608	1000	3805.85	4675	3.37	3.37	37070	47608	2906.76	2409	37331	47608	899.093	5324
Contig119	57171	62158	1000	1787.07	3392	3.36	3.36	57171	62101	1470.14	2478	57296	62158	316.928	2190
Y_Contig26	116582	123422	1000	1299.72	4077	3.21	3.29	116582	123422	1138.92	3637	116636	123367	160.795	1573
Y_Contig26	125547	130868	1000	1182.67	4378	3.25	3.31	125979	130866	915.092	2495	125547	130868	267.58	2193
Contig79	8159	14509	1000	1154.87	5917	3.28	3.33	8181	14323	936.432	2905	8159	14509	218.435	3312
Contig119	55543	56826	1000	835.272	664	2.59	2.91	55543	56826	785.111	711	55585	56641	50.1608	578
Contig119	63564	66624	1000	831.738	1535	3.18	3.27	63564	66392	635.662	1578	63850	66624	196.076	1420
3R_5	56160	59406	1000	599.9	2074	2.39	2.76	56160	59406	557.368	1618	57190	59361	42.5324	1089
3R_5	19104	22248	116	545.235	754	0	0.28	19104	22248	536.877	1535	19173	20534	8.35794	579
Contig79	25552	28097	1000	540.997	1014	2.62	2.95	25552	28097	492.601	1466	25622	28090	48.3958	1416
Contig79	38360	41428	1000	535.759	1789	2.98	3.22	38360	41273	418.234	1606	38387	41428	117.525	1549
tig00057289	5855	8348	1000	495.856	1498	2.9	3.13	6056	8104	396.76	795	5855	8348	99.0961	1091
Contig79	41721	44863	1000	483.875	1251	2.91	3.16	41721	44863	398.554	1735	41972	44849	85.3202	1350
Y_Contig26	97333	102435	1000	471.502	1365	2.81	3.08	97344	102435	383.406	864	97333	101961	88.0952	2386
3R_5	51337	53286	883	450.857	919	1.23	2.13	51337	53166	432.005	1059	52300	53286	18.8516	438
3R_5	66950	69895	1000	406.861	278	2.75	3.04	66950	69804	336.477	675	66951	69895	70.3843	1466
3R_5	38249	40639	53	393.773	1169	0	0.13	38249	40639	389.064	1201	39059	40566	4.70892	221
Contig119	31519	34245	1000	387.354	1461	2.68	3	31683	34198	321.919	1108	31519	34245	65.4351	1597
Contig119	67505	69248	1000	352.866	451	2.46	2.79	67505	69248	308.754	909	67549	69107	44.1119	946
Contig119	34698	36605	1000	335.451	1386	2.59	2.88	34698	36322	229.91	979	34927	36605	105.541	898
Contig119	50034	51743	1000	302.924	862	2.57	2.85	50034	51185	222.924	572	50034	51743	79.9998	761
Y_Contig26	111157	114475	1000	267.807	2021	2.51	2.82	111157	114475	206.313	1784	111589	114257	61.4934	1425
Contig79	22885	24932	772	220.74	1324	0.87	1.86	23317	24907	204.178	762	22885	24932	16.562	456
Contig119	52397	53643	966	200.649	350	1.72	2.33	52397	53643	180.579	207	52470	53473	20.0702	373
Contig79	5619	7628	1000	188.359	1709	2.18	2.7	5619	7594	154.21	1050	5647	7628	34.1493	1024
3R_5	53672	54406	1000	156.373	373	2.15	2.65	53819	54265	99.4577	257	53672	54406	56.9155	343
3R_5	47206	48175	1000	141.354	487	1.84	2.56	47245	47950	75.2645	285	47206	48175	66.0891	481
Y_Contig70	7606	8623	61	137.909	351	0	0.15	7606	8623	133.154	589	7835	8288	4.75474	234
Contig79	19100	19589	50	103.48	232	0	0.12	19100	19589	99.6972	255	19121	19522	3.78258	188
Contig79	46149	48585	704	102.019	954	0.69	1.7	46149	48585	86.2809	1290	46852	48252	15.7386	871
Contig79	34493	35515	839	101.612	578	1.19	2.02	34493	35261	48.4262	343	34642	35515	53.1859	431
3R_5	45900	46995	1000	99.0965	729	1.75	2.46	45900	46995	73.8606	596	46020	46879	25.2359	627
Contig79	16650	17569	966	96.4743	472	1.72	2.33	16650	17327	54.7952	297	16686	17569	41.6791	437
Contig79	28468	29364	625	87.1427	427	0.44	1.51	28738	29093	40.6205	154	28468	29364	46.5222	430
3R_5	54660	55660	23	82.5965	373	0	0.06	54660	55619	79.562	516	55153	55660	3.0345	278
tig00057289	10365	15388	939	80.9619	3672	1.6	2.26	10365	15238	53.1279	557	10498	15388	27.834	2187
Y_Contig26	102788	103839	385	63.2207	533	0	0.93	102791	103740	53.1279	469	102788	103839	10.0928	263
Y_Contig26	124537	125020	479	59.6461	312	0.1	1.16	124549	125001	47.5737	302	124537	125020	12.0724	311
3L_1	14047845	14049901	95	54.4418	1288	0	0.23	14049430	14049901	48.7845	233	14047845	14049669	5.65734	868
4_2	1303574	1305608	551	51.7207	1033	0.27	1.33	1303741	1304936	34.6811	227	1303574	1305608	17.0396	1122
3L_1	22223967	22224526	23	49.2451	335	0	0.06	22224285	22224526	46.9296	95	22223967	22224464	2.3155	258
2R_21	18962906	18964349	94	48.6663	455	0	0.23	18963022	18963658	43.3878	306	18962906	18964349	5.27852	732
3R_28	27177452	27180736	429	45.8207	1148	0.08	1.03	27178949	27179507	31.9631	288	27177452	27180736	13.8577	1871
3L_1	7282910	7283674	23	45.7657	216	0	0.06	7282910	7283165	43.0015	98	7283033	7283674	2.76419	211
2R_21	20131035	20133299	167	44.9508	526	0	0.4	20131172	20131503	38.075	121	20131035	20133299	6.8758	1055
2R_21	16013796	16014341	52	43.738	309	0	0.13	16014091	16014341	40.7314	130	16013796	16014193	3.00664	193
3R_28	4490850	4492045	23	41.6066	705	0	0.06	4491605	4492045	38.9467	254	4490850	4491800	2.65995	269
Contig119	29614	30097	252	40.5694	254	0	0.61	29749	30097	32.7087	187	29614	30057	7.86072	187
2R_21	12545372	12547172	124	37.5892	736	0	0.3	12545372	12545613	31.9506	173	12545555	12547172	5.63852	704
2L_1	5039938	5046281	81	37.107	3946	0	0.2	5045862	5046109	12.3965	110	5039938	5046281	24.7105	3037
Y_Contig26	106412	107768	351	36.9202	1163	0	0.85	106782	107653	25.6785	123	106412	107768	11.2417	813
tig00022795	13559	15013	130	35.2429	1031	0	0.31	13559	15013	29.2386	357	13727	14913	6.00431	553
3R_28	11257192	11258224	53	34.9216	795	0	0.13	11257983	11258224	32.0376	194	11257192	11258035	2.88392	606
3R_28	18774119	18775494	76	34.2434	387	0	0.19	18774659	18774893	29.9305	104	18774119	18775494	4.31285	432
X_1	107851	108269	23	33.805	248	0	0.06	107851	108269	31.8685	193	107861	108218	1.93644	181
2R_21	3115801	3117614	209	33.7403	952	0	0.5	3117374	3117614	26.5639	144	3115801	3117517	7.1763	852
Y_Contig26	10552	11524	179	33.4574	335	0	0.43	10552	11149	26.5639	332	10657	11524	6.89349	233
3R_28	19010335	19011192	23	33.4235	311	0	0.06	19010597	19011192	31.1256	301	19010335	19010787	2.29783	230
2R_21	17876157	17883962	52	32.3676	4121	0	0.13	17882373	17882603	8.85465	98	17876157	17883962	23.513	3796
3L_1	9045142	9046448	140	32.2333	520	0	0.34	9045818	9046068	25.9585	156	9045142	9046448	6.27484	680
3_scaffold1	2791976	2794391	282	32.0045	2015	0	0.68	2792720	2793936	23.5698	301	2791976	2794391	8.43465	1226
2L_1	17566182	17566733	23	31.5507	188	0	0.06	17566182	17566427	29.7456	104	17566329	17566733	1.80508	126
2L_1	3553023	3553991	50	30.9737	699	0	0.12	3553747	3553991	28.4013	123	3553023	3553764	2.57242	551
3L_1	830761	837643	23	29.9186	5283	0	0.06	835064	835321	6.19825	141	830761	837643	23.7203	3925
Y_Contig26	86526	87141	239	29.7018	232	0	0.58	86581	87016	22.1366	162	86526	87141	7.56516	248
3R_28	14596366	14601554	23	29.5297	1315	0	0.06	14597510	14597750	7.96918	182	14596366	14601554	21.5605	2668
2R_21	3612773	3614652	301	28.7953	995	0	0.73	3614395	3614652	19.4802	141	3612773	3614596	9.31505	871
3L_1	5668509	5670709	324	28.663	947	0	0.78	5668770	5669045	18.4721	112	5668509	5670709	10.1908	1110
X_1	14198842	14205205	23	28.2928	2917	0	0.06	14200630	14200891	6.19825	113	14198842	14205205	22.0945	3231
2R_21	8589717	8590471	75	27.8572	222	0	0.18	8589717	8589949	23.7565	96	8589907	8590471	4.10074	288
3R_28	10266536	10269045	266	27.5936	998	0	0.64	10266536	10266789	17.5936	107	10266725	10269045	10	1333
3L_1	15988228	15993077	23	27.0406	2543	0	0.06	15991175	15991441	7.96918	130	15988228	15993077	19.0714	2516
3R_28	25414169	25416202	200	26.7529	1554	0	0.48	25415885	25416139	19.2692	100	25414169	25416202	7.48367	732
Contig79	30820	31450	218	26.4427	416	0	0.53	31028	31413	18.5948	245	30820	31450	7.84797	380
2L_1	6423460	6425916	173	26.3551	767	0	0.42	6423460	6423714	19.2692	101	6423466	6425916	7.08589	770
2L_1	9289549	9295135	54	26.2523	2302	0	0.13	9293496	9293726	8.85465	141	9289549	9295135	17.3977	3075
3L_1	2370453	2373351	192	26.166	1199	0	0.46	2370827	2371058	18.6637	174	2370453	2373351	7.5023	1370
3R_28	24031239	24032216	77	25.7831	430	0	0.19	24031779	24032010	21.6471	109	24031239	24032216	4.13609	517
2R_21	20835360	20837768	228	25.7483	1088	0	0.55	20835360	20835595	15.9384	178	20835516	20837768	9.80997	1047
2L_1	3096127	3099535	152	25.5135	1499	0	0.37	3098811	3099042	13.282	107	3096127	3099535	12.2315	1627
3L_1	12564380	12565013	65	25.3393	376	0	0.16	12564587	12564821	21.6115	108	12564380	12565013	3.72777	314
X_1	14918202	14919287	62	24.7686	392	0	0.15	14918284	14918867	21.3572	314	14918202	14919287	3.41139	555
3R_28	4244568	4246228	185	24.5127	858	0	0.45	4244630	4244865	16.8238	207	4244568	4246228	7.68888	893
2L_2	504357	505273	23	24.2653	260	0	0.06	504357	504632	21.9226	109	504537	505273	2.34277	232
3R_28	10502921	10506644	58	24.1545	971	0	0.14	10503918	10504194	8.85465	150	10502921	10506644	15.2999	1761
3R_28	11109954	11113634	23	24.0186	1321	0	0.06	11112232	11112463	7.96918	144	11109954	11113634	16.0495	1760
3R_28	4237586	4241491	109	23.8594	3266	0	0.26	4240952	4241180	11.7291	154	4237586	4241491	12.1304	2071
2R_21	3867634	3872262	23	23.8418	3280	0	0.06	3871583	3871812	6.19825	172	3867634	3872262	17.6436	2207
2R_21	4709906	4710456	23	23.8396	243	0	0.06	4709906	4710155	21.9334	122	4710111	4710456	1.90618	159
2R_21	2854801	2855920	63	23.725	918	0	0.15	2855692	2855920	20.2867	96	2854801	2855833	3.43834	523
3R_28	25846383	25847183	23	23.6739	398	0	0.06	25846944	25847183	21.7826	120	25846383	25847010	1.89129	116
2L_1	5885355	5887155	133	23.6336	816	0	0.32	5885851	5886082	17.35	100	5885355	5887155	6.2836	961
2R_18	144187	147021	144	23.3122	535	0	0.35	144626	144872	13.2458	195	144187	147021	10.0664	1451
3R_28	7924876	7926288	148	23.0017	1088	0	0.36	7925692	7925925	15.5673	116	7924876	7926288	7.43443	702
3R_28	18066422	18069730	121	22.839	871	0	0.29	18067136	18067399	11.9347	102	18066422	18069730	10.9042	1382
4_2	1307501	1308452	162	22.7707	375	0	0.39	1307520	1308422	14.0467	583	1307501	1308452	8.72398	340
3L_1	655016	656929	157	22.6501	977	0	0.38	655612	655853	13.282	192	655016	656929	9.36808	924
2L_1	9600694	9604919	23	22.6155	2318	0	0.06	9603131	9603370	4.42732	121	9600694	9604919	18.1882	2228
3R_28	3348639	3349658	83	22.4361	458	0	0.2	3349166	3349397	18.1757	126	3348639	3349658	4.26035	547
2R_21	18480997	18482516	89	22.0328	1116	0	0.22	18482257	18482516	17.5936	134	18480997	18482266	4.43913	601
3R_28	21278488	21279035	23	21.9992	292	0	0.06	21278718	21278966	20.2786	97	21278488	21279035	1.72057	258
Y_scaffold4	17170	18286	101	21.8925	708	0	0.24	17170	18263	17.1797	493	17301	18286	4.71285	476
2R_21	8321824	8322783	97	21.8172	482	0	0.23	8321913	8322165	17.114	105	8321824	8322783	4.70318	476
3R_28	25312628	25313971	118	21.7713	341	0	0.29	25313003	25313238	15.9384	123	25312628	25313971	5.83294	741
2R_21	4618573	4619552	80	21.4603	536	0	0.19	4619322	4619552	17.2181	165	4618573	4619468	4.24215	455
3_scaffold2	645044	647318	137	21.3261	1093	0	0.33	645044	645435	14.1674	272	645098	647318	7.15862	942
3R_28	19641720	19646346	23	20.9994	3572	0	0.06	19646094	19646346	6.19825	174	19641720	19646194	14.8011	2316
3L_1	2980325	2981635	127	20.9284	1106	0	0.31	2981352	2981587	14.1674	99	2980325	2981635	6.76098	574
Y_Contig70	14915	15445	104	20.7377	278	0	0.25	15069	15319	11.511	135	14915	15445	9.22667	267
2R_21	12092264	12092866	55	20.3606	325	0	0.13	12092575	12092866	17.7093	153	12092264	12092670	2.65134	186
2L_1	15698323	15699883	113	20.1783	546	0	0.27	15698323	15698551	14.1306	145	15698431	15699883	6.04771	784
3R_28	7597538	7601610	23	19.7386	1889	0	0.06	7599813	7600059	7.08372	179	7597538	7601610	12.6549	1927
3L_1	4903715	4905401	92	19.7211	1211	0	0.22	4905156	4905401	15.0724	126	4903715	4905161	4.64869	564
3L_1	21336640	21339889	23	19.7024	1777	0	0.06	21338490	21338719	6.19825	119	21336640	21339889	13.5042	1698
3R_28	9042185	9043180	72	19.559	175	0	0.18	9042185	9042416	15.7234	104	9042238	9043180	3.83561	333
3L_1	13306272	13306931	23	19.5407	296	0	0.06	13306272	13306505	18.0242	93	13306483	13306931	1.51644	288
Contig119	30614	31113	111	19.4842	290	0	0.27	30749	31096	13.0888	179	30614	31113	6.3954	267
2R_21	6491102	6491539	23	19.3619	154	0	0.06	6491144	6491388	17.4554	115	6491102	6491539	1.90642	152
3R_28	17006699	17009888	82	19.2877	1705	0	0.2	17008476	17008709	9.63846	101	17006699	17009888	9.64923	1653
2L_1	2055267	2055796	23	19.0912	292	0	0.06	2055568	2055796	17.0408	119	2055267	2055795	2.05037	164
2R_21	16664161	16665973	107	19.0602	1460	0	0.26	16665738	16665973	12.3965	108	16664161	16665808	6.66371	668
3L_1	6123351	6124426	99	18.9492	531	0	0.24	6123975	6124222	13.6192	203	6123351	6124426	5.32996	569
2R_21	7590165	7592644	69	18.9297	988	0	0.17	7591316	7591565	8.85465	97	7590165	7592644	10.0751	1274
3R_28	25320944	25322615	102	18.8628	1504	0	0.25	25322280	25322512	11.8279	186	25320944	25322615	7.03489	842
Y_Contig70	12817	13423	85	18.551	325	0	0.21	12934	13323	14.1674	208	12817	13423	4.38355	325
2R_21	5110865	5113357	56	18.4685	1850	0	0.14	5112751	5112982	7.96918	100	5110865	5113357	10.4993	1216
3L_1	15624337	15625092	54	18.4205	293	0	0.13	15624337	15624581	15.8456	112	15624511	15625092	2.57497	301
2R_21	14063969	14065976	90	18.2766	1500	0	0.22	14065586	14065833	10.3906	233	14063969	14065976	7.88605	943
3_scaffold1	2088538	2090745	70	18.2758	1275	0	0.17	2090477	2090745	8.85465	106	2088538	2090673	9.42111	1380
3L_1	9574689	9575345	68	17.978	551	0	0.16	9575071	9575345	14.1674	189	9574689	9575343	3.81053	329
2L_1	10498330	10500089	87	17.7587	749	0	0.21	10498819	10499089	11.0906	127	10498330	10500089	6.66809	844
2R_21	825071	827374	50	17.7068	1442	0	0.12	827138	827374	7.08372	126	825071	827368	10.623	1115
2R_21	4970958	4972518	86	17.5384	597	0	0.21	4971749	4972001	11.511	144	4970958	4972518	6.02738	801
3R_28	13801783	13802179	57	17.4744	155	0	0.14	13801783	13802033	14.5579	102	13801805	13802179	2.91648	186
3L_1	4892937	4894634	69	17.392	816	0	0.17	4893560	4894424	8.85465	490	4892937	4894634	8.53732	1039
2R_21	10187924	10190283	71	17.3389	1210	0	0.17	10190018	10190283	8.85465	115	10187924	10190239	8.48429	1063
X_1	17412514	17413019	23	17.3004	216	0	0.06	17412514	17412778	15.5859	107	17412687	17413019	1.71453	153
2R_21	7710149	7710880	59	17.295	324	0	0.14	7710149	7710388	14.1614	107	7710217	7710880	3.13361	473
2R_21	9711582	9715142	23	17.1943	2002	0	0.06	9714440	9714700	6.46006	116	9711582	9715142	10.7342	1940
2L_1	15634607	15635173	23	17.1006	388	0	0.06	15634784	15635029	14.9618	205	15634607	15635173	2.13875	395
2L_1	1139281	1140949	74	16.9391	1501	0	0.18	1140638	1140916	9.16182	190	1139281	1140949	7.77727	872
2R_20	855807	857500	64	16.9324	410	0	0.15	856195	856430	8.85465	110	855807	857500	8.07775	940
3L_1	18717979	18720131	60	16.8318	1011	0	0.15	18718097	18718354	8.43593	92	18717979	18720131	8.39591	1090
Y_scaffold4	22779	24809	60	16.8316	515	0	0.14	23175	23442	8.19294	121	22779	24809	8.6387	1259
2L_1	4621166	4622605	79	16.7868	613	0	0.19	4621971	4622245	9.96723	196	4621166	4622605	6.81953	795
3R_28	7424884	7428102	23	16.7103	3029	0	0.06	7427836	7428102	5.02675	117	7424884	7428056	11.6836	1754
3L_1	649441	652492	23	16.5177	522	0	0.06	649763	649996	3.54186	113	649441	652492	12.9759	1349
2L_1	2957330	2958082	23	16.467	354	0	0.06	2957842	2958082	15.0529	107	2957330	2957866	1.41405	90
X_1	9279563	9283547	23	16.4114	1726	0	0.06	9280426	9280657	4.42732	100	9279563	9283547	11.9841	2255
3R_28	9187429	9189716	62	16.3357	999	0	0.15	9188693	9188945	8.70165	211	9187429	9189716	7.63408	1382
3L_1	7459077	7460840	73	16.3213	1476	0	0.18	7460591	7460840	9.21571	183	7459077	7460637	7.1056	692
2R_21	16608578	16610874	56	16.0162	1184	0	0.14	16610053	16610293	7.79555	169	16608578	16610874	8.22064	1401
3_scaffold1	1760020	1760409	23	15.5684	163	0	0.06	1760020	1760259	12.3965	115	1760056	1760409	3.17185	175
2L_1	19523563	19524167	23	15.5091	413	0	0.06	19523893	19524126	13.282	105	19523563	19524167	2.22713	391
2R_21	19270777	19271545	23	15.4581	430	0	0.06	19271301	19271545	12.9835	132	19270777	19271506	2.47459	204
3_scaffold2	457720	458310	23	15.2356	288	0	0.06	457720	457977	12.172	174	457966	458310	3.06365	157
3R_28	24096928	24098063	67	15.1812	643	0	0.16	24097224	24097462	10.6256	104	24096928	24098063	4.55566	516
2L_1	11455458	11456618	23	15.1624	593	0	0.06	11455458	11455728	11.865	110	11455612	11456618	3.29738	641
2L_2	218685	219963	58	15.0394	758	0	0.14	219665	219912	7.96918	199	218685	219963	7.07025	657
3L_1	14065922	14066581	23	14.8292	480	0	0.06	14066315	14066581	13.282	156	14065922	14066384	1.54721	411
2L_1	20149979	20152234	23	14.8029	825	0	0.06	20150109	20150361	4.42732	113	20149979	20152234	10.3756	1143
Y_Contig26	110241	110639	23	14.7457	223	0	0.06	110241	110628	11.511	216	110254	110639	3.23464	218
3L_1	12683646	12684425	23	14.6939	229	0	0.06	12683646	12683879	12.9835	126	12683779	12684425	1.71043	200
3R_28	19908425	19910992	55	14.667	2020	0	0.13	19910093	19910353	7.08372	168	19908425	19910992	7.5833	1198
3R_28	25009319	25011199	23	14.4959	767	0	0.06	25009941	25010196	5.19529	141	25009319	25011199	9.30059	1000
2R_21	21097756	21099473	66	14.4948	416	0	0.16	21098045	21098273	9.74011	158	21097756	21099473	4.75474	571
2L_1	12174035	12174510	23	14.4346	190	0	0.06	12174100	12174329	11.7291	100	12174035	12174510	2.70555	216
3R_28	46015	48379	23	14.428	2185	0	0.06	48096	48326	3.43318	113	46015	48379	10.9948	1173
2R_21	10767874	10768484	23	14.4261	398	0	0.06	10768039	10768271	12.3965	188	10767874	10768484	2.02954	444
2L_1	19066980	19067578	23	14.3967	377	0	0.06	19067184	19067415	12.3965	106	19066980	19067578	2.00023	445
2L_1	21311576	21312166	23	14.3777	315	0	0.06	21311923	21312166	12.1224	98	21311576	21312025	2.25534	186
3R_28	2560463	2561134	23	14.3495	397	0	0.06	2560815	2561045	12.1224	151	2560463	2561134	2.22713	291
3R_28	6210578	6212376	23	14.3235	559	0	0.06	6210578	6210812	12.2158	141	6210792	6212376	2.10772	763
3R_28	25617619	25618332	23	14.3203	346	0	0.06	25617619	25617866	11.1663	126	25617644	25618332	3.15403	369
3L_1	21974291	21975752	23	14.2937	416	0	0.06	21974789	21975017	8.8031	170	21974291	21975752	5.49065	623
2R_21	3249528	3251994	23	14.2123	1499	0	0.06	3251738	3251975	4.4084	192	3249528	3251994	9.80393	1139
2L_1	20286564	20287331	65	14.0696	206	0	0.16	20286682	20286934	9.27953	110	20286564	20287331	4.79003	395
3L_1	4968174	4969202	23	13.968	515	0	0.06	4968174	4968423	10.3819	114	4968383	4969202	3.5861	470
2R_21	19813826	19815503	23	13.764	1169	0	0.06	19815113	19815353	5.20899	114	19813826	19815503	8.555	802
2R_21	8852698	8853820	23	13.63	525	0	0.06	8852698	8852926	9.75967	118	8852848	8853820	3.87033	440
2R_21	8433884	8437174	23	13.6172	1609	0	0.06	8435793	8436039	4.41184	163	8433884	8437174	9.20531	1763
2L_1	21359223	21360316	23	13.5942	271	0	0.06	21359223	21359469	9.21571	142	21359450	21360316	4.37851	411
2L_1	10983572	10984010	23	13.5409	208	0	0.06	10983572	10983826	11.2431	139	10983695	10984010	2.29783	155
2R_21	12138322	12138970	23	13.4554	471	0	0.06	12138733	12138970	11.511	120	12138322	12138920	1.94432	412
X_1	18680443	18680847	23	13.3847	188	0	0.06	18680443	18680686	11.511	141	18680521	18680847	1.87361	158
3R_28	9558376	9558857	23	13.3822	209	0	0.06	9558376	9558619	11.049	135	9558395	9558857	2.33318	264
3R_28	20336646	20337845	23	13.3613	588	0	0.06	20337068	20337299	7.07547	163	20336646	20337845	6.28584	607
3L_1	22589588	22590672	23	13.2736	399	0	0.06	22589984	22590234	8.7487	144	22589588	22590672	4.52495	505
3L_1	22467562	22468202	23	13.2694	442	0	0.06	22467948	22468202	10.6888	207	22467562	22468102	2.58064	291
3R_5	71369	72714	23	13.2155	433	0	0.06	71827	72084	6.19825	196	71369	72714	7.01721	522
2R_16	319348	320276	23	13.06	753	0	0.06	320010	320276	8.69497	117	319348	320228	4.36504	443
3R_28	22830928	22831986	23	13.0164	897	0	0.06	22831757	22831986	9.1099	163	22830928	22831915	3.90647	528
3R_28	710963	713444	23	12.8603	1549	0	0.06	712735	712977	5.31279	103	710963	713444	7.54749	1002
3L_1	13222197	13223062	23	12.8395	474	0	0.06	13222321	13222555	8.62216	100	13222197	13223062	4.21733	431
2R_21	11419467	11420104	23	12.4387	289	0	0.06	11419467	11419741	10.6888	111	11419663	11420104	1.74989	272
3R_28	14424091	14425737	23	12.3539	778	0	0.06	14424895	14425137	5.19529	107	14424091	14425737	7.15862	613
2R_21	18349406	18350158	23	12.0155	390	0	0.06	18349925	18350158	10.0535	101	18349406	18350105	1.96199	160
3R_28	6008390	6008756	23	12.0057	179	0	0.06	6008472	6008744	10.0535	107	6008390	6008756	1.95218	170
3L_1	9620471	9621522	23	11.9959	690	0	0.06	9620901	9621150	7.06444	105	9620471	9621522	4.9315	522
2R_20	887459	887935	23	11.5194	216	0	0.06	887499	887741	8.37791	149	887459	887935	3.14147	243
3R_28	18806312	18807207	23	11.3548	449	0	0.06	18806962	18807207	9.49884	102	18806312	18807095	1.85594	146
X_1	10988409	10989042	23	11.3363	306	0	0.06	10988798	10989039	7.76586	101	10988409	10989042	3.57048	357
3_scaffold1	2551118	2551541	23	11.3353	146	0	0.06	2551118	2551368	8.15718	97	2551141	2551541	3.17816	173
3R_28	4578468	4579056	23	11.3074	287	0	0.06	4578468	4578701	9.21571	166	4578653	4579056	2.09173	223
2R_21	20388621	20389301	23	11.0358	367	0	0.06	20388825	20389080	9.21571	99	20388621	20389301	1.82013	431
2R_21	17045540	17046179	23	11.0288	285	0	0.06	17045540	17045789	8.85465	139	17045692	17046179	2.1741	280
3L_1	6134277	6135317	23	10.8043	779	0	0.06	6134826	6135057	6.06117	164	6134277	6135317	4.74317	485
3L_1	1710283	1710900	23	10.7784	386	0	0.06	1710669	1710900	8.89874	179	1710283	1710836	1.87968	207
2L_1	20595657	20596713	23	10.7627	529	0	0.06	20596465	20596703	5.17724	106	20595657	20596713	5.58549	580
2L_1	4379355	4380139	23	10.6344	424	0	0.06	4379355	4379608	7.02065	213	4379355	4380139	3.61373	371
3L_1	10942441	10942918	23	10.625	214	0	0.06	10942441	10942690	8.76902	145	10942497	10942918	1.85594	227
3R_28	4050618	4051321	23	10.568	195	0	0.06	4050618	4050853	8.13306	97	4050686	4051321	2.4349	226
2L_1	9622064	9623494	23	10.5474	1112	0	0.06	9622927	9623159	4.40497	113	9622064	9623494	6.14242	669
2R_21	4480276	4480849	23	10.532	275	0	0.06	4480276	4480766	8.07508	153	4480295	4480849	2.45691	378
3L_4	1388010	1388890	23	10.4313	516	0	0.06	1388644	1388890	7.88601	199	1388010	1388771	2.54529	200
2L_1	1312755	1313476	23	10.3912	346	0	0.06	1312755	1312995	7.79294	163	1312956	1313476	2.59831	328
2L_1	14778627	14779294	23	10.3229	312	0	0.06	14778627	14778871	7.75995	172	14778807	14779294	2.56296	272
2L_1	10205197	10205707	23	10.2084	232	0	0.06	10205287	10205520	7.08372	100	10205197	10205707	3.12469	275
2R_21	14889485	14890867	23	9.94927	508	0	0.06	14889835	14890105	4.42732	114	14889485	14890867	5.52195	627
2L_1	11666769	11667426	23	9.89948	267	0	0.06	11666769	11667024	7.63485	111	11666991	11667426	2.26463	201
3L_1	12737189	12737697	23	9.87715	335	0	0.06	12737426	12737697	6.88201	110	12737189	12737662	2.99514	239
3R_28	13625096	13626284	23	9.78794	379	0	0.06	13625545	13625776	5.29833	106	13625096	13626284	4.48961	603
X_1	15710534	15711551	23	9.67157	598	0	0.06	15711305	15711551	5.83596	172	15710534	15711341	3.83561	456
X_1	5211234	5211821	23	9.64836	317	0	0.06	5211578	5211821	7.96918	139	5211234	5211581	1.67918	152
3R_28	27270798	27272109	23	9.6424	1100	0	0.06	27271857	27272109	3.52947	113	27270798	27271967	6.11293	598
2R_21	12973773	12974527	23	9.62623	297	0	0.06	12974112	12974362	5.25734	107	12973773	12974527	4.36889	371
3L_1	23517991	23518973	23	9.51516	438	0	0.06	23517991	23518235	4.30126	113	23518020	23518973	5.2139	489
3R_28	10714885	10715510	23	9.41866	160	0	0.06	10714927	10715510	7.06995	84	10714885	10715277	2.34871	195
2R_21	2415646	2416314	23	9.37899	269	0	0.06	2415902	2416163	7.67812	113	2415646	2416314	1.70087	169
2L_1	11491234	11491613	23	9.36477	179	0	0.06	11491235	11491481	7.64931	89	11491234	11491613	1.71546	269
3L_1	12335034	12335788	23	9.08377	576	0	0.06	12335550	12335788	6.67405	154	12335034	12335759	2.40972	482
3R_28	12293206	12294350	23	8.96507	492	0	0.06	12293445	12293679	4.34415	105	12293206	12294350	4.62092	592
3R_3	8446	9520	23	8.75979	549	0	0.06	8446	8820	5.77609	240	8715	9520	2.9837	589
3L_1	16801480	16803000	23	8.44388	642	0	0.06	16801480	16801736	3.54186	113	16801625	16803000	4.90202	729
X_1	12796374	12797725	23	8.41116	1133	0	0.06	12797487	12797725	4.38112	104	12796374	12797720	4.03004	661
3L_1	2430997	2432582	23	8.24992	892	0	0.06	2431744	2431972	4.28175	112	2430997	2432582	3.96817	612
3L_1	10037603	10038019	23	8.11206	216	0	0.06	10037775	10038019	6.02634	101	10037603	10037937	2.08572	159
2R_20	1057986	1058297	23	7.94864	151	0	0.06	1058014	1058259	5.08809	122	1057986	1058297	2.86055	153
2L_1	2832666	2833347	23	7.93404	120	0	0.06	2832666	2832914	4.98727	103	2832708	2833347	2.94677	278
3L_1	12195209	12195728	23	7.93285	331	0	0.06	12195416	12195644	5.68026	135	12195209	12195728	2.25259	321
X_1	17659172	17659782	23	7.80673	363	0	0.06	17659172	17659782	6.19825	485	17659198	17659745	1.60848	216
2L_1	16686318	16686712	23	7.7262	258	0	0.06	16686458	16686688	5.22903	168	16686318	16686712	2.49717	209
3_scaffold1	1809682	1810357	23	7.67963	297	0	0.06	1809720	1809970	4.42732	103	1809682	1810357	3.25231	302
2L_1	14799401	14800168	23	7.62576	612	0	0.06	14799937	14800168	4.24325	121	14799401	14800063	3.38251	347
3L_1	19264046	19264488	23	7.49071	198	0	0.06	19264131	19264376	5.08809	109	19264046	19264488	2.40262	202
2L_2	121800	122655	23	7.34191	491	0	0.06	122400	122655	5.31279	104	121800	122483	2.02912	278
3R_28	27195454	27196005	23	7.29245	243	0	0.06	27195454	27195698	5.50721	131	27195647	27196005	1.78524	162
3R_28	26018461	26019268	23	7.28428	419	0	0.06	26018891	26019138	4.84505	114	26018461	26019268	2.43923	294
2R_21	17076821	17077571	23	7.16155	399	0	0.06	17077274	17077571	4.58091	113	17076821	17077345	2.58064	232
3L_1	4573253	4573798	23	6.9743	210	0	0.06	4573253	4573489	5.31279	110	4573434	4573798	1.66151	129
2L_1	18313841	18314353	23	6.71877	335	0	0.06	18314119	18314353	4.39131	113	18313841	18314314	2.32746	280
3R_4	441	1883	23	6.62425	681	0	0.06	441	700	3.47799	225	690	1883	3.14626	666
3L_1	19699873	19700618	23	6.56607	534	0	0.06	19700298	19700547	4.42732	99	19699873	19700618	2.13875	545
3L_1	16620139	16620750	23	6.37164	224	0	0.06	16620265	16620524	4.42732	150	16620139	16620750	1.94432	173
2R_21	3364718	3365058	23	5.86759	130	0	0.06	3364726	3364978	4.34749	103	3364718	3365058	1.5201	149
2L_1	12021443	12021870	23	5.7192	137	0	0.06	12021456	12021701	4.32095	114	12021443	12021870	1.39825	147
2R_21	18318942	18319616	23	5.57709	320	0	0.06	18318942	18319211	3.52672	113	18319199	18319616	2.05037	271

## Sheet: R1_R4
Table S5. IDR tests between different replicates from OreR ChIP-seq.
Chrom	chromStart	chromEnd	score(log2(-125IDR))	signalValue	summit	localIDR(-log10(Local IDR value))	globalIDR(-log10(Local IDR value))	rep1_chromStart	rep1_chromEnd	rep1_signalValue	rep1_summit	rep2_chromStart	rep2_chromEnd	rep2_signalValue	rep2_summit
Contig119	42116	47609	1000	3286.12	1757	2.32	3.16	42116	47608	1729.06	2684	42261	47609	1557.06	2847
Contig119	57171	62101	1000	2240.82	4193	2.72	3.23	57171	62101	1470.14	2478	57207	61970	770.674	904
Y_Contig26	125979	130875	1000	1951.37	2956	2.75	3.25	125979	130866	915.092	2495	125982	130875	1036.27	2415
Y_Contig26	116517	123422	1000	1481.53	1385	2.9	3.29	116582	123422	1138.92	3637	116517	123273	342.607	522
Contig79	8181	14323	1000	1308.06	5858	3.02	3.35	8181	14323	936.432	2905	8447	14235	371.628	947
Contig119	37070	40751	1000	1225.73	3220	3	3.32	37070	40751	1040.15	2107	37697	40662	185.57	552
Contig119	63564	66392	1000	1085.02	2233	3.01	3.34	63564	66392	635.662	1578	64171	66390	449.355	1135
Contig119	55543	56826	1000	872.365	680	3.17	3.38	55543	56826	785.111	711	55698	56809	87.2534	116
Contig79	41721	44863	1000	667.541	1472	3.19	3.39	41721	44863	398.554	1735	42212	44657	268.987	1410
Contig79	38360	41273	1000	663.921	703	3.23	3.42	38360	41273	418.234	1606	38403	41129	245.687	695
3R_5	56160	59406	1000	602.411	2083	3.17	3.38	56160	59406	557.368	1618	57142	58873	45.0426	152
tig00057289	6056	8316	1000	571.035	901	3.33	3.46	6056	8104	396.76	795	6149	8316	174.275	955
3R_5	19104	22248	1000	560.608	747	2.96	3.31	19104	22248	536.877	1535	19511	20326	23.7306	492
Contig79	25552	28097	1000	550.439	1019	3.31	3.45	25552	28097	492.601	1466	25846	27408	57.8378	164
3R_5	66950	68738	1000	464.443	290	3.35	3.48	66950	68738	309.913	774	67210	68658	154.53	783
3R_5	51337	53166	1000	447.729	605	2.9	3.28	51337	53166	432.005	1059	51436	52616	15.7241	77
Contig119	50033	51318	1000	447.28	964	3.22	3.41	50034	51185	222.924	572	50033	51318	224.357	206
3R_5	38249	40820	1000	417.241	819	3.33	3.47	38249	40639	389.064	1201	38624	40820	28.1774	221
Y_Contig26	97282	100240	1000	387.978	1407	3.37	3.49	97344	100147	239.076	1194	97282	100240	148.903	284
Contig119	67505	69248	1000	362.571	462	3.46	3.52	67505	69248	308.754	909	67828	68895	53.8168	682
Y_Contig26	111157	114475	1000	346.371	1983	3.38	3.49	111157	114475	206.313	1784	111302	113457	140.057	456
Contig119	31683	34198	1000	336.201	1290	3.12	3.37	31683	34198	321.919	1108	33231	34018	14.2821	76
Contig119	34698	36322	1000	283.6	1397	3.48	3.53	34698	36322	229.91	979	35247	36161	53.6901	366
Contig79	23317	24907	1000	246.362	1314	3.51	3.54	23317	24907	204.178	762	23347	24863	42.1837	188
Contig79	5619	7594	1000	223.434	1691	3.46	3.52	5619	7594	154.21	1050	5770	7463	69.2237	413
3R_5	47239	47950	1000	199.392	409	3.31	3.46	47245	47950	75.2645	285	47239	47849	124.127	230
Contig119	41071	41997	1000	187.459	357	3.52	3.55	41071	41678	137.542	371	41185	41997	49.9165	230
Contig119	52397	53010	1000	182.011	227	3.28	3.43	52397	53010	170.889	255	52527	52738	11.1227	70
3R_5	53793	54265	1000	166.935	220	3.45	3.51	53819	54265	99.4577	257	53793	54146	67.4774	157
Contig119	54059	55265	1000	165.232	582	3.54	3.55	54059	55265	129.64	429	54536	54730	35.5925	97
Y_Contig26	124549	125007	1000	149.902	314	3.23	3.43	124549	125001	47.5737	302	124595	125007	102.328	206
Y_Contig26	101112	102435	1000	147.392	427	3.5	3.54	101112	102435	94.7447	556	101419	102354	52.6472	93
Y_Contig70	7606	8623	1000	141.064	354	3.2	3.4	7606	8623	133.154	589	8019	8149	7.91035	56
tig00057289	12945	15268	1000	126.555	1970	3.28	3.44	12945	15238	42.5023	821	13172	15268	84.0526	1019
Contig79	18861	19589	1000	123.967	470	3.53	3.55	19100	19589	99.6972	255	18861	19398	24.27	250
Contig79	16650	17327	1000	88.176	477	3.55	3.56	16650	17327	54.7952	297	17026	17250	33.3808	108
3R_5	45900	46995	1000	85.6056	723	3.47	3.52	45900	46995	73.8606	596	46575	46722	11.7451	60
Contig79	28738	29093	1000	82.1451	158	3.49	3.53	28738	29093	40.6205	154	28783	29033	41.5246	117
Contig79	34493	35261	1000	77.973	582	3.55	3.55	34493	35261	48.4262	343	34940	35214	29.5468	140
Y_Contig26	100467	100921	1000	76.2804	138	3.56	3.56	100467	100799	49.586	139	100495	100921	26.6944	110
Y_Contig26	102791	103740	1000	73.1487	512	3.56	3.56	102791	103740	53.1279	469	102897	103646	20.0208	90
3R_5	48367	49025	143	60.5033	469	0	0.35	48367	49025	53.8553	304	48757	48927	6.64803	80
4_2	1303712	1304189	1000	53.8407	272	3.46	3.51	1303741	1303985	21.3991	147	1303712	1304189	32.4416	225
3R_5	71435	72084	143	48.3933	344	0	0.35	71827	72084	6.19825	196	71435	71924	42.1951	250
4_2	1307520	1308422	1000	39.6459	355	3.4	3.5	1307520	1308422	14.0467	583	1307590	1308288	25.5991	135
2L_1	14961480	14961869	143	35.0964	274	0	0.35	14961639	14961869	30.9971	103	14961480	14961790	4.0994	286
3R_5	68981	69804	143	34.1352	397	0	0.35	68981	69804	26.5639	176	69391	69762	7.57127	208
Y_Contig26	107408	107683	1000	32.6835	166	3.55	3.55	107408	107653	18.5948	143	107495	107683	14.0887	103
tig00057289	11809	12358	143	32.5836	315	0	0.35	11814	12048	6.19825	197	11809	12358	26.3854	262
Y_Contig26	10552	11149	143	32.496	337	0	0.35	10552	11149	26.5639	332	10784	10934	5.93208	110
2L_1	18794773	18795056	143	31.2974	122	0	0.35	18794822	18795056	27.5898	128	18794773	18794907	3.70755	67
4_2	1304508	1304936	143	30.3367	211	0	0.35	1304508	1304936	13.282	307	1304545	1304711	17.0547	78
Y_Contig26	9671	10273	143	30.2715	322	0	0.35	9671	10273	26.5639	299	9817	10005	3.70755	45
Contig79	31028	31413	143	29.6748	219	0	0.35	31028	31413	18.5948	245	31113	31314	11.0801	108
Y_Contig26	20865	21556	143	27.846	249	0	0.35	20985	21556	7.08372	128	20865	21201	20.7623	251
tig00057289	10149	11151	143	27.1116	620	0	0.35	10365	10599	4.42732	126	10149	11151	22.6843	544
Contig150	100981	101304	143	26.7948	149	0	0.35	101052	101290	9.74011	113	100981	101304	17.0547	115
Contig142	53967	54595	143	24.0731	81	0	0.35	53978	54595	7.08372	39	53967	54176	16.9894	112
3_scaffold1	2793342	2793936	143	22.3504	313	0	0.35	2793342	2793936	15.7024	502	2793393	2793532	6.64803	74
Y_Contig26	110241	110628	143	21.8922	246	0	0.35	110241	110628	11.511	216	110275	110608	10.3811	243
Y_Contig70	12934	13333	143	21.5825	268	0	0.35	12934	13323	14.1674	208	12986	13333	7.4151	276
2L_1	2055568	2055796	143	21.4899	124	0	0.35	2055568	2055796	17.0408	119	2055634	2055762	4.44906	63
3L_1	17320921	17321215	143	19.7663	172	0	0.35	17320921	17321203	14.9482	125	17321078	17321215	4.81814	62
Y_Contig70	15069	15319	143	19.7068	111	0	0.35	15069	15319	11.511	135	15093	15233	8.19573	63
3_scaffold1	2792720	2793162	143	19.5103	223	0	0.35	2792720	2793018	7.86745	100	2792910	2793162	11.6428	157
3R_5	87659	88090	143	18.7509	142	0	0.35	87784	88012	10.6256	90	87659	88090	8.12537	70
3R_28	7874789	7875158	143	17.875	189	0	0.35	7874927	7875158	14.1674	161	7874789	7874929	3.70755	80
3L_1	5945910	5946266	143	16.2208	169	0	0.35	5945910	5946149	12.2158	101	5946126	5946266	4.005	22
Contig86	14677	14933	143	15.7822	87	0	0.35	14677	14933	9.45419	97	14693	14821	6.32805	61
2L_1	7386947	7387259	143	15.4715	217	0	0.35	7386947	7387175	11.8012	175	7387122	7387259	3.67033	84
3_scaffold2	771510	771867	143	15.4366	210	0	0.35	771604	771867	11.7291	207	771510	771706	3.70755	120
2R_21	17045540	17045818	143	15.0494	179	0	0.35	17045540	17045789	8.85465	139	17045689	17045818	6.19475	70
2L_2	122379	122655	143	14.9524	94	0	0.35	122400	122655	5.31279	104	122379	122521	9.63963	64
3L_1	15991175	15991441	143	14.9275	156	0	0.35	15991175	15991441	7.96918	130	15991290	15991424	6.95834	68
Y_scaffold4	15838	16073	143	12.5762	123	0	0.35	15838	16073	5.69314	121	15887	16018	6.88306	77
3R_3	8446	8820	143	12.218	243	0	0.35	8446	8820	5.77609	240	8632	8767	6.44191	60
Contig92	1280	1631	143	10.5579	180	0	0.35	1280	1629	6.83145	134	1503	1631	3.7265	3
Contig92	4910	5275	143	9.96008	179	0	0.35	4974	5275	4.28229	207	4910	5054	5.67779	88
3R_5	84528	85004	143	9.41439	179	0	0.35	84528	84817	3.54186	69	84754	85004	5.87253	63
3R_5	86726	86983	143	6.90506	80	0	0.35	86726	86977	3.46353	64	86800	86983	3.44153	22

## Sheet: R2_R3
Table S5. IDR tests between different replicates from OreR ChIP-seq.
Chrom	chromStart	chromEnd	score(log2(-125IDR))	signalValue	summit	localIDR(-log10(Local IDR value))	globalIDR(-log10(Local IDR value))	rep1_chromStart	rep1_chromEnd	rep1_signalValue	rep1_summit	rep2_chromStart	rep2_chromEnd	rep2_signalValue	rep2_summit
Contig119	37186	47608	1000	2015.55	5956	5	5	37186	47608	1116.46	5923	37331	47608	899.093	5324
Contig119	57194	62428	1000	891.844	2166	5	5	57194	62428	574.916	2266	57296	62158	316.928	2190
Y_Contig26	125540	130874	1000	730.447	3532	5	5	125540	130874	462.867	2144	125547	130868	267.58	2193
Contig79	8062	14655	1000	446.141	5995	5	5	8062	14655	227.706	3484	8159	14509	218.435	3312
Contig119	63739	66803	1000	396.066	1614	5	5	63739	66803	199.991	1538	63850	66624	196.076	1420
tig00057289	5533	15429	1000	376.446	2044	5	5	5533	15429	249.515	5049	5855	15388	126.93	1888
Contig79	38263	41574	1000	244.993	2718	5	5	38263	41574	127.468	1671	38387	41428	117.525	1549
Contig79	41840	44925	1000	228.889	1667	5	5	41840	44925	143.568	1807	41972	44849	85.3202	1350
Contig119	34565	36755	1000	217.784	1270	5	5	34565	36755	112.243	1493	34927	36605	105.541	898
Contig119	50034	51857	1000	207.213	753	5	5	50036	51857	127.213	776	50034	51743	79.9998	761
Y_Contig26	97275	102016	1000	192.121	539	5	5	97275	102016	104.026	2259	97333	101961	88.0952	2386
Y_Contig26	119297	123473	1000	189.493	3514	5	5	119297	123473	99.4712	2024	119352	123367	90.0219	1956
Contig79	25270	29464	1000	187.178	3627	5	5	25270	29464	92.2603	782	25622	29364	94.918	1170
3R_5	47170	49043	1000	184.279	517	5	5	47170	49043	118.19	822	47206	48175	66.0891	481
2L_1	4520550	4540458	1000	173.936	19651	5	5	4520550	4540458	105.231	9712	4520562	4540401	68.7051	6973
3R_5	66888	69955	1000	170.498	497	5	5	66888	69955	100.114	1433	66951	69895	70.3843	1466
Y_Contig26	116570	118586	1000	153.99	755	5	5	116570	118586	83.2164	1000	116636	118482	70.7732	809
Contig145	77389	84584	1000	150.677	3525	5	5	77389	84584	114.969	3373	77562	84397	35.7081	2488
Contig119	55377	56786	1000	142.061	779	5	5	55377	56786	91.9004	773	55585	56641	50.1608	578
3L_1	1743020	1758479	1000	124.13	14716	5	5	1743022	1758479	72.6237	6201	1743020	1758439	51.5067	7630
Y_Contig26	111589	114279	1000	121.742	1588	5	5	111593	114279	60.2483	1154	111589	114257	61.4934	1425
Contig119	31410	34246	1000	120.608	1918	5	5	31410	34246	55.1726	1701	31519	34245	65.4351	1597
3R_28	20516729	20530346	1000	117.794	1168	5	5	20516729	20530346	63.4554	6832	20516752	20529887	54.3384	6855
2L_1	7001771	7013735	1000	115.58	6280	5	5	7001771	7013735	72.4342	6653	7001830	7013699	43.1462	6424
3L_1	23284008	23297129	1000	115.051	12838	5	5	23284008	23297129	71.5517	6192	23284075	23297082	43.4997	6180
3L_1	3349579	3363280	1000	110.669	6074	5	5	3349579	3363280	60.7517	6506	3349607	3363232	49.9172	6413
3R_5	53581	54480	1000	110.27	435	5	5	53581	54480	53.3543	437	53672	54406	56.9155	343
Contig79	34503	35630	1000	101.201	569	5	5	34503	35630	48.0151	569	34642	35515	53.1859	431
3L_1	2090122	2103188	1000	99.1991	12441	5	5	2090168	2103188	61.5839	5802	2090122	2103145	37.6152	5944
2L_1	4547551	4558926	1000	95.0817	7272	5	5	4547551	4558921	55.7412	4703	4547597	4558926	39.3405	5376
3_scaffold2	889328	897558	1000	93.5179	7111	5	5	889328	897558	53.4017	3607	889356	897506	40.1162	3760
3R_28	24401413	24413298	1000	85.6217	6512	5	5	24401413	24413298	52.155	2899	24401495	24413268	33.4667	6111
Contig119	67347	69151	1000	84.1461	861	5	5	67347	69151	40.0343	1162	67549	69107	44.1119	946
3R_5	54855	59518	1000	82.7613	2985	5	5	54855	59518	37.1943	2476	55153	59361	45.5669	683
2R_21	18145287	18154514	1000	82.5964	8209	5	5	18145287	18154514	52.9131	2826	18145324	18154493	29.6833	4620
Contig79	16537	17674	1000	81.6956	587	5	5	16537	17674	40.0165	588	16686	17569	41.6791	437
Contig145	67585	72627	1000	81.5151	3931	5	5	67585	72627	60.506	2253	67858	72500	21.0091	2053
2R_21	10176548	10184040	1000	79.3999	7271	5	5	10176548	10184040	48.7672	3644	10176600	10184037	30.6327	3937
2R_21	5156311	5165215	1000	78.5183	8646	5	5	5156311	5165215	46.2442	2138	5156339	5165171	32.2741	4087
2R_21	20320182	20328693	1000	77.6452	734	5	5	20320182	20328693	47.4376	3918	20320194	20328670	30.2076	4033
3L_1	14023003	14033583	1000	77.0735	2152	5	5	14023003	14033583	44.6717	3179	14023089	14033543	32.4018	3258
3_scaffold2	1418241	1426438	1000	73.3208	1007	5	5	1418241	1426438	45.2166	2381	1418285	1426431	28.1042	4531
Contig79	5409	7714	1000	72.2823	1797	5	5	5409	7714	38.1331	968	5647	7628	34.1493	1024
X3X4_6_D1712_2	24201	27977	1000	70.9255	410	5	5	24201	27977	50.4581	1832	24341	27878	20.4674	593
3L_1	23443064	23449698	1000	70.6981	5347	5	5	23443064	23449698	44.1831	2918	23443111	23449616	26.515	3323
2L_1	907705	915669	1000	69.9279	2898	5	5	907705	915669	37.6533	4113	907821	915621	32.2746	3756
Contig145	90138	93976	1000	69.8705	1919	5	5	90138	93976	51.5771	1845	90369	93863	18.2935	946
2L_1	8074651	8082856	1000	69.5149	5824	5	5	8074651	8082856	43.1762	4034	8074708	8082826	26.3387	3269
2L_1	4582585	4590119	1000	69.1644	290	5	5	4582585	4590119	41.8733	3286	4582645	4590049	27.2911	3655
Contig5	284570	287987	1000	69.0595	2549	5	5	284570	287987	45.0861	1689	284610	287983	23.9735	1688
2R_21	7485562	7493706	1000	68.9549	1167	5	5	7485562	7493706	39.3058	3546	7485652	7493661	29.6491	1998
tig00057289	18494	22606	1000	68.806	2401	5	5	18494	22606	48.9538	1828	18526	22578	19.8522	1437
3L_1	19828608	19836845	1000	68.4257	7909	5	5	19828608	19836845	38.2101	4189	19828668	19836785	30.2156	4184
3L_1	8485879	8493778	1000	68.0756	7587	5	5	8485879	8493778	38.6987	4002	8485939	8493713	29.3769	3844
3R_28	5506185	5513483	1000	67.756	4545	5	5	5506185	5513483	38.4322	2395	5506220	5513434	29.3238	3783
2R_21	4494191	4502767	1000	67.6645	1694	5	5	4494191	4502767	34.008	2221	4494226	4502710	33.6565	4457
3R_28	24977178	24984590	1000	67.605	6432	5	5	24977178	24984590	41.0204	3704	24977202	24984514	26.5846	3732
3L_1	20409246	20416105	1000	67.4752	1584	5	5	20409246	20416072	39.9513	2847	20409294	20416105	27.5238	3775
2L_1	5938567	5946251	1000	65.806	4381	5	5	5938567	5946251	36.2882	3690	5938623	5946240	29.5178	3737
Contig121	44071	48634	1000	65.6586	3787	5	5	44071	48634	43.1822	1972	44135	48509	22.4764	1999
2R_21	4251641	4258884	1000	65.2724	2670	5	5	4251641	4258884	37.8221	3636	4251669	4258780	27.4502	3688
3R_28	7265281	7274112	1000	64.8213	5929	5	5	7265281	7274112	38.9178	2002	7265394	7274098	25.9035	4420
3L_1	2225393	2233146	1000	64.6385	2111	5	5	2225393	2233146	34.1708	3961	2225549	2232973	30.4677	3719
2L_1	3085849	3094116	1000	64.1332	5107	5	5	3085849	3094100	37.4253	4052	3086277	3094116	26.7079	3722
3L_1	19874044	19880659	1000	63.1175	605	5	5	19874044	19880659	35.5182	3286	19874297	19880581	27.5993	3327
3L_1	9490030	9497075	1000	63.0901	6272	5	5	9490030	9497075	38.2545	3414	9490038	9497052	24.8356	3399
X3X4_6_D1712_2	51170	54508	1000	62.8737	1762	5	5	51170	54508	45.7107	1873	51381	54127	17.1631	699
2L_1	6443595	6450718	1000	61.2951	3327	5	5	6443595	6450718	35.5064	2569	6443617	6450684	25.7887	3427
3L_1	830653	837730	1000	61.0716	6038	5	5	830653	837730	37.3513	3234	830761	837643	23.7203	3925
3L_1	14036894	14043990	1000	60.5371	3779	5	5	14036894	14043990	39.5219	3573	14036931	14043046	21.0152	2055
X_1	11076377	11083934	1000	59.9367	3865	5	5	11076377	11083934	36.0039	3948	11076408	11083837	23.9328	1851
2L_1	12065216	12071313	1000	59.4418	3615	5	5	12065216	12071313	35.8677	3271	12065262	12071267	23.5742	2995
2L_1	4238127	4244503	1000	58.6797	3644	5	5	4238127	4244503	35.0651	3217	4238168	4244471	23.6146	3018
2L_1	6884106	6891164	1000	58.4439	6777	5	5	6884106	6891164	32.7612	3691	6884121	6891119	25.6826	3437
3R_28	23844349	23851151	1000	58.1858	3078	5	5	23844349	23851151	33.1699	2878	23844422	23851135	25.0159	2405
3L_4	401775	406166	1000	58.0798	2529	5	5	401775	406166	36.3237	2527	401807	406111	21.7561	1875
3_scaffold2	379894	386430	1000	57.9399	2392	5	5	379894	386034	38.9386	2762	379986	386430	19.0013	2446
X_9	26136	29569	1000	57.8016	683	5	5	26136	29569	32.089	1878	26256	29527	25.7126	933
2R_21	4486573	4492347	1000	57.7383	1215	5	5	4486573	4492347	31.5796	2077	4486665	4492317	26.1586	2929
2R_21	19683250	19690648	1000	57.4493	2920	5	5	19683250	19690648	32.8678	3459	19683297	19690565	24.5815	3762
3L_1	16806544	16812720	1000	57.4335	5506	5	5	16806544	16812720	30.4188	2829	16806614	16812688	27.0147	2628
X_9	5377	7874	1000	57.3512	1810	5	5	5377	7874	42.9808	1164	5489	7847	14.3704	1074
2R_21	6983728	6990745	1000	57.1216	3935	5	5	6983728	6990745	39.6404	3782	6983798	6990629	17.4812	3330
3R_28	20116385	20124800	1000	56.9089	676	5	5	20116385	20124800	31.9084	4195	20116440	20124670	25.0005	3622
3R_28	21130771	21137435	1000	56.6758	1003	5	5	21130771	21137435	30.9252	3547	21130804	21137433	25.7506	2865
2L_2	1336779	1340509	1000	56.4175	3497	5	5	1336779	1340509	36.2497	1759	1336809	1340481	20.1679	1880
2L_1	19790167	19795999	1000	56.2208	2235	5	5	19790167	19795999	33.7207	2960	19790200	19795968	22.5001	2880
2R_21	1125358	1130894	1000	56.1553	3116	5	5	1125358	1130894	33.4483	2871	1125388	1130818	22.707	2815
X_1	9363385	9371247	1000	56.0733	4529	5	5	9363385	9371247	34.0672	4213	9363590	9371237	22.0061	1837
Contig11	333996	337319	1000	56.0329	1403	5	5	333996	337319	40.0621	1705	334021	337310	15.9707	1916
3R_28	22999296	23005020	1000	55.9412	1735	5	5	22999307	23005020	26.7942	2853	22999296	23005020	29.1471	2610
2L_1	3006578	3012790	1000	55.4021	1750	5	5	3006578	3012790	35.998	3420	3006669	3012753	19.4041	3124
2L_1	5039867	5046281	1000	55.1412	3804	5	5	5039867	5046269	30.4307	3225	5039938	5046281	24.7105	3037
3R_28	14908996	14915069	1000	55.0958	4832	5	5	14908996	14915069	34.1679	3160	14909034	14914988	20.9279	2697
X_1	15721007	15729286	1000	55.0799	5605	5	5	15721007	15729286	31.6774	3075	15721211	15729025	23.4025	1086
3R_28	7275007	7282266	1000	54.991	6150	5	5	7275007	7282266	33.1166	1692	7275053	7282207	21.8744	3510
2R_21	546022	549083	1000	54.7047	554	5	5	546022	549056	35.6722	1432	546040	549083	19.0325	1539
Contig119	52405	53644	1000	54.5312	451	5	5	52405	53644	34.461	465	52470	53473	20.0702	373
3R_28	8266683	8273628	1000	54.4016	4791	5	5	8266683	8273628	33.7977	3271	8266731	8273488	20.604	3857
X_1	10945917	10953371	1000	54.3764	3652	5	5	10945917	10953371	34.615	1852	10945958	10953315	19.7613	2237
3L_4	630634	635727	1000	54.364	2831	5	5	630634	635727	32.7968	2473	630659	635661	21.5673	2123
3L_1	16735781	16742016	1000	54.2611	3102	5	5	16735781	16742016	33.623	2699	16735820	16741979	20.6381	3008
3L_1	13475692	13480894	1000	54.1951	2369	5	5	13475692	13480894	36.5577	3001	13475796	13480842	17.6374	2439
2R_21	15138369	15144816	1000	53.9855	2252	5	5	15138369	15144816	29.1514	1737	15138418	15144802	24.8342	3160
3R_28	11835346	11841375	1000	53.7482	1844	5	5	11835346	11841375	28.1356	1815	11835364	11841325	25.6126	3056
3R_28	620306	627595	1000	53.5836	5699	5	5	620329	627595	31.3724	3571	620306	627536	22.2112	1673
2L_1	5382320	5387863	1000	53.5719	2470	5	5	5382320	5387863	25.8287	2131	5382354	5387806	27.7432	2552
2R_21	6592887	6599123	1000	53.4215	4900	5	5	6592887	6599123	31.6211	3225	6592948	6599044	21.8004	1632
3R_5	45929	46899	1000	53.1643	706	5	5	45929	46899	27.9283	695	46020	46879	25.2359	627
3_scaffold2	1576291	1581574	1000	53.1518	1977	5	5	1576296	1581574	28.565	2653	1576291	1581494	24.5868	2375
3L_1	1580084	1586727	1000	52.9775	2291	5	5	1580084	1586727	28.4792	3744	1580129	1586503	24.4984	3700
X_1	6247141	6255047	1000	52.9329	3644	5	5	6247141	6255047	33.4897	4383	6247350	6255008	19.4432	2024
3L_1	7120816	7127091	1000	52.8516	5575	5	5	7120816	7127091	30.2411	1969	7120832	7127034	22.6105	2518
3R_28	10672109	10679427	1000	52.6955	988	5	5	10672109	10679427	30.1641	3510	10672216	10679401	22.5314	3969
3L_1	8606302	8612196	1000	52.5045	3608	5	5	8606302	8612196	28.1475	3367	8606324	8612134	24.357	2992
2R_21	17875660	17883992	1000	52.3919	2461	5	5	17875660	17883992	28.8789	3006	17876157	17883962	23.513	3796
2R_21	9485938	9492225	1000	52.2658	3830	5	5	9485938	9492225	27.6885	2818	9485975	9492190	24.5774	2914
2R_21	17325495	17330846	1000	52.231	2552	5	5	17325495	17330846	33.5489	2704	17325555	17330814	18.6821	2834
3R_28	9603242	9608748	1000	52.1508	3686	5	5	9603242	9608748	28.6953	2760	9603300	9608696	23.4555	2676
2L_1	4506012	4511783	1000	51.9689	4671	5	5	4506012	4511783	32.2252	3178	4506063	4511681	19.7437	2635
3L_1	1525375	1530940	1000	51.9264	3478	5	5	1525375	1530914	31.3013	2822	1525384	1530940	20.6252	1288
3L_1	19614554	19621531	1000	51.7953	1086	5	5	19614554	19621523	29.4475	1989	19614584	19621531	22.3478	3345
3_scaffold1	2791843	2794435	1000	51.7818	1694	4.71	5	2791843	2794435	43.3472	1298	2791976	2794391	8.43465	1226
2L_1	8287949	8292144	1000	51.5617	1831	5	5	8287949	8292144	28.0142	2051	8288065	8291996	23.5475	1958
3Cen_36_D1605_1	15945	20270	1000	51.3569	2959	5	5	15945	20270	34.9323	1756	16152	20107	16.4246	1183
3L_1	4802559	4807882	1000	51.133	4919	5	5	4802592	4807882	32.2312	2393	4802559	4807837	18.9018	2469
2L_1	575472	582429	1000	51.1059	3803	5	5	575472	582429	29.0566	3560	575575	582370	22.0493	1674
2R_21	12282251	12287716	1000	50.9716	5111	5	5	12282251	12287716	26.8267	2620	12282298	12287645	24.1449	2741
2L_1	5058108	5064262	1000	50.9656	523	5	5	5058108	5064262	31.3842	3001	5058184	5064143	19.5814	1566
2R_21	7733734	7739504	1000	50.7114	4222	5	5	7733734	7739504	29.8414	1630	7733817	7739480	20.8701	2915
2R_21	17542966	17549210	1000	50.5667	4684	5	5	17542966	17549210	27.6855	1381	17543075	17548986	22.8812	2949
2L_1	5344453	5352330	1000	50.4211	3130	5	5	5344453	5352330	27.8069	4519	5344548	5351986	22.6142	1849
3L_1	9716217	9721013	1000	50.1485	3652	5	5	9716217	9721013	32.6517	2187	9716321	9720920	17.4968	2436
2L_1	2973293	2979084	1000	50.1198	2991	5	5	2973293	2979084	30.712	3109	2973334	2979036	19.4078	2935
3L_1	18940801	18945686	1000	49.8951	2113	5	5	18940801	18945686	27.1466	2521	18940839	18945588	22.7485	2382
4_2	1303448	1305647	1000	49.8109	1281	5	5	1303448	1305647	32.7712	1282	1303574	1305608	17.0396	1122
2R_21	20512968	20519489	1000	49.7704	3616	5	5	20512968	20519489	28.1534	2629	20513026	20519449	21.617	3079
3R_28	20659937	20665067	1000	49.5028	493	5	5	20659937	20665067	27.0547	2453	20659965	20664994	22.448	2760
3R_28	6165184	6171401	1000	49.4745	4529	5	5	6165184	6171352	28.8286	1059	6165306	6171401	20.6459	2309
2R_21	19711491	19717910	1000	49.4048	1601	5	5	19711491	19717910	30.8808	2426	19711540	19717809	18.524	3090
3L_1	13518525	13524281	1000	49.3965	4219	5	5	13518525	13524281	29.8828	3002	13518827	13524222	19.5137	2914
3L_1	5141684	5147468	1000	49.3144	3349	5	5	5141684	5147468	23.8743	1961	5141867	5147444	25.4401	2744
3L_1	4874693	4880379	1000	49.2895	3017	5	5	4874693	4880379	26.7527	1519	4874698	4880346	22.5368	2500
2R_21	7588092	7594564	1000	49.2794	5628	5	5	7588092	7594564	27.9431	3477	7588118	7594519	21.3363	1014
2L_1	5149870	5155604	1000	49.2272	2309	5	5	5149878	5155604	30.1553	1442	5149870	5155493	19.072	2544
3R_28	18895042	18900570	1000	49.133	763	5	5	18895042	18900570	32.1364	1309	18895094	18900455	16.9966	2161
2L_1	2842949	2847930	1000	48.8644	4415	5	5	2842995	2847930	30.6231	2710	2842949	2847901	18.2412	2245
3R_28	14596290	14601602	1000	48.7811	807	5	5	14596290	14601602	27.2206	2830	14596366	14601554	21.5605	2668
3R_5	18588	20890	1000	48.7216	1152	4.68	5	18588	20890	40.3637	564	19173	20534	8.35794	579
X_1	19858548	19865378	1000	48.6258	5141	5	5	19858548	19865378	30.0664	3484	19858683	19865360	18.5594	1797
2L_1	6167027	6172346	1000	48.5133	681	5	5	6167032	6172346	29.9539	2455	6167027	6172304	18.5594	2926
2R_21	12064901	12071664	1000	48.4648	288	5	5	12064901	12071664	27.5285	3268	12064923	12071486	20.9363	3238
2L_1	8975722	8981060	1000	48.3777	4702	5	5	8975722	8981060	27.7062	2755	8975801	8981012	20.6715	1380
3R_28	18565705	18571403	1000	48.339	2325	5	5	18565705	18571403	23.1487	2158	18565734	18571384	25.1903	2517
2R_21	12264715	12270083	1000	48.1253	4229	5	5	12264715	12270083	28.417	2905	12264752	12270041	19.7083	2916
3L_1	175175	180901	1000	48.0524	2422	5	5	175175	180901	28.2008	3084	175209	180892	19.8516	2659
3L_1	13864635	13870347	1000	47.9534	272	5	5	13864635	13869580	24.2681	2382	13864644	13870347	23.6853	2480
3L_1	18821607	18827591	1000	47.809	1998	5	5	18821607	18827591	32.2104	2895	18822008	18827432	15.5986	2536
3R_28	23145181	23151104	1000	47.7555	2466	5	5	23145181	23151104	29.3053	2745	23145187	23150765	18.4501	2780
3_scaffold1	1672653	1677114	1000	47.5958	3675	5	5	1672653	1677114	25.7488	1887	1672676	1677057	21.847	2125
2L_1	6017996	6024024	1000	47.571	378	5	5	6017996	6024024	30.5995	3485	6018054	6023962	16.9716	3067
3L_1	2784743	2791423	1000	47.5112	2996	5	5	2784743	2791423	27.6589	3383	2784800	2791347	19.8524	1610
3L_1	12023966	12029110	1000	47.4397	268	5	5	12023966	12029110	29.9687	2798	12024013	12029085	17.471	2825
2L_1	944130	951327	1000	47.3108	2345	5	5	944130	951327	28.1504	2035	944226	951167	19.1604	3655
X_1	3166138	3172799	1000	46.9916	5792	5	5	3166138	3172799	28.5206	3507	3166568	3172648	18.471	2982
3L_1	23041250	23045654	1000	46.9385	585	5	5	23041250	23045654	25.1595	2016	23041333	23045632	21.779	2173
2R_21	14077844	14083247	1000	46.841	2475	5	5	14077844	14083247	24.1823	1971	14077868	14083200	22.6588	2784
2L_1	15096544	15101932	1000	46.8092	2611	5	5	15096544	15101932	26.3055	2191	15096591	15101863	20.5037	2341
2L_1	19818900	19824815	1000	46.764	5097	5	5	19818900	19824815	29.4505	3199	19818978	19824736	17.3135	2560
2R_21	5246993	5252772	1000	46.7267	5511	5	5	5246993	5252772	29.7051	2748	5247074	5252719	17.0216	2780
2L_1	4986294	4992762	1000	46.7236	1851	5	5	4986321	4992762	28.2363	2036	4986294	4992745	18.4873	3362
3R_28	8861038	8866561	1000	46.6371	4529	5	5	8861038	8866561	27.952	2603	8861074	8866491	18.6851	2044
3L_1	20988669	20995264	1000	46.6151	6061	5	5	20988669	20995264	25.7932	3389	20988715	20995249	20.8219	1091
2R_21	5149331	5154946	1000	46.5364	4392	5	5	5149331	5154946	29.3557	2722	5149388	5154888	17.1807	2931
3L_1	7167690	7172502	1000	46.4914	4140	5	5	7167690	7172502	29.3498	2499	7168308	7172438	17.1416	1961
3R_28	22851051	22857294	1000	46.3967	4662	5	5	22851051	22857294	24.4843	3075	22851097	22857175	21.9124	2827
3R_28	10955580	10960307	1000	46.3931	2228	5	5	10955580	10960307	25.4912	2337	10955621	10960278	20.9019	2210
X_1	6827891	6836212	1000	46.3812	4333	5	5	6827891	6836212	29.5363	2833	6828368	6835807	16.8449	1496
3L_1	2716062	2720451	1000	46.2817	2379	5	5	2716062	2720451	26.2729	2194	2716134	2720440	20.0088	1992
2L_1	8217957	8222924	1000	46.2165	1654	5	5	8217957	8222924	23.1843	1593	8217991	8222876	23.0322	2580
2R_21	11565336	11570270	1000	46.1535	367	5	5	11565336	11570270	24.4073	1264	11565376	11570232	21.7462	2579
3L_1	5732059	5737771	1000	46.1356	2381	5	5	5732059	5737771	24.3303	2832	5732101	5737707	21.8053	2699
2R_21	19042037	19046669	1000	46.1052	2042	5	5	19042037	19046669	25.1773	2279	19042045	19046580	20.9279	2233
3L_1	9646045	9651727	1000	45.9297	385	5	5	9646045	9651727	24.2622	1074	9646112	9651669	21.6675	2936
3R_28	25022207	25027207	1000	45.7962	3650	5	5	25022207	25027207	25.8051	1016	25022222	25027085	19.9911	2086
3R_28	24752142	24758152	1000	45.7952	2183	5	5	24752142	24758152	27.3242	1605	24752143	24758095	18.471	2303
3L_1	1940685	1947390	1000	45.7606	2884	5	5	1940686	1947390	24.0549	2352	1940685	1947357	21.7056	3483
3L_1	14059422	14065399	1000	45.7149	4697	5	5	14059422	14065399	27.7566	3083	14059495	14065388	17.9584	2535
2R_21	5317458	5322020	1000	45.6577	4154	5	5	5317458	5322020	31.1887	1974	5317461	5321918	14.4689	853
3R_28	23239016	23245426	1000	45.6571	1325	5	5	23239016	23245426	25.9502	1715	23239028	23245361	19.707	2268
3R_28	5320518	5326423	1000	45.4837	377	5	5	5320518	5326423	29.1691	3099	5320583	5326208	16.3146	2708
3R_28	24006624	24011848	1000	45.4439	4164	5	5	24006624	24011848	26.2463	1246	24006651	24011820	19.1976	2457
3L_1	16917521	16923570	1000	45.3388	2398	5	5	16917521	16923555	25.8495	1443	16917576	16923570	19.4893	3023
2R_21	9225457	9231084	1000	45.2757	3166	5	5	9225457	9231084	25.5356	2723	9225474	9231011	19.7401	2701
2R_21	783669	787644	1000	45.2102	852	5	5	783669	787640	24.1586	2145	783688	787644	21.0516	2054
3R_28	20897213	20901992	1000	45.1981	4327	5	5	20897213	20901992	28.6361	2444	20897219	20901913	16.562	1143
X_10	11998	15204	1000	44.9725	1594	5	5	11998	15204	30.8304	1500	12029	15101	14.1421	1406
X_1	18877493	18885154	1000	44.9626	5443	5	5	18877493	18885154	28.1001	3632	18877524	18885089	16.8625	1058
3R_28	11389853	11394744	1000	44.9335	4371	5	5	11389853	11394744	27.5937	2362	11390221	11394670	17.3398	2308
3L_1	8576963	8581971	1000	44.8768	3759	5	5	8576963	8581971	25.4527	2533	8577047	8581931	19.4241	2450
2R_21	20362560	20368894	1000	44.8551	3621	5	5	20362560	20368894	28.0231	3124	20362644	20368824	16.832	3436
3R_28	23509384	23514494	1000	44.8185	1314	5	5	23509384	23514485	28.716	2432	23509450	23514494	16.1025	2552
2R_21	18933378	18938326	1000	44.7896	1111	5	5	18933378	18938326	27.8128	2779	18933399	18938276	16.9768	2326
3R_28	8540580	8545233	1000	44.7708	1741	5	5	8540580	8545211	25.6777	791	8540604	8545233	19.0931	1949
3L_1	24123151	24126995	1000	44.7224	931	5	5	24123151	24126995	30.9015	1947	24123266	24126943	13.8209	1649
3R_28	25730026	25734620	1000	44.6393	3279	5	5	25730026	25734620	27.6707	2037	25730052	25734577	16.9686	2053
2L_1	13058632	13063952	1000	44.6207	3808	5	5	13058643	13063952	23.8209	2301	13058632	13063877	20.7998	2566
3L_1	8475765	8481793	1000	44.4833	844	5	5	8475765	8481793	25.8702	2870	8475781	8481738	18.6131	2754
2R_21	20736613	20742523	1000	44.4497	1951	5	5	20736613	20742523	25.3135	993	20736726	20742458	19.1363	2489
2L_1	4541987	4547372	1000	44.2426	493	5	5	4541997	4547372	25.0292	2939	4541987	4547261	19.2134	2917
2L_1	6408753	6414483	1000	44.1766	806	5	5	6408753	6414483	25.9353	2585	6408769	6414406	18.2412	2819
3R_28	25865805	25871137	1000	44.1517	2684	5	5	25865814	25871137	22.8526	2495	25865805	25871095	21.2991	2274
2L_1	4225632	4231018	1000	44.1446	3492	5	5	4225632	4231018	27.1406	1405	4225701	4230975	17.0039	1975
2L_1	19560229	19565689	1000	44.1421	1932	5	5	19560229	19565689	25.426	2172	19560321	19565598	18.7161	2157
3R_28	24598840	24603933	1000	44.1386	2677	5	5	24598840	24603933	25.4201	2691	24598896	24603876	18.7185	2751
2R_21	19721340	19726575	1000	44.1214	1830	5	5	19721340	19726575	24.9433	2781	19721367	19726429	19.178	2225
2R_21	12532568	12537150	1000	44.1207	2977	5	5	12532568	12537150	23.6877	2081	12532632	12537149	20.433	2366
3R_28	27279720	27284921	1000	44.0818	981	5	5	27279720	27284921	24.6916	1138	27280138	27284846	19.3902	2608
3R_28	27663334	27668777	1000	44.0744	4740	5	5	27663334	27668777	24.508	1409	27663351	27668748	19.5664	2370
2L_1	1021029	1026699	1000	44.0493	1979	5	5	1021029	1026699	22.4143	1066	1021036	1026691	21.6349	2715
2R_21	20158022	20161944	1000	43.9611	3204	5	5	20158022	20161944	27.262	2311	20158030	20161921	16.6991	1989
2L_1	19767664	19772016	1000	43.9412	3141	5	5	19767664	19772016	26.8149	2141	19767711	19771967	17.1263	2008
3R_28	25607136	25613492	1000	43.7494	3088	5	5	25607136	25613492	25.6629	1118	25607250	25613403	18.0865	1718
2R_21	6557732	6562966	1000	43.7375	2836	5	5	6557732	6562966	25.3372	2439	6557792	6562930	18.4003	2943
3L_1	3223148	3228928	1000	43.6846	4571	5	5	3223148	3228928	26.9807	3239	3223194	3228849	16.7039	2866
2R_21	21150856	21156405	1000	43.6767	3569	5	5	21150856	21156403	24.357	2907	21150908	21156405	19.3197	2458
3L_1	15988174	15993080	1000	43.6209	1180	5	5	15988174	15993080	24.5495	2535	15988228	15993077	19.0714	2516
X_10	48006	51458	1000	43.5529	2083	5	5	48006	51458	26.9304	1665	48226	51411	16.6225	1439
2R_21	7898009	7903205	1000	43.5152	283	5	5	7898009	7903205	25.2009	2308	7898064	7903160	18.3143	2404
2R_21	8712984	8717774	1000	43.5082	1569	5	5	8712984	8717774	23.7469	1337	8712994	8717644	19.7613	2350
3R_28	14514769	14520885	1000	43.3992	2842	5	5	14514769	14520885	23.8535	2740	14514832	14520860	19.5457	1889
3L_1	1276918	1281080	1000	43.3174	3738	5	5	1276918	1281080	28.7782	2106	1276966	1281017	14.5391	1996
3R_28	1648943	1653792	1000	43.3145	2069	5	5	1648943	1653792	24.7804	2529	1648947	1653699	18.5341	2384
3L_1	17386515	17392421	1000	43.2991	3283	5	5	17386515	17392421	22.053	1743	17386534	17392380	21.2461	3046
3R_28	13342148	13346988	1000	43.2651	1452	5	5	13342148	13346988	23.8387	794	13342183	13346924	19.4264	2325
3_scaffold2	1275473	1280746	1000	43.1805	716	5	5	1275518	1280746	23.4538	1935	1275473	1280728	19.7267	2451
Y_Contig22	33644	34875	1000	43.1026	436	5	5	33644	34875	31.3442	427	33649	34680	11.7584	441
3R_28	15100360	15105954	1000	43.0878	5243	5	5	15100360	15105954	22.3018	3009	15100736	15105920	20.7861	2323
2R_21	4871218	4876337	1000	42.9354	2440	5	5	4871218	4876337	22.0827	1391	4871252	4876257	20.8527	2655
X_1	15019089	15025215	1000	42.9017	2579	5	5	15019089	15025215	24.36	3045	15019143	15024842	18.5417	1129
2L_1	7043209	7047585	1000	42.9006	1991	5	5	7043209	7047585	28.1238	2473	7043254	7047518	14.7768	1999
3L_1	17036856	17042073	1000	42.8613	3642	5	5	17036856	17042073	25.1091	2770	17036857	17042042	17.7521	2250
3R_28	20003534	20008214	1000	42.8453	3002	5	5	20003534	20008214	27.3894	2372	20003575	20008166	15.4559	2209
3L_1	20125791	20130842	1000	42.8426	3173	5	5	20125791	20130842	24.0845	2014	20125866	20130779	18.758	2533
2L_1	13248420	13253938	1000	42.7874	942	5	5	13248420	13253938	23.7351	1378	13248515	13253878	19.0523	2578
2R_20	1773332	1778598	1000	42.6887	2296	5	5	1773357	1778598	24.2	2234	1773332	1778533	18.4887	2477
3L_1	5750983	5756158	1000	42.6213	3846	5	5	5751113	5756158	23.0688	2330	5750983	5756076	19.5525	2638
3_scaffold1	2414616	2418904	1000	42.6153	309	5	5	2414616	2418904	25.9472	1969	2414631	2418876	16.6681	2414
3R_28	19222240	19227337	1000	42.5605	3714	5	5	19222281	19227337	23.5693	2626	19222240	19227304	18.9913	2653
3R_28	24996942	25002739	1000	42.5277	2635	5	5	24996942	25002739	21.7036	1850	24997070	25002682	20.8241	2884
3L_1	556065	561478	1000	42.4574	1100	5	5	556065	561478	26.8593	2804	556212	561401	15.5981	1429
2L_1	9289529	9295211	1000	42.4535	572	5	5	9289529	9295211	25.0558	2410	9289549	9295135	17.3977	3075
3R_28	1539709	1544704	1000	42.4419	4221	5	5	1539709	1544704	22.669	1513	1539718	1544673	19.7729	2479
3R_28	18610538	18616049	1000	42.4136	776	5	5	18610538	18616049	24.1082	2215	18610575	18616000	18.3054	2658
2R_21	12342506	12347393	1000	42.4041	402	5	5	12342506	12347393	23.2553	2393	12342571	12347354	19.1488	2481
3L_1	16150355	16155139	1000	42.4008	3775	5	5	16150355	16155139	24.1349	1482	16150464	16155082	18.266	2262
3L_4	280971	285642	1000	42.3707	2730	5	5	280971	285642	23.6699	2244	281060	285599	18.7008	2367
3_scaffold1	2613812	2617595	1000	42.3444	551	5	5	2613812	2617595	25.7509	2260	2613840	2617538	16.5935	2014
2R_21	1183172	1188194	1000	42.3419	2193	5	5	1183172	1187892	20.9721	2250	1183186	1188194	21.3698	2354
2L_2	923849	927183	1000	42.2834	1015	5	5	923849	927183	28.1978	1563	923962	927141	14.0856	1415
2R_21	5809478	5813989	1000	42.2638	4062	5	5	5809478	5813989	25.2395	2275	5809564	5813947	17.0243	1866
2R_21	5027670	5032766	1000	42.1938	3277	5	5	5027673	5032766	26.3351	2178	5027670	5032196	15.8587	2239
3R_28	17192894	17197192	1000	42.1084	781	5	5	17192894	17197192	30.0398	2349	17193032	17197026	12.0686	1278
3L_4	1365014	1369500	1000	42.0816	2236	5	5	1365058	1369500	25.423	2534	1365014	1369478	16.6586	2292
2R_21	12303603	12308508	1000	42.0718	2681	5	5	12303603	12308508	22.8822	2711	12303723	12308459	19.1896	1087
2R_21	3550328	3555196	1000	42.0558	260	5	5	3550328	3555196	24.2918	1106	3550365	3555059	17.764	2169
2R_21	3718142	3722887	1000	42.0538	2286	5	5	3718142	3722887	24.1526	1992	3718381	3722791	17.9011	1902
2R_21	3867606	3872295	1000	41.9117	2067	5	5	3867606	3872295	24.2681	2311	3867634	3872262	17.6436	2207
3R_28	7579590	7583483	1000	41.8823	690	5	5	7579590	7583483	23.7825	1947	7579636	7583415	18.0998	1904
X_1	14198750	14205245	1000	41.8585	4016	5	5	14198750	14205245	19.764	3018	14198842	14205205	22.0945	3231
2R_21	1355873	1360088	1000	41.8002	3826	5	5	1355873	1360088	22.0471	1892	1355891	1359980	19.7531	1761
3Cen_50_D1686_1	71	2255	1000	41.7933	872	5	5	71	2255	33.2983	952	105	2220	8.49497	974
2L_1	10419167	10423512	1000	41.7828	3468	5	5	10419167	10423512	26.2522	2035	10419204	10423431	15.5305	1966
3R_28	25104010	25108367	1000	41.7506	3552	5	5	25104010	25108367	25.8791	2032	25104019	25108302	15.8715	2001
2R_21	20492889	20498048	1000	41.7007	1263	5	5	20492889	20498048	22.8141	2798	20492926	20497922	18.8866	2708
3L_1	6155602	6160136	1000	41.6116	2741	5	5	6155602	6160136	22.0767	1025	6155653	6160082	19.5349	2181
Contig135	279888	281982	1000	41.6107	1356	5	5	279888	281982	26.6135	1064	279943	281966	14.9972	998
3L_1	17013596	17018633	1000	41.5287	2498	5	5	17013596	17018358	21.4282	2401	17013639	17018633	20.1005	2302
3L_1	17008661	17012469	1000	41.3769	244	5	5	17008661	17012469	24.4133	2092	17008712	17012403	16.9636	1936
3Cen_27_D1777	1763	4098	1000	41.2886	1102	5	5	1763	4098	29.3208	1246	1907	4002	11.9678	1155
X_1	15461725	15468224	1000	41.2279	1743	5	5	15461725	15468143	22.5802	3035	15461754	15468224	18.6477	2027
3_scaffold1	1265886	1270101	1000	41.2181	1191	5	5	1265886	1270101	23.5248	2052	1265965	1270083	17.6933	1984
3L_1	17526027	17529624	1000	41.2076	2888	5	5	17526027	17529624	22.4647	1750	17526082	17529550	18.7429	1759
3R_28	23104456	23109723	1000	41.0456	2662	5	5	23104456	23109723	20.7353	839	23104542	23109688	20.3104	2497
2L_1	15629371	15633616	1000	40.9764	2005	5	5	15629371	15633616	24.2178	2098	15629392	15633570	16.7586	1897
3R_28	20636130	20640735	1000	40.9709	2358	5	5	20636130	20640735	25.8406	1165	20636269	20640663	15.1303	1616
3L_1	14809292	14815545	1000	40.9492	4250	5	5	14809292	14815545	22.2959	3050	14809342	14814894	18.6533	2661
3R_28	21104782	21109201	1000	40.8399	612	5	5	21104782	21109199	21.6207	2199	21104822	21109201	19.2192	2251
3L_1	8398617	8403643	1000	40.787	4254	5	5	8398617	8403643	26.7349	1787	8398651	8403431	14.0521	1963
X_1	3852954	3859249	1000	40.7673	802	5	5	3852954	3859249	24.0816	2336	3853031	3859208	16.6858	1207
3R_28	20624401	20629041	1000	40.7459	3670	5	5	20624401	20629041	23.9187	2342	20624486	20629005	16.8272	1864
3R_28	1213900	1217608	1000	40.6516	3356	5	5	1213900	1217604	23.3472	1668	1213910	1217608	17.3044	1715
2L_1	5166838	5172248	1000	40.4826	1883	5	5	5166838	5172248	23.1991	634	5166913	5172230	17.2835	2449
3R_28	23466984	23471783	1000	40.4575	2414	5	5	23466984	23471783	27.9432	2098	23467034	23471739	12.5143	2133
3_scaffold1	2785255	2788349	1000	40.4353	2713	5	5	2785255	2788349	24.2444	1406	2785407	2788269	16.1909	1255
3L_1	15588751	15593717	1000	40.3831	301	5	5	15588751	15593717	22.0145	2577	15588759	15593698	18.3686	2278
2R_21	9756105	9761851	1000	40.3166	1953	5	5	9756105	9761851	21.8813	3240	9756169	9761755	18.4353	2661
3L_1	24055184	24059182	1000	40.2747	2304	5	5	24055184	24059182	20.7501	2297	24055211	24059140	19.5246	2224
3L_1	1515702	1520544	1000	40.2599	1361	5	5	1515702	1520544	23.3294	2482	1515799	1520508	16.9305	2337
X_1	1883930	1890013	1000	40.2552	1790	5	5	1883945	1890013	26.4329	3101	1883930	1889668	13.8223	800
X_1	1998778	2005175	1000	40.2271	3513	5	5	1998778	2005175	24.4251	3244	1998840	2005036	15.802	3279
2R_21	16560007	16564651	1000	40.2158	2291	5	5	16560007	16564651	21.5407	2232	16560016	16564614	18.675	2458
2R_21	19694237	19699304	1000	40.1827	3474	5	5	19694465	19699304	20.987	2115	19694237	19699277	19.1957	2721
2R_21	5100785	5105578	1000	40.1571	2187	5	5	5100785	5105578	21.1735	1120	5100829	5105407	18.9836	2323
2L_1	13438706	13444588	1000	40.091	2040	5	5	13438706	13444588	24.1112	2753	13438742	13444578	15.9798	2790
2L_1	9600653	9604941	1000	40.0843	2114	5	5	9600653	9604941	21.8961	2400	9600694	9604919	18.1882	2228
2L_2	889320	891803	1000	40.0727	1449	5	5	889320	891803	27.4071	1185	889369	891687	12.6656	1008
2L_1	16265917	16270039	1000	40.0406	831	5	5	16265917	16270039	23.5485	1693	16265970	16269991	16.4921	1778
2L_1	8723651	8728006	1000	40.0276	3292	5	5	8723651	8728006	26.5898	950	8723695	8727908	13.4378	2188
3R_28	8903774	8906509	1000	39.9076	1095	5	5	8903774	8906509	28.6716	1212	8903861	8906268	11.236	1284
3L_1	19865626	19869805	1000	39.8595	3008	5	5	19865626	19869805	20.6908	1962	19865671	19869782	19.1687	1695
2R_21	19399716	19403510	1000	39.7316	2090	5	5	19399716	19403510	23.8002	2052	19399748	19403453	15.9314	1870
2R_21	2732703	2737623	1000	39.6989	1589	5	5	2732703	2737623	23.0569	1947	2732733	2737593	16.642	2491
3R_28	23479344	23484091	1000	39.6901	3043	5	5	23479344	23484091	21.2387	1602	23479428	23484008	18.4514	2112
3R_28	22727730	22731377	1000	39.5634	1377	5	5	22727730	22731377	21.3305	1707	22727810	22731298	18.2329	1707
3R_28	2494573	2500028	1000	39.5359	4706	5	5	2494573	2500028	24.7745	2976	2494745	2499975	14.7614	1389
2L_1	814842	819035	1000	39.5266	1276	5	5	814842	819035	26.2522	2017	814908	818983	13.2744	2123
2L_1	6068807	6073516	1000	39.5239	2332	5	5	6068807	6073516	22.9089	2243	6068825	6073282	16.6151	1888
3R_28	11109916	11113872	1000	39.5239	265	5	5	11109916	11113872	23.4745	2276	11109954	11113634	16.0495	1760
2R_21	16601815	16606779	1000	39.4999	552	5	5	16601815	16606779	22.3344	1883	16601863	16606698	17.1655	2799
3R_5	52113	53374	1000	39.3588	862	5	5	52113	53374	20.5072	846	52300	53286	18.8516	438
3R_28	22820425	22825114	1000	39.3476	2559	5	5	22820425	22825114	23.1872	2380	22820452	22825104	16.1604	2423
2R_21	19885137	19890497	1000	39.3325	2219	5	5	19885137	19890497	21.3423	2507	19885284	19890435	17.9902	2749
2L_1	842139	846330	1000	39.3016	2058	5	5	842139	846330	23.202	2291	842195	846324	16.0995	2073
2R_21	3833888	3838487	1000	39.2989	452	5	5	3833888	3838487	22.1182	1838	3833997	3838449	17.1807	2164
2R_21	11888071	11892350	1000	39.2863	270	5	5	11888071	11892350	22.5298	1797	11888134	11892283	16.7565	2158
3R_28	21844376	21848851	1000	39.2582	1649	5	5	21844376	21848851	22.8023	2438	21844422	21848789	16.456	2112
Contig145	96344	99454	1000	39.2544	411	5	5	96344	99454	25.5089	1555	96542	99394	13.7455	666
3L_1	23461234	23465636	1000	39.0482	451	5	5	23461234	23465634	26.4773	1434	23461327	23465636	12.5709	2521
2R_21	4415333	4420709	1000	39.034	2031	5	5	4415333	4420709	23.821	2265	4415377	4420675	15.213	2639
3R_28	27082784	27087436	1000	38.9902	2094	5	5	27082784	27087436	21.7006	2269	27082835	27087407	17.2895	2367
3L_1	9712141	9715266	1000	38.9681	443	5	5	9712141	9715266	24.9551	1530	9712194	9715237	14.0129	1391
2L_1	6353442	6357872	1000	38.966	3481	5	5	6353442	6357872	25.2454	2095	6353576	6357778	13.7206	2135
2R_21	5288313	5292059	1000	38.9654	2062	5	5	5288313	5292059	22.5624	1673	5288353	5292048	16.403	1722
X_10	70273	72891	1000	38.9208	739	5	5	70273	72891	22.2988	911	70308	72858	16.6219	1347
2L_2	1143666	1146847	1000	38.9168	1594	5	5	1143666	1146847	22.1656	1518	1143706	1146846	16.7513	1551
3R_28	766002	770612	1000	38.8925	2319	5	5	766017	770612	21.1883	2109	766002	770585	17.7041	2057
3L_1	4785058	4789898	1000	38.8887	3133	5	5	4785058	4789898	21.9908	2299	4785110	4789787	16.8979	2643
2L_1	4492059	4497153	1000	38.8723	1971	5	5	4492059	4497153	21.6562	3013	4492249	4497055	17.216	2422
3L_1	8598246	8602283	1000	38.8394	3801	5	5	8598246	8602283	23.1043	890	8598297	8602238	15.7351	1959
2R_21	12490280	12494889	1000	38.8261	4095	5	5	12490280	12494889	22.6868	2527	12490320	12494852	16.1393	2606
2L_1	20691709	20696469	1000	38.8244	1526	5	5	20691709	20696469	20.2733	2289	20691748	20696357	18.5511	2145
2R_21	5748918	5752769	1000	38.8113	1629	5	5	5748918	5752769	24.5021	1974	5748967	5752739	14.3093	1750
3R_28	20496467	20501684	1000	38.7956	4750	5	5	20496467	20501684	22.29	1713	20496506	20501644	16.5056	2466
3L_1	12523950	12528104	1000	38.7774	2040	5	5	12523950	12528092	24.2681	758	12523989	12528104	14.5092	2298
3R_28	26478379	26482947	1000	38.7754	1176	5	5	26478379	26482947	22.2248	2202	26478451	26482833	16.5506	2269
3L_1	19556839	19560859	1000	38.5324	1842	5	5	19556839	19560859	23.9631	1967	19556850	19560839	14.5693	2072
3R_28	27464851	27469281	1000	38.532	3263	5	5	27464851	27469281	18.0553	1080	27464851	27469203	20.4767	2219
2R_21	14396913	14401701	1000	38.4406	3800	5	5	14396913	14401701	21.3483	2753	14397618	14401665	17.0923	2259
3L_1	19743680	19747553	1000	38.292	3127	5	5	19743680	19747553	22.4973	869	19743740	19747519	15.7947	1889
3R_28	8566890	8570435	1000	38.2565	1725	5	5	8566890	8570435	26.3144	2028	8566975	8570328	11.9421	1722
2L_1	4511977	4515771	1000	38.2057	821	5	5	4511977	4515771	24.3303	2101	4512020	4515703	13.8753	1915
3R_28	9535150	9539542	1000	38.2056	2935	5	5	9535150	9539520	24.733	1120	9535228	9539542	13.4726	2162
3R_28	1065299	1070042	1000	38.1618	3612	5	5	1065299	1070042	20.8626	1545	1065455	1069936	17.2992	2216
2L_2	916498	919655	1000	38.1409	1861	5	5	916498	919655	22.9089	1337	916589	919525	15.2321	1249
3R_28	21358642	21362836	1000	38.0605	685	5	5	21358642	21362836	22.8082	1999	21358713	21362571	15.2524	1886
2R_21	20729478	20734472	1000	38.0395	2436	5	5	20729478	20734472	20.1341	2573	20729489	20734463	17.9054	2599
2R_21	17311235	17315453	1000	38.035	1698	5	5	17311235	17315275	18.458	2101	17311260	17315453	19.577	2021
3L_1	22241899	22246626	1000	38.0223	292	5	5	22241899	22246626	22.1389	1169	22241928	22246588	15.8834	2346
2L_1	13958927	13963031	1000	38.0038	1369	5	5	13958927	13963031	21.7776	730	13958935	13963001	16.2262	2020
2L_1	21266037	21271407	1000	37.9437	2042	5	5	21266037	21271407	21.0166	1135	21266652	21271377	16.9271	1969
3R_28	2286947	2292066	1000	37.878	4344	5	5	2286947	2292066	22.5891	1560	2287043	2291962	15.2889	1121
3_scaffold2	1022306	1025320	1000	37.8462	2250	5	5	1022306	1025320	20.9544	1465	1022362	1025250	16.8918	1442
2R_20	130005	133253	1000	37.8413	1723	5	5	130005	133253	22.8171	1459	130065	133204	15.0243	1586
3R_28	18586255	18590960	1000	37.8228	1742	5	5	18586255	18590960	19.0355	2694	18586326	18590876	18.7874	2467
2R_21	1536402	1540980	1000	37.755	2412	5	5	1536855	1540980	20.9455	1401	1536402	1540919	16.8095	2452
X_10	35223	37203	1000	37.7123	872	5	5	35223	37203	23.1428	801	35254	37144	14.5695	894
2R_21	4347042	4352044	1000	37.674	4391	5	5	4347042	4352044	19.0029	1749	4347135	4351771	18.6711	1960
2R_21	19054254	19058789	1000	37.6715	3372	5	5	19054254	19058789	21.366	2054	19054335	19058733	16.3054	2040
2L_1	3890047	3893934	1000	37.6578	865	5	5	3890047	3893934	23.0629	2208	3890090	3893893	14.595	2270
3R_28	6323139	6327360	1000	37.5922	2528	5	5	6323139	6327360	20.8448	1038	6323188	6327274	16.7474	2090
2R_21	20059978	20063462	1000	37.5636	1663	5	5	20059978	20063462	23.7795	1835	20060036	20063434	13.7841	1596
3L_1	875003	878942	1000	37.5455	395	5	5	875003	878942	19.8172	2176	875091	878897	17.7283	2057
2R_21	19234702	19238819	1000	37.4529	3048	5	5	19234702	19238819	21.8872	2053	19234738	19238798	15.5657	1000
3_scaffold1	215697	219447	1000	37.4505	1448	5	5	215697	219447	20.0867	1737	215712	219434	17.3638	1830
3R_28	4839066	4843072	1000	37.4097	3664	5	5	4839066	4843072	20.2466	1836	4839455	4843031	17.163	1709
2R_18	402320	406965	1000	37.3833	1711	5	5	402419	406965	20.2733	1399	402320	406904	17.11	2214
3L_1	1771104	1775630	1000	37.3461	2233	5	5	1771104	1775630	20.4095	2337	1771166	1775579	16.9366	2037
2L_1	6396180	6400123	1000	37.2934	1034	5	5	6396180	6400123	19.4234	1935	6396186	6400119	17.87	1987
3R_28	11339938	11343784	1000	37.2836	2147	5	5	11339938	11343784	19.9742	2055	11340015	11343706	17.3093	2030
3L_1	2771679	2776832	1000	37.2581	3408	5	5	2771679	2776832	22.2692	860	2771868	2776811	14.9889	2451
3L_1	23204048	23208119	1000	37.2554	1945	5	5	23204048	23208119	24.0164	1085	23204082	23208086	13.239	1512
3L_1	580481	585477	1000	37.2448	4730	5	5	580488	585477	23.6374	2373	580481	585443	13.6075	2065
X_1	12523619	12527922	1000	37.2233	1525	5	5	12523619	12527921	22.3758	2221	12523662	12527922	14.8475	2224
3L_1	1718103	1722588	1000	37.21	3612	5	5	1718103	1722588	19.2339	2503	1718357	1722516	17.9761	1848
3R_28	18935349	18939560	1000	37.1383	3724	5	5	18935349	18939560	21.8843	1401	18935441	18939476	15.254	1948
3L_1	13364805	13369088	1000	37.1282	2577	5	5	13364805	13369088	19.7047	2000	13364818	13369086	17.4235	2024
3L_1	8437918	8440609	1000	37.1017	1040	5	5	8437918	8440609	27.7507	1728	8437994	8440452	9.35107	512
3R_28	14132987	14137143	1000	37.0869	1598	5	5	14132987	14137143	19.5892	923	14133052	14137063	17.4977	1811
3R_28	24695478	24700009	1000	37.0249	2075	5	5	24695478	24700009	21.4874	1755	24695522	24699959	15.5374	1810
3R_28	8949832	8954177	1000	37.0236	1676	5	5	8949832	8954177	23.9157	1613	8949963	8954117	13.1079	727
3L_1	1591478	1595408	1000	37.0088	2143	5	5	1591478	1595408	20.7649	1842	1591543	1595352	16.2439	1844
3R_28	4237555	4241531	1000	36.9374	3080	5	5	4237555	4241531	24.8071	1500	4237586	4241491	12.1304	2071
2R_21	10173162	10176224	1000	36.9088	1519	5	5	10173162	10176224	22.9385	1453	10173249	10176181	13.9703	1167
3R_28	15884961	15888910	1000	36.8562	614	5	5	15884961	15888910	20.3118	2188	15884981	15888902	16.5444	1820
3L_1	1655819	1659590	1000	36.7488	879	5	5	1655819	1659590	20.3385	2138	1655910	1659570	16.4103	1981
3R_28	12233440	12237496	1000	36.7323	599	5	5	12233440	12237496	23.5071	1992	12233487	12237404	13.2252	2179
2L_1	1751323	1755327	1000	36.7061	2205	5	5	1751323	1755327	18.5468	1707	1751357	1755294	18.1593	1928
3R_28	11304409	11308360	1000	36.6936	1203	5	5	11304409	11308360	19.5507	1994	11304439	11308280	17.1429	1774
3R_28	27722239	27726306	1000	36.6908	3755	5	5	27722239	27726306	23.6285	1890	27722313	27726244	13.0623	1961
2R_21	10056775	10060484	1000	36.6842	1502	5	5	10056775	10060484	24.0638	1754	10056988	10060420	12.6204	1329
3L_1	9184860	9188953	1000	36.6428	2989	5	5	9184860	9188953	19.9535	1190	9184925	9188831	16.6894	1744
3R_28	21857779	21862339	1000	36.6263	2656	5	5	21857779	21862339	20.8596	2183	21857807	21862257	15.7667	1870
3L_4	1008545	1012761	1000	36.5968	3908	5	5	1008545	1012761	21.979	1890	1008584	1012717	14.6177	1953
2L_1	6930307	6934244	1000	36.5482	755	5	5	6930307	6934244	21.4726	2059	6930355	6934166	15.0755	1825
2R_21	17303986	17308360	1000	36.5368	298	5	5	17303986	17308360	20.676	718	17304066	17308326	15.8607	2073
3L_1	1214360	1219209	1000	36.5358	2367	5	5	1214360	1219209	22.7134	2753	1214385	1219155	13.8223	1300
3R_28	3696171	3700867	1000	36.5257	409	5	5	3696171	3700867	18.4906	1753	3696257	3700816	18.0351	2526
X_10	30805	32915	1000	36.481	948	5	5	30805	32915	20.7027	1142	30850	32907	15.7783	1061
2R_21	12166141	12170735	1000	36.4638	661	5	5	12166141	12170735	21.3305	1061	12166164	12170575	15.1333	2536
3R_28	6544418	6548705	1000	36.4535	1790	5	5	6544418	6548705	20.4924	2267	6544452	6548701	15.9611	1958
3L_1	9679172	9683339	1000	36.3552	846	5	5	9679172	9683339	24.2859	1931	9679226	9683302	12.0692	1894
3R_28	7597463	7601638	1000	36.3307	1086	5	5	7597463	7601638	23.6758	2517	7597538	7601610	12.6549	1927
3L_1	2438725	2442821	1000	36.3282	439	5	5	2438725	2442821	19.4708	1514	2438806	2442786	16.8575	2185
2R_21	12946535	12950577	1000	36.3266	2822	5	5	12946535	12950577	20.4539	1898	12946537	12950551	15.8727	2072
3L_1	7143295	7146892	1000	36.3143	1460	5	5	7143295	7146892	21.7717	1628	7143318	7146868	14.5426	1780
3R_28	24388187	24393151	1000	36.2937	1825	5	5	24388187	24393151	20.3503	2513	24388261	24393063	15.9434	2251
2R_21	13368626	13372485	1000	36.1231	1053	5	5	13368626	13372485	21.8546	1802	13368671	13372453	14.2685	1921
3L_4	1022689	1025658	1000	36.1062	1599	5	5	1022700	1025658	23.9453	1420	1022689	1025626	12.1608	1389
2R_21	1173663	1177406	1000	36.0417	2998	5	5	1173663	1177406	22.8733	1639	1173678	1177348	13.1683	2031
3L_1	23093174	23097021	1000	36.0348	233	5	5	23093174	23097021	18.3632	2048	23093218	23096928	17.6715	2101
2R_21	10203010	10207193	1000	36.0271	1661	5	5	10203010	10207174	21.7629	2282	10203055	10207193	14.2642	2327
2L_1	4432576	4436307	1000	35.9685	1372	5	5	4432576	4436307	19.3908	2191	4432584	4436264	16.5776	1668
3R_28	24717337	24721325	1000	35.94	1332	5	5	24717337	24721325	20.3147	2169	24717343	24721306	15.6252	2089
3L_1	3325443	3329254	1000	35.9069	555	5	5	3325443	3329254	22.284	2095	3325496	3329237	13.6228	1954
3R_28	18343309	18347544	1000	35.9049	2232	5	5	18343309	18347544	21.6088	2015	18343452	18347471	14.2961	2056
3L_1	2673674	2677214	1000	35.9008	2308	5	5	2673713	2677205	20.7175	1163	2673674	2677214	15.1834	1732
2R_21	5564215	5568408	1000	35.8948	3599	5	5	5564215	5568408	24.1171	2329	5564309	5568333	11.7777	1879
3R_28	8527695	8531907	1000	35.8736	782	5	5	8527695	8531907	17.7384	2162	8527707	8531869	18.1352	2135
3R_28	4017869	4022196	1000	35.838	1610	5	5	4017885	4022196	19.4737	2239	4017869	4022180	16.3643	1428
2R_21	3660312	3664081	1000	35.8319	452	5	5	3660312	3664081	20.2466	1819	3660377	3663950	15.5852	1750
2L_1	1969448	1973402	1000	35.7522	591	5	5	1969448	1973402	19.9683	1804	1969498	1973350	15.7839	1813
2R_21	14716609	14720973	1000	35.7498	2162	5	5	14716609	14720973	22.6571	2103	14716664	14720900	13.0927	1974
2R_21	21128967	21133722	1000	35.7282	1626	5	5	21128967	21133722	22.6483	2264	21129057	21133247	13.08	2031
2R_21	2103799	2107802	1000	35.7279	1665	5	5	2103799	2107801	20.3148	2028	2103862	2107802	15.4131	1742
3R_28	5418763	5422699	1000	35.7084	2054	5	5	5418763	5422699	22.2396	1849	5418832	5422631	13.4688	1775
2R_21	8734797	8738557	1000	35.7043	2993	5	5	8734797	8738557	20.4302	1750	8734851	8738464	15.2741	1624
2R_21	17628440	17633579	1000	35.6869	2597	5	5	17628440	17633579	23.1902	2677	17628498	17633516	12.4967	2635
3L_1	11794806	11799324	1000	35.6747	3308	5	5	11794807	11799324	19.5952	2100	11794806	11799287	16.0796	2063
2R_21	3572964	3577742	1000	35.6491	3386	5	5	3572964	3577742	18.7512	2328	3573024	3577643	16.8979	1993
3L_4	1432871	1436538	1000	35.6402	2391	5	5	1432871	1436538	19.8735	1873	1432926	1436463	15.7667	1559
3L_1	4243579	4248091	1000	35.6129	1640	5	5	4243579	4248091	21.7451	2161	4243667	4248041	13.8679	1968
2L_1	6960735	6964942	1000	35.5955	1669	5	5	6960735	6964942	19.8853	1955	6960790	6964864	15.7102	1600
3R_28	13553189	13558047	1000	35.5436	481	5	5	13553189	13558047	21.3631	2635	13553247	13557969	14.1805	2292
3R_28	18385650	18389152	1000	35.5181	1990	5	5	18385657	18389152	17.7562	1154	18385650	18389071	17.7619	1556
2R_21	11162884	11167756	1000	35.4909	4432	5	5	11162884	11167756	21.3749	2239	11162987	11167737	14.1159	2452
3L_1	24113827	24117688	1000	35.4739	3508	5	5	24113827	24117688	18.7127	1905	24113858	24117674	16.7612	1794
3L_1	6352813	6357202	1000	35.4682	1967	5	5	6352813	6357202	19.6662	1070	6352860	6357149	15.802	2178
3L_1	7273346	7277730	1000	35.4624	4091	5	5	7273371	7277730	19.0325	718	7273346	7277697	16.4299	2125
3L_1	10642887	10647538	1000	35.4257	2981	5	5	10642887	10647538	20.143	1745	10642929	10647461	15.2827	2017
3R_28	20417318	20421383	1000	35.4164	3650	5	5	20417318	20421383	21.594	1695	20417372	20421331	13.8223	1715
3R_28	16506589	16511168	1000	35.3616	2302	5	5	16506589	16510978	24.659	850	16506619	16511168	10.7026	2322
2R_21	18821160	18825346	1000	35.3509	252	5	5	18821160	18825346	18.8489	1163	18821208	18825302	16.502	2140
X_1	17194214	17198838	1000	35.3284	2634	5	5	17194214	17198838	22.2307	1930	17194298	17198123	13.0976	1730
2R_21	6100367	6104908	1000	35.3199	1268	5	5	6100367	6104908	19.2131	1078	6100427	6104852	16.1067	2288
2R_18	269279	273155	1000	35.3142	3597	5	5	269279	273155	18.9466	1883	269285	273102	16.3676	1910
3R_28	8984188	8988277	1000	35.2291	1786	5	5	8984188	8988277	21.5052	1768	8984273	8988255	13.7239	1989
2L_1	1134177	1138718	1000	35.2264	400	5	5	1134177	1138718	18.002	1680	1134244	1138393	17.2245	1972
2R_21	21296138	21300366	1000	35.1616	2514	5	5	21296138	21300366	17.6259	2085	21296186	21300340	17.5358	2061
3L_1	19561897	19565403	1000	35.1556	263	5	5	19561897	19565403	21.2979	1561	19561926	19565375	13.8577	1865
X_1	16382492	16386675	1000	35.1121	3116	5	5	16382492	16386675	23.6936	2299	16382549	16386625	11.4184	772
3R_28	23276523	23281041	1000	35.0642	2343	5	5	23276523	23281041	20.7116	1167	23276571	23280961	14.3526	1933
3R_28	12169162	12174034	1000	35.0525	3103	5	5	12169162	12174034	19.3405	1274	12169193	12174031	15.712	2344
3R_28	1413327	1417213	1000	34.9892	2414	5	5	1413327	1417213	23.5989	2221	1413385	1417182	11.3903	1873
3R_28	22613208	22617620	1000	34.9848	3191	5	5	22613208	22617620	19.607	1143	22613296	22617606	15.3778	2412
2R_21	4976798	4980032	1000	34.9768	667	5	5	4976798	4980032	19.8557	1244	4976876	4980001	15.1211	1525
2R_20	1359334	1363081	1000	34.9445	3360	5	5	1359334	1363081	21.4934	1758	1359377	1363081	13.4511	1656
3R_28	10123681	10128546	1000	34.9436	1741	5	5	10123681	10128546	16.7908	2546	10123723	10128537	18.1528	2622
3R_28	24489713	24493590	1000	34.882	1053	5	5	24489713	24493590	21.3009	1845	24489772	24493585	13.5812	1459
2R_21	20015289	20018253	1000	34.8624	1479	5	5	20015289	20018253	21.1054	1341	20015345	20018160	13.757	1314
3R_28	11179156	11182588	1000	34.8591	2778	5	5	11179156	11182588	23.3708	1668	11179284	11182513	11.4883	1723
2R_21	11533404	11536837	1000	34.8423	1421	5	5	11533404	11536837	21.6355	1756	11533454	11536824	13.2068	1954
2R_21	5173350	5177279	1000	34.7873	287	5	5	5173350	5177279	17.309	2049	5173396	5177268	17.4783	2045
3_scaffold2	1398334	1401492	1000	34.7554	1281	5	5	1398336	1401492	16.2844	1485	1398334	1401468	18.471	1489
3R_28	19250909	19254904	1000	34.7215	238	5	5	19250909	19254904	21.6592	2119	19250977	19254824	13.0623	2063
3L_1	2597399	2601506	1000	34.707	2195	5	5	2597399	2601506	21.0492	2134	2597417	2601445	13.6578	1926
X_1	5320789	5325285	1000	34.7045	915	5	5	5320789	5325285	17.8243	1332	5320892	5325155	16.8802	2048
3L_1	14953838	14958103	1000	34.7009	2679	5	5	14953838	14958103	19.6277	2174	14953912	14958047	15.0732	1884
3R_28	14994200	14998038	1000	34.6924	3584	5	5	14994200	14998038	21.3068	1951	14994296	14997993	13.3856	1688
3R_28	20629666	20633929	1000	34.6878	2843	5	5	20629666	20633929	17.6703	1014	20629698	20633883	17.0175	2090
2R_21	12472940	12476807	1000	34.6706	1466	5	5	12472940	12476807	17.9605	797	12472977	12476775	16.7101	1911
3L_1	4481625	4483772	1000	34.662	1606	5	5	4481625	4483772	22.287	987	4481690	4483743	12.375	1055
3R_28	11280122	11284746	1000	34.6617	2278	5	5	11280122	11284746	18.0849	2652	11280191	11284717	16.5768	2350
2R_21	18499600	18503270	1000	34.6601	3386	5	5	18499600	18503270	19.9298	914	18499723	18503207	14.7303	1687
Contig21	22823	25146	1000	34.618	1275	5	5	22823	25146	26.2939	1026	22989	24971	8.32407	441
3R_28	16523525	16527741	1000	34.5936	3962	5	5	16523525	16527741	20.294	1856	16523575	16527728	14.2996	1962
3L_1	23333027	23336512	1000	34.5825	406	5	5	23333027	23336489	18.7275	878	23333055	23336512	15.855	1828
3L_1	8115780	8120049	1000	34.5813	664	5	5	8115780	8120049	20.0452	1889	8115822	8119950	14.536	2230
Contig11	9806	12413	1000	34.5799	505	5	5	9806	12413	21.8635	1382	9814	12336	12.7164	1313
3L_1	15017569	15020813	1000	34.5058	2852	5	5	15017569	15020813	19.2664	1485	15017608	15020779	15.2394	1677
3L_1	4813121	4817553	1000	34.49	298	5	5	4813121	4817553	18.5113	2092	4813193	4817541	15.9787	1883
2L_1	19550805	19554160	1000	34.4896	2801	5	5	19550805	19554160	19.5863	1546	19550894	19554095	14.9033	1711
3L_1	7148646	7152670	1000	34.4884	1452	5	5	7148646	7152670	19.4648	1918	7148696	7152582	15.0235	1815
3R_28	5093389	5097520	1000	34.4102	2010	5	5	5093389	5097496	21.4164	959	5093487	5097520	12.9938	2006
3L_1	8946033	8949836	1000	34.3896	1746	5	5	8946033	8949836	21.1913	746	8946087	8949786	13.1983	1650
3R_28	16167825	16171549	1000	34.3609	1743	5	5	16167825	16171549	19.9061	1857	16167860	16171457	14.4548	1619
2L_1	891219	895378	1000	34.236	2687	5	5	891219	895378	19.8942	1981	891315	895328	14.3418	1817
2L_1	16688515	16692794	1000	34.2217	3736	5	5	16688515	16692794	21.369	1940	16688989	16692746	12.8527	1626
X_1	6581198	6586466	1000	34.216	455	5	5	6581198	6586466	21.3305	3003	6581235	6586388	12.8855	667
2L_1	6519381	6524058	1000	34.1985	4188	5	5	6519381	6524058	18.455	1129	6519828	6524034	15.7434	2138
3L_1	24384476	24387620	1000	34.1647	1081	5	5	24384476	24387620	19.3879	1833	24384492	24387561	14.7768	1439
3_scaffold1	228601	231633	1000	34.1596	1953	5	5	228601	231633	24.4339	1480	228671	231573	9.72562	1353
3R_28	19641689	19646310	1000	34.115	2628	5	5	19641689	19646310	19.3138	988	19641720	19646194	14.8011	2316
X_1	16632427	16636398	1000	34.1086	3373	5	5	16632427	16636398	21.6296	1758	16632551	16636364	12.479	1917
2L_1	584355	589319	1000	34.0965	4529	5	5	584355	589319	19.8676	1161	584403	589278	14.2289	2045
3_scaffold1	2359406	2362748	1000	34.0749	1172	5	5	2359406	2362748	20.8182	1677	2359437	2362690	13.2567	1486
2L_1	17470581	17474032	1000	34.0379	1759	5	5	17470581	17474032	17.1787	1964	17470669	17473933	16.8592	1726
3L_1	3169405	3174020	1000	34.0352	308	5	5	3169405	3174020	19.4174	2406	3169449	3173966	14.6177	2483
2R_16	500261	504076	1000	34.0324	2449	5	5	500261	504051	19.8913	2083	500368	504076	14.1411	1665
3L_1	2398814	2403103	1000	34.017	1957	5	5	2398814	2403103	19.5567	2147	2398839	2402956	14.4603	2107
3L_1	17467610	17471766	1000	33.9768	3926	5	5	17467610	17471766	19.2279	2143	17467756	17471738	14.7488	1989
2R_21	3780869	3784777	1000	33.952	2823	5	5	3780869	3784777	19.0828	1137	3780883	3784737	14.8691	2026
3R_28	12453779	12457082	1000	33.8935	269	5	5	12453779	12457082	18.2329	1678	12453840	12457045	15.6606	1725
3L_1	22841671	22845262	1000	33.8785	2989	5	5	22841671	22845262	19.3138	1663	22841674	22845205	14.5647	1714
3R_28	23659162	23662982	1000	33.8266	1963	5	5	23659162	23662982	18.9614	883	23659246	23662896	14.8652	1705
2L_1	5218328	5222942	1000	33.8236	4141	5	5	5218328	5222942	18.9584	2242	5218365	5222886	14.8652	1998
X_1	13294937	13298867	1000	33.8068	855	5	5	13294937	13298867	23.6433	1922	13295002	13298805	10.1635	1293
3R_28	21533939	21538806	1000	33.7991	4452	5	5	21533939	21538806	18.153	2095	21533978	21538727	15.6461	2228
3L_1	9893533	9897308	1000	33.7938	2232	5	5	9893533	9897308	20.5902	1944	9893622	9897300	13.2037	1880
3_scaffold1	1223620	1226762	1000	33.7706	533	5	5	1223620	1226762	21.7865	1314	1223660	1226697	11.9841	1590
2L_1	4660856	4664180	1000	33.7698	1914	5	5	4660920	4664180	19.9298	1585	4660856	4664149	13.84	1773
3_scaffold1	2235940	2239543	1000	33.7402	2157	5	5	2235940	2239541	17.0721	1823	2235968	2239543	16.6681	2032
2R_21	14761027	14764640	1000	33.7315	1707	5	5	14761027	14764640	18.1944	1570	14761106	14764593	15.537	2013
2R_21	3798281	3802845	1000	33.7115	1924	5	5	3798284	3802845	17.4867	2110	3798281	3802810	16.2249	2103
3R_28	25547702	25551465	1000	33.699	520	5	5	25547760	25551465	16.9447	2254	25547702	25551414	16.7542	1756
2L_1	7845957	7849815	1000	33.6874	2560	5	5	7845957	7849815	17.9398	922	7845994	7849801	15.7476	2115
3L_1	5691059	5694568	1000	33.6755	3297	5	5	5691059	5694553	19.9239	2035	5691083	5694568	13.7516	1927
X_1	4951925	4956655	1000	33.6463	1308	5	5	4951925	4956655	21.6799	1503	4952066	4956626	11.9664	1032
X_1	11998466	12002395	1000	33.6094	3688	5	5	11998466	12002379	17.4186	1883	11998499	12002395	16.1909	2036
2R_21	13716227	13721211	1000	33.5968	696	5	5	13716227	13721211	18.9614	2695	13716315	13720907	14.6354	2486
3R_28	11067454	11071641	1000	33.5884	2188	5	5	11067454	11071641	22.2603	2096	11067518	11071451	11.3281	965
3L_1	4809087	4812933	1000	33.5729	887	5	5	4809087	4812933	21.7303	2006	4809122	4812849	11.8427	1500
X_1	21110859	21115978	1000	33.5341	4755	5	5	21110859	21115978	20.4895	2156	21110925	21115949	13.0446	1334
2L_1	4332005	4335447	1000	33.5148	2144	5	5	4332019	4335447	21.8843	1482	4332005	4335419	11.6306	1406
2L_1	14655282	14658388	1000	33.4859	975	5	5	14655282	14658388	20.0926	1700	14655307	14658373	13.3932	1542
X_1	15472130	15476291	1000	33.4856	2926	5	5	15472130	15476281	17.9664	1707	15472180	15476291	15.5192	1985
3R_28	23164393	23168867	1000	33.463	3097	5	5	23164393	23168867	20.3473	2419	23164540	23168767	13.1157	2459
3R_28	4161482	4165565	1000	33.4484	3111	5	5	4161482	4165565	19.3257	994	4161522	4165529	14.1227	1809
2R_21	19336468	19340485	1000	33.4436	515	5	5	19336468	19340485	20.0808	1001	19336501	19340408	13.3628	2067
X_1	19865921	19871152	1000	33.4429	1797	5	5	19865921	19871152	16.5627	2560	19865986	19871117	16.8802	2454
3R_28	27648285	27652685	1000	33.3997	3596	5	5	27648285	27652685	16.7967	540	27648403	27652682	16.603	1984
2R_21	11787828	11790909	1000	33.3338	1247	5	5	11787828	11790909	21.0669	1469	11787873	11790814	12.2669	1544
2L_1	18487840	18492197	1000	33.315	1509	5	5	18487840	18492197	19.456	1105	18487873	18492165	13.859	2220
3R_28	23551682	23555770	1000	33.2765	3753	5	5	23551682	23555770	16.8559	948	23551762	23555720	16.4206	1999
X_1	5249535	5253717	1000	33.2144	3668	5	5	5249535	5253717	18.5084	1796	5249556	5253677	14.7061	775
3R_28	20190389	20194473	1000	33.2007	2608	5	5	20190389	20194473	18.689	1959	20190493	20194408	14.5117	1800
2R_21	2085486	2089484	1000	33.1888	3029	5	5	2085486	2089484	20.8093	1945	2085532	2089434	12.3795	1730
2R_21	7116910	7121101	1000	33.1853	2056	5	5	7116957	7121101	18.307	1887	7116910	7121020	14.8783	2069
3R_28	23612557	23616026	1000	33.1787	3210	5	5	23612557	23616026	17.4748	817	23612598	23615956	15.7038	1774
2R_21	16883289	16886804	1000	33.1768	255	5	5	16883289	16886804	18.7867	1227	16883338	16886770	14.3901	1887
2R_21	18493432	18496696	1000	33.154	2144	5	5	18493432	18496686	18.7837	1559	18493491	18496696	14.3703	1287
3R_28	10502895	10506689	1000	33.1537	831	5	5	10502895	10506689	17.8539	1886	10502921	10506644	15.2999	1761
3_scaffold1	693067	697276	1000	33.1516	437	5	5	693067	697276	17.1905	1158	693112	697177	15.9611	2331
2L_1	6401662	6405604	1000	33.1053	2906	5	5	6401662	6405604	21.3157	2043	6401698	6405587	11.7896	2101
2R_21	19136349	19140156	1000	33.0888	2153	5	5	19136349	19140156	17.5696	2008	19136440	19140087	15.5192	1813
3R_28	19619671	19624286	1000	33.0831	3995	5	5	19619671	19624286	21.2002	2439	19619704	19624275	11.8829	2102
3L_1	4017862	4021603	1000	33.0639	3077	5	5	4017869	4021597	16.2962	1818	4017862	4021603	16.7677	1821
2L_1	11332720	11336649	1000	33.0401	2469	5	5	11332720	11336649	18.8045	966	11332858	11336564	14.2356	1944
2R_21	4758363	4761070	1000	33.0254	592	5	5	4758363	4761070	16.6693	1292	4758390	4761042	16.356	1266
3R_28	11238023	11241907	1000	32.9981	3523	5	5	11238023	11241907	17.2261	1999	11238083	11241849	15.772	1925
3R_28	16163498	16167272	1000	32.9811	3490	5	5	16163498	16167272	20.143	2058	16163572	16167215	12.8381	1833
3R_28	20786096	20789386	1000	32.9607	310	5	5	20786096	20789386	17.9901	1633	20786188	20789333	14.9706	1530
3R_28	13744657	13748407	1000	32.9501	241	5	5	13744657	13748407	18.0908	1988	13744718	13748359	14.8593	918
3R_28	9559148	9563145	1000	32.93	3709	5	5	9559148	9563145	16.9507	1960	9559193	9563066	15.9794	1912
3R_28	19769666	19773538	1000	32.9126	252	5	5	19769666	19773538	17.7532	1996	19769729	19773451	15.1594	1917
X_1	16400797	16405423	1000	32.8719	3940	5	5	16400797	16405423	22.3196	2117	16401436	16405404	10.5524	2092
3L_1	9630788	9634876	1000	32.8659	1080	5	5	9630788	9634856	21.1173	2006	9630844	9634876	11.7486	2037
2R_21	2913980	2918251	1000	32.8509	3593	5	5	2913980	2918251	19.0621	2273	2914006	2918170	13.7888	1751
3L_1	9758657	9761933	1000	32.8366	1866	5	5	9758657	9761933	19.9683	1530	9758687	9761906	12.8684	1732
2L_1	3484542	3488709	1000	32.8231	3853	5	5	3484542	3488709	17.3268	2279	3484630	3488671	15.4963	1884
2L_1	8161023	8165275	1000	32.7991	408	5	5	8161023	8165275	18.3632	1933	8161092	8164822	14.4358	1781
3R_28	23174954	23179166	1000	32.7687	750	5	5	23174954	23179166	19.4767	2092	23175017	23179149	13.2921	2151
2L_1	20726804	20730402	1000	32.7557	1463	5	5	20726804	20730402	16.9714	1709	20726836	20730308	15.7843	1778
3R_28	16628558	16632753	1000	32.7542	310	5	5	16628558	16632753	18.6001	2347	16628597	16632116	14.1541	978
2R_21	8428327	8432590	1000	32.737	3111	5	5	8428327	8432590	16.2666	1388	8428562	8432557	16.4704	945
3L_1	2491295	2495096	1000	32.6858	2609	5	5	2491295	2495096	18.7897	2142	2491388	2495037	13.8962	1993
3R_28	4654409	4658118	1000	32.6446	1414	5	5	4654409	4658118	20.2703	1822	4654429	4658087	12.3743	1783
3L_1	24510746	24514481	1000	32.593	1607	5	5	24510746	24514481	20.5842	2007	24510837	24514447	12.0088	1965
3R_28	20124962	20128401	1000	32.5865	2742	5	5	20124962	20128401	20.2526	1718	20125048	20128357	12.3339	1503
2R_21	19243662	19246966	1000	32.5671	1203	5	5	19243662	19246966	16.394	1640	19243693	19246965	16.1732	1619
3_scaffold2	1414028	1417962	1000	32.5667	3268	5	5	1414028	1417962	18.5853	768	1414042	1417915	13.9814	1710
2R_21	21112165	21115616	1000	32.5644	902	5	5	21112165	21115616	16.773	1593	21112193	21115560	15.7914	1582
2R_21	8479711	8483090	1000	32.5341	1327	5	5	8479711	8483075	17.2971	1653	8479807	8483090	15.237	1707
2R_21	4850760	4854753	1000	32.5245	3016	5	5	4850760	4854753	18.9673	1802	4850786	4854704	13.5572	2147
2L_1	15214649	15218713	1000	32.5087	1702	5	5	15214649	15218713	18.689	919	15214740	15218615	13.8198	1683
3L_1	5641136	5644356	1000	32.4965	2871	5	5	5641136	5644356	18.6742	1632	5641169	5644280	13.8223	1499
3R_28	20752368	20756360	1000	32.4754	249	5	5	20752368	20756360	21.3305	2078	20752440	20756133	11.1449	1730
3R_28	2299059	2303668	1000	32.47	2724	5	5	2299059	2303668	20.3799	1250	2299125	2303542	12.09	968
2L_1	6788556	6792130	1000	32.464	1188	5	5	6788566	6792130	18.0937	1687	6788556	6792037	14.3703	1752
2L_2	109301	113123	1000	32.4623	2835	5	5	109304	113123	16.5627	736	109301	113038	15.8995	2104
X_1	7950922	7955600	1000	32.4415	3129	5	5	7950922	7955600	18.3011	1886	7951049	7955188	14.1405	1624
3L_4	903214	906213	1000	32.3973	1116	5	5	903222	906213	18.8578	1624	903214	906118	13.5395	1279
3R_28	20061924	20065611	1000	32.3721	592	5	5	20061924	20065579	18.1559	1287	20061941	20065611	14.2162	1641
2R_21	20918402	20922065	1000	32.3661	676	5	5	20918402	20922065	18.6386	943	20918451	20922046	13.7275	1881
2L_1	19076846	19080852	1000	32.3541	2446	5	5	19076846	19080852	20.294	1586	19076882	19080793	12.06	2124
2R_21	17806779	17811264	1000	32.3508	3155	5	5	17806779	17811264	20.0305	1284	17806810	17811258	12.3203	2418
2R_20	1251594	1255048	1000	32.3465	2748	5	5	1251615	1255048	21.6207	1772	1251594	1254995	10.7258	1538
3_scaffold1	367226	369242	1000	32.3409	348	5	5	367226	369242	15.9379	1052	367258	369200	16.403	998
2R_21	10541825	10546289	1000	32.34	3352	5	5	10541825	10546289	17.383	1430	10542012	10546200	14.957	2185
3L_4	1240119	1243785	1000	32.3359	1270	5	5	1240123	1243785	16.237	1848	1240119	1243680	16.099	1761
3R_28	20791206	20795169	1000	32.3357	1179	5	5	20791206	20795161	16.1926	1746	20791266	20795169	16.1431	1698
3R_28	27442865	27446792	1000	32.3356	783	5	5	27442865	27446792	18.8519	2112	27442915	27446759	13.4837	2165
X_1	15058405	15062988	1000	32.3356	559	5	5	15058405	15062988	16.622	2218	15058512	15062953	15.7136	1535
X_1	9279487	9285038	1000	32.3136	3050	5	5	9279487	9285038	20.3296	1760	9279563	9283547	11.9841	2255
3R_28	18493705	18496497	1000	32.3046	2380	5	5	18493705	18496497	20.3562	1331	18493753	18496463	11.9483	1270
3L_10	324913	328172	1000	32.2769	722	5	5	324913	328172	16.6694	1623	324967	328123	15.6076	1684
3L_1	9872270	9875575	1000	32.2165	451	5	5	9872270	9875575	20.4806	1692	9872303	9875438	11.7359	1647
2R_21	8125422	8129205	1000	32.2094	1411	5	5	8125422	8129205	18.4047	2047	8125456	8129167	13.8047	2010
3R_28	4117645	4122330	1000	32.2083	2786	5	5	4117645	4122330	17.8124	2345	4117649	4122275	14.3959	2086
3L_1	22279268	22285302	1000	32.2039	1791	5	5	22279268	22285302	17.5785	1644	22279389	22285208	14.6254	3285
2L_1	19043581	19047487	1000	32.1889	1430	5	5	19043581	19047487	17.6703	2038	19043650	19047415	14.5186	1857
2L_1	11561679	11566244	1000	32.1736	639	5	5	11561679	11566244	18.8992	2302	11561721	11566218	13.2744	2428
2R_21	12257069	12261113	1000	32.1535	3745	5	5	12257069	12261113	18.4372	1627	12257308	12261095	13.7163	1926
3R_28	23575660	23579187	1000	32.1489	3226	5	5	23575660	23579187	16.4176	701	23575711	23579128	15.7313	1832
X_1	15731875	15736421	1000	32.1444	3279	5	5	15731875	15736421	20.6553	2225	15732132	15735932	11.4891	1915
2L_1	10374408	10378050	1000	32.1103	1886	5	5	10374431	10378047	16.5983	1897	10374408	10378050	15.512	1923
3L_1	8796886	8800725	1000	32.0916	377	5	5	8796886	8800725	19.5596	2144	8796996	8800675	12.532	1966
3R_28	20700152	20704830	1000	32.0835	2496	5	5	20700152	20704830	16.7256	1135	20700188	20704799	15.3579	2000
2R_21	18416036	18419956	1000	32.0668	3196	5	5	18416036	18419956	20.4539	1691	18416067	18419892	11.6129	907
3R_28	16956690	16961033	1000	32.0656	3046	5	5	16956690	16961033	18.1796	2260	16956765	16960962	13.886	1758
2L_1	13865350	13870215	1000	32.0202	4456	5	5	13865350	13870215	18.8341	2464	13865429	13870157	13.1861	2260
3R_28	24705757	24709118	1000	31.9974	782	5	5	24705757	24709118	19.2428	879	24705806	24709047	12.7546	1664
3L_1	1641808	1645339	1000	31.9247	263	5	5	1641808	1645315	17.7384	1848	1641908	1645339	14.1863	1752
2L_1	13874964	13878603	1000	31.8969	278	5	5	13874964	13878603	17.8094	1750	13875042	13878554	14.0875	1933
3L_1	21487409	21491223	1000	31.8619	1210	5	5	21487866	21491223	18.076	1813	21487409	21491180	13.7859	1662
2R_21	6518892	6522929	1000	31.8495	3760	5	5	6518892	6522929	16.9951	666	6518916	6522855	14.8544	1893
2R_21	15256283	15259626	1000	31.8472	1753	5	5	15256283	15259626	15.6684	1439	15256315	15259543	16.1788	1676
3R_28	20825996	20830122	1000	31.8381	3808	5	5	20825996	20830122	18.2329	1865	20826887	20830067	13.6052	1484
2R_21	19174737	19178190	1000	31.8174	213	5	5	19174742	19178190	15.5381	1604	19174737	19178166	16.2792	1383
2R_21	10894625	10898008	1000	31.7905	2492	5	5	10894625	10898008	17.7384	1710	10894625	10897983	14.0521	1633
3L_1	19713716	19716603	1000	31.7796	2594	5	5	19713716	19716603	16.6456	1117	19713802	19716566	15.134	1324
3R_6	18764	21242	1000	31.7751	1101	5	5	18764	21242	21.1202	723	18771	21210	10.6549	1198
2R_20	1285623	1288079	1000	31.7494	2126	5	5	1285623	1288079	18.3336	1131	1285676	1288027	13.4158	1241
2R_21	17662019	17665816	1000	31.6774	3342	5	5	17662019	17665816	19.8143	1690	17662047	17665685	11.8631	1900
3R_28	15737909	15741789	1000	31.6763	2233	5	5	15737909	15741789	18.5113	1933	15737948	15741741	13.165	1649
2R_21	13056895	13060605	1000	31.6733	3530	5	5	13056949	13060605	17.1313	1882	13056895	13060578	14.542	910
3R_28	9610635	9613905	1000	31.6711	688	5	5	9610635	9613905	17.5637	1736	9610692	9613824	14.1075	1553
3R_28	23250366	23253765	1000	31.6469	1045	5	5	23250366	23253765	19.0088	1288	23250473	23253671	12.638	1474
3R_28	25361020	25364814	1000	31.6438	3089	5	5	25361020	25364814	17.5459	1316	25361039	25364810	14.0979	1955
2L_1	11671826	11675217	1000	31.6414	1666	5	5	11671826	11675217	21.3542	1550	11671890	11675168	10.2872	1832
2L_1	2062399	2065771	1000	31.6221	1682	5	5	2062399	2065771	18.2063	1606	2062421	2065747	13.4158	1793
3R_28	12955602	12958393	1000	31.6088	2209	5	5	12955602	12958380	22.1596	1295	12955687	12958393	9.44919	1104
2R_21	1235755	1240221	1000	31.6005	1975	5	5	1235826	1240221	16.3288	2130	1235755	1240130	15.2717	2083
3R_28	7481553	7485674	1000	31.5933	3766	5	5	7481553	7485674	17.2646	2292	7481794	7485618	14.3287	1926
3R_28	11716276	11719279	1000	31.5875	286	5	5	11716276	11719279	19.1806	871	11716311	11719217	12.4069	1251
3R_28	23112950	23116444	1000	31.5798	1490	5	5	23112950	23116444	16.8737	1556	23112994	23116381	14.7061	1590
3L_1	11750676	11753505	1000	31.5739	1064	5	5	11750676	11753505	16.2577	1481	11750689	11753468	15.3162	1466
3R_28	6552027	6555847	1000	31.5702	3289	5	5	6552027	6555847	20.682	1829	6552047	6555811	10.8882	1695
3R_28	16905681	16909438	1000	31.556	3185	5	5	16905681	16909438	19.2605	1908	16905718	16909352	12.2955	1858
3R_28	10484841	10488799	1000	31.5479	2962	5	5	10484841	10488799	19.456	1684	10484908	10488762	12.0919	2066
3R_28	20761990	20765776	1000	31.5414	2554	5	5	20761990	20765776	17.1491	1895	20762035	20765767	14.3923	1044
3L_1	3087776	3091558	1000	31.5291	2153	5	5	3087776	3091558	18.4343	1217	3087837	3091498	13.0948	1575
3L_1	19786862	19790771	1000	31.5253	3636	5	5	19786862	19790771	15.9379	1937	19786883	19790744	15.5874	2025
3_scaffold1	1168536	1171423	1000	31.5099	429	5	5	1168536	1171423	20.14	1569	1168593	1171412	11.3699	1433
X_1	19660530	19665380	1000	31.5081	4530	5	5	19660530	19665353	17.8272	2327	19660768	19665380	13.6809	834
X_10	45831	47560	1000	31.4952	1359	5	5	45831	47560	17.2764	830	45845	47478	14.2188	826
3R_28	22622073	22625525	1000	31.44	3197	5	5	22622073	22625525	17.6644	975	22622178	22625488	13.7757	1692
2R_19	22592	25619	1000	31.3878	1345	5	5	22592	25619	21.4726	1498	22700	25582	9.91513	1319
3L_1	2842895	2846500	1000	31.3845	881	5	5	2842895	2846500	18.4106	887	2842897	2846446	12.9739	1960
3_scaffold1	262869	265791	1000	31.3751	2634	5	5	262869	265791	20.1519	1399	262930	265785	11.2232	1546
2R_21	5849772	5853720	1000	31.3661	3526	5	5	5849772	5853720	18.2477	2069	5849841	5853658	13.1184	1547
2R_21	17375211	17379214	1000	31.3624	2568	5	5	17375211	17379214	19.0058	1889	17375244	17379015	12.3566	1827
3R_28	14074723	14078493	1000	31.3596	2379	5	5	14074723	14078493	16.8263	1363	14074739	14078474	14.5333	1738
3R_28	4147903	4152510	1000	31.3348	1441	5	5	4147903	4152510	18.2033	2625	4148155	4152424	13.1315	2274
2R_21	21279850	21283315	1000	31.3327	585	5	5	21279850	21283315	17.306	880	21279892	21283294	14.0267	1889
3L_1	9652506	9655750	1000	31.3254	569	5	5	9652506	9655750	18.9348	1642	9652546	9655712	12.3906	1690
3L_1	1010312	1015295	1000	31.3223	3050	5	5	1010316	1015295	16.8766	875	1010312	1015248	14.4457	2051
3L_1	4825383	4829633	1000	31.3021	3903	5	5	4825383	4829633	17.8509	2392	4825392	4829561	13.4511	2000
2L_1	14015740	14018427	1000	31.2987	1526	5	5	14015740	14018427	15.9883	1196	14015787	14018388	15.3104	1247
2R_21	10722284	10725371	1000	31.2705	761	5	5	10722284	10725371	17.5725	1743	10722317	10725330	13.6979	1630
2L_1	13236280	13240546	1000	31.256	3831	5	5	13236280	13240546	19.9742	1417	13236339	13240493	11.2818	1848
2L_1	20417493	20420553	1000	31.2038	399	5	5	20417493	20420553	16.0563	1663	20417525	20420463	15.1474	1621
X3X4_6_D1712_2	37485	39707	1000	31.1822	1019	5	5	37485	39707	22.6187	949	37604	39307	8.56348	898
3L_1	6201404	6205691	1000	31.1639	2096	5	5	6201417	6205691	17.6969	2193	6201404	6205642	13.467	1892
3_scaffold1	2215919	2219361	1000	31.158	2989	5	5	2215926	2219361	15.6388	1874	2215919	2219360	15.5192	1871
2R_21	14581270	14586041	1000	31.1571	4343	5	5	14581327	14586041	17.0899	2391	14581270	14586009	14.0672	1472
3L_1	16358293	16362805	1000	31.155	4113	5	5	16358293	16362797	15.7898	1095	16358330	16362805	15.3652	2230
2R_21	18405611	18409549	1000	31.1425	2112	5	5	18405611	18409549	16.0652	1741	18405660	18409489	15.0773	1918
2R_21	8441069	8444711	1000	31.1241	566	5	5	8441069	8444635	18.23	1712	8441121	8444711	12.8941	1672
3R_28	25896381	25900762	1000	31.1196	531	5	5	25896381	25900762	18.7571	1845	25896475	25900667	12.3625	705
2R_21	490064	493337	1000	31.1123	2337	5	5	490064	493337	14.78	1530	490164	493288	16.3323	1439
3R_28	20023717	20027554	1000	31.0918	2308	5	5	20023717	20027554	16.9092	1933	20024003	20027544	14.1826	1614
2L_1	14975635	14979739	1000	31.0869	3826	5	5	14975672	14979739	16.1333	1454	14975635	14979688	14.9536	1787
3R_28	11072457	11076070	1000	31.0661	1627	5	5	11072457	11076070	18.1974	1033	11072526	11075864	12.8687	1768
2R_21	5272483	5275972	1000	31.0615	3247	5	5	5272483	5275972	19.7491	1794	5272524	5275909	11.3124	1708
2L_1	18577568	18581245	1000	31.0276	2082	5	5	18577568	18581245	15.5766	437	18577670	18581210	15.451	1703
3R_28	23547549	23551304	1000	31.0127	2091	5	5	23547549	23551304	17.8331	2214	23547684	23551221	13.1796	971
2R_21	14420996	14424567	1000	31.0062	2947	5	5	14420996	14424567	19.0325	1521	14421138	14424519	11.9737	1372
3L_1	11804157	11806927	1000	31.0032	1517	5	5	11804157	11806927	17.845	1621	11804231	11806888	13.1582	1351
3R_28	15802851	15805887	1000	30.966	1335	5	5	15802851	15805887	20.8952	1415	15802928	15805870	10.0709	1116
2R_21	21222541	21226561	1000	30.9471	2442	5	5	21222541	21226561	17.5666	925	21222548	21226493	13.3804	1923
3L_1	4158104	4161521	1000	30.9353	1896	5	5	4158104	4161521	17.4275	1795	4158151	4161410	13.5078	1534
2R_21	5192003	5196099	1000	30.9289	2392	5	5	5192003	5196099	15.8994	1321	5192147	5196075	15.0295	1759
tig00022795	13632	15320	1000	30.9226	664	2.79	3.53	13632	15320	24.9183	775	13727	14913	6.00431	553
3R_28	1546058	1549548	1000	30.8963	2849	5	5	1546058	1549548	17.5992	1613	1546091	1549532	13.2971	1520
3L_1	3207693	3211881	1000	30.896	2011	5	5	3207693	3211881	19.8883	2065	3207772	3211852	11.0077	1901
2R_21	4393304	4396717	1000	30.8834	2627	5	5	4393304	4396717	18.0819	1736	4393334	4396703	12.8015	1710
X_1	18073656	18077996	1000	30.8613	171	5	5	18073656	18077996	17.4985	1331	18073712	18077944	13.3628	1096
3R_28	5923710	5926433	1000	30.839	2457	5	5	5923710	5926433	20.5872	1395	5923815	5926391	10.2518	1126
3R_28	25702765	25706094	1000	30.8241	2009	5	5	25702765	25706094	17.7265	1576	25702783	25705954	13.0976	1379
3R_28	313349	316600	1000	30.8176	1150	5	5	313349	316600	17.5844	1397	313378	316579	13.2332	1675
3L_1	15170592	15174065	1000	30.8079	941	5	5	15170592	15174032	16.93	856	15170608	15174065	13.8779	1802
2L_1	19579579	19582890	1000	30.764	215	5	5	19579579	19582890	16.8352	1547	19579611	19582871	13.9289	1488
2L_2	1180323	1183755	1000	30.7586	1818	5	5	1180323	1183755	17.0247	1479	1180379	1183699	13.734	1278
2R_20	1383245	1387017	1000	30.7519	1467	5	5	1383245	1387017	16.8589	839	1383327	1386992	13.893	1728
2R_21	12660870	12665059	1000	30.7469	3955	5	5	12660870	12665059	14.9577	1281	12660955	12665057	15.7892	2064
3L_1	14786634	14791137	1000	30.7319	1699	5	5	14786634	14791137	16.9092	1108	14786668	14791106	13.8226	1996
2L_1	1986416	1989700	1000	30.7262	1197	5	5	1986416	1989700	19.8557	1552	1986492	1989674	10.8705	1724
2R_21	14437154	14440564	1000	30.7252	2447	5	5	14437154	14440564	17.9279	1638	14437181	14440504	12.7973	1692
2R_21	20927582	20931435	1000	30.7044	255	5	5	20927582	20931435	18.0938	1899	20927606	20931168	12.6107	1654
2R_21	14858938	14863391	1000	30.693	3342	5	5	14858938	14863391	16.8707	1138	14859000	14863332	13.8223	2233
2R_21	6991069	6994828	1000	30.6842	2721	5	5	6991073	6994828	16.8618	2065	6991069	6994763	13.8223	1964
3R_28	24915222	24919327	1000	30.6769	2505	5	5	24915222	24919327	18.9348	1763	24915250	24919221	11.7421	1751
3L_1	16024525	16028129	1000	30.643	547	5	5	16024525	16028129	19.2072	1902	16024660	16028103	11.4358	1892
3L_1	809573	813396	1000	30.6409	1549	5	5	809573	813396	16.8352	1808	809680	813302	13.8057	1660
2L_1	11142100	11145348	1000	30.6369	2649	5	5	11142100	11145348	19.1509	1543	11142200	11145248	11.4859	1553
2R_21	17408488	17411875	1000	30.6353	714	5	5	17408488	17411875	19.0295	925	17408629	17411840	11.6058	2009
3R_28	11174149	11178032	1000	30.6188	431	5	5	11174149	11178032	19.9742	928	11174174	11177888	10.6447	1840
2L_1	10333654	10337353	1000	30.6118	1790	5	5	10333654	10337345	17.1728	1569	10333722	10337353	13.439	1865
3R_28	7123989	7128033	1000	30.5741	3075	5	5	7123989	7128033	20.0571	905	7124591	7128003	10.517	1244
2L_1	11416884	11420570	1000	30.5495	363	5	5	11416884	11420570	17.5933	1207	11416931	11420521	12.9562	1748
3R_28	7730641	7733285	1000	30.5411	818	5	5	7730641	7733285	16.8944	1208	7730688	7733280	13.6467	1182
3R_28	20195477	20198520	1000	30.5308	747	5	5	20195477	20198520	21.7717	1865	20195503	20197723	8.75913	1105
2R_21	6176456	6180110	1000	30.5186	1557	5	5	6176466	6180110	17.3149	1128	6176456	6180048	13.2037	2159
2R_21	5845827	5849583	1000	30.4947	2834	5	5	5845827	5849583	18.7186	1984	5845900	5849516	11.7761	1826
3R_28	14918700	14921831	1000	30.49	2436	5	5	14918700	14921831	16.924	1442	14918711	14921813	13.566	1605
3R_28	20010922	20014890	1000	30.4882	3668	5	5	20010922	20014890	17.0099	2036	20011021	20014861	13.4783	1853
2R_21	5066613	5070982	1000	30.4731	3973	5	5	5066613	5070982	15.9261	2058	5066675	5070947	14.547	916
2L_1	10745848	10748646	1000	30.4544	1739	5	5	10745848	10748646	17.8509	1445	10745901	10748548	12.6035	1372
2R_21	17174059	17177642	1000	30.4427	1356	5	5	17174059	17177642	18.0167	971	17174110	17177637	12.426	1800
2L_1	1903825	1907390	1000	30.4317	878	5	5	1903825	1907390	17.4659	1733	1903860	1907314	12.9658	1618
2R_21	7544259	7547670	1000	30.4196	1464	5	5	7544259	7547670	20.5576	1887	7544297	7547659	9.86198	1305
2L_2	191284	195113	1000	30.4134	341	5	5	191284	195113	18.7393	1976	191338	194965	11.6741	1074
2R_21	6507630	6511007	1000	30.4134	1519	5	5	6507630	6511007	18.0671	1854	6507666	6510670	12.3462	1584
2R_21	6347221	6350155	1000	30.3914	376	5	5	6347221	6350138	16.7848	1605	6347296	6350155	13.6065	1525
2R_21	7032092	7034911	1000	30.3786	254	5	5	7032092	7034911	17.0158	1253	7032117	7034870	13.3628	1366
2L_1	6795565	6798800	1000	30.3656	2168	5	5	6795565	6798800	19.6188	1525	6795576	6798750	10.7468	1576
3R_28	23636573	23640670	1000	30.3617	3866	5	5	23636573	23640670	17.7236	2053	23636606	23640624	12.6381	941
2R_21	5445280	5448787	1000	30.3593	2928	5	5	5445280	5448761	16.3466	1715	5445291	5448787	14.0127	1530
2R_21	17422467	17425833	1000	30.3549	770	5	5	17422467	17425833	15.1146	1591	17422504	17425752	15.2402	1547
2R_21	14138734	14141249	1000	30.3545	1991	5	5	14138734	14141249	18.6623	1161	14138780	14141145	11.6922	1309
3R_28	17537577	17541109	1000	30.3505	1860	5	5	17537577	17541109	16.9003	1412	17537663	17541083	13.4501	1498
2L_1	3057431	3061955	1000	30.348	2555	5	5	3057431	3061955	20.0749	2394	3057503	3061910	10.2731	2089
2R_21	20619815	20624137	1000	30.3357	3092	5	5	20619815	20624137	16.7078	721	20620178	20624089	13.6279	2126
3L_1	649347	652609	1000	30.3352	707	5	5	649347	652609	17.3593	1601	649441	652492	12.9759	1349
2R_21	10363869	10368311	1000	30.3322	516	5	5	10363869	10368311	15.1235	2449	10363938	10368286	15.2087	2401
3R_28	24743091	24746512	1000	30.3161	2637	5	5	24743091	24746512	18.0316	1499	24743165	24746423	12.2845	1724
2R_21	14845130	14848838	1000	30.3117	1927	5	5	14845130	14848838	19.0799	1798	14845219	14848790	11.2318	1770
3L_1	24322067	24324382	1000	30.3091	899	5	5	24322067	24324382	14.4187	1109	24322110	24324335	15.8904	1070
3L_1	12438186	12442053	1000	30.2818	783	5	5	12438186	12442053	17.5015	1490	12438190	12441977	12.7804	1976
4_2	1307485	1308462	1000	30.2647	366	5	5	1307485	1308462	21.5407	551	1307501	1308452	8.72398	340
3R_28	6698121	6701216	1000	30.2587	380	5	5	6698121	6701216	19.3108	1662	6698175	6701167	10.9479	1590
3L_1	2950906	2953994	1000	30.2272	2848	5	5	2950906	2953994	16.4561	1500	2950993	2953918	13.7711	1499
X_1	4623802	4628670	1000	30.2248	3563	5	5	4623802	4628670	17.463	2249	4623866	4627994	12.7618	1061
3R_28	21940273	21943419	1000	30.1847	2611	5	5	21940279	21943419	15.621	1568	21940273	21943411	14.5637	1566
3R_28	1291823	1295433	1000	30.1761	429	5	5	1291823	1295433	15.1176	1878	1291875	1295419	15.0585	852
3L_1	21186119	21189419	1000	30.1668	1391	5	5	21186119	21189419	17.8006	1632	21186178	21189120	12.3662	1570
3R_28	6215620	6218691	1000	30.1595	2147	5	5	6215620	6218691	16.3614	1572	6215734	6218655	13.7981	1278
3L_1	17053981	17057615	1000	30.1408	1952	5	5	17053981	17057615	17.8006	2042	17054026	17057526	12.3402	1783
3L_1	19849979	19852680	1000	30.1249	2048	5	5	19849979	19852680	19.7788	1480	19849988	19852592	10.3461	1167
3L_1	24569350	24572035	1000	30.1219	1138	5	5	24569350	24572035	15.2568	888	24569444	24571928	14.8651	1177
2L_1	11182419	11186156	1000	30.119	3474	5	5	11182419	11186156	17.5163	1920	11182514	11186095	12.6027	1224
3L_1	14428917	14432828	1000	30.0944	923	5	5	14428917	14432828	16.844	2085	14428990	14432766	13.2503	1901
3_scaffold1	884856	887788	1000	30.0908	1277	5	5	884856	887788	18.9022	1622	884908	887765	11.1887	1248
2L_1	2364878	2367822	1000	30.0799	1498	5	5	2364878	2367822	16.6397	1335	2364979	2367807	13.4402	1333
2R_21	15540118	15544228	1000	30.0727	2804	5	5	15540118	15544228	14.4335	2037	15540139	15544152	15.6392	1984
2R_21	18804273	18807346	1000	30.0619	2613	5	5	18804273	18807346	18.4313	1672	18804375	18807310	11.6306	1435
2R_18	283130	286170	1000	30.0395	2214	5	5	283151	286147	17.5252	815	283130	286170	12.5143	1464
2L_1	10783348	10786552	1000	29.9998	2187	5	5	10783348	10786552	17.4867	1677	10783403	10786536	12.5131	1508
3R_28	11347822	11351064	1000	29.9754	2052	5	5	11347822	11351064	17.0898	1403	11347846	11351035	12.8855	1468
3R_28	11923360	11926285	1000	29.9664	1419	5	5	11923360	11926285	15.7335	1426	11923404	11926258	14.2328	1360
2R_21	17638831	17641979	1000	29.951	654	5	5	17638831	17641979	19.7699	1605	17638878	17641950	10.1812	1460
3R_28	23981190	23984777	1000	29.9501	2805	5	5	23981190	23984777	17.6436	2054	23981252	23984730	12.3065	1275
2L_1	10409064	10412919	1000	29.9217	342	5	5	10409064	10412919	17.6377	2018	10409131	10412875	12.284	2011
X_1	16662352	16666349	1000	29.9027	3197	5	5	16662366	16666349	19.5448	1899	16662352	16666224	10.3579	1467
2L_1	19537993	19541908	1000	29.8965	3601	5	5	19537993	19541908	16.9122	1828	19538121	19541879	12.9843	1881
3R_28	1011241	1015571	1000	29.8859	383	5	5	1011241	1015571	15.3901	1623	1011332	1015515	14.4959	1832
3R_28	27342337	27346611	1000	29.8777	601	5	5	27342337	27346611	17.4393	996	27342378	27346512	12.4385	2351
3L_1	9735056	9738190	1000	29.8768	649	5	5	9735056	9738190	18.0464	1487	9735150	9738173	11.8304	1625
3R_28	24805070	24808367	1000	29.8528	1917	5	5	24805070	24808367	17.3208	1337	24805102	24808316	12.532	1493
3R_28	25071037	25074294	1000	29.836	1465	5	5	25071037	25074294	17.4689	1039	25071096	25074253	12.3671	1414
3R_28	20206200	20208756	1000	29.8318	639	5	5	20206200	20208756	18.8815	1381	20206228	20208672	10.9504	1014
2L_1	13951453	13954847	1000	29.8301	360	5	5	13951453	13954847	19.2427	1783	13951567	13954791	10.5873	1566
2R_21	5649345	5653110	1000	29.8206	1281	5	5	5649345	5653110	15.6447	1354	5649377	5653075	14.1758	1724
3R_28	18828492	18832195	1000	29.8049	1236	5	5	18828492	18832195	16.6012	1162	18828542	18832176	13.2037	771
X_1	9169920	9173972	1000	29.8019	2192	5	5	9169938	9173970	16.5805	1225	9169920	9173972	13.2214	1962
3L_1	14095142	14098534	1000	29.8005	2372	5	5	14095142	14098534	18.4195	1511	14095187	14098452	11.381	1533
3R_28	18551274	18555171	1000	29.7474	420	5	5	18551274	18555171	16.9773	2114	18551310	18555137	12.77	1112
3R_28	25630318	25633580	1000	29.7381	2776	5	5	25630318	25633580	17.5518	1804	25630380	25633567	12.1863	1644
2R_21	5048827	5052870	1000	29.7146	3769	5	5	5048827	5052870	17.0425	1432	5048869	5052810	12.6721	946
2R_21	7609688	7613323	1000	29.7131	2990	5	5	7609688	7613323	17.0751	1847	7609708	7613275	12.6381	1501
3L_1	854058	857338	1000	29.7083	740	5	5	854058	857338	17.848	1375	854120	857248	11.8603	675
3L_1	13947364	13949897	1000	29.6676	1638	5	5	13947364	13949897	20.3236	1160	13947421	13949834	9.344	1118
2L_1	6361555	6365545	1000	29.664	235	5	5	6361555	6365545	16.2074	1667	6361605	6365460	13.4566	1736
3_scaffold1	2609266	2611491	1000	29.654	1940	4.05	4.76	2609266	2611491	22.6216	963	2609333	2611433	7.0324	534
3L_1	11974215	11976788	1000	29.6365	1193	5	5	11974215	11976788	17.383	1350	11974251	11976711	12.2535	1260
3_scaffold1	1974541	1977292	1000	29.6314	2465	5	5	1974541	1977292	16.8766	1251	1974589	1977223	12.7548	1225
3L_1	8421493	8424330	1000	29.6272	1144	5	5	8421533	8424330	18.7926	1305	8421493	8424296	10.8346	1585
3R_28	8563340	8566614	1000	29.6161	2248	5	5	8563340	8566614	18.0553	1446	8563422	8566586	11.5609	1583
3_scaffold1	1914397	1917556	1000	29.6151	278	5	5	1914397	1917556	14.0782	1725	1914458	1917512	15.5369	1382
2R_21	20611800	20614912	1000	29.6096	1990	5	5	20611800	20614912	17.389	1572	20611849	20614854	12.2207	1618
2R_21	17999647	18004424	1000	29.6056	3021	5	5	17999647	18004424	17.3564	1410	17999988	18004374	12.2492	2092
3R_28	7438587	7442577	1000	29.5854	267	5	5	7438587	7442492	16.8766	1879	7438617	7442577	12.7088	1732
X_1	5742918	5746822	1000	29.5801	268	5	5	5742918	5746822	17.5607	1947	5742974	5746818	12.0194	889
2L_1	3020193	3023766	1000	29.578	2592	5	5	3020193	3023766	19.9594	886	3020301	3023749	9.61862	1801
X_1	11332631	11338092	1000	29.5678	4763	5	5	11332631	11338092	16.3288	2744	11332671	11338019	13.239	1370
3R_28	8082048	8085438	1000	29.5541	1744	5	5	8082048	8085438	18.224	1641	8082122	8085374	11.3301	845
3R_28	6561215	6563826	1000	29.535	1380	5	5	6561215	6563826	16.3702	605	6561220	6563789	13.1647	1249
2R_20	1653678	1656855	1000	29.5301	1409	5	5	1653678	1656855	16.314	1662	1653763	1656824	13.2162	1371
2R_21	4074250	4077995	1000	29.5264	3235	5	5	4074334	4077995	17.5192	1929	4074250	4077949	12.0071	1707
3L_1	1767736	1770534	1000	29.524	2393	5	5	1767736	1770534	18.0938	1294	1767825	1770482	11.4302	1491
2R_21	5594537	5597949	1000	29.5222	920	5	5	5594537	5597949	17.1846	2089	5594557	5597396	12.3376	1470
3L_1	348417	351866	1000	29.5067	2291	4.81	5	348417	351849	21.5703	2055	348564	351866	7.93635	1869
3R_28	27350234	27354210	1000	29.4888	3085	5	5	27350234	27354204	15.2953	1241	27350264	27354210	14.1935	2135
3L_1	344708	347680	1000	29.4752	491	5	5	344708	347680	18.147	1298	344732	347576	11.3282	1464
3R_28	22718189	22721788	1000	29.4703	1418	5	5	22718189	22721788	16.8381	1783	22718231	22721700	12.6322	1625
3R_28	14250649	14253658	1000	29.4695	2692	5	5	14250649	14253658	17.3534	1253	14250731	14253595	12.1161	1439
2R_21	5184922	5188106	1000	29.446	2053	5	5	5184922	5188106	18.9259	1540	5185029	5188031	10.5201	1506
Contig79	46852	48302	1000	29.4347	527	5	5	46873	48302	13.6962	878	46852	48252	15.7386	871
3L_1	11091697	11094746	1000	29.4338	1518	5	5	11091697	11094746	15.4789	1756	11091712	11094715	13.9549	1460
3R_28	11183559	11186276	1000	29.4258	257	5	5	11183559	11186276	20.1815	1410	11183598	11186133	9.24434	1319
2R_21	15306935	15310153	1000	29.4088	494	5	5	15306935	15310153	16.1955	1784	15307000	15310134	13.2133	1428
3R_28	23186651	23190242	1000	29.403	1965	5	5	23186651	23190242	17.4896	1681	23186720	23190200	11.9134	2019
2R_21	5509643	5512996	1000	29.3997	2127	5	5	5509643	5512996	18.5083	1699	5509704	5512878	10.8913	1491
3L_1	1859030	1862949	1000	29.3956	1136	5	5	1859030	1862949	18.6386	2044	1859153	1862856	10.757	2057
2L_1	17535571	17539442	1000	29.3877	1992	5	5	17535597	17539442	14.5846	997	17535571	17539419	14.8031	2286
3R_28	10006626	10009606	1000	29.3867	1233	5	5	10006626	10009606	15.8639	1520	10006659	10009600	13.5229	1469
2R_21	20027199	20031290	1000	29.3835	2373	5	5	20027199	20031290	15.2272	2117	20027244	20031218	14.1563	1671
2R_21	16514409	16517813	1000	29.3817	3183	5	5	16514409	16517813	15.47	824	16514844	16517752	13.9117	1441
X_1	6044305	6049311	1000	29.3636	1383	5	5	6044305	6049311	18.4047	2312	6045312	6049202	10.9589	2038
2L_1	4124358	4127639	1000	29.3589	914	5	5	4124358	4127639	17.8539	1478	4124406	4127434	11.505	1508
3R_28	2998800	3002416	1000	29.3583	1567	5	5	2998800	3002416	18.9437	1797	2998852	3002341	10.4147	1893
3R_28	4622006	4625375	1000	29.3568	2953	5	5	4622006	4625375	14.2943	1543	4622066	4625321	15.0624	1472
2R_16	526271	528849	1000	29.3346	779	5	5	526271	528849	16.7878	1360	526326	528807	12.5468	1331
3L_1	908012	911753	1000	29.3289	1989	5	5	908012	911753	16.8322	1886	908528	911697	12.4967	1553
3L_1	11991716	11994913	1000	29.3257	1133	5	5	11991716	11994882	16.545	1657	11991778	11994913	12.7808	1714
3R_28	4910889	4914916	1000	29.3124	2662	5	5	4910889	4914916	15.7395	2006	4910985	4914896	13.5729	1879
2R_21	2182265	2186065	1000	29.3078	1854	5	5	2182265	2186065	15.9705	1883	2182366	2185976	13.3374	1713
3L_1	6734263	6738402	1000	29.3042	350	5	5	6734263	6738402	16.7671	1977	6734300	6738253	12.5371	1620
3R_28	1617682	1621333	1000	29.2928	1932	5	5	1617682	1621333	15.6062	1561	1617723	1621272	13.6866	1806
2R_16	743124	745899	1000	29.2649	1150	5	5	743124	745899	15.4434	1190	743144	745886	13.8215	636
2R_21	13841158	13845197	1000	29.2567	881	5	5	13841158	13845197	13.7198	2159	13841178	13845184	15.5368	2274
3R_28	23641064	23644882	1000	29.2562	1669	5	5	23641064	23644882	20.7264	1795	23641140	23644786	8.5298	358
2R_21	15047925	15050854	1000	29.2536	1569	5	5	15047925	15050854	18.7897	1719	15048027	15050759	10.464	1423
2R_21	14402428	14405073	1000	29.2519	318	5	5	14402428	14405073	17.1698	1420	14402497	14405017	12.0821	1184
3R_28	23835201	23838421	1000	29.2433	1404	5	5	23835233	23838398	15.9409	1743	23835201	23838421	13.3024	1947
3L_1	17971621	17975292	1000	29.2363	295	5	5	17971621	17975292	16.5983	1791	17971674	17974398	12.6381	1418
3R_28	24788060	24791923	1000	29.2327	1875	5	5	24788060	24791878	19.299	1880	24788211	24791923	9.9337	1805
3R_28	16459621	16463059	1000	29.2298	1990	5	5	16459621	16463059	17.2498	1990	16459644	16462998	11.98	1941
2L_1	7079500	7082765	1000	29.2266	2987	5	5	7079500	7082765	18.994	1556	7079923	7082690	10.2326	1394
3R_28	17096952	17101265	1000	29.2043	3235	5	5	17096952	17101051	18.5972	1898	17097065	17101265	10.6071	1920
3R_28	20757901	20761618	1000	29.2012	3136	5	5	20757901	20761618	17.7828	1752	20757921	20761568	11.4184	1838
X_1	19653377	19657310	1000	29.2004	334	5	5	19653377	19657310	17.0573	2022	19653470	19657287	12.1432	2077
3L_1	9151683	9154524	1000	29.1992	1563	5	5	9151686	9154524	17.1343	1308	9151683	9154483	12.0649	1385
3R_28	18993761	18997263	1000	29.1866	2240	5	5	18993761	18997263	14.3062	1210	18993766	18997209	14.8804	1709
3R_28	10250947	10254443	1000	29.1659	1181	5	5	10250947	10254443	17.8983	1793	10250980	10254396	11.2676	1480
2R_21	21122690	21126109	1000	29.1587	1044	5	5	21122690	21126109	16.6782	1953	21122720	21125981	12.4805	1770
3L_1	2633418	2637694	1000	29.1492	2186	5	5	2633418	2637694	18.9437	1891	2633446	2637621	10.2056	2211
3R_28	23215696	23219095	1000	29.1483	2223	5	5	23215696	23219095	18.9318	1078	23215758	23219031	10.2165	1422
3R_28	1006387	1008990	1000	29.1273	2178	5	5	1006387	1008990	19.5063	1305	1006491	1008933	9.62103	907
2L_2	1298075	1300739	1000	29.1178	1265	5	5	1298075	1300739	18.7245	1385	1298119	1300719	10.3933	1483
X_1	9200431	9203578	1000	29.0958	2241	5	5	9200431	9203578	19.604	1493	9200470	9203529	9.4918	1133
3R_28	5474227	5477324	1000	29.0881	1542	5	5	5474228	5477324	15.6418	757	5474227	5477281	13.4463	1596
3L_1	3140309	3144209	1000	29.0567	1705	5	5	3140309	3144209	17.5222	1286	3140326	3144140	11.5345	1700
3R_28	25563174	25566685	1000	29.0555	1959	5	5	25563174	25566685	14.9103	1607	25563382	25566632	14.1452	1447
3L_1	16998710	17002202	1000	29.0302	288	5	5	16998710	17002202	20.0541	1007	16998764	17002148	8.97612	1830
3L_1	16948360	16952243	1000	29.015	3209	5	5	16948360	16952243	14.8215	2102	16948391	16952164	14.1935	1905
3R_28	20044584	20048681	1000	28.9758	2637	5	5	20044584	20048681	16.7286	2065	20044592	20048598	12.2472	1864
3R_28	14216257	14219891	1000	28.9677	1468	5	5	14216257	14219891	17.6969	1996	14216330	14219881	11.2707	1805
2L_1	636383	640228	1000	28.956	2053	5	5	636383	640228	13.9775	1888	636444	640137	14.9785	2039
X_1	11120019	11123849	1000	28.9527	1209	5	5	11120019	11123785	16.4383	1928	11120316	11123849	12.5143	1605
2L_1	8428859	8431937	1000	28.9422	298	5	5	8428859	8431937	15.7691	1615	8428904	8431916	13.1731	1721
3R_28	27495214	27498730	1000	28.942	3143	5	5	27495214	27498730	18.0197	1757	27495310	27498658	10.9223	1354
2R_21	8719426	8722844	1000	28.9229	1410	5	5	8719426	8722844	15.4641	1529	8719445	8722804	13.4588	1670
3R_28	27385106	27389112	1000	28.9139	2807	5	5	27385463	27389112	13.5007	1628	27385106	27389106	15.4131	1695
2L_1	11147939	11151217	1000	28.9124	893	5	5	11147939	11151217	15.3545	1722	11148005	11151072	13.5579	1535
3R_28	27115565	27119348	1000	28.8952	1844	5	5	27115565	27119348	17.4926	1743	27115623	27119280	11.4026	1846
3R_28	18743710	18747767	1000	28.8938	2173	5	5	18743710	18747767	16.998	1208	18743714	18747681	11.8957	1039
3L_1	19294663	19298159	1000	28.8882	2076	5	5	19294663	19298155	14.7178	620	19294679	19298159	14.1704	1532
2R_21	3606269	3609686	1000	28.8822	287	5	5	3606269	3609686	18.7541	2099	3606327	3609655	10.1281	1805
X_1	15063364	15067065	1000	28.8804	2786	5	5	15063364	15067065	15.5707	998	15063642	15067057	13.3097	1872
2R_21	21173444	21177915	1000	28.8727	1041	5	5	21173444	21177915	18.0553	702	21173456	21177890	10.8175	1065
3_scaffold1	754808	756542	1000	28.8625	708	5	5	754808	756542	17.7798	817	754855	756504	11.0826	708
3R_28	20281722	20284437	1000	28.8267	2148	5	5	20281722	20284437	14.6201	1542	20281768	20284415	14.2066	1487
2L_1	4897088	4900158	1000	28.8194	937	5	5	4897088	4900158	16.6841	1468	4897449	4900103	12.1353	1119
3R_28	25045588	25048843	1000	28.8136	298	5	5	25045588	25048843	16.3169	1788	25045669	25048813	12.4967	1470
3R_28	16616593	16620532	1000	28.8114	3200	5	5	16616593	16620532	17.8687	1998	16617409	16620477	10.9427	1545
3L_1	8214135	8217125	1000	28.787	1065	5	5	8214135	8217125	16.5272	1478	8214178	8217036	12.2598	1423
2R_21	4938041	4941653	1000	28.7832	771	5	5	4938041	4941653	16.5953	861	4938111	4941583	12.1879	1943
2R_21	20458547	20462355	1000	28.7814	2113	5	5	20458547	20462355	17.3534	2009	20458615	20462338	11.428	1993
3R_28	15522728	15526524	1000	28.771	2064	5	5	15522728	15526524	14.7919	1675	15522767	15526517	13.9792	1580
3R_28	15460806	15463946	1000	28.7655	1751	5	5	15460806	15463946	13.0447	1254	15460865	15463919	15.7208	1417
2R_21	16431767	16436168	1000	28.7654	4054	5	5	16431767	16436168	15.5529	1835	16431811	16436074	13.2125	2005
2L_1	20395563	20399787	1000	28.7448	3981	5	5	20395571	20399787	14.6379	1131	20395563	20399757	14.1069	1978
3R_28	25034183	25037543	1000	28.7403	1982	5	5	25034183	25037543	17.5311	1617	25034284	25037469	11.2092	1601
3L_1	16135391	16138112	1000	28.7324	2321	5	5	16135391	16138112	18.0019	1532	16135465	16137997	10.7305	1166
2R_21	12614637	12618048	1000	28.7257	3017	5	5	12614637	12618048	17.537	1737	12614706	12617999	11.1887	1704
3R_28	23819211	23823250	1000	28.7054	3793	5	5	23819211	23823250	18.2921	2117	23819483	23823186	10.4132	999
3L_1	10986454	10989364	1000	28.7008	961	5	5	10986454	10989364	16.311	1602	10986489	10989342	12.3898	1487
2L_1	606302	609830	1000	28.6916	1652	5	5	606302	609830	16.6546	944	606335	609816	12.0371	1875
2L_1	268399	271583	1000	28.6849	1337	5	5	268399	271583	17.6406	1732	268452	271546	11.0442	1266
3R_28	13016947	13020610	1000	28.6822	304	5	5	13016947	13020610	16.2577	1888	13017005	13020524	12.4244	1970
3R_28	18003208	18006645	1000	28.6697	494	5	5	18003208	18006645	16.9181	1059	18003261	18006587	11.7516	806
3R_28	23140514	23143848	1000	28.6587	1153	5	5	23140514	23143848	18.4669	1429	23140624	23143803	10.1918	1442
2L_1	15576954	15580559	1000	28.6416	2975	5	5	15576954	15580551	13.9716	584	15577051	15580559	14.67	1660
2R_21	17944459	17948374	1000	28.6414	349	5	5	17944459	17948374	15.3012	1746	17944548	17948315	13.3402	1987
3R_28	10682978	10686081	1000	28.6202	1655	5	5	10682978	10686081	17.078	1606	10683016	10686037	11.5422	1345
3R_28	10665185	10668265	1000	28.597	404	5	5	10665185	10668265	18.3721	810	10665250	10668235	10.2248	1687
2L_2	51980	54985	1000	28.5915	2471	5	5	51980	54985	14.9636	1629	52028	54953	13.6279	1289
3R_28	23813647	23817137	1000	28.5863	589	5	5	23813728	23817137	16.9181	2060	23813647	23817040	11.6682	2139
3R_28	1571168	1574605	1000	28.5863	1036	5	5	1571168	1574605	16.9477	1129	1571198	1574264	11.6386	1625
3R_28	9970603	9973690	1000	28.5355	632	5	5	9970603	9973687	16.0919	1503	9970615	9973690	12.4436	1306
2L_1	11486937	11490889	1000	28.5292	393	5	5	11486937	11490889	16.847	1788	11486975	11490806	11.6822	1947
2L_1	13065929	13069506	1000	28.5239	2562	5	5	13065929	13069506	16.4709	1831	13065993	13069470	12.053	1872
3L_1	8184691	8187330	1000	28.5159	2183	5	5	8184691	8187322	14.5875	1275	8184695	8187330	13.9284	1266
3L_1	3832206	3836280	1000	28.5051	374	5	5	3832206	3836280	15.1946	2254	3832302	3836204	13.3105	1698
3R_28	24115287	24118662	1000	28.4991	2957	5	5	24115287	24118662	16.4621	970	24115316	24118557	12.0371	1413
3L_1	8123233	8126227	1000	28.4829	2812	5	5	8123233	8126227	18.3425	1543	8123246	8126187	10.1404	1462
3L_1	24000072	24002243	1000	28.4812	744	5	5	24000072	24002243	16.9744	1037	24000093	24002220	11.5068	1263
2L_1	809623	813418	1000	28.4757	2092	5	5	809626	813418	19.8854	1950	809623	813362	8.59035	1681
2R_21	20901125	20904605	1000	28.4716	2144	5	5	20901125	20904605	15.3604	1586	20901173	20904573	13.1112	1802
2L_1	8484712	8487829	1000	28.4501	223	5	5	8484712	8487829	16.7878	1375	8484757	8487721	11.6623	1227
3R_28	15893887	15897029	1000	28.4441	367	5	5	15893892	15897029	15.4522	1659	15893887	15896936	12.9919	1558
3L_1	22781388	22785303	1000	28.4087	291	5	5	22781388	22785303	13.5481	1957	22781403	22785272	14.8606	1912
2L_1	1114475	1117614	1000	28.3923	261	5	5	1114475	1117611	14.0397	1553	1114499	1117614	14.3526	1565
2L_1	1974610	1978265	1000	28.3767	1671	5	5	1974610	1978265	15.9646	2146	1974677	1978213	12.4122	1912
2R_21	19964603	19968574	1000	28.3739	603	5	5	19964603	19968574	16.1097	1113	19964613	19968256	12.2642	1086
3R_28	17082284	17084724	1000	28.3631	2177	5	5	17082284	17084724	19.2694	1260	17082316	17084652	9.09368	1279
2L_1	763634	766937	1000	28.3504	2741	5	5	763634	766937	13.9271	917	763674	766897	14.4233	1038
3R_28	5532603	5535862	1000	28.3253	1278	5	5	5532603	5535862	14.401	1479	5532695	5535811	13.9244	1407
2L_1	12870843	12873733	1000	28.3193	407	5	5	12870843	12873733	15.5529	1472	12870930	12873684	12.7663	1487
2R_21	16956710	16960561	1000	28.3098	1058	5	5	16956710	16960561	16.9181	846	16956720	16960485	11.3917	1908
3L_1	1937364	1940428	1000	28.3083	812	5	5	1937364	1940428	15.3338	1657	1937475	1940319	12.9745	1513
2L_1	6755960	6759023	1000	28.2999	603	5	5	6755960	6759023	15.4759	1683	6755975	6758919	12.8239	1474
3R_28	14610873	14613836	1000	28.2918	1057	5	5	14610873	14613836	14.8985	1478	14610914	14613723	13.3933	1430
3R_28	5857185	5861587	1000	28.2883	644	5	5	5857185	5861441	16.7108	2296	5857243	5861587	11.5775	1908
3L_1	21069078	21072544	1000	28.2868	1764	5	5	21069078	21072544	15.0821	1676	21069126	21072496	13.2048	1628
3L_1	2249357	2252622	1000	28.2824	2011	5	5	2249357	2252622	15.7484	741	2249400	2252578	12.5341	1661
X_1	19492173	19496003	1000	28.2789	1289	5	5	19492173	19496003	17.1609	2167	19492228	19495971	11.118	867
2L_1	4415832	4419342	1000	28.2717	2241	5	5	4415832	4419342	16.9062	1772	4415930	4419265	11.3654	1567
3L_1	7344013	7347971	1000	28.2518	3549	5	5	7344013	7347971	15.2746	1879	7344207	7347945	12.9772	1889
2L_1	19154517	19157924	1000	28.2489	2173	5	5	19154517	19157924	15.9853	839	19154518	19157898	12.2636	1456
3R_28	1506120	1509234	1000	28.2424	2535	5	5	1506120	1509234	15.2775	1663	1506140	1509214	12.9649	1629
3R_28	1360073	1363705	1000	28.2303	244	5	5	1360073	1363695	14.4957	2167	1360130	1363705	13.7346	1811
Contig11	269316	272607	1000	28.2269	1021	5	5	269342	272607	18.5054	1787	269316	272247	9.72158	688
3R_28	18178037	18181337	1000	28.2158	3049	5	5	18178037	18181337	13.9745	786	18178092	18181288	14.2413	1438
2L_1	5158716	5161868	1000	28.2138	1264	5	5	5158748	5161868	15.0643	589	5158716	5161851	13.1495	1451
2R_21	19799774	19802878	1000	28.213	1384	5	5	19799774	19802878	12.8433	1288	19799799	19802850	15.3697	1553
3_scaffold1	1688952	1691889	1000	28.2031	2082	5	5	1688952	1691889	16.7493	765	1688999	1691801	11.4538	1109
2L_1	2068334	2071963	1000	28.2014	2849	5	5	2068334	2071963	18.0316	1849	2068421	2071848	10.1698	1789
3L_1	21336640	21339965	1000	28.1983	1572	5	5	21336746	21339965	14.6941	1115	21336640	21339889	13.5042	1698
3L_1	17680232	17682964	1000	28.1833	1976	5	5	17680232	17682964	16.9033	1134	17680285	17682917	11.28	1216
3R_28	17877346	17880207	1000	28.1644	896	4.75	5	17877346	17880207	20.3088	1701	17877391	17880120	7.85555	1648
X_1	19874499	19878533	1000	28.1525	3646	5	5	19874499	19878533	17.7769	1805	19874538	19878514	10.3756	980
X_1	13421110	13425522	1000	28.1452	2344	5	5	13421110	13425522	16.3732	2054	13421219	13425319	11.772	1414
3R_28	20367130	20370750	1000	28.1391	1257	5	5	20367130	20370750	13.5037	1646	20367135	20370743	14.6354	1471
3L_1	5895274	5898032	1000	28.1383	2536	5	5	5895274	5898032	18.0937	1267	5895377	5898010	10.0445	1417
X_1	17463712	17467968	1000	28.0855	274	5	5	17463712	17467968	19.0532	2039	17463805	17467920	9.03225	956
3R_28	10289935	10293060	1000	28.0591	1833	5	5	10289935	10293060	12.8403	1622	10289987	10293022	15.2188	1582
3L_1	1312752	1316110	1000	28.0402	2597	5	5	1312894	1316110	18.2477	1713	1312752	1316030	9.79248	1530
3R_5	71332	72851	1000	28.016	263	4.09	4.8	71332	72851	20.9988	800	71369	72714	7.01721	522
2R_20	1524024	1527133	1000	28.0058	2146	5	5	1524042	1527133	15.088	1170	1524024	1527078	12.9178	1241
X_1	14228242	14231322	1000	28.004	2724	5	5	14228242	14231322	16.4265	1588	14228269	14231222	11.5775	1486
2R_21	7865154	7868573	1000	27.978	1021	5	5	7865154	7868573	15.9201	1714	7865171	7868486	12.0578	1619
3R_28	22459112	22461635	1000	27.9765	1240	5	5	22459112	22461635	15.5588	622	22459147	22461586	12.4176	1183
2R_21	6154798	6158445	1000	27.9701	589	5	5	6154798	6158445	16.4917	801	6154833	6158361	11.4784	890
3R_28	19999918	20002870	1000	27.9697	2587	5	5	19999918	20002870	16.0563	840	19999988	20002852	11.9134	1354
3R_28	25526349	25529957	1000	27.9537	1911	5	5	25526349	25529957	16.6279	1375	25526371	25529926	11.3258	739
2L_1	452551	455812	1000	27.9482	1856	5	5	452640	455812	15.3012	1246	452551	455690	12.647	1741
3R_28	6104514	6107668	1000	27.9359	836	5	5	6104514	6107649	13.5126	1517	6104516	6107668	14.4233	1497
3R_28	7079496	7083024	1000	27.9344	2336	5	5	7079496	7083024	14.9251	1597	7079617	7082939	13.0093	1681
3R_28	18887569	18891144	1000	27.9052	389	5	5	18887569	18891144	14.9843	1967	18887649	18891121	12.9209	1859
2L_1	12501545	12505275	1000	27.9043	1327	5	5	12501545	12505275	15.3782	1953	12501600	12505247	12.5261	2207
3L_1	22637953	22641371	1000	27.9003	1650	5	5	22637953	22641371	14.6083	1625	22638021	22641337	13.292	1046
2R_21	8309949	8313376	1000	27.8925	1712	5	5	8309949	8313376	13.8768	899	8309987	8313292	14.0157	1538
3R_28	26667581	26670399	1000	27.8891	1513	5	5	26667581	26670399	17.9783	1251	26667658	26670254	9.91087	1386
3R_28	3750329	3753420	1000	27.8845	356	5	5	3750329	3753420	16.9122	916	3750391	3753362	10.9723	1368
X_1	2722199	2725530	1000	27.8678	1487	5	5	2722199	2725530	15.7247	1010	2722231	2725480	12.1431	1756
2L_1	6510161	6513940	1000	27.8262	1613	5	5	6510161	6513940	16.9181	1954	6510439	6513903	10.9081	1571
3L_1	7555344	7558271	1000	27.8151	990	5	5	7555344	7558270	14.0811	767	7555410	7558271	13.734	1469
2R_21	14054575	14058279	1000	27.8125	3381	5	5	14054582	14058279	14.1493	1283	14054575	14058267	13.6632	1863
3R_28	7284625	7288205	1000	27.8114	1775	5	5	7284625	7288205	14.019	1062	7284724	7288153	13.7924	1623
3R_28	18509559	18512504	1000	27.7994	1435	5	5	18509559	18512504	16.7167	1500	18509647	18512421	11.0827	1418
X_1	16978472	16981841	1000	27.7984	1895	5	5	16978472	16981841	16.539	1482	16978515	16981790	11.2593	1519
3L_1	7667460	7671260	1000	27.7975	2250	5	5	7667460	7671260	13.7672	1877	7667519	7671239	14.0303	1804
3L_1	23706861	23709610	1000	27.7905	264	5	5	23706861	23709610	15.011	1353	23706900	23709588	12.7795	1354
3R_28	6681298	6683924	1000	27.7867	891	5	5	6681298	6683910	16.8648	681	6681367	6683924	10.9219	1333
2R_19	87244	90738	1000	27.7864	2498	5	5	87244	90693	18.7719	1834	87258	90738	9.01456	780
2L_1	5226377	5229855	1000	27.7853	2002	5	5	5226377	5229855	15.6714	1700	5226467	5229799	12.1139	1860
3R_28	20209155	20213546	1000	27.7643	974	5	5	20209155	20213546	13.7258	563	20209226	20213421	14.0385	2204
2R_21	7111444	7115802	1000	27.7548	1373	5	5	7111444	7115802	14.1285	2014	7111491	7115762	13.6263	1103
2L_1	12588217	12592129	1000	27.7542	712	5	5	12588217	12592129	17.8983	1898	12588271	12591650	9.85589	1567
2L_1	19104811	19108390	1000	27.7522	1655	5	5	19104811	19108390	15.0021	1750	19105025	19108357	12.7501	1475
3R_28	10428749	10432877	1000	27.728	309	5	5	10428749	10432877	15.7365	1356	10428802	10432620	11.9915	1745
3R_28	25394775	25398429	1000	27.7185	1661	5	5	25394775	25398429	15.9497	1886	25394848	25398364	11.7687	1163
3R_28	3271659	3274687	1000	27.7104	2241	5	5	3271659	3274687	14.3477	810	3271668	3274681	13.3628	1433
3R_28	21576120	21579071	1000	27.7067	901	5	5	21576120	21579071	14.7504	1630	21576205	21579041	12.9563	633
3R_28	7837558	7840074	1000	27.7016	1867	5	5	7837558	7840074	18.3158	1339	7837590	7839998	9.38574	1046
3R_28	25807379	25810648	1000	27.7014	1285	5	5	25807379	25810648	15.7306	921	25807444	25810601	11.9708	1387
3R_28	27564349	27567720	1000	27.6996	209	5	5	27564349	27567711	14.4246	1315	27564400	27567720	13.2749	1684
3L_1	6602060	6605517	1000	27.6931	1975	5	5	6602060	6605437	13.8531	1520	6602091	6605517	13.84	1485
2R_21	10549558	10554020	1000	27.6921	2353	5	5	10549558	10554020	14.1078	1180	10549614	10554005	13.5843	2246
X_1	14233769	14236760	1000	27.6585	1739	5	5	14233769	14236760	15.1265	1689	14233781	14236712	12.532	1414
3L_1	13290810	13293775	1000	27.6469	578	5	5	13290828	13293775	15.7336	1633	13290810	13293702	11.9134	1586
2L_1	10855977	10859285	1000	27.6442	2971	5	5	10855977	10859285	14.6349	1681	10856003	10859219	13.0093	1479
2L_1	4441933	4444963	1000	27.6422	758	5	5	4441933	4444963	16.7996	1565	4442010	4444840	10.8425	845
2R_21	7650842	7654392	1000	27.631	2079	5	5	7650842	7654392	13.5215	1545	7650874	7654373	14.1095	1515
3R_28	19445309	19448107	1000	27.6245	2004	5	5	19445309	19448107	13.6962	1235	19445344	19448067	13.9284	1190
3R_28	17904426	17907502	1000	27.6201	825	5	5	17904426	17907502	15.2627	1384	17904493	17907476	12.3574	1149
3R_28	23411215	23414087	1000	27.5901	856	5	5	23411215	23414087	17.8331	1617	23411285	23413988	9.75693	1386
3L_1	8131691	8134053	1000	27.5772	575	5	5	8131691	8134053	17.1284	1166	8131729	8133973	10.4489	1326
X_1	2216503	2219777	1000	27.5763	639	5	5	2216503	2219777	15.7513	1700	2216735	2219744	11.825	1762
3R_28	5572338	5575285	1000	27.5709	2478	5	5	5572338	5575285	17.7117	1455	5572374	5575267	9.85916	1584
2L_1	4603999	4607319	1000	27.5663	3026	5	5	4603999	4607319	15.1768	458	4604036	4607288	12.3895	1391
2R_21	10763850	10766816	1000	27.5577	1425	5	5	10763850	10766816	16.7049	1331	10763862	10766793	10.8528	1476
3L_1	265101	268405	1000	27.5418	1779	5	5	265101	268405	16.4769	1553	265173	268388	11.0649	1565
3Cen_36_D1605_2	5972	8230	1000	27.5244	942	4.78	5	5972	8230	19.629	642	6031	8047	7.89539	905
3_scaffold1	4	2386	1000	27.4836	954	5	5	6	2386	18.1293	1006	4	2219	9.35434	516
2L_1	19542716	19546122	1000	27.476	771	5	5	19542716	19546122	14.5905	1395	19542732	19546118	12.8855	1564
2L_1	6048158	6051855	1000	27.4708	710	5	5	6048158	6051855	14.8807	1832	6048205	6051756	12.5901	1626
3R_28	21069013	21072888	1000	27.463	2005	5	5	21069098	21072888	15.0051	2024	21069013	21072858	12.4579	1218
X_1	5237721	5241408	1000	27.4542	3511	5	5	5237721	5241408	16.0711	697	5237770	5241377	11.3831	1875
3L_1	3939111	3942626	1000	27.4169	2706	5	5	3939111	3942626	14.5668	1758	3939472	3942553	12.8502	1748
3L_1	13459918	13462551	1000	27.4006	1892	5	5	13459918	13462551	16.9092	1349	13459948	13462452	10.4914	1008
3R_28	13153636	13156360	1000	27.397	994	5	5	13153636	13156360	15.1058	1428	13153716	13156323	12.2912	1457
2R_21	8802696	8806013	1000	27.3817	1557	5	5	8802709	8806013	14.4217	1272	8802696	8805961	12.96	1773
2L_1	1043998	1046503	1000	27.3754	646	5	5	1043998	1046503	17.1728	1294	1044111	1046431	10.2027	1055
2R_21	14072072	14074432	1000	27.3705	1213	5	5	14072072	14074432	14.6971	1113	14072118	14074398	12.6734	1203
3R_28	11707140	11710384	1000	27.3694	1234	5	5	11707140	11710384	15.6151	1773	11707174	11710293	11.7543	1614
3R_28	20511917	20514512	1000	27.3567	1156	5	5	20511917	20514512	16.3791	1185	20511968	20514476	10.9776	1043
3R_28	482073	486624	1000	27.3533	2781	5	5	482073	486624	17.4778	1995	483002	486557	9.87547	1719
3L_1	6241924	6244827	1000	27.3523	1539	5	5	6241924	6244827	13.5511	1520	6241985	6244673	13.8012	1034
2R_21	20936638	20940034	1000	27.3515	1640	5	5	20936638	20940034	13.865	930	20936716	20939923	13.4865	1590
2R_21	20452027	20455300	1000	27.3432	374	5	5	20452027	20455287	15.239	1911	20452081	20455300	12.1042	1912
3R_28	18923525	18926479	1000	27.3326	1444	5	5	18923525	18926479	13.2845	1456	18923554	18926414	14.0481	1426
2R_21	6430007	6432527	1000	27.3301	999	5	5	6430007	6432527	15.3664	1236	6430049	6432525	11.9638	1195
X_1	6115383	6118125	1000	27.3187	295	5	5	6115383	6118125	16.6249	1489	6115437	6118088	10.6937	1325
3R_28	18244196	18248262	1000	27.3078	1929	5	5	18244196	18248262	14.8955	879	18244236	18248204	12.4123	1847
3L_1	3689027	3691803	1000	27.3069	1406	5	5	3689035	3691803	14.934	1088	3689027	3691733	12.3729	1114
2L_1	15301114	15303491	1000	27.2907	1053	5	5	15301114	15303491	17.1876	1089	15301175	15303417	10.1031	1258
3L_1	8734648	8737137	1000	27.2738	1791	5	5	8734648	8737132	13.0447	1118	8734730	8737137	14.2291	1079
2L_1	16842551	16845857	1000	27.2659	695	5	5	16842551	16845857	14.1048	776	16842598	16845811	13.161	1896
3R_28	25110784	25114455	1000	27.2616	1018	5	5	25110784	25114455	15.1502	2240	25110834	25114440	12.1114	1898
2R_21	20418484	20422116	1000	27.2452	225	5	5	20418484	20422116	12.8137	1679	20418485	20422062	14.4315	1612
3R_28	7424838	7428080	1000	27.2217	1639	5	5	7424838	7428080	15.5381	915	7424884	7428056	11.6836	1754
3_scaffold2	899775	903441	1000	27.2189	2355	5	5	899775	903426	15.0051	1962	899802	903441	12.2138	1648
2L_1	18005876	18008736	1000	27.2068	1375	5	5	18005876	18008736	14.9399	1446	18005915	18008697	12.2669	1265
2R_21	15431730	15434504	1000	27.1825	2416	5	5	15431730	15434504	14.7919	1328	15431776	15434469	12.3906	1342
3L_1	9614659	9617752	1000	27.1781	2118	5	5	9614659	9617752	15.6536	709	9614710	9617728	11.5245	1445
Contig11	302649	305571	1000	27.1651	867	4.63	5	302649	305571	19.4945	1731	302744	304477	7.67066	758
X_1	2057118	2060905	1000	27.1643	561	5	5	2057128	2060905	17.5311	2066	2057118	2060407	9.63321	1677
3R_2	15	1734	1000	27.1621	151	5	5	15	1734	18.6073	972	34	1700	8.55479	758
3L_1	7939624	7942519	1000	27.1549	1793	5	5	7939624	7942519	15.6684	1234	7939743	7942443	11.4865	1201
3R_28	3934697	3938419	1000	27.1459	1807	5	5	3934697	3938419	13.9953	1397	3934721	3938388	13.1507	1605
2L_1	17528746	17531694	1000	27.142	391	5	5	17528746	17531694	14.2855	1559	17528765	17531626	12.8565	1600
2L_1	6761182	6763642	1000	27.1414	1043	5	5	6761182	6763642	18.7008	1205	6761232	6763591	8.44064	953
2L_1	681882	685276	1000	27.1414	1020	5	5	681882	685276	15.3871	965	681948	685231	11.7543	1645
2R_21	12253583	12256492	1000	27.1414	1748	5	5	12253583	12256476	13.6725	1382	12253703	12256492	13.4689	1635
3R_28	4450185	4452852	1000	27.1325	2409	5	5	4450185	4452852	15.4078	1443	4450197	4452802	11.7247	1246
3R_28	10753752	10756353	1000	27.118	530	5	5	10753752	10756353	17.1846	1218	10753847	10756211	9.93341	1469
3_scaffold1	2286659	2289142	1000	27.1168	814	5	5	2286659	2289142	15.2982	796	2286719	2289105	11.8186	1259
3R_28	13301187	13303842	1000	27.112	626	5	5	13301187	13303842	13.1305	393	13301210	13303821	13.9814	1255
2R_21	3617599	3621230	1000	27.0999	298	5	5	3617599	3621230	14.2677	617	3617701	3621179	12.8322	1381
2R_21	14728029	14731646	1000	27.0952	2601	5	5	14728029	14731646	15.1946	1699	14728096	14731602	11.9006	1866
X_1	13727404	13731601	1000	27.0824	3876	5	5	13727404	13731601	15.9468	2117	13727421	13731530	11.1356	820
2R_21	15266522	15268997	1000	27.0769	1458	5	5	15266522	15268997	15.9379	1352	15266571	15268917	11.139	1135
X_1	9565119	9569141	1000	27.0743	1536	5	5	9565119	9569141	16.6456	2138	9565223	9568999	10.4286	1698
2R_21	16584486	16588451	1000	27.0405	3678	5	5	16584486	16588451	13.4474	1042	16584487	16588392	13.5931	1743
3L_4	1200962	1203845	1000	27.0398	361	5	5	1200962	1203845	15.1087	1487	1201001	1203814	11.931	1654
3L_1	11087109	11090050	1000	27.0376	614	5	5	11087109	11090050	16.0208	1551	11087155	11090001	11.0168	1574
Contig79	19924	20760	1000	27.0318	485	4.29	4.99	19924	20760	19.8202	415	20047	20651	7.21165	327
3L_1	16278505	16281202	1000	27.0307	1329	5	5	16278505	16281202	13.634	392	16278565	16281159	13.3968	1336
X_10	54433	56223	1000	27.0269	1424	5	5	54433	56223	15.2124	870	54452	56202	11.8146	835
2L_1	241095	244933	1000	27.0163	371	5	5	241095	244933	17.232	1886	241138	244809	9.7843	1229
2L_1	16833161	16836081	1000	27.0094	2019	5	5	16833161	16836081	14.3595	1437	16833209	16836027	12.6499	1373
2L_1	373033	376079	1000	27.0027	2432	5	5	373033	376079	13.098	1351	373068	376023	13.9048	1571
3R_28	26309149	26311765	1000	27.001	1976	5	5	26309149	26311765	13.8857	1340	26309170	26311735	13.1153	1253
2R_21	18954045	18957149	1000	26.9712	781	5	5	18954045	18957149	14.3862	1628	18954069	18957064	12.585	1447
2L_1	4423161	4425660	1000	26.9566	2180	5	5	4423161	4425660	17.8183	1248	4423234	4425595	9.1383	1144
3R_28	9152654	9156453	1000	26.9548	2524	5	5	9152654	9156453	15.7661	712	9152753	9156432	11.1887	1926
2R_21	4372197	4375418	1000	26.9505	236	5	5	4372197	4375418	14.8629	702	4372211	4375315	12.0875	1741
3L_1	4508401	4511596	1000	26.9302	294	5	5	4508401	4511596	13.3023	1580	4508401	4511554	13.6279	748
3R_28	27177390	27180736	1000	26.9112	403	5	5	27177390	27180718	13.0535	528	27177452	27180736	13.8577	1871
X_1	1446862	1450503	1000	26.9066	2362	5	5	1446862	1450503	17.2557	1842	1446912	1450349	9.65087	1526
2R_21	21274142	21276636	1000	26.9064	1074	3.36	4.09	21274142	21276636	20.6316	1090	21274149	21275976	6.27484	563
3L_1	12869499	12872126	1000	26.8922	1530	5	5	12869499	12872126	14.8333	1415	12869613	12872079	12.0588	1257
3R_28	25706225	25710197	1000	26.8873	2230	5	5	25706225	25710197	15.4848	787	25706273	25710183	11.4025	1875
2R_21	10455060	10458687	1000	26.882	1298	5	5	10455078	10458687	14.3121	1441	10455060	10458635	12.5699	2000
3R_28	6157408	6160460	1000	26.8731	2801	5	5	6157408	6160460	14.7178	1609	6157469	6160423	12.1553	1471
2R_21	8240770	8243659	1000	26.866	1546	5	5	8240770	8243659	14.0723	1545	8240832	8243628	12.7937	805
3R_28	7225650	7229971	1000	26.8638	2809	5	5	7225650	7229971	14.7741	2087	7225979	7229903	12.0898	1961
2R_21	19229902	19232764	1000	26.8608	1483	5	5	19229918	19232754	14.4987	1460	19229902	19232764	12.3621	1503
3R_28	1366384	1369328	1000	26.8594	246	5	5	1366384	1369328	16.6782	1559	1366427	1369284	10.1812	1422
3R_28	2710934	2713594	1000	26.8582	2399	5	5	2710934	2713594	14.1848	1189	2710955	2713547	12.6734	1239
3R_28	23852772	23855907	1000	26.8529	652	5	5	23852772	23855907	15.4345	1563	23852794	23855878	11.4184	947
2L_1	13355516	13358594	1000	26.8433	652	5	5	13355516	13358594	15.2834	721	13355540	13358525	11.5599	1596
3L_1	21816860	21820079	1000	26.8416	1863	5	5	21816860	21820079	17.537	1664	21816867	21819600	9.30458	1365
2R_21	7567226	7570305	1000	26.836	1637	5	5	7567226	7570305	14.9636	1597	7567290	7570247	11.8724	1489
2R_21	15090592	15094407	1000	26.8322	1402	5	5	15090592	15094407	14.8481	1916	15090612	15094371	11.9841	1641
2R_21	8775624	8778531	1000	26.8301	2589	5	5	8775624	8778531	14.318	1340	8775701	8778499	12.5121	1488
3R_28	24382139	24385266	1000	26.8289	2281	5	5	24382139	24385266	15.9971	1513	24382226	24385186	10.8318	1493
2R_21	16642006	16644372	1000	26.8196	300	5	5	16642006	16644372	15.1324	1434	16642113	16644301	11.6872	1011
3L_4	1532178	1535708	1000	26.805	1771	5	5	1532178	1535708	17.543	852	1532227	1535642	9.26203	1573
3R_28	25125464	25128960	1000	26.794	661	5	5	25125464	25128960	15.2775	1523	25125470	25128894	11.5165	1510
2L_1	13268095	13270387	1000	26.7934	703	5	5	13268095	13270387	15.3634	1263	13268122	13270314	11.43	1079
2R_21	883815	886273	1000	26.781	1570	5	5	883815	886273	16.3347	1077	883868	886255	10.4463	1231
3L_1	1735070	1738684	1000	26.7498	2382	5	5	1735070	1738684	14.8718	1911	1735148	1738647	11.878	1508
3_scaffold1	2749309	2751903	1000	26.7336	2362	5	5	2749329	2751889	12.8759	671	2749309	2751903	13.8577	1182
2L_1	917586	920149	1000	26.7296	558	5	5	917586	920149	17.9427	1366	917665	920113	8.7869	1102
3L_1	10993750	10996508	1000	26.7235	2199	5	5	10993750	10996508	16.6131	1124	10993787	10996471	10.1105	1117
3R_28	1435882	1438893	1000	26.7195	373	5	5	1435882	1438893	17.617	1831	1435948	1438791	9.1025	1538
3L_1	19883508	19886917	1000	26.7026	521	5	5	19883508	19886917	15.319	1601	19883565	19886618	11.3836	1413
2L_1	7674560	7677224	1000	26.6974	872	5	5	7674560	7677215	17.8006	1279	7674603	7677224	8.89679	984
3R_28	27460167	27463978	1000	26.6861	1499	5	5	27460167	27463978	17.6466	1322	27460222	27463528	9.03955	1385
2R_21	10249575	10252668	1000	26.6805	2841	5	5	10249575	10252668	17.5163	1486	10249637	10252616	9.16419	1606
2L_1	20002715	20006227	1000	26.6767	2168	5	5	20002715	20006227	15.7306	489	20002751	20006157	10.9461	1399
3R_28	10462387	10465622	1000	26.6755	1757	5	5	10462387	10465622	13.3704	1695	10462461	10465556	13.3051	1592
2R_21	5622610	5625280	1000	26.67	1474	5	5	5622610	5625280	15.9409	1394	5622669	5625260	10.7291	1289
3R_28	16731574	16734712	1000	26.6632	2176	5	5	16731574	16734712	14.0782	809	16731659	16734661	12.585	1215
2R_21	20133889	20136369	1000	26.6567	1304	5	5	20133889	20136369	16.4591	1203	20133941	20136275	10.1976	1102
3L_4	1761436	1763233	1000	26.6558	1524	5	5	1761458	1763233	16.0504	891	1761436	1763182	10.6054	753
3L_1	5668423	5670758	1000	26.6381	1636	5	5	5668423	5670758	16.4472	1241	5668509	5670709	10.1908	1110
2L_1	7403569	7406974	1000	26.6177	1661	5	5	7403569	7406974	13.4356	1810	7403640	7406911	13.1822	1720
2L_1	18240698	18243326	1000	26.5952	611	5	5	18240711	18243326	12.7426	1234	18240698	18243292	13.8525	1244
3R_28	18066340	18069789	1000	26.5697	722	5	5	18066340	18069789	15.6654	845	18066422	18069730	10.9042	1382
3R_28	23974117	23976756	1000	26.5638	1848	5	5	23974117	23976756	16.006	1231	23974222	23976594	10.5578	1223
2R_21	15148325	15151750	1000	26.5607	432	5	5	15148325	15151750	13.9242	1404	15148401	15151650	12.6365	1504
2L_1	10754964	10758002	1000	26.5599	2001	5	5	10754964	10758002	12.6952	955	10755013	10757980	13.8646	1490
3L_1	7719572	7722970	1000	26.5596	2989	5	5	7719572	7722970	15.4878	1596	7719747	7722962	11.0718	617
3R_28	14614291	14617362	1000	26.5568	1497	5	5	14614291	14617334	16.8352	1493	14614355	14617362	9.72158	1552
2R_21	11987873	11990912	1000	26.5494	1097	5	5	11987873	11990912	14.2825	1552	11987899	11990837	12.2669	1662
3L_1	21645042	21648396	1000	26.5335	919	5	5	21645042	21648396	15.1857	1557	21645081	21648369	11.3477	1660
3L_1	14110387	14113563	1000	26.5299	495	4.5	5	14110387	14113563	19.0354	1676	14110497	14113556	7.49445	1354
3_scaffold2	999545	1002110	1000	26.526	817	5	5	999545	1002106	12.6153	1372	999562	1002110	13.9107	1239
2R_21	3813183	3816514	1000	26.5247	395	5	5	3813183	3816514	15.1295	1768	3813277	3816443	11.3952	1708
X_1	6274535	6278324	1000	26.5201	1883	5	5	6274643	6278324	16.5864	1341	6274535	6277901	9.93369	916
Contig11	969	2734	1000	26.5093	803	4.85	5	969	2717	18.4669	728	993	2734	8.04248	875
3L_1	2242018	2244762	1000	26.5051	1285	5	5	2242018	2244762	15.4049	613	2242053	2244707	11.1003	1367
2R_21	6161918	6164910	1000	26.4979	1168	5	5	6161922	6164910	16.2814	1690	6161918	6164880	10.2165	1609
2R_21	1214134	1217577	1000	26.4953	714	5	5	1214134	1217577	14.0871	1222	1214142	1217560	12.4083	1758
X_1	15918755	15921923	1000	26.4939	1890	5	5	15918755	15921923	14.3684	1551	15918764	15921903	12.1255	1653
2R_21	20018560	20022043	1000	26.493	1587	5	5	20018560	20022043	14.9192	1588	20018658	20021947	11.5737	1680
2L_2	904756	906756	1000	26.4776	1628	5	5	904756	906756	16.4857	1012	904825	906625	9.99181	988
3R_28	24221745	24225410	1000	26.463	3271	5	5	24221745	24225410	15.4907	1909	24221795	24225317	10.9722	1798
3R_28	14254210	14257155	1000	26.4441	2552	5	5	14254210	14257155	15.4167	1466	14254336	14257135	11.0274	1493
2L_1	8176049	8179320	1000	26.419	2481	5	5	8176049	8179320	13.3941	1578	8176122	8179251	13.0249	1524
3_scaffold2	110635	113049	1000	26.4151	1786	5	5	110635	113033	14.5194	1248	110646	113049	11.8957	1361
2R_21	4210116	4213620	1000	26.3976	702	5	5	4210116	4213616	13.9893	2085	4210133	4213620	12.4083	1931
2R_21	8145824	8149070	1000	26.392	403	5	5	8145824	8149070	13.9775	1984	8145986	8149070	12.4145	1720
2R_21	10450992	10454038	1000	26.3913	2264	5	5	10450992	10454038	15.2272	1369	10451041	10453954	11.1642	1207
3R_28	25558229	25561280	1000	26.3824	1226	5	5	25558229	25561280	15.0347	1337	25558231	25561267	11.3477	1687
2R_21	16964176	16968567	1000	26.3623	2396	5	5	16964176	16968567	14.2026	1232	16964231	16968371	12.1597	2090
3R_28	17893262	17896224	1000	26.3522	459	5	5	17893262	17896224	13.6044	1484	17893284	17896105	12.7479	1427
3R_28	533505	536849	1000	26.3506	545	5	5	533505	536781	15.7099	719	533550	536849	10.6407	1621
3L_1	1811011	1814152	1000	26.3396	267	5	5	1811011	1814152	13.785	728	1811070	1814124	12.5546	1499
2R_21	6073470	6076428	1000	26.3379	517	5	5	6073470	6076425	14.4128	692	6073505	6076428	11.9251	1585
2R_21	19780560	19783231	1000	26.3368	570	5	5	19780560	19783231	15.3249	981	19780635	19783208	11.0119	1058
2R_21	5874762	5876773	1000	26.3317	1450	5	5	5874764	5876757	15.4789	1113	5874762	5876773	10.8528	945
3R_28	19687588	19690648	1000	26.3223	479	5	5	19687588	19690648	15.1087	1398	19687658	19690478	11.2135	1463
2L_1	14216316	14220086	1000	26.3202	3106	5	5	14216586	14220080	14.9547	1080	14216316	14220086	11.3654	817
2R_21	12330154	12333200	1000	26.3145	833	5	5	12330154	12333200	14.4365	1536	12330215	12333120	11.878	1309
X_1	9240657	9244584	1000	26.3103	421	5	5	9240657	9244584	16.465	1136	9240774	9244344	9.84532	1842
3R_28	26573539	26577091	1000	26.3001	2001	5	5	26573539	26577091	14.3565	2013	26573593	26577010	11.9436	1766
3R_28	14999723	15002247	1000	26.2937	1838	5	5	14999723	15002247	16.6605	1098	14999737	15002202	9.63321	1081
2R_21	5298434	5301667	1000	26.289	1936	5	5	5298434	5301667	15.7543	1908	5298489	5301620	10.5347	1249
3R_28	20217954	20220845	1000	26.2864	1594	5	5	20217954	20220773	15.2568	1132	20217973	20220845	11.0296	1252
2L_1	13945640	13948757	1000	26.2846	1812	5	5	13945640	13948757	14.1108	1239	13945645	13948702	12.1738	1519
3L_1	5785931	5789424	1000	26.2794	431	5	5	5785931	5789424	15.9823	1953	5786004	5789341	10.297	1793
3R_28	1462915	1465873	1000	26.2765	1210	5	5	1462915	1465873	14.6231	731	1462983	1465823	11.6535	1413
X_1	10706262	10709835	1000	26.2747	507	5	5	10706262	10709835	14.1492	2055	10706325	10709806	12.1255	1597
3L_1	21172525	21175784	1000	26.2728	2307	5	5	21172525	21175784	14.2203	1579	21172558	21175758	12.0525	1222
3R_28	9703137	9706551	1000	26.2648	1896	5	5	9703137	9706551	14.3417	760	9703286	9706467	11.9231	1698
3_scaffold2	34028	36439	1000	26.2466	1565	5	5	34028	36439	14.9873	1027	34097	36380	11.2593	1171
2R_21	15219691	15222783	1000	26.2327	1940	5	5	15219691	15222783	14.3773	701	15219698	15222759	11.8554	1355
2R_21	9420358	9423756	1000	26.2236	2790	5	5	9420358	9423735	14.6112	1384	9420420	9423756	11.6123	1615
2L_1	2392982	2395679	1000	26.2227	2500	4.76	5	2392982	2395679	10.3025	1528	2393037	2395651	15.9202	760
3R_28	23831274	23834377	1000	26.2226	1341	5	5	23831274	23834377	15.7661	1677	23831342	23834298	10.4565	1409
3R_28	18688023	18690493	1000	26.2159	524	5	5	18688023	18690493	15.7839	1232	18688062	18690424	10.432	1288
2L_2	472085	475331	1000	26.2067	1970	5	5	472442	475331	13.9242	1527	472085	475326	12.2825	1713
2R_20	375767	378331	1000	26.2037	2295	5	5	375767	378331	13.6873	1334	375786	378272	12.5164	1173
2R_21	19648300	19651981	1000	26.1752	1304	5	5	19648300	19651981	14.2796	1721	19648379	19651948	11.8957	915
2R_21	20215590	20219166	1000	26.171	349	5	5	20215590	20219166	15.1591	1829	20215611	20219131	11.0119	1688
2R_21	16481098	16484267	1000	26.169	1185	5	5	16481098	16484267	15.5292	865	16481165	16484229	10.6398	1686
2R_21	12249647	12253237	1000	26.1665	419	5	5	12249647	12253237	13.7406	2023	12249702	12253186	12.426	1708
3L_1	21659271	21663471	1000	26.1625	1630	5	5	21659271	21663471	14.6734	1913	21659916	21663340	11.4892	1690
3R_28	19441449	19444578	1000	26.1457	507	5	5	19441449	19444578	14.6823	1296	19441539	19444513	11.4634	645
X_1	9058352	9061542	1000	26.1442	736	5	5	9058352	9061542	13.9657	1597	9058407	9061532	12.1785	1769
2L_1	19595338	19598187	1000	26.1427	1488	5	5	19595338	19598163	15.3782	1430	19595358	19598187	10.7645	1119
3R_28	27149232	27152577	1000	26.1424	2929	5	5	27149232	27152577	15.3249	754	27149232	27152542	10.8175	1475
3R_28	9157052	9160450	1000	26.142	227	5	5	9157052	9160450	12.4257	933	9157061	9160399	13.7163	1626
2L_1	20768012	20770838	1000	26.1356	232	5	5	20768012	20770838	15.7247	1531	20768050	20770787	10.4109	1502
3R_28	16158198	16161442	1000	26.1298	2046	5	5	16158198	16161442	14.4928	1736	16158371	16161399	11.637	1677
3L_1	19974472	19977853	1000	26.1285	2796	5	5	19974472	19977853	13.2253	911	19974559	19977801	12.9032	1821
2L_1	9482749	9485568	1000	26.1252	2343	5	5	9482749	9485568	15.3545	1480	9482808	9485503	10.7707	1390
3L_1	21279450	21282602	1000	26.1228	2913	4.52	5	21279450	21282602	18.609	1398	21280353	21282543	7.51383	1201
3R_28	11301221	11303807	1000	26.1134	466	5	5	11301221	11303807	15.4197	1229	11301246	11303757	10.6937	1210
3L_1	4197211	4200029	1000	26.113	224	5	5	4197211	4200029	14.019	1443	4197273	4199976	12.094	1371
3R_28	22329705	22332754	1000	26.109	1075	5	5	22329705	22332754	15.698	1529	22329781	22332724	10.4109	1620
3R_28	20201188	20204926	1000	26.1081	2923	5	5	20201188	20204926	15.7099	1814	20201414	20204875	10.3982	1429
3L_1	16514868	16517999	1000	26.1046	857	5	5	16514868	16517999	14.5342	1635	16514910	16517897	11.5704	1490
3L_1	9814684	9817039	1000	26.1042	1782	5	5	9814684	9817039	15.9971	1153	9814721	9816985	10.1071	829
3R_28	27558402	27561105	1000	26.0983	1853	5	5	27558426	27561105	15.3368	1139	27558402	27561039	10.7615	1254
Y_Contig26	124448	125025	1000	26.0943	382	5	5	124448	125025	14.0219	365	124537	125020	12.0724	311
3R_28	24297198	24300143	1000	26.0907	2577	5	5	24297198	24300143	15.0258	1519	24297462	24300096	11.0649	1308
3R_28	14052957	14055953	1000	26.0882	1613	5	5	14052957	14055953	17.0928	803	14053088	14055902	8.99538	1225
2L_1	18566864	18570014	1000	26.088	2821	5	5	18567002	18570014	15.3664	1527	18566864	18569960	10.7217	1856
3L_1	10206094	10209052	1000	26.0831	1402	5	5	10206094	10209039	15.8313	1212	10206176	10209052	10.2518	1241
3L_1	16801538	16804975	1000	26.0809	1114	5	5	16801538	16804975	15.2242	1821	16801625	16804907	10.8567	652
2R_21	9711476	9715196	1000	26.0769	1164	5	5	9711476	9715196	15.3427	2323	9711582	9715142	10.7342	1940
2L_1	15460242	15463200	1000	26.0724	504	5	5	15460242	15463200	13.6488	418	15460323	15463185	12.4236	1533
3R_28	4334232	4337879	1000	26.0655	1089	5	5	4334232	4337879	16.1452	1959	4334529	4337837	9.92026	1462
X_1	6768855	6773395	1000	26.0541	1297	3.29	4.02	6768855	6773395	19.8854	2091	6769540	6772927	6.16879	542
3_scaffold2	81632	83901	1000	26.0484	301	5	5	81632	83901	14.8067	1291	81702	83845	11.2417	1135
3L_1	23413240	23416172	1000	26.0458	2651	5	5	23413240	23416172	15.4581	1223	23413325	23416143	10.5877	1372
2R_21	5144193	5147947	1000	26.0413	1774	5	5	5144193	5147947	13.3201	1821	5144246	5147917	12.7212	1748
2L_1	4936363	4939690	1000	26.034	2305	5	5	4936363	4939690	14.5757	1571	4936404	4939609	11.4583	1575
2L_1	6766502	6768524	1000	26.0314	733	5	5	6766502	6768524	16.4413	1063	6766510	6768486	9.59006	1034
3L_1	21927308	21930048	1000	26.0161	2387	5	5	21927308	21930048	16.542	1303	21927358	21929985	9.47412	1216
3R_28	5616635	5620191	1000	26.0038	1058	5	5	5616635	5620191	14.9192	735	5616648	5619929	11.0846	1676
3R_28	18662978	18666292	1000	26.0031	3044	5	5	18662978	18666292	14.1404	1526	18663099	18666210	11.8627	1625
3R_28	8807356	8809643	1000	26.0004	728	5	5	8807356	8809643	15.7839	612	8807385	8809495	10.2165	946
2L_1	3096099	3099553	1000	25.9869	916	5	5	3096099	3099553	13.7554	1296	3096127	3099535	12.2315	1627
2L_1	2744808	2747534	1000	25.976	803	5	5	2744808	2747534	14.3536	1336	2744880	2747504	11.6224	1504
3L_1	1607130	1609840	1000	25.9727	1855	5	5	1607130	1609840	14.9784	1338	1607221	1609821	10.9942	1246
2R_20	1658832	1661936	1000	25.9713	2635	5	5	1658847	1661936	14.7297	855	1658832	1661906	11.2417	1743
3L_1	16743928	16746210	1000	25.9643	239	5	5	16743928	16746210	14.8452	1278	16744009	16746142	11.1191	1197
2R_21	3774168	3777041	1000	25.9615	247	5	5	3774168	3777041	14.552	949	3774178	3776973	11.4095	1247
X_1	14260791	14263831	1000	25.9193	1456	5	5	14260791	14263831	14.3417	1410	14260812	14263800	11.5775	1382
3R_28	5627837	5630436	1000	25.9049	1276	5	5	5627837	5630436	12.5649	1232	5627855	5630386	13.34	1211
3_scaffold2	308091	310741	1000	25.9029	834	4.78	5	308091	310741	17.9842	1277	308091	310723	7.91868	1704
3R_28	7645787	7649136	1000	25.8831	1579	5	5	7645787	7649136	12.9677	1587	7645857	7648951	12.9154	1550
3R_28	26464016	26467089	1000	25.8747	2249	5	5	26464016	26467085	15.4108	1609	26464062	26467089	10.464	1504
2R_21	6887733	6890738	1000	25.8741	411	5	5	6887733	6890738	14.7208	939	6887791	6890690	11.1533	1681
3R_28	14043712	14047032	1000	25.8741	212	5	5	14043712	14047032	15.3782	1182	14043743	14046747	10.4959	1410
3R_28	24772744	24775981	1000	25.8572	1885	5	5	24772744	24775981	14.777	863	24772792	24775944	11.0801	1653
2L_2	952244	954244	1000	25.8482	451	3.8	4.53	952244	954244	19.1983	828	952333	954155	6.64987	859
3R_28	6249531	6252089	1000	25.8422	2289	5	5	6249531	6252089	15.8579	1223	6249910	6252049	9.9843	987
3L_1	8974458	8977433	1000	25.8292	1648	5	5	8974458	8977433	16.0267	1449	8974504	8977421	9.80246	1282
3L_1	21960067	21962885	1000	25.8143	382	4.74	5	21960067	21962885	17.9487	1372	21960128	21962607	7.86565	1282
3R_28	11873693	11876866	1000	25.8073	2609	5	5	11873693	11876866	14.5757	1418	11874045	11876712	11.2317	1095
3L_1	20534143	20537273	1000	25.8052	2184	5	5	20534143	20537273	13.859	1530	20534262	20537211	11.9461	1386
2L_1	6985174	6988433	1000	25.8024	1811	5	5	6985174	6988433	13.0388	1562	6985259	6988338	12.7637	1578
3L_1	5766978	5771146	1000	25.7954	3545	5	5	5766978	5771146	12.9647	2230	5767069	5771125	12.8307	2158
3L_1	19167017	19169872	1000	25.7931	2605	4.62	5	19167017	19169872	18.1322	1263	19167069	19169823	7.66084	665
3L_1	11996645	11999175	1000	25.7929	573	5	5	11996645	11999175	15.5411	1078	11996653	11999164	10.2518	1414
3R_28	19558708	19561713	1000	25.7925	1982	5	5	19558708	19561713	13.7554	771	19558765	19561679	12.0371	1623
2L_1	16922539	16926104	1000	25.7858	1297	5	5	16922779	16926104	13.2875	1170	16922539	16926039	12.4984	1699
2R_21	8616888	8620711	1000	25.7802	3423	5	5	8616923	8620711	12.5116	778	8616888	8620649	13.2686	1651
3R_28	23055813	23058543	1000	25.7762	1429	5	5	23055813	23058543	17.2853	1618	23055874	23058500	8.49091	1377
Contig11	7118	9298	1000	25.7736	942	3.77	4.5	7118	9298	19.1509	976	7363	9121	6.62268	1143
3L_1	2255554	2258783	1000	25.7682	1577	5	5	2255554	2258783	13.8768	792	2255638	2258746	11.8914	1526
X_9	29847	31846	1000	25.7533	399	5	5	29847	31846	15.9142	998	29920	31707	9.83912	948
3L_1	5094457	5097230	1000	25.7507	511	5	5	5094457	5097230	16.4887	1385	5094515	5097164	9.26202	1311
3L_1	1663511	1666371	1000	25.7489	1257	5	5	1663511	1666371	15.0021	665	1663557	1666287	10.7468	1349
3R_28	2182428	2185079	1000	25.7409	451	5	5	2182428	2185079	13.7021	1182	2182469	2185060	12.0388	1343
2L_1	6715146	6717376	1000	25.7376	1967	5	5	6715146	6717376	15.3219	1133	6715198	6717322	10.4157	1120
3R_28	18836128	18839400	1000	25.7269	2392	5	5	18836128	18839400	13.0358	877	18836159	18839259	12.6911	1425
3R_28	27258929	27261752	1000	25.7082	529	5	5	27258929	27261752	15.1206	1471	27258952	27261601	10.5877	1233
X_1	2601374	2604876	1000	25.6923	714	5	5	2601376	2604819	13.1779	2022	2601374	2604876	12.5143	1888
2L_1	599125	603074	1000	25.6887	1755	5	5	599125	603074	16.4621	984	599183	603030	9.22667	1795
2L_1	2588793	2591469	1000	25.6878	938	5	5	2588793	2591458	14.7652	599	2588844	2591469	10.9226	920
2R_19	167436	170355	1000	25.6827	1357	5	5	167436	169574	13.6103	847	167473	170355	12.0724	1606
2L_1	12084906	12088779	1000	25.6734	551	5	5	12084991	12088779	15.2272	1963	12084906	12088496	10.4463	1894
2L_1	15307328	15310004	1000	25.6645	2409	5	5	15307328	15310004	14.3506	954	15307388	15309929	11.3139	1157
2R_21	8702536	8705430	1000	25.6394	1237	5	5	8702536	8705430	12.562	442	8702598	8705380	13.0774	1286
3R_28	22464639	22467390	1000	25.6351	539	5	5	22464639	22467390	14.093	1226	22464710	22467344	11.5422	1328
2L_1	18706378	18709184	1000	25.6327	2482	5	5	18706378	18709184	13.5422	1202	18706601	18709175	12.0906	1376
3R_28	4634744	4637308	1000	25.6316	1347	5	5	4634744	4637308	13.9834	1403	4634786	4637264	11.6482	1320
2R_21	10909063	10912138	1000	25.6285	266	5	5	10909063	10912086	14.5816	1104	10909107	10912138	11.0469	1623
3L_1	9836271	9839502	1000	25.6253	1009	5	5	9836271	9839502	15.0199	1535	9836356	9839412	10.6054	1314
3L_1	16437688	16440365	1000	25.6215	1725	5	5	16437688	16440365	13.0921	1358	16437760	16440346	12.5295	1308
3L_1	23661907	23664514	1000	25.6214	2258	5	5	23661907	23664514	14.2736	682	23661976	23664484	11.3477	1207
3R_28	23904609	23907316	1000	25.6072	584	5	5	23904609	23907316	12.1207	1325	23904668	23907300	13.4865	1220
3R_28	25751693	25755010	1000	25.5629	292	5	5	25751693	25755003	14.1522	1671	25751735	25755010	11.4107	1813
2L_1	6083878	6086487	1000	25.5605	1657	5	5	6083878	6086487	15.0969	1449	6083924	6086449	10.4636	1331
2R_21	7179192	7181713	1000	25.56	1453	5	5	7179192	7181713	13.8383	1328	7179243	7181610	11.7217	1020
3L_1	19014047	19016442	1000	25.5452	238	5	5	19014047	19016442	14.9222	1185	19014095	19016416	10.623	1045
2R_21	9741859	9744298	1000	25.542	747	5	5	9741859	9744298	13.9538	1160	9741902	9744230	11.5882	957
2L_1	292864	295855	1000	25.5388	1350	5	5	292864	295855	17.0898	1599	292903	295780	8.44894	1215
Contig5	294305	295475	1000	25.5288	720	4.42	5	294305	295475	18.155	520	294389	295358	7.37386	461
2R_21	6573804	6577915	1000	25.5269	2961	5	5	6573804	6577915	16.4946	1903	6573948	6577395	9.03223	1459
3L_4	1418574	1421404	1000	25.5221	815	5	5	1418574	1421404	11.6114	631	1418653	1421360	13.9107	1411
3R_28	18286115	18289436	1000	25.5174	1360	5	5	18286115	18289383	12.1237	1136	18286124	18289436	13.3937	1612
3L_1	1832446	1835823	1000	25.5138	1696	5	5	1832446	1835823	14.2026	1595	1832532	1835771	11.3112	1501
3R_28	13909371	13911832	1000	25.5093	2192	5	5	13909371	13911832	13.2312	1165	13909397	13911819	12.278	1153
2L_1	8055547	8057983	1000	25.5005	2176	5	5	8055547	8057983	13.7702	1095	8055554	8057903	11.7303	1135
2R_21	17454292	17457855	1000	25.4757	707	5	5	17454292	17457855	15.5055	1945	17454330	17457363	9.97018	1350
3L_10	1297811	1300037	1000	25.4688	1928	5	5	1297811	1300037	12.9469	982	1297876	1299983	12.5218	917
3R_28	4508274	4510985	1000	25.4673	1669	5	5	4508274	4510985	14.0604	1447	4508368	4510935	11.4069	1315
3L_4	396687	399356	1000	25.4652	1625	5	5	396687	399322	15.9734	994	396745	399356	9.4918	936
3L_1	11757486	11760222	1000	25.4577	541	5	5	11757486	11760222	12.9706	645	11757524	11760198	12.4871	1372
2L_1	4590552	4593433	1000	25.451	882	5	5	4590552	4593433	12.6715	1531	4590602	4593396	12.7795	1463
2R_21	5778122	5780405	1000	25.4469	913	5	5	5778122	5780405	12.4376	1029	5778173	5780376	13.0093	978
2L_1	8536504	8538845	1000	25.4468	1958	5	5	8536504	8538845	15.5411	1229	8536546	8538826	9.90567	1294
3R_28	18676753	18679730	1000	25.4465	584	5	5	18676761	18679730	15.7602	1589	18676753	18679649	9.68624	742
2L_1	18867337	18870157	1000	25.4419	1169	5	5	18867378	18870157	13.9982	1680	18867337	18869931	11.4436	1196
3R_28	7885068	7888055	1000	25.4358	963	5	5	7885090	7888055	13.7169	952	7885068	7888041	11.7189	1503
3R_28	20104074	20107156	1000	25.3944	435	5	5	20104074	20107156	14.1729	1737	20104108	20107089	11.2215	1732
X_1	18857364	18861559	1000	25.394	3863	5	5	18857364	18861559	15.3012	2415	18857390	18861525	10.0928	601
2R_21	2265212	2268893	1000	25.388	3333	5	5	2265212	2268893	13.0713	1623	2265263	2268805	12.3166	1561
3R_28	11129085	11132702	1000	25.376	1098	5	5	11129085	11132702	11.9342	1889	11129150	11132618	13.4419	1664
3L_1	16791957	16794702	1000	25.3689	2387	5	5	16791957	16794702	15.772	1438	16792033	16794654	9.59685	989
X_1	2488519	2492497	1000	25.3661	248	5	5	2488519	2492497	13.9123	991	2488594	2492490	11.4538	1894
2R_21	9446837	9449729	1000	25.3609	2687	5	5	9446837	9449729	15.5618	1564	9446905	9449722	9.7991	1362
2R_21	20480208	20483428	1000	25.3593	1714	5	5	20480208	20483428	14.2944	1632	20480330	20483353	11.0649	1552
3_scaffold1	208277	210780	1000	25.3485	1446	5	5	208277	210780	13.9123	1103	208294	210735	11.4361	1259
2R_21	20819140	20822268	1000	25.3469	1167	5	5	20819140	20822268	14.1759	1000	20819186	20822210	11.171	1405
3R_28	1659594	1662491	1000	25.3383	1779	5	5	1659594	1662491	13.6547	1466	1659626	1662476	11.6836	1412
3R_28	19683802	19687289	1000	25.3283	743	4.95	5	19683802	19687289	16.9892	929	19683885	19687249	8.33914	1502
3L_10	901345	903936	1000	25.3269	1882	5	5	901345	903936	13.7317	1276	901355	903874	11.5952	1239
3R_28	5224341	5227200	1000	25.3251	543	5	5	5224341	5227200	14.0811	1607	5224444	5227198	11.2439	1605
2R_21	18774537	18777586	1000	25.3222	2724	5	5	18774537	18777586	12.8255	801	18774684	18777556	12.4967	1498
2R_20	822706	825317	1000	25.311	1154	5	5	822706	825317	12.7337	1174	822719	825167	12.5772	1149
2R_21	10629112	10632438	1000	25.3065	2215	5	5	10629112	10632438	12.0674	1591	10629209	10632395	13.239	1553
2L_1	7925119	7928468	1000	25.2657	1406	5	5	7925119	7928468	13.8887	1728	7925208	7927887	11.377	1336
3L_1	4061435	4064380	1000	25.2614	580	5	5	4061435	4064380	13.2668	1586	4061461	4064344	11.9946	1524
2L_1	20803909	20807199	1000	25.2558	3013	5	5	20803909	20807199	13.3941	1684	20803947	20807183	11.8617	1818
2R_21	14586455	14589048	1000	25.2463	566	5	5	14586455	14589048	14.7237	1078	14586496	14589028	10.5225	1139
3_scaffold2	734209	736390	1000	25.2397	387	5	5	734209	736390	15.4582	1165	734270	736378	9.78156	388
3R_28	23810231	23813102	1000	25.2301	2437	5	5	23810231	23813102	13.942	1136	23810280	23813073	11.2882	1157
3L_1	1698314	1701728	1000	25.213	3110	5	5	1698314	1701728	13.3527	1743	1698393	1701668	11.8603	1793
2R_21	21100157	21103404	1000	25.2077	1663	5	5	21100157	21103404	14.2825	1750	21100209	21103392	10.9252	1496
2R_21	20427867	20431456	1000	25.1991	2024	5	5	20427867	20431456	13.6192	1698	20428044	20431409	11.58	1848
2R_18	225861	227622	1000	25.1947	676	5	5	225881	227622	11.5314	848	225861	227572	13.6632	850
3_scaffold1	3008	4412	1000	25.1927	704	4.11	4.82	3008	4412	18.2152	714	3173	4249	6.97755	555
3L_1	6969293	6971962	1000	25.1875	1421	5	5	6969293	6971962	16.3317	1026	6969373	6971888	8.85574	1402
3R_28	20893271	20896972	1000	25.1859	2105	5	5	20893271	20896972	12.0378	1399	20893338	20896878	13.1481	1763
2L_1	6155400	6158061	1000	25.1855	1356	5	5	6155400	6158061	14.8629	1406	6155423	6157985	10.3225	1372
2R_21	11768301	11771398	1000	25.1689	365	4.35	5	11768301	11771398	17.9042	1520	11768357	11771323	7.26468	1415
3L_1	16115802	16117896	1000	25.1655	271	5	5	16115802	16117896	15.396	1179	16115852	16117813	9.76949	900
3R_28	24605390	24608654	1000	25.1494	1075	5	5	24605390	24608654	13.5896	1923	24605392	24608577	11.5599	1745
2R_21	21014888	21018171	1000	25.1337	1375	5	5	21014888	21018171	13.477	973	21014939	21018143	11.6567	1398
3_scaffold2	1395605	1397521	1000	25.132	605	5	5	1395605	1397521	14.7741	1133	1395694	1397488	10.3579	963
2R_21	2587977	2590907	1000	25.1303	1939	5	5	2587977	2590907	13.8887	1273	2587978	2590851	11.2417	1386
3R_28	10939211	10941603	1000	25.1297	1817	5	5	10939211	10941603	15.8076	1080	10939220	10941566	9.32208	1072
3L_1	12536816	12539481	1000	25.1181	325	5	5	12536816	12539481	15.1117	1258	12536872	12539455	10.0064	1248
3R_28	21091717	21094279	1000	25.1154	1027	5	5	21091717	21094279	15.4907	1273	21091722	21094251	9.6247	1202
3L_1	6018732	6021166	1000	25.1047	952	5	5	6018792	6021166	13.1128	925	6018732	6021112	11.9919	1326
3R_28	20819844	20822963	1000	25.0966	212	5	5	20819844	20822963	14.1611	1583	20819918	20822890	10.9355	1503
3L_1	17870816	17873052	1000	25.0899	277	5	5	17870816	17873052	12.4376	1155	17870904	17872998	12.6523	1095
3_scaffold2	796686	799092	1000	25.0821	353	5	5	796686	799092	14.247	1166	796751	799014	10.8352	1092
2L_1	566699	570630	1000	25.075	3645	5	5	566699	570630	12.5768	1322	566827	570585	12.4983	1560
3L_1	7576271	7579380	1000	25.0628	1099	5	5	7576271	7579380	13.9272	1337	7576411	7579372	11.1356	1409
3L_1	20446745	20449972	1000	25.0582	2014	5	5	20446745	20449972	12.7545	1650	20446812	20449926	12.3037	1617
2R_21	13152305	13155491	1000	25.0528	2307	5	5	13152305	13155491	13.6162	821	13152375	13155441	11.4366	1559
2R_21	16578042	16580565	1000	25.05	1728	4.56	5	16578042	16580565	17.4541	1272	16578119	16580519	7.59588	1241
3R_28	14528199	14531319	1000	25.0418	2548	5	5	14528199	14531319	12.8107	1657	14528248	14531279	12.231	1601
2L_1	12493887	12496556	1000	25.0399	2478	5	5	12493887	12496556	14.2322	1416	12493917	12496545	10.8077	1356
2L_1	591235	594264	1000	25.0366	2161	5	5	591235	594264	12.8581	1781	591295	594132	12.1785	1342
2R_21	4893514	4896871	1000	25.0171	3095	5	5	4893514	4896871	13.5866	1210	4893542	4896795	11.4305	1651
2L_1	20149926	20152281	1000	25.0164	1473	5	5	20149926	20152281	14.6408	1228	20149979	20152234	10.3756	1143
3L_1	21064815	21067741	1000	25.0059	604	5	5	21064815	21067741	13.1957	1465	21064853	21067679	11.8103	1479
3R_28	20507762	20510982	1000	25.0049	370	4.89	5	20507762	20510982	16.77	1855	20507816	20510619	8.23485	1355
3L_1	2364899	2368052	1000	24.9855	1221	4.71	5	2364899	2368052	17.1224	1713	2364959	2367942	7.8631	1298
2L_1	2403753	2406923	1000	24.9676	2895	5	5	2403753	2406923	13.8916	1482	2403822	2406868	11.076	1557
2L_1	8231841	8234749	1000	24.9542	269	5	5	8231841	8234749	12.4139	730	8231864	8234736	12.5403	1330
2R_21	12610017	12613461	1000	24.9529	1590	5	5	12610017	12613461	14.167	1169	12610058	12613388	10.7859	1045
2R_21	11991469	11994381	1000	24.9393	1581	5	5	11991469	11994369	11.2294	608	11991483	11994381	13.7099	1345
2R_21	2346425	2348201	1000	24.9303	1393	5	5	2346425	2348201	15.1768	921	2346463	2348195	9.75346	881
2R_21	9895709	9898260	1000	24.9245	2149	5	5	9895709	9898260	13.631	1133	9895826	9898187	11.2934	1175
3R_28	17006533	17009961	1000	24.909	1659	5	5	17006533	17009961	15.2598	1651	17006699	17009888	9.64923	1653
3R_28	9554317	9557663	1000	24.9029	1583	5	5	9554317	9557663	14.8925	1524	9554367	9557054	10.0104	1227
2L_1	12091599	12094257	1000	24.8974	838	5	5	12091599	12094257	14.5846	1523	12091645	12094220	10.3128	1434
2L_1	4842132	4845174	1000	24.8923	705	5	5	4842132	4845174	12.5975	1584	4842138	4845129	12.2948	1450
3R_28	25683709	25687029	1000	24.8922	2269	5	5	25683709	25687029	14.9103	1456	25683798	25686963	9.98183	1671
2L_1	14789097	14790999	1000	24.8907	1261	5	5	14789101	14790999	15.4226	991	14789097	14790940	9.46803	809
3L_1	21138760	21141065	1000	24.8802	1543	5	5	21138760	21141065	13.8294	1348	21138765	21141024	11.0507	1215
3R_28	22359568	22362711	1000	24.8785	1825	5	5	22359568	22362711	12.8611	1343	22359583	22362686	12.0174	604
2L_1	19996135	19999438	1000	24.8774	441	5	5	19996135	19999438	13.9716	1653	19996149	19999414	10.9059	1934
3R_28	20213973	20217182	1000	24.8768	1319	5	5	20213973	20217182	13.4444	1652	20214051	20217150	11.4323	1390
3L_1	11189068	11191467	1000	24.8674	932	5	5	11189068	11191467	15.0288	875	11189111	11191349	9.83864	1073
3R_28	14245766	14248961	1000	24.8574	2086	5	5	14245766	14248946	13.5274	1564	14245787	14248961	11.3301	1364
X_1	20470372	20474185	1000	24.8534	1674	4.14	4.85	20470381	20474185	17.8539	1944	20470372	20473781	6.99955	810
3L_1	19907109	19910022	1000	24.8493	2467	5	5	19907109	19910022	15.3575	1517	19907139	19909983	9.49178	1514
3R_28	14049474	14052233	1000	24.8481	1267	5	5	14049474	14052233	15.1976	1196	14049511	14052195	9.65055	1266
3R_28	27542426	27545406	1000	24.8367	1157	5	5	27542426	27545406	13.5066	1360	27542520	27545396	11.3301	1202
X_1	13858893	13862161	1000	24.8307	275	5	5	13858893	13862161	12.9173	1731	13858919	13862123	11.9134	1760
2L_1	5306724	5310326	1000	24.8293	3369	5	5	5306724	5310326	14.8333	1871	5306804	5310316	9.99595	618
2R_21	21318160	21321874	1000	24.8286	2779	5	5	21318162	21321874	14.0693	1464	21318160	21321732	10.7593	1437
3R_28	23793499	23796781	1000	24.8184	1217	5	5	23793499	23796781	15.6447	1561	23793544	23796690	9.17364	1613
2R_21	10460138	10462655	1000	24.8114	383	5	5	10460138	10462655	13.2757	1284	10460219	10462577	11.5357	1249
X_1	19907948	19911099	1000	24.8066	2200	5	5	19907948	19911099	15.085	1339	19907989	19911096	9.72159	708
3R_28	13338635	13340789	1000	24.8058	274	5	5	13338635	13340789	11.8394	983	13338679	13340769	12.9664	1141
3L_1	5132065	5134737	1000	24.8037	684	4.5	5	5132065	5134737	17.2942	1431	5132134	5134661	7.5095	1347
3R_28	8309396	8312643	1000	24.8037	2799	5	5	8309396	8312643	14.7001	823	8309474	8312558	10.1036	1450
3R_28	16587958	16590557	1000	24.8034	285	5	5	16587966	16590557	12.3636	1325	16587958	16590542	12.4399	1322
X_1	6326709	6330746	1000	24.7967	809	5	5	6326709	6330724	15.4463	2479	6326760	6330746	9.35039	870
3R_28	21143403	21146106	1000	24.7924	406	4.49	5	21143403	21146106	17.2971	1489	21143478	21146037	7.4953	945
2L_1	2378509	2381528	1000	24.7843	2406	5	5	2378509	2381528	13.4622	1453	2378557	2381441	11.322	1431
3L_1	20145002	20147779	1000	24.7809	2085	5	5	20145002	20147779	14.1226	1404	20145141	20147703	10.6583	1527
2R_21	19202686	19205306	1000	24.7619	326	5	5	19202686	19205306	14.9873	1433	19202736	19204844	9.77462	1008
2R_21	8135329	8138138	1000	24.7564	1519	4.71	5	8135329	8138138	10.2018	1542	8135376	8138109	14.5546	1276
3L_1	12083735	12086352	1000	24.7497	969	4.33	5	12083735	12086352	17.5133	1247	12084237	12086296	7.23641	1058
2L_1	2075641	2079013	1000	24.7393	1566	5	5	2075641	2079013	14.3121	1005	2075686	2078951	10.4272	1418
3R_28	11270015	11274018	1000	24.7357	1207	5	5	11270015	11274018	16.0623	2179	11270079	11273874	8.67338	1696
2R_18	278475	280780	1000	24.7328	1977	5	5	278475	280780	13.3497	952	278495	280748	11.3831	968
3R_28	20250399	20253462	1000	24.7304	2708	5	5	20250399	20253462	12.8877	968	20250407	20253422	11.8427	1454
3R_28	16476886	16480142	1000	24.7172	2109	5	5	16476886	16480142	13.8146	1992	16476927	16480114	10.9025	1858
3_scaffold1	1790631	1793220	1000	24.7018	2088	5	5	1790631	1793220	13.2046	1066	1790701	1793182	11.4972	480
3L_1	19289379	19291849	1000	24.7011	213	5	5	19289379	19291849	14.8274	1272	19289419	19291806	9.87365	1286
3R_28	8261246	8264235	1000	24.6993	2037	5	5	8261246	8264235	14.9992	1616	8261942	8264225	9.70017	1055
3R_28	3426248	3428581	1000	24.6985	260	5	5	3426248	3428581	14.1285	1295	3426295	3428544	10.57	1089
3R_28	16876078	16879185	1000	24.6946	2425	5	5	16876078	16879185	12.2333	1353	16876128	16879154	12.4613	1048
2R_21	20274106	20278121	1000	24.6784	1928	4.48	5	20274106	20278113	17.1935	1990	20274278	20278121	7.48486	1734
3R_28	19825770	19827794	1000	24.6778	433	5	5	19825770	19827794	13.9923	904	19825833	19827794	10.6855	938
3R_28	9019051	9022116	1000	24.6724	2794	5	5	9019051	9022116	13.6251	767	9019224	9022058	11.0473	1565
2L_1	5696350	5699508	1000	24.6687	1038	5	5	5696350	5699508	13.4977	680	5696377	5699485	11.171	1599
2R_21	11555727	11559553	1000	24.664	2364	5	5	11555727	11559553	14.7623	1728	11555801	11559463	9.90179	701
3R_28	10646071	10649401	1000	24.6584	307	5	5	10646071	10649401	14.4513	1888	10646114	10649343	10.2071	1582
3R_28	25886472	25888778	1000	24.6426	1897	5	5	25886472	25888778	15.4285	1209	25886573	25888720	9.21402	1245
2L_1	4354902	4358297	1000	24.6279	2472	5	5	4354902	4358297	13.2549	1681	4354917	4358223	11.373	1503
2R_21	20136861	20140422	1000	24.6206	822	5	5	20136861	20140349	13.3082	2431	20136938	20140422	11.3124	2043
2L_1	5561245	5564224	1000	24.605	2107	5	5	5561245	5564224	14.7356	727	5561307	5564200	9.86944	1369
2L_1	10791398	10794282	1000	24.6049	1452	5	5	10791398	10794282	13.3645	1349	10791400	10794254	11.2404	1533
3R_28	24713522	24717028	1000	24.5958	1692	5	5	24713522	24717028	14.7682	1782	24713557	24716993	9.82765	1497
3R_28	14036937	14039485	1000	24.588	1517	4.78	5	14036937	14039485	16.5687	1625	14037078	14039458	8.0193	1325
2R_21	16927372	16930012	1000	24.5833	2198	5	5	16927372	16930012	14.9636	1532	16927692	16929959	9.61971	1322
2R_21	16336788	16340058	1000	24.5713	761	5	5	16336788	16340058	13.4533	1639	16336938	16339955	11.118	1564
2R_21	4905261	4908797	1000	24.5637	1444	5	5	4905261	4908797	14.4957	1801	4905447	4908749	10.0679	1723
3R_28	24393430	24396262	1000	24.5569	2024	5	5	24393430	24396262	14.0752	1389	24393478	24396198	10.4816	1488
3R_28	26015591	26017891	1000	24.554	226	5	5	26015591	26017891	14.09	1272	26015615	26017831	10.464	1064
3R_28	17690283	17693170	1000	24.5468	519	5	5	17690346	17693106	12.2392	739	17690283	17693170	12.3076	1590
X_1	12332082	12335960	1000	24.5459	2015	5	5	12332082	12335960	13.6754	1949	12332112	12335887	10.8705	2193
3L_1	17571002	17573845	1000	24.5392	1553	5	5	17571002	17573845	15.4345	1450	17571046	17573839	9.10469	535
3R_28	21804665	21806833	1000	24.5347	853	5	5	21804665	21806833	12.6775	1076	21804717	21806786	11.8572	1031
3R_28	18476264	18479405	1000	24.531	983	5	5	18476264	18479405	13.0772	768	18476283	18479291	11.4538	1571
2L_1	13079690	13082353	1000	24.5204	1905	5	5	13079690	13082353	15.5588	1305	13079749	13082295	8.96154	1333
3L_1	15922563	15924901	1000	24.5153	631	5	5	15922563	15924901	12.7515	1078	15922586	15924880	11.7638	1032
3R_28	26006171	26009429	1000	24.5115	2906	5	5	26006171	26009429	15.55	1524	26006185	26009357	8.96154	1495
3_scaffold2	1513791	1517535	1000	24.5058	1365	5	5	1513791	1517535	13.3171	1248	1513989	1517480	11.1887	1578
Contig135	313517	315304	1000	24.4993	1345	5	5	313517	315304	14.6023	1075	313602	315303	9.89701	1007
2L_1	3431994	3434770	1000	24.4985	2447	5	5	3431994	3434770	13.9953	1237	3432035	3434725	10.5032	1482
3R_28	14523573	14526990	1000	24.4957	1951	5	5	14523624	14526687	13.9745	1245	14523573	14526990	10.5211	1582
2R_19	263101	265256	1000	24.4833	267	5	5	263101	265256	13.5244	1074	263129	265167	10.9589	916
2R_21	9821992	9825172	1000	24.4619	2864	4.87	5	9821992	9825172	16.2074	1205	9822048	9825079	8.2545	1467
2R_21	2078629	2082638	1000	24.4462	785	5	5	2078655	2082610	12.0556	1477	2078629	2082638	12.3906	1955
3L_1	5857259	5860022	1000	24.4452	1363	5	5	5857259	5860022	14.8777	1036	5857315	5859985	9.56742	719
2R_21	7801956	7805181	1000	24.4407	1777	5	5	7801956	7805181	14.1167	1572	7802098	7805034	10.3241	1509
3L_1	8532427	8534493	1000	24.4289	383	5	5	8532427	8534493	13.7436	1071	8532466	8534401	10.6853	953
2R_21	4079094	4081955	1000	24.4148	493	5	5	4079094	4081925	13.9508	571	4079118	4081955	10.464	1445
3L_1	18687137	18689902	1000	24.4139	613	5	5	18687137	18689902	14.7534	1407	18687285	18689359	9.6605	965
2R_21	12261385	12264335	1000	24.4109	1238	5	5	12261385	12264335	13.9183	1352	12261434	12264326	10.4926	1376
2L_1	9876977	9879904	1000	24.4059	1289	5	5	9877068	9879904	11.5344	876	9876977	9879900	12.8715	1584
3L_1	13872629	13875602	1000	24.4019	996	5	5	13872629	13875602	14.244	538	13872637	13875520	10.1579	1568
3R_28	13994052	13996454	1000	24.3899	874	4.47	5	13994052	13996454	16.9211	1224	13994149	13996419	7.46885	1484
2R_21	19128291	19130620	1000	24.3879	2037	5	5	19128291	19130620	13.175	1136	19128370	19130559	11.2129	1056
2L_2	729865	732076	1000	24.3879	1916	5	5	729865	732076	13.8709	808	729949	732043	10.517	840
2R_21	3506313	3509676	1000	24.3789	2124	5	5	3506313	3509676	12.1474	1737	3506321	3509669	12.2315	1738
2R_21	19490407	19494374	1000	24.3757	2486	5	5	19490407	19494374	13.1039	2050	19490464	19494282	11.2718	1735
X_1	19765435	19768245	1000	24.3656	786	5	5	19765435	19768245	12.9825	1560	19765458	19768189	11.3831	1387
3L_1	16980483	16983351	1000	24.3602	1420	4.82	5	16980483	16983351	16.2192	1483	16980519	16983292	8.14101	1338
3_scaffold1	1102411	1104694	1000	24.3484	1459	5	5	1102411	1104694	12.5057	1291	1102480	1104578	11.8427	1165
2R_21	3760604	3763888	1000	24.3475	1341	5	5	3760604	3763888	14.2529	1673	3760675	3763709	10.0946	1118
3R_28	7305179	7308083	1000	24.3464	1174	5	5	7305179	7308083	13.8294	1470	7305203	7308022	10.517	1250
3L_1	4106680	4110131	1000	24.3436	3145	4.36	5	4106680	4110131	17.0603	1292	4106742	4110077	7.28338	1640
3R_28	16800243	16803056	1000	24.3384	775	5	5	16800278	16803056	13.9982	297	16800243	16802984	10.3402	1291
2L_1	2161068	2163615	1000	24.3372	1752	5	5	2161068	2163615	15.4256	1273	2161133	2163543	8.91157	1320
2L_1	5635356	5638242	1000	24.3326	268	5	5	5635356	5638242	12.8788	1515	5635400	5638146	11.4538	1500
X_1	6836941	6840861	1000	24.3317	583	5	5	6836941	6840861	11.5699	990	6837003	6840799	12.7618	1732
3L_1	3642097	3644123	1000	24.3232	964	5	5	3642097	3644123	11.0665	1191	3642111	3644042	13.2567	979
3R_28	14592378	14594833	1000	24.3072	281	5	5	14592378	14594833	14.7563	1317	14592417	14594726	9.55083	1275
3L_1	7389659	7392330	1000	24.3069	2123	5	5	7389659	7392330	14.0871	1356	7389715	7392261	10.2198	1401
3_scaffold1	36337	38827	1000	24.2982	457	4.93	5	36337	38827	15.8846	1429	36349	38716	8.4136	1477
2R_21	15524201	15527646	1000	24.2955	917	5	5	15524201	15527646	14.6616	2390	15524299	15527534	9.6339	1920
3L_1	21532817	21535548	1000	24.2935	635	5	5	21532817	21535548	12.9055	1263	21532840	21535471	11.388	1230
3L_1	9731060	9734514	1000	24.288	2994	5	5	9731064	9734514	11.8602	709	9731060	9734439	12.4279	1569
2R_21	20177982	20180382	1000	24.2865	1404	5	5	20177982	20180382	12.2451	1166	20178003	20180351	12.0414	1167
2L_1	15467157	15470249	1000	24.2856	2767	5	5	15467157	15470249	12.6952	815	15467175	15470204	11.5904	673
2R_21	15274545	15277987	1000	24.2778	1970	5	5	15274545	15277987	14.8037	1611	15274689	15277953	9.47412	1553
2L_1	4579708	4582194	1000	24.2683	359	4.39	5	4579708	4582194	16.9329	1208	4579721	4582134	7.33538	1395
3_scaffold1	1864565	1867346	1000	24.2554	1559	5	5	1864565	1866884	13.3142	1067	1864650	1867346	10.9412	947
2L_1	1536909	1539704	1000	24.2544	1680	5	5	1536909	1539704	12.5709	618	1536955	1539666	11.6836	1083
2R_21	17046898	17049490	1000	24.2537	1864	5	5	17046898	17049490	11.8631	1224	17046947	17049448	12.3906	1194
2R_21	2540667	2543141	1000	24.249	1104	4.61	5	2540667	2543141	16.539	1336	2540773	2543079	7.70997	1020
3R_28	23006011	23009505	1000	24.2487	320	5	5	23006011	23009505	12.8255	2117	23006057	23009480	11.4232	1739
2R_21	4364574	4367887	1000	24.2399	746	5	5	4364574	4367827	13.1602	910	4364630	4367887	11.0798	1626
2L_1	10787987	10790685	1000	24.2319	1929	5	5	10787987	10790685	13.9567	1423	10788420	10790633	10.2752	1161
3L_1	22468575	22471284	1000	24.2293	2177	5	5	22468575	22471284	12.8285	899	22468608	22471269	11.4008	1238
2L_1	594768	598541	1000	24.2248	1859	5	5	594768	598541	14.2381	1937	594989	598294	9.98672	1696
3R_28	15879858	15883401	1000	24.2239	1722	4.41	5	15879858	15883401	16.85	1605	15880038	15883341	7.37389	2023
3L_1	7386488	7389321	1000	24.2201	1121	5	5	7386488	7389321	13.6429	1516	7386567	7389261	10.5772	1189
3R_28	10756901	10759785	1000	24.2158	1746	5	5	10756901	10759785	13.8413	1365	10756974	10759713	10.3746	1311
3R_28	3084864	3088209	1000	24.2013	3043	5	5	3084864	3088209	14.8155	1706	3084872	3088182	9.38575	1686
2R_21	19273522	19276169	1000	24.2011	1928	5	5	19273522	19276169	12.3813	1367	19273625	19276124	11.8198	1236
3L_1	16692320	16694264	1000	24.1992	889	5	5	16692320	16694264	13.56	908	16692356	16694243	10.6392	1012
3L_1	4186070	4188872	1000	24.1953	1889	5	5	4186070	4188872	13.5185	1431	4186136	4188798	10.6768	1437
3R_28	19158152	19161458	1000	24.1935	3068	5	5	19158403	19161458	12.2747	1599	19158152	19161419	11.9188	906
3R_28	14323092	14325514	1000	24.1666	993	5	5	14323092	14325514	14.5609	1245	14323112	14325443	9.60575	1177
2L_1	13844609	13848156	1000	24.1639	1076	5	5	13844609	13848156	14.2114	2140	13844834	13848152	9.95241	1814
3R_28	1239876	1242656	1000	24.1637	1842	5	5	1239876	1242656	13.2579	855	1239902	1242650	10.9058	1375
2R_21	4119547	4122572	1000	24.1553	1181	5	5	4119547	4122572	13.7554	415	4119612	4122494	10.3999	1553
2L_1	3039328	3042267	1000	24.1485	1903	5	5	3039328	3042267	12.2569	1222	3039418	3042182	11.8915	1165
3L_1	14802662	14805282	1000	24.1444	2058	4.69	5	14802662	14805282	16.2607	1234	14802738	14805159	7.88376	1272
3R_28	21235374	21238706	1000	24.1397	1993	5	5	21235374	21238706	14.2943	1576	21235452	21238657	9.84531	1420
X_1	17753538	17757120	1000	24.1303	2823	5	5	17753775	17757120	15.3279	1719	17753538	17757063	8.80246	1580
2R_21	5537675	5540223	1000	24.1288	2288	4.54	5	5537675	5540223	16.5331	1376	5537781	5540190	7.5957	1189
3L_1	9879709	9882519	1000	24.114	1550	4.63	5	9879709	9882519	16.3584	1084	9879850	9882466	7.75556	1110
3L_1	20773537	20776512	1000	24.1105	430	5	5	20773537	20776512	13.2075	1677	20773596	20776497	10.9029	1331
3L_1	1677262	1679985	1000	24.1058	1084	5	5	1677262	1679813	15.1442	1434	1677327	1679985	8.96154	1309
2L_1	11167658	11170718	1000	24.1026	310	5	5	11167658	11170718	12.7397	916	11167704	11170675	11.363	1619
3L_1	4239169	4242187	1000	24.1012	1622	5	5	4239169	4242187	14.2085	1693	4239218	4242139	9.89277	1507
3L_1	20359083	20361898	1000	24.1008	1454	5	5	20359083	20361898	14.4572	1380	20359113	20361859	9.64355	1679
Contig5	292563	294037	1000	24.0935	461	2.43	3.17	292563	294037	18.7759	784	292640	293645	5.3176	456
2L_1	16072156	16074771	1000	24.0835	2343	5	5	16072156	16074771	11.2797	1417	16072202	16074733	12.8038	1127
3R_28	20778482	20781100	1000	24.0828	467	5	5	20778482	20781100	13.6281	1237	20778539	20781029	10.4548	1165
2R_21	20329504	20332709	1000	24.0749	1695	5	5	20329529	20332709	12.6034	1408	20329504	20332684	11.4715	1616
2L_1	11555499	11558511	1000	24.0722	1328	5	5	11555499	11558511	12.6538	1458	11555611	11558462	11.4184	1344
3L_1	8602824	8606034	1000	24.0722	1539	4.99	5	8602824	8606034	15.4819	1739	8602866	8605858	8.59034	1151
2L_1	15091257	15093287	1000	24.0671	1754	5	5	15091257	15093287	13.4296	980	15091286	15093236	10.6374	817
3R_28	1638162	1641056	1000	24.0635	319	5	5	1638162	1641056	12.2777	1361	1638174	1640997	11.7858	1324
2L_1	10871261	10873336	1000	24.0599	864	4.48	5	10871261	10873336	16.5479	510	10871317	10873231	7.51196	890
3L_1	13984301	13987380	1000	24.0583	1802	5	5	13984301	13987380	11.0606	1488	13984329	13987349	12.9977	1550
3R_6	16111	18122	1000	24.0532	1614	5	5	16111	18122	15.2864	419	16123	18110	8.76681	848
3L_1	16644830	16647599	1000	24.0496	510	5	5	16644830	16647599	11.5403	1433	16644845	16647532	12.5092	1419
2R_19	194337	196172	1000	24.0457	689	3.97	4.68	194337	196172	17.2527	1163	194815	196137	6.793	682
X_1	1432943	1437488	1000	24.0423	3916	3.6	4.34	1432943	1437488	17.6614	2312	1434645	1437166	6.38089	550
3R_28	10556926	10560687	1000	24.0344	1361	5	5	10556926	10560687	15.0909	1682	10557470	10560655	8.94341	1560
X3X4_6_D1712_2	42434	44295	1000	24.0322	805	5	5	42434	44295	14.1907	879	42554	44245	9.84152	752
2R_21	17888805	17892477	1000	24.0318	1670	5	5	17888805	17892477	12.2422	1469	17888846	17892387	11.7896	976
3L_1	8626551	8628952	1000	24.0303	1678	5	5	8626551	8628952	14.7859	1327	8626567	8628895	9.24435	937
X_1	2474673	2477861	1000	24.0273	2279	4.51	5	2474673	2477861	16.4798	1681	2474821	2477179	7.5475	1143
3R_28	6261482	6264488	1000	24.0026	325	5	5	6261482	6264488	13.4148	1706	6261541	6264451	10.5877	1626
3L_1	3291901	3295075	1000	24.0018	2829	5	5	3292090	3295075	12.1415	1215	3291901	3295005	11.8603	1490
3_scaffold1	2269707	2271804	1000	23.9984	1220	5	5	2269707	2271793	11.6114	963	2269753	2271804	12.3871	916
2L_1	19785037	19787927	1000	23.9975	1080	5	5	19785037	19787927	13.021	1587	19785085	19787899	10.9765	1573
2L_1	2577769	2580008	1000	23.9948	1453	5	5	2577769	2580008	11.9401	1025	2577808	2579948	12.0548	1032
3R_28	22939879	22942589	1000	23.9785	1661	5	5	22939887	22942589	11.0576	1544	22939879	22942527	12.9209	1331
2L_1	21179882	21182973	1000	23.9776	1116	5	5	21179882	21182973	14.0101	1876	21179952	21182197	9.96756	1098
3R_28	18576323	18578959	1000	23.9751	2113	5	5	18576323	18578959	12.8196	656	18576408	18578950	11.1555	1145
2R_21	15344831	15347389	1000	23.9662	1937	5	5	15344831	15347389	13.1158	1234	15344902	15347388	10.8504	502
2R_21	13081457	13084667	1000	23.9624	1141	5	5	13081462	13084667	13.2549	1573	13081457	13084585	10.7075	1216
3R_28	23040938	23043375	1000	23.9598	1639	5	5	23040969	23043375	11.9934	1125	23040938	23043341	11.9664	1160
3_scaffold1	1135597	1138237	1000	23.9567	2189	5	5	1135597	1138064	11.9727	1314	1135636	1138237	11.984	1220
3L_1	8290263	8292930	1000	23.9521	762	5	5	8290263	8292930	15.0436	1334	8290283	8292828	8.90851	1345
2R_21	15643208	15645876	1000	23.9481	634	5	5	15643208	15645876	13.2549	1407	15643238	15645775	10.6932	1092
3R_28	25950867	25953848	1000	23.9459	1958	5	5	25950868	25953848	13.0624	1302	25950867	25953679	10.8835	1371
2L_1	20500960	20503881	1000	23.9449	924	5	5	20500960	20503881	11.9608	657	20501067	20503841	11.9841	1366
2R_21	411393	413450	1000	23.9385	1322	4.9	5	411393	413450	15.5411	894	411451	413327	8.39741	650
2R_21	2545431	2547627	1000	23.9382	1243	5	5	2545499	2547627	12.7248	1186	2545431	2547521	11.2134	1246
2R_21	16786860	16790612	1000	23.9345	1864	5	5	16787157	16790612	14.1463	1690	16786860	16790549	9.78824	1935
3R_28	27337220	27340341	1000	23.9321	395	5	5	27337220	27340341	13.4593	727	27337266	27340256	10.4728	1643
3_scaffold2	1402468	1404910	1000	23.9317	556	5	5	1402729	1404910	11.7002	1031	1402468	1404857	12.2315	1031
2L_1	7419696	7422852	1000	23.9284	2655	5	5	7419696	7422852	12.5028	1233	7419781	7422812	11.4256	1205
2L_1	1279537	1282654	1000	23.9277	244	5	5	1279537	1282654	12.6153	1722	1279559	1282603	11.3124	1669
3R_28	17618233	17620799	1000	23.916	2304	5	5	17618233	17620769	12.1474	1331	17618250	17620799	11.7686	1320
2R_21	6605866	6608619	1000	23.9159	2319	5	5	6605866	6608619	14.5786	1303	6605921	6608555	9.33731	1074
2R_21	5110806	5113398	1000	23.9141	1026	5	5	5110806	5113398	13.4148	1374	5110865	5113357	10.4993	1216
3R_28	4804530	4806526	1000	23.9107	264	5	5	4804530	4806526	13.323	990	4804580	4806462	10.5877	862
2R_21	11963624	11966250	1000	23.9105	455	5	5	11963624	11966250	13.0861	1107	11963696	11966182	10.8244	1223
2R_21	19143197	19146198	1000	23.8917	1913	5	5	19143220	19146198	12.4909	1547	19143197	19146092	11.4008	1553
2R_21	10650513	10653326	1000	23.8817	1849	5	5	10650513	10653326	11.8661	1507	10650560	10653273	12.0157	1291
3R_28	7523871	7526180	1000	23.8768	1671	5	5	7523871	7526180	12.0526	1132	7523967	7526155	11.8242	1036
3R_28	8896671	8899735	1000	23.8715	1774	5	5	8896671	8899735	13.7376	660	8896706	8899665	10.1339	1425
2R_21	2324351	2327955	1000	23.8705	747	5	5	2324351	2327955	12.9469	1982	2324467	2327933	10.9235	1557
2L_1	4714944	4717894	1000	23.8645	342	5	5	4714944	4717891	12.3576	811	4714991	4717894	11.5068	1603
3R_28	1999803	2002844	1000	23.8619	1077	5	5	1999806	2002844	11.8601	783	1999803	2002811	12.0017	1305
X_1	20437638	20441000	1000	23.8605	362	5	5	20437638	20441000	11.028	1886	20437657	20440975	12.8325	1983
2R_21	9205279	9209731	1000	23.8527	1770	4.86	5	9205279	9209731	15.5411	834	9206312	9209259	8.31158	675
2R_21	13184006	13186355	1000	23.8519	1988	5	5	13184006	13186355	13.2608	831	13184034	13186325	10.591	1085
3R_28	15725132	15728379	1000	23.8513	2304	5	5	15725132	15728379	13.5895	1622	15725182	15728326	10.2617	1603
2R_21	12159458	12162495	1000	23.8498	719	5	5	12159458	12162495	11.9964	1526	12159527	12162432	11.8535	1375
3R_28	3088976	3091304	1000	23.8475	1217	5	5	3088976	3091304	14.1966	1377	3088989	3091276	9.65088	1178
3R_28	26674630	26678153	1000	23.8325	1532	5	5	26674630	26678153	13.7554	1565	26674690	26678113	10.0771	1801
3L_4	619256	621102	1000	23.8305	1445	5	5	619256	621102	12.0586	931	619290	621051	11.772	852
3R_28	14367343	14369885	1000	23.8298	1216	5	5	14367343	14369885	13.6784	757	14367398	14369847	10.1514	1340
X_1	8871927	8875198	1000	23.8286	1905	5	5	8871927	8875077	12.8344	1541	8872043	8875198	10.9942	1369
3_scaffold1	2311390	2313294	1000	23.8043	944	5	5	2311390	2313294	12.2629	952	2311471	2313244	11.5414	874
Contig121	48808	50147	1000	23.8025	343	5	5	48808	50147	14.7682	633	48867	50146	9.0343	450
2R_21	754082	757430	1000	23.7964	1968	5	5	754111	757430	12.3073	981	754082	757377	11.4891	1561
2R_21	14224137	14226830	1000	23.7951	242	5	5	14224137	14226830	12.6064	1339	14224184	14226791	11.1887	1262
2L_1	226953	230205	1000	23.7933	2991	5	5	227053	230205	13.1779	721	226953	230121	10.6153	1536
3R_28	25376646	25379216	1000	23.7921	925	4.37	5	25376646	25379216	16.465	1494	25376677	25379173	7.32705	1049
2R_21	4733435	4735123	1000	23.7887	338	5	5	4733435	4735123	13.095	787	4733458	4735085	10.6937	792
3R_28	2236886	2239519	1000	23.7852	2330	4.88	5	2236886	2239519	15.396	1178	2236917	2239437	8.38919	1032
3L_1	2606255	2608434	1000	23.7832	678	5	5	2606255	2608434	14.013	1194	2606282	2608349	9.77012	846
3L_1	8338418	8340856	1000	23.7828	1157	5	5	8338418	8340856	13.5688	545	8338436	8340790	10.214	1230
2R_21	9439921	9441924	1000	23.7732	1188	4.88	5	9439921	9441917	15.4049	1093	9440035	9441924	8.36833	817
3L_1	13741985	13744888	1000	23.7705	2679	5	5	13741985	13744875	13.6606	1381	13742021	13744888	10.1098	1522
3R_28	12336826	12338921	1000	23.7659	270	5	5	12336826	12338921	12.0289	1047	12336865	12338877	11.737	1017
3R_28	18631908	18634685	1000	23.7581	1875	5	5	18631908	18634683	14.5638	1384	18631988	18634685	9.19431	1178
Contig86	16618	18899	306	23.7505	604	0.04	0.74	16618	18899	20.0645	1131	17001	17820	3.68596	214
3R_28	1804429	1806922	1000	23.7463	811	4.86	5	1804429	1806922	15.4078	1260	1804456	1806876	8.33853	595
2L_1	12748491	12750900	1000	23.731	1672	5	5	12748520	12750900	13.7258	1071	12748491	12750872	10.0052	1049
3R_28	3886191	3889598	1000	23.7221	2713	4.93	5	3886191	3889598	15.2005	720	3886469	3889570	8.52156	1407
2R_21	20313284	20316239	1000	23.6991	2711	5	5	20313284	20316236	12.6271	1518	20313515	20316239	11.072	1415
2L_1	15700636	15703525	1000	23.698	1424	5	5	15700636	15703525	11.644	1486	15700645	15703500	12.054	1463
3R_28	5559399	5562206	1000	23.6871	2390	4.6	5	5559399	5562206	15.9586	1195	5559463	5562158	7.72845	1178
2R_21	18798947	18802151	1000	23.678	603	5	5	18798947	18802151	13.3201	1732	18799010	18802120	10.3579	546
3L_1	13053083	13056077	1000	23.6721	1727	5	5	13053083	13056077	14.7415	1737	13053118	13056011	8.93058	1695
2R_21	4376839	4379223	1000	23.6613	2124	5	5	4376839	4379223	12.4465	1220	4376872	4379144	11.2148	1374
2L_1	7530076	7533304	1000	23.6563	2334	5	5	7530076	7533304	13.6281	1395	7530171	7533200	10.0282	1597
3R_28	21224557	21227436	1000	23.6495	1357	5	5	21224557	21227418	13.5067	1415	21224585	21227436	10.1429	1171
2R_21	13825732	13828295	1000	23.648	1072	4.75	5	13825732	13828295	15.6032	1205	13825831	13828214	8.04475	1238
3R_28	4606042	4608458	1000	23.644	2131	5	5	4606042	4608458	13.6903	1299	4606105	4608379	9.95373	1076
3R_28	1487860	1491334	1000	23.6256	1140	5	5	1487860	1491334	13.1898	1125	1488072	1491325	10.4358	1570
3R_28	14225134	14227994	1000	23.5914	1217	5	5	14225134	14227994	13.711	1629	14225216	14227923	9.88045	1455
3L_1	1546848	1549796	1000	23.5909	1989	5	5	1546848	1549796	11.1257	1435	1546868	1549786	12.4651	1401
2R_21	21232984	21235747	1000	23.5852	2222	5	5	21232984	21235747	12.559	1041	21233038	21235711	11.0261	1080
2R_20	926895	929792	1000	23.5781	246	5	5	926895	929792	11.6824	697	926930	929775	11.8957	1400
X_1	11913233	11916207	1000	23.5742	1223	5	5	11913233	11916207	11.484	1338	11913249	11916167	12.0901	1572
Contig86	150	1421	1000	23.5625	423	3.04	3.78	150	1421	17.7562	707	161	1402	5.8063	468
2L_1	439827	442719	1000	23.5622	1967	5	5	439827	442719	13.2697	1407	439844	442656	10.2925	1384
3R_28	7527079	7529872	1000	23.56	1864	4.84	5	7527079	7529872	15.239	1420	7527223	7529791	8.32101	1652
3L_1	18920101	18922888	1000	23.5518	1648	5	5	18920101	18922888	11.7743	1527	18920123	18922726	11.7775	1179
X_1	1291562	1295833	1000	23.5499	2896	5	5	1291562	1295833	12.485	2102	1291597	1295577	11.0649	1710
3L_1	1219558	1221951	1000	23.5478	2007	5	5	1219558	1221951	11.5107	1215	1219608	1221938	12.0371	1180
3R_28	8571027	8573754	1000	23.5395	1560	5	5	8571027	8573754	14.7356	1263	8571648	8573671	8.80391	1041
2R_21	14533942	14537249	1000	23.5292	2948	4.71	5	14533942	14537249	15.5588	1428	14533954	14537210	7.97032	1646
3_scaffold1	1677435	1679884	1000	23.5145	655	5	5	1677435	1679884	13.0328	1185	1677492	1679835	10.4816	895
2L_1	19100070	19102657	1000	23.5074	1902	5	5	19100070	19102657	12.2362	1311	19100090	19102638	11.2711	1258
X_10	15937	17882	1000	23.4971	590	4.91	5	15937	17882	14.9725	1018	16053	17811	8.52458	912
3L_1	929454	932213	1000	23.495	321	5	5	929454	932213	11.564	540	929459	932169	11.931	1472
2L_1	7739242	7741662	1000	23.4855	1324	5	5	7739242	7741662	11.9964	1259	7739291	7741577	11.4892	1204
2L_1	1892934	1895698	1000	23.4809	232	4.99	5	1892934	1895698	14.6645	1554	1892989	1895640	8.81633	550
3L_1	12986982	12989611	1000	23.4745	1818	5	5	12986982	12989611	13.862	940	12987012	12989574	9.61245	1256
2R_21	21160204	21162975	1000	23.4694	1649	4.84	5	21160204	21162975	15.1265	1595	21160266	21162910	8.34289	1186
3L_1	8728225	8731327	1000	23.4633	2693	5	5	8728225	8731327	12.103	532	8728292	8731288	11.3604	1338
2R_21	12568867	12571847	1000	23.4616	284	5	5	12568867	12571847	11.3715	1429	12568914	12571695	12.0901	1271
3L_1	13757908	13760932	1000	23.4616	1296	5	5	13757935	13760932	12.7515	1568	13757908	13760886	10.7101	1342
3L_1	13039913	13042023	1000	23.4597	1861	5	5	13039913	13042023	13.8265	1095	13040480	13041958	9.63327	816
3L_1	5914206	5916802	1000	23.4462	1411	5	5	5914212	5916802	13.5333	481	5914206	5916745	9.91292	1150
3R_28	20135322	20138634	1000	23.4357	309	5	5	20135322	20138634	12.3636	840	20135388	20138610	11.0721	1523
2R_21	15424511	15426282	1000	23.4354	639	5	5	15424511	15426282	12.9618	818	15424551	15426207	10.4737	844
2L_1	161011	162982	1000	23.4311	1654	3.03	3.77	161011	162982	17.6466	927	161525	162856	5.78456	695
2R_21	16998339	17001689	1000	23.4272	1366	5	5	16998353	17001689	12.4642	609	16998339	17001666	10.963	1688
3L_1	4925970	4928728	1000	23.4226	2189	5	5	4925970	4928728	12.3576	1091	4926264	4928686	11.0649	1015
3_scaffold1	259457	261855	1000	23.4201	1188	5	5	259514	261855	12.4435	936	259457	261690	10.9765	1190
3R_28	27243465	27246182	1000	23.4178	928	4.94	5	27243465	27246182	10.8681	1170	27243517	27246158	12.5497	1266
2L_1	18122398	18123929	1000	23.4166	560	4.21	4.92	18122398	18123929	16.311	916	18122427	18123871	7.10559	691
3R_28	18393914	18396801	1000	23.4127	857	5	5	18393914	18396801	12.3813	1501	18393993	18396729	11.0313	1417
2R_21	11878096	11881438	1000	23.4104	3067	5	5	11878796	11881438	11.7091	1267	11878096	11881369	11.7012	1737
3L_1	12001451	12003890	1000	23.4076	2026	5	5	12001451	12003855	14.0041	994	12001561	12003890	9.40343	1027
3R_28	23047165	23049724	1000	23.4044	2144	5	5	23047165	23049724	12.1681	1062	23047195	23049699	11.2363	1018
3L_1	1344443	1347342	1000	23.4	879	4.48	5	1344443	1347342	15.8757	1477	1344479	1346488	7.52433	912
3R_28	10375108	10377615	1000	23.3948	2282	5	5	10375108	10377615	12.3221	1182	10375145	10377561	11.0726	1126
2R_21	12152041	12155080	1000	23.3886	2348	5	5	12152041	12155080	14.4335	1626	12152055	12155008	8.95503	785
3R_28	14623009	14625756	1000	23.383	1423	5	5	14623009	14625756	14.2174	635	14623098	14625736	9.16561	1293
3R_28	16256335	16258832	1000	23.382	724	5	5	16256335	16258832	13.0595	1314	16256480	16258788	10.3226	1140
2L_1	14415521	14418327	1000	23.3789	1729	5	5	14415521	14418327	14.3417	1336	14415584	14418267	9.03715	1374
X_1	9053387	9056749	1000	23.3698	1858	4.5	5	9053387	9056749	15.8046	1722	9053757	9056645	7.56517	701
2R_21	5965948	5968895	1000	23.3678	1191	3.34	4.08	5965948	5968894	17.2735	1539	5966013	5968895	6.09429	1270
2L_1	3388919	3391532	1000	23.3643	1846	5	5	3388919	3391532	14.4158	1350	3388978	3391464	8.94855	1104
3R_28	23201358	23203575	1000	23.3596	1238	4.85	5	23201358	23203575	14.9814	946	23201403	23203531	8.37825	1421
2R_21	15693690	15695849	1000	23.353	1939	5	5	15693690	15695849	12.8078	991	15693731	15695815	10.5452	1011
3L_1	13997442	13999580	1000	23.3503	899	5	5	13997442	13999580	13.7998	1220	13997502	13999491	9.55053	1033
3L_1	17414706	17417110	1000	23.3501	277	5	5	17414706	17417110	12.1563	1274	17414798	17417039	11.1938	1216
X_1	15351956	15355594	1000	23.3433	307	5	5	15351956	15355594	11.8365	1474	15351986	15355580	11.5068	1878
2L_1	7877879	7881123	1000	23.3427	2594	5	5	7877879	7881123	13.0151	1601	7878023	7881027	10.3277	1189
3L_1	12433728	12436796	1000	23.3417	672	5	5	12433744	12436796	11.8601	1397	12433728	12436766	11.4816	1481
3L_1	16957375	16960157	1000	23.3407	2542	5	5	16957375	16960157	14.1848	824	16957415	16960109	9.15596	1607
2L_1	754790	757199	1000	23.3401	1319	5	5	754790	757199	12.9292	1322	754899	757150	10.4109	1205
X_1	19242041	19244759	1000	23.3264	2253	4.68	5	19242041	19244759	15.3901	1311	19242532	19244606	7.93635	1019
3L_1	15083293	15086321	1000	23.3166	2735	5	5	15083293	15086321	12.6627	1542	15083323	15086267	10.6539	1519
3R_28	20156808	20159151	1000	23.3162	1610	4.9	5	20156808	20159151	14.7534	1273	20156903	20159106	8.56287	1251
3R_28	14550655	14554155	1000	23.3156	2048	4.88	5	14551324	14554155	10.6934	1352	14550655	14554085	12.6223	1668
2L_1	6602120	6604341	1000	23.3154	1223	5	5	6602120	6604341	12.0112	983	6602156	6604338	11.3042	1126
3R_28	14769025	14771282	1000	23.3134	1032	5	5	14769025	14771282	11.7002	1139	14769113	14771237	11.6131	1064
3R_28	23080403	23082978	1000	23.313	1439	5	5	23080403	23082974	13.1454	1058	23080438	23082978	10.1676	1131
3R_28	9626195	9628797	1000	23.3066	212	5	5	9626195	9628797	12.944	983	9626206	9628743	10.3626	1020
2R_21	18454665	18456744	1000	23.305	613	5	5	18454665	18456744	13.3823	1085	18454732	18456679	9.92277	925
3R_28	19283551	19286806	1000	23.2984	641	5	5	19283551	19286752	11.7032	1466	19283644	19286806	11.5952	1422
2R_21	908983	911392	1000	23.2861	574	5	5	908983	911392	13.8975	929	909021	911284	9.38861	974
X_1	13690738	13693387	1000	23.2857	1768	4.83	5	13690738	13693387	14.9251	1452	13690810	13693359	8.36056	1166
Y_Contig26	102775	103861	1000	23.2826	274	5	5	102775	103861	13.1898	540	102788	103839	10.0928	263
X_1	8238857	8241887	1000	23.2824	1412	3.39	4.12	8238857	8241887	17.1313	1556	8238882	8241808	6.15111	676
2R_21	4277432	4280043	1000	23.2803	1293	4.18	4.89	4277432	4280043	16.2163	1500	4277550	4279947	7.06408	877
2R_21	6128304	6130555	1000	23.2792	1926	5	5	6128304	6130555	12.5501	971	6128363	6130530	10.7291	961
2R_21	14007959	14009912	1000	23.2734	1458	4.78	5	14007959	14009912	15.0584	981	14008028	14009849	8.21502	970
2L_1	10108261	10110434	1000	23.2628	1092	5	5	10108261	10110434	12.8403	1059	10108309	10110415	10.4224	1142
2R_21	14575227	14578284	1000	23.2591	1389	5	5	14575227	14578240	12.6538	603	14575295	14578284	10.6054	1070
2R_21	8433798	8437288	1000	23.245	743	5	5	8433798	8437288	14.0397	1699	8433884	8437174	9.20531	1763
3L_1	4638725	4641505	1000	23.2292	635	5	5	4638725	4641505	12.8433	1245	4638846	4641407	10.3859	1385
2R_21	17338946	17341687	1000	23.221	2008	5	5	17338946	17341687	12.1622	1148	17338948	17341524	11.0588	1089
2R_21	19833956	19836900	1000	23.1995	1944	5	5	19833956	19836900	13.6547	1176	19833999	19836855	9.54483	896
2R_20	1244933	1246817	1000	23.1971	613	4.8	5	1244933	1246796	14.8896	820	1244991	1246817	8.30754	1070
2R_21	3976853	3980124	1000	23.1905	2619	5	5	3976853	3980124	11.1287	1299	3977055	3980115	12.0618	1370
3L_1	11595781	11598834	1000	23.171	1203	5	5	11595781	11598834	12.3191	1302	11595865	11598715	10.8519	1734
2L_1	10823427	10826411	1000	23.1645	2670	5	5	10823427	10826411	13.7258	1365	10823468	10826380	9.43877	578
3L_1	20226894	20229936	1000	23.1602	2665	5	5	20226894	20229936	13.6221	1443	20227090	20229857	9.5381	1528
3R_28	8498505	8501053	1000	23.1491	1809	5	5	8498505	8501053	13.403	1109	8498525	8500994	9.74613	1429
2R_21	19868704	19870892	1000	23.1449	1835	5	5	19868704	19870892	13.9183	1153	19868815	19870881	9.22667	785
3R_28	14545897	14548442	1000	23.1422	2259	5	5	14545949	14548442	12.254	1279	14545897	14548412	10.8882	1282
3L_1	12293579	12296628	1000	23.1372	2129	4.23	4.94	12293579	12296628	16.0031	1630	12293950	12296574	7.13418	1470
3R_28	18313145	18316431	1000	23.1104	934	5	5	18313145	18316431	11.3182	698	18313182	18316429	11.7922	1587
2R_21	11984463	11987078	1000	23.1072	1841	5	5	11984463	11987078	13.6399	1343	11984570	11987023	9.46727	1427
3L_1	5583168	5585453	1000	23.1056	1145	4.87	5	5583168	5585453	14.6053	1168	5583178	5585444	8.50025	1175
3L_1	15111107	15113248	1000	23.105	1527	5	5	15111107	15113248	12.9055	1246	15111493	15113203	10.1996	937
3R_28	16900719	16903309	1000	23.1023	1891	5	5	16900719	16903309	13.6458	1358	16900796	16903288	9.45645	1363
3L_1	22010229	22012132	1000	23.1022	1069	5	5	22010229	22012132	13.628	812	22010260	22012085	9.47413	803
2L_1	3052439	3055666	1000	23.0919	939	4.89	5	3052439	3055666	14.5105	1540	3052500	3055592	8.58134	848
3R_28	27347085	27349526	1000	23.0908	820	5	5	27347085	27349526	13.705	1195	27347095	27349426	9.38575	1442
2R_16	432005	434563	1000	23.0698	407	4.97	5	432005	434563	14.1966	1215	432036	434439	8.87316	1278
2R_21	6370284	6372588	1000	23.0675	825	5	5	6370284	6372588	12.7337	1272	6370367	6372541	10.3338	1052
2R_21	18793365	18796075	1000	23.0649	1886	5	5	18793365	18796075	11.8483	1324	18793437	18796016	11.2166	1237
3R_28	26009750	26012691	1000	23.0538	328	5	5	26009750	26012691	13.9509	1497	26009776	26012626	9.10294	1646
3R_28	4589280	4591986	1000	23.0533	930	5	5	4589280	4591986	12.4524	1344	4589315	4591964	10.6009	1227
2L_1	19533678	19537193	1000	23.0512	1775	4.95	5	19533678	19537193	11.0132	1784	19534008	19537118	12.038	1699
2R_21	1310506	1313184	1000	23.0422	705	4.99	5	1310513	1313171	11.1642	1157	1310506	1313184	11.878	1182
3R_28	613644	616543	1000	23.034	1419	4.6	5	613644	616543	15.239	816	613711	616480	7.79494	1343
3R_28	22235537	22237912	1000	23.0331	1054	5	5	22235546	22237912	13.9479	1273	22235537	22237865	9.08527	1129
2R_18	533081	535880	1000	23.033	1441	5	5	533081	535865	11.6499	1000	533093	535880	11.3831	1315
2R_21	10809177	10812249	1000	23.0298	2068	4.96	5	10809177	10812249	14.2055	963	10809252	10812242	8.82424	1573
3R_28	15038049	15040665	1000	23.0251	1914	2.44	3.19	15038049	15040665	17.768	1443	15038531	15040589	5.2571	833
3L_1	24268634	24270335	1000	23.0222	1256	5	5	24268634	24270335	12.7633	973	24268659	24270285	10.2589	745
3L_1	16640867	16643599	1000	23.0064	991	4.87	5	16640867	16643599	14.4691	1563	16640885	16643545	8.53732	1418
3R_28	12994984	12997308	1000	23.0015	1811	5	5	12994984	12997308	13.5274	1126	12995047	12997265	9.47412	877
3L_1	6573806	6576164	1000	22.9918	1955	5	5	6573806	6576164	11.9164	1046	6573840	6576085	11.0754	1001
3R_28	4513603	4516188	1000	22.9853	445	5	5	4513603	4516188	13.3556	1261	4513645	4516001	9.62969	1043
3R_28	11688534	11691115	1000	22.9809	1093	5	5	11688534	11690775	13.557	1058	11688561	11691115	9.42396	1196
3L_1	6718946	6722229	1000	22.9697	1652	4.17	4.88	6718946	6722229	15.9172	1638	6719004	6721387	7.05257	926
X_1	19482120	19485269	1000	22.9636	726	5	5	19482120	19485180	13.0299	1623	19482144	19485269	9.93369	1594
3R_28	27709233	27711713	1000	22.9577	2187	5	5	27709233	27711713	11.3449	1172	27709246	27711671	11.6129	1164
2L_1	19110794	19113473	1000	22.9558	1426	5	5	19110794	19113473	11.9904	1490	19110812	19113394	10.9654	1446
2L_1	14374376	14377699	1000	22.9327	1120	4.99	5	14374448	14377561	13.9005	1554	14374376	14377699	9.03223	1500
3L_1	272803	275216	1000	22.9224	200	4.51	5	272803	275216	15.3042	1116	272807	275181	7.61819	1056
3R_28	1523624	1525939	1000	22.9111	1198	4.44	5	1523624	1525939	15.4167	1268	1523646	1525905	7.49445	1346
2R_21	15123769	15127034	1000	22.91	1884	4.24	4.95	15123769	15127034	15.7691	1700	15123896	15126985	7.14095	1608
3L_1	7324268	7327327	1000	22.9089	318	5	5	7324268	7327327	11.3182	1762	7324298	7327281	11.5907	1708
3R_28	20413981	20416582	1000	22.9086	2111	5	5	20413981	20416582	13.788	1265	20414037	20416544	9.12062	946
3R_28	26831240	26834866	1000	22.9057	2772	5	5	26831240	26834866	12.0674	562	26831266	26834825	10.8383	1265
2R_21	3039599	3042082	1000	22.8877	1416	5	5	3039599	3042082	13.7317	539	3039668	3042050	9.15597	1396
3R_28	7746804	7750228	1000	22.8849	343	5	5	7746804	7750228	12.4228	802	7746826	7750192	10.4621	1476
3R_28	16814843	16817988	1000	22.8847	1219	5	5	16814843	16817988	13.6014	1019	16814911	16817933	9.28326	1599
2L_2	1154393	1156575	1000	22.8793	1186	5	5	1154393	1156575	13.6666	881	1154472	1156473	9.21275	959
3L_1	826837	830121	1000	22.8762	2350	5	5	826839	830121	12.941	532	826837	829979	9.93514	838
2R_21	113834	116138	1000	22.8759	2007	5	5	113848	116138	11.4752	961	113834	116075	11.4008	960
2R_21	20720512	20723815	1000	22.8743	1065	5	5	20720512	20723815	12.5383	1571	20720598	20723773	10.336	1342
2R_21	4640818	4643658	1000	22.871	2547	4.96	5	4640818	4643658	13.9272	713	4640869	4643640	8.94385	1364
X_1	10500571	10503272	1000	22.8692	1105	5	5	10500571	10503272	13.5895	1357	10500647	10503246	9.27969	1348
3R_28	3976276	3978472	1000	22.8669	757	5	5	3976276	3978472	13.3201	898	3976297	3978376	9.54683	963
3L_1	22260865	22264294	1000	22.8625	2834	5	5	22260865	22264294	12.3547	1373	22260876	22264224	10.5078	1632
3R_28	15515944	15519020	1000	22.855	1351	4.91	5	15515944	15519020	10.9481	1739	15516000	15518994	11.907	1708
3L_1	8412536	8414928	1000	22.8549	716	5	5	8412536	8414928	12.3221	1162	8412589	8414920	10.5328	1073
3R_28	27285672	27288236	1000	22.8549	1121	4.77	5	27285672	27288236	14.5549	1352	27285712	27288226	8.29993	1058
X_1	7673656	7677768	1000	22.8496	1975	4.85	5	7673656	7677768	14.3477	1889	7674054	7677628	8.50196	954
3R_28	18561049	18563584	1000	22.8466	1149	4.97	5	18561049	18563584	11.1731	1422	18561097	18563518	11.6735	1157
2L_1	1860320	1862812	1000	22.8294	234	5	5	1860324	1862812	12.1533	1278	1860320	1862760	10.6761	1363
2L_1	4231321	4234818	1000	22.8114	3104	4.91	5	4231321	4234818	10.951	1685	4231396	4234811	11.8603	1602
X_1	19517119	19520609	1000	22.7934	879	4.64	5	19517119	19520609	14.857	1739	19517142	19520289	7.93636	697
2R_21	20586390	20589163	1000	22.7915	1490	5	5	20586390	20589163	11.6558	1675	20586431	20589133	11.1357	1195
X_1	5794490	5797235	1000	22.7882	1728	5	5	5794490	5797235	13.2964	1277	5794533	5797119	9.49181	1163
2R_21	15790462	15793072	1000	22.7869	1134	4.93	5	15790462	15793072	11.0369	1248	15790485	15793022	11.75	1234
2L_1	6973802	6976513	1000	22.7849	327	4.42	5	6973802	6976513	15.3101	1261	6973845	6976378	7.4748	959
3L_4	811015	813678	1000	22.7828	545	5	5	811112	813678	12.482	1518	811015	813644	10.3008	1136
3R_28	21498855	21501062	1000	22.766	441	5	5	21498855	21501062	11.8157	859	21498912	21500992	10.9503	1034
3R_28	27108889	27111691	1000	22.762	2431	5	5	27108889	27111691	13.2757	1523	27108892	27111610	9.4863	1430
3R_28	4356692	4359528	1000	22.7506	1624	5	5	4356746	4359528	12.9647	1252	4356692	4359527	9.78591	1268
3L_1	16392330	16395178	1000	22.7505	158	5	5	16392330	16395178	12.7545	1347	16392389	16395130	9.99602	1273
3L_1	2026454	2028864	1000	22.7478	475	4.82	5	2026454	2028864	10.646	1226	2026505	2028833	12.1018	1056
2R_21	20886539	20889401	1000	22.7417	869	4.53	5	20886539	20889401	15.0643	1648	20886539	20889330	7.67745	1345
2R_21	3401749	3404242	1000	22.7414	847	4.91	5	3401751	3404242	13.9212	1221	3401749	3404175	8.82013	925
2R_21	20701342	20703221	1000	22.7382	846	4.55	5	20701342	20703221	15.014	995	20701431	20703185	7.72424	903
2L_1	13157865	13160862	1000	22.7373	2201	5	5	13157865	13160862	13.3556	1086	13157873	13160813	9.38172	1341
Contig5	264573	267371	1000	22.7265	845	5	5	264573	267366	11.8009	1478	264630	267371	10.9256	1442
2L_1	2012216	2014971	1000	22.7242	1076	4.74	5	2012216	2014971	14.5164	1355	2012314	2014934	8.20777	1137
3L_1	1177445	1180048	1000	22.7197	1429	4.87	5	1177445	1180048	14.0811	1222	1177513	1180027	8.6386	1021
3L_1	1785850	1788635	1000	22.7118	1427	5	5	1785850	1788635	13.3438	1372	1786131	1788570	9.36807	1427
2R_21	19586892	19589932	1000	22.71	1287	4.98	5	19586892	19589932	13.554	1664	19586925	19589855	9.15596	1235
3L_1	9622479	9625394	1000	22.7057	2518	5	5	9622510	9625394	12.7367	1463	9622479	9625374	9.96904	1459
3L_1	1782562	1785123	1000	22.703	2121	4.8	5	1782562	1785123	14.3003	1289	1783015	1785061	8.40269	990
3L_1	22203586	22206751	1000	22.7009	1601	4.98	5	22203586	22206751	11.3004	1581	22203596	22206663	11.4005	1561
2R_21	11205706	11207769	1000	22.6959	1757	5	5	11205706	11207769	12.9736	1011	11205802	11207692	9.72233	829
3L_1	8773291	8776271	1000	22.6888	1301	4.99	5	8773291	8776271	13.4444	1508	8773347	8776145	9.24434	1148
2R_18	144125	147021	1000	22.6876	521	5	5	144125	146562	12.6212	800	144187	147021	10.0664	1451
2R_21	3497148	3500207	1000	22.6833	714	5	5	3497148	3500207	12.944	1344	3497263	3500130	9.73927	1592
Contig5	267653	269127	1000	22.6798	396	5	5	267653	269127	13.2609	922	267726	269107	9.41895	634
X_1	6087880	6091263	1000	22.6773	414	4.86	5	6087880	6091263	14.0693	1559	6087934	6091075	8.60801	1707
X_1	15321093	15323890	1000	22.6744	1272	5	5	15321093	15323890	12.9351	1261	15321144	15323810	9.73925	995
3L_1	22669889	22672206	1000	22.6613	1829	4.98	5	22669889	22672206	13.4563	1162	22669929	22672160	9.20502	1094
X_1	15519884	15523532	1000	22.6528	2040	4.5	5	15519884	15523532	15.0169	1843	15519926	15523475	7.63587	633
X_1	16956928	16959982	1000	22.65	2735	4.88	5	16956928	16959982	13.9183	1524	16956951	16959954	8.73175	1366
3L_1	23774210	23776127	1000	22.6452	1158	4.98	5	23774210	23776073	11.3241	956	23774249	23776127	11.3211	908
2R_21	12528843	12531471	1000	22.6439	645	5	5	12528843	12531471	12.5709	1125	12528887	12531404	10.0731	1126
2L_1	16698489	16700782	1000	22.6343	1413	5	5	16698489	16700782	13.2608	990	16698531	16700765	9.37349	1142
3L_1	8909960	8912016	1000	22.6334	881	4.96	5	8909960	8912016	13.5481	913	8910033	8911970	9.08527	1074
3R_28	337052	338764	1000	22.6235	920	4.99	5	337052	338764	13.2549	963	337063	338698	9.36859	792
2R_21	825071	827392	1000	22.6224	678	5	5	825102	827392	11.9993	755	825071	827368	10.623	1115
3L_1	1627915	1631674	1000	22.6167	405	5	5	1627915	1631674	13.1009	1877	1627955	1631661	9.51572	1896
3L_1	207863	209911	1000	22.6117	495	4.88	5	207863	209911	13.8709	1037	207919	209849	8.74085	957
2L_1	9624241	9626871	1000	22.607	2086	4.94	5	9624241	9626871	13.6133	1090	9624345	9626798	8.99374	1162
2R_21	9555625	9558341	1000	22.6038	979	4.96	5	9555625	9558341	11.256	841	9555690	9558296	11.3477	1499
3R_28	10071833	10074978	1000	22.5975	2551	5	5	10071833	10074978	12.8936	776	10071871	10074859	9.70391	1463
3R_28	22579620	22582187	1000	22.5959	263	5	5	22579620	22582161	12.0171	920	22579675	22582187	10.5789	1215
2L_2	2012486	2015715	1000	22.5946	850	5	5	2012486	2015715	12.3251	1647	2012519	2015632	10.2695	1296
X_1	6817577	6821293	1000	22.5901	3070	4.8	5	6817577	6821293	10.5986	810	6817694	6821288	11.9915	1468
2L_1	10558030	10561094	1000	22.5852	1895	4.98	5	10558030	10561094	11.3893	711	10558126	10561026	11.1959	1401
3R_28	22958590	22961099	1000	22.5806	1452	5	5	22958590	22961097	12.3251	1248	22958624	22961099	10.2555	1378
2R_21	14088015	14090811	1000	22.5702	248	4.93	5	14088015	14090811	11.1317	635	14088035	14090744	11.4386	1360
3L_1	1377198	1379539	1000	22.556	1978	4.05	4.77	1377198	1379539	15.6566	1019	1377238	1379482	6.89945	1082
3R_28	25519996	25522815	1000	22.5443	2500	5	5	25519996	25522815	12.8403	1391	25520036	25522805	9.70391	1137
2R_21	11481109	11483533	1000	22.5436	1252	4.89	5	11481109	11483517	10.9658	483	11481164	11483533	11.5777	1126
3L_1	4761083	4763392	1000	22.5389	482	4.94	5	4761083	4763381	11.2442	1060	4761107	4763392	11.2947	1076
2R_21	21081847	21083829	1000	22.5383	1301	4.94	5	21081847	21083829	11.2264	911	21081882	21083759	11.3119	863
2L_1	14156868	14159065	1000	22.5282	304	5	5	14156868	14159065	12.5946	1113	14156895	14159007	9.93369	998
X_1	3131807	3134969	1000	22.5275	2921	4.91	5	3131807	3134969	13.5837	776	3131859	3134930	8.94385	615
X_1	13270883	13273241	1000	22.5214	1203	4.63	5	13270883	13273241	10.1485	1356	13270945	13273195	12.3729	1021
3L_1	645613	648493	1000	22.5181	1611	4.41	5	645613	648493	15.0406	1348	645641	648462	7.47751	1105
3L_1	8365395	8367572	1000	22.5026	261	4.99	5	8365395	8367572	13.0536	1208	8365481	8367559	9.44904	958
2L_1	13718726	13720814	1000	22.4983	305	4.86	5	13718726	13720814	13.8176	1175	13718789	13720754	8.68069	1089
3R_28	23053327	23055562	1000	22.4949	1950	4.95	5	23053327	23055562	11.2886	1119	23053379	23055507	11.2063	1071
3R_28	1628967	1631096	1000	22.4926	1830	4.26	4.97	1628967	1631096	15.2834	1210	1629026	1631029	7.20919	850
2L_1	12753812	12756363	1000	22.4845	601	4.95	5	12753812	12756363	13.2786	1363	12753859	12756281	9.20589	1083
3R_28	20096661	20099512	1000	22.4838	1497	4.93	5	20096661	20099512	11.2205	1276	20096738	20099498	11.2634	1177
2R_21	11339835	11342239	1000	22.4757	1484	4.85	5	11339839	11342239	13.8146	1194	11339835	11342183	8.66104	1122
3R_28	5650783	5653404	1000	22.4709	309	4.97	5	5650783	5653404	13.1572	1470	5650839	5653365	9.31365	1398
3R_28	11077516	11080135	1000	22.4658	2382	4.96	5	11077516	11080131	11.3478	1418	11077522	11080135	11.118	1240
3_scaffold1	2088475	2090694	1000	22.4569	568	4.98	5	2088475	2090694	13.0358	1075	2088538	2090673	9.42111	1380
2R_21	2294154	2296766	1000	22.4513	1268	4.84	5	2294154	2296766	13.8146	1335	2294200	2296648	8.63668	1338
2R_21	12501427	12504551	1000	22.4487	980	4.9	5	12501427	12504551	13.4859	1585	12501543	12504471	8.96279	1506
3L_4	1256200	1258527	1000	22.4446	748	4.93	5	1256200	1258527	11.2383	576	1256254	1258496	11.2063	1029
X_1	10920234	10923227	1000	22.4404	2758	4.97	5	10920234	10923227	11.5699	1462	10920307	10923212	10.8705	877
2L_1	18171195	18173140	1000	22.4326	1729	3.94	4.66	18171195	18173140	15.6714	1065	18171233	18173122	6.76125	1066
3R_28	12510774	12512961	1000	22.4317	1934	5	5	12510774	12512961	12.0645	1241	12510846	12512879	10.3673	1152
3R_28	7201149	7203727	380	22.4289	1331	0.33	0.92	7201149	7203727	18.4165	1307	7201879	7203694	4.01237	910
X_1	8548218	8551829	1000	22.4171	1086	3.53	4.27	8548218	8551829	16.1422	1848	8548273	8551770	6.27483	302
3L_1	19470677	19473075	1000	22.4129	2054	5	5	19470677	19473075	12.5146	656	19470806	19473013	9.89834	1085
2R_21	18979330	18981530	1000	22.3904	1925	5	5	18979330	18981530	12.4287	1018	18979398	18981515	9.96164	1137
3R_28	23625957	23628085	1000	22.3856	1409	4.98	5	23625957	23628085	12.8433	1025	23626033	23628047	9.5423	816
X_1	8597445	8601137	1000	22.3851	1325	4.77	5	8597445	8601137	13.9716	1800	8597611	8600477	8.41359	1409
Contig149	67807	68796	1000	22.3822	650	4.99	5	67811	68796	11.9253	139	67807	68786	10.4569	394
3R_28	20396184	20398513	1000	22.377	927	4.91	5	20396184	20398513	13.3734	1194	20396199	20398441	9.00364	1137
3R_28	11719580	11721990	1000	22.3697	852	4.99	5	11719580	11721990	12.7012	1200	11719638	11721925	9.66856	1215
2R_18	482876	485135	1000	22.3619	993	4.97	5	482876	485135	12.9055	928	482942	485026	9.45645	1053
3_scaffold2	273529	276301	1000	22.3536	490	4.98	5	273529	276301	11.872	1500	273541	276249	10.4816	700
3L_1	21201168	21204120	1000	22.3506	280	4.27	4.97	21201168	21204120	15.1294	1644	21201182	21204019	7.22112	1206
2L_1	21139663	21141773	1000	22.3463	484	4.98	5	21139663	21141773	11.8601	1119	21139756	21141744	10.4861	1039
3R_28	18333204	18335359	1000	22.3425	235	4.95	5	18333204	18335359	13.0062	1009	18333252	18335283	9.33636	971
3R_28	16511680	16514878	1000	22.3391	2983	4.99	5	16511680	16514878	12.4761	1625	16511731	16514854	9.863	1490
2L_1	3786607	3789883	1000	22.3376	2211	4.9	5	3786607	3789883	13.323	1725	3786622	3789780	9.01456	1146
2L_1	20385802	20387742	1000	22.3352	780	4.89	5	20385802	20387742	11.102	1034	20385908	20387706	11.2331	884
3R_28	270003	273415	1000	22.3345	2312	4.84	5	270003	273415	13.6192	1709	270335	273402	8.71532	1853
3R_1	10687	12344	1000	22.3281	1011	4.18	4.89	10687	12344	15.2361	778	10704	12221	7.09202	729
X_1	2689879	2694149	1000	22.3266	613	4.23	4.94	2689879	2694149	15.1679	2329	2690023	2693576	7.15862	489
3R_28	10118270	10121427	1000	22.326	1191	4.94	5	10118270	10121414	11.3478	1633	10118341	10121427	10.9781	1907
2L_1	20011515	20014201	1000	22.3146	1209	4.99	5	20011515	20014050	12.2925	1265	20011550	20014201	10.0221	1225
3L_1	7249758	7252566	1000	22.2936	255	4.68	5	7249758	7252541	14.17	1110	7249801	7252566	8.1236	1519
3L_1	12478693	12481868	1000	22.2869	1573	4.98	5	12478693	12481868	12.1326	686	12478800	12481803	10.1543	1332
3R_28	13583642	13586417	1000	22.2781	2484	4.96	5	13583642	13586417	11.6617	1235	13583694	13586344	10.6163	1162
Y_scaffold4	22527	24850	1000	22.2727	793	4.82	5	22527	24850	13.634	1188	22779	24809	8.6387	1259
X_1	8043962	8047230	1000	22.2722	2723	4.91	5	8043962	8047230	13.1365	1401	8044023	8046978	9.13569	1291
3R_28	12863622	12865650	1000	22.2688	670	4.89	5	12863640	12865650	13.2342	911	12863622	12865644	9.03456	975
3L_1	13462820	13465839	1000	22.2649	444	4.97	5	13462820	13465839	11.9164	1118	13462894	13465807	10.3485	1587
2R_20	917215	919906	1000	22.2635	355	4.75	5	917215	919906	13.8738	1568	917384	919807	8.38967	1133
2R_21	10282254	10284906	1000	22.2622	1420	4.97	5	10282254	10284906	12.5709	1053	10282291	10284879	9.69133	1416
3R_28	20440598	20443374	1000	22.2615	2302	4.89	5	20440598	20443374	13.2608	1223	20440606	20443328	9.00064	1361
3R_28	21644743	21647390	1000	22.2585	1781	4.98	5	21644743	21647390	12.1207	847	21644879	21647361	10.1377	1289
X_1	20459413	20462626	1000	22.2559	882	4.84	5	20459413	20462626	13.4711	1836	20459475	20462611	8.78478	1763
3L_1	23456947	23459548	1000	22.2517	250	4.49	5	23456947	23459403	9.8257	502	23456949	23459548	12.426	1358
3L_1	3912417	3915000	1000	22.2421	1513	4.7	5	3912417	3915000	10.3824	252	3912444	3914953	11.8597	1240
3L_1	1856400	1858715	1000	22.2414	1777	4.68	5	1856400	1858715	14.0841	1114	1856455	1858682	8.15733	1091
2L_1	960706	963476	1000	22.2342	1370	4.96	5	960706	963476	12.7071	636	960841	963446	9.52715	1246
3R_28	24174491	24176830	1000	22.2281	808	4.97	5	24174491	24176830	12.4346	1219	24174549	24176770	9.79343	1090
3R_28	23667123	23669637	1000	22.2268	1036	4.96	5	23667123	23669625	12.6123	1270	23667180	23669637	9.61445	1170
2R_21	1800974	1802712	1000	22.2219	1048	4.93	5	1800974	1802712	11.4515	788	1801031	1802677	10.7704	729
3R_28	22789846	22793181	1000	22.2215	992	4.86	5	22789846	22793181	11.0458	853	22789902	22793119	11.1757	1643
2L_1	3489746	3492367	1000	22.2114	211	4.86	5	3489746	3492367	13.3053	1350	3489755	3492199	8.90619	1107
2L_1	2335429	2337593	1000	22.1921	583	4.66	5	2335429	2337593	10.2788	1150	2335464	2337573	11.9133	1115
3R_28	8546905	8549457	1000	22.1911	1552	4.81	5	8546905	8549457	13.477	1177	8546959	8549430	8.71407	1290
2L_1	3543946	3546429	1000	22.1866	286	4.95	5	3543946	3546429	12.6064	1277	3543988	3546409	9.58017	1002
3R_28	17641055	17644397	1000	22.1859	1205	4.95	5	17641055	17644397	11.9164	873	17641082	17644354	10.2695	1793
3R_28	1257426	1259901	1000	22.183	1960	4.91	5	1257426	1259901	11.3478	912	1257497	1259872	10.8352	1290
3R_28	16494702	16497323	1000	22.1785	2162	4.86	5	16494702	16497323	11.0487	1294	16494719	16497309	11.1297	1288
2L_1	13358786	13361281	1000	22.1746	1703	4.87	5	13358786	13361281	11.0813	1101	13358842	13361260	11.0933	1021
3L_1	19333130	19335674	1000	22.1697	264	4.94	5	19333130	19335674	11.6351	1329	19333155	19335606	10.5347	1353
2L_2	588636	590966	1000	22.1623	226	4.95	5	588636	590966	12.6064	1246	588680	590910	9.55591	980
3L_1	4818263	4820501	1000	22.158	1146	4.96	5	4818263	4820501	12.2066	906	4818316	4820470	9.95137	1035
3R_28	12265771	12268160	1000	22.1501	861	4.85	5	12265771	12268160	11.025	1310	12265775	12268152	11.1251	1311
2R_21	20223251	20226442	1000	22.1492	1820	4.82	5	20223251	20226442	10.8948	1730	20223429	20226383	11.2545	1510
2R_21	13781478	13783661	1000	22.1431	226	4.96	5	13781478	13783661	12.177	1075	13781550	13783594	9.96612	991
2L_1	4290480	4293046	1000	22.1412	1759	4.6	5	4290480	4293030	10.1218	1283	4290539	4293046	12.0194	1246
2R_21	17666352	17668961	1000	22.1293	1094	4.96	5	17666352	17668952	12.1622	1341	17666387	17668961	9.96713	1105
2R_21	20572995	20576706	1000	22.1264	3321	4.9	5	20572995	20576706	12.9351	951	20573697	20576688	9.19133	1319
X_1	14275118	14278368	1000	22.1234	1806	4.65	5	14275118	14278368	14.0456	1441	14275165	14278354	8.07776	728
3R_28	18487507	18490080	1000	22.1232	2133	4.94	5	18487507	18490080	12.559	1327	18487689	18489978	9.56422	1178
3L_1	3048946	3051177	1000	22.1217	971	4.95	5	3048946	3051177	12.2096	1130	3049021	3051130	9.91216	1029
2L_1	18653608	18655821	1000	22.0997	1426	4.87	5	18653608	18655821	11.1879	997	18653660	18655797	10.9118	964
3L_1	339286	342294	1000	22.0975	2479	3.85	4.58	339286	342294	15.4641	1462	339378	342235	6.63347	1452
3L_1	2662144	2665160	1000	22.0952	596	4.93	5	2662154	2665160	11.8838	768	2662144	2665101	10.2114	1457
2R_21	239623	242263	1000	22.0844	2004	4.73	5	239623	242248	10.5246	1025	239643	242263	11.5598	980
2L_1	7644474	7647501	1000	22.0842	1122	4.57	5	7644474	7647501	14.2085	1541	7644549	7646534	7.8757	837
3R_28	1417685	1420668	1000	22.0831	1801	4.76	5	1417685	1420668	13.5688	1638	1417717	1420514	8.51433	1394
3L_1	19870656	19873092	1000	22.0806	305	4.71	5	19870656	19873092	13.7554	1272	19870685	19873015	8.32521	873
3R_28	7069266	7072468	1000	22.0783	1788	4.92	5	7069266	7072468	11.5463	803	7069359	7072033	10.532	1394
3R_28	10479100	10481671	1000	22.072	302	4.9	5	10479115	10481671	11.3241	621	10479100	10481608	10.7478	1342
2L_1	6939746	6942078	1000	22.0709	1122	4.91	5	6939746	6942078	11.4337	1105	6939787	6942017	10.6372	1076
2R_21	6125449	6127779	1000	22.0689	1458	4.81	5	6125449	6127779	10.9362	1269	6125478	6127735	11.1327	1249
3R_28	13634886	13636740	1000	22.0688	351	4.92	5	13634886	13636740	12.6123	893	13634935	13636732	9.45645	910
2R_21	9288066	9291379	1000	22.0518	2450	2.85	3.59	9288066	9291379	16.5302	1502	9288340	9291321	5.52162	394
3L_1	20765529	20768689	1000	22.0488	851	4.77	5	20765529	20768689	10.6993	829	20765581	20768643	11.3495	1403
3L_1	1403138	1406335	1000	22.0424	1068	4.92	5	1403138	1406335	12.5028	1488	1403164	1406242	9.53964	933
2L_1	2767140	2769815	1000	22.0421	798	4.83	5	2767140	2769815	11.0132	1303	2767226	2769718	11.0289	1235
X_1	3339591	3341903	1000	22.0259	2062	4.91	5	3339591	3341903	11.721	583	3339591	3341855	10.3049	1232
3R_28	45994	48414	1000	22.0257	2180	4.83	5	45994	48414	11.031	958	46015	48379	10.9948	1173
3_scaffold2	522115	524785	1000	22.0132	1804	4.8	5	522115	524735	13.2638	804	522185	524785	8.74943	1278
2R_21	21200922	21204406	1000	22.013	2721	3.22	3.96	21200922	21204406	16.0978	1954	21200939	21204311	5.91524	686
3L_1	19630431	19633430	1000	22.0069	322	4.9	5	19630431	19633430	11.561	1630	19630480	19633366	10.4458	1586
3L_10	883107	885106	1000	22.0016	709	4.65	5	883107	885106	13.8531	908	883129	885066	8.14845	1255
2L_1	3621427	3624133	1000	21.9982	725	4.92	5	3621427	3624133	12.0645	1344	3621479	3624082	9.93369	1109
3L_1	7524880	7527599	1000	21.9827	1046	4.89	5	7524880	7527599	11.41	1531	7524962	7527498	10.5727	1426
3R_28	2081076	2082843	1000	21.9784	265	4.77	5	2081076	2082843	13.3527	1043	2081100	2082777	8.6257	804
2L_1	15543534	15546384	1000	21.9749	1735	4.92	5	15543534	15546384	12.0852	766	15543541	15546365	9.88967	1454
X_1	16717517	16720116	1000	21.9718	138	4.81	5	16717517	16720116	10.9599	1341	16717517	16720081	11.0119	1312
3R_28	11000601	11004069	1000	21.971	923	4.91	5	11000860	11004069	12.3339	438	11000601	11004008	9.63707	1866
3R_28	26758340	26760563	1000	21.959	910	4.91	5	26758357	26760563	11.9667	1049	26758340	26760520	9.99223	1170
3R_28	11997480	12000366	1000	21.9581	1361	4.89	5	11997480	12000366	11.4663	1743	11997496	12000267	10.4918	1344
2L_1	2213069	2215731	1000	21.9554	1337	4.9	5	2213069	2215731	11.7239	1329	2213145	2215644	10.2315	1320
3R_28	26240148	26242336	1000	21.951	1717	4.8	5	26240148	26242336	10.9214	978	26240174	26242301	11.0296	1127
2R_21	10587099	10589311	1000	21.9431	1909	4.71	5	10587099	10589311	10.4891	1039	10587159	10589246	11.4541	997
3R_28	19386137	19389012	1000	21.9408	1949	4.91	5	19386137	19389012	12.3606	1552	19386209	19389012	9.58018	1384
3L_1	4190642	4193066	1000	21.9366	2148	4.89	5	4190642	4193066	11.561	1209	4190710	4193054	10.3756	1261
3L_5	416681	418713	1000	21.9364	1214	4.91	5	416681	418713	12.0734	951	416702	418698	9.86299	1017
3R_28	3703775	3705870	1000	21.9287	1312	4.73	5	3703821	3705870	13.4474	1075	3703775	3705804	8.48128	1283
3R_28	21212205	21214460	1000	21.9261	974	4.9	5	21212205	21214460	12.3103	1036	21212243	21214439	9.61584	1169
3R_28	1085708	1088601	1000	21.9242	1101	4.88	5	1085708	1088601	12.5797	1008	1085744	1088567	9.34441	1118
2R_21	8958253	8960643	1000	21.9128	1184	4.8	5	8958253	8960643	10.9362	1221	8958335	8960609	10.9765	1156
3L_1	15141754	15144258	1000	21.9122	989	4.9	5	15141754	15144258	12.0882	1071	15141859	15144186	9.824	1172
3L_1	16404537	16406897	1000	21.8962	1817	4.82	5	16404537	16406868	11.0635	1015	16404633	16406897	10.8326	882
3R_28	19849601	19851765	1000	21.8953	430	4.81	5	19849601	19851765	11.0014	1053	19849662	19851718	10.8939	993
2R_21	19881435	19884458	1000	21.8938	2088	4.57	5	19881435	19884410	13.9657	1484	19881474	19884458	7.9281	1078
2R_21	20203805	20206714	1000	21.8868	1834	4.88	5	20203805	20206714	12.5205	835	20203838	20206528	9.36626	1070
2L_1	5700033	5702375	1000	21.8864	1153	4.89	5	5700033	5702362	12.3606	500	5700055	5702375	9.52583	1279
3L_1	18714100	18716573	1000	21.8858	786	4.74	5	18714187	18716573	10.6845	318	18714100	18716546	11.2013	1310
2R_21	11638626	11641009	1000	21.8773	1067	4.29	4.99	11638626	11641009	14.5846	1233	11638657	11640929	7.2927	1099
3L_1	8368024	8370896	1000	21.877	1094	4.88	5	8368024	8370876	12.562	1291	8368031	8370896	9.31504	1398
2R_21	10194414	10196718	1000	21.871	1267	4.66	5	10194414	10196718	13.6517	1360	10194502	10196696	8.21929	1447
tig00022795	5368	7064	284	21.8686	1260	0	0.69	5368	7064	18.9068	674	6420	6874	2.96186	219
3_scaffold2	1604232	1606314	1000	21.8684	1495	4.78	5	1604232	1606314	10.9095	1036	1604298	1606257	10.9589	961
Contig11	310783	313706	1000	21.8681	692	4.84	5	310783	313706	11.1346	1916	310801	313617	10.7335	707
3R_28	9243874	9246806	1000	21.867	1434	4.88	5	9243874	9246806	11.5255	1509	9243904	9246725	10.3415	1452
2R_20	325390	327160	1000	21.8658	939	4.61	5	325390	327160	13.8057	682	325425	327137	8.06008	760
3R_28	2004747	2007528	1000	21.8597	1690	4.2	4.91	2004747	2007528	9.23936	801	2004751	2007489	12.6204	1214
3L_1	1792881	1795285	1000	21.8482	1219	4.87	5	1792881	1795285	12.4702	536	1792952	1795225	9.37802	1197
2R_20	1303132	1305243	1000	21.8456	846	4.89	5	1303152	1305243	12.177	923	1303132	1305183	9.66856	1074
3R_28	13355391	13358086	1000	21.8354	2375	4.46	5	13355391	13358086	14.1759	1344	13355399	13358037	7.65951	1441
2R_21	14161877	14163972	1000	21.8298	369	4.82	5	14161877	14163972	11.0665	503	14161920	14163968	10.7632	998
3L_1	7456347	7457851	1000	21.8295	888	4.65	5	7456347	7457851	13.6103	657	7456365	7457849	8.21916	671
3R_28	24874936	24877747	1000	21.8289	1211	4.84	5	24874936	24877747	11.2412	1107	24875033	24877608	10.5877	1021
2R_21	11540014	11542483	1000	21.8255	819	4.86	5	11540014	11542483	11.4515	1290	11540063	11542431	10.374	1231
Contig79	22815	24110	1000	21.824	957	4.43	5	22815	24110	9.7339	657	22885	24087	12.0901	560
3R_28	12907437	12910045	1000	21.8217	1862	4.44	5	12907437	12910045	14.2055	1399	12907811	12909997	7.61618	1101
2R_20	922460	924677	1000	21.8167	1204	4.84	5	922460	924677	12.7248	1025	922478	924629	9.09183	846
3R_28	11344263	11347455	1000	21.8142	1005	4.78	5	11344263	11347455	10.9273	1667	11344321	11347442	10.8869	1566
2R_21	7093446	7096377	1000	21.8135	282	4.88	5	7093446	7096377	12.1148	1471	7093505	7096303	9.69869	1470
3L_1	23280084	23282219	1000	21.8125	272	4.87	5	23280084	23282219	11.6232	1015	23280153	23282218	10.1893	968
2L_1	3479324	3481935	1000	21.81	1758	4.73	5	3479324	3481928	13.2727	1227	3479443	3481935	8.53732	1033
3L_1	17360329	17362838	1000	21.8099	1368	4.47	5	17360329	17362838	9.84346	1320	17360435	17362831	11.9664	1207
3R_28	13641545	13644623	1000	21.7996	2662	4.48	5	13641545	13644623	14.1108	1519	13641563	13644609	7.68889	1333
2R_21	5166221	5168356	1000	21.7967	680	3.53	4.26	5166221	5168356	15.55	958	5166269	5168278	6.24672	1046
3L_1	8751938	8754313	1000	21.7945	255	4.88	5	8751938	8754313	12.1237	671	8751962	8754306	9.67082	1230
2R_21	20190726	20193009	1000	21.7924	1109	4.81	5	20190726	20193009	12.8403	1166	20190757	20193000	8.95207	932
2R_21	3140193	3142717	1000	21.7892	1229	4.87	5	3140193	3142717	12.0171	1214	3140244	3142710	9.77211	1367
3R_28	27090924	27093477	1000	21.7886	2340	4.77	5	27090994	27093477	10.8474	1190	27090924	27093427	10.9412	1247
2L_1	9704838	9707657	1000	21.7837	1931	4.88	5	9704838	9707657	12.1859	795	9704888	9707608	9.59785	1399
2L_1	3894668	3897673	1000	21.7806	2392	4.8	5	3894668	3897673	12.8996	1491	3894940	3897645	8.88107	1368
3R_28	23588505	23590980	1000	21.7787	1108	4.87	5	23588579	23590980	12.0526	1225	23588505	23590952	9.72612	1405
3R_28	19933077	19935809	1000	21.7773	1025	4.84	5	19933077	19935809	12.6745	784	19933160	19935721	9.10277	1513
3L_1	4755960	4758904	1000	21.771	1598	4.87	5	4755960	4758904	11.7447	1535	4755981	4758776	10.0263	1184
3R_28	17151108	17153549	1000	21.7705	432	4.87	5	17151108	17153549	11.9075	1328	17151155	17153491	9.863	1356
2L_1	19430259	19432766	1000	21.7677	2248	4.4	5	19430259	19432766	9.67763	1289	19430268	19432715	12.0901	1106
3R_28	8050985	8053425	1000	21.7607	1528	4.87	5	8050985	8053425	12.0171	1075	8051013	8053396	9.7436	1235
2L_1	4758881	4761504	1000	21.7571	2373	4.8	5	4758881	4761504	11.028	399	4758935	4761434	10.7291	1214
3R_28	1323201	1326156	1000	21.7547	1657	4.86	5	1323201	1326156	12.2629	1413	1323237	1326096	9.49181	1334
3_scaffold1	1001219	1002970	1000	21.7515	1104	4.66	5	1001219	1002970	13.4415	911	1001308	1002857	8.31	839
3L_1	3374361	3377255	1000	21.7399	222	4.75	5	3374361	3377255	10.8355	622	3374422	3377218	10.9044	1523
3R_28	26836793	26839004	1000	21.7304	223	4.7	5	26836793	26839004	13.2638	1066	26836835	26838945	8.46662	983
2L_1	11545695	11549300	1000	21.7265	2019	4.83	5	11545695	11549300	12.6094	902	11545997	11549294	9.11711	1455
3L_1	8331890	8334344	1000	21.726	2082	4.86	5	8331890	8334344	11.7772	742	8331904	8334314	9.94875	1154
2R_21	13967859	13970690	1000	21.7224	2385	3.25	3.98	13967859	13970690	15.7957	1669	13967978	13970588	5.92662	1342
3L_1	2081017	2083556	1000	21.7194	827	4.82	5	2081109	2083556	11.1494	1231	2081017	2083523	10.57	1337
2R_21	9436147	9438256	1000	21.7109	1203	4.64	5	9436151	9438234	13.4652	1112	9436147	9438256	8.24567	1148
3R_28	15538920	15541174	1000	21.7082	263	4.85	5	15538920	15541174	11.8276	1193	15538935	15541171	9.88066	1190
2L_1	1206233	1209375	1000	21.7022	996	4.76	5	1206233	1209375	12.9351	1453	1206614	1209218	8.7671	1557
2R_21	8235729	8238276	1000	21.6996	2024	4.83	5	8235729	8238276	11.333	642	8235772	8238200	10.3666	1005
X_1	3958529	3963028	1000	21.6967	1861	4.41	5	3958529	3963028	14.1493	1008	3958561	3962237	7.54749	1680
3L_1	17767082	17769976	1000	21.6952	333	4.78	5	17767082	17769976	10.9954	1442	17767150	17769924	10.6998	1402
3L_1	6598803	6600839	1000	21.6947	728	4.82	5	6598803	6600839	12.6271	1164	6598832	6600780	9.06758	979
X_9	32023	33708	1000	21.6918	1226	4.22	4.93	32023	33708	14.5046	819	32168	33573	7.1872	661
X_1	8566709	8570259	1000	21.6916	3378	4.72	5	8566709	8570239	13.1542	511	8567463	8570259	8.53732	1196
2R_21	8282210	8284408	1000	21.6894	556	4.75	5	8282210	8284408	12.9706	1137	8282239	8284399	8.71876	904
2R_21	2065002	2067763	1000	21.6875	631	4.66	5	2065130	2067763	13.3467	1541	2065002	2067742	8.34082	1705
3R_28	10449611	10452347	1000	21.6872	1700	4.79	5	10449611	10452347	11.0517	716	10449718	10452319	10.6355	1390
3R_28	13238689	13241020	1000	21.6856	271	4.69	5	13238689	13241020	10.5423	1154	13238697	13240969	11.1432	1143
3R_28	24628843	24631554	1000	21.6818	605	4.75	5	24628843	24631554	12.9854	1234	24628853	24631499	8.6964	1369
2L_1	8194121	8196268	1000	21.681	1869	4.85	5	8194121	8196268	11.8601	1027	8194168	8196172	9.82091	940
3R_28	5518692	5521055	1000	21.6797	1055	4.71	5	5518692	5521055	13.1424	1002	5518734	5521022	8.53731	1055
3R_28	2092322	2094361	1000	21.6737	1796	4.35	5	2092322	2094361	14.2499	925	2092386	2094335	7.42376	931
3R_28	6694343	6697133	1000	21.6736	2542	4.76	5	6694343	6697133	12.8788	1234	6694424	6697085	8.79474	1097
2L_1	18647930	18650400	1000	21.6726	1560	4.81	5	18647930	18650366	11.1346	1134	18647947	18650400	10.538	1045
2R_21	5436234	5438997	1000	21.6696	700	4.72	5	5436234	5438982	10.7052	463	5436293	5438997	10.9644	1224
2L_1	18998044	19000444	1000	21.6672	1674	4.83	5	18998044	19000444	11.3508	1160	18998082	19000400	10.3164	1099
X3X4_6_D1712_2	47119	48607	1000	21.6664	454	3.02	3.76	47119	48607	15.9952	729	47250	48375	5.67114	687
3R_28	25798356	25800942	1000	21.6608	620	4.84	5	25798356	25800942	11.7624	1372	25798410	25800882	9.89834	1220
2R_21	8601218	8604443	1000	21.6556	1928	4.47	5	8601218	8604443	9.85235	1576	8601257	8604391	11.8033	1528
3R_28	19872109	19874423	1000	21.6527	1007	4.43	5	19872109	19874423	9.75167	1007	19872129	19874350	11.901	1155
3L_1	2864913	2868135	1000	21.6492	1665	4.83	5	2864913	2868135	11.4574	1734	2864965	2868004	10.1918	834
2R_21	4182515	4184746	1000	21.6465	290	4.39	5	4182515	4184746	14.1167	1161	4182566	4184700	7.52981	1196
3L_1	5563064	5565461	1000	21.6446	261	4.83	5	5563064	5565461	12.4317	1239	5563099	5565413	9.2129	1279
2R_21	13870777	13873709	1000	21.6411	2198	4.58	5	13870777	13873709	13.5836	1414	13870856	13873653	8.05744	562
[truncated: 33,039 more rows]

## Sheet: R2_R4
Table S5. IDR tests between different replicates from OreR ChIP-seq.
Chrom	chromStart	chromEnd	score(log2(-125IDR))	signalValue	summit	localIDR(-log10(Local IDR value))	globalIDR(-log10(Local IDR value))	rep1_chromStart	rep1_chromEnd	rep1_signalValue	rep1_summit	rep2_chromStart	rep2_chromEnd	rep2_signalValue	rep2_summit
Contig119	37186	47609	1000	2909.01	6474	5	5	37186	47608	1116.46	5923	37697	47609	1792.54	2202
Y_Contig26	125957	130875	1000	1497.04	2125	4.92	5	125957	130874	460.761	2481	125982	130875	1036.27	2415
Contig119	57194	62428	1000	1345.59	2967	4.92	5	57194	62428	574.916	2266	57207	61970	770.674	904
Contig119	63739	66803	1000	649.346	2311	4.3	4.54	63739	66803	199.991	1538	64171	66390	449.355	1135
Contig79	8062	14655	1000	599.333	5958	4.33	4.74	8062	14655	227.706	3484	8447	14235	371.628	947
tig00057289	5533	15429	1000	584.479	1648	4.3	4.54	5533	15429	249.515	5049	6149	15268	334.964	731
Contig79	41840	44925	1000	412.555	1889	4	4.41	41840	44925	143.568	1807	42212	44657	268.987	1410
Contig79	38263	41574	1000	373.155	1632	3.87	4.29	38263	41574	127.468	1671	38403	41129	245.687	695
Contig119	50033	51857	1000	351.57	855	3.75	4.19	50036	51857	127.213	776	50033	51318	224.357	206
Y_Contig26	119158	123473	1000	322.812	3636	3.28	3.72	119297	123473	99.4712	2024	119158	123273	223.341	649
Y_Contig26	97275	102016	1000	319.664	530	3.37	3.89	97275	102016	104.026	2259	97282	101824	215.638	253
3R_5	66888	69955	1000	262.215	508	3.28	3.79	66888	69955	100.114	1433	67210	69762	162.101	687
3R_5	47170	49043	1000	248.965	473	3.4	4.01	47170	49043	118.19	822	47239	48927	130.776	180
Y_Contig26	116517	118586	1000	202.483	793	3	3.61	116570	118586	83.2164	1000	116517	118244	119.267	218
Y_Contig26	111593	114279	1000	193.632	1546	2.73	3.31	111593	114279	60.2483	1154	112019	113457	133.384	522
Contig119	55377	56809	1000	179.154	795	2.98	3.46	55377	56786	91.9004	773	55698	56809	87.2534	116
Contig79	26682	29464	1000	173.391	1371	2.98	3.46	26682	29464	84.4098	1368	26963	29033	88.9812	182
Contig119	34565	36755	1000	165.933	1281	2.85	3.39	34565	36755	112.243	1493	35247	36161	53.6901	366
Contig145	77389	84584	1000	143.541	3758	2.15	2.94	77389	84584	114.969	3373	78011	82615	28.5722	148
3R_5	53581	54480	1000	120.832	403	2.53	3.21	53581	54480	53.3543	437	53793	54146	67.4774	157
Y_Contig26	124448	125025	26	116.35	396	0	0.06	124448	125025	14.0219	365	124595	125007	102.328	206
2L_1	4520550	4540458	3	108.924	17127	0	0.01	4520550	4540458	105.231	9712	4535094	4535447	3.69335	72
Contig79	5409	7714	1000	107.357	1778	1.83	2.47	5409	7714	38.1331	968	5770	7463	69.2237	413
Contig119	66958	69151	1000	99.0416	1261	1.96	2.66	67347	69151	40.0343	1162	66958	68895	59.0074	565
3R_5	54855	59661	978	88.169	2994	1.75	2.36	54855	59518	37.1943	2476	57142	59661	50.9747	125
4_2	1303448	1305647	876	86.8222	658	1.29	2.11	1303448	1305647	32.7712	1282	1303712	1305360	54.051	160
tig00057289	18494	22606	1000	86.5501	3515	2.28	3.07	18494	22606	48.9538	1828	20314	22520	37.5963	243
Contig145	67585	72627	1000	86.0788	2410	2	2.74	67585	72627	60.506	2253	68635	72074	25.5728	88
2L_1	7001771	7013735	8	77.7705	6315	0	0.02	7001771	7013735	72.4342	6653	7013526	7013661	5.33631	55
Contig79	34503	35630	1000	77.5619	573	2.12	2.84	34503	35630	48.0151	569	34940	35214	29.5468	140
Contig79	16537	17674	1000	73.3973	592	1.9	2.53	16537	17674	40.0165	588	17026	17250	33.3808	108
Contig145	90138	93976	999	72.9516	1309	1.75	2.41	90138	93976	51.5771	1845	90747	92340	21.3746	80
3R_5	71332	72851	404	72.698	240	0.18	0.97	71332	72851	20.9988	800	71435	72570	51.6992	185
3R_28	20516729	20530346	13	70.8422	728	0	0.03	20516729	20530346	63.4554	6832	20517887	20520407	7.3867	21
Contig119	31410	34246	766	69.4547	1911	1.06	1.85	31410	34246	55.1726	1701	33231	34018	14.2821	76
3_scaffold1	2791843	2794435	1000	69.0035	1159	1.92	2.59	2791843	2794435	43.3472	1298	2792231	2793532	25.6563	107
3L_1	1743022	1756250	8	68.0457	5531	0	0.02	1743022	1756250	62.1732	6907	1752274	1752744	5.87253	293
3_scaffold2	889328	897558	794	67.736	5729	1.1	1.91	889328	897558	53.4017	3607	889921	897362	14.3343	71
3L_1	3349579	3363280	3	64.1933	5230	0	0.01	3349579	3363280	60.7517	6506	3353911	3354045	3.44153	55
3R_5	18588	20890	960	64.0942	1145	1.74	2.31	18588	20890	40.3637	564	19511	20326	23.7306	492
Contig121	44071	48634	938	63.1262	2820	1.61	2.26	44071	48634	43.1822	1972	44947	46398	19.9441	94
Contig5	284570	288018	825	61.1769	2635	1.28	1.99	284570	287987	45.0861	1689	286389	288018	16.0908	148
3Cen_36_D1605_1	15945	20270	911	59.6078	1993	1.48	2.2	15945	20270	34.9323	1756	17263	19956	24.6755	74
X3X4_6_D1712_2	24201	27977	10	56.7864	1392	0	0.03	24201	27977	50.4581	1832	26509	26660	6.32823	73
2L_1	4547464	4557729	8	55.9509	4658	0	0.02	4547551	4557729	50.6803	5076	4547464	4547602	5.27066	62
2R_21	10176548	10184040	11	55.4153	7035	0	0.03	10176548	10184040	48.7672	3644	10183292	10183691	6.64803	65
3R_2	15	1734	280	55.4023	119	0.11	0.68	15	1734	18.6073	972	52	1458	36.795	132
3Cen_27_D1777	1763	4098	848	54.3327	1335	1.28	2.04	1763	4098	29.3208	1246	2407	3302	25.0119	575
tig00057289	17188	17368	3	53.1555	77	0	0.01	17191	17341	1.77088	68	17188	17368	51.3847	84
2R_21	20320182	20328693	3	51.537	3244	0	0.01	20320182	20328693	47.4376	3918	20325857	20326076	4.0994	62
2L_1	8074651	8082856	45	50.5913	5370	0	0.11	8074651	8082856	43.1762	4034	8081605	8081737	7.4151	58
2R_19	387038	389985	699	50.1401	2064	0.75	1.68	387038	389985	23.4728	808	388573	389690	26.6673	585
4_2	1307485	1308462	539	47.1399	366	0.47	1.3	1307485	1308462	21.5407	551	1307590	1308288	25.5991	135
3R_1	10680	12344	120	46.9931	750	0.01	0.29	10687	12344	15.2361	778	10680	11672	31.757	94
Contig11	333996	337319	24	46.8972	1586	0	0.06	333996	337319	40.0621	1705	335359	335858	6.83503	33
2L_1	907705	915669	160	45.8099	4763	0.03	0.39	907705	915669	37.6533	4113	911644	913497	8.15661	51
Contig119	52405	53644	589	45.5837	328	0.66	1.42	52405	53644	34.461	465	52527	52738	11.1227	70
2R_21	18145287	18152232	3	45.4021	1488	0	0.01	18145287	18152232	40.9701	3291	18146733	18146861	4.43202	110
3R_3	5388	7387	110	43.599	1137	0.01	0.27	5388	7387	14.8541	914	5438	6990	28.7449	96
Y_scaffold7	1510069	1510752	9	42.7499	308	0	0.02	1510069	1510752	6.69379	310	1510256	1510507	36.0561	119
3_scaffold1	2613812	2617595	739	42.4031	425	0.99	1.78	2613812	2617595	25.7509	2260	2614098	2615081	16.6522	89
3L_1	20410146	20416072	7	42.2542	1278	0	0.02	20410146	20416072	37.8221	3013	20411725	20411858	4.43202	4
3_scaffold2	1420988	1426438	10	42.1729	2708	0	0.03	1420988	1426438	36.2408	2598	1423881	1424062	5.93208	52
3L_1	19828608	19836845	3	41.9176	6420	0	0.01	19828608	19836845	38.2101	4189	19833352	19833538	3.70755	151
2L_1	4238127	4244503	17	41.7132	2435	0	0.04	4238127	4244503	35.0651	3217	4241605	4241886	6.64803	224
2L_1	3085849	3094100	3	41.1329	4487	0	0.01	3085849	3094100	37.4253	4052	3087301	3087441	3.70755	39
2L_1	5938567	5946251	3	40.418	3803	0	0.01	5938567	5946251	36.2882	3690	5944315	5944583	4.12983	55
2R_21	546022	549056	8	40.3573	703	0	0.02	546022	549056	35.6722	1432	546771	547048	4.68503	83
2L_2	1336779	1340509	3	39.9572	2802	0	0.01	1336779	1340509	36.2497	1759	1338833	1338968	3.70755	55
X_1	11076377	11083934	3	39.7114	4926	0	0.01	11076377	11083934	36.0039	3948	11078992	11079125	3.70755	45
3R_5	45929	46899	665	39.6734	700	0.71	1.6	45929	46899	27.9283	695	46575	46722	11.7451	60
2L_1	3006578	3012790	3	39.5117	1447	0	0.01	3006578	3012790	35.998	3420	3007681	3007810	3.51377	53
Contig119	54514	55104	7	38.693	286	0	0.02	54514	55104	3.10051	280	54536	54730	35.5925	97
3Cen_50_D1686_1	71	2255	8	37.9933	543	0	0.02	71	2255	33.2983	952	223	480	4.69497	83
3L_1	2225393	2233146	3	37.8784	2350	0	0.01	2225393	2233146	34.1708	3961	2228715	2228945	3.70755	71
Contig86	150	1421	424	37.8205	755	0.25	1.02	150	1421	17.7562	707	921	1366	20.0643	222
3R_28	9603242	9608748	323	37.5934	2949	0.16	0.78	9603242	9608748	28.6953	2760	9604448	9604587	8.89812	65
3L_1	1580084	1586727	386	37.3773	4238	0.18	0.93	1580084	1586727	28.4792	3744	1582056	1584600	8.89812	61
Contig145	96344	99454	636	37.3276	662	0.7	1.53	96344	99454	25.5089	1555	97210	98999	11.8187	53
3L_4	630634	635727	7	37.2288	3734	0	0.02	630634	635727	32.7968	2473	635104	635350	4.43202	151
X_1	6829298	6836212	611	37.094	3992	0.66	1.47	6829298	6836212	25.4615	3272	6830904	6832730	11.6325	69
3L_1	18821607	18827591	8	36.6595	1329	0	0.02	18821607	18827591	32.2104	2895	18822939	18823156	4.44906	3
3R_3	12219	13418	11	36.3952	646	0	0.03	12500	13418	8.26212	396	12219	13182	28.133	274
3_scaffold2	1022306	1025320	564	35.7278	1649	0.54	1.36	1022306	1025320	20.9544	1465	1023324	1023522	14.7734	74
Contig79	22815	24110	16	35.6385	790	0	0.04	22815	24110	9.7339	657	22893	23708	25.9046	150
3L_1	7167690	7172502	14	35.2818	4171	0	0.04	7167690	7172502	29.3498	2499	7171398	7171531	5.93208	57
Y_Contig22	33644	34875	3	35.0836	417	0	0.01	33644	34875	31.3442	427	34262	34528	3.73941	62
2L_1	6017996	6024024	8	35.0485	2508	0	0.02	6017996	6024024	30.5995	3485	6022537	6022670	4.44906	57
3Cen_36_D1605_2	5972	7579	334	34.9791	906	0.16	0.8	5972	7579	16.6499	921	6547	7423	18.3292	91
2L_1	2973293	2979084	3	34.4195	1289	0	0.01	2973293	2979084	30.712	3109	2975333	2975461	3.70755	68
Contig11	969	2717	513	34.3445	769	0.39	1.24	969	2717	18.4669	728	1498	1799	15.8776	136
2L_1	19767664	19772016	66	33.6979	2127	0	0.16	19767664	19772016	26.8149	2141	19767723	19767853	6.88306	120
3R_28	23844349	23850414	7	33.4442	4267	0	0.02	23844349	23850414	29.0122	3309	23847045	23847173	4.43202	61
Y_Contig26	102775	103861	108	33.2105	256	0.01	0.26	102775	103861	13.1898	540	102897	103646	20.0208	90
3L_1	2784743	2791423	9	32.8494	1721	0	0.02	2784743	2791423	27.6589	3383	2787829	2788033	5.19057	120
3L_1	1276918	1281080	3	32.4858	3663	0	0.01	1276918	1281080	28.7782	2106	1280458	1280595	3.70755	63
2L_1	13438706	13444588	208	32.2366	3130	0.05	0.5	13438706	13444588	24.1112	2753	13442616	13442846	8.12537	131
2L_1	8975714	8981060	8	32.1382	2404	0	0.02	8975722	8981060	27.7062	2755	8975714	8975849	4.43202	95
2L_1	7043209	7047585	3	31.8313	1912	0	0.01	7043209	7047585	28.1238	2473	7046709	7046839	3.70755	59
3L_1	8437918	8440609	3	31.6316	1279	0	0.01	8437918	8440609	27.7507	1728	8439915	8440143	3.88095	158
2L_2	889320	891803	7	31.5499	1430	0	0.02	889320	891803	27.4071	1185	890136	890267	4.14275	76
3L_1	15988174	15993080	78	31.5078	1740	0	0.19	15988174	15993080	24.5495	2535	15991290	15991424	6.95834	68
3R_5	52113	53374	489	30.8486	548	0.36	1.18	52113	53374	20.5072	846	52280	52616	10.3414	83
3_scaffold1	2609266	2611491	246	30.768	1669	0.08	0.59	2609266	2611491	22.6216	963	2610559	2610759	8.14635	128
2R_21	10056775	10060490	47	30.7374	2314	0	0.12	10056775	10060484	24.0638	1754	10060352	10060490	6.67359	64
3R_6	16694	18178	102	30.6538	1236	0.01	0.25	16694	18122	12.5146	480	17689	18178	18.1392	72
3R_28	21844376	21848851	200	30.5672	1591	0.04	0.48	21844376	21848851	22.8023	2438	21845678	21845841	7.76498	71
3R_5	38624	39907	16	30.4648	435	0	0.04	38702	39754	8.96101	472	38624	39907	21.5038	236
2R_21	12532568	12537150	44	30.3613	3297	0	0.11	12532568	12537150	23.6877	2081	12535449	12535612	6.67359	86
2R_21	12303603	12308508	174	30.2973	3296	0.03	0.42	12303603	12308508	22.8822	2711	12307315	12307465	7.4151	61
3R_28	20778482	20781100	181	29.9413	391	0.04	0.44	20778482	20781100	13.6281	1237	20778510	20779131	16.3132	61
3R_28	20624401	20629041	14	29.8508	3726	0	0.04	20624401	20629041	23.9187	2342	20627714	20627853	5.93208	127
2R_21	5027673	5032766	3	29.8489	2273	0	0.01	5027673	5032766	26.3351	2178	5028523	5028651	3.51377	98
X_1	13294937	13298867	16	29.5754	765	0	0.04	13294937	13298867	23.6433	1922	13295561	13295715	5.93208	102
3_scaffold1	2785255	2788349	10	29.5151	1545	0	0.03	2785255	2788349	24.2444	1406	2785596	2785936	5.27066	44
3L_1	23461234	23464648	64	29.1886	543	0	0.15	23461234	23464648	22.515	1683	23461924	23462062	6.67359	116
3L_1	10206094	10209039	371	29.1472	681	0.17	0.89	10206094	10209039	15.8313	1212	10206370	10207113	13.3159	58
X_1	1998778	2005175	8	28.8742	4706	0	0.02	1998778	2005175	24.4251	3244	2004634	2004767	4.44906	50
Y_Contig26	13519	13748	3	28.8354	121	0	0.01	13528	13734	2.14104	110	13519	13748	26.6944	124
3R_3	10504	12212	82	28.5001	228	0.01	0.2	10524	12212	11.6825	973	10504	12018	16.8176	116
2R_21	5564215	5568408	7	28.4637	3685	0	0.02	5564215	5568408	24.1171	2329	5567856	5568162	4.3466	46
3L_1	23976714	23978247	94	28.2204	527	0.01	0.23	23976714	23978247	11.9697	704	23977178	23977808	16.2507	99
2R_21	10173162	10176224	10	28.129	208	0	0.03	10173162	10176224	22.9385	1453	10173271	10173458	5.19057	94
3L_4	280971	285642	8	28.0743	2450	0	0.02	280971	285642	23.6699	2244	282987	283132	4.4044	61
3L_1	12144687	12147112	87	28.0578	536	0.01	0.21	12144687	12147112	11.7446	1225	12144800	12146051	16.3132	55
2R_21	783669	787640	3	27.8661	952	0	0.01	783669	787640	24.1586	2145	784617	784763	3.70755	92
3L_1	6734263	6738402	443	27.8642	1283	0.25	1.07	6734263	6738402	16.7671	1977	6735360	6736484	11.0971	90
3R_28	11280122	11284746	465	27.7245	1638	0.28	1.12	11280122	11284746	18.0849	2652	11281027	11281833	9.63963	58
2R_21	5288313	5292059	9	27.718	1088	0	0.02	5288313	5292059	22.5624	1673	5288382	5288522	5.1556	65
2L_1	5383010	5387863	3	27.6831	3655	0	0.01	5383010	5387863	23.9898	2308	5387424	5387555	3.69335	62
3R_3	8632	9623	11	27.4664	649	0	0.03	8635	9623	7.04797	531	8632	9478	20.4185	159
3L_1	9872270	9875575	70	27.1542	1398	0	0.17	9872270	9875575	20.4806	1692	9874531	9874664	6.67359	69
Contig86	16618	18899	115	27.1335	1220	0.01	0.28	16618	18899	20.0645	1131	17051	18515	7.06899	144
2R_21	12490280	12494889	8	27.1188	3731	0	0.02	12490280	12494889	22.6868	2527	12493504	12493795	4.43202	149
X3X4_6_D1712_2	37485	39707	8	27.0507	1057	0	0.02	37485	39707	22.6187	949	37949	38082	4.43202	120
2L_1	6068807	6073516	7	27.0083	423	0	0.02	6068807	6073516	22.9089	2243	6069086	6069334	4.0994	25
3_scaffold1	1223620	1226762	9	26.9572	428	0	0.02	1223620	1226762	21.7865	1314	1223894	1224032	5.17069	62
Contig79	18861	19604	7	26.9559	448	0	0.02	19094	19604	2.68593	217	18861	19398	24.27	250
2R_21	17628440	17633579	3	26.7655	3140	0	0.01	17628440	17633579	23.1902	2677	17629881	17630010	3.57525	59
3R_28	26478379	26482947	8	26.6735	1118	0	0.02	26478379	26482947	22.2248	2202	26480323	26480492	4.44876	58
2L_2	1143666	1146847	8	26.57	1557	0	0.02	1143666	1146847	22.1656	1518	1146361	1146494	4.4044	96
3R_28	18895042	18898211	357	26.5329	618	0.17	0.86	18895042	18898211	17.6347	1480	18895397	18895595	8.89812	93
3L_4	1008545	1012761	8	26.4281	2736	0	0.02	1008545	1012761	21.979	1890	1010010	1010148	4.44906	81
2L_1	5218328	5222942	168	26.3736	4202	0.03	0.41	5218328	5222942	18.9584	2242	5222453	5222642	7.4151	98
Contig11	9806	12413	8	26.2955	272	0	0.02	9806	12413	21.8635	1382	10015	10148	4.43202	62
3R_28	24388187	24393151	34	26.2824	1554	0	0.08	24388187	24393151	20.3503	2513	24389376	24389506	5.93208	70
2L_1	4225632	4229514	8	26.186	2487	0	0.02	4225632	4229514	21.754	1654	4227025	4227155	4.43202	63
3_scaffold1	754808	756542	296	26.1168	704	0.14	0.72	754808	756542	17.7798	817	755437	755578	8.33698	67
X_1	12523619	12527921	3	26.0834	813	0	0.01	12523619	12527921	22.3758	2221	12524987	12525159	3.70755	39
2R_21	19694465	19699304	9	26.0747	1813	0	0.02	19694465	19699304	20.987	2115	19695553	19695683	5.08773	59
2L_1	10333654	10337345	305	26.0536	1658	0.16	0.74	10333654	10337345	17.1728	1569	10333760	10336260	8.88086	60
2R_21	8240770	8243659	259	25.9364	808	0.09	0.62	8240770	8243659	14.0723	1545	8240821	8240969	11.8642	64
2L_1	12501545	12505275	345	25.9331	757	0.17	0.83	12501545	12505275	15.3782	1953	12501680	12501831	10.5549	62
3L_1	14809292	14815545	3	25.8097	3687	0	0.01	14809292	14815545	22.2959	3050	14811247	14811386	3.51377	73
3R_28	27082784	27087436	7	25.8	3192	0	0.02	27082784	27087436	21.7006	2269	27086876	27087174	4.0994	226
3L_1	19561897	19565403	8	25.7299	247	0	0.02	19561897	19565403	21.2979	1561	19562106	19562239	4.43202	46
2R_21	1355873	1360088	3	25.6932	3929	0	0.01	1355873	1360088	22.0471	1892	1359796	1359925	3.64609	47
3R_28	20195477	20198520	3	25.4793	1627	0	0.01	20195477	20198520	21.7717	1865	20197944	20198079	3.70755	54
2R_21	1183172	1187892	8	25.4042	365	0	0.02	1183172	1187892	20.9721	2250	1183543	1183680	4.43202	131
2R_20	1681773	1683120	112	25.3879	379	0.01	0.27	1681773	1683120	11.9727	696	1681875	1682358	13.4153	332
3R_28	20367102	20370750	234	25.3394	710	0.06	0.56	20367130	20370750	13.5037	1646	20367102	20369899	11.8358	95
X_10	30805	32915	9	25.1517	534	0	0.02	30805	32915	20.7027	1142	31336	31610	4.44906	48
2R_18	284025	286147	288	25.0457	1304	0.13	0.7	284025	286147	14.6645	909	284756	284886	10.3811	58
2R_21	14078711	14083247	13	25.041	1483	0	0.03	14078711	14083247	19.302	2341	14079924	14080115	5.73899	115
3L_1	3207693	3211881	9	25.0098	3373	0	0.02	3207693	3211881	19.8883	2065	3211289	3211433	5.12144	120
2R_20	1359334	1363081	3	25.0071	3136	0	0.01	1359334	1363081	21.4934	1758	1362174	1362303	3.51377	57
3R_28	23652491	23654907	105	24.9444	1109	0.01	0.25	23652491	23654907	11.6114	1154	23652993	23654446	13.333	69
3R_4	1420	1943	9	24.9095	421	0	0.02	1420	1917	5.58803	231	1432	1943	19.3214	281
2R_21	5622572	5625280	314	24.8888	310	0.16	0.76	5622610	5625280	15.9409	1394	5622572	5622704	8.94797	61
Contig79	24411	24926	8	24.4222	235	0	0.02	24411	24926	2.95245	265	24511	24863	21.4697	183
3R_1	25908	26128	3	24.4023	89	0	0.01	25926	26066	1.41552	73	25908	26128	22.9868	87
Contig11	269342	272607	14	24.3366	1758	0	0.04	269342	272607	18.5054	1787	271820	271957	5.83124	60
2R_21	2913980	2918251	11	24.2527	3519	0	0.03	2913980	2918251	19.0621	2273	2917440	2917574	5.19057	108
3R_28	11339938	11343784	7	24.0736	2690	0	0.02	11339938	11343784	19.9742	2055	11342896	11343029	4.0994	118
2R_21	10763850	10766816	148	24.0474	532	0.02	0.36	10763850	10766816	16.7049	1331	10764186	10764369	7.3425	94
3L_4	1200962	1203845	273	23.987	880	0.11	0.66	1200962	1203845	15.1087	1487	1201936	1202503	8.87824	66
3R_28	20124962	20128401	3	23.9459	2160	0	0.01	20124962	20128401	20.2526	1718	20126750	20126890	3.69335	52
3R_28	20757901	20761618	36	23.7149	3199	0	0.09	20757901	20761618	17.7828	1752	20761094	20761226	5.93208	60
Y_Contig26	10561	11559	13	23.6988	608	0	0.03	10561	11518	7.38556	584	10784	11559	16.3132	91
2R_21	13716210	13721211	9	23.6464	189	0	0.02	13716227	13721211	18.9614	2695	13716210	13716341	4.68503	59
3L_1	21186119	21189419	14	23.5961	576	0	0.04	21186119	21189419	17.8006	1632	21186785	21186921	5.79547	67
X3X4_6_D1712_2	47119	48607	213	23.4482	560	0.05	0.51	47119	48607	15.9952	729	47736	47870	7.453	54
3R_28	14225134	14227994	265	23.3336	1165	0.09	0.64	14225134	14227994	13.711	1629	14226071	14227438	9.62259	100
3R_28	23174954	23179166	3	23.17	1145	0	0.01	23174954	23179166	19.4767	2092	23176810	23176949	3.69335	44
Contig49	8999	9554	228	23.1386	406	0.06	0.55	8999	9554	15.2716	274	9340	9491	7.86705	77
2R_21	14420996	14424567	8	23.1319	1645	0	0.02	14420996	14424567	19.0325	1521	14421238	14421386	4.0994	59
3L_1	2950906	2953994	98	23.1297	2901	0.01	0.24	2950906	2953994	16.4561	1500	2953788	2953919	6.67359	60
3R_28	23636573	23640670	12	22.9142	2837	0	0.03	23636573	23640670	17.7236	2053	23638296	23638427	5.19057	57
Y_scaffold7	1517183	1517517	10	22.8915	209	0	0.03	1517183	1517517	5.83679	197	1517273	1517477	17.0547	131
Contig11	7118	9298	7	22.8585	932	0	0.02	7118	9298	19.1509	976	7990	8120	3.70755	50
3L_1	17680232	17682964	34	22.8354	888	0	0.08	17680232	17682964	16.9033	1134	17680423	17680569	5.93208	77
3R_28	14323092	14325514	252	22.7175	1605	0.09	0.61	14323092	14325514	14.5609	1245	14325238	14325376	8.15661	57
2R_21	18405611	18409549	77	22.7132	2435	0	0.19	18405611	18409549	16.0652	1741	18406755	18406891	6.64803	81
2R_18	269279	273155	3	22.6542	3136	0	0.01	269279	273155	18.9466	1883	271918	272055	3.70755	31
3R_28	4147903	4152510	8	22.6353	2094	0	0.02	4147903	4152510	18.2033	2625	4151502	4151650	4.43202	126
3R_28	23055813	23058543	13	22.556	853	0	0.03	23055813	23058543	17.2853	1618	23056473	23056614	5.27066	84
3R_28	7481553	7485674	11	22.4551	3269	0	0.03	7481553	7485674	17.2646	2292	7484267	7484420	5.19057	68
2L_1	17446543	17448675	240	22.4018	1247	0.07	0.58	17446543	17448675	13.5037	907	17447429	17447580	8.89812	70
2R_21	3555935	3559275	124	22.3135	2410	0.01	0.3	3555935	3559275	11.1909	1473	3558602	3558737	11.1227	57
Contig5	294305	295475	8	22.2955	452	0	0.02	294305	295475	18.155	520	294461	294703	4.14055	45
3R_28	23547549	23551304	8	22.2652	2592	0	0.02	23547549	23551304	17.8331	2214	23550670	23550811	4.43202	58
3R_28	13016947	13020610	23	22.1671	302	0	0.06	13016947	13020610	16.2577	1888	13017152	13017282	5.90936	88
2R_21	8428327	8431934	218	22.1062	2627	0.06	0.53	8428327	8431934	14.1374	1566	8430141	8430306	7.96877	86
2R_21	17311235	17315275	3	22.1041	1659	0	0.01	17311235	17315275	18.458	2101	17312838	17313092	3.64609	29
3L_1	12986982	12989102	155	22.0991	1657	0.03	0.37	12986982	12989102	11.718	1086	12988393	12989062	10.3811	80
X_1	108606	109646	134	22.0736	471	0.02	0.32	108606	109646	15.0347	596	108973	109151	7.03894	90
X_1	19242041	19244759	118	22.0636	2371	0.01	0.28	19242041	19244759	15.3901	1311	19244481	19244623	6.67359	62
3R_28	5857185	5861441	14	22.0508	1814	0	0.03	5857185	5861441	16.7108	2296	5860456	5860683	5.34	127
2R_21	8125422	8129205	3	22.0269	2173	0	0.01	8125422	8129205	18.4047	2047	8128288	8128419	3.62217	39
2R_21	19780560	19783231	122	21.9985	509	0.01	0.29	19780560	19783231	15.3249	981	19780835	19781065	6.67359	165
2R_21	4634419	4636691	64	21.8173	1858	0	0.16	4634419	4636691	9.87309	952	4634986	4636295	11.9443	87
2R_20	375767	378331	223	21.8127	1893	0.06	0.54	375767	378331	13.6873	1334	377165	377340	8.12537	96
2L_1	10374431	10378047	12	21.7888	1444	0	0.03	10374431	10378047	16.5983	1897	10376447	10376598	5.19057	142
2L_2	904756	906756	12	21.6763	1428	0	0.03	904756	906756	16.4857	1012	905911	906219	5.19057	72
3R_28	11238023	11241907	8	21.6581	1845	0	0.02	11238023	11241907	17.2261	1999	11238113	11238243	4.43202	84
2R_21	5594507	5597949	9	21.6337	534	0	0.02	5594537	5597949	17.1846	2089	5594507	5594694	4.44906	59
2R_21	14402428	14405073	8	21.6189	595	0	0.02	14402428	14405073	17.1698	1420	14403239	14403382	4.44906	23
X_1	20470381	20474185	3	21.5472	1149	0	0.01	20470381	20474185	17.8539	1944	20472460	20472606	3.69335	63
2L_1	18122398	18123929	12	21.5016	986	0	0.03	18122398	18123929	16.311	916	18123383	18123523	5.19057	60
3L_1	19289379	19291849	71	21.434	702	0	0.17	19289379	19291849	14.8274	1272	19290468	19290631	6.6066	101
3R_28	25886472	25888778	51	21.3606	2114	0	0.12	25886472	25888778	15.4285	1209	25888509	25888693	5.93208	110
3R_28	5224341	5227200	141	21.3493	1562	0.02	0.34	5224341	5227200	14.0811	1607	5226867	5227015	7.26818	65
3R_28	1523624	1525939	51	21.3488	1980	0	0.12	1523624	1525939	15.4167	1268	1525679	1525817	5.93208	73
3R_28	10429600	10432877	204	21.3092	2507	0.05	0.49	10429600	10432877	13.1898	1506	10431958	10432685	8.11939	123
4_2	1306233	1306694	14	21.2752	130	0	0.04	1306243	1306694	7.24046	225	1306233	1306608	14.0347	115
3L_1	5141684	5146365	3	21.2451	1726	0	0.01	5141684	5146365	17.611	2531	5141767	5141899	3.63409	25
3R_28	27285672	27288236	90	21.2285	743	0.01	0.22	27285672	27288236	14.5549	1352	27286842	27287042	6.67359	102
2R_21	2182265	2186065	11	21.1412	3131	0	0.03	2182265	2186065	15.9705	1883	2185557	2185692	5.17069	62
2R_21	4976798	4979458	7	21.1172	1132	0	0.02	4976798	4979458	17.4097	1393	4978373	4978529	3.70755	22
X_10	15937	17882	56	21.1121	647	0	0.14	15937	17882	14.9725	1018	16582	16713	6.13958	63
3R_28	11854793	11855577	8	21.0734	334	0	0.02	11854793	11855577	3.93858	370	11854902	11855388	17.1348	93
2L_1	3021979	3023766	30	21.0655	731	0	0.07	3021979	3023766	15.1561	899	3022514	3022648	5.90936	59
3R_28	9559148	9563145	8	21.0501	3028	0	0.02	9559148	9563145	16.9507	1960	9561426	9561557	4.0994	62
2R_21	6347221	6350138	8	20.9147	547	0	0.02	6347221	6350138	16.7848	1605	6347889	6348019	4.12983	64
3R_28	12994984	12997308	163	20.9141	1728	0.03	0.39	12994984	12997308	13.5274	1126	12996320	12996474	7.3867	136
3R_28	24805070	24808367	3	20.8731	1348	0	0.01	24805070	24808367	17.3208	1337	24806141	24806277	3.55225	59
2R_19	194337	196172	3	20.7665	1027	0	0.01	194337	196172	17.2527	1163	195687	195823	3.51377	24
2L_1	8536504	8538845	12	20.7316	1790	0	0.03	8536504	8538845	15.5411	1229	8538210	8538352	5.19057	87
3R_28	10462387	10465622	146	20.7111	1369	0.02	0.35	10462387	10465622	13.3704	1695	10462903	10463049	7.34066	61
2L_1	16698489	16700782	165	20.676	1530	0.03	0.4	16698489	16700782	13.2608	990	16699621	16699751	7.4151	55
3L_1	23413240	23416172	11	20.6487	1931	0	0.03	23413240	23416172	15.4581	1223	23414292	23414481	5.19057	136
3L_1	2364899	2368052	3	20.6407	1478	0	0.01	2364899	2368052	17.1224	1713	2366599	2366831	3.51829	24
X_1	6326686	6330724	12	20.6369	166	0	0.03	6326709	6330724	15.4463	2479	6326686	6326826	5.19057	63
3R_28	1417685	1420668	135	20.6279	1350	0.02	0.33	1417685	1420668	13.5688	1638	1417719	1417860	7.05908	61
3R_28	20023717	20027554	7	20.6167	2039	0	0.02	20023717	20027554	16.9092	1933	20026702	20026834	3.70755	63
3R_28	487434	489719	80	20.6133	961	0	0.19	487434	489719	9.78721	1125	487800	488529	10.8261	56
3R_28	4334232	4337879	9	20.5943	2056	0	0.02	4334232	4337879	16.1452	1959	4337675	4337810	4.44906	76
X_1	9281086	9285038	10	20.5848	2326	0	0.03	9281086	9285038	15.4463	2097	9283781	9283917	5.13846	21
2R_21	15344831	15347644	184	20.5309	2251	0.04	0.45	15344831	15347389	13.1158	1234	15347320	15347644	7.4151	60
2L_1	20417493	20420553	8	20.4884	1579	0	0.02	20417493	20420553	16.0563	1663	20420169	20420299	4.43202	72
3R_6	6128	7161	128	20.4779	592	0.02	0.31	6128	7161	13.554	663	6848	7009	6.92392	90
Contig142	53656	54192	8	20.4776	423	0	0.02	53656	54192	3.48821	423	53967	54176	16.9894	112
2R_21	19143220	19146198	192	20.4537	2230	0.04	0.46	19143220	19146198	12.4909	1547	19144775	19146130	7.96283	171
2R_21	17944459	17948374	10	20.4397	356	0	0.03	17944459	17948374	15.3012	1746	17944765	17944901	5.13846	58
3_scaffold1	905745	907234	178	20.4044	1272	0.03	0.43	905745	907234	11.5403	716	906982	907124	8.86404	51
3_scaffold1	367226	369242	9	20.387	534	0	0.02	367226	369242	15.9379	1052	367861	367989	4.44906	52
2R_21	2065130	2067763	130	20.3743	1252	0.02	0.31	2065130	2067763	13.3467	1541	2067071	2067246	7.02754	88
2R_21	4733435	4735123	137	20.3632	973	0.02	0.33	4733435	4735123	13.095	787	4734875	4735043	7.26818	83
Contig86	14693	16241	42	20.3512	584	0	0.1	14698	16241	8.69519	575	14693	15536	11.656	186
3R_28	10006626	10009606	9	20.3129	335	0	0.02	10006626	10009606	15.8639	1520	10006987	10007115	4.44906	48
2R_21	3506313	3509676	196	20.2976	2164	0.04	0.47	3506313	3509676	12.1474	1737	3506397	3507767	8.15019	58
Contig150	100972	101304	8	20.173	136	0	0.02	100972	101293	3.11828	149	100981	101304	17.0547	115
X_1	13690729	13693387	12	20.1157	873	0	0.03	13690738	13693387	14.9251	1452	13690729	13690871	5.19057	65
2R_21	13825732	13828295	8	20.0523	1230	0	0.02	13825732	13828295	15.6032	1205	13826406	13826548	4.44906	62
2R_21	10076008	10078903	188	20.0357	2531	0.04	0.45	10076008	10078903	12.2125	1500	10076388	10078532	7.82318	40
2R_21	1235826	1240221	3	20.0221	1643	0	0.01	1235826	1240221	16.3288	2130	1238552	1238681	3.69335	63
2R_21	15431730	15434504	11	19.9303	1444	0	0.03	15431730	15434504	14.7919	1328	15431892	15432090	5.13846	160
2R_21	3760604	3763888	19	19.8822	1431	0	0.05	3760604	3763888	14.2529	1673	3762669	3762854	5.62927	142
2L_1	19533678	19537193	143	19.8772	2624	0.02	0.35	19533678	19537193	11.0132	1784	19536092	19536227	8.86404	61
2L_1	9482749	9485568	8	19.7865	1715	0	0.02	9482749	9485568	15.3545	1480	9483530	9483672	4.43202	70
2L_1	6361555	6365545	3	19.7596	152	0	0.01	6361555	6365545	16.2074	1667	6361600	6361737	3.55225	29
3R_28	11873693	11876866	11	19.7464	1705	0	0.03	11873693	11876866	14.5757	1418	11874097	11874362	5.17069	191
3L_1	12293579	12296628	3	19.6964	1469	0	0.01	12293579	12296628	16.0031	1630	12293917	12294067	3.69335	49
3R_28	18898374	18900570	11	19.6723	772	0	0.03	18898374	18900570	14.5016	1114	18899036	18899347	5.17069	44
3L_1	7339617	7341929	171	19.6584	945	0.03	0.41	7339617	7341929	11.5018	1299	7339954	7340102	8.15661	73
2L_1	1538189	1539704	41	19.6187	834	0	0.1	1538189	1539704	8.49606	697	1538559	1539427	11.1227	156
Contig79	30705	31496	44	19.6087	496	0	0.11	30705	31496	8.52864	476	31113	31314	11.0801	108
2L_2	1154393	1156575	31	19.5759	1581	0	0.08	1154393	1156575	13.6666	881	1156271	1156452	5.90936	134
3L_1	7386488	7389321	39	19.5749	1556	0	0.09	7386488	7389321	13.6429	1516	7388336	7388483	5.93208	117
3R_28	20061924	20064650	9	19.5696	1387	0	0.02	20061924	20064650	15.1206	1465	20063712	20063853	4.44906	68
3R_28	19687588	19690648	9	19.5578	671	0	0.02	19687588	19690648	15.1087	1398	19688109	19688251	4.44906	118
3R_28	23904609	23907316	152	19.5358	654	0.03	0.37	23904609	23907316	12.1207	1325	23904793	23905093	7.4151	208
3R_28	23216776	23219095	21	19.5219	1242	0	0.05	23216776	23219095	13.8383	1291	23217791	23218052	5.6836	167
3R_28	24381987	24385266	3	19.5109	1234	0	0.01	24382139	24385266	15.9971	1513	24381987	24382237	3.51377	30
Contig111	49337	50109	27	19.4991	379	0	0.07	49337	50109	13.6429	407	49608	49782	5.85628	81
3R_28	270003	273415	30	19.4917	1703	0	0.07	270003	273415	13.6192	1709	271365	271507	5.87253	55
2R_21	20873506	20874710	45	19.4584	182	0	0.11	20873506	20874710	8.55233	664	20873596	20874590	10.9061	92
2R_21	9063926	9064813	22	19.4165	542	0	0.05	9063926	9064813	7.59285	421	9064655	9064804	11.8237	81
2R_21	16787157	16790612	13	19.3369	2633	0	0.03	16787157	16790612	14.1463	1690	16789741	16789971	5.19057	42
3R_28	27542426	27545406	25	19.3212	1939	0	0.06	27542426	27545406	13.5066	1360	27545101	27545230	5.81455	55
2L_1	4728541	4730211	60	19.2924	822	0	0.14	4728541	4730211	8.92546	786	4728682	4729939	10.3669	53
3R_28	21576120	21579071	10	19.2858	1185	0	0.02	21576120	21579071	14.7504	1630	21577553	21577687	4.53541	69
3R_6	42169	42829	15	19.2781	488	0	0.04	42169	42829	6.98282	298	42511	42825	12.2953	151
2R_21	5773615	5775868	157	19.2628	760	0.03	0.38	5773615	5775868	11.4396	1079	5773762	5774971	7.82318	81
3L_1	8773291	8776271	24	19.1281	1518	0	0.06	8773291	8776271	13.4444	1508	8775536	8775696	5.6836	81
3_scaffold2	330338	332426	7	19.0502	1221	0	0.02	330338	332322	15.3427	883	332093	332426	3.70755	59
3R_28	15763402	15765319	35	19.031	1449	0	0.08	15763402	15765319	13.1217	657	15765067	15765199	5.90936	80
3R_28	1679780	1680802	60	19.0241	262	0	0.15	1679780	1680802	13.0921	514	1679887	1680016	5.93208	103
2R_21	11339839	11342239	15	19.0052	1495	0	0.04	11339839	11342239	13.8146	1194	11340610	11340886	5.19057	61
3R_28	18277098	18278503	79	18.953	683	0	0.19	18277098	18278503	9.3134	733	18278172	18278339	9.63963	79
3R_28	26674630	26678153	12	18.9261	1214	0	0.03	26674630	26678153	13.7554	1565	26676371	26676504	5.17069	91
3L_1	22611445	22613974	88	18.9109	2117	0.01	0.21	22611445	22613974	12.2629	1069	22613374	22613507	6.64803	59
4_2	593361	594595	10	18.8345	421	0	0.03	593488	594498	5.48735	460	593361	594595	13.3472	93
X_1	7673656	7677768	8	18.7521	404	0	0.02	7673656	7677768	14.3477	1889	7673684	7673849	4.4044	97
2R_19	390569	391212	150	18.7268	400	0.02	0.36	390569	391212	11.2649	290	390785	391145	7.46192	191
3L_1	2842895	2844760	73	18.6965	1135	0	0.18	2842895	2844760	12.3636	961	2844018	2844158	6.33292	63
3L_1	1607130	1609840	3	18.6245	2018	0	0.01	1607130	1609840	14.9784	1338	1608548	1608685	3.64609	113
2R_21	18821160	18824354	8	18.5646	459	0	0.02	18821160	18824354	14.857	1364	18821838	18821972	3.70755	18
3L_1	3678799	3681116	139	18.5586	1646	0.02	0.34	3678799	3681116	11.1435	1158	3680017	3680161	7.4151	52
2L_1	3302467	3304048	12	18.5204	586	0	0.03	3302467	3304048	13.3497	984	3303190	3303322	5.17069	92
3R_28	2092322	2094458	8	18.5126	1920	0	0.02	2092322	2094361	14.2499	925	2094285	2094458	4.2627	57
3_scaffold1	1914397	1917556	8	18.5102	1437	0	0.02	1914397	1917556	14.0782	1725	1916883	1917069	4.43202	136
2L_1	21179882	21182973	9	18.4421	865	0	0.02	21179882	21182973	14.0101	1876	21180436	21180565	4.43202	63
2L_1	600965	603074	132	18.3454	988	0.02	0.32	600965	603074	10.9303	1018	602446	602667	7.4151	79
2R_21	6102600	6104908	127	18.3187	1144	0.02	0.31	6102600	6104908	10.9036	1152	6103317	6103448	7.4151	67
2L_1	15307328	15309322	104	18.2998	1473	0.01	0.25	15307328	15309322	11.6262	1086	15308321	15308605	6.67359	204
2R_20	1524415	1527133	8	18.2664	1347	0	0.02	1524415	1527133	13.862	1392	1524907	1525151	4.4044	61
Contig79	25270	26504	36	18.2316	675	0	0.09	25270	26504	7.85049	392	25846	26179	10.3811	82
3R_28	19158403	19161458	40	18.1841	2101	0	0.1	19158403	19161458	12.2747	1599	19159717	19159845	5.90936	60
3R_28	22622073	22624629	8	18.1529	536	0	0.02	22622073	22624629	14.4454	1075	22622680	22622808	3.70755	42
3R_28	2182428	2185079	9	18.1512	738	0	0.02	2182428	2185079	13.7021	1182	2183326	2183461	4.44906	117
3R_5	75492	76528	13	18.1422	230	0	0.03	75492	76528	6.27803	574	75637	75781	11.8642	79
2R_21	10909063	10911472	11	18.0989	507	0	0.03	10909063	10911472	12.9943	1262	10909750	10910030	5.10453	68
3R_28	4690887	4693241	8	18.0419	234	0	0.02	4690898	4693241	13.6666	994	4690887	4691024	4.37531	61
3R_28	23788167	23789827	89	18.0116	191	0.01	0.22	23788167	23789827	9.14755	898	23788225	23788404	8.86404	83
3R_28	18829709	18832195	55	17.9877	539	0	0.13	18829709	18832195	12.0556	1413	18830307	18830454	5.93208	58
2R_21	14450651	14452590	8	17.914	877	0	0.02	14450651	14452590	13.5096	960	14452097	14452233	4.4044	59
X_1	12834007	12836716	125	17.9101	1172	0.01	0.3	12834007	12836716	10.495	1057	12834284	12834426	7.4151	73
2L_1	7739242	7741662	37	17.9057	1237	0	0.09	7739242	7741662	11.9964	1259	7740343	7740487	5.90936	53
3R_28	3773198	3775751	83	17.8981	1454	0.01	0.2	3773198	3775751	11.2501	1034	3773963	3774127	6.64803	69
X_1	4854559	4855574	10	17.8976	170	0	0.03	4854559	4855574	5.2919	568	4854656	4854790	12.6057	59
2R_21	20819140	20821522	32	17.8378	1497	0	0.08	20819140	20821522	11.9816	1134	20820948	20821081	5.85628	55
X_7	136417	136942	3	17.7868	197	0	0.01	136427	136942	2.21508	298	136417	136565	15.5717	87
Y_Contig26	107369	107752	8	17.7459	230	0	0.02	107369	107752	3.65725	231	107495	107683	14.0887	103
3R_28	11174149	11176304	63	17.73	318	0	0.15	11174149	11176304	11.798	1118	11174222	11174446	5.93208	159
3L_1	3713852	3715472	31	17.6841	794	0	0.08	3713852	3715472	7.44774	717	3714140	3715099	10.2363	71
2R_21	4210116	4213616	3	17.6597	1020	0	0.01	4210116	4213616	13.9893	2085	4211362	4211520	3.67033	43
2R_21	7111444	7115802	3	17.6423	966	0	0.01	7111444	7115802	14.1285	2014	7112783	7112913	3.51377	62
2L_1	5358212	5360407	21	17.6372	1139	0	0.05	5358212	5360407	12.3665	1121	5360146	5360292	5.27066	89
2R_21	15148325	15151750	8	17.6317	1066	0	0.02	15148325	15151750	13.9242	1404	15150177	15150310	3.70755	34
3R_28	14689796	14691765	106	17.6305	744	0.01	0.26	14689796	14691765	10.9569	827	14690313	14690605	6.67359	55
3L_1	6174390	6177102	101	17.6305	532	0.01	0.24	6174390	6177102	10.9569	1317	6175111	6175247	6.67359	55
3L_1	16380454	16382028	111	17.6283	788	0.01	0.27	16380454	16382028	10.2877	742	16381354	16381569	7.34066	144
2R_21	15297386	15299879	8	17.6179	1845	0	0.02	15297386	15299879	13.5185	1327	15298962	15299109	4.0994	5
2R_21	3401751	3404242	3	17.6146	1596	0	0.01	3401751	3404242	13.9212	1221	3403765	3403894	3.69335	67
3R_28	1870735	1872788	113	17.5968	790	0.01	0.27	1870735	1872744	10.1959	913	1871745	1872788	7.4009	48
Y_Contig26	88939	89139	3	17.5807	100	0	0.01	88986	89109	1.26745	59	88939	89139	16.3132	95
2R_21	19128291	19130620	8	17.5794	1350	0	0.02	19128291	19130620	13.175	1136	19128893	19129022	4.4044	87
3L_1	5700257	5702521	25	17.5739	418	0	0.06	5700257	5702521	12.0674	1122	5700699	5700903	5.50644	119
3L_1	1856400	1858715	3	17.5633	1062	0	0.01	1856400	1858715	14.0841	1114	1856713	1856893	3.47917	21
Y_Contig70	14874	15494	95	17.5595	289	0.01	0.23	14874	15494	9.36374	297	15093	15233	8.19573	63
2L_2	472442	475331	3	17.5464	1794	0	0.01	472442	475331	13.9242	1527	474382	474522	3.62217	52
3R_28	11970221	11971811	16	17.5423	248	0	0.04	11970221	11971811	12.3517	801	11970270	11970526	5.19057	82
2R_21	7621554	7624444	8	17.5231	1285	0	0.02	7621554	7624444	13.4237	1205	7621782	7621923	4.0994	74
2R_21	13854365	13857463	116	17.5159	1349	0.01	0.28	13854365	13857463	9.9027	1450	13856578	13856909	7.61317	61
2L_1	19785037	19787927	8	17.4254	607	0	0.02	19785037	19787927	13.021	1587	19785232	19785367	4.4044	21
2R_21	2078655	2081890	119	17.4244	1194	0.01	0.29	2078655	2081890	10.0093	1724	2079792	2079928	7.4151	60
3L_1	7776261	7778296	107	17.4196	644	0.01	0.26	7776261	7778296	10.2225	1007	7777262	7777623	7.19712	80
2R_21	7605901	7607936	21	17.415	1208	0	0.05	7605901	7607936	12.2244	1158	7607497	7607630	5.19057	67
2L_1	10108261	10110434	10	17.3949	993	0	0.03	10108261	10110434	12.8403	1059	10109244	10109388	4.55461	55
X_1	19765435	19768420	8	17.3869	1817	0	0.02	19765435	19768245	12.9825	1560	19768188	19768420	4.4044	130
3R_28	17562243	17564354	92	17.3279	1035	0.01	0.22	17562243	17564354	9.17125	1125	17562757	17562891	8.15661	80
2R_21	9850268	9851915	86	17.3266	803	0.01	0.21	9850268	9851915	10.6786	706	9851591	9851745	6.64803	62
3L_1	5925938	5927840	53	17.3125	404	0	0.13	5925938	5927840	11.3804	1087	5926405	5926679	5.93208	129
3R_28	1375970	1377759	17	17.2935	1378	0	0.04	1375970	1377759	12.103	776	1377105	1377234	5.19057	59
3R_28	14285754	14286975	10	17.2716	789	0	0.03	14285754	14286975	12.8226	653	14286716	14286845	4.44906	60
2L_1	833220	835183	24	17.2641	286	0	0.06	833248	835183	11.9934	1133	833220	833360	5.27066	98
3L_4	619256	621102	19	17.2491	1152	0	0.05	619256	621102	12.0586	931	619862	619990	5.19057	58
2L_2	197159	197946	11	17.2296	358	0	0.03	197159	197946	12.2288	458	197293	197517	5.00072	124
3R_28	7549219	7550749	13	17.2263	382	0	0.03	7549219	7550749	12.0556	610	7549649	7549779	5.17069	86
2L_2	1092323	1093029	99	17.2239	327	0.01	0.24	1092323	1093029	9.21389	456	1092451	1092596	8.01	70
2R_21	14770648	14772446	11	17.1808	1285	0	0.03	14770648	14772446	12.1592	819	14771544	14771750	5.02162	151
3R_28	16900719	16903309	3	17.1596	1720	0	0.01	16900719	16903309	13.6458	1358	16902194	16902414	3.51377	67
3R_28	27134826	27135999	9	17.1047	636	0	0.02	27134826	27135999	4.51603	480	27135308	27135794	12.5886	67
Contig87	10448	11154	81	17.0363	454	0.01	0.2	10448	11154	8.78924	337	10960	11110	8.24702	60
Contig142	38483	38667	9	17.0177	93	0	0.02	38483	38640	4.59599	88	38494	38667	12.4217	87
2R_21	11685133	11687936	42	17.0144	2014	0	0.1	11685133	11687936	11.105	1663	11686575	11686724	5.90936	63
X_1	21046529	21048382	86	16.9991	1158	0.01	0.21	21046529	21048382	8.84253	842	21047027	21048245	8.15661	101
3L_1	16404537	16406868	47	16.9956	1506	0	0.11	16404537	16406868	11.0635	1015	16405681	16405828	5.93208	59
2R_21	20835489	20837803	13	16.9834	1130	0	0.03	20835489	20837803	11.8127	933	20835714	20835858	5.17069	98
3L_1	4061435	4064380	8	16.9743	877	0	0.02	4061435	4064380	13.2668	1586	4062872	4063111	3.70755	38
2L_1	7403569	7406974	3	16.9651	1994	0	0.01	7403569	7406974	13.4356	1810	7405872	7406003	3.52954	59
3_scaffold2	438750	440436	52	16.9542	580	0	0.13	438750	440436	11.0221	722	438788	438981	5.93208	61
3L_1	23651528	23653059	103	16.908	1079	0.01	0.25	23651528	23653059	10.2344	831	23652534	23652671	6.67359	60
2L_1	18240711	18243326	8	16.842	685	0	0.02	18240711	18243326	12.7426	1234	18241419	18241557	4.0994	61
3L_1	23204048	23205731	19	16.799	741	0	0.05	23204048	23205731	11.6084	779	23205152	23205294	5.19057	131
2L_1	11555499	11558511	8	16.7836	2032	0	0.02	11555499	11558511	12.6538	1458	11558174	11558302	4.12983	63
3R_28	14842431	14844027	23	16.7812	1117	0	0.06	14842431	14844027	11.5907	877	14843286	14843421	5.19057	60
3L_1	12306096	12308968	70	16.7558	2227	0	0.17	12306096	12308968	10.8237	1455	12308548	12308693	5.93208	121
X_1	2723256	2725530	9	16.7504	1869	0	0.02	2723256	2725530	12.3014	1200	2725261	2725411	4.44906	90
3R_28	8015945	8018311	9	16.7304	2139	0	0.02	8015945	8018311	12.2984	946	8017989	8018166	4.43202	123
3R_28	20243687	20245274	100	16.6799	580	0.01	0.24	20243687	20245274	10.0063	756	20244305	20244450	6.67359	70
2R_21	9253323	9254860	97	16.6675	590	0.01	0.23	9253323	9254860	9.28083	689	9253514	9253702	7.3867	85
2R_21	5257113	5259301	93	16.6148	399	0.01	0.22	5257121	5259301	9.9412	1023	5257113	5257257	6.67359	132
3R_28	12356452	12358237	96	16.597	771	0.01	0.23	12356452	12358237	9.92343	805	12356782	12357089	6.67359	240
2L_1	687196	688407	27	16.5322	582	0	0.07	687196	688407	6.92952	624	687717	687846	9.60271	64
2L_1	7419696	7422852	8	16.5078	1766	0	0.02	7419696	7422852	12.5028	1233	7420589	7420819	4.005	35
2L_1	5244430	5246363	8	16.4896	1497	0	0.02	5244430	5246363	12.0852	908	5245689	5245833	4.4044	73
3_scaffold2	1513791	1516700	45	16.4783	869	0	0.11	1513791	1516700	10.569	1460	1514056	1514193	5.90936	115
3L_1	11961187	11963060	8	16.4709	1437	0	0.02	11961187	11963060	12.7634	990	11962356	11962491	3.70755	62
2L_1	2432739	2434401	13	16.4652	985	0	0.03	2432739	2434401	11.2945	765	2433184	2433478	5.17069	77
3R_28	20893271	20896972	9	16.4422	1177	0	0.02	20893271	20896972	12.0378	1399	20893471	20893616	4.4044	51
2L_1	6924319	6926449	20	16.4318	1569	0	0.05	6924319	6926449	11.2412	933	6925681	6925811	5.19057	59
3L_1	9622510	9625394	3	16.43	1687	0	0.01	9622510	9625394	12.7367	1463	9623499	9623691	3.69335	61
3R_28	24422326	24424839	9	16.4254	1716	0	0.02	24422326	24424839	11.9934	968	24424599	24424743	4.43202	67
3R_28	6325369	6327360	8	16.4098	840	0	0.02	6325369	6327360	12.0437	1129	6326453	6326852	4.36607	310
2R_20	1107962	1109689	53	16.3915	1098	0	0.13	1107962	1109689	10.4594	863	1108622	1108764	5.93208	91
3R_28	21897116	21898332	9	16.3881	712	0	0.02	21897116	21898218	4.56934	398	21898200	21898332	11.8187	52
X_1	8075736	8078361	76	16.3541	417	0	0.18	8075736	8078361	10.0596	1305	8075960	8076097	6.29447	74
2R_21	10515343	10516480	26	16.3506	222	0	0.06	10515343	10516480	6.77553	635	10515388	10515929	9.57509	58
3R_28	9459613	9461175	41	16.3488	416	0	0.1	9459613	9461175	7.45072	634	9459795	9459928	8.89812	62
X_1	6104239	6106739	12	16.3234	2327	0	0.03	6104239	6106739	11.1849	1377	6106584	6106717	5.13846	63
3L_1	20446745	20449972	3	16.3067	1042	0	0.01	20446745	20449972	12.7545	1650	20447190	20447329	3.55225	25
3R_28	1702616	1704251	67	16.2825	915	0	0.16	1702616	1704251	8.1259	1034	1703187	1704034	8.15661	69
2R_21	20129416	20130801	73	16.2662	551	0	0.18	20129416	20130801	10.0715	671	20129680	20129808	6.19475	62
3R_28	21498855	21501062	10	16.2648	217	0	0.03	21498855	21501062	11.8157	859	21498955	21499083	4.44906	63
2R_21	16964176	16966985	77	16.2647	1570	0	0.19	16964176	16966985	9.82275	1523	16966205	16966352	6.44191	73
2L_1	3045326	3047966	9	16.2616	1346	0	0.02	3045326	3047966	11.8572	1508	3045531	3045671	4.4044	110
3R_28	27065450	27066992	55	16.2612	560	0	0.13	27065450	27066992	10.3291	775	27065884	27066089	5.93208	60
3R_28	23131752	23133528	91	16.2294	437	0.01	0.22	23131752	23133528	8.83958	916	23132277	23132494	7.38979	119
2R_21	12610017	12612538	9	16.217	1905	0	0.02	12610017	12612538	11.7831	1325	12612192	12612332	4.43388	61
3R_28	7151119	7152954	13	16.1869	850	0	0.03	7151119	7152954	11.0162	1065	7152053	7152181	5.17069	72
2R_21	15477401	15478180	69	16.1743	328	0	0.17	15477401	15478180	8.0489	385	15477458	15477773	8.12537	61
2L_1	18894853	18896990	7	16.1688	760	0	0.02	18894853	18896990	12.4613	971	18896125	18896262	3.70755	60
3R_28	23614021	23616026	64	16.1664	1305	0	0.16	23614021	23616026	10.2344	1005	23614770	23614954	5.93208	109
2R_21	11840000	11841533	83	16.1628	911	0.01	0.2	11840000	11841533	9.51476	798	11840658	11840918	6.64803	180
3R_28	9148401	9150087	54	16.1605	1174	0	0.13	9148401	9150087	10.2285	876	9149202	9149337	5.93208	62
2L_1	2258462	2260579	14	16.1543	748	0	0.04	2258462	2260579	10.9836	999	2259691	2259822	5.17069	56
2R_21	10163920	10165483	61	16.1309	1080	0	0.15	10163920	10165449	10.1988	796	10165347	10165483	5.93208	66
2R_20	1110980	1112439	65	16.118	471	0	0.16	1110980	1112439	7.99264	755	1111515	1111727	8.12537	133
2R_21	11824323	11826431	11	16.1069	832	0	0.03	11824323	11826431	11.4219	1077	11825643	11825934	4.68503	96
3L_1	10939040	10941147	23	16.106	1509	0	0.06	10939040	10941147	10.9155	1203	10940951	10941090	5.19057	108
2L_1	6324141	6326568	18	16.1001	1482	0	0.04	6324141	6326568	10.9095	1202	6325717	6325898	5.19057	69
3R_28	8543954	8545211	81	16.0888	679	0	0.2	8543954	8545211	9.44074	670	8544237	8544371	6.64803	90
3L_1	13564274	13565390	10	16.0778	376	0	0.03	13564274	13565222	4.97504	546	13564554	13565390	11.1028	81
2R_21	19273522	19276196	3	16.0747	2267	0	0.01	19273522	19276169	12.3813	1367	19276065	19276196	3.69335	58
3R_28	24773809	24775981	10	16.0723	715	0	0.02	24773809	24775981	11.6232	1061	24774300	24774508	4.44906	114
3R_28	2139874	2141576	25	16.0587	265	0	0.06	2139874	2141576	10.8681	951	2139943	2140095	5.19057	104
3R_28	25851070	25852950	72	16.0353	1258	0	0.17	25851070	25852950	9.84051	897	25852305	25852449	6.19475	59
2R_21	14749576	14752129	12	16.0278	1700	0	0.03	14749576	14752129	11.0547	1052	14751990	14752124	4.97315	64
3R_28	8540580	8542858	9	16.0256	2006	0	0.02	8540580	8542858	11.5936	1062	8542542	8542672	4.43202	57
2L_1	1710090	1710506	3	16.0254	180	0	0.01	1710090	1710506	1.93671	215	1710187	1710335	14.0887	48
2L_1	14079265	14081579	76	16.0006	1080	0	0.18	14079265	14081579	9.60656	1202	14079364	14079653	6.39405	12
2L_1	13498511	13500306	50	15.9799	1343	0	0.12	13498511	13500306	7.72019	734	13499700	13499829	8.25967	65
2R_21	9049185	9050937	17	15.8988	664	0	0.04	9049185	9050937	10.7082	995	9050128	9050410	5.19057	175
2L_1	11092031	11093824	53	15.8975	1459	0	0.13	11092031	11093824	7.74093	760	11093563	11093709	8.15661	81
X_1	21103237	21103826	3	15.8921	334	0	0.01	21103237	21103826	1.80345	204	21103623	21103768	14.0887	78
3R_28	16863966	16866549	3	15.8921	1348	0	0.01	16863966	16866549	12.3399	1146	16864733	16864866	3.55225	29
3R_28	9123941	9127088	16	15.8899	2387	0	0.04	9123941	9127088	10.6993	1421	9126806	9126993	5.19057	116
2L_1	11731730	11732805	36	15.8839	214	0	0.09	11731730	11732805	6.98579	499	11731849	11731987	8.89812	66
X_1	11994910	11996975	10	15.8591	632	0	0.03	11994910	11996975	11.41	1219	11995850	11995981	4.44906	62
3L_1	1920541	1923416	13	15.8549	2374	0	0.03	1920541	1923416	10.6993	1213	1923008	1923143	5.1556	63
2R_21	21427360	21428011	8	15.8547	329	0	0.02	21427360	21428011	2.64151	420	21427544	21427674	13.2132	54
3L_1	7333281	7335157	89	15.8523	1072	0.01	0.21	7333281	7335157	8.74778	988	7334598	7334729	7.1045	67
3L_1	9422834	9423561	8	15.8262	191	0	0.02	9422834	9423561	3.43811	454	9422834	9423440	12.3881	59
X_1	15591867	15595233	8	15.7987	2072	0	0.02	15591867	15595233	12.0911	1955	15593703	15593834	3.70755	63
3R_28	17618233	17620769	3	15.7935	1825	0	0.01	17618233	17620769	12.1474	1331	17619520	17619661	3.64609	56
3R_28	12056315	12058100	3	15.7578	1394	0	0.01	12056315	12058100	12.0645	867	12057524	12057700	3.69335	29
3R_28	15786642	15788820	54	15.6926	636	0	0.13	15786642	15788820	9.76056	1288	15787600	15787950	5.93208	17
2R_21	20236252	20238773	12	15.6864	1620	0	0.03	20236252	20238773	11.0014	929	20237331	20237461	4.68503	61
3R_28	27502841	27504884	8	15.6668	365	0	0.02	27502841	27504884	11.4041	1053	27502902	27503052	4.2627	131
2L_1	4893918	4895593	85	15.6509	979	0.01	0.21	4893918	4895593	8.54641	705	4894430	4894561	7.1045	63
2L_1	13074112	13076474	10	15.6459	1894	0	0.02	13074112	13076474	11.1968	1101	13075866	13076009	4.44906	28
3_scaffold1	205923	207595	9	15.6436	841	0	0.02	205923	207595	11.2116	916	207280	207418	4.43202	62
2R_21	10104478	10106924	12	15.6301	1301	0	0.03	10104478	10106924	10.9451	1300	10106671	10106841	4.68503	92
3L_1	3995996	3997028	15	15.6097	437	0	0.04	3995996	3997028	5.97005	518	3996260	3996471	9.63963	112
3L_1	5938400	5939306	11	15.6062	649	0	0.03	5938400	5939306	5.06388	435	5938978	5939108	10.5423	49
3R_28	27656230	27658515	9	15.5992	1749	0	0.02	27656230	27658504	11.1672	1022	27658373	27658515	4.43202	76
3L_1	1947736	1950400	12	15.589	1349	0	0.03	1947736	1950400	10.7378	1390	1948388	1948520	4.85119	122
3L_1	9598261	9600252	59	15.589	1011	0	0.14	9598261	9600252	9.65691	937	9599911	9600052	5.93208	47
3R_28	2225796	2227555	11	15.5842	378	0	0.03	2225796	2227555	5.20306	809	2225884	2226498	10.3811	65
2R_20	855807	857616	11	15.5807	896	0	0.03	855807	857616	11.1317	850	855969	856102	4.44906	99
2R_21	14069817	14071721	28	15.5702	850	0	0.07	14069817	14071721	10.2995	981	14070825	14070954	5.27066	67
3R_28	25080305	25082569	75	15.4965	746	0	0.18	25080305	25082569	8.88993	849	25080704	25081001	6.6066	83
3R_28	10386665	10388554	62	15.4913	1123	0	0.15	10386665	10388554	9.55919	862	10388092	10388223	5.93208	91
3L_1	2726291	2727958	74	15.4758	1184	0	0.18	2726291	2727958	8.86919	840	2727153	2727288	6.6066	58
3L_1	7178589	7181209	15	15.4643	2054	0	0.04	7178589	7181209	10.2936	1321	7180135	7180606	5.17069	252
2L_1	11154256	11157042	10	15.4623	227	0	0.03	11154256	11157042	11.0132	1207	11154350	11154491	4.44906	69
3R_28	160468	162330	51	15.4617	1110	0	0.12	160468	162330	9.52958	762	161348	161493	5.93208	78
3R_28	6562235	6563826	8	15.4235	332	0	0.02	6562235	6563826	11.3241	701	6562508	6562641	4.0994	40
2L_1	7929424	7931186	60	15.4232	1130	0	0.15	7929424	7931186	9.49108	906	7930932	7931064	5.93208	65
2R_21	7920278	7922359	12	15.416	496	0	0.03	7920278	7922359	10.5216	1206	7920848	7921274	4.89442	160
2L_1	17518291	17520309	8	15.4058	1002	0	0.02	17518291	17520309	11.3064	930	17519669	17519803	4.0994	18
3R_28	27681277	27683124	11	15.3675	850	0	0.03	27681277	27683124	10.9184	751	27681366	27681500	4.44906	56
3L_1	22464557	22467104	84	15.3592	2082	0.01	0.2	22464557	22467104	8.68559	1138	22466493	22466626	6.67359	59
X_1	15443587	15444084	3	15.3579	290	0	0.01	15443770	15444084	2.01075	148	15443587	15443908	13.3472	250
3L_1	2864913	2868135	8	15.3449	2312	0	0.02	2864913	2868135	11.4574	1734	2867847	2868002	3.88749	23
2L_1	8095701	8098047	8	15.3415	2087	0	0.02	8095701	8098047	11.1435	1106	8097710	8097845	4.19796	96
2R_21	12298485	12300117	14	15.3192	537	0	0.03	12298485	12300117	10.1485	854	12299249	12299378	5.17069	86
3R_28	11937004	11939463	3	15.3166	398	0	0.01	11937004	11939463	11.6232	1444	11937458	11937588	3.69335	87
3L_1	4880772	4881881	11	15.294	704	0	0.03	4880772	4881881	4.91286	598	4881184	4881327	10.3811	79
2R_21	9583211	9584454	69	15.2597	774	0	0.17	9583211	9584454	7.84458	573	9583953	9584255	7.4151	181
3R_28	14752466	14754305	13	15.2323	732	0	0.03	14752466	14754305	10.1278	980	14753687	14753815	5.10453	52
3R_28	5370557	5373306	8	15.2307	760	0	0.02	5370557	5373306	11.0487	1295	5370729	5370870	4.18197	59
3R_28	16070046	16070958	9	15.1963	135	0	0.02	16070046	16070958	4.11626	474	16070078	16070253	11.0801	58
2R_21	12593463	12595618	62	15.1862	1126	0	0.15	12593463	12595618	9.25416	1097	12594075	12594229	5.93208	94
3R_28	10344198	10347016	8	15.1709	767	0	0.02	10344198	10347016	11.4633	1409	10344288	10344418	3.70755	55
2R_21	1800974	1802712	8	15.159	781	0	0.02	1800974	1802712	11.4515	788	1801069	1801205	3.70755	77
3R_28	6256288	6258753	72	15.1454	268	0	0.17	6256288	6258753	8.5168	1402	6256501	6256684	6.62863	87
2R_21	14821705	14824106	8	15.1244	951	0	0.02	14821705	14824106	11.025	1025	14822078	14822374	4.0994	14
2R_21	17486695	17489546	3	15.1133	1357	0	0.01	17486695	17489546	11.5995	1462	17486731	17486863	3.51377	26
X_1	9066995	9067323	3	15.1025	112	0	0.01	9066995	9067260	1.80641	147	9067011	9067323	13.2961	62
3R_28	4628749	4630590	79	15.1015	956	0	0.19	4628749	4630590	8.42795	756	4629075	4629203	6.67359	61
2R_21	21219669	21222078	14	15.0882	727	0	0.03	21219669	21222078	9.91751	1248	21220312	21220440	5.17069	60
2R_21	13184587	13186355	11	15.0862	1326	0	0.03	13184587	13186355	10.6371	987	13185723	13185859	4.44906	63
3R_28	25665181	25665981	9	15.0405	600	0	0.02	25665181	25665981	3.58914	372	25665731	25665867	11.4513	53
2L_1	5339602	5342606	9	15.0297	929	0	0.02	5339602	5342606	10.6253	1745	5340982	5341127	4.4044	36
3R_28	5475701	5477324	74	15.002	877	0	0.18	5475701	5477324	8.35392	820	5476095	5476237	6.64803	37
3R_28	25706225	25708423	67	14.993	1319	0	0.16	25706225	25708423	8.61452	1109	25707960	25708105	6.37848	73
2L_1	10240384	10241684	10	14.9914	549	0	0.03	10240384	10241684	10.5424	646	10240574	10240709	4.44906	59
3L_1	16325748	16327303	68	14.9724	272	0	0.17	16325748	16327303	8.36576	866	16325959	16326112	6.6066	53
2L_1	14209084	14211567	49	14.971	1443	0	0.12	14209084	14211567	9.06168	1284	14209704	14209850	5.90936	93
Contig5	317288	318980	11	14.9648	473	0	0.03	317288	318980	10.5157	613	317381	317524	4.44906	87
3R_28	3143953	3145339	10	14.9499	788	0	0.03	3143953	3145339	10.5009	774	3144830	3144961	4.44906	61
3R_28	18911286	18914178	59	14.9464	1336	0	0.14	18911295	18914178	9.0143	1302	18911286	18911422	5.93208	63
tig00057289	16000	16788	9	14.9428	480	0	0.02	16192	16788	3.82012	292	16000	16424	11.1227	325
2R_21	15701096	15702575	11	14.9292	1165	0	0.03	15701096	15702478	10.4802	527	15702425	15702575	4.44906	84
2L_1	6369719	6371322	66	14.9161	391	0	0.16	6369719	6371322	8.3095	749	6369826	6370076	6.6066	63
2L_1	12918379	12919683	17	14.9083	630	0	0.04	12918379	12919683	9.72502	807	12919323	12919452	5.18332	62
3L_1	12507499	12508965	58	14.8984	783	0	0.14	12507499	12508965	7.48329	732	12507750	12507915	7.4151	92
2L_1	17691854	17693790	25	14.8978	1033	0	0.06	17691854	17693737	9.70724	943	17693640	17693790	5.19057	62
3R_28	16506589	16508399	8	14.8925	630	0	0.02	16506589	16508399	11.185	989	16507062	16507207	3.70755	22
3R_28	7853835	7856172	30	14.8623	1852	0	0.07	7853835	7856172	9.67172	1123	7855548	7855679	5.19057	61
2L_1	14669236	14670920	11	14.8463	1321	0	0.03	14669236	14670920	10.3972	854	14670594	14670877	4.44906	228
Contig11	310783	313706	3	14.8422	1547	0	0.01	310783	313706	11.1346	1916	313145	313292	3.70755	58
2L_2	1545207	1546987	61	14.8417	712	0	0.15	1545210	1546987	7.50105	735	1545207	1545358	7.34066	85
2L_1	8533562	8534869	68	14.8391	973	0	0.16	8533562	8534869	8.19105	688	8534304	8534735	6.64803	352
2L_1	19430259	19432766	14	14.8332	1957	0	0.03	19430259	19432766	9.67763	1289	19431729	19432014	5.1556	207
X_1	17087569	17090472	8	14.8007	2652	0	0.02	17087569	17090472	11.0932	1259	17090085	17090219	3.70755	98
2R_21	20675530	20677591	63	14.7805	1066	0	0.15	20675530	20677591	8.84846	1106	20676712	20676848	5.93208	55
3R_28	15395306	15398034	29	14.7557	879	0	0.07	15395306	15398034	9.5651	1751	15396445	15396773	5.19057	42
2L_1	20129465	20131564	9	14.7044	1330	0	0.02	20129465	20131564	10.4002	1139	20130206	20130432	4.30424	61
X_1	13033557	13034064	3	14.6737	319	0	0.01	13033557	13034048	2.0907	221	13033603	13034064	12.583	65
3R_28	5230253	5231538	12	14.666	803	0	0.03	5230253	5231538	5.12311	560	5230888	5231030	9.54286	59
2R_21	11774060	11776024	8	14.6556	1117	0	0.02	11774060	11775923	10.9481	1051	11775886	11776024	3.70755	53
3R_28	21947382	21948832	18	14.6446	1149	0	0.05	21947382	21948832	5.78053	757	21948426	21948571	8.86404	59
3R_28	13630559	13631353	8	14.6402	278	0	0.02	13630619	13631353	2.69185	433	13630559	13630861	11.9483	148
3R_28	1398700	1400841	42	14.5996	510	0	0.1	1398700	1400841	8.72706	847	1398737	1398883	5.87253	61
2R_21	15028855	15031546	3	14.5951	1429	0	0.01	15028855	15031546	11.0813	1267	15029303	15029439	3.51377	40
3R_28	21056477	21057914	71	14.5922	738	0	0.17	21056477	21057914	7.9186	736	21057570	21057732	6.67359	76
3_scaffold1	695393	697276	22	14.5898	783	0	0.05	695393	697276	9.39927	1053	696622	696967	5.19057	57
2L_1	19803514	19805048	55	14.5762	653	0	0.13	19803514	19805048	8.64414	831	19803630	19803760	5.93208	102
X_1	9236157	9238448	3	14.5733	1621	0	0.01	9236157	9238448	10.8799	1269	9238083	9238311	3.69335	89
3R_28	24283851	24284537	12	14.5452	179	0	0.03	24283911	24284537	4.94247	317	24283851	24283991	9.60271	61
2R_21	7302393	7303297	11	14.5274	394	0	0.03	7302558	7303297	4.92469	430	7302393	7302573	9.60271	63
X_7	420324	423348	9	14.5174	831	0	0.02	420324	423348	10.113	1199	421815	422011	4.4044	5
2R_21	6267656	6270288	16	14.4752	1179	0	0.04	6267656	6270288	9.3045	1387	6267865	6267994	5.17069	63
3L_1	6349377	6351286	12	14.4636	569	0	0.03	6349377	6351286	9.7339	835	6350266	6350395	4.72969	24
3R_28	6032308	6033694	3	14.4318	426	0	0.01	6032308	6033694	10.7615	624	6032667	6032806	3.67033	32
2R_21	19105677	19107676	19	14.421	1560	0	0.05	19105677	19107659	9.23047	924	19107545	19107676	5.19057	81
X_1	10293827	10294031	3	14.4045	89	0	0.01	10293856	10294031	1.32668	85	10293827	10293960	13.0778	65
2L_1	1641827	1643388	19	14.3974	246	0	0.05	1641827	1643388	9.20679	914	1641908	1642043	5.19057	93
3L_1	4419799	4421098	9	14.3821	961	0	0.02	4419799	4421097	9.95009	586	4420819	4421098	4.43202	71
2R_21	11055109	11057506	3	14.3726	1436	0	0.01	11055109	11057506	10.7023	1168	11057168	11057305	3.67033	29
2L_1	8180273	8182291	3	14.3629	1346	0	0.01	8180273	8182291	10.7526	1213	8182014	8182144	3.61033	21
3L_1	8749819	8751080	54	14.355	879	0	0.13	8749819	8751060	7.06278	636	8750938	8751080	7.29218	57
3L_1	9310320	9310706	8	14.3333	163	0	0.02	9310320	9310706	2.58821	198	9310387	9310535	11.7451	62
3L_1	9419645	9421485	3	14.3286	464	0	0.01	9419645	9421485	10.8148	877	9419707	9419839	3.51377	64
3R_28	13133932	13135381	65	14.3168	492	0	0.16	13133932	13135381	7.6432	736	13134610	13134802	6.67359	88
2R_21	19995948	19998452	10	14.2814	1755	0	0.02	19995948	19998452	9.8494	1081	19997704	19997842	4.43202	59
3L_1	13509561	13511893	26	14.2789	1417	0	0.06	13509561	13511893	9.08834	1042	13510283	13510412	5.19057	75
2R_21	12952848	12954579	10	14.237	1387	0	0.02	12952848	12954579	9.80497	864	12954067	12954256	4.43202	66
X_1	8252078	8254711	10	14.2311	866	0	0.02	8252078	8254711	9.79905	1165	8253099	8253240	4.43202	63
3R_28	24101133	24103070	37	14.2026	447	0	0.09	24101133	24103070	8.5553	856	24101216	24101360	5.64726	59
2R_21	9811620	9814020	62	14.1983	1515	0	0.15	9811620	9814020	7.52475	1304	9813348	9813547	6.67359	72
3R_28	11860356	11861721	10	14.16	984	0	0.02	11860356	11861721	9.72798	722	11861549	11861682	4.43202	67
3R_28	12342709	12345136	26	14.1456	1198	0	0.06	12342709	12345136	8.95506	1164	12342894	12343043	5.19057	89
3L_1	8981478	8983848	3	14.1449	1736	0	0.01	8981478	8983848	10.5927	1172	8983588	8983719	3.55225	26
2R_21	13285477	13286642	46	14.1314	438	0	0.11	13285477	13286642	6.71631	626	13286032	13286164	7.4151	61
X_1	16685122	16687455	10	14.1178	708	0	0.03	16685122	16687455	9.66876	1284	16686232	16686380	4.44906	65
2L_1	10757081	10758002	8	14.1047	508	0	0.02	10757081	10758002	2.98206	533	10757499	10757638	11.1227	66
2R_21	5077237	5078487	58	14.075	794	0	0.14	5077237	5078487	7.42702	795	5078239	5078486	6.64803	169
3R_28	22866190	22867709	9	14.0652	828	0	0.02	22866190	22867709	9.63322	665	22866796	22867057	4.43202	48
2R_21	8382573	8383450	10	14.0562	379	0	0.03	8382573	8383450	4.49234	427	8382627	8383369	9.56383	60
3R_28	17752344	17754094	13	14.0556	1305	0	0.03	17752344	17754094	9.0824	955	17753351	17753490	4.97315	47
2R_21	19861760	19863909	3	14.0544	222	0	0.01	19861760	19863909	10.3469	1137	19861766	19861896	3.70755	59
2L_1	2838992	2840883	8	14.0456	728	0	0.02	2839104	2840883	10.338	763	2838992	2839202	3.70755	16
2L_1	14412659	14414590	56	14.0453	1365	0	0.13	14412659	14414590	7.11905	1009	14413683	14413828	6.92623	66
2R_21	14188702	14190955	8	14.0288	1065	0	0.02	14188702	14190955	9.92935	847	14190385	14190518	4.0994	58
3L_1	3459201	3460721	24	14.0213	785	0	0.06	3459201	3460721	8.8307	745	3459396	3459540	5.19057	62
2L_1	957708	959526	52	14.0047	741	0	0.13	957708	959526	8.0726	1007	958867	959113	5.93208	57
2R_18	687690	688574	59	14.0029	181	0	0.14	687690	688574	7.3293	474	687779	687920	6.67359	56
2R_21	20046167	20047389	57	13.9674	1078	0	0.14	20046167	20047389	7.29377	653	20047186	20047319	6.67359	85
2R_21	11227073	11228371	9	13.9665	755	0	0.02	11227073	11228371	9.56214	504	11227427	11227557	4.4044	94
3L_1	4300473	4301529	14	13.9516	466	0	0.03	4300473	4301529	8.91361	460	4300547	4300688	5.03798	102
3R_28	11448693	11449669	10	13.9513	468	0	0.03	11448693	11449669	4.3117	513	11448770	11448920	9.63963	59
Y_Contig26	102187	102354	3	13.9383	65	0	0.01	102187	102338	1.3326	62	102193	102354	12.6057	63
3R_28	22584084	22585508	58	13.9172	636	0	0.14	22584084	22585508	7.90973	898	22585008	22585228	6.0075	157
X_1	2046368	2047893	57	13.9066	464	0	0.14	2046368	2047893	7.23157	653	2047032	2047186	6.675	75
3L_1	3674637	3675388	25	13.897	514	0	0.06	3674637	3675388	5.77164	364	3675069	3675208	8.12537	63
2R_21	2349216	2350493	40	13.892	388	0	0.1	2349216	2350493	8.06075	793	2349591	2349738	5.83124	63
3R_28	25794884	25796438	56	13.8892	327	0	0.14	25794884	25796438	7.9571	750	25795270	25795417	5.93208	54
3R_28	4682239	4683639	42	13.8678	661	0	0.1	4682239	4683639	6.45274	852	4682294	4682433	7.4151	60
2R_16	249060	250344	41	13.8622	724	0	0.1	249060	250344	7.98968	713	250063	250207	5.87253	52
3R_1	2308	3218	44	13.8513	178	0	0.11	2308	3218	6.46458	437	2342	2969	7.3867	41
3L_1	22407414	22409567	10	13.8491	1178	0	0.03	22407414	22409567	9.41703	1100	22409011	22409143	4.43202	58
2R_21	9839438	9841314	9	13.8426	915	0	0.02	9839438	9841314	9.57992	833	9840922	9841145	4.2627	125
3R_28	20334348	20335216	19	13.8363	417	0	0.05	20334348	20335216	8.65302	443	20334803	20335037	5.18332	146
2R_21	16779343	16780741	57	13.8193	899	0	0.14	16779343	16780741	7.1457	657	16780419	16780617	6.67359	127
3L_1	2822288	2824034	3	13.8172	721	0	0.01	2822288	2824034	10.2877	911	2822881	2823022	3.52954	46
2R_21	15741195	15743120	9	13.8011	1408	0	0.02	15741195	15743120	9.53845	870	15742269	15742402	4.2627	57
3R_28	13180524	13182345	10	13.7918	1415	0	0.03	13180524	13182345	9.343	879	13182056	13182199	4.44876	57
2L_2	1689547	1690528	7	13.7833	572	0	0.02	1689550	1690495	2.17066	237	1689547	1690528	11.6126	81
3L_1	7000721	7002308	20	13.7459	452	0	0.05	7000721	7002308	8.55529	747	7000733	7000866	5.19057	85
2R_21	19338084	19340485	33	13.743	998	0	0.08	19338084	19340485	8.47238	1259	19339675	19339839	5.27066	88
2L_1	1890557	1892549	8	13.7333	760	0	0.02	1890557	1892549	9.85235	1055	1891002	1891139	3.88095	58
3_scaffold1	2176746	2178767	3	13.7145	393	0	0.01	2176746	2178767	10.0212	931	2176833	2177133	3.69335	36
3R_28	17817508	17818922	34	13.688	803	0	0.08	17817508	17818922	8.34799	759	17817865	17817994	5.34	62
2R_21	1670655	1672317	21	13.6659	927	0	0.05	1670655	1672317	8.47533	1006	1671989	1672122	5.19057	60
2R_21	18879636	18881619	25	13.66	960	0	0.06	18879636	18881619	8.46941	1086	18880937	18881072	5.19057	59
3R_28	14623009	14624291	9	13.6586	645	0	0.02	14623009	14624291	9.55919	617	14623870	14624112	4.0994	67
X_1	2633012	2634934	38	13.6525	541	0	0.09	2633012	2634934	7.96894	883	2633090	2633352	5.6836	185
Y_scaffold4	1336448	1337887	3	13.6386	870	0	0.01	1336448	1337887	10.1248	826	1337199	1337339	3.51377	54
2L_1	1549288	1551040	53	13.6357	1409	0	0.13	1549288	1551040	6.96209	736	1550559	1550720	6.67359	82
2R_21	14554035	14555479	10	13.6351	723	0	0.03	14554035	14555479	9.18605	810	14554684	14554935	4.44906	77
2R_21	754111	756498	9	13.6349	1705	0	0.02	754111	756498	9.53548	1145	756123	756262	4.0994	81
2R_21	17985765	17987014	9	13.6094	626	0	0.02	17985765	17987014	9.38743	504	17986600	17986737	4.22195	124
2R_21	4244021	4245337	11	13.6037	684	0	0.03	4244021	4245337	4.70556	812	4244205	4244364	8.89812	82
3R_28	14305565	14307319	40	13.5984	810	0	0.1	14305565	14307319	7.76462	940	14306881	14307067	5.83375	72
3L_1	1910891	1912323	52	13.5913	289	0	0.13	1910891	1912323	6.91767	738	1910988	1911159	6.67359	104
3L_1	18897726	18899468	3	13.5658	1128	0	0.01	18897726	18899468	9.85828	962	18898843	18899085	3.70755	25
2R_21	16316978	16318657	19	13.5594	1503	0	0.05	16316978	16318657	8.38649	794	16318370	16318610	5.17286	202
2R_21	16410749	16412242	50	13.5305	263	0	0.12	16410749	16412242	6.85549	805	16410850	16411017	6.675	76
X_1	5080443	5082471	8	13.5303	832	0	0.02	5080443	5082471	9.82275	1078	5081248	5081379	3.70755	37
3R_28	21054873	21056047	9	13.5269	502	0	0.02	21055089	21056047	3.16567	444	21054873	21055866	10.3613	59
3R_28	1843102	1844889	19	13.5246	585	0	0.05	1843102	1844889	8.35393	1077	1843763	1843891	5.17069	52
3R_28	24092025	24093513	33	13.5208	1108	0	0.08	24092025	24093513	8.33023	805	24092944	24093078	5.19057	55
X_1	5656435	5658543	10	13.5167	1801	0	0.03	5656435	5658543	9.0676	1040	5657845	5658195	4.44906	267
X_1	14299912	14301523	19	13.5098	292	0	0.05	14299912	14301523	8.33911	757	14299997	14300132	5.17069	62
3R_28	23060841	23062251	16	13.5039	436	0	0.04	23060841	23062251	8.33319	724	23060915	23061153	5.17069	43
2R_20	445608	447119	10	13.49	792	0	0.03	445608	447119	9.04095	780	446726	446988	4.44906	181
3L_1	12385411	12386745	18	13.4854	706	0	0.04	12385411	12386745	5.36001	672	12386532	12386674	8.12537	56
2L_1	10131730	10133223	39	13.4844	656	0	0.09	10131769	10133223	7.66985	729	10131730	10131888	5.81455	79
2L_1	8463965	8465576	48	13.4835	277	0	0.12	8463965	8465576	7.5514	715	8464154	8464382	5.93208	166
2L_1	8088647	8090718	51	13.4728	1087	0	0.12	8088647	8090718	6.79922	1099	8089631	8089795	6.67359	69
3R_28	1681329	1682191	41	13.4476	496	0	0.1	1681329	1682191	7.57509	448	1681984	1682124	5.87253	60
Contig86	13571	14521	46	13.444	748	0	0.11	13571	14521	6.50012	528	14150	14451	6.94388	148
2L_1	11428429	11430485	34	13.4202	1484	0	0.08	11428429	11430485	8.14959	919	11429825	11429953	5.27066	57
3R_28	8045658	8047666	15	13.4189	1608	0	0.04	8045658	8047666	5.26228	1079	8047070	8047351	8.15661	225
3L_1	15242267	15243523	12	13.4102	781	0	0.03	15242267	15243406	4.60783	575	15242462	15243523	8.80233	95
3R_28	24854600	24856082	50	13.4017	1014	0	0.12	24854600	24856082	6.72815	727	24855803	24855968	6.67359	107
3R_28	23439976	23441872	40	13.394	1433	0	0.1	23439976	23441872	7.56029	871	23441270	23441415	5.83375	93
3R_1	21124	21825	9	13.3933	505	0	0.02	21124	21615	3.58321	368	21449	21825	9.81007	187
Y_scaffold4	79237	80328	35	13.3855	485	0	0.08	79237	80328	8.00278	514	79629	79777	5.38272	64
3L_1	5638146	5640233	10	13.3834	893	0	0.03	5638242	5640233	8.93435	860	5638146	5638386	4.44906	48
2R_21	10340852	10342521	10	13.3693	737	0	0.02	10340852	10342521	8.93731	927	10341293	10341422	4.43202	101
3L_1	4255916	4258548	3	13.3602	1505	0	0.01	4255916	4258548	9.84643	1115	4257900	4258036	3.51377	52
2L_1	757713	760956	3	13.3467	1619	0	0.01	757713	760956	9.63914	1252	760094	760336	3.70755	35
2R_21	18888359	18889734	25	13.3313	466	0	0.06	18888359	18889734	8.14071	734	18888454	18888593	5.19057	63
3R_28	3138967	3141162	32	13.3313	803	0	0.08	3138967	3141162	8.14071	1115	3140061	3140203	5.19057	81
3L_1	4887379	4889189	14	13.3255	1215	0	0.04	4887379	4889189	8.27101	716	4888225	4888361	5.05446	63
3L_1	4913525	4915031	12	13.3242	222	0	0.03	4913525	4915031	8.87512	693	4913592	4913720	4.44906	73
2L_1	12161637	12162543	14	13.3182	470	0	0.04	12161637	12162543	5.16161	458	12161836	12161978	8.15661	74
2R_21	8589825	8590517	14	13.3101	371	0	0.03	8589825	8590517	5.11127	363	8590172	8590374	8.1988	146
3_scaffold2	1152760	1154139	13	13.3053	687	0	0.03	1152760	1154139	8.48718	651	1153764	1153911	4.81814	68
3L_1	16286719	16287801	17	13.2959	868	0	0.04	16286719	16287801	5.17049	553	16287562	16287710	8.12537	79
3R_28	13723633	13724455	9	13.2939	433	0	0.02	13723633	13724455	3.65428	419	13723771	13723921	9.63963	59
3L_1	7317779	7319070	45	13.286	982	0	0.11	7317779	7319070	7.37668	756	7318619	7318785	5.90936	75
3L_1	3139061	3139267	3	13.2829	89	0	0.01	3139061	3139267	1.20526	78	3139101	3139255	12.0777	60
2R_21	3389778	3390683	10	13.28	433	0	0.02	3389778	3390683	3.92377	343	3389946	3390145	9.35625	70
3L_4	986631	987584	16	13.2751	418	0	0.04	986631	987584	5.14976	472	986675	986816	8.12537	68
3R_28	13389342	13390383	49	13.2685	616	0	0.12	13389342	13390383	6.59489	461	13389689	13389824	6.67359	66
Y_Contig70	12787	13474	31	13.2608	387	0	0.08	12787	13474	5.84567	299	12986	13333	7.4151	276
3L_1	15514421	15515822	24	13.2572	695	0	0.06	15514421	15515822	8.06667	655	15515162	15515293	5.19057	59
2R_21	15660474	15661598	38	13.256	786	0	0.09	15660474	15661598	6.05889	552	15660942	15661209	7.19712	187
3R_28	4640820	4642333	9	13.2558	504	0	0.02	4640820	4642333	8.85143	717	4640980	4641210	4.4044	40
X_1	18682122	18684377	20	13.2433	807	0	0.05	18682122	18684377	8.07259	1236	18683495	18683630	5.17069	89
2L_1	350918	352245	49	13.2122	425	0	0.12	350918	352245	6.53862	622	351129	351269	6.67359	62
3_scaffold1	223814	225596	3	13.2112	798	0	0.01	223814	225596	9.62434	854	224049	224254	3.58687	52
X_1	7885228	7887163	3	13.1927	1366	0	0.01	7885228	7887163	9.48516	918	7886182	7886330	3.70755	21
2R_21	4060654	4062433	16	13.1874	893	0	0.04	4060654	4062433	8.0489	884	4060829	4061005	5.13846	63
3L_1	16079961	16080780	8	13.1766	518	0	0.02	16079961	16080780	2.7955	566	16080366	16080534	10.3811	66
X_10	28837	30480	27	13.1743	1260	0	0.07	28837	30480	7.98376	765	29903	30209	5.19057	242
3R_28	5813069	5814884	29	13.1506	1183	0	0.07	5813069	5814884	7.96006	924	5814102	5814233	5.19057	57
3L_1	23932374	23933251	46	13.134	626	0	0.11	23932374	23933251	7.20196	501	23932947	23933133	5.93208	96
2L_1	7984070	7985361	48	13.1334	604	0	0.12	7984070	7985361	6.48533	624	7984120	7984258	6.64803	61
3R_28	12325493	12326655	10	13.1328	421	0	0.03	12325493	12326655	4.23471	624	12325887	12326270	8.89812	132
3R_28	26469624	26471458	10	13.1324	828	0	0.03	26469624	26471458	8.7004	910	26469624	26469898	4.43202	52
2R_21	15219691	15221212	47	13.1145	557	0	0.11	15219691	15221212	6.4409	679	15220080	15220253	6.67359	85
3L_1	2246104	2246916	50	13.1044	388	0	0.12	2246104	2246916	7.17235	399	2246293	2246461	5.93208	60
2R_20	173563	173978	8	13.0967	194	0	0.02	173563	173978	2.71554	199	173687	173832	10.3811	66
3L_1	1918447	1920274	47	13.0948	1353	0	0.11	1918447	1920274	6.44682	661	1919942	1920074	6.64803	72
2R_21	13884889	13886133	43	13.0817	489	0	0.1	13884889	13886133	7.17235	639	13885442	13885654	5.90936	132
3L_1	18694556	18695992	41	13.0745	681	0	0.1	18694556	18695992	7.20196	500	18694975	18695144	5.87253	65
X_1	6261272	6262677	46	13.0701	1288	0	0.11	6261272	6262652	6.39648	710	6262541	6262677	6.67359	59
3L_1	5003721	5005172	26	13.0653	327	0	0.06	5003721	5005172	5.65022	745	5003760	5003892	7.4151	104
Contig5	301518	302879	3	13.0393	928	0	0.01	301518	302879	9.34596	649	302301	302594	3.69335	48
3L_1	10486925	10487438	9	13.0372	133	0	0.02	10486925	10487438	3.49437	261	10486974	10487120	9.54286	62
X_1	20173089	20175844	16	13.0334	1323	0	0.04	20173089	20175844	7.89491	1461	20175155	20175293	5.13846	123
2R_21	16451549	16453276	19	13.033	229	0	0.05	16451549	16453276	7.86234	929	16451554	16451694	5.17069	97
3R_28	19757170	19757461	3	13.0315	112	0	0.01	19757170	19757461	1.66427	124	19757203	19757334	11.3672	67
3L_1	7278253	7280164	12	13.031	837	0	0.03	7278253	7280164	8.58195	920	7279562	7279693	4.44906	63
3R_28	18940658	18942160	44	13.0079	656	0	0.11	18940658	18942160	6.33429	758	18941574	18941830	6.67359	209
3R_28	15233332	15234469	30	13.0044	812	0	0.07	15233332	15234469	5.61765	520	15234087	15234225	7.3867	63
3R_28	26721548	26723791	32	12.9848	1701	0	0.08	26721548	26723791	7.79422	847	26722994	26723202	5.19057	137
3R_28	9020118	9022116	3	12.9795	1187	0	0.01	9020118	9022116	9.27193	1006	9020666	9020798	3.70755	77
3R_28	5295062	5296614	46	12.9735	683	0	0.11	5295062	5296614	6.36687	610	5295925	5296077	6.6066	96
3R_28	12728179	12729213	9	12.971	386	0	0.02	12728179	12729213	3.60099	625	12728523	12728694	9.37005	61
2R_21	12749308	12750286	10	12.967	626	0	0.03	12749308	12750286	4.06888	446	12749775	12749918	8.89812	59
3L_1	3290517	3291565	21	12.9531	399	0	0.05	3290517	3291565	7.78239	518	3291011	3291145	5.17069	55
2L_1	2996593	2998937	10	12.9459	580	0	0.03	2996593	2998937	8.51383	866	2997171	2997463	4.43202	59
3R_28	16402776	16404694	11	12.9451	1232	0	0.03	16402776	16404694	8.49606	922	16404226	16404447	4.44906	153
3R_28	3176463	3177382	13	12.9303	502	0	0.03	3176463	3177382	4.77367	439	3176727	3176861	8.15661	59
2R_21	9054592	9056451	21	12.9205	1326	0	0.05	9054592	9056451	7.74982	901	9055656	9055784	5.17069	63
2R_21	11492328	11493861	9	12.9014	1290	0	0.02	11492328	11493861	8.54048	749	11493558	11493692	4.36091	67
2R_21	12311074	12312879	9	12.8948	703	0	0.02	12311074	12312879	8.50496	791	12311991	12312275	4.38981	273
2L_1	4256153	4257200	28	12.8859	698	0	0.07	4256153	4257200	5.4992	514	4257034	4257169	7.3867	61
2R_21	16568278	16570236	9	12.8687	851	0	0.02	16568278	16570236	8.73889	970	16569323	16569792	4.12983	82
3R_28	18179205	18181337	3	12.8587	1050	0	0.01	18179205	18181337	9.16533	971	18179409	18179566	3.69335	22
2R_21	11364035	11365232	13	12.8415	524	0	0.03	11364035	11365232	8.39242	588	11364841	11364973	4.44906	64
2R_21	14478792	14479866	25	12.8397	236	0	0.06	14478792	14479866	7.64912	526	14478878	14479018	5.19057	67
2R_21	10098848	10100381	40	12.8376	662	0	0.1	10098848	10100381	6.96506	697	10099383	10099571	5.87253	102
3L_1	10411576	10412989	48	12.8349	282	0	0.12	10411576	10412989	6.90287	797	10411650	10412003	5.93208	227
3R_28	1961750	1963197	22	12.8278	358	0	0.05	1961750	1963197	7.63728	869	1962099	1962448	5.19057	5
3R_28	9394626	9396203	17	12.8257	924	0	0.04	9394626	9396203	7.65504	681	9395465	9395746	5.17069	225
3L_1	3645585	3646956	43	12.8241	909	0	0.1	3645585	3646956	6.91472	657	3646701	3646834	5.90936	59
Contig11	268149	268834	9	12.8217	347	0	0.02	268149	268834	3.21897	297	268231	268373	9.60271	73
X_1	5987283	5989319	10	12.8155	1682	0	0.03	5987283	5989319	8.38353	873	5988858	5989082	4.43202	65
3L_1	7597321	7598259	43	12.8135	798	0	0.1	7597321	7598259	6.20695	389	7598062	7598206	6.6066	83
3L_1	17386515	17388197	31	12.8131	343	0	0.08	17386515	17388197	7.62248	817	17386915	17387056	5.19057	83
3R_28	19647986	19650251	9	12.8059	621	0	0.02	19647986	19650251	8.41611	1113	19648900	19649032	4.38981	66
3R_1	22120	22766	10	12.8029	370	0	0.03	22120	22750	4.01852	289	22527	22766	8.78443	154
2R_21	11537446	11538621	23	12.7958	438	0	0.06	11537446	11538621	5.38074	434	11537801	11538335	7.4151	266
2L_1	695833	696728	8	12.7855	371	0	0.02	695833	696728	2.46087	266	696249	696394	10.3246	60
3L_1	21081494	21083583	10	12.7711	995	0	0.03	21081494	21083583	8.33912	942	21081544	21081677	4.43202	58
3R_28	26312448	26313786	3	12.7639	763	0	0.01	26312448	26313786	9.07058	695	26313351	26313561	3.69335	73
2R_21	13734350	13736645	8	12.7633	626	0	0.02	13734350	13736645	9.05577	1233	13735269	13735405	3.70755	45
3L_1	15576611	15578493	20	12.7606	862	0	0.05	15576625	15578493	7.58989	874	15576611	15576746	5.17069	63
2L_1	2493129	2494962	8	12.7556	771	0	0.02	2493129	2494962	9.0291	998	2494345	2494527	3.7265	34
2R_21	3500801	3502716	9	12.7554	966	0	0.02	3500801	3502716	8.65598	1096	3501657	3501896	4.0994	173
3L_1	20487417	20488964	21	12.7517	644	0	0.05	20487417	20488964	7.58102	917	20487818	20487950	5.17069	82
3L_1	11047997	11049907	3	12.7426	1645	0	0.01	11047997	11049907	9.03503	863	11049584	11049714	3.70755	36
3L_1	20974247	20975545	13	12.728	976	0	0.03	20974247	20975545	8.04298	585	20975113	20975253	4.68503	61
3R_28	10656893	10658885	3	12.7083	1080	0	0.01	10656893	10658885	9.03799	958	10657272	10657482	3.67033	88
3R_28	3846288	3847588	49	12.7046	585	0	0.12	3846288	3847588	6.77256	731	3847086	3847218	5.93208	70
3L_1	9242669	9244097	9	12.702	739	0	0.02	9242669	9244097	8.29765	705	9242907	9243038	4.4044	58
2L_1	19490372	19491994	43	12.6933	177	0	0.11	19490372	19491994	6.25138	753	19490394	19490564	6.44191	122
2L_1	10015104	10017321	13	12.6836	263	0	0.03	10015104	10017321	7.99856	834	10015392	10015521	4.68503	57
3R_28	13963165	13964083	13	12.6829	277	0	0.03	13963165	13964083	4.5575	436	13963357	13963524	8.12537	134
3R_28	21793657	21795317	19	12.6777	1228	0	0.05	21793657	21795317	7.50698	832	21794571	21794709	5.17069	80
3L_1	5588216	5589950	28	12.6679	569	0	0.07	5588216	5589950	7.47737	740	5589111	5589268	5.19057	22
2L_1	7174696	7176056	13	12.653	169	0	0.03	7174773	7176056	4.57822	545	7174696	7174833	8.07473	60
3R_28	10829072	10829970	21	12.6507	401	0	0.05	10829072	10829970	5.23564	362	10829605	10829827	7.4151	45
3R_28	23934195	23936532	12	12.6372	1478	0	0.03	23934195	23936532	8.18809	938	23935796	23935944	4.44906	122
3R_28	25406806	25408202	48	12.6336	236	0	0.12	25406853	25408202	6.70149	677	25406806	25407065	5.93208	190
3L_1	8296086	8297682	37	12.6255	858	0	0.09	8296086	8297682	7.11905	911	8296734	8296880	5.50644	83
3L_1	9427430	9428812	12	12.6223	415	0	0.03	9427430	9428812	8.17328	627	9427645	9427799	4.44906	103
3R_28	9641956	9643769	3	12.6123	842	0	0.01	9641956	9643769	8.90473	1015	9642623	9642841	3.70755	43
Y_Contig26	110272	110624	8	12.6081	235	0	0.02	110272	110624	2.22692	224	110275	110608	10.3811	243
2R_21	18668213	18669802	9	12.6047	1085	0	0.02	18668213	18669802	8.59971	697	18669118	18669258	4.005	119
2R_21	7646064	7648325	3	12.604	1312	0	0.01	7646064	7648325	8.91065	1425	7648025	7648153	3.69335	63
3R_28	7032493	7033286	8	12.595	324	0	0.02	7032493	7033286	2.95541	229	7032601	7032953	9.63963	311
3R_28	21839945	21840990	9	12.5702	419	0	0.02	21839945	21840990	8.22363	455	21839960	21840104	4.3466	114
2L_2	121758	122576	8	12.5684	543	0	0.02	121758	122576	2.92876	402	122379	122521	9.63963	64
3L_1	11183965	11185624	10	12.5421	759	0	0.02	11184099	11185624	8.13775	726	11183965	11184195	4.4044	212
3L_1	2207409	2208864	24	12.5288	770	0	0.06	2207409	2208864	7.33819	738	2208060	2208193	5.19057	91
2R_21	16106464	16107789	38	12.5249	594	0	0.09	16106474	16107789	6.71038	632	16106464	16106605	5.81455	60
2R_19	78014	80009	11	12.5157	921	0	0.03	78014	80009	8.06667	1007	79406	79535	4.44906	64
3L_1	21322773	21325223	15	12.5125	1304	0	0.04	21322773	21325223	7.58694	1209	21323260	21323391	4.92561	79
2L_1	3076002	3078230	3	12.5116	998	0	0.01	3076002	3078230	8.80403	1087	3077693	3077822	3.70755	58
2R_21	4079094	4080492	28	12.508	902	0	0.07	4079094	4080492	7.31745	596	4080326	4080470	5.19057	58
3R_28	14463941	14464804	37	12.5015	660	0	0.09	14463941	14464804	5.82791	408	14464474	14464728	6.67359	180
3R_28	16640792	16641923	14	12.4882	410	0	0.03	16640792	16641923	4.72628	666	16641109	16641237	7.7619	64
3L_1	17140228	17140637	7	12.4778	143	0	0.02	17140228	17140637	2.09662	224	17140230	17140369	10.3811	61
3R_28	26356883	26359074	36	12.466	871	0	0.09	26356883	26359074	5.79237	1253	26357254	26357399	6.67359	108
3R_28	17628555	17629872	43	12.4639	1120	0	0.11	17628555	17629872	6.26914	762	17629697	17629827	6.19475	64
3R_28	7332435	7334340	3	12.4618	1011	0	0.01	7332435	7334340	8.83958	909	7334061	7334278	3.62217	30
3R_28	9491516	9493021	9	12.4537	956	0	0.02	9491516	9493021	8.19105	740	9492070	9492202	4.2627	121
3R_28	19891659	19892307	9	12.4369	289	0	0.02	19891659	19892269	3.53879	276	19891812	19892307	8.89812	46
3R_28	20188617	20190170	38	12.4334	805	0	0.09	20188617	20190062	5.7598	728	20189823	20190170	6.67359	72
3R_28	8167830	8170193	9	12.4207	1177	0	0.02	8167830	8170193	8.32134	1097	8169207	8169355	4.0994	103
3L_1	20606857	20607573	10	12.4191	121	0	0.02	20606857	20607573	3.52102	392	20606860	20606992	8.89812	66
3R_28	24242549	24243957	22	12.4179	833	0	0.06	24242549	24243957	7.23454	752	24242887	24243034	5.18332	134
3L_1	16221485	16223324	3	12.4168	177	0	0.01	16221485	16223324	8.70928	827	16221595	16221771	3.70755	63
2L_1	786188	788059	10	12.4158	204	0	0.03	786188	788059	7.98376	912	786266	786396	4.43202	76
3R_28	7208747	7209841	36	12.4156	707	0	0.09	7208747	7209841	5.74203	608	7209224	7209357	6.67359	60
3R_28	7428750	7430750	3	12.405	1046	0	0.01	7428750	7430624	8.69743	919	7430622	7430750	3.70755	27
3_scaffold1	57219	58857	18	12.3756	686	0	0.04	57219	58857	7.20493	727	58127	58351	5.17069	124
3R_28	18739660	18741305	3	12.3652	941	0	0.01	18739660	18741305	8.85142	815	18740440	18740690	3.51377	146
3L_1	183314	185723	3	12.3622	243	0	0.01	183314	185723	8.84846	1158	183541	183671	3.51377	65
2R_21	18966531	18968113	11	12.3584	341	0	0.03	18966531	18968113	7.92452	850	18966801	18966949	4.43388	99
X_1	13527568	13528749	40	12.3562	813	0	0.1	13527568	13528749	6.44682	594	13528395	13528686	5.90936	54
2L_1	8994430	8995747	25	12.3511	877	0	0.06	8994430	8995747	7.1605	625	8995012	8995228	5.19057	149
3R_28	17002604	17004514	44	12.3345	1240	0	0.11	17002604	17004514	6.40241	853	17003345	17003484	5.93208	94
3L_1	13809832	13810397	8	12.3301	313	0	0.02	13809832	13810397	2.72739	231	13810167	13810316	9.60271	60
3L_1	19917454	19918934	21	12.3282	764	0	0.05	19917454	19918934	7.15755	686	19917721	19917851	5.17069	57
2R_21	10678982	10679780	10	12.3258	319	0	0.02	10678982	10679780	3.4618	319	10679044	10679188	8.86404	53
3L_1	3243338	3243740	3	12.3238	138	0	0.01	3243356	3243740	1.94263	173	3243338	3243506	10.3811	85
3R_28	18891701	18892700	36	12.317	212	0	0.09	18891701	18892700	6.63339	499	18891883	18892100	5.6836	52
3R_28	11624299	11625407	3	12.3132	461	0	0.01	11624299	11625407	8.60563	626	11624334	11624464	3.70755	46
2R_21	18396104	18397115	16	12.3131	517	0	0.04	18396104	18397115	4.89804	601	18396395	18396538	7.4151	60
3R_28	25441355	25442576	9	12.3125	1023	0	0.02	25441355	25442576	3.41442	689	25442238	25442469	8.89812	125
2R_21	4123838	4124957	37	12.3071	617	0	0.09	4123838	4124957	5.65911	600	4124719	4124864	6.64803	80
2R_21	19679791	19681799	10	12.2993	1328	0	0.02	19679791	19681799	7.89491	1124	19680721	19680911	4.4044	60
2R_21	18774537	18776273	10	12.2934	825	0	0.02	18774537	18776273	7.889	881	18774586	18774905	4.4044	203
2R_21	17446013	17447884	3	12.2925	490	0	0.01	17446013	17447884	8.58491	870	17446233	17446361	3.70755	29
2R_21	17992111	17994009	10	12.2877	387	0	0.02	17992111	17994009	7.89788	1047	17992414	17992557	4.38981	100
2R_21	9503484	9505188	34	12.2823	719	0	0.08	9503484	9505188	5.60876	1037	9504206	9504342	6.67359	60
3L_1	1597617	1599570	13	12.2821	1386	0	0.03	1597617	1599570	7.64321	1017	1599101	1599357	4.63889	36
2L_1	1332207	1333306	14	12.2749	585	0	0.03	1332207	1333306	7.5899	377	1332651	1332876	4.68503	111
2R_21	10256323	10258058	22	12.2623	1138	0	0.05	10256323	10258058	7.08943	916	10257342	10257598	5.17286	60
3R_28	14879156	14880167	11	12.2521	565	0	0.03	14879156	14880167	4.09552	542	14879959	14880099	8.15661	91
2R_21	4624574	4626202	9	12.234	768	0	0.02	4624574	4626202	7.99856	821	4625276	4625408	4.23545	89
3L_1	1513785	1515315	11	12.2311	440	0	0.03	1513785	1515315	7.79719	767	1514358	1514490	4.43388	63
3R_28	5774860	5775790	38	12.2231	161	0	0.09	5774860	5775790	5.63838	515	5774942	5775073	6.58471	69
2R_21	7160775	7162080	14	12.2067	336	0	0.04	7160775	7162080	7.38853	680	7161084	7161220	4.81814	32
2L_1	19130144	19131918	17	12.1983	1097	0	0.04	19130144	19131918	7.05982	1170	19130834	19131085	5.13846	154
3L_1	10125890	10127284	42	12.1983	454	0	0.1	10125890	10127284	6.26618	775	10126280	10126411	5.93208	58
3L_1	20121214	20123525	3	12.1953	1535	0	0.01	20121214	20123525	8.50199	803	20122501	20122634	3.69335	63
2R_16	210869	211969	17	12.1864	711	0	0.04	210869	211969	7.04797	520	211265	211563	5.13846	215
3R_28	13366108	13366663	11	12.1751	229	0	0.03	13366108	13366663	4.01853	268	13366146	13366328	8.15661	79
2L_1	12777819	12779077	26	12.1704	436	0	0.06	12777819	12779077	6.97986	596	12778112	12778247	5.19057	125
3L_10	560266	561191	23	12.1675	407	0	0.06	560266	561191	6.9769	404	560469	560598	5.19057	58
2L_1	11706870	11707849	39	12.1654	639	0	0.09	11706870	11707849	6.29284	491	11707557	11707699	5.87253	86
2R_21	5534530	5535433	41	12.1479	459	0	0.1	5534530	5535433	6.21583	442	5534793	5534935	5.93208	60
3R_28	7822656	7823958	15	12.1386	535	0	0.04	7822656	7823958	7.32041	834	7823142	7823428	4.81814	75
3L_1	23807805	23809529	3	12.1385	1347	0	0.01	23807805	23809529	8.43092	679	23809244	23809376	3.70755	118
3R_28	22620345	22621901	21	12.1298	761	0	0.05	22620345	22621901	6.95913	892	22621444	22621651	5.17069	71
2R_21	8857610	8858958	11	12.1278	636	0	0.03	8857610	8858958	7.67874	558	8858430	8858564	4.44906	32
2L_1	15572705	15573849	33	12.1254	576	0	0.08	15572705	15573849	5.45181	606	15573499	15573642	6.67359	80
3L_1	6635190	6637017	3	12.1187	987	0	0.01	6635190	6637017	8.01929	969	6635549	6635690	4.0994	58
3R_28	9022434	9023762	43	12.1124	215	0	0.1	9022434	9023762	6.1803	697	9022562	9022695	5.93208	96
2L_1	5439934	5441697	3	12.1059	611	0	0.01	5439934	5441697	8.39834	887	5440920	5441056	3.70755	57
3R_28	7195289	7196110	11	12.0995	407	0	0.03	7195289	7196110	3.97411	301	7195831	7195959	8.12537	52
3L_1	12454756	12455407	11	12.0981	365	0	0.03	12454756	12455407	3.94153	359	12455172	12455308	8.15661	61
X_7	117016	117833	33	12.0821	610	0	0.08	117016	117833	5.43404	369	117550	117742	6.64803	81
2L_1	15165338	15168280	13	12.0804	1643	0	0.03	15165338	15168280	7.63135	1730	15167792	15167936	4.44906	74
X_1	17675576	17677709	3	12.0502	1497	0	0.01	17675576	17677709	8.35688	1101	17676962	17677093	3.69335	35
3R_28	16401365	16402520	12	12.0449	529	0	0.03	16401365	16402520	7.59581	606	16402113	16402254	4.44906	75
3R_28	19349950	19351146	35	12.0268	470	0	0.09	19349950	19351146	6.34318	664	19350541	19350871	5.6836	54
3L_1	14629789	14630262	10	12.0034	342	0	0.03	14629789	14630262	3.84678	269	14630095	14630223	8.15661	65
3R_28	21957852	21959243	14	11.9988	858	0	0.03	21957852	21959243	7.32633	737	21958356	21958490	4.6725	41
3L_1	21768743	21769444	13	11.9985	406	0	0.03	21768743	21769444	4.42719	339	21769017	21769166	7.57136	59
3R_28	23779223	23779965	8	11.9978	376	0	0.02	23779223	23779965	2.45495	518	23779392	23779696	9.54286	66
3R_28	27264039	27264772	8	11.9925	377	0	0.02	27264039	27264772	2.3898	397	27264342	27264480	9.60271	54
3L_1	14924443	14925351	15	11.9916	421	0	0.04	14924443	14925351	4.60488	385	14925001	14925171	7.3867	76
3R_28	21509082	21510569	35	11.9902	880	0	0.09	21509082	21510569	6.41424	588	21510329	21510462	5.57596	63
3R_28	17808827	17809585	31	11.9714	436	0	0.07	17808827	17809585	5.29783	413	17809350	17809479	6.67359	63
X_1	16529565	16531165	3	11.9673	858	0	0.01	16529565	16531165	8.27396	781	16529809	16529949	3.69335	62
3L_1	13079006	13079588	14	11.9489	370	0	0.03	13079006	13079588	4.5338	281	13079312	13079466	7.4151	71
3L_1	19547249	19548685	11	11.9479	214	0	0.03	19547249	19548685	7.51586	744	19547334	19547484	4.43202	48
3L_1	1190081	1191714	12	11.9412	819	0	0.03	1190081	1191714	7.49217	958	1190919	1191074	4.44906	86
2R_21	13377188	13378586	35	11.9409	243	0	0.08	13377188	13378586	6.2573	791	13377369	13377517	5.6836	66
2L_1	14152212	14153544	27	11.9388	353	0	0.07	14152212	14153544	5.26525	699	14152556	14152718	6.67359	104
3R_28	20222627	20223738	39	11.9317	894	0	0.1	20222627	20223729	5.99966	468	20223593	20223738	5.93208	90
2L_1	7364610	7365950	35	11.9293	599	0	0.09	7364696	7365950	5.48735	529	7364610	7364775	6.44191	74
3L_1	6933279	6934043	11	11.9229	346	0	0.03	6933279	6934043	3.76681	376	6933743	6933917	8.15607	78
3R_4	968	1291	10	11.9175	80	0	0.03	973	1291	3.76089	118	968	1265	8.15661	86
2R_21	10485313	10487070	9	11.9033	821	0	0.02	10485313	10487070	7.7735	735	10486057	10486186	4.12983	57
X_1	16740401	16741754	39	11.8992	651	0	0.1	16740401	16741754	5.96709	655	16740948	16741098	5.93208	80
3L_1	19153674	19155293	3	11.8927	1047	0	0.01	19153674	19155293	8.18512	785	19154962	19155090	3.70755	62
2R_21	16573610	16574155	9	11.8846	293	0	0.02	16573610	16574155	3.02056	284	16573833	16573982	8.86404	80
3R_28	27696017	27697401	37	11.8811	326	0	0.09	27696017	27697401	6.00855	806	27696158	27696432	5.87253	150
2L_1	8262982	8265083	15	11.872	1148	0	0.04	8262982	8265083	7.0539	1191	8264699	8264827	4.81814	90
2L_1	18421351	18423214	13	11.8465	905	0	0.03	18421351	18423214	7.39741	955	18422648	18422784	4.44906	70
3R_28	24236146	24237392	30	11.8328	822	0	0.07	24236146	24237392	6.64227	642	24236994	24237124	5.19057	98
3_scaffold2	510726	511538	31	11.8274	489	0	0.08	510726	511538	5.22083	486	511159	511292	6.6066	60
3L_1	11050933	11052360	31	11.8274	708	0	0.07	11050933	11052360	5.17938	577	11051342	11051474	6.64803	74
3R_28	23659162	23660490	3	11.8226	694	0	0.01	23659162	23660490	8.16439	720	23660179	23660329	3.65817	74
3R_28	15636984	15637511	9	11.818	234	0	0.02	15636984	15637511	2.91987	271	15637061	15637270	8.89812	120
2R_21	7506477	7507608	36	11.8145	300	0	0.09	7506477	7507608	5.95821	558	7506563	7506811	5.85628	57
3L_1	21706222	21707835	3	11.8137	951	0	0.01	21706222	21707835	7.71428	735	21706774	21706907	4.0994	63
2L_1	10712426	10713415	38	11.8113	425	0	0.09	10712426	10713415	5.90193	466	10712500	10712662	5.90936	100
2L_1	11199138	11200087	3	11.8038	323	0	0.01	11199138	11200087	8.09629	474	11199496	11199624	3.70755	50
3L_1	9073876	9075495	20	11.7982	775	0	0.05	9073876	9075495	6.62747	698	9074213	9074341	5.17069	56
3L_1	5847363	5848462	14	11.7902	594	0	0.03	5847363	5848462	4.4035	585	5848166	5848376	7.3867	84
3L_1	20182472	20183813	3	11.7607	682	0	0.01	20182472	20183813	8.19697	590	20183236	20183364	3.56371	35
2R_21	7948187	7949733	21	11.7419	184	0	0.05	7948187	7949733	6.57119	835	7948210	7948346	5.17069	76
3R_28	12529510	12530717	39	11.7393	476	0	0.1	12529510	12530717	5.80717	692	12530169	12530303	5.93208	94
3L_1	13444954	13446629	3	11.7363	884	0	0.01	13444954	13446629	8.04298	1095	13446076	13446306	3.69335	33
X_1	21736567	21738395	3	11.7239	1322	0	0.01	21736567	21738395	8.01633	1047	21737606	21737771	3.70755	22
3R_28	6953725	6954714	27	11.7088	495	0	0.07	6953725	6954714	5.05796	528	6954368	6954500	6.65081	73
X_1	18524708	18526145	28	11.7025	942	0	0.07	18524708	18526075	6.51197	685	18526005	18526145	5.19057	59
X_1	19532804	19533929	23	11.6901	847	0	0.06	19532804	19533929	5.0165	514	19533516	19533661	6.67359	90
3R_28	7129892	7130557	9	11.6813	401	0	0.02	7129892	7130557	2.87249	288	7130214	7130513	8.8088	192
X_1	15105835	15107190	28	11.6586	739	0	0.07	15105835	15107190	5.05203	657	15106072	15106204	6.6066	61
X_1	12623938	12624996	10	11.6451	574	0	0.03	12623938	12624996	3.48845	509	12624194	12624326	8.15661	55
3_scaffold1	1807311	1807948	37	11.6386	292	0	0.09	1807311	1807948	5.70649	342	1807493	1807638	5.93208	61
2R_21	3350360	3351175	12	11.635	395	0	0.03	3350360	3351175	4.2199	462	3350781	3350916	7.4151	61
2L_1	9379114	9380836	12	11.6333	797	0	0.03	9379114	9380836	7.1842	1087	9379657	9379875	4.44906	63
3R_28	16453846	16454943	32	11.6256	858	0	0.08	16453846	16454943	6.43498	638	16454607	16454736	5.19057	75
3L_1	7717553	7718782	10	11.6239	524	0	0.02	7717553	7718782	7.3056	635	7718304	7718432	4.31827	59
Contig92	4906	5278	33	11.6113	151	0	0.08	4906	5278	5.93356	170	4910	5054	5.67779	88
X_1	14795903	14797120	3	11.5936	526	0	0.01	14795903	14797120	7.88604	669	14795921	14796060	3.70755	58
2R_21	8971929	8973163	34	11.5936	481	0	0.08	8971929	8973163	6.08553	665	8972572	8972702	5.50802	62
3L_1	17946018	17946777	38	11.5912	326	0	0.09	17946018	17946777	5.65911	365	17946077	17946229	5.93208	80
3L_1	23804670	23805687	22	11.5879	681	0	0.05	23804670	23805687	6.41722	448	23805530	23805668	5.17069	61
2R_21	6650965	6651729	13	11.5851	367	0	0.03	6650965	6651729	4.2199	381	6651075	6651226	7.36515	63
3R_28	20598473	20599764	10	11.5622	503	0	0.03	20598473	20599764	7.17236	596	20598593	20598726	4.38981	95
2R_21	16538793	16539826	23	11.5539	698	0	0.06	16538793	16539826	4.88028	430	16539448	16539582	6.67359	70
X_1	9003953	9005459	27	11.5486	758	0	0.07	9003953	9005459	6.35799	717	9005209	9005356	5.19057	58
2L_1	13389331	13390414	27	11.5461	540	0	0.07	13389331	13390414	4.93951	534	13389692	13389821	6.6066	56
X_1	9415045	9415539	7	11.5453	310	0	0.02	9415045	9415496	1.94263	205	9415411	9415539	9.60271	50
3L_1	7336127	7337492	23	11.545	1128	0	0.06	7336127	7337370	4.8714	726	7337360	7337492	6.67359	58
3R_28	2286947	2288104	11	11.5355	497	0	0.03	2286947	2288104	7.08647	397	2287586	2287736	4.44906	27
2R_21	18597746	18599005	34	11.5345	570	0	0.08	18597746	18599005	5.73907	631	18598134	18598274	5.79547	114
X_1	20353692	20354354	15	11.5169	154	0	0.04	20353692	20354354	4.48938	351	20353765	20353970	7.02754	104
2R_21	3621512	3622163	25	11.5135	478	0	0.06	3621512	3622163	4.86547	335	3621964	3622093	6.64803	71
3R_28	17972870	17974344	20	11.5109	833	0	0.05	17972870	17974344	6.34022	658	17973375	17973504	5.17069	63
2R_21	1103340	1104286	12	11.5	617	0	0.03	1103340	1104286	4.11329	417	1103848	1103978	7.3867	57
3R_28	12842408	12843919	3	11.4982	1090	0	0.01	12842408	12843919	7.20789	661	12843321	12843451	4.2903	76
3L_1	4016640	4017474	26	11.4958	595	0	0.06	4016640	4017474	4.88916	374	4017189	4017318	6.6066	99
2R_21	21330526	21331439	24	11.4896	429	0	0.06	21330526	21331439	4.83882	473	21330571	21330700	6.65081	54
3L_1	13572406	13573154	8	11.4863	322	0	0.02	13572406	13573154	2.58821	332	13572633	13573103	8.89812	68
3L_1	8946033	8947160	3	11.484	618	0	0.01	8946033	8947160	7.77646	586	8946978	8947110	3.70755	57
3R_28	6856897	6858081	25	11.4775	520	0	0.06	6856897	6858081	6.28691	583	6857484	6857833	5.19057	251
3R_28	19109898	19110942	35	11.4767	234	0	0.09	19109898	19110942	5.56731	570	19109975	19110110	5.90936	124
3_scaffold2	1414529	1416072	14	11.4694	1193	0	0.04	1414529	1416072	6.78441	792	1415559	1415706	4.68503	110
2L_1	599125	600749	35	11.4639	1257	0	0.09	599125	600749	5.53177	929	600149	600356	5.93208	115
3R_28	2765601	2766680	3	11.452	675	0	0.01	2765601	2766680	7.7587	474	2765993	2766137	3.69335	50
X_1	13176782	13177128	3	11.446	199	0	0.01	13176782	13177128	1.80641	172	13176916	13177081	9.63963	92
3R_28	1686995	1688030	3	11.4396	319	0	0.01	1686995	1688030	7.73204	480	1687047	1687276	3.70755	46
3R_28	4437744	4438836	27	11.4347	824	0	0.07	4437744	4438836	4.95728	532	4438499	4438628	6.47741	60
3R_28	20269990	20271176	12	11.4319	718	0	0.03	20269990	20271176	6.98282	617	20270653	20270837	4.44906	131
2L_1	1041196	1041960	21	11.4236	588	0	0.05	1041196	1041960	4.74998	375	1041722	1041874	6.67359	76
3R_28	9440746	9441898	33	11.4184	596	0	0.08	9440746	9441898	6.14773	631	9441454	9441834	5.27066	268
3R_28	11442265	11443507	33	11.4173	902	0	0.08	11442265	11443507	5.91082	552	11443369	11443497	5.50644	102
3_scaffold1	2799423	2800839	12	11.4171	862	0	0.03	2799423	2800839	6.96801	517	2799950	2800238	4.44906	181
2R_21	17955960	17956218	3	11.4121	115	0	0.01	17955960	17956218	1.80937	138	17956000	17956134	9.60271	52
3R_28	148233	149581	3	11.4112	609	0	0.01	148233	149581	7.73797	774	149128	149278	3.67322	43
2R_21	18512469	18513904	29	11.4005	264	0	0.07	18512568	18513904	6.20992	712	18512469	18512614	5.19057	73
2R_21	19409447	19410818	14	11.3984	686	0	0.04	19409447	19410818	6.71335	684	19410457	19410657	4.68503	108
3R_28	10214503	10215194	11	11.3944	368	0	0.03	10214503	10215194	3.82308	380	10214558	10214725	7.57136	155
X_1	6054072	6054372	3	11.3868	185	0	0.01	6054072	6054372	1.74719	166	6054203	6054353	9.63963	73
2R_21	18986783	18987652	8	11.3827	457	0	0.02	18986783	18987652	2.48456	212	18987374	18987577	8.89812	112
3R_28	22308402	22309618	34	11.3612	792	0	0.08	22308402	22309618	5.45181	506	22309185	22309453	5.90936	5
3R_28	14681207	14682532	18	11.3602	579	0	0.05	14681279	14682532	6.22176	629	14681207	14681343	5.13846	73
2L_1	13291195	13291645	8	11.3496	167	0	0.02	13291195	13291645	2.40164	239	13291214	13291368	8.94797	76
3L_1	3594040	3594979	20	11.3495	390	0	0.05	3594101	3594979	4.67595	474	3594040	3594172	6.67359	60
2L_1	15452008	15452714	7	11.3374	245	0	0.02	15452008	15452714	1.98113	361	15452047	15452202	9.35625	90
2R_21	3397605	3398919	3	11.3373	850	0	0.01	3397605	3398919	7.07462	723	3398300	3398440	4.2627	85
3L_1	10921278	10923174	3	11.3271	675	0	0.01	10921336	10923174	7.61952	756	10921278	10921413	3.70755	24
3L_1	2296017	2296975	10	11.3177	487	0	0.03	2296017	2296975	3.19232	374	2296556	2296686	8.12537	61
Contig149	67811	68075	15	11.3039	132	0	0.04	67811	68075	4.442	136	67871	68022	6.86188	69
3_scaffold1	2795521	2796594	3	11.3034	862	0	0.01	2795521	2796594	7.59582	499	2796428	2796556	3.70755	64
3L_1	19311417	19312402	13	11.2986	599	0	0.03	19311417	19312402	6.84956	391	19311907	19312035	4.44906	57
3R_28	12181511	12183015	20	11.2977	797	0	0.05	12181511	12183015	6.127	608	12182476	12182606	5.17069	42
3R_28	9253154	9254003	24	11.2968	495	0	0.06	9253154	9254003	6.10627	441	9253378	9253600	5.19057	108
2L_1	9083792	9084652	12	11.2927	188	0	0.03	9083792	9084652	3.906	426	9083932	9084095	7.3867	75
2L_1	14372181	14374054	32	11.2877	990	0	0.08	14372181	14374054	5.56731	560	14373276	14373580	5.72041	25
2R_21	15502583	15504057	32	11.2851	302	0	0.08	15502583	15504057	6.01447	788	15502805	15503032	5.27066	128
2R_21	20825633	20826909	3	11.2784	705	0	0.01	20825633	20826909	7.76462	537	20826007	20826166	3.51377	81
2L_1	7373858	7374472	8	11.2761	381	0	0.02	7373858	7374345	2.37795	207	7374334	7374472	8.89812	79
2L_1	14815113	14816307	33	11.2358	577	0	0.08	14815113	14816307	5.30374	644	14815745	14815883	5.93208	84
3R_28	21960002	21961006	12	11.2352	536	0	0.03	21960002	21961006	3.82012	615	21960712	21960869	7.4151	76
3L_1	6854592	6855391	33	11.224	451	0	0.08	6854592	6855391	5.29191	394	6855192	6855321	5.93208	62
3L_1	7034879	7035499	10	11.2226	385	0	0.03	7034879	7035499	3.1479	270	7035318	7035461	8.07473	61
X_1	8380838	8381260	8	11.2198	137	0	0.02	8380838	8381260	2.32169	217	8380839	8380972	8.89812	56
3R_28	11043595	11044749	13	11.2098	717	0	0.03	11043595	11044749	6.76073	576	11044201	11044394	4.44906	142
3R_28	23388661	23389777	29	11.208	458	0	0.07	23388661	23389777	6.01742	639	23389244	23389447	5.19057	64
3R_28	4094194	4095195	10	11.2046	625	0	0.03	4094194	4095195	6.77257	413	4094810	4094945	4.43202	60
3R_5	86317	86983	7	11.2004	208	0	0.02	86545	86830	1.88637	134	86317	86983	9.31406	38
3R_28	9150290	9151892	3	11.1908	1151	0	0.01	9150290	9151892	7.48329	801	9151174	9151309	3.70755	61
X_1	8976457	8977722	29	11.1902	568	0	0.07	8976472	8977722	5.99966	652	8976457	8976596	5.19057	71
3R_28	18313762	18315526	3	11.1803	301	0	0.01	18313762	18315526	7.50994	992	18314074	18314209	3.67033	21
2R_21	13155672	13156996	17	11.1748	643	0	0.04	13155672	13156996	4.50122	661	13155876	13156019	6.67359	83
X_1	11040895	11041101	3	11.1693	101	0	0.01	11040895	11041101	1.56655	82	11040927	11041091	9.60271	88
3R_28	6145755	6147053	12	11.1624	791	0	0.03	6145755	6147053	6.71334	620	6146278	6146406	4.44906	12
Y_Contig70	7833	8298	10	11.1619	245	0	0.03	7833	8298	3.25154	248	8019	8149	7.91035	56
2R_20	1269426	1271063	25	11.1606	1178	0	0.06	1269426	1271063	5.97004	730	1270478	1270620	5.19057	129
2R_21	21285337	21287472	3	11.1574	1052	0	0.01	21285337	21287472	6.93544	1255	21287171	21287304	4.22195	53
3R_1	18063	18637	23	11.1564	279	0	0.06	18063	18527	4.71445	237	18471	18637	6.44191	75
2L_1	15069656	15069830	3	11.1515	79	0	0.01	15069662	15069830	1.54878	86	15069656	15069809	9.60271	66
2L_1	12082406	12084285	3	11.1296	1640	0	0.01	12082406	12084285	7.03021	751	12084014	12084195	4.0994	56
2L_1	4605889	4607319	11	11.1265	725	0	0.03	4605889	4607319	6.69262	610	4606170	4606401	4.43388	63
2R_21	11243929	11245064	32	11.1203	318	0	0.08	11243929	11245064	5.18826	507	11244179	11244308	5.93208	124
Contig5	262963	264093	13	11.118	589	0	0.03	262963	264093	6.66891	442	263168	263324	4.44906	59
2L_1	16615064	16615538	10	11.1163	200	0	0.02	16615064	16615538	2.99095	247	16615158	16615295	8.12537	60
2R_21	12371795	12373298	32	11.1104	1139	0	0.08	12371795	12373298	5.83975	711	12372684	12372816	5.27066	73
3R_28	21587237	21588844	32	11.1055	1032	0	0.08	21587237	21588844	5.17345	782	21588024	21588295	5.93208	34
3L_1	11827681	11828322	9	11.0943	230	0	0.02	11827681	11828322	2.93764	269	11827808	11827973	8.15661	65
3R_28	14221431	14222706	22	11.0933	711	0	0.05	14221431	14222706	5.92266	559	14222558	14222686	5.17069	55
3R_10	28539	28998	16	11.0907	228	0	0.04	28539	28998	6.23953	233	28810	28975	4.85119	83
X_1	18396608	18398094	3	11.0902	609	0	0.01	18396608	18398094	7.38261	809	18397420	18397548	3.70755	56
X_1	19284933	19286377	14	11.0889	722	0	0.04	19284933	19286377	6.55344	645	19286107	19286239	4.53541	84
3R_28	17440223	17441807	3	11.0822	1425	0	0.01	17440223	17441807	6.98282	745	17441659	17441790	4.0994	64
3R_28	16404889	16405984	3	11.0813	884	0	0.01	16404889	16405984	7.37373	547	16405714	16405856	3.70755	62
2R_21	16805869	16806223	8	11.0806	124	0	0.02	16805869	16806223	2.1825	165	16805890	16806020	8.89812	63
2R_21	15218260	15219036	31	11.0739	498	0	0.08	15218260	15219036	5.16457	434	15218804	15218933	5.90936	93
3R_28	4321999	4323164	18	11.0693	718	0	0.04	4321999	4323164	4.42128	506	4322522	4322666	6.64803	61
3L_1	6063508	6064015	9	11.0676	249	0	0.02	6063508	6064015	2.91099	249	6063669	6063819	8.15661	89
2L_1	3456493	3457323	31	11.0643	353	0	0.08	3456493	3457323	5.38074	411	3456899	3457038	5.6836	80
3L_1	3902530	3903887	13	11.0558	692	0	0.03	3902530	3903887	6.60673	653	3903634	3903772	4.44906	30
3R_28	22422299	22422597	3	11.0517	133	0	0.01	22422299	22422597	1.75607	152	22422356	22422497	9.29566	57
2R_21	18485283	18485976	15	11.0489	315	0	0.04	18485283	18485976	4.37389	295	18485635	18485766	6.675	91
3R_28	6181155	6182568	18	11.0434	217	0	0.04	6181155	6182568	5.90489	545	6181296	6181429	5.13846	76
3L_1	7416048	7416425	8	11.0406	211	0	0.02	7416048	7416425	2.36314	203	7416173	7416329	8.6775	94
2L_1	5425423	5426564	3	11.0161	612	0	0.01	5425423	5426564	7.30857	458	5426186	5426357	3.70755	80
3R_28	1829493	1830039	8	11.0155	265	0	0.02	1829493	1830039	2.11735	334	1829623	1829774	8.89812	67
Contig5	355022	355691	30	10.9999	285	0	0.07	355022	355691	5.09053	418	355037	355167	5.90936	63
2L_1	5605500	5606228	9	10.9936	513	0	0.02	5605500	5606228	2.83696	420	5606023	5606176	8.15661	84
3L_1	10424376	10425495	15	10.9912	764	0	0.04	10424376	10425495	4.31762	445	10425086	10425222	6.67359	61
3R_28	18140460	18141928	13	10.9758	296	0	0.03	18140460	18141928	6.52678	832	18140617	18140754	4.44906	61
2L_1	2623929	2625021	3	10.9569	490	0	0.01	2623929	2625021	7.24935	583	2624624	2624916	3.70755	58
2L_2	55845	56946	16	10.9438	735	0	0.04	55845	56946	4.27024	505	56456	56629	6.67359	81
2R_21	13847133	13848673	29	10.9427	315	0	0.07	13847133	13848673	5.01058	859	13847252	13847396	5.93208	127
3R_28	17966538	17967257	29	10.9364	275	0	0.07	17966538	17967257	5.06388	322	17966769	17966972	5.87253	99
3L_1	2343275	2344461	30	10.9288	525	0	0.07	2343275	2344461	5.01946	534	2343456	2343596	5.90936	62
3R_28	9719516	9720674	30	10.9278	757	0	0.07	9719516	9720674	4.99577	574	9720016	9720148	5.93208	99
3R_28	21075190	21076861	30	10.9229	961	0	0.07	21075190	21076861	5.01354	883	21076555	21076700	5.90936	101
2R_21	16415691	16416533	3	10.9224	396	0	0.01	16415691	16416533	6.76664	400	16415855	16415993	4.15574	52
X_1	5497084	5498249	15	10.9113	414	0	0.04	5497084	5498249	4.23767	594	5497648	5497787	6.67359	60
2L_1	5758166	5759018	31	10.9109	141	0	0.08	5758189	5759018	5.40443	492	5758166	5758352	5.50644	67
X_1	10901858	10903852	3	10.9066	1023	0	0.01	10901858	10903660	7.19901	1127	10903556	10903852	3.70755	58
X_1	10002121	10002611	9	10.8998	140	0	0.02	10002121	10002611	2.82511	244	10002159	10002287	8.07473	113
3R_28	19119522	19120693	23	10.8944	321	0	0.06	19119522	19120693	4.69964	643	19119790	19119919	6.19475	59
2L_1	1258093	1259613	14	10.8929	794	0	0.03	1258093	1259613	6.44386	638	1258499	1258642	4.44906	129
3R_28	4076433	4077627	14	10.8876	995	0	0.03	4076433	4077627	4.21398	592	4077349	4077490	6.67359	84
3R_28	20672631	20674386	30	10.8852	1272	0	0.07	20672631	20674386	5.69463	897	20674184	20674312	5.19057	87
3R_28	24295696	24296836	3	10.8621	405	0	0.01	24295696	24296836	7.15458	594	24296213	24296342	3.70755	63
X_1	4961271	4962800	12	10.8544	346	0	0.03	4961271	4962800	6.40537	766	4961384	4961589	4.44906	54
3L_1	1660288	1661998	15	10.8528	357	0	0.04	1660288	1661998	6.18031	1042	1660480	1660608	4.6725	70
3R_28	26252923	26254235	11	10.8522	573	0	0.03	26252923	26254235	6.42017	522	26253100	26253369	4.43202	39
2R_21	3125861	3126875	29	10.852	495	0	0.07	3125861	3126875	4.99576	494	3126003	3126131	5.85628	61
2L_1	19693003	19694025	19	10.839	821	0	0.05	19693003	19693981	5.70056	409	19693885	19694025	5.13846	60
3R_28	6689758	6690219	8	10.8352	229	0	0.02	6689758	6690219	2.30984	219	6689869	6690074	8.5254	128
3R_28	9482886	9483866	9	10.8337	416	0	0.02	9482886	9483866	2.67705	703	9482932	9483072	8.15661	83
3L_1	9365384	9366247	29	10.8198	510	0	0.07	9365384	9366247	5.09942	338	9366073	9366205	5.72041	119
2R_21	17857802	17859640	3	10.8194	228	0	0.01	17857802	17859640	7.26711	861	17857958	17858094	3.55225	34
2R_20	857804	858800	28	10.8104	419	0	0.07	857804	858800	4.90101	464	857827	857964	5.90936	61
2R_21	19395055	19396152	18	10.8094	569	0	0.05	19395055	19396152	5.67095	578	19395231	19395394	5.13846	57
3R_28	16834481	16836704	12	10.8071	602	0	0.03	16834481	16836704	6.35799	939	16834872	16835012	4.44906	73
3_scaffold1	627154	628667	12	10.7952	974	0	0.03	627154	628667	6.34614	662	628134	628275	4.44906	120
3L_1	13745248	13746964	3	10.7851	801	0	0.01	13745248	13746964	7.07758	683	13745434	13745578	3.70755	33
2R_21	14509069	14510204	13	10.7824	644	0	0.03	14509069	14510204	4.10737	659	14509997	14510133	6.675	63
3R_28	7993665	7994947	11	10.7722	1060	0	0.03	7993665	7994947	6.34021	535	7994755	7994897	4.43202	62
3L_1	4504574	4505373	28	10.7689	221	0	0.07	4504574	4505373	4.85954	392	4504750	4504880	5.90936	71
3R_28	7119447	7120616	27	10.7679	809	0	0.07	7119447	7120616	4.83586	503	7120059	7120359	5.93208	233
3R_28	26965585	26966926	27	10.765	1014	0	0.07	26965585	26966926	4.83289	685	26966406	26966557	5.93208	115
3R_28	15245810	15246698	9	10.761	554	0	0.02	15245810	15246698	2.63559	381	15246248	15246619	8.12537	289
3Cen_50_D1686_1	3297	4179	29	10.751	490	0	0.07	3297	4179	5.24452	290	3744	3908	5.50644	60
2R_21	16322330	16323501	3	10.7476	857	0	0.01	16322330	16323501	6.6482	602	16323038	16323168	4.0994	41
2R_21	19798431	19799504	26	10.7472	839	0	0.06	19798431	19799504	4.81513	468	19799305	19799436	5.93208	61
3L_1	1615763	1616921	28	10.7469	484	0	0.07	1615763	1616921	4.87436	537	1616451	1616584	5.87253	60
3L_1	4585939	4586704	23	10.7469	445	0	0.06	4585939	4586704	5.5762	361	4586546	4586682	5.17069	69
3L_1	19484133	19485293	17	10.7432	551	0	0.04	19484133	19485293	5.68873	554	19484284	19484423	5.05446	56
2L_1	10071544	10072256	3	10.7298	315	0	0.01	10071544	10072256	6.32542	307	10071902	10072041	4.4044	80
3R_28	16911747	16912407	11	10.7259	308	0	0.03	16911747	16912407	3.31077	281	16911819	16912038	7.4151	90
2R_21	12643191	12644276	3	10.723	485	0	0.01	12643191	12644276	7.0154	510	12643369	12643498	3.70755	38
3R_28	7717498	7718127	11	10.7212	351	0	0.03	7717498	7718081	3.33447	305	7717987	7718127	7.3867	64
2R_21	19207665	19209158	14	10.7093	1227	0	0.03	19207665	19209158	6.26026	970	19208778	19208928	4.44906	64
2L_1	7711662	7712682	15	10.708	604	0	0.04	7711662	7712682	4.05999	364	7712188	7712370	6.64803	86
3L_1	11033152	11034394	29	10.7075	757	0	0.07	11033152	11034394	5.51697	667	11033542	11033686	5.19057	135
2L_1	11588512	11589388	26	10.7058	319	0	0.06	11588512	11589388	4.77367	475	11588811	11588947	5.93208	61
2R_21	3040623	3042082	3	10.6973	1083	0	0.01	3040623	3042082	6.59785	678	3041633	3041868	4.0994	38
X_1	1587565	1588536	12	10.6886	686	0	0.03	1587565	1588536	6.23953	389	1588390	1588518	4.44906	55
3R_28	10923982	10925243	3	10.6845	874	0	0.01	10923982	10925243	6.97691	513	10924765	10924965	3.70755	24
X_1	13953851	13954841	24	10.6809	366	0	0.06	13953851	13954841	5.49032	543	13954309	13954503	5.19057	87
3R_28	27685248	27686442	3	10.6785	183	0	0.01	27685248	27686442	6.97098	548	27685305	27685444	3.70755	126
3R_28	18993703	18993985	3	10.6696	100	0	0.01	18993761	18993985	1.48955	93	18993703	18993832	9.18004	49
3L_4	448489	449743	27	10.6661	498	0	0.07	448489	449743	5.47551	543	448950	449166	5.19057	115
2R_21	4545806	4546690	26	10.6653	361	0	0.06	4545806	4546690	4.75591	439	4546282	4546420	5.90936	39
3R_28	793139	794640	3	10.6647	1323	0	0.01	793139	794640	6.26026	766	794437	794573	4.4044	60
3R_28	19498526	19499709	12	10.659	389	0	0.03	19498526	19499709	6.20991	618	19498994	19499123	4.44906	62
2R_21	6590975	6592339	3	10.6558	897	0	0.01	6590975	6592339	6.25138	645	6592081	6592210	4.4044	60
3R_28	18280424	18280947	8	10.6501	257	0	0.02	18280424	18280947	2.49344	280	18280443	18280699	8.15661	216
2L_1	1122685	1123703	19	10.6397	701	0	0.05	1122685	1123599	4.44496	316	1123571	1123703	6.19475	62
2R_21	11511470	11512759	15	10.6342	681	0	0.04	11511470	11512759	6.07961	679	11512603	11512746	4.55461	28
3L_1	7516644	7517856	26	10.6335	673	0	0.06	7516644	7517856	5.44293	621	7517669	7517804	5.19057	73
3R_28	19313015	19314018	3	10.6321	256	0	0.01	19313015	19314018	6.22768	544	19313126	19313263	4.4044	63
2R_21	7262701	7264345	3	10.6282	225	0	0.01	7262701	7264345	6.92064	839	7262854	7262988	3.70755	62
3R_28	10356369	10357556	26	10.6276	800	0	0.06	10356369	10357556	5.437	544	10357046	10357273	5.19057	57
3R_28	2061978	2062609	17	10.6258	417	0	0.04	2061978	2062609	4.23175	347	2062333	2062461	6.39405	61
2R_21	6316540	6317621	24	10.6228	696	0	0.06	6316540	6317621	4.69075	604	6317443	6317583	5.93208	93
3L_1	10169149	10170406	3	10.6206	985	0	0.01	10169149	10170406	6.95025	651	10170050	10170181	3.67033	54
3R_28	24829004	24830532	3	10.6091	1120	0	0.01	24829004	24830532	7.09535	725	24829892	24830169	3.51377	55
3R_28	11328302	11329420	3	10.6088	179	0	0.01	11328302	11329420	6.34614	638	11328438	11328573	4.2627	57
3L_1	13701898	13703269	15	10.607	294	0	0.04	13701898	13703269	5.93451	776	13702165	13702309	4.6725	60
2L_1	15711999	15713015	27	10.6068	490	0	0.07	15711999	15713015	5.41628	524	15712584	15712723	5.19057	103
3R_28	17770678	17771844	24	10.6051	851	0	0.06	17770678	17771844	4.67298	558	17771457	17771784	5.93208	31
X_1	9991041	9991467	8	10.6027	240	0	0.02	9991041	9991467	2.44606	199	9991253	9991390	8.15661	69
3R_28	19235554	19237046	3	10.6015	872	0	0.01	19235554	19237046	6.89398	765	19235975	19236110	3.70755	57
2L_1	8436507	8437976	3	10.5867	239	0	0.01	8436507	8437976	6.87918	753	8436660	8436861	3.70755	21
2R_21	18359372	18360036	24	10.5843	442	0	0.06	18359372	18360036	4.65226	354	18359739	18359870	5.93208	79
2L_1	12961798	12963235	19	10.5784	234	0	0.05	12961798	12963235	5.43997	688	12961925	12962067	5.13846	117
3R_28	18214660	18215716	3	10.5767	559	0	0.01	18214660	18215716	6.44683	502	18215304	18215440	4.12983	60
3L_1	1173380	1174704	16	10.572	656	0	0.04	1173380	1174704	5.75386	700	1174364	1174524	4.81814	51
2R_21	8077481	8077974	8	10.5671	196	0	0.02	8077481	8077974	2.41053	185	8077627	8077774	8.15661	61
3L_1	4735276	4736521	3	10.5597	380	0	0.01	4735276	4736521	7.0302	578	4735360	4735488	3.52954	73
2L_1	10924691	10925986	3	10.559	827	0	0.01	10924691	10925986	6.127	680	10925552	10925763	4.43202	81
2R_21	5866425	5867644	17	10.559	752	0	0.04	5866425	5867601	5.61764	692	5867506	5867644	4.94135	52
Contig135	278972	279647	29	10.5566	382	0	0.07	278972	279647	5.28598	380	279271	279440	5.27066	85
3R_28	8535038	8537182	13	10.5494	1869	0	0.03	8535038	8537182	6.10034	995	8536988	8537131	4.44906	117
3L_1	2284659	2285251	8	10.5464	340	0	0.02	2284659	2285251	2.3898	216	2285067	2285196	8.15661	57
2R_21	3053666	3055173	20	10.5396	401	0	0.05	3053666	3055173	5.36889	804	3053863	3053992	5.17069	70
3R_28	26850615	26851708	20	10.5337	888	0	0.05	26850615	26851708	5.36298	516	26851459	26851607	5.17069	77
2L_1	16293606	16294249	13	10.5233	292	0	0.03	16293606	16294249	3.84973	334	16293694	16293822	6.67359	90
3R_28	3713575	3714387	3	10.5225	219	0	0.01	3713575	3714387	6.42313	414	3713726	3713870	4.0994	48
2L_2	332015	332723	12	10.5168	427	0	0.03	332015	332723	6.06777	386	332506	332643	4.44906	70
3R_28	16225824	16226349	8	10.5109	323	0	0.02	16225824	16226349	2.35426	300	16226048	16226183	8.15661	123
2R_21	1242511	1242918	8	10.4901	219	0	0.02	1242511	1242918	2.33353	222	1242658	1242819	8.15661	69
2R_21	3565095	3566128	24	10.4885	678	0	0.06	3565095	3565954	4.66706	382	3565826	3566128	5.82142	55
2R_21	14571761	14573923	17	10.4884	226	0	0.04	14571784	14573923	5.59396	720	14571761	14571897	4.89442	62
2R_21	1339512	1340338	26	10.4869	447	0	0.06	1339512	1340338	4.80328	430	1340137	1340269	5.6836	64
2L_1	6173170	6173585	3	10.4757	178	0	0.01	6173298	6173585	1.608	162	6173170	6173318	8.86775	66
3R_28	6522187	6523633	23	10.4718	723	0	0.06	6522187	6523633	4.53972	671	6522433	6522586	5.93208	127
2R_20	846280	846713	11	10.4665	231	0	0.03	846280	846713	3.07979	229	846426	846557	7.3867	88
3L_1	20515281	20516501	3	10.4544	558	0	0.01	20515281	20516501	6.05	566	20515760	20515969	4.4044	139
2R_21	14929256	14930497	11	10.4495	974	0	0.03	14929256	14930497	6.01743	640	14930136	14930277	4.43202	61
3R_28	3447671	3448742	25	10.4484	188	0	0.06	3447671	3448742	4.76478	545	3447686	3447826	5.6836	72
X_1	7689016	7690770	3	10.4475	763	0	0.01	7689016	7690770	6.73999	942	7690117	7690265	3.70755	59
3R_28	12520745	12522026	3	10.446	542	0	0.01	12520857	12522026	6.18326	601	12520745	12520882	4.2627	55
X_1	6442859	6443329	3	10.441	248	0	0.01	6442859	6443123	1.54285	148	6442958	6443329	8.89812	250
3R_28	12467025	12467944	23	10.4381	533	0	0.06	12467025	12467944	5.24748	411	12467440	12467582	5.19057	69
X_1	14806265	14807762	3	10.4337	318	0	0.01	14806265	14807762	6.33429	724	14806507	14806656	4.0994	88
X_1	17072706	17073020	3	10.4306	184	0	0.01	17072706	17072978	1.56655	149	17072849	17073020	8.86404	76
2R_21	5377418	5377880	9	10.4239	178	0	0.02	5377418	5377880	2.60893	202	5377487	5377655	7.81495	85
X_1	16085872	16087119	3	10.4238	513	0	0.01	16085872	16087119	6.7163	586	16085905	16086037	3.70755	66
2R_21	7548126	7549128	16	10.4211	490	0	0.04	7548126	7549128	5.7361	492	7548343	7548627	4.68503	10
3L_1	8746385	8748069	3	10.4169	1221	0	0.01	8746385	8748069	5.98485	742	8747635	8747767	4.43202	72
3R_28	3400832	3401427	22	10.4155	368	0	0.05	3400832	3401427	4.48346	350	3401073	3401214	5.93208	100
3L_1	641296	643379	15	10.4043	1478	0	0.04	641296	643379	5.95524	968	643228	643361	4.44906	115
3R_28	3042933	3043327	8	10.4013	228	0	0.02	3042933	3043327	2.24469	194	3043134	3043263	8.15661	61
3R_28	9665289	9665998	28	10.3995	295	0	0.07	9665289	9665998	5.20898	397	9665423	9665557	5.19057	55
2R_21	13988948	13990281	3	10.3977	978	0	0.01	13988948	13990281	6.18918	515	13989939	13990088	4.20854	49
2L_1	13486351	13487773	28	10.3967	739	0	0.07	13486351	13487773	5.12606	711	13486707	13486922	5.27066	135
3L_1	16418672	16419320	20	10.3918	321	0	0.05	16418672	16419320	4.45977	335	16419068	16419221	5.93208	64
3L_1	16312844	16313796	16	10.3914	291	0	0.04	16312844	16313796	5.57322	528	16312978	16313133	4.81814	121
2R_21	20226825	20228080	3	10.3852	290	0	0.01	20226825	20228080	6.28099	720	20226935	20227068	4.10425	61
3R_28	17360980	17361748	28	10.3713	521	0	0.07	17360980	17361748	5.0313	311	17361516	17361646	5.34	62
3R_28	10806686	10807041	3	10.3699	156	0	0.01	10806748	10807041	1.47178	142	10806686	10806823	8.89812	108
3R_28	23925649	23926274	22	10.3691	241	0	0.05	23925649	23926274	4.45977	225	23925807	23926025	5.90936	100
X_1	9589702	9591321	15	10.3688	740	0	0.04	9589702	9591321	5.9197	1023	9590134	9590275	4.44906	90
3L_1	17314203	17316212	3	10.3623	766	0	0.01	17314203	17316212	6.66892	1110	17315361	17315499	3.69335	103
3R_28	14743056	14743617	12	10.3545	228	0	0.03	14743056	14743617	3.68093	284	14743082	14743401	6.67359	257
3L_1	12323591	12324189	9	10.3524	318	0	0.02	12323591	12324189	2.73923	365	12323784	12323987	7.61317	79
3Cen_36_D1605_1	3928	4108	8	10.3487	78	0	0.02	3928	4093	2.02259	75	3930	4108	8.32612	79
2L_1	2123588	2124184	10	10.3468	257	0	0.02	2123588	2124184	2.93172	256	2123773	2123924	7.4151	73
3R_28	11423358	11424578	3	10.3392	525	0	0.01	11423358	11424578	6.66892	577	11423428	11423562	3.67033	74
2L_1	2837672	2838504	25	10.3374	227	0	0.06	2837672	2838504	5.1468	459	2837704	2837844	5.19057	102
2L_1	15529732	15530696	22	10.3366	510	0	0.05	15529732	15530696	4.42719	478	15529917	15530051	5.90936	58
X_1	6539144	6540454	3	10.3267	792	0	0.01	6539144	6540430	6.63339	565	6540141	6540454	3.69335	68
3R_28	7531164	7531925	15	10.3213	513	0	0.04	7531164	7531925	3.87935	384	7531576	7531722	6.44191	57
2R_21	16725849	16726849	21	10.3204	339	0	0.05	16725849	16726849	5.14976	553	16726133	16726322	5.17069	97
2R_21	16456556	16457335	21	10.3204	557	0	0.05	16456556	16457335	5.14976	337	16457018	16457159	5.17069	63
3R_28	13251429	13252787	23	10.3204	1092	0	0.06	13251429	13252787	4.52492	798	13252437	13252662	5.79547	54
3L_1	1419648	1420904	3	10.309	881	0	0.01	1419648	1420904	6.61562	675	1420568	1420711	3.69335	56
3R_28	18272679	18273693	3	10.3063	161	0	0.01	18272699	18273693	5.90193	462	18272679	18272823	4.4044	128
2R_21	4352681	4353776	22	10.304	271	0	0.05	4352681	4353776	4.39462	696	4352687	4352816	5.90936	62
3R_28	7605492	7606618	21	10.2832	569	0	0.05	7605492	7606618	4.37388	626	7606289	7606424	5.90936	52
2L_1	18088167	18089311	20	10.282	652	0	0.05	18088167	18089311	5.11126	611	18089069	18089214	5.17069	96
3L_1	4469485	4471105	3	10.2718	954	0	0.01	4469485	4471105	5.83976	621	4470787	4470917	4.43202	56
3L_1	15107012	15108667	3	10.2705	401	0	0.01	15107028	15108667	6.57712	730	15107012	15107310	3.69335	60
3L_1	2005776	2006834	22	10.2701	273	0	0.05	2005776	2006834	5.09941	635	2005783	2005927	5.17069	125
3L_1	6634104	6634521	8	10.2621	162	0	0.02	6634104	6634521	2.10551	166	6634198	6634343	8.15661	64
2R_21	15013882	15014470	8	10.2616	198	0	0.02	15013882	15014470	2.10551	192	15014004	15014170	8.15607	83
3L_1	15618232	15618805	21	10.2536	186	0	0.05	15618232	15618805	4.34427	291	15618353	15618483	5.90936	62
3R_1	8432	8732	8	10.2532	226	0	0.02	8583	8714	2.09662	70	8432	8732	8.15661	231
3R_28	25227134	25227395	3	10.25	150	0	0.01	25227134	25227395	1.57247	150	25227229	25227360	8.6775	56
[truncated: 1,488 more rows]

## Sheet: R3_R4
Table S5. IDR tests between different replicates from OreR ChIP-seq.
[truncated: 2,010 more rows]
