# Supplementary material for: Islands of retroelements are major components of Drosophila centromeres
Source: PLoS Biol. 2019 May 14;17(5):e3000241. doi: 10.1371/journal.pbio.3000241 (PMC6516634; doi:10.1371/journal.pbio.3000241)
Supplement: S6 Table — We list reads and mapping summaries of all Illumina and long-read datasets generated in this paper or downloaded from NCBI’s SRA. (XLSX) [file pbio.3000241.s027.xlsx]

## Sheet: S6_Table
S6 Table. Summary of all sequencing datasets used in this study
	Total reads	Mapped reads	Mapped ratio(%)	Properly paired reads	Properly paired ratio(%)	High-quality unique read	High-quality unique read ratio	median Insert size	Duplication ratio(%)	NSC	RSC	Qtig	SRA number	Citation	Note
no MNase-treat ChIP-seq data in D. melanogaster
OreR
ChIP_R1	86599391	49512826	57.17	46888342	54.67	30120319	34.7812	208	98.4	1.52047	3.10707	2	SRP155040	This study	** Brevundimonas contamination on beads
Input_R1	102100249	101043744	98.97	93845350	94.23	73322863	71.8146	210	89.3	1.21954	2.92649	2	SRP155040	This study
ChIP_R2	398984407	393640001	98.66	351545156	90.67	283318868	71.01	324	16.4	1.05081	1.2442	1	SRP155040	This study
Input_R2	501772098	495457706	98.74	423582486	88.36	277568605	55.3177	289	25.6	1.01906	0.679056	0	SRP155040	This study
ChIP_R3	64323665	63807709	99.2	57459794	92.66	46682438	72.5743	286	5.8	1.05877	1.20607	1	SRP155040	This study
Input_R3	116192909	115587082	99.48	92308980	85.94	58817671	50.6207	289	16	1.02625	0.626167	0	SRP155040	This study
ChIP_R4	80081821	78211153	97.66	72005880	92.35	58345945	72.8579	131	94.5	1.05657	0.0754382	-2	SRP155040	This study
Input_R4	44212564	43451898	98.28	28988970	69.63	19881303	44.9675	121	74.9	1.06156	0.131604	-2	SRP155040	This study
S2_normal
ChIP	27505112	23951347	87.08	21775256	81.54	16279808	59.1883	149	92.77	1.11556	0.123279	-2	SRP155040	This study
Input	37031080	36604573	98.85	33741236	94.27	26952722	72.7841	169	77.58	1.02502	0.167637	-2	SRP155040	This study
S2_uninduced
ChIP	5641451	5552578	98.42	5403574	96.47	3499050	62.0239	132	60.28	1.0576	0.168709	-2	SRP059507	Chen et al. 2015
Input	4250738	4223713	99.36	3910686	93.52	2671879	62.8568	117	10.71	1.24175	1.00113	1	SRP059507	Chen et al. 2015
S2_induced
ChIP	6895315	5879575	85.27	5748488	83.85	4082195	59.2024	129	32.36	1.05965	0.132981	-2	SRP059507	Chen et al. 2015
Input	3906077	3840138	98.31	2643860	70.39	2012763	51.529	125	15.7	1.05098	0.152369	-2	SRP059507	Chen et al. 2015
MNase-treat ChIP-seq data in D. melanogaster
Cid_GFP_Henikoff
ChIP	34698260	22809958	65.74	22809838	65.74	12041529	34.7036	167	16.4	1.04094	2.43649	2	SRR6183232	Talbert et al. 2018
Input	40560996	30648608	75.56	30648180	75.56	22004876	54.2513	171	6.4	1.03741	6.74484	2	SRR6183231	Talbert et al. 2018
S2_Henikoff
CidH_5m_IP	25281378	21364434	84.51	21364330	84.51	13794604	54.5643	152	15.5	1.08476	5.69996	2	SRR6183234	Talbert et al. 2018
CidH_5m_IN	30196630	21048392	69.7	21048282	69.7	14639205	48.4796	154	9.65	1.07621	7.39824	2	SRR6183233	Talbert et al. 2018
CidM_5m_IP	42076754	19675352	46.76	19675320	46.76	9423357	22.3956	162	29.97	1.05914	1.53982	2	SRR6183239	Talbert et al. 2018
CidM_5m_IN	87957374	70963006	80.68	70962824	80.68	48780953	55.4598	179	8.76	1.03187	3.27035	2	SRR6183241	Talbert et al. 2018
CidM_15m_IP	38596810	32732384	84.81	32731622	84.8	3555373	9.21157	173	69.52	1.05227	0.519476	0	SRR6183238	Talbert et al. 2018
CidM_15m_IN	51222366	40414998	78.9	40413962	78.9	24718177	48.2566	164	14.74	1.03981	2.75381	2	SRR6183236	Talbert et al. 2018
CidM_15m_IP_long	27300208	25065370	91.81	NA	NA	25065370	91.8138	NA	84.16	1.14086	0.40652	-1	SRR6183237	Talbert et al. 2018
CidM_15m_IN_long	24921479	24495650	98.29	NA	NA	24495650	98.2913	NA	29.21	1.03618	0.319274	-1	SRR6183235	Talbert et al. 2018
MNase-treat ChIP-seq data in D. simulans
sim_Henikoff
CidM_15m_IP	39368106	NA	NA	NA	NA	NA	NA	NA	NA	NA	NA	NA	SRR6183243	Talbert et al. 2018
CidM_15m_IN	62603992	NA	NA	NA	NA	NA	NA	NA	NA	NA	NA	NA	SRR6183242	Talbert et al. 2018
CidM_5m_IP	31610618	NA	NA	NA	NA	NA	NA	NA	NA	NA	NA	NA	SRR6183247	Talbert et al. 2018
CidM_5m_IN	56951406	NA	NA	NA	NA	NA	NA	NA	NA	NA	NA	NA	SRR6183245	Talbert et al. 2018
CidM_5m_IP2	17139506	NA	NA	NA	NA	NA	NA	NA	NA	NA	NA	NA	SRR6183246	Talbert et al. 2018
CidM_5m_IN2	31712194	NA	NA	NA	NA	NA	NA	NA	NA	NA	NA	NA	SRR6183244	Talbert et al. 2018
Testes transcriptome
polyA
polyA_RNA1	10316907	NA	NA	NA	NA	NA	NA	NA	NA	NA	NA	NA	SRR5388567	Laktionov et al. 2018
polyA_RNA2	10999567	NA	NA	NA	NA	NA	NA	NA	NA	NA	NA	NA	SRR5388568	Laktionov et al. 2018
total RNA
total_RNA1	392566684	NA	NA	NA	NA	NA	NA	NA	NA	NA	NA	NA	SRR1197297, SRR1197377	Gerstein et al. 2014
total_RNA2	440701989	NA	NA	NA	NA	NA	NA	NA	NA	NA	NA	NA	SRR1197301, SRR1197381	Gerstein et al. 2014
Long read DNAseq for assembling
ISO1 Pacbio	6866244	NA	NA	NA	NA	NA	NA	NA	NA	NA	NA	NA	SRR1204085,SRR1204086,SRR1204087,SRR1204088,SRR1204451,SRR1204452,SRR1204453,SRR1204454,SRR1204455,SRR1204456,SRR1204466,SRR1204467,SRR1204468,SRR1204469,SRR1204470,SRR1204471,SRR1204472,SRR1204473,SRR1204480,SRR1204481,SRR1204482,SRR1204483,SRR1204484,SRR1204485,SRR1204486,SRR1204487,SRR1204614,SRR1204615,SRR1204616,SRR1204617,SRR1204618,SRR1204619,SRR1204620,SRR1204621,SRR1204689,SRR1204690,SRR…	Kim et al. 2014
ISO1 nanopore	1327569	NA	NA	NA	NA	NA	NA	NA	NA	NA	NA	NA	SRR6702603,SRR6821890	Solares et al. 2018
Illumina DNA-seq for pilon
male adults	179363706	NA	NA	NA	NA	NA	NA	NA	NA	NA	NA	NA	ERR701706,ERR701707,ERR701708,ERR701709,ERR701710,ERR701711	Gutzwiller et al. 2015
salivary glands; mixed sex	163631212	NA	NA	NA	NA	NA	NA	NA	NA	NA	NA	NA	SRR1515985	Yarosh and Spradling 2014
embryo; mixed sex	138242266	NA	NA	NA	NA	NA	NA	NA	NA	NA	NA	NA	SRR1516222	Yarosh and Spradling 2014
adults; mixed sex	955836	NA	NA	NA	NA	NA	NA	NA	NA	NA	NA	NA	SRR1141106	McCoy et al. 2014	Synthetic long reads
Hi-C DNAseq
cycle1-8 embryo	90397000000	NA	NA	NA	NA	NA	NA	NA	NA	NA	NA	NA	SRR6019741, SRR6019742, SRR6019743	Ogiyama et al.2018
stage16 embryo	41366000000	NA	NA	NA	NA	NA	NA	NA	NA	NA	NA	NA	SRR6019757, SRR6019758, SRR6019759	Ogiyama et al.2018
