# Supplementary material for: Islands of retroelements are major components of Drosophila centromeres
Source: PLoS Biol. 2019 May 14;17(5):e3000241. doi: 10.1371/journal.pbio.3000241 (PMC6516634; doi:10.1371/journal.pbio.3000241)
Supplement: S7 Table — List of primers used for qPCR in this study. The centromere contig that each target is associated with (X, 4, Y, 3, and 2) is designated in the “Centromere” column. Note that in silico PCR for the 3_G2 primers predicted three specific products from centromere 3 as well as two products on contig tig00022795 and additional nonspecific products from the X chromosome when three or more mismatches are allowed all of the same 145-bp size. qPCR, quantitative PCR. (XLSX) [file pbio.3000241.s028.xlsx]

## Sheet: S7_Table
S7 Table. List of qPCR Primers.
Primer	Centromere	Forward	Reverse
X-Doc2	X	5’‑CTGCACTCGTTATTGCAGTG-3’	5’‑GAGCACCCTCACCTTCAACT-3’
4-G2	4	5’‑CCAATTGCGATGCGGTTCC-3’	5’‑CTGCAGAGGTGGATGTTGTG-3’
Y-G2	Y	5’‑TCTTGGTGCCGCTCTGAAG-3’	5’‑TCTGGACAACACCCAAACCC-3’
3-IGS	3	5’‑TGAGAGTTCAGCATCCACTGC-3’	5’‑AGGCAGGTAGTGGTTGAGTAG-3’
2-G2	2	5’‑AACGGTATGCGAATAACGGAG-3’	5’‑GTCTGAGCTCCAAAATGCCAAA-3’
RpL32		5’‑TTCACGATCTTGGGCCTGTATG-3’	5’‑TTGTTGTGTCCTTCCAGCTTCA-3’
18s		5’‑AGCCTGAGAAACGGCTACCA-3’	5’‑AGCTGGGAGTGGGTAATTTACG-3’
R1		5’‑TAGAGCTTGTAGTGGTCGAG-3’	5’‑ATGGGTCGTCGGCATGATCT-3’
Blastopia		5’‑TAGTCCGCTCCTACCGTTGA-3’	5’‑TGTTAAGAAGAAAATTGTGGTGTCA-3’
H18		5’‑TGTTACGTCCTCGGCAACAA-3’	5’‑CGCAGCTGCTGGCATAAATC-3’
GPA2		5’‑CTATCGCACAGCCAGGGAAT-3’	5’‑CCTGCCATCACCCTAATAGCC-3’
Klhl10		5’‑AAGCCGGACTATACCACCCT-3’	5’‑CCATGGCGTTGATTACGCAG-3’
X-G2	X	5’‑TCCAACGTCCATCCCTACCA-3’	5’‑TAGTCAAGAGGGTTGACGGC-3’
3-G2	3	5’‑TAGCAAGCCAATAGAGCCCG-3’	5’‑TGTTGGCCAGCAACTGGTAA-3’
Actin5C		5’-GATCTGTATGCCAACACCGT-3’	5’-GCGGGGCAATGATCTTGATC-3’
Mst84Da		5’‑ACGTCAACCCGAATTACGTT-3’	5’‑CACATCCACCACAGGGTCC-3’
