# Supplementary material for: Islands of retroelements are major components of Drosophila centromeres
Source: PLoS Biol. 2019 May 14;17(5):e3000241. doi: 10.1371/journal.pbio.3000241 (PMC6516634; doi:10.1371/journal.pbio.3000241)
Supplement: S8 Table — We listed peaks outside canonical centromeres with any agreement between replicate ChIP experiments (IDR ≤ 0.05). We also report any genes or repeat annotations that overlap the MACS peaks. Note that there is no general enrichment in G2/Jockey-3 outside of the centromeric islands. ChIP, chromatin immunoprecipitation; IDR, irreproducible discovery rate; OreR, Oregon-R. (XLSX) [file pbio.3000241.s029.xlsx]

## Sheet: S8_Table
S8 Table. Non-centromeric overlapping MACS peaks in the OreR embryo ChIP replicates.
DATA	Chrom	chromStart	chromEnd	score(log2(-125IDR))	signalValue	summit	localIDR(-log10(Local IDR value))	globalIDR(-log10(Local IDR value))	rep1_chromStart	rep1_chromEnd	rep1_signalValue	rep1_summit	rep2_chromStart	rep2_chromEnd	rep2_signalValue	rep2_summit	Overlapped genes	Overlapped repeats	comment
Peaks with G2/Jockey-3
R2_R3	3R_28	23652491	23654907	1000	18.5756	631	3.89	4.61	23652491	23654907	11.6114	1154	23652543	23654796	6.96419	1025	NA	(GCA)n (GTCT)n G2_DM (A)n TART_DV (AC)n
R2_R3	2L_1	20192315	20193586	962	16.1938	703	1.59	2.32	20192315	20193586	11.8986	602	20192316	20193475	4.29517	462	NA	G_DM G2_DM Jockey-3_DSim
R2_R3	Y_Contig70	14874	15494	1000	18.5904	302	4.04	4.75	14874	15494	9.36374	297	14915	15445	9.22667	267	NA	G2_DM	minor Ycen island?
R2_R3	Y_Contig70	12787	13474	1000	10.2292	327	1.77	2.52	12787	13474	5.84567	299	12817	13423	4.38355	325	NA	G2_DM	minor Ycen island?
R2_R3	Contig11	36173	36669	643	7.24975	322	0.83	1.55	36173	36669	4.49235	201	36238	36656	2.7574	272	NA	G2_DM
R2_R3	3L_1	6130153	6131457	1000	12.9787	1024	2.56	3.3	6130153	6131457	6.58008	553	6130193	6131374	6.39858	490	Lcp65Ag1	G2_DM Jockey-1_DSe
R2_R3	2L_1	20246845	20248433	1000	12.0672	400	2.35	3.11	20246845	20248433	6.35799	919	20246904	20248371	5.70922	883	NA	G2_DM Jockey-3_DSim Jockey-3_DSim
R2_R3	2R_20	1269426	1271080	1000	12.1565	1188	2.25	3.01	1269426	1271063	5.97004	730	1269475	1271080	6.18646	229	NA	G2_DM Jockey-3_DSim LINEJ1_DM MAX_LTR LINEJ1_DM
R2_R3	2R_20	1274860	1276461	1000	15.3376	1162	3.3	4.04	1274860	1276461	8.12591	658	1274876	1276331	7.21164	638	NA	Gypsy6A_LTR Gypsy_6B G2_DM
R2_R3	2R_21	1270914	1271958	1000	10.908	656	1.96	2.72	1270914	1271958	5.51696	476	1270957	1271946	5.39106	426	NA	Jockey-3_DSim Gypsy-26_DYa-LTR G2_DM
R2_R3	tig00022795	13632	15320	1000	30.9226	664	2.79	3.53	13632	15320	24.9183	775	13727	14913	6.00431	553	NA	NTS_DM NTS_DM G2_DM G2_DM G2_DM DOC6_DM (TTCTATGTTA)n	minor 3cen island?
R2_R3	2L_1	20146475	20148609	1000	15.3234	1185	3.2	3.93	20146475	20148609	7.67578	322	20146547	20148465	7.64767	910	NA	(ATATC)n G_DM Jockey-3_DSim
R2_R3	3L_1	23585004	23586765	1000	16.4557	997	3.51	4.25	23585004	23586765	9.74575	982	23585037	23586745	6.70992	922	NA	G_DM G_DM Jockey-3_DSim Gypsy-26_DYa-I
R2_R3	2L_2	1219819	1220677	822	9.73256	282	1.26	1.98	1219819	1220677	6.15957	440	1219847	1220608	3.57299	274	NA	Jockey-3_DSim BEL-14_DP-I
R2_R3	3_scaffold1	272492	274146	1000	13.1672	1025	2.58	3.33	272529	274119	6.59192	432	272492	274146	6.57533	331	NA	Jockey-3_DSim Jockey-12_DAn Gypsy-26_DYa-LTR Jockey-2_DAn
Other peaks
R1_R3	4_2	1303574	1305608	551	51.7207	1033	0.27	1.33	1303741	1304936	34.6811	227	1303574	1305608	17.0396	1122	NA	TART-A	telomere
R1_R4	4_2	1303712	1304189	1000	53.8407	272	3.46	3.51	1303741	1303985	21.3991	147	1303712	1304189	32.4416	225	NA	TART-A	telomere
R1_R4	4_2	1307520	1308422	1000	39.6459	355	3.4	3.5	1307520	1308422	14.0467	583	1307590	1308288	25.5991	135	NA	TART-A	telomere
R2_R3	2R_21	4226692	4228526	1000	18.0038	606	3.98	4.7	4226692	4228526	9.71021	906	4226782	4228457	8.29363	825	azot CG30378	(A)n
R2_R3	2L_1	17493860	17496217	1000	12.5379	917	2.49	3.23	17493860	17496217	7.28489	285	17493928	17496134	5.25301	807	BicD	(A)n
R2_R3	3L_1	17396432	17397972	925	10.0007	232	1.5	2.23	17396432	17397972	6.09442	797	17396519	17397912	3.90631	444	Cad74A	(A)n
R2_R3	2R_21	13291311	13292441	1000	11.6102	356	1.88	2.63	13291311	13292441	5.28598	572	13291375	13292393	6.32419	488	Cbp53E	(A)n
R2_R3	3R_28	12228088	12229267	722	7.94028	179	1.02	1.74	12228088	12229267	4.17252	224	12228121	12229218	3.76776	547	CG10317	(A)n
R2_R3	2R_21	9826671	9827767	1000	10.3825	716	1.82	2.58	9826671	9827767	5.2919	457	9826731	9827708	5.09057	407	CG13332	(A)n
R2_R3	3L_1	4300473	4301529	657	12.356	756	0.86	1.58	4300473	4301529	8.91361	460	4300564	4301441	3.4424	666	dyl	(A)n
R2_R3	X_1	2601374	2604876	1000	25.6923	714	5	5	2601376	2604819	13.1779	2022	2601374	2604876	12.5143	1888	Klp3A	(A)n
R2_R3	3L_1	6255072	6256357	1000	12.3443	544	2.41	3.16	6255072	6256357	7.26416	619	6255147	6256283	5.08013	669	Ldh	(A)n
R2_R3	2L_1	17969961	17970738	639	8.5592	295	0.82	1.54	17969961	17970738	5.72425	399	17969992	17970679	2.83495	285	lncRNA:CR44399	(A)n
R2_R3	2R_21	4585378	4587413	1000	15.778	201	3.42	4.15	4585378	4587413	8.40722	651	4585396	4587351	7.37073	807	lncRNA:CR44448	(A)n
R2_R3	3L_1	2882190	2883706	1000	11.6272	622	2.08	2.83	2882190	2883686	5.6443	344	2882252	2883706	5.98294	833	spz5	(A)n
R2_R3	2R_21	11200650	11202718	1000	19.3071	1100	4.31	5	11200650	11202718	10.4209	1151	11200724	11202676	8.88617	1005	NA	(A)n
R2_R3	3L_1	6358059	6359732	1000	14.6926	834	1.68	2.42	6358059	6359732	10.4328	854	6358108	6359611	4.25982	744	NA	(A)n
R2_R3	X_1	10281179	10282970	1000	13.2215	889	2.71	3.45	10281179	10282956	7.38852	781	10281238	10282970	5.83295	960	NA	(A)n
R2_R3	3R_28	328785	329925	1000	12.1823	871	2.18	2.94	328785	329925	7.53363	573	328833	329877	4.64868	485	NA	(A)n
R2_R3	3L_1	1467346	1469247	1000	11.707	1563	2.23	2.99	1467346	1469247	6.05001	900	1467443	1469147	5.657	850	NA	(A)n
R2_R3	X_1	3494103	3495639	1000	11.6201	700	2.18	2.94	3494103	3495639	5.92859	600	3494121	3495632	5.69155	620	NA	(A)n
R2_R3	X_1	16740401	16741754	1000	10.9693	956	2.06	2.81	16740401	16741754	5.96709	655	16740441	16741731	5.0022	661	NA	(A)n
R2_R3	3R_28	12818045	12819425	1000	10.2028	705	1.82	2.57	12818045	12819425	5.514	245	12818166	12819370	4.68882	613	NA	(A)n
R2_R3	2R_21	7013906	7015322	872	9.57465	542	1.38	2.1	7013906	7015322	5.81902	399	7013938	7014602	3.75563	303	NA	(A)n
R2_R3	3R_28	13904324	13905161	914	9.27216	232	1.48	2.2	13904324	13905161	5.22675	417	13904365	13905091	4.04541	380	NA	(A)n
R2_R3	2L_1	4285474	4286284	890	9.16132	614	1.42	2.14	4285474	4286284	4.78551	391	4285545	4286235	4.37581	330	NA	(A)n
R2_R3	2L_1	12005638	12006476	887	9.05324	283	1.42	2.14	12005638	12006476	4.90397	468	12005728	12006398	4.14927	390	NA	(A)n
R2_R3	3L_1	14529501	14530595	804	8.91891	617	1.22	1.94	14529501	14530595	5.40147	586	14529591	14530553	3.51744	317	NA	(A)n
R2_R3	X_1	4854559	4855574	818	8.88005	191	1.25	1.97	4854559	4855574	5.2919	568	4854591	4855547	3.58815	380	NA	(A)n
R2_R3	3R_28	9676762	9677656	841	8.78479	651	1.31	2.03	9676762	9677656	4.67298	409	9676814	9677592	4.11181	348	NA	(A)n
R2_R3	3R_28	15230192	15231011	747	8.72831	568	1.09	1.8	15230192	15231011	4.22286	347	15230208	15230991	4.50545	340	NA	(A)n
R2_R3	3R_28	3137378	3138732	826	8.6299	1124	1.27	1.99	3137378	3138732	4.7174	862	3137586	3138672	3.9125	538	NA	(A)n
R2_R3	3L_1	8856235	8857513	809	8.56206	652	1.23	1.95	8856235	8857513	4.55453	666	8856306	8857485	4.00753	588	NA	(A)n
R2_R3	3R_28	26414954	26415801	775	8.52155	202	1.15	1.87	26414954	26415801	4.33243	423	26415007	26415759	4.18912	357	NA	(A)n
R2_R3	3L_1	9306004	9307195	791	8.39251	961	1.19	1.91	9306004	9307195	4.54564	292	9306076	9307151	3.84687	478	NA	(A)n
R2_R3	2L_1	13015529	13016304	728	8.12297	209	1.04	1.76	13015533	13016304	4.16363	324	13015529	13016304	3.95934	333	NA	(A)n
R2_R3	2L_1	5250711	5251654	719	8.02917	767	1.02	1.73	5250711	5251654	4.11922	490	5250796	5251642	3.90995	407	NA	(A)n
R2_R3	2R_21	10111502	10112611	690	7.94208	286	0.95	1.66	10111502	10112611	4.99873	620	10111602	10112581	2.94335	204	NA	(A)n
R2_R3	3L_1	13351483	13352367	701	7.6007	460	0.97	1.69	13351483	13352367	4.16659	178	13351570	13352287	3.43411	375	NA	(A)n
R2_R3	3R_28	24532053	24532924	658	7.56336	524	0.86	1.58	24532053	24532924	4.75294	371	24532109	24532857	2.81042	462	NA	(A)n
R2_R3	2R_21	11798399	11799222	639	7.55504	500	0.82	1.54	11798399	11799222	3.71943	326	11798435	11799030	3.83561	287	NA	(A)n
R2_R3	X_1	885489	886702	639	7.47843	553	0.82	1.54	885489	886702	3.71352	538	885567	886678	3.76491	484	NA	(A)n
R2_R3	3R_28	4063947	4064761	594	7.09991	237	0.71	1.43	4063947	4064761	3.44106	457	4064051	4064755	3.65885	369	NA	(A)n
R2_R3	3R_28	22618241	22619009	586	6.66559	402	0.69	1.41	22618241	22619009	3.35815	422	22618304	22618971	3.30744	319	NA	(A)n
R2_R3	X_1	4655488	4657613	1000	15.5984	1123	2.93	3.68	4655488	4657613	10.1366	814	4655606	4657451	5.46176	1033	Cbp80 CG15473	(A)n (A)n
R2_R3	3R_28	20051939	20053347	1000	13.0356	1087	1.84	2.59	20051939	20053347	8.74481	624	20051973	20053234	4.29082	589	CG13606	(A)n (A)n A-rich (A)n
R2_R3	X_1	10057485	10059128	729	9.27522	764	1.04	1.76	10057485	10059128	4.23767	833	10057510	10059045	5.03755	288	Yp1 asRNA:CR45601	(A)n (AACA)n
R2_R3	3R_28	14803976	14804916	984	9.80373	676	1.63	2.37	14803976	14804916	5.03131	487	14804041	14804860	4.77242	425	NA	(A)n (ACAGCGGCA)n
R2_R3	3L_1	22260865	22264294	1000	22.8625	2834	5	5	22260865	22264294	12.3547	1373	22260876	22264224	10.5078	1632	NA	(A)n (ACTAAC)n (CCGAAC)n
R2_R3	3L_1	1054368	1055517	1000	10.9398	227	1.9	2.65	1054368	1055517	6.52085	657	1054445	1055460	4.4189	504	NA	(A)n (AT)n (ATATAA)n (CAA)n
R2_R3	3L_1	8279178	8280526	682	7.93192	315	0.93	1.64	8279178	8280526	3.94153	238	8279247	8280439	3.99039	513	NA	(A)n (AT)n (CACA)n (CAA)n
R2_R3	3R_28	15137825	15138815	810	8.58086	733	1.24	1.95	15137825	15138815	4.54565	207	15137941	15138754	4.03521	345	NA	(A)n (AT)n (GAGTCGG)n
R2_R3	X_1	4645121	4646551	732	7.87143	652	1.05	1.76	4645121	4646513	4.51307	319	4645369	4646551	3.35836	699	CG3081	(A)n (ATAG)n
R2_R3	X_1	15321093	15323890	1000	22.6744	1272	5	5	15321093	15323890	12.9351	1261	15321144	15323810	9.73925	995	NA	(A)n (ATCTT)n (ACG)n
R2_R3	2R_21	16841350	16843237	1000	13.3275	196	2.74	3.48	16841350	16843237	7.38853	546	16841377	16843190	5.93901	395	NA	(A)n (ATG)n
R2_R3	3R_28	23542464	23543951	1000	10.6258	1231	1.67	2.42	23542490	23543951	6.51494	682	23542464	23543916	4.11089	720	NA	(A)n (CAA)n
R2_R3	3R_28	22313131	22314669	995	10.4237	440	1.66	2.4	22313132	22314669	6.32244	783	22313131	22314403	4.10129	508	NA	(A)n (CAT)n (ATATTA)n (TGT)n (CAAC)n
R2_R3	2L_1	6330399	6332001	1000	13.5803	571	2.8	3.55	6330399	6332001	7.27008	847	6330448	6331994	6.3102	857	NA	(A)n (CCAA)n
R2_R3	3R_28	18423894	18424863	971	9.57167	210	1.61	2.34	18423894	18424863	5.21787	473	18423952	18424795	4.3538	421	NA	(A)n (CCGAGT)n (TG)n (A)n
R2_R3	2R_21	10095391	10096519	1000	9.85129	539	1.67	2.42	10095391	10096519	5.11422	533	10095429	10096469	4.73707	498	Cpr50Cb	(A)n (CGC)n
R2_R3	2L_1	8835943	8836826	827	9.27068	563	1.28	1.99	8835943	8836826	4.49827	410	8835956	8836732	4.77241	388	NA	(A)n (CGTGGT)n
R2_R3	X_1	12568395	12570298	1000	15.4954	1639	3.35	4.08	12568395	12570298	8.46053	839	12568667	12570283	7.03489	659	NA	(A)n (CTC)n (GCCAAC)n
R2_R3	2R_21	16810948	16812045	1000	11.9436	519	2	2.75	16810948	16812045	7.50698	574	16811007	16812029	4.43658	462	NA	(A)n (CTG)n
R2_R3	3R_28	24002400	24004144	1000	14.1441	642	2.97	3.72	24002400	24004144	7.7498	930	24002460	24004069	6.39431	856	NA	(A)n (CTG)n (ACCC)n
R2_R3	3R_28	16638071	16639944	1000	16.1323	297	3.47	4.21	16638071	16639944	8.32431	380	16638126	16639930	7.80799	780	NA	(A)n (CTGCTT)n (TCAGAT)n (CACACTA)n
R2_R3	X_1	13938186	13939746	1000	13.4199	1260	2.73	3.47	13938186	13939746	7.02132	732	13938237	13939692	6.39856	683	NA	(A)n (GACGC)n (TGT)n (TGC)n (A)n (GCGGC)n
R2_R3	2L_1	16769671	16770977	1000	10.2053	1071	1.77	2.51	16769671	16770977	5.20306	731	16769680	16770901	5.00228	633	ChLD3	(A)n (GAGATG)n
R2_R3	3R_28	24434186	24436061	1000	12.1016	739	2.32	3.08	24434186	24436051	6.1803	1040	24434235	24436061	5.92132	415	NA	(A)n (GCAACT)n (GCAACT)n (GCAGGA)n (GAGCAG)n (GCAGGA)n
R2_R3	2L_1	4826957	4828324	1000	15.723	493	3.41	4.15	4826957	4828324	8.72705	692	4827012	4828233	6.99595	633	NA	(A)n (GCAGCG)n (TT)n
R2_R3	3R_28	18788787	18790686	1000	15.1845	271	3.21	3.95	18788787	18790686	8.82773	1111	18788893	18790589	6.35681	791	NA	(A)n (GCCAAC)n (A)n
R2_R3	3R_28	25015047	25016203	899	9.30682	505	1.44	2.17	25015047	25016203	4.76183	490	25015150	25016187	4.54499	437	Vha100-1	(A)n (GCCTC)n
R2_R3	3R_28	19999918	20002870	1000	27.9697	2587	5	5	19999918	20002870	16.0563	840	19999988	20002852	11.9134	1354	NA	(A)n (GGA)n
R2_R3	X_1	7850538	7851853	1000	11.2936	468	2.14	2.9	7850538	7851853	6.00855	669	7850656	7851824	5.28501	599	NA	(A)n (GGACGAG)n
R2_R3	3R_28	27442865	27446792	1000	32.3356	783	5	5	27442865	27446792	18.8519	2112	27442915	27446759	13.4837	2165	NA	(A)n (GGAGCT)n
R2_R3	3L_1	22464557	22467104	1000	17.1522	2145	3.7	4.43	22464557	22467104	8.68559	1138	22464599	22467024	8.46662	1152	NA	(A)n (GGATGT)n
R2_R3	3R_28	18151023	18152171	933	10.1178	259	1.52	2.25	18151023	18152171	4.81513	218	18151068	18152134	5.30268	565	NA	(A)n (GGC)n (A)n Jockey-3_DGri
R2_R3	X_1	10847703	10849956	1000	16.8186	175	3.67	4.41	10847703	10849956	9.67764	1084	10847746	10849919	7.14095	900	CG32669	(A)n (GGCCACA)n
R2_R3	2L_1	1091107	1092734	688	10.518	635	0.94	1.66	1091107	1092734	7.27303	834	1092018	1092671	3.24492	327	NA	(A)n (GGT)n
R2_R3	2R_21	10001678	10003808	1000	13.4638	542	2.64	3.38	10001678	10003808	6.63931	533	10001708	10003761	6.82446	1137	NA	(A)n (GT)n
R2_R3	3R_28	23739260	23740114	636	7.1175	447	0.81	1.53	23739260	23740114	3.71647	443	23739351	23740088	3.40103	382	NA	(A)n (GT)n (GTTACA)n
R2_R3	3R_28	8117607	8118497	871	9.02988	271	1.38	2.1	8117607	8118497	4.71741	428	8117680	8118495	4.31247	406	NA	(A)n (GTCA)n
R2_R3	3R_28	6694343	6697133	1000	21.6736	2542	4.76	5	6694343	6697133	12.8788	1234	6694424	6697085	8.79474	1097	NA	(A)n (GTCCCTG)n (ACG)n (CTG)n
R2_R3	3R_28	24115287	24118662	1000	28.4991	2957	5	5	24115287	24118662	16.4621	970	24115316	24118557	12.0371	1413	NA	(A)n (GTG)n (GGCAGGA)n (CGG)n (CAG)n Jockey-3_DGri
R2_R3	X_1	5816564	5817382	758	8.77205	505	1.11	1.83	5816564	5817382	5.48439	448	5816668	5817286	3.28766	364	NA	(A)n (GTGGAGT)n Gypsy8-I_Dpse
R2_R3	2R_21	8106785	8107935	1000	11.5934	850	1.73	2.48	8106785	8107935	7.44479	584	8106872	8107900	4.14859	419	NA	(A)n (GTT)n
R2_R3	2R_21	6109747	6111307	751	9.64439	1221	1.1	1.81	6109747	6111307	4.33539	771	6109897	6111275	5.309	550	NA	(A)n (T)n
R2_R3	3R_28	13625062	13626292	1000	11.0312	241	1.95	2.7	13625062	13626292	6.54159	275	13625096	13626284	4.48961	603	NA	(A)n (T)n (CGTAGT)n
R2_R3	3R_28	18739660	18741305	1000	15.8333	792	3.44	4.17	18739660	18741305	8.85142	815	18739706	18741243	6.98186	538	NA	(A)n (TATG)n (TCCTTCG)n
R2_R3	2L_1	2686087	2687190	742	8.16461	196	1.07	1.79	2686087	2687190	4.24063	516	2686141	2687176	3.92398	461	NA	(A)n (TG)n
R2_R3	X_1	13194670	13197407	1000	18.6582	958	2.81	3.55	13194670	13197407	13.3378	1407	13194752	13197375	5.32036	275	CG12723	(A)n (TGC)n (GGCTG)n
R2_R3	3R_28	4076433	4077627	683	9.85469	1012	0.93	1.65	4076433	4077627	4.21398	592	4076524	4077612	5.64071	532	NA	(A)n (TGGAT)n (CAGT)n
R2_R3	3R_28	24854600	24856108	1000	13.4626	479	2.67	3.41	24854600	24856082	6.72815	727	24854626	24856108	6.7344	797	NA	(A)n (TTGT)n (GAT)n
R2_R3	3L_1	13196260	13197036	593	6.95443	565	0.71	1.43	13196260	13197036	4.35612	367	13196658	13197016	2.59831	173	NA	(A)n (TTTA)n
R2_R3	3R_28	4471957	4473627	1000	13.5427	1093	2.78	3.52	4471957	4473627	7.80607	368	4471971	4473288	5.73667	551	NA	(A)n A-rich (G)n
R2_R3	3L_1	6996205	6998374	1000	15.6728	1010	3.4	4.13	6996226	6998374	8.60563	912	6996205	6998346	7.06717	1031	bin	(A)n G-rich
R2_R3	2R_21	19780560	19783231	1000	26.3368	570	5	5	19780560	19783231	15.3249	981	19780635	19783208	11.0119	1058	SkpF	(A)n GA-rich (AGG)n (AATGGA)n
R2_R3	3L_1	16213078	16214029	582	8.16566	633	0.68	1.4	16213078	16214029	5.48143	405	16213272	16213984	2.68423	456	NA	(A)n GA-rich (GATGG)n
R2_R3	2L_1	15576954	15580559	1000	28.6416	2975	5	5	15576954	15580551	13.9716	584	15577051	15580559	14.67	1660	NA	(A)n Helitron-N2_DEl Helitron-1_DEu
R2_R3	3L_1	9879709	9882519	1000	24.114	1550	4.63	5	9879709	9882519	16.3584	1084	9879850	9882466	7.75556	1110	NA	(A)n Homo10
R2_R3	3R_28	12370505	12372839	1000	17.4302	1603	3.69	4.42	12370505	12372839	8.52863	694	12370526	12372791	8.90157	777	NA	(A)n Jockey-3_DGri
R2_R3	2L_1	17022613	17024135	1000	16.1339	1138	3.3	4.04	17022621	17024135	7.73796	296	17022613	17024051	8.39591	590	beat-IIIb	(A)n Jockey-3_DGri Gypsy8-I_Dpse
R2_R3	3L_1	10596043	10597103	1000	12.7209	299	2.51	3.25	10596043	10597103	6.56824	543	10596134	10597073	6.15267	444	NA	(A)n TART_DV (GCCCAT)n (CGC)n (GCT)n
R2_R3	X_1	12834007	12836716	1000	19.2797	1540	4.31	5	12834007	12836716	10.495	1057	12834081	12836503	8.78478	830	NA	(A)n TART_DV A-rich Gypsy-23_DEl-I Jockey-3_DGri Jockey-3_DGri
R2_R3	X_1	21388562	21390736	796	12.0924	1448	1.2	1.92	21388562	21390736	8.38057	678	21388920	21390688	3.71187	603	mst	(AAAAC)n
R2_R3	2L_1	15331888	15332537	584	6.99942	353	0.69	1.41	15331888	15332452	3.37592	307	15331994	15332537	3.6235	263	NA	(AAAACA)n (A)n
R2_R3	X_1	11439968	11441117	1000	13.2581	806	2.7	3.44	11439968	11441117	7.63727	624	11440063	11441066	5.62085	489	NA	(AAAACC)n
R2_R3	3R_28	22464639	22467390	1000	25.6351	539	5	5	22464639	22467390	14.093	1226	22464710	22467344	11.5422	1328	NA	(AAAACC)n (GAT)n
R2_R3	3R_28	8498505	8501053	1000	23.1491	1809	5	5	8498505	8501053	13.403	1109	8498525	8500994	9.74613	1429	CG6753	(AAAACCG)n
R2_R3	2L_1	347740	348660	684	8.07476	186	0.93	1.65	347740	348660	3.95634	458	347815	348632	4.11842	392	NA	(AAAAT)n
R2_R3	2L_1	7929424	7931186	1000	16.8587	668	3.7	4.44	7929424	7931186	9.49108	906	7929510	7931173	7.36758	746	NA	(AAAAT)n (ATGGCG)n (ACAGC)n (CTG)n (GGATAGT)n
R2_R3	2R_21	8382573	8383459	805	8.61638	656	1.22	1.94	8382573	8383450	4.49234	427	8382640	8383459	4.12404	374	NA	(AAAATA)n GA-rich (TTTTTC)n
R2_R3	3R_28	11992932	11994472	1000	12.8923	682	2.54	3.28	11992932	11994472	7.68466	344	11992953	11994434	5.2076	720	NA	(AAAC)n
R2_R3	2R_21	3211983	3214492	1000	19.8436	1187	4.44	5	3211992	3214492	10.723	1269	3211983	3214447	9.12062	1020	NA	(AAACAA)n
R2_R3	X_1	10053236	10054260	671	7.67378	784	0.9	1.62	10053236	10054260	3.8912	490	10053400	10054171	3.78258	346	NA	(AAACAA)n
R2_R3	2L_1	917586	920149	1000	26.7296	558	5	5	917586	920149	17.9427	1366	917665	920113	8.7869	1102	NA	(AAACAA)n (GTGGCCA)n (CTGCCA)n (AGGATGA)n
R2_R3	2R_21	20755793	20757409	1000	12.5076	413	2.27	3.03	20755793	20757409	7.77055	836	20755818	20757345	4.73706	844	Pgam5-2	(AAACCG)n (TGGATG)n
R2_R3	3L_1	3689027	3691803	1000	27.3069	1406	5	5	3689035	3691803	14.934	1088	3689027	3691733	12.3729	1114	lncRNA:CR43485	(AAACCGA)n
R2_R3	2R_21	16368131	16368945	754	8.48273	389	1.1	1.82	16368131	16368945	4.24655	391	16368190	16368922	4.23618	342	NA	(AAACG)n
R2_R3	2R_21	4935129	4936341	649	7.47188	475	0.84	1.56	4935129	4936341	3.76978	723	4935243	4936268	3.7021	683	ptc	(AAACTG)n
R2_R3	2R_21	16478545	16479362	826	10.272	596	1.27	1.99	16478545	16479362	6.66004	384	16478597	16479325	3.61192	346	NA	(AAAGC)n
R2_R3	2R_21	3525385	3527663	1000	16.9938	935	3.37	4.1	3525385	3527663	10.8414	1144	3525418	3527577	6.15233	498	Gadd45	(AAAGC)n (CTGGAG)n
R2_R3	3L_1	20416444	20417973	1000	15.5981	918	2.46	3.2	20416444	20417973	10.723	789	20416530	20417900	4.87513	475	CG5282	(AAAT)n
R2_R3	3R_28	2236886	2239519	1000	23.7852	2330	4.88	5	2236886	2239519	15.396	1178	2236917	2239437	8.38919	1032	NA	(AAAT)n (CCA)n
R2_R3	3R_28	16789717	16791712	1000	12.4994	869	2.46	3.21	16789739	16791712	7.32042	1108	16789717	16791418	5.17895	718	NA	(AAAT)n (CCT)n
R2_R3	2L_1	10749380	10752121	1000	20.4492	1084	4.44	5	10749380	10752121	10.1129	872	10749422	10752089	10.3363	1405	Lip1	(AAAT)n (TCC)n A-rich
R2_R3	2L_1	20538849	20540046	805	9.46686	408	1.22	1.94	20538849	20540046	5.96709	617	20538886	20539997	3.49977	350	NA	(AAAT)n (TCGGT)n (CCCACCA)n (CCAA)n
R2_R3	3L_1	6305995	6307046	1000	10.464	376	1.74	2.49	6305995	6307030	5.10829	540	6306005	6307046	5.35571	541	NA	(AAAT)n G-rich
R2_R3	3L_1	8766292	8767248	1000	10.1742	407	1.81	2.56	8766292	8767248	5.4222	412	8766307	8767186	4.75198	403	NA	(AAATA)n
R2_R3	X_1	18709859	18711216	976	10.3306	1149	1.62	2.35	18709859	18711211	4.9395	292	18709873	18711216	5.39105	623	NA	(AAATA)n (TACAGA)n
R2_R3	3L_1	3708228	3709213	739	8.03827	369	1.07	1.78	3708228	3709213	4.77663	530	3708329	3709156	3.26164	294	NA	(AAATA)n A-rich A-rich
R2_R3	3R_28	6686697	6688150	1000	15.4286	534	3.17	3.9	6686697	6688150	7.55436	695	6686746	6688139	7.87426	773	NA	(AAATAGC)n (GCTCCA)n (TGGATG)n A-rich (GTCCCA)n
R2_R3	3R_28	24063898	24065829	1000	16.5089	666	3.56	4.3	24063898	24065829	8.46645	955	24063965	24065733	8.04241	908	NA	(AAATATA)n (CAGT)n (GGAT)n
R2_R3	2L_1	11990862	11992320	1000	12.3501	501	2.01	2.77	11990862	11992257	5.51401	499	11990905	11992320	6.83605	728	NA	(AAATG)n (TCCTGGC)n
R2_R3	3R_28	7055538	7056652	562	11.3605	632	0.64	1.35	7055538	7056652	8.29766	521	7055594	7056597	3.06281	668	cu	(AAATGG)n (CAA)n
R2_R3	2L_1	2286532	2287829	1000	13.0267	462	2.6	3.34	2286532	2287829	6.75185	670	2286544	2287779	6.27484	653	NA	(AAATGGA)n
R2_R3	3R_28	15379731	15380558	696	7.59774	639	0.96	1.68	15379731	15380558	4.09553	414	15379830	15380527	3.50221	316	NA	(AAATT)n (CA)n (GTGCGT)n
R2_R3	2R_21	20116438	20117536	916	9.98699	763	1.48	2.21	20116439	20117536	4.77071	433	20116438	20117534	5.21628	464	NA	(AAATT)n (TTGCAG)n (CAG)n
R2_R3	2R_21	20445151	20446632	1000	11.9135	794	2.11	2.88	20445151	20446632	5.69169	790	20445263	20446596	6.22182	651	CG3257	(AAC)n
R2_R3	3R_28	8048030	8049748	1000	18.4224	1139	4.08	4.79	8048030	8049748	9.78129	874	8048089	8049677	8.64113	822	CG43450	(AAC)n
R2_R3	2L_1	6693078	6693929	594	7.63823	512	0.71	1.43	6693078	6693929	4.98689	554	6693175	6693842	2.65134	325	cup CG34310	(AAC)n
R2_R3	2L_1	905509	907333	1000	16.9171	881	3.73	4.46	905509	907333	9.20381	908	905563	907281	7.71327	890	PNUTS	(AAC)n
R2_R3	2L_1	8477418	8479371	1000	15.6607	588	2.39	3.14	8477418	8479371	10.8414	995	8477483	8479361	4.81924	255	NA	(AAC)n
R2_R3	2R_21	15027180	15028357	1000	10.5998	197	1.8	2.55	15027180	15028355	6.28692	626	15027193	15028357	4.31285	554	NA	(AAC)n
R2_R3	3L_1	6446386	6447130	965	10.1511	210	1.59	2.32	6446386	6447130	6.12108	376	6446434	6447087	4.03004	336	NA	(AAC)n
R2_R3	X_1	11555055	11556082	952	9.79863	238	1.56	2.29	11555055	11556082	5.75091	527	11555111	11556077	4.04772	491	NA	(AAC)n
R2_R3	2L_1	13716170	13717291	926	9.44028	818	1.5	2.23	13716170	13717291	5.4222	497	13716214	13717218	4.01808	468	NA	(AAC)n
R2_R3	X_1	6065864	6067356	825	9.04874	1214	1.27	1.99	6065864	6067356	5.44292	749	6066485	6067296	3.60582	327	NA	(AAC)n
R2_R3	3L_1	19820194	19821158	608	7.08267	270	0.74	1.47	19820194	19821158	4.442	528	19820225	19821052	2.64067	254	NA	(AAC)n
R2_R3	2L_1	5851050	5851645	576	6.63407	336	0.67	1.39	5851050	5851645	3.29892	339	5851120	5851624	3.33515	264	NA	(AAC)n
R2_R3	3R_28	23964449	23965209	659	7.67589	511	0.87	1.59	23964449	23965209	4.86547	372	23964553	23965157	2.81042	413	NA	(AAC)n (CAGATA)n (TTCGA)n
R2_R3	2L_1	9289529	9295211	1000	42.4535	572	5	5	9289529	9295211	25.0558	2410	9289549	9295135	17.3977	3075	NA	(AAC)n (GCA)n Jockey-3_DGri (AGC)n (CAG)n Gypsy-23_DEl-I TART_DV TART_DV (AC)n (CAG)n
R2_R3	3L_1	9716217	9721013	1000	50.1485	3652	5	5	9716217	9721013	32.6517	2187	9716321	9720920	17.4968	2436	NA	(AAC)n (GGAGCA)n (GAG)n (CAT)n TART_DV Jockey-3_DGri Gypsy-25_DEl-I (GGC)n
R2_R3	3L_1	2950906	2953994	1000	30.2272	2848	5	5	2950906	2953994	16.4561	1500	2950993	2953918	13.7711	1499	NA	(AAC)n (TTTCTT)n (CA)n
R2_R3	3L_1	9339075	9341176	1000	17.1108	1132	3.73	4.47	9339075	9341176	9.99451	676	9339128	9341114	7.11627	1111	NA	(AAC)n A-rich
R2_R3	3L_1	2435277	2436270	782	8.4292	481	1.17	1.88	2435277	2436270	4.41238	477	2435389	2436166	4.01682	325	NA	(AAC)n A-rich
R2_R3	3R_28	19109898	19110942	646	8.4071	265	0.84	1.56	19109898	19110942	5.56731	570	19109955	19110342	2.83979	206	NA	(AAC)n G-rich
R2_R3	X_1	11051529	11053207	1000	13.5156	1124	2.1	2.86	11051529	11053207	8.99062	804	11051575	11053150	4.52495	508	SmydA-4	(AAC)n GA-rich
R2_R3	3R_28	1311398	1312674	1000	13.5214	619	2.55	3.3	1311398	1312674	8.46942	586	1311449	1312635	5.05197	593	Hcs ksr	(AACA)n
R2_R3	3L_1	2726291	2727958	1000	15.4519	882	3.3	4.05	2726291	2727958	8.86919	840	2726352	2727887	6.58267	822	NA	(AACA)n
R2_R3	2L_1	993869	994818	790	8.43298	436	1.19	1.9	993869	994818	4.86251	533	994015	994770	3.57047	303	NA	(AACA)n
R2_R3	2R_21	14533942	14537249	1000	23.5292	2948	4.71	5	14533942	14537249	15.5588	1428	14533954	14537210	7.97032	1646	NA	(AACA)n (GT)n A-rich GA-rich
R2_R3	3R_28	24309728	24310881	669	7.6089	605	0.89	1.61	24309728	24310881	3.87934	577	24309787	24310869	3.72956	545	NA	(AACA)n A-rich
R2_R3	3R_28	2456603	2457161	762	9.12426	284	1.12	1.84	2456603	2457140	5.80125	263	2456643	2457161	3.32301	232	NA	(AACA)n Gypsy8-I_Dpse Jockey-2_DGri
R2_R3	3L_1	13440300	13441293	581	6.81505	491	0.68	1.4	13440323	13441293	3.34038	463	13440300	13441205	3.47467	497	CG14106	(AACAA)n
R2_R3	3L_1	21825730	21826908	756	8.61145	285	1.11	1.82	21825730	21826884	4.24655	667	21825775	21826908	4.3649	617	CG14563	(AACAA)n
R2_R3	3R_28	5633624	5635475	1000	21.155	887	4.7	5	5633624	5635475	11.0191	811	5633663	5635427	10.1359	939	CG12947 asRNA:CR31514	(AACAA)n (A)n (AACAA)n
R2_R3	2L_1	5963443	5965933	1000	20.0587	379	4.48	5	5963443	5965933	10.7911	1421	5963526	5965841	9.26758	1050	dsf	(AACAAT)n
R2_R3	3R_28	21543617	21545242	1000	15.6118	1412	3.3	4.04	21543617	21545242	7.87715	743	21543657	21545195	7.73465	765	RASSF8	(AACAAT)n
R2_R3	2R_21	2935951	2937262	959	9.71826	1098	1.58	2.31	2935951	2937262	4.92766	682	2936011	2937224	4.7906	676	sced	(AACAAT)n
R2_R3	3R_28	19856871	19857964	680	8.94724	428	0.92	1.64	19856871	19857964	5.95524	637	19856947	19857837	2.992	365	lncRNA:CR31451 mir-9381	(AACACA)n A-rich
R2_R3	2L_1	9921427	9923276	1000	15.3621	424	3.24	3.98	9921427	9923276	9.01726	1119	9921506	9923254	6.34482	875	NA	(AACAGA)n
R2_R3	3L_1	479915	480946	658	7.04458	375	0.86	1.59	479915	480946	4.09257	213	479974	480891	2.95201	346	NA	(AACAGA)n (GCA)n
R2_R3	3R_28	25878563	25880780	1000	17.2407	1055	3.8	4.53	25878591	25880780	9.25121	1230	25878563	25880754	7.9895	1117	CG11504 CG34298	(AACAGC)n
R2_R3	3R_28	13364604	13365873	1000	13.5008	590	2.6	3.34	13364606	13365873	6.53863	619	13364604	13365840	6.96216	599	Dscam3	(AACAGC)n
R2_R3	3L_1	2609226	2610485	908	9.45224	853	1.46	2.19	2609226	2610485	4.77071	236	2609309	2610277	4.68153	460	NA	(AACAGC)n (AAC)n (AACAGC)n (GTGT)n
R2_R3	3L_1	2842895	2846500	1000	31.3845	881	5	5	2842895	2846500	18.4106	887	2842897	2846446	12.9739	1960	NA	(AACAGC)n (GAGCAG)n (GCT)n (CTG)n Gypsy8-I_Dpse (ATATTT)n (ATTTTTA)n
R2_R3	3R_28	22308402	22309618	1000	11.1257	791	1.96	2.72	22308402	22309618	5.45181	506	22308444	22309578	5.67387	448	lncRNA:CR43434	(AACAGCC)n
R2_R3	2L_1	16494322	16495104	727	8.41809	351	1.04	1.75	16494338	16495104	4.13698	349	16494322	16495043	4.28111	369	NA	(AACAGCCA)n (CAA)n
R2_R3	2L_1	11839310	11840013	628	7.02824	394	0.79	1.51	11839310	11840013	3.65725	400	11839396	11839946	3.37099	303	CG14931	(AACAGTA)n
R2_R3	2R_21	5735117	5735984	691	8.55449	456	0.95	1.67	5735117	5735984	5.56731	436	5735129	5735930	2.98718	407	NA	(AACAGTG)n Jockey-3_DGri Gypsy-23_DEl-I Jockey-3_DGri (CAC)n Jockey-3_DGri Gypsy-23_DEl-I
R2_R3	3R_28	1813816	1814524	740	8.34998	527	1.07	1.78	1813816	1814524	4.19621	396	1813926	1814487	4.15377	284	NA	(AACATC)n (GGAACT)n
R2_R3	X_1	5316456	5318167	1000	14.9292	413	3.17	3.9	5316456	5318167	7.78831	980	5316505	5318127	7.14094	859	CG4198 CG15930	(AACC)n
R2_R3	2R_21	12499339	12500936	1000	12.9034	1078	1.82	2.58	12499339	12500936	8.63229	819	12499493	12500883	4.27115	577	CG42837 CG44243	(AACC)n
R2_R3	2L_1	18005876	18008736	1000	27.2068	1375	5	5	18005876	18008736	14.9399	1446	18005915	18008697	12.2669	1265	NA	(AACC)n
R2_R3	2L_1	1544947	1546334	1000	13.0394	1087	2.54	3.29	1544947	1546334	6.52382	314	1545012	1546246	6.51553	544	NA	(AACC)n
R2_R3	2R_21	5800066	5801576	1000	13.3455	1151	2.7	3.44	5800066	5801576	7.87123	656	5800167	5801497	5.47424	604	NA	(AACC)n (GCA)n
R2_R3	3L_1	8385648	8386600	1000	11.0071	698	2.06	2.82	8385648	8386600	5.86048	574	8385823	8386554	5.14661	387	NA	(AACC)n (TGCAGT)n (AACCG)n Gypsy-27_DP-I (GCATC)n (CCATCT)n
R2_R3	3L_1	14949340	14950086	756	8.2915	196	1.11	1.82	14949340	14950086	4.27913	390	14949392	14950031	4.01237	347	NA	(AACCA)n
R2_R3	3L_1	20171782	20172630	995	9.71346	449	1.66	2.4	20171782	20172630	5.27117	436	20171863	20172592	4.44229	385	NA	(AACCA)n (GTGGTGG)n
R2_R3	2L_1	373033	376079	1000	27.0027	2432	5	5	373033	376079	13.098	1351	373068	376023	13.9048	1571	NA	(AACCAC)n
R2_R3	3R_28	20786096	20789386	1000	32.9607	310	5	5	20786096	20789386	17.9901	1633	20786188	20789333	14.9706	1530	NA	(AACCACC)n (CAG)n (GATTCG)n
R2_R3	3R_28	17829008	17830551	1000	12.8461	1085	2.14	2.9	17829008	17830551	8.28581	925	17829088	17830494	4.56031	634	NA	(AACCC)n (TGC)n (CAGGAG)n (GCA)n (T)n
R2_R3	2R_21	7003070	7005311	1000	18.1531	556	3.76	4.5	7003070	7005311	11.3834	1325	7003095	7004527	6.76976	651	CG12309 Rab3	(AACCCA)n
R2_R3	3R_28	22469376	22470232	663	7.63518	467	0.88	1.6	22469376	22470232	3.83493	442	22469440	22470219	3.80025	397	NA	(AACCCA)n (CTGC)n
R2_R3	2R_21	8852848	8853908	834	8.67954	790	1.29	2.01	8852852	8853908	4.80921	441	8852848	8853820	3.87033	440	Cyp301a1	(AACCCAA)n
R2_R3	2R_21	11397882	11398881	1000	11.5477	489	2.21	2.97	11397882	11398881	6.10035	508	11397935	11398832	5.44734	441	NA	(AACCCAA)n
R2_R3	3R_28	22366971	22367780	698	7.66722	305	0.96	1.68	22366971	22367780	4.08072	446	22367040	22367741	3.5865	421	NA	(AACCCAG)n (AAACTGC)n
R2_R3	3R_28	9100758	9102707	1000	15.5816	1298	3.33	4.07	9100758	9102707	8.0341	666	9100766	9102609	7.54748	918	NA	(AACCCAG)n (TA)n GA-rich
R2_R3	2L_1	1204194	1206108	1000	13.9589	1589	2.89	3.64	1204194	1206108	7.33818	770	1204231	1206108	6.62068	878	IntS14	(AACCCC)n
R2_R3	X_1	11588797	11589861	606	6.93519	570	0.74	1.46	11588797	11589861	3.48845	512	11588960	11589805	3.44674	414	nod CG1561	(AACCG)n
R2_R3	3L_1	6802887	6804744	1000	17.0558	913	3.74	4.47	6802887	6804744	9.81978	884	6802982	6804682	7.23601	915	NA	(AACCG)n
R2_R3	3L_1	13745248	13746964	1000	12.1858	1318	2.38	3.13	13745248	13746964	7.07758	683	13745286	13746928	5.10825	687	NA	(AACCG)n (CCACAC)n (CAGAAG)n
R2_R3	3R_28	3138967	3141162	1000	18.4456	430	3.6	4.34	3138967	3141162	8.14071	1115	3139050	3141085	10.3049	1140	NA	(AACCG)n (GGCAAC)n (GTTGGCA)n
R2_R3	3L_1	12901876	12903025	1000	10.86	869	1.99	2.75	12901899	12902994	6.20991	454	12901876	12903025	4.65009	544	CG14120	(AACCTCC)n
R2_R3	2R_21	20868425	20869820	1000	12.2306	965	1.67	2.41	20868425	20869820	8.11997	415	20868435	20869746	4.11062	403	NA	(AACCTGT)n (AATCCG)n (CCATCT)n A-rich TART_DV Gypsy-23_DEl-I
R2_R3	2R_21	16175357	16176374	828	8.8111	855	1.28	1.99	16175357	16176374	5.13791	465	16175390	16176342	3.67319	488	NA	(AACG)n (ATACC)n (AGACCA)n
R2_R3	2L_1	4810707	4811667	1000	10.6122	484	1.74	2.48	4810707	4811667	6.40537	456	4810783	4811629	4.2068	449	NA	(AACG)n (CTGGCCATT)n
R2_R3	2L_1	11619773	11620690	641	8.4366	679	0.82	1.55	11619820	11620690	3.85861	454	11619773	11620656	4.57799	444	NA	(AACGA)n (GCATTC)n
R2_R3	2R_21	20918402	20922065	1000	32.3661	676	5	5	20918402	20922065	18.6386	943	20918451	20922046	13.7275	1881	NA	(AACGAC)n
R2_R3	3L_1	10169149	10170406	1000	11.5636	888	2.09	2.85	10169149	10170406	6.95025	651	10169176	10170387	4.61334	444	dpr10	(AACGAT)n
R2_R3	3R_28	12877699	12878522	915	10.1803	548	1.48	2.21	12877705	12878522	4.77367	357	12877699	12878491	5.4066	363	Pxd	(AACGCT)n
R2_R3	3L_1	22010229	22012132	1000	23.1022	1069	5	5	22010229	22012132	13.628	812	22010260	22012085	9.47413	803	CG7140	(AACGG)n
R2_R3	X_1	12956876	12957935	687	8.10429	291	0.94	1.66	12956876	12957935	3.96819	488	12956979	12957935	4.1361	405	hec	(AACGG)n
R2_R3	3R_28	18066340	18069789	1000	26.5697	722	5	5	18066340	18069789	15.6654	845	18066422	18069730	10.9042	1382	lncRNA:CR45224	(AACGG)n (A)n (TGGGCA)n (T)n (AGAATG)n (ACAAC)n (CATCG)n (ATCCG)n A-rich (TGTATC)n
R2_R3	2R_21	9648692	9649762	705	7.8803	436	0.98	1.7	9648692	9649753	4.05999	445	9648721	9649762	3.82031	394	NA	(AACGGA)n (AGC)n (CCA)n (CCATAT)n
R2_R3	3R_28	21039047	21040088	916	9.57723	208	1.48	2.21	21039047	21040088	5.63838	585	21039060	21040086	3.93885	543	NA	(AACGGC)n
R2_R3	2R_21	3976853	3980124	1000	23.1905	2619	5	5	3976853	3980124	11.1287	1299	3977055	3980115	12.0618	1370	CG30493 CG30496	(AACGTA)n
R2_R3	3L_1	18114713	18115532	750	8.32384	624	1.09	1.81	18114713	18115532	4.24359	397	18114744	18115464	4.08025	363	CG13698	(AACT)n
R2_R3	2R_21	6592887	6599123	1000	53.4215	4900	5	5	6592887	6599123	31.6211	3225	6592948	6599044	21.8004	1632	Ndg CG34222	(AACTA)n
R2_R3	3L_1	6637420	6639295	1000	15.5709	1114	3.23	3.96	6637420	6639295	7.66986	530	6637446	6639261	7.901	908	GluRIA	(AACTAC)n
R2_R3	3L_1	17273769	17274391	790	8.37617	443	1.19	1.9	17273769	17274391	4.69964	307	17273825	17274367	3.67653	297	lncRNA:CR43870	(AACTACC)n
R2_R3	3R_28	26058300	26059975	1000	14.5714	1350	3.04	3.78	26058300	26059975	8.48422	850	26058324	26059955	6.08715	728	CG15530	(AACTAG)n
R2_R3	2R_21	20674885	20677591	1000	21.0624	1539	4.62	5	20674913	20677591	10.5631	935	20674885	20677565	10.4993	651	CG44812	(AACTC)n (TAGA)n Gypsy8-I_Dpse (TCCCCA)n (CTGCTC)n (TTTTC)n
R2_R3	X_1	9675255	9676946	793	9.18175	1030	1.19	1.91	9675498	9676946	4.39166	853	9675255	9676754	4.79009	577	NA	(AACTCC)n (GA)n
R2_R3	3R_28	13238689	13241020	1000	21.6856	271	4.69	5	13238689	13241020	10.5423	1154	13238697	13240969	11.1432	1143	Brf	(AACTG)n
R2_R3	3R_28	10894490	10895774	829	9.40329	490	1.28	2	10894490	10895765	4.50715	316	10894570	10895774	4.89614	749	RpL10Aa	(AACTG)n
R2_R3	3R_28	7314532	7315385	688	7.66553	205	0.94	1.66	7314532	7315349	4.00668	395	7314598	7315385	3.65885	384	NA	(AACTG)n
R2_R3	3R_28	6787417	6788299	1000	10.4735	600	1.81	2.56	6787417	6788299	5.24156	410	6787474	6788199	5.23198	338	NA	(AACTGGCC)n
R2_R3	2R_21	19586892	19589932	1000	22.71	1287	4.98	5	19586892	19589932	13.554	1664	19586925	19589855	9.15596	1235	CG12782	(AACTGGT)n (CCA)n
R2_R3	2L_1	1275193	1276747	982	12.4192	485	1.63	2.37	1275193	1276747	8.33616	501	1275206	1276681	4.08306	466	NA	(AACTGT)n A-rich (TGTGTG)n (ATCAA)n
R2_R3	3L_1	16924301	16925729	1000	11.4987	882	2.21	2.98	16924301	16925729	6.44979	650	16924326	16925640	5.0489	492	NA	(AAG)n (AAGCC)n
R2_R3	3R_28	2092322	2094361	1000	21.6737	1796	4.35	5	2092322	2094361	14.2499	925	2092386	2094335	7.42376	931	Osi9	(AAG)n (ATTT)n
R2_R3	3R_28	5638138	5639814	1000	12.0816	1247	2.22	2.98	5638139	5639814	7.35595	754	5638138	5639679	4.72569	736	CG8500	(AAG)n (CCACA)n (CCACCACA)n
R2_R3	3R_28	14689796	14691774	1000	16.8429	887	3.22	3.96	14689796	14691765	10.9569	827	14689832	14691774	5.88597	848	NA	(AAG)n (TCC)n A-rich (A)n
R2_R3	3R_28	6534932	6535811	762	8.21025	427	1.12	1.84	6534932	6535811	4.37981	418	6534997	6535738	3.83044	368	NA	(AAG)n (TCGC)n (AGCCATC)n
R2_R3	X_1	21104249	21105468	810	8.66971	920	1.24	1.95	21104249	21105468	4.49827	553	21104262	21105422	4.17144	545	CG1503	(AAG)n DNAREP1_DYak (CTTGCC)n
R2_R3	3L_1	5895274	5898032	1000	28.1383	2536	5	5	5895274	5898032	18.0937	1267	5895377	5898010	10.0445	1417	CG32409 QC	(AAG)n G-rich
R2_R3	3R_28	10756901	10759785	1000	24.2158	1746	5	5	10756901	10759785	13.8413	1365	10756974	10759713	10.3746	1311	CG3817 RpS5b	(AAGACG)n
R2_R3	2L_1	20594083	20595302	630	8.05609	689	0.8	1.52	20594083	20595302	3.75793	202	20594089	20595254	4.29816	408	NA	(AAGACG)n (CCCGCC)n
R2_R3	3R_28	20061924	20065611	1000	32.3721	592	5	5	20061924	20065579	18.1559	1287	20061941	20065611	14.2162	1641	CG13606	(AAGACG)n (TGGAA)n (AATACCC)n (TATACC)n (GCG)n (TATT)n Helitron-N1_DBi
R2_R3	3R_28	9400911	9401818	889	9.37321	591	1.42	2.14	9400911	9401799	5.51993	460	9400940	9401818	3.85328	312	NA	(AAGACTA)n Jockey-3_DGri
R2_R3	2L_1	563879	566402	1000	20.2624	885	4.47	5	563879	566402	11.9371	995	563960	566356	8.32521	1429	NA	(AAGAG)n Jockey-3_DGri
R2_R3	3L_1	13272990	13273736	597	7.31553	565	0.72	1.44	13272990	13273736	3.48253	343	13272994	13273711	3.833	351	NA	(AAGATG)n
R2_R3	2L_1	15371099	15372894	1000	15.0059	1025	3.2	3.93	15371099	15372894	7.92453	758	15371167	15372820	7.0814	693	NA	(AAGATGG)n (GGAGTT)n (ATTTAT)n A-rich (GAT)n
R2_R3	3R_28	24278969	24280823	1000	13.8696	1500	2.75	3.49	24278976	24280811	6.83475	403	24278969	24280823	7.03488	744	NA	(AAGCA)n (TGC)n
R2_R3	2R_21	6590965	6592339	1000	12.1198	647	2.34	3.09	6590975	6592339	6.25138	645	6590965	6592306	5.86846	671	Ndg	(AAGCAA)n
R2_R3	3L_1	1297276	1299754	1000	15.1192	490	3.11	3.84	1297276	1299754	7.4833	921	1297312	1299620	7.63586	919	Ctr9 CG9186	(AAGCAG)n
R2_R3	3L_1	6593519	6594971	1000	13.6712	1245	2.84	3.58	6593556	6594971	7.60175	383	6593519	6594875	6.06941	710	MCU	(AAGCAG)n (AGC)n (AAGCAG)n
R2_R3	2R_21	6507630	6511007	1000	30.4134	1519	5	5	6507630	6511007	18.0671	1854	6507666	6510670	12.3462	1584	NA	(AAGCAT)n Jockey-3_DGri TART_DV Jockey-3_DGri Gypsy8-I_Dpse (GGCTCG)n (CTG)n (CGTTT)n
R2_R3	3R_28	18828492	18832195	1000	29.8049	1236	5	5	18828492	18832195	16.6012	1162	18828542	18832176	13.2037	771	NA	(AAGCC)n (TTCGT)n (CTTT)n (CTGTT)n (CTTCAT)n (ATGGTG)n
R2_R3	3R_28	23399799	23401494	1000	16.3774	349	3.07	3.8	23399799	23401492	7.24934	993	23399833	23401494	9.12804	962	NA	(AAGCCA)n (GCA)n (ACAGG)n (A)n
R2_R3	3L_1	17591604	17592609	732	8.75642	201	1.05	1.76	17591604	17592609	4.17844	521	17591635	17592592	4.57798	483	NA	(AAGCCA)n (GCA)n (GATACA)n (ATACCC)n
R2_R3	2R_21	14866753	14868689	1000	12.5804	670	2.39	3.14	14866753	14868689	6.2188	528	14866756	14868621	6.36158	974	NA	(AAGCCA)n (GGAGT)n (TCAC)n
R2_R3	2R_21	8356719	8357722	589	7.90762	716	0.7	1.42	8356719	8357722	5.2386	473	8356818	8357644	2.66902	602	CG8888	(AAGCCC)n (GATA)n
R2_R3	3R_28	8043790	8044861	1000	10.0576	714	1.71	2.46	8043790	8044861	5.12607	457	8043873	8044823	4.93149	376	NA	(AAGCTA)n (AGCTGGT)n
R2_R3	2R_21	12100564	12101423	597	7.61162	170	0.71	1.44	12100564	12101423	3.54176	450	12100579	12101418	4.06986	426	NA	(AAGCTGC)n
R2_R3	3R_28	24695478	24700009	1000	37.0249	2075	5	5	24695478	24700009	21.4874	1755	24695522	24699959	15.5374	1810	CG1646 CG1523	(AAGGAC)n Jockey-3_DGri
R2_R3	X_1	2015622	2017508	1000	12.5745	1112	2.25	3.02	2015638	2017508	5.91081	848	2015622	2017401	6.6637	830	NA	(AAGGAT)n (CCCACA)n (CCAACA)n
R2_R3	2R_21	15540118	15544228	1000	30.0727	2804	5	5	15540118	15544228	14.4335	2037	15540139	15544152	15.6392	1984	cora	(AAGGAT)n (GCT)n (CAG)n (TTATG)n
R2_R3	3R_28	1867830	1868941	917	9.45417	396	1.48	2.21	1867830	1868941	4.81216	656	1867950	1868903	4.64201	565	NA	(AAGGTGG)n (CCACTC)n
R2_R3	X_1	17566482	17567259	847	9.17971	537	1.32	2.04	17566482	17567259	4.56637	339	17566527	17567212	4.61334	297	NA	(AAGT)n
R2_R3	2L_1	14687750	14688876	840	8.72854	253	1.31	2.02	14687750	14688876	4.82105	592	14687764	14688804	3.90749	575	NA	(AAGTCC)n (TAT)n
R2_R3	3L_1	6385310	6386830	1000	11.959	252	1.89	2.65	6385310	6386830	7.64616	346	6385340	6386714	4.31285	655	NA	(AAGTCC)n (TATATT)n (CACACAC)n (CCCCAT)n
R2_R3	3R_28	19781585	19782860	671	9.90543	541	0.9	1.62	19781585	19782860	4.19621	546	19781621	19782852	5.70922	674	NA	(AAGTCG)n (CATCCC)n (ACAT)n
R2_R3	3L_1	21685860	21686778	828	8.84665	687	1.28	2	21685860	21686778	4.5338	423	21685885	21686715	4.31285	415	CG32447	(AAGTCG)n (GGATC)n (GGAATT)n
R2_R3	2R_21	19642071	19643847	1000	11.3488	1021	1.89	2.65	19642071	19643847	7.0006	342	19642152	19643750	4.3482	602	CG30412	(AAGTGGC)n
R2_R3	3L_1	822729	824142	650	7.3257	579	0.85	1.57	822729	824142	3.78459	223	822755	824003	3.54111	538	CG42554 CG13901	(AAT)n
R2_R3	3R_28	19554033	19555731	1000	10.6148	1207	1.9	2.66	19554033	19555731	6.06185	777	19554142	19555596	4.55292	634	eIF3d1	(AAT)n
R2_R3	3L_1	2119127	2120840	1000	15.2553	1028	3.23	3.97	2119127	2120840	7.83273	331	2119220	2120804	7.42261	646	NA	(AAT)n
R2_R3	3L_1	19415912	19417069	1000	11.9092	247	2.28	3.04	19415912	19417069	6.13588	580	19415954	19417032	5.77334	542	NA	(AAT)n
R2_R3	3L_1	3654363	3655187	1000	9.97764	223	1.68	2.43	3654363	3655187	5.08757	409	3654433	3655111	4.89007	341	NA	(AAT)n
R2_R3	3R_28	14665304	14666216	854	9.17336	640	1.34	2.06	14665304	14666216	4.59007	378	14665327	14666197	4.58329	370	NA	(AAT)n
R2_R3	3L_1	10249733	10250589	623	8.52606	442	0.78	1.5	10249733	10250589	3.83196	456	10249760	10250579	4.6941	414	NA	(AAT)n
R2_R3	3L_1	5330291	5331277	1000	10.2253	691	1.8	2.55	5330291	5331277	5.27117	437	5330330	5331238	4.95409	399	lncRNA:CR45742	(AAT)n (AC)n
R2_R3	3R_28	21699942	21702105	1000	16.9131	236	3.51	4.25	21699942	21702105	8.10813	406	21699979	21702094	8.80498	1017	NA	(AAT)n (AGGACTC)n
R2_R3	3R_28	11657593	11659630	1000	12.9437	872	2.57	3.31	11657593	11659630	7.65801	922	11657921	11659085	5.28565	602	nsl1	(AAT)n (AT)n
R2_R3	X_1	5237721	5241408	1000	27.4542	3511	5	5	5237721	5241408	16.0711	697	5237770	5241377	11.3831	1875	NA	(AAT)n (AT)n
R2_R3	3L_1	1591478	1595408	1000	37.0088	2143	5	5	1591478	1595408	20.7649	1842	1591543	1595352	16.2439	1844	CG18170 CG33791	(AAT)n (GATGGC)n
R2_R3	3R_28	3696171	3700867	1000	36.5257	409	5	5	3696171	3700867	18.4906	1753	3696257	3700816	18.0351	2526	NA	(AAT)n (GGACAA)n (AACCA)n
R2_R3	3R_28	1144613	1146179	928	10.9654	1285	1.51	2.24	1144613	1146179	4.85066	446	1144686	1146089	6.11475	695	NA	(AAT)n (TTGG)n
R2_R3	X_1	5780307	5781303	664	7.87385	212	0.88	1.6	5780307	5781303	3.84381	464	5780368	5781231	4.03004	351	CG3108	(AATA)n
R2_R3	X_1	7735127	7736619	1000	11.2533	1327	2.15	2.91	7735127	7736619	6.19808	656	7735157	7736619	5.05522	214	Pdp	(AATA)n
R2_R3	2L_1	7811093	7813697	1000	21.1296	1187	4.73	5	7811093	7813697	11.3449	515	7811178	7813578	9.78477	1216	Uro CG7164	(AATA)n
R2_R3	3R_28	8851810	8853074	1000	12.7677	983	1.7	2.45	8851817	8853074	5.2001	607	8851810	8853049	7.56763	582	yellow-f2	(AATA)n
R2_R3	3R_28	2055028	2056396	1000	13.1261	702	2.63	3.37	2055028	2056396	7.735	675	2055090	2056367	5.39106	641	NA	(AATA)n
R2_R3	2R_21	16978184	16979511	1000	10.8503	635	2.01	2.77	16978184	16979511	5.74203	659	16978220	16979434	5.10825	583	NA	(AATA)n
R2_R3	3R_28	11296921	11297578	688	8.30211	249	0.94	1.66	11296921	11297578	5.34817	318	11296980	11297522	2.95394	204	NA	(AATA)n
R2_R3	3R_28	9146045	9147596	1000	13.0593	265	2.61	3.35	9146045	9147596	7.68762	838	9146072	9147590	5.37168	620	CG15887	(AATA)n (ATTTG)n (ACATGG)n
R2_R3	X_1	20949772	20950696	665	8.39274	448	0.88	1.6	20949798	20950696	3.92081	164	20949772	20950645	4.47193	448	NA	(AATA)n (GCAGCT)n (CAGATT)n
R2_R3	2L_1	12359448	12360602	1000	10.0946	604	1.67	2.41	12359448	12360602	5.03426	239	12359495	12360587	5.06032	571	NA	(AATA)n (TATAG)n
R2_R3	2R_21	13828992	13830771	1000	12.7268	1135	2.57	3.31	13828992	13830771	7.03613	844	13829039	13830626	5.69067	816	NA	(AATA)n Jockey-3_DGri Gypsy-23_DEl-I A-rich
R2_R3	X_1	4268706	4269814	629	7.22475	237	0.79	1.52	4268706	4269814	3.65428	571	4268725	4269734	3.57047	522	CG12691	(AATAA)n
R2_R3	3L_1	9344034	9345316	905	9.91558	1083	1.46	2.18	9344034	9345316	6.06481	604	9344417	9345267	3.85077	475	NA	(AATAA)n
R2_R3	3L_1	3502475	3504921	1000	18.6374	2196	4.11	4.82	3502475	3504921	9.74576	730	3502560	3504858	8.89162	1080	NA	(AATAAC)n
R2_R3	3L_1	8131691	8134053	1000	27.5772	575	5	5	8131691	8134053	17.1284	1166	8131729	8133973	10.4489	1326	msk	(AATAAT)n (AGG)n
R2_R3	3L_1	12216049	12217504	1000	12.6728	413	2.52	3.27	12216049	12217504	7.35299	879	12216099	12217452	5.31984	638	Adk1	(AATAATT)n
R2_R3	2R_21	8662439	8664638	1000	12.2386	1927	2.36	3.11	8662439	8664638	7.24638	925	8662897	8664584	4.99218	867	CG13159 Cpr49Aa	(AATACCA)n (GATTC)n
R2_R3	2L_1	17637024	17638021	706	7.89418	712	0.98	1.7	17637024	17638021	4.06294	179	17637087	17637974	3.83124	365	lncRNA:CR44412	(AATACT)n (TTTCC)n
R2_R3	3R_28	22148355	22150378	1000	16.9511	744	3.72	4.45	22148355	22150378	9.66875	834	22148440	22150310	7.28235	709	CG6154	(AATAT)n
R2_R3	3L_1	17654522	17656069	1000	13.3558	832	2.67	3.42	17654522	17656069	6.81699	798	17654588	17655975	6.53883	698	CG7497	(AATAT)n
R2_R3	3R_28	16044452	16045914	1000	12.9523	556	2.59	3.33	16044452	16045914	6.78441	861	16044496	16045852	6.16789	779	NA	(AATAT)n
R2_R3	2L_1	18113558	18114932	1000	12.2678	291	2.21	2.97	18113558	18114932	5.8516	751	18113561	18114863	6.41625	695	NA	(AATAT)n
R2_R3	3R_28	3182061	3183237	826	9.45519	421	1.27	1.99	3182241	3183237	4.50419	220	3182061	3183219	4.951	705	NA	(AATAT)n (CTTGCAG)n
R2_R3	2L_1	13381247	13383394	1000	16.0884	303	3.5	4.24	13381247	13383394	8.63524	495	13381311	13383346	7.45317	991	NA	(AATAT)n (T)n
R2_R3	2R_21	21173444	21177915	1000	28.8727	1041	5	5	21173444	21177915	18.0553	702	21173456	21177890	10.8175	1065	CG3650	(AATAT)n A-rich G-rich (GGAACA)n (CTCCACC)n
R2_R3	3L_4	1430718	1431758	951	10.4215	786	1.56	2.29	1430775	1431758	4.87139	424	1430718	1431725	5.55014	473	NA	(AATAT)n Gypsy20-I_Dya
R2_R3	2R_21	20015289	20018253	1000	34.8624	1479	5	5	20015289	20018253	21.1054	1341	20015345	20018160	13.757	1314	CG30183	(AATATA)n
R2_R3	3R_28	26433253	26434851	1000	14.8522	374	2.81	3.55	26433253	26434851	6.84364	321	26433327	26434830	8.00855	749	NA	(AATATA)n
R2_R3	2R_21	17190891	17192879	1000	15.8525	373	3.15	3.89	17190891	17192853	7.43887	694	17190946	17192879	8.41359	1078	CG15227	(AATATC)n Gypsy7-I_Dya
R2_R3	3R_28	20233566	20236102	1000	20.9637	1089	4.45	5	20233566	20236102	13.1158	1338	20233601	20235706	7.84797	1044	CG6454	(AATATT)n
R2_R3	3R_28	22131804	22133902	1000	17.8639	259	3.92	4.64	22131804	22133902	9.33413	676	22131883	22133816	8.52981	1044	lncRNA:CR46061	(AATATT)n
R2_R3	2L_1	3106896	3108621	1000	13.3091	796	2.73	3.47	3106967	3108604	7.24638	360	3106896	3108621	6.06274	906	NA	(AATATT)n (ATATAT)n (A)n (AT)n (CAGC)n
R2_R3	2R_21	18821160	18825346	1000	35.3509	252	5	5	18821160	18825346	18.8489	1163	18821208	18825302	16.502	2140	NA	(AATATTA)n (TGCTGT)n
R2_R3	3L_1	11308720	11309757	969	9.5663	483	1.6	2.34	11308720	11309757	5.14087	210	11308773	11309677	4.42543	430	NA	(AATATTG)n (GCAGTT)n
R2_R3	2L_1	18577568	18581245	1000	31.0276	2082	5	5	18577568	18581245	15.5766	437	18577670	18581210	15.451	1703	NA	(AATATTT)n
R2_R3	3L_1	11078933	11080028	1000	10.2436	793	1.82	2.57	11078933	11080028	5.38074	505	11078998	11079953	4.86287	434	CG45101 SuUR	(AATCA)n
R2_R3	3R_28	16316577	16317508	585	7.73078	194	0.69	1.41	16316577	16317508	3.52399	494	16316588	16317508	4.20679	474	NA	(AATCA)n (TG)n
R2_R3	2R_21	3204483	3206596	1000	17.5428	304	3.82	4.55	3204483	3206596	10.3706	1056	3204542	3206538	7.17217	1148	NA	(AATCA)n (TGC)n Jockey-3_DGri Gypsy-23_DEl-I (TGC)n (TGC)n (TGCTGA)n
R2_R3	3L_1	11974215	11976788	1000	29.6365	1193	5	5	11974215	11976788	17.383	1350	11974251	11976711	12.2535	1260	prc	(AATCAAT)n
R2_R3	3R_28	21642041	21642841	667	7.61368	593	0.89	1.61	21642041	21642841	3.85862	178	21642041	21642766	3.75506	349	NA	(AATCAC)n (ACAT)n
R2_R3	3R_28	24084774	24085649	1000	10.8781	452	2.03	2.79	24084774	24085649	5.87825	447	24084827	24085529	4.99984	371	NA	(AATCAG)n
R2_R3	3R_28	12009960	12010834	659	7.47756	632	0.87	1.59	12009960	12010834	3.82012	383	12010009	12010780	3.65744	329	NA	(AATCAG)n
R2_R3	3R_28	13180524	13182345	1000	16.9965	1410	3.75	4.48	13180524	13182345	9.343	879	13180615	13182337	7.65354	1016	NA	(AATCAGG)n
R2_R3	3L_1	1688970	1689960	909	9.87657	555	1.47	2.19	1688970	1689960	4.75294	512	1689078	1689933	5.12363	392	CG13931	(AATCC)n
R2_R3	2L_1	20035303	20036014	637	7.4872	444	0.81	1.53	20035303	20036014	3.70462	299	20035305	20035913	3.78258	289	NA	(AATCC)n
R2_R3	2L_1	4363164	4364252	785	8.57314	178	1.18	1.89	4363164	4364252	5.11718	600	4363214	4364212	3.45596	425	Atet	(AATCCA)n
R2_R3	2R_21	8328169	8329594	1000	16.8768	1143	3.6	4.33	8328169	8329594	8.41019	660	8328183	8329534	8.46662	656	Drep1	(AATCCA)n
R2_R3	3L_1	3169405	3174020	1000	34.0352	308	5	5	3169405	3174020	19.4174	2406	3169449	3173966	14.6177	2483	CG14964	(AATCCA)n (TCTTCC)n
R2_R3	X_1	2167185	2168348	764	10.6995	386	1.13	1.84	2167185	2168348	4.49531	605	2167211	2168207	6.20414	523	CG3630	(AATCCC)n
R2_R3	3L_1	11888340	11889601	1000	12.5963	608	2.29	3.05	11888340	11889601	7.84161	661	11888369	11889560	4.75474	565	NA	(AATCCCC)n
R2_R3	3R_28	10479100	10481671	1000	22.072	302	4.9	5	10479115	10481671	11.3241	621	10479100	10481608	10.7478	1342	NA	(AATCCG)n
R2_R3	3L_1	703100	705296	1000	14.5988	1433	3.09	3.82	703100	705296	8.26508	271	703176	705244	6.33367	1029	NA	(AATCCG)n
R2_R3	3R_28	26072733	26073937	900	9.65483	682	1.45	2.17	26072733	26073930	4.72333	640	26072775	26073937	4.9315	634	NA	(AATCCG)n
R2_R3	2L_1	5880311	5881292	677	8.07729	287	0.92	1.63	5880311	5881292	5.17641	532	5880355	5881250	2.90088	243	NA	(AATCCG)n
R2_R3	2R_21	8517772	8519004	999	9.76487	237	1.66	2.41	8517772	8519004	5.17345	248	8517835	8518970	4.59142	541	NA	(AATCG)n (T)n
R2_R3	2L_1	3642552	3643564	657	7.82568	593	0.86	1.58	3642552	3643512	3.81124	578	3642743	3643564	4.01444	418	lncRNA:CR44310	(AATCG)n (TCGACAT)n (GAAATGCT)n
R2_R3	3R_28	15688738	15691855	1000	18.6879	1360	4.06	4.77	15688738	15691855	9.40816	586	15688743	15691737	9.2797	855	NA	(AATCG)n A-rich
R2_R3	2R_21	7769447	7770500	724	8.08338	839	1.03	1.74	7769447	7770500	4.1429	235	7769564	7770452	3.94048	409	NA	(AATCGA)n
R2_R3	3R_28	4344805	4345840	1000	10.5597	798	1.91	2.67	4344805	4345840	5.50215	506	4344881	4345772	5.05754	439	NA	(AATCGA)n (AGTTGC)n (TGC)n (AGTTGC)n
R2_R3	3L_1	7389659	7392330	1000	24.3069	2123	5	5	7389659	7392330	14.0871	1356	7389715	7392261	10.2198	1401	smid CG8564	(AATCGG)n (AATAT)n
R2_R3	3L_1	9000656	9001720	879	9.18284	229	1.4	2.12	9000656	9001720	4.70555	555	9000688	9001649	4.47729	489	CG5068	(AATCTAT)n
R2_R3	X_1	20173089	20175844	1000	13.6395	502	2.8	3.55	20173089	20175844	7.89491	1461	20173294	20175334	5.74457	1066	CG9577 CG9581	(AATCTGT)n
R2_R3	2L_1	1155843	1157157	842	9.1267	995	1.31	2.03	1155843	1157121	4.55157	583	1155863	1157157	4.57513	617	NA	(AATG)n
R2_R3	X_1	5636373	5637097	585	7.0407	368	0.69	1.41	5636373	5637097	3.38185	103	5636385	5637096	3.65885	366	NA	(AATG)n
R2_R3	2R_21	3643886	3645078	679	10.0294	182	0.92	1.64	3643886	3644980	4.23175	444	3643925	3645078	5.7976	485	NA	(AATG)n (TCA)n
R2_R3	3R_28	22551701	22552880	964	10.2993	504	1.59	2.32	22551701	22552880	6.28691	576	22551763	22552790	4.01236	320	beat-VII	(AATGAA)n (CCAGAA)n (TGC)n (ACAACT)n
R2_R3	X_7	591554	593665	1000	16.6642	1834	3.54	4.28	591559	593665	10.0182	1086	591554	593607	6.64603	1027	NA	(AATGAC)n (ACGCCC)n FB4_DM FB4_DM
R2_R3	3L_1	7106439	7108856	1000	19.0123	1298	4.21	4.92	7106638	7108856	9.93527	945	7106439	7108766	9.07707	970	NA	(AATGAGA)n (ATACG)n G-rich
R2_R3	2L_1	12937184	12938301	971	9.68286	213	1.61	2.34	12937184	12938301	5.0165	200	12937199	12938243	4.66636	531	NA	(AATGC)n (GT)n
R2_R3	3R_28	2442790	2443795	792	8.64268	209	1.19	1.91	2442790	2443795	4.40054	204	2442814	2443748	4.24214	527	NA	(AATGCC)n
R2_R3	2R_21	3135460	3136989	822	9.79767	254	1.26	1.98	3135460	3136989	6.22472	899	3135461	3136939	3.57295	618	NA	(AATGCG)n
R2_R3	3R_28	17299573	17301711	1000	17.958	799	3.65	4.39	17299573	17301711	8.31838	345	17299630	17301683	9.63966	1162	lbl	(AATGCG)n (CTGCCA)n (TGAAC)n (GTATCTGG)n
R2_R3	2R_21	17413031	17415392	1000	20.5587	243	4.58	5	17413031	17415392	11.795	1135	17413075	17415294	8.76372	1174	Treh Rbpn-5	(AATGGA)n (CTG)n
R2_R3	3R_28	1373586	1374728	793	10.4355	221	1.19	1.91	1373586	1374728	4.519	488	1373635	1374692	5.91652	557	CG2519	(AATGGC)n
R2_R3	2L_1	19354635	19355396	797	8.90151	584	1.2	1.92	19354635	19355396	5.43108	402	19354716	19355366	3.47043	295	NA	(AATGGC)n
R2_R3	2R_21	3399903	3401197	780	8.54194	501	1.16	1.88	3399903	3401197	4.35908	523	3399973	3401118	4.18286	443	NA	(AATGGC)n
R2_R3	3R_28	21771166	21772622	1000	13.6525	511	2.19	2.95	21771166	21772622	9.04688	757	21771227	21772552	4.6056	731	Lnk	(AATGGC)n (TTTCA)n
R2_R3	3R_28	17224534	17226787	1000	17.6158	791	3.9	4.63	17224594	17226787	9.89381	1045	17224534	17226787	7.72203	851	mod(mdg4) pre-mod(mdg4)-B	(AATGGCA)n
R2_R3	2L_1	10137526	10138764	945	9.53355	978	1.55	2.28	10137526	10138762	4.91878	590	10137577	10138764	4.61477	552	NA	(AATGGG)n
R2_R3	2R_21	20710053	20711189	1000	10.9273	674	1.88	2.63	20710053	20711189	6.53863	585	20710103	20711145	4.38864	373	mAChR-A	(AATGTA)n
R2_R3	3R_28	14316746	14317437	572	6.67931	191	0.66	1.38	14316746	14317437	4.13402	357	14316777	14317395	2.54529	156	NA	(AATGTGAA)n (GTCCACC)n
R2_R3	2L_1	8373689	8374363	592	6.66678	326	0.71	1.43	8373689	8374363	3.39961	306	8373738	8374340	3.26717	298	CG14275	(AATT)n
R2_R3	3R_28	27279720	27284921	1000	44.0818	981	5	5	27279720	27284921	24.6916	1138	27280138	27284846	19.3902	2608	Gcn2	(AATT)n
R2_R3	2L_1	18485365	18487090	1000	12.8405	729	2.52	3.26	18485408	18487090	6.5179	777	18485365	18486902	6.32264	837	ncm	(AATT)n
R2_R3	3R_28	1944261	1946258	1000	16.9126	438	3.67	4.41	1944261	1946258	9.87901	974	1944302	1946220	7.03359	1038	Obp83g	(AATT)n
R2_R3	3R_28	12887941	12888826	737	8.27994	212	1.06	1.78	12887941	12888826	4.18141	181	12887995	12888811	4.09853	443	Pxd	(AATT)n (TCGGTGT)n
R2_R3	3R_28	19651001	19652574	800	8.57932	1049	1.21	1.93	19651001	19652574	4.47161	696	19651148	19652537	4.10771	604	Nup98-96	(AATTA)n
R2_R3	3R_28	26974773	26976333	1000	13.1184	859	2.49	3.23	26974773	26976333	8.11998	933	26974857	26976282	4.99841	800	CG11317	(AATTA)n (GTTCCC)n
R2_R3	3R_28	27460167	27463978	1000	26.6861	1499	5	5	27460167	27463978	17.6466	1322	27460222	27463528	9.03955	1385	pygo	(AATTAC)n (GTTGCT)n (GTT)n (GACGTG)n (CTGCAG)n
R2_R3	2R_21	12589323	12590545	1000	12.528	415	2.5	3.25	12589323	12590545	7.13978	716	12589411	12590528	5.38821	499	CG30099 CG30324	(AATTATA)n
R2_R3	3R_28	8583942	8584395	625	7.32708	191	0.79	1.51	8583942	8584395	4.62561	261	8583992	8584357	2.70147	146	NA	(AATTATA)n
R2_R3	2L_1	2396841	2398308	1000	12.3054	1173	2.45	3.2	2396841	2398308	6.84364	630	2396878	2398300	5.46176	684	CG3597	(AATTATT)n
R2_R3	2L_1	11667827	11668781	1000	10.3039	712	1.82	2.57	11667827	11668781	5.31559	460	11667861	11668695	4.98827	424	NA	(AATTATT)n
R2_R3	3R_28	17403051	17404278	725	8.73359	739	1.03	1.75	17403051	17404278	5.58803	608	17403494	17404225	3.14556	339	lncRNA:CR43372	(AATTCA)n A-rich (CCACGT)n (ATCTCCC)n
R2_R3	3R_28	10889165	10890247	1000	11.1862	465	2	2.76	10889165	10890247	5.5525	502	10889184	10890221	5.63374	500	NA	(AATTCTT)n
R2_R3	2L_1	5005201	5006622	828	9.43245	806	1.28	1.99	5005201	5006622	5.84271	351	5005300	5006570	3.58974	612	CG3792 CG8891	(AATTG)n
R2_R3	3R_28	1644173	1645357	1000	12.6546	284	2.4	3.15	1644173	1645357	6.22473	606	1644193	1645323	6.42982	558	NA	(AATTGA)n (ACAT)n
R2_R3	3R_28	25387932	25389177	790	8.4033	1011	1.19	1.9	25387932	25389177	4.51307	737	25387976	25389122	3.89023	587	NA	(AATTGC)n (AGGAGC)n G-rich (ACTGACAA)n
R2_R3	X_1	10161064	10162830	915	10.072	315	1.48	2.2	10161064	10162830	6.20103	896	10161153	10162109	3.87095	500	NA	(AATTGC)n (CAACAG)n Jockey-3_DGri (ATCCATT)n (GCAACT)n (GAACT)n (T)n
R2_R3	2R_21	10719939	10722041	1000	16.4027	1618	3.53	4.27	10719939	10722041	9.57103	851	10720020	10722006	6.83168	977	Achl	(AATTGC)n TART_DV (GCCGCT)n
R2_R3	2L_1	5166838	5172248	1000	40.4826	1883	5	5	5166838	5172248	23.1991	634	5166913	5172230	17.2835	2449	NA	(AATTT)n
R2_R3	3R_28	10109497	10111012	1000	12.84	1196	2.53	3.27	10109497	10111012	6.5475	786	10109512	10110982	6.29251	729	MetRS-m	(AATTT)n (GCAGAT)n (GCACT)n
R2_R3	X_1	14806265	14808198	1000	16.2035	781	3.43	4.17	14806265	14808192	8.09036	577	14806283	14808198	8.11311	979	NA	(AATTT)n (TGGAAAA)n
R2_R3	2L_1	2469333	2471562	1000	19.6854	2032	4.37	5	2469333	2471562	10.3351	1110	2469414	2471542	9.3504	974	NA	(AATTTA)n (GCAACATT)n (AGCTGG)n (CAGCCAGT)n (GGGATG)n (CAG)n
R2_R3	3R_28	12440711	12442277	758	12.448	695	1.11	1.83	12440711	12442277	8.77147	353	12440771	12442225	3.67653	671	NA	(AATTTAC)n (CTGA)n (CA)n (TG)n
R2_R3	3R_28	10656893	10658885	1000	17.7681	1451	3.86	4.59	10656893	10658885	9.03799	958	10656976	10658850	8.73014	826	CG14856	(AATTTAT)n
R2_R3	2L_1	10117642	10118554	762	9.09523	221	1.12	1.84	10117642	10118537	4.29985	463	10117657	10118554	4.79538	484	NA	(AATTTG)n (TGGAAG)n
R2_R3	3L_1	19936310	19936935	774	8.27472	351	1.15	1.87	19936310	19936935	4.75887	311	19936377	19936906	3.51585	287	Ac76E	(AC)n
R2_R3	2R_21	11245368	11246112	547	8.60165	364	0.61	1.32	11245368	11246112	5.92859	382	11245406	11246042	2.67306	201	CG10257	(AC)n
R2_R3	2R_21	17591103	17592600	1000	13.1355	734	2.62	3.36	17591103	17592600	6.71926	722	17591160	17592546	6.41624	681	CG30393 Rgk3	(AC)n
R2_R3	3R_28	11702566	11704689	1000	19.3264	1274	3.89	4.62	11702566	11704689	8.70335	962	11702595	11704587	10.623	880	CG4546	(AC)n
R2_R3	2R_21	12920878	12921505	587	6.65522	315	0.69	1.42	12920878	12921505	3.36704	296	12920949	12921475	3.28818	263	CG5065	(AC)n
R2_R3	3R_28	13347454	13349048	1000	17.0173	844	3.54	4.28	13347454	13349048	10.4802	340	13347494	13349007	6.53711	579	Dscam3	(AC)n
R2_R3	3R_28	16735962	16737139	816	8.63636	595	1.25	1.97	16735962	16737139	4.54861	266	16736022	16737112	4.08775	536	KaiR1D	(AC)n
R2_R3	2R_21	18365481	18367330	1000	12.3055	1244	2.38	3.12	18365501	18367330	7.31153	604	18365481	18367272	4.99395	702	PpD5	(AC)n
R2_R3	2R_21	19423938	19424974	1000	10.1759	795	1.68	2.42	19423938	19424974	5.04315	504	19424000	19424928	5.13277	470	RpL37b	(AC)n
R2_R3	3L_1	3912417	3915000	1000	22.2421	1513	4.7	5	3912417	3915000	10.3824	252	3912444	3914953	11.8597	1240	NA	(AC)n
R2_R3	2R_21	10528965	10531426	1000	20.2131	2031	4.53	5	10528965	10531426	11.2146	1431	10529026	10531412	8.99857	1418	NA	(AC)n
R2_R3	2R_21	19300845	19302702	1000	17.5061	833	3.57	4.31	19300845	19302702	11.0191	946	19300925	19302642	6.48695	374	NA	(AC)n
R2_R3	3R_28	26543280	26545849	1000	15.8109	1140	3.43	4.16	26543280	26545849	8.8307	506	26543357	26545843	6.98019	1102	NA	(AC)n
R2_R3	3L_1	13906678	13908392	1000	15.6692	406	3.29	4.03	13906678	13908392	9.32821	811	13906732	13908372	6.34103	857	NA	(AC)n
R2_R3	2L_1	12237981	12239224	1000	13.9501	783	2.82	3.56	12237981	12239224	7.03909	555	12237988	12239176	6.91105	551	NA	(AC)n
R2_R3	3R_28	21628464	21629974	1000	13.7855	1199	2.77	3.51	21628464	21629974	6.9384	684	21628529	21629966	6.8471	664	NA	(AC)n
R2_R3	2L_1	20650565	20651875	1000	13.679	995	2.71	3.45	20650565	20651875	8.31838	789	20650585	20651847	5.36059	596	NA	(AC)n
R2_R3	2L_1	18784209	18785707	1000	13.093	659	2.67	3.42	18784209	18785707	7.37076	329	18784250	18785553	5.72223	622	NA	(AC)n
R2_R3	3R_28	12551877	12553231	930	12.467	235	1.51	2.24	12551877	12553231	8.48718	706	12551981	12553076	3.97981	460	NA	(AC)n
R2_R3	2R_21	8961359	8962720	1000	12.3201	1044	1.88	2.63	8961359	8962720	8.01633	581	8961546	8962715	4.30381	566	NA	(AC)n
R2_R3	3R_28	4383650	4384652	1000	12.0027	611	2.01	2.77	4383650	4384652	7.54844	528	4383721	4384613	4.45425	409	NA	(AC)n
R2_R3	2R_21	10599466	10600448	1000	10.9121	692	2	2.76	10599466	10600448	5.65022	488	10599508	10600345	5.26185	424	NA	(AC)n
R2_R3	2L_1	12437442	12438643	1000	10.4747	532	1.89	2.64	12437442	12438643	5.47254	527	12437518	12438608	5.0022	485	NA	(AC)n
R2_R3	3L_1	14911057	14912179	1000	10.4593	823	1.85	2.6	14911057	14912179	5.33336	523	14911079	14912125	5.12592	471	NA	(AC)n
R2_R3	3R_28	6949587	6950527	781	10.2309	578	1.17	1.88	6949587	6950527	6.74888	453	6949687	6950435	3.48199	318	NA	(AC)n
R2_R3	3L_1	10020009	10021025	1000	9.89789	780	1.71	2.46	10020009	10021025	5.4222	497	10020089	10020953	4.47569	404	NA	(AC)n
R2_R3	3R_28	18882995	18884566	905	9.8847	1071	1.46	2.18	18882995	18884566	4.7411	237	18883019	18884314	5.1436	598	NA	(AC)n
R2_R3	3R_28	24177484	24178676	676	9.60496	908	0.91	1.63	24177739	24178676	4.16364	403	24177484	24178606	5.44132	454	NA	(AC)n
R2_R3	2L_1	18088167	18089311	971	9.58319	309	1.61	2.34	18088167	18089311	5.11126	611	18088208	18089218	4.47193	596	NA	(AC)n
R2_R3	3R_28	8396505	8397330	884	9.56914	384	1.41	2.13	8396505	8397330	4.67299	391	8396537	8397320	4.89615	366	NA	(AC)n
R2_R3	2L_1	2554260	2555474	872	9.17138	673	1.38	2.1	2554260	2555467	4.6641	655	2554279	2555474	4.50728	652	NA	(AC)n
R2_R3	3R_28	11472734	11473945	795	8.65576	449	1.2	1.92	11472734	11473945	5.1616	304	11472814	11473834	3.49416	375	NA	(AC)n
R2_R3	2R_21	6280280	6281140	753	8.62122	476	1.1	1.81	6280280	6281140	4.23767	498	6280306	6281104	4.38355	416	NA	(AC)n
R2_R3	3R_28	16349054	16349887	803	8.56365	433	1.22	1.93	16349054	16349887	4.49826	465	16349124	16349810	4.06539	357	NA	(AC)n
R2_R3	2L_1	6891811	6892815	791	8.50889	557	1.19	1.91	6891811	6892799	4.43904	345	6891850	6892815	4.06985	296	NA	(AC)n
R2_R3	3R_28	23258592	23259411	810	8.50887	613	1.24	1.95	23258592	23259411	4.65521	436	23258702	23259361	3.85366	340	NA	(AC)n
R2_R3	3R_28	4303808	4304940	635	8.5073	238	0.81	1.53	4303808	4304940	3.85861	609	4303851	4304881	4.64869	342	NA	(AC)n
R2_R3	2R_21	12713249	12714097	652	7.92077	585	0.85	1.57	12713299	12714097	3.80235	310	12713249	12714040	4.11842	359	NA	(AC)n
R2_R3	3R_28	1812185	1813205	718	7.91669	813	1.01	1.73	1812185	1813205	4.15179	506	1812255	1813130	3.7649	441	NA	(AC)n
R2_R3	3L_1	2707723	2708525	641	7.71171	534	0.82	1.54	2707723	2708525	4.95431	397	2707793	2708492	2.7574	429	NA	(AC)n
R2_R3	3R_28	16068210	16069191	678	7.6063	522	0.92	1.63	16068210	16069187	3.94745	201	16068320	16069191	3.65885	438	NA	(AC)n
R2_R3	3R_28	22376425	22377357	562	7.45796	309	0.64	1.35	22376425	22377357	4.87732	553	22376458	22377303	2.58064	247	NA	(AC)n
R2_R3	3L_1	18757657	18758870	635	7.27965	285	0.81	1.53	18757664	18758870	4.55749	243	18757657	18758782	2.72216	257	NA	(AC)n
R2_R3	2L_1	11545695	11549300	1000	21.7265	2019	4.83	5	11545695	11549300	12.6094	902	11545997	11549294	9.11711	1455	CG6488	(AC)n (AACACAC)n (TG)n (ATTCCC)n
R2_R3	3L_1	16226597	16228161	1000	15.036	288	3.22	3.96	16226597	16228161	8.37761	384	16226660	16228082	6.65843	819	NA	(AC)n (AATA)n (TGGTTC)n (TTT)n (AGACAGC)n (CAG)n (CCACAT)n
R2_R3	2L_1	11253553	11255084	960	10.1364	695	1.58	2.31	11253553	11255084	6.12404	886	11253654	11255019	4.01237	574	NA	(AC)n (AC)n
R2_R3	3L_1	1124677	1126903	1000	14.756	510	3.1	3.83	1124677	1126903	8.53752	1181	1124730	1126712	6.21846	1208	NA	(AC)n (AC)n (GAAAG)n (CGAGAA)n (GT)n
R2_R3	3R_28	14623009	14625756	1000	23.383	1423	5	5	14623009	14625756	14.2174	635	14623098	14625736	9.16561	1293	NA	(AC)n (AGAATA)n
R2_R3	2R_21	15355438	15357159	1000	12.1382	594	2.38	3.13	15355438	15357159	6.9769	932	15355523	15356877	5.16127	520	CG15116	(AC)n (AGAATC)n (AACAGA)n
R2_R3	3R_28	24355282	24356199	720	8.35552	579	1.02	1.73	24355282	24356199	5.26229	412	24355430	24356131	3.09323	433	NA	(AC)n (AGGACC)n
R2_R3	2L_1	2588793	2591469	1000	25.6878	938	5	5	2588793	2591458	14.7652	599	2588844	2591469	10.9226	920	NA	(AC)n (AT)n Gypsy-4_DRh-I
R2_R3	3L_1	10054841	10056994	1000	14.6434	776	3.11	3.84	10054847	10056990	7.88603	403	10054841	10056994	6.75734	826	NA	(AC)n (ATTTCT)n
R2_R3	2R_21	17210554	17212635	1000	15.3471	520	3.24	3.97	17210562	17212635	9.00245	958	17210554	17212599	6.34464	577	NA	(AC)n (CA)n
R2_R3	2L_1	4466868	4467912	815	8.7848	328	1.25	1.96	4466868	4467912	5.19121	541	4466879	4467490	3.59359	350	NA	(AC)n (CA)n (ACTTTTA)n
R2_R3	3L_1	17584718	17585963	950	9.45789	970	1.56	2.29	17584718	17585963	5.21195	626	17584780	17585956	4.24594	171	NA	(AC)n (CA)n (AT)n
R2_R3	3R_28	4341543	4342792	785	8.3956	227	1.18	1.89	4341543	4342792	4.47162	278	4341632	4342640	3.92398	474	NA	(AC)n (CA)n (TGTGTG)n
R2_R3	2R_21	5090946	5091968	1000	9.83269	824	1.67	2.42	5090946	5091968	5.50216	431	5090985	5091937	4.33053	582	NA	(AC)n (CACACA)n
R2_R3	X_1	14357372	14359004	769	8.74809	210	1.14	1.85	14357372	14359004	5.4074	867	14357430	14358927	3.34069	200	NA	(AC)n (CAG)n (GTCCGCT)n (T)n
R2_R3	2L_1	12934586	12936652	1000	14.9148	376	2.83	3.58	12934586	12936626	9.54141	1041	12934614	12936652	5.37339	988	NA	(AC)n (CAGCAG)n (TGC)n
R2_R3	2R_21	20635209	20637008	1000	19.2197	1318	2.98	3.73	20635209	20637008	13.6873	918	20635249	20636870	5.53246	737	NA	(AC)n (CATCTCA)n
R2_R3	3L_1	13798928	13800374	1000	13.2707	1242	2.65	3.39	13798928	13800374	6.78145	687	13798983	13800357	6.48923	641	NA	(AC)n (CGACAAG)n
R2_R3	3L_1	20877377	20878476	1000	11.4697	873	2.17	2.94	20877377	20878476	6.62451	527	20877452	20878459	4.8452	481	NA	(AC)n (CTCTCG)n (TG)n
R2_R3	3L_1	9242669	9244097	1000	15.3454	1172	3.31	4.05	9242669	9244097	8.29765	705	9242715	9244053	7.04776	647	NA	(AC)n (GAGATG)n (CAGTGC)n
R2_R3	2R_21	10744987	10746888	1000	11.7535	1064	2.19	2.95	10744987	10746888	5.91378	1060	10745034	10746784	5.83973	964	NA	(AC)n (GCT)n (CTCACA)n (GT)n
R2_R3	2R_21	5105806	5107253	824	9.17619	1075	1.27	1.99	5105806	5107253	5.58804	749	5105917	5107203	3.58815	570	NA	(AC)n (GCTC)n A-rich
R2_R3	2L_1	13532985	13533851	793	9.34238	663	1.2	1.91	13532989	13533851	4.40942	385	13532985	13533810	4.93296	405	NA	(AC)n (GT)n
R2_R3	2R_21	13645981	13646883	1000	11.141	441	1.74	2.48	13645981	13646883	6.97987	450	13646034	13646809	4.16109	337	NA	(AC)n (GT)n (TGA)n (T)n
R2_R3	3L_1	11776588	11777515	605	7.34364	646	0.73	1.46	11776588	11777515	4.69371	395	11776718	11777513	2.64993	532	NA	(AC)n (GTCC)n (CAACAG)n
R2_R3	2L_1	9787996	9788962	824	8.62181	261	1.27	1.99	9787996	9788962	4.69076	518	9788057	9788874	3.93105	468	CG13117	(AC)n (GTGAAT)n (ACACAT)n
R2_R3	3R_28	25071037	25074294	1000	29.836	1465	5	5	25071037	25074294	17.4689	1039	25071096	25074253	12.3671	1414	NA	(AC)n (GTTGG)n
R2_R3	2L_1	14206340	14207397	696	7.9601	219	0.96	1.68	14206340	14207397	4.00076	443	14206349	14207363	3.95934	521	NA	(AC)n (TCGTCCT)n (TCCCA)n
R2_R3	3R_28	23780928	23782020	838	9.77179	263	1.3	2.02	23780939	23782020	4.55749	592	23780928	23781990	5.2143	582	NA	(AC)n (TG)n
R2_R3	3R_28	16654683	16656052	1000	11.237	212	2.11	2.87	16654683	16656052	5.89897	709	16654773	16655958	5.33803	644	NA	(AC)n (TG)n (CTT)n
R2_R3	2L_1	17104130	17105002	635	7.42766	601	0.81	1.53	17104130	17105002	4.69372	376	17104203	17104970	2.73394	532	NA	(AC)n (TGGAGC)n
R2_R3	3R_28	16581000	16582391	1000	13.9629	1171	2.67	3.42	16581010	16582391	6.62747	682	16581000	16582359	7.33539	669	NA	(AC)n (TGTTT)n (AGTTCCC)n
R2_R3	2L_1	11250520	11252099	1000	12.9062	1304	2.59	3.33	11250520	11252099	6.8081	666	11250576	11252077	6.09809	249	NA	(AC)n (TTA)n
R2_R3	3L_1	3883901	3885239	758	9.82677	741	1.11	1.83	3883901	3885239	4.37685	457	3883974	3885223	5.44992	614	NA	(AC)n (TTCTCC)n (TTT)n (ATCCAC)n
R2_R3	2R_21	10958579	10961069	1000	19.8649	659	4.21	4.92	10958579	10961069	12.405	1323	10958627	10961041	7.45986	491	Adgf-E	(AC)n (TTG)n
R2_R3	3L_1	21252462	21253859	1000	11.291	792	2.07	2.83	21252462	21253859	6.63635	315	21252541	21253738	4.65462	710	NA	(AC)n (TTGGCAG)n (AT)n
R2_R3	3L_1	1966964	1969010	1000	19.5518	1540	4.32	5	1966964	1968892	10.1307	948	1967087	1969010	9.42109	834	NA	(AC)n A-rich
R2_R3	2R_21	7025782	7026847	956	9.84426	232	1.57	2.3	7025782	7026847	4.89508	203	7025819	7026847	4.94918	530	NA	(AC)n A-rich
R2_R3	3L_1	7758671	7760779	1000	16.7675	1133	3.65	4.39	7758671	7760779	8.7389	523	7758708	7760752	8.02857	1037	CG13685	(AC)n GA-rich (CAT)n (GCAACT)n
R2_R3	2R_21	15175309	15176519	1000	10.2535	707	1.73	2.48	15175309	15176498	5.97598	467	15175387	15176519	4.2775	642	NA	(AC)n Helitron-2_DRh
R2_R3	2L_1	13829219	13830154	766	8.40912	480	1.13	1.85	13829219	13830154	4.3117	187	13829312	13830131	4.09742	386	NA	(AC)n HeT-A3_DVi (TCCAAGC)n
R2_R3	2L_1	4790996	4792155	834	9.0322	913	1.29	2.01	4790996	4792155	4.52492	566	4791041	4792101	4.50728	533	CG42523	(AC)n HOBO
R2_R3	2L_1	9908930	9909709	666	7.4351	388	0.88	1.61	9908930	9909709	3.88231	392	9908995	9909635	3.55279	346	NA	(AC)n Homo6
R2_R3	3R_28	16814843	16817988	1000	22.8847	1219	5	5	16814843	16817988	13.6014	1019	16814911	16817933	9.28326	1599	NA	(AC)n Jockey-3_DGri (T)n A-rich (AGCCAA)n
R2_R3	3L_1	6619407	6621415	1000	16.5226	1611	3.52	4.26	6619407	6621415	8.28284	870	6619492	6621385	8.23976	777	axed	(ACA)n
R2_R3	3L_1	5476028	5477209	676	7.27477	947	0.91	1.63	5476028	5477209	4.24063	661	5476099	5477025	3.03414	550	CG4835	(ACA)n
R2_R3	2L_1	226953	230205	1000	23.7933	2991	5	5	227053	230205	13.1779	721	226953	230121	10.6153	1536	NA	(ACA)n
R2_R3	2R_21	2192251	2194563	1000	18.1721	707	3.9	4.62	2192251	2194563	11.0665	1017	2192321	2194372	7.1056	308	NA	(ACA)n
R2_R3	2L_1	5215601	5217921	1000	16.1328	410	3.49	4.23	5215601	5217921	9.23935	1226	5215613	5217863	6.89348	1298	NA	(ACA)n
R2_R3	2L_1	5185851	5188224	1000	15.4122	1074	3.28	4.02	5185851	5188223	8.88993	1082	5185927	5188224	6.5223	1356	NA	(ACA)n
R2_R3	2R_21	17835229	17836853	1000	14.6981	239	2.28	3.04	17835229	17836853	10.0034	887	17835274	17836712	4.69473	509	NA	(ACA)n
R2_R3	3R_28	12054009	12055148	1000	12.2305	608	2.43	3.17	12054009	12055148	6.64227	569	12054068	12055109	5.58819	536	NA	(ACA)n
R2_R3	3R_28	22275090	22275897	1000	11.9018	379	2.04	2.8	22275090	22275897	7.41222	375	22275168	22275795	4.48961	298	NA	(ACA)n
R2_R3	3L_1	11003762	11005130	1000	11.5091	674	1.79	2.55	11003762	11005109	7.28784	705	11003875	11005130	4.22122	343	NA	(ACA)n
R2_R3	3L_1	10997342	10998604	1000	10.3741	228	1.85	2.6	10997342	10998604	5.38962	696	10997369	10998531	4.98452	606	NA	(ACA)n
R2_R3	3R_28	27437405	27438616	904	9.76476	898	1.46	2.18	27437405	27438616	4.73517	549	27437441	27438591	5.02959	508	NA	(ACA)n
R2_R3	3L_1	7537135	7538354	961	9.76325	880	1.58	2.31	7537135	7538354	4.9247	543	7537179	7538286	4.83855	496	NA	(ACA)n
R2_R3	3L_1	3864073	3864888	862	8.93732	201	1.36	2.08	3864073	3864888	4.72332	394	3864096	3864815	4.214	345	NA	(ACA)n
R2_R3	2L_1	7320881	7321915	823	8.66649	799	1.27	1.98	7320927	7321915	4.59303	484	7320881	7321872	4.07346	516	NA	(ACA)n
R2_R3	3R_28	20094170	20095008	767	8.48898	462	1.13	1.85	20094170	20095008	4.29986	477	20094203	20094948	4.18912	395	NA	(ACA)n
R2_R3	X_1	6334199	6335270	617	7.64	877	0.76	1.49	6334199	6335269	3.62764	542	6334226	6335270	4.01236	507	CG42240	(ACA)n (ACA)n (AGC)n GA-rich
R2_R3	3R_28	13994052	13996454	1000	24.3899	874	4.47	5	13994052	13996454	16.9211	1224	13994149	13996419	7.46885	1484	NA	(ACA)n (CAA)n (CAG)n TART_DV (GCA)n (AGC)n Jockey-6_DK (GCA)n (CAG)n (GCA)n (CCAACT)n
R2_R3	3R_28	24788060	24791923	1000	29.2327	1875	5	5	24788060	24791878	19.299	1880	24788211	24791923	9.9337	1805	NA	(ACA)n (CAACAG)n (AGC)n (GCA)n Jockey-3_DGri (GCA)n Jockey-6_DK ROO_I-int Jockey-6_DK (AGC)n (AACAGC)n
R2_R3	3R_28	24221745	24225410	1000	26.463	3271	5	5	24221745	24225410	15.4907	1909	24221795	24225317	10.9722	1798	Moca-cyp	(ACA)n (CAGAAT)n (CAGTCG)n
R2_R3	3L_1	10439361	10441574	1000	18.5402	1953	4.11	4.83	10439361	10441574	10.6608	1010	10439880	10441499	7.87937	790	Ir67b	(ACA)n (CAGTTGC)n
R2_R3	3L_1	10014745	10015841	780	11.5869	453	1.16	1.88	10014745	10015841	4.64041	751	10014816	10015816	6.94651	537	NA	(ACA)n (CGC)n
R2_R3	2R_21	14102885	14104744	906	10.2584	1091	1.46	2.18	14102885	14104744	4.75886	1104	14102984	14104657	5.49954	970	lncRNA:CR45270	(ACA)n (CT)n (CA)n (GT)n TART_DV
R2_R3	3R_28	10179601	10181446	1000	18.505	345	3.49	4.22	10179601	10181446	12.2866	1004	10179653	10181384	6.21846	847	NA	(ACA)n (CTG)n ROO_I-int TART_DV (GTTGCT)n Jockey-N1_DVi
R2_R3	3R_28	22613208	22617620	1000	34.9848	3191	5	5	22613208	22617620	19.607	1143	22613296	22617606	15.3778	2412	CG6403	(ACA)n (T)n
R2_R3	2L_1	20885154	20886681	1000	15.0406	848	3.13	3.87	20885154	20886681	7.58694	410	20885217	20886680	7.45364	712	NA	(ACA)n (T)n
R2_R3	X_1	1625406	1627342	716	7.89947	666	1.01	1.73	1625406	1627342	4.80624	890	1625702	1626432	3.09323	365	NA	(ACA)n (TATG)n (GGAA)n (AACTTGC)n
R2_R3	3R_28	9570841	9571748	685	7.74711	528	0.93	1.65	9570861	9571748	3.96818	484	9570841	9571744	3.77893	497	lncRNA:CR34044	(ACA)n (TGATGT)n
R2_R3	3L_1	8398617	8403643	1000	40.787	4254	5	5	8398617	8403643	26.7349	1787	8398651	8403431	14.0521	1963	NA	(ACA)n Jockey-3_DGri G-rich (TTA)n (ACACCACC)n
R2_R3	2R_21	4898484	4900695	1000	15.5801	798	2.77	3.51	4898560	4900695	10.341	990	4898484	4900524	5.23915	1162	NA	(ACA)n Jockey-6_DK Gypsy8-I_Dpse Jockey-6_DK (CAG)n GA-rich (GGATGA)n GA-rich (ATCCGC)n
R2_R3	2L_1	10203390	10204712	1000	14.6964	333	2.25	3.01	10203390	10204712	10.03	699	10203527	10204593	4.66637	485	NA	(ACAA)n
R2_R3	3R_28	14568865	14570018	840	11.146	507	1.31	2.02	14568865	14570018	4.69667	488	14568890	14569976	6.44935	535	ChAT VAChT	(ACAA)n (A)n (TA)n (TG)n
R2_R3	2L_1	6430468	6431490	896	9.35147	580	1.44	2.16	6430468	6431490	4.73814	412	6430506	6431413	4.61333	365	NA	(ACAA)n (CGCATT)n
R2_R3	3R_28	12543677	12544646	711	8.47231	676	0.99	1.71	12543677	12544646	5.4222	562	12543811	12544613	3.05011	549	NA	(ACAA)n Jockey-3_DGri Jockey-3_DGri Gypsy8-I_Dpse Jockey-3_DGri
R2_R3	3R_28	17072933	17074703	1000	13.8209	237	2.73	3.47	17072933	17074703	8.45165	1021	17073008	17074610	5.36928	784	NA	(ACAAAA)n A-rich
R2_R3	2L_1	13394943	13396048	1000	12.9636	301	2.59	3.33	13394943	13396048	7.6432	618	13394994	13395963	5.32036	343	NA	(ACAAATGT)n
R2_R3	3R_28	13153636	13156360	1000	27.397	994	5	5	13153636	13156360	15.1058	1428	13153716	13156323	12.2912	1457	NA	(ACAAC)n
R2_R3	3R_28	12949454	12951357	1000	14.9764	1370	3.19	3.93	12949454	12951357	7.90675	930	12949578	12951355	7.0697	859	GckIII	(ACAACA)n
R2_R3	2R_21	8001914	8002975	564	6.90786	716	0.65	1.36	8001914	8002975	3.27523	683	8002024	8002947	3.63263	639	NA	(ACAACA)n (CAA)n (AGCGGC)n (CCT)n (AACCTA)n
R2_R3	3R_28	18935349	18939560	1000	37.1383	3724	5	5	18935349	18939560	21.8843	1401	18935441	18939476	15.254	1948	Ublcp1 CG17111	(ACAACAA)n
R2_R3	3R_28	1713076	1714326	1000	10.4648	407	1.89	2.64	1713076	1714326	5.83383	649	1713090	1713942	4.631	396	NA	(ACAACAG)n
R2_R3	3R_28	15754878	15756478	1000	11.3922	658	2.15	2.91	15754878	15756082	6.56232	513	15754973	15756478	4.82984	574	Ask1	(ACAACC)n
R2_R3	2L_1	6244853	6246024	790	9.27646	224	1.19	1.9	6244867	6246024	4.39461	220	6244853	6245844	4.88185	512	NA	(ACAACC)n
R2_R3	2R_21	9912518	9913424	839	9.07358	232	1.31	2.02	9912518	9913424	4.54565	412	9912577	9913326	4.52793	366	NA	(ACAACGA)n
R2_R3	X_1	8391287	8392760	653	7.6585	513	0.85	1.57	8391287	8392760	3.78754	997	8391342	8392114	3.87096	410	CG1387	(ACAAGG)n (TGGAGG)n (GTCGCA)n
R2_R3	2R_21	14782015	14783592	1000	12.5186	1033	2.46	3.21	14782015	14783592	6.49123	371	14782020	14783545	6.02738	735	NA	(ACAC)n
R2_R3	2R_21	3438132	3440910	1000	20.2766	2370	4.53	5	3438132	3440910	11.5196	1448	3438231	3440878	8.75699	1195	NA	(ACAC)n (AAAGCCAG)n (TCGGAT)n G-rich
R2_R3	3R_28	3143953	3145339	1000	15.6622	667	2.71	3.46	3143953	3145339	10.5009	774	3143968	3145233	5.16127	436	NA	(ACAC)n (GATGCT)n TART_DV
R2_R3	3R_28	6770599	6771449	760	8.35665	168	1.12	1.83	6770603	6771449	4.28801	365	6770599	6771357	4.06864	330	NA	(ACAC)n (GGAGAT)n
R2_R3	3L_1	13564274	13565222	975	9.83583	312	1.61	2.35	13564274	13565222	4.97504	546	13564319	13565217	4.86079	493	NA	(ACAC)n (TG)n (CA)n
R2_R3	3R_28	11937004	11939463	1000	20.8455	260	4.67	5	11937004	11939463	11.6232	1444	11937073	11939358	9.22227	1147	CG32855	(ACACAA)n
R2_R3	3R_28	3653135	3655266	1000	20.2428	303	4.48	5	3653135	3655260	10.4505	1238	3653158	3655266	9.79229	1177	CG3014	(ACACAC)n
R2_R3	3R_28	24031233	24032270	857	8.87718	239	1.35	2.06	24031233	24032270	4.74109	516	24031239	24032216	4.13609	517	NA	(ACACAC)n
R2_R3	3R_28	13145921	13147057	1000	10.1374	266	1.75	2.5	13145921	13147057	5.75387	254	13146021	13147028	4.38355	475	NA	(ACACAC)n (AAC)n
R2_R3	2L_1	3557742	3560272	1000	20.0211	202	4.31	5	3557742	3560272	9.77832	638	3557783	3560237	10.2428	1249	IFT57	(ACACAC)n (CATCCCA)n
R2_R3	2R_21	20804754	20806232	1000	18.0705	729	3.05	3.78	20804754	20806185	12.485	626	20804770	20806232	5.58549	718	CG13579	(ACACAC)n (CGAGTTG)n
R2_R3	3L_1	6544687	6545680	702	8.46704	429	0.98	1.69	6544687	6545680	4.04814	428	6544701	6545673	4.4189	434	sfl	(ACACAC)n MINIME_DN
R2_R3	3R_28	12488993	12491120	1000	17.4287	216	3.81	4.54	12488993	12491120	9.06464	1027	12489045	12491084	8.36406	989	NA	(ACACAG)n
R2_R3	3L_1	21305341	21306543	1000	10.5141	928	1.9	2.66	21305341	21306543	5.49031	605	21305419	21306502	5.0238	508	NA	(ACACAG)n
R2_R3	3R_28	7394108	7396006	1000	15.2022	1497	3.19	3.92	7394108	7396006	8.95507	716	7394197	7395826	6.24713	998	NA	(ACACAG)n (TGC)n (TC)n
R2_R3	3R_28	1964359	1966112	1000	16.4335	208	3.6	4.33	1964359	1966078	9.2749	542	1964434	1966112	7.15862	850	NA	(ACACAG)n (TGCCATA)n (AATA)n (AATGCGA)n (GCA)n
R2_R3	3R_28	23893943	23894959	741	8.71237	620	1.07	1.79	23893943	23894959	4.20509	384	23894014	23894905	4.50728	355	NA	(ACACCA)n (TTTCAGT)n
R2_R3	3L_1	22257659	22259446	1000	13.2257	885	2.31	3.07	22257659	22259421	6.00263	420	22257762	22259446	7.2231	819	NA	(ACACCC)n (CCA)n G-rich
R2_R3	3R_28	16347079	16347971	635	8.20015	319	0.81	1.53	16347079	16347971	5.4074	471	16347143	16347907	2.79275	255	NA	(ACACGA)n
R2_R3	2L_1	5459260	5459968	664	7.3405	357	0.88	1.6	5459260	5459968	3.88527	368	5459330	5459922	3.45523	304	lncRNA:CR43713	(ACACGG)n
R2_R3	2R_21	21306553	21308357	1000	12.7297	1480	2.49	3.23	21306553	21308319	6.48236	784	21306593	21308357	6.2473	803	emp	(ACAGAA)n
R2_R3	2R_21	15047925	15050854	1000	29.2536	1569	5	5	15047925	15050854	18.7897	1719	15048027	15050759	10.464	1423	NA	(ACAGAAG)n (CT)n (TCC)n (TGTCCA)n
R2_R3	3L_1	5006973	5007774	777	8.36188	554	1.16	1.87	5006973	5007774	4.40054	403	5006989	5007657	3.96134	333	ATPsynCF6L	(ACAGAT)n
R2_R3	3L_1	20844961	20845912	1000	10.3967	481	1.88	2.63	20844961	20845912	5.66799	483	20845005	20845855	4.72872	432	NA	(ACAGAT)n
R2_R3	3L_1	7183227	7184756	853	9.46288	1193	1.34	2.06	7183227	7184756	5.76868	799	7184063	7184695	3.6942	342	NA	(ACAGAT)n A-rich
R2_R3	3L_1	1507856	1509855	1000	21.6163	1128	4.83	5	1507867	1509855	11.8868	1019	1507856	1509789	9.72949	935	NA	(ACAGCA)n
R2_R3	3R_28	22235537	22237912	1000	23.0331	1054	5	5	22235546	22237912	13.9479	1273	22235537	22237865	9.08527	1129	CG33970	(ACAGCA)n (GATGCA)n
R2_R3	2R_21	15224999	15226698	1000	14.3748	324	2.66	3.4	15224999	15226698	9.24233	993	15225036	15226604	5.13251	589	NA	(ACAGCA)n (GGAGCT)n
R2_R3	2L_1	16201170	16202163	635	7.32832	691	0.81	1.53	16201170	16202163	4.59895	413	16201235	16202134	2.72937	661	Ca-alpha1D	(ACAGCA)n (TAACAA)n G-rich (CCTCGA)n
R2_R3	2R_21	14554035	14555479	1000	13.9938	776	2.4	3.15	14554035	14555479	9.18605	810	14554045	14555414	4.80776	525	NA	(ACAGCA)n Jockey-3_DGri (AGC)n
R2_R3	3R_28	6831249	6831952	834	9.09995	523	1.29	2.01	6831249	6831952	4.52196	353	6831259	6831946	4.57799	334	NA	(ACAGCAA)n Jockey-3_DGri
R2_R3	3R_28	20676553	20677927	964	12.8945	744	1.59	2.32	20676553	20677927	5.11718	746	20676594	20677872	7.77727	641	NA	(ACAGCAGCA)n
R2_R3	3R_28	7553409	7554770	873	9.04794	723	1.38	2.1	7553409	7554770	4.71741	747	7553452	7554728	4.33053	633	CG14718	(ACAGCC)n (TGTCTG)n
R2_R3	2L_1	990070	992152	1000	14.8263	1835	2.72	3.47	990070	992152	6.67781	669	990275	992051	8.14846	916	NA	(ACAGCT)n (AC)n
R2_R3	3L_1	1743020	1758479	1000	124.13	14716	5	5	1743022	1758479	72.6237	6201	1743020	1758439	51.5067	7630	CG8001 Dhc62B	(ACAT)n
R2_R3	3L_1	9809787	9810926	937	9.3881	280	1.53	2.26	9809787	9810926	4.98688	629	9809833	9810859	4.40122	563	Ilp1	(ACAT)n
R2_R3	3R_28	19842078	19842971	732	7.88704	234	1.05	1.76	19842078	19842971	4.37389	359	19842177	19842861	3.51315	226	NA	(ACAT)n
R2_R3	3L_1	12509587	12510846	923	12.969	568	1.49	2.22	12509587	12510846	8.96692	610	12509662	12510820	4.00207	471	NA	(ACAT)n (TATGGG)n
R2_R3	2R_21	8104670	8106587	1000	18.5385	1499	4.13	4.84	8104670	8106587	10.3736	1061	8104771	8106554	8.16495	823	NA	(ACAT)n G-rich (CTG)n
R2_R3	3R_28	13989475	13992015	1000	18.7759	1549	4.11	4.82	13989475	13992015	9.60657	1185	13989563	13991934	9.16929	1111	NA	(ACATAG)n (TGA)n (CTC)n (GCC)n (TGCAGT)n
R2_R3	2R_21	21258343	21260397	1000	18.9017	1529	3.88	4.61	21258343	21260397	12.0082	1003	21258375	21260382	6.89349	795	CG30427	(ACATAG)n (TTTCGA)n
R2_R3	2L_1	4623892	4624929	1000	11.1772	461	1.88	2.64	4623892	4624929	5.29783	457	4623939	4624879	5.87937	395	NA	(ACATAGC)n
R2_R3	3R_28	15621276	15622373	1000	11.6361	871	2.06	2.82	15621328	15622373	5.60876	463	15621276	15622340	6.02738	502	NA	(ACATAT)n (TTCGCAT)n
R2_R3	3R_28	24295696	24296836	1000	11.6265	226	2	2.76	24295696	24296836	7.15458	594	24295753	24296788	4.47193	349	NA	(ACATCC)n
R2_R3	3_scaffold2	1613871	1615520	1000	13.7311	1143	2.81	3.56	1613871	1615520	8.05779	673	1613918	1615500	5.67336	736	NA	(ACATGACATT)n DMRT1C DMRT1C DMRT1C DMRT1C STALKER4_LTR
R2_R3	2R_21	3391389	3393074	1000	13.2207	296	2.62	3.36	3391389	3393017	6.68077	842	3391456	3393074	6.53997	827	NA	(ACATGCA)n (CACA)n (GATCGGA)n
R2_R3	2R_21	8616888	8620711	1000	25.7802	3423	5	5	8616923	8620711	12.5116	778	8616888	8620649	13.2686	1651	garz	(ACATTA)n Jockey-2_DGri Jockey-3_DGri
R2_R3	2L_1	15328509	15329888	973	12.4583	584	1.61	2.34	15328509	15329888	5.08757	827	15328513	15329800	7.37073	656	lncRNA:CR43682	(ACATTCA)n (TACC)n
R2_R3	2R_21	20892143	20894579	1000	17.2629	950	3.82	4.55	20892143	20894579	9.57399	714	20892200	20894502	7.68889	936	uri Fcp1	(ACATTT)n (CATCGT)n (TGC)n
R2_R3	2R_21	20529255	20531592	1000	18.7518	1639	4.03	4.74	20529255	20531592	9.24232	940	20529295	20531528	9.50947	941	CG11406	(ACC)n
R2_R3	3R_28	2337412	2339535	1000	16.7433	1012	3.67	4.4	2337412	2339535	8.93139	1229	2337473	2339505	7.81192	826	CG15186	(ACC)n
R2_R3	2L_1	14013098	14014863	1000	19.1402	779	3.87	4.6	14013098	14014863	12.3014	710	14013147	14014817	6.83882	782	NimA	(ACC)n
R2_R3	2L_1	3786607	3789883	1000	22.3376	2211	4.9	5	3786607	3789883	13.323	1725	3786622	3789780	9.01456	1146	NA	(ACC)n
R2_R3	3L_1	21303750	21305003	645	11.4538	186	0.83	1.55	21303750	21305003	8.17032	612	21303840	21304919	3.28345	317	NA	(ACC)n
R2_R3	2L_1	475737	477855	1000	13.2288	1782	2.69	3.43	475737	477855	7.66097	1111	475984	477816	5.56782	406	NA	(ACC)n (AGC)n
R2_R3	2R_21	8580329	8581395	763	8.31564	376	1.12	1.84	8580329	8581395	4.31763	249	8580588	8581370	3.99801	440	NA	(ACC)n (AGC)n
R2_R3	2R_21	18046354	18048223	1000	18.9335	1621	4.23	4.94	18046354	18048223	10.4387	852	18046409	18048182	8.49482	757	LBR	(ACC)n (ATTTTT)n
R2_R3	3L_1	9836271	9839502	1000	25.6253	1009	5	5	9836271	9839502	15.0199	1535	9836356	9839412	10.6054	1314	NA	(ACC)n (CCG)n
R2_R3	3R_28	13641545	13644623	1000	21.7996	2662	4.48	5	13641545	13644623	14.1108	1519	13641563	13644609	7.68889	1333	NA	(ACC)n (GCG)n (CGGACG)n
R2_R3	3L_1	16085934	16086956	613	7.56359	737	0.75	1.48	16085934	16086956	4.88324	523	16086028	16086901	2.68035	642	Mbs	(ACC)n (GGAGGT)n
R2_R3	3R_28	2710934	2713594	1000	26.8582	2399	5	5	2710934	2713594	14.1848	1189	2710955	2713547	12.6734	1239	ftz	(ACC)n (GGCAGAA)n
R2_R3	3R_28	22337373	22339153	1000	14.4417	1362	3.06	3.79	22337373	22339153	8.07852	648	22337623	22339112	6.36321	611	CG14237 CG14238	(ACC)n (TCC)n Transib-4_DAn (GTTCG)n
R2_R3	3R_28	9201767	9203038	1000	10.4412	983	1.88	2.63	9201790	9203038	5.8279	556	9201767	9202994	4.61334	537	PK2-R1	(ACC)n (TGG)n
R2_R3	3L_1	15254501	15255887	1000	12.2379	1130	2.33	3.09	15254505	15255887	6.15661	661	15254501	15255854	6.08127	665	NA	(ACC)n TART_DV
R2_R3	X_7	175126	176644	758	9.93243	981	1.11	1.83	175126	176644	6.55639	603	175585	176540	3.37604	465	NA	(ACC)n TART_DV (GCA)n
R2_R3	3L_1	9380020	9382312	1000	14.9687	1014	3.1	3.84	9380020	9382312	8.91065	532	9380115	9381618	6.058	630	CG4452 Fdx1	(ACCA)n
R2_R3	2L_1	11478071	11479334	1000	12.8049	168	2.59	3.33	11478071	11479334	7.16643	698	11478109	11479258	5.63852	514	NA	(ACCA)n
R2_R3	2L_1	1575722	1576666	893	9.1486	214	1.43	2.15	1575722	1576666	4.81808	452	1575782	1576544	4.33052	407	NA	(ACCA)n (CAA)n (TATTTT)n
R2_R3	3R_28	18450228	18451040	1000	9.91085	558	1.72	2.47	18450228	18451040	5.2534	384	18450267	18451015	4.65745	337	NA	(ACCA)n (GTTTC)n
R2_R3	X_1	17087530	17090472	1000	18.6583	2673	4.09	4.8	17087569	17090472	11.0932	1259	17087530	17090419	7.56515	1566	CG4955 CG8945	(ACCAAG)n Gypsy7-I_Dpse
R2_R3	3L_1	2225393	2233146	1000	64.6385	2111	5	5	2225393	2233146	34.1708	3961	2225549	2232973	30.4677	3719	Oseg2 CG9018	(ACCAC)n
R2_R3	3R_28	6048199	6048855	652	9.07375	333	0.85	1.57	6048199	6048855	4.01853	341	6048219	6048831	5.05522	305	NA	(ACCACA)n
R2_R3	2R_21	10506724	10508161	867	9.19886	1014	1.37	2.09	10506724	10508161	5.41628	730	10507258	10508155	3.78258	471	NA	(ACCACA)n (ACCGTCC)n (CCGT)n (CAGCTT)n REP-2_DF
R2_R3	3L_1	9620471	9621522	878	9.58376	819	1.4	2.12	9620479	9621510	4.65226	496	9620471	9621522	4.9315	522	Tmc	(ACCACC)n
R2_R3	3R_28	23938432	23939798	773	9.83583	603	1.15	1.86	23938432	23939798	4.40942	327	23938484	23939756	5.42641	627	NA	(ACCACC)n (TGCCTT)n (ACGAGG)n (ATTTTCT)n
R2_R3	2L_1	20002715	20006227	1000	26.6767	2168	5	5	20002715	20006227	15.7306	489	20002751	20006157	10.9461	1399	CG16772 CG10680	(ACCACG)n (ATCCCT)n
R2_R3	X_1	6555675	6557852	1000	17.6597	1752	3.91	4.64	6555675	6557852	9.97081	913	6556349	6557636	7.68888	640	NA	(ACCACTCG)n (ACAA)n (CAC)n (ACC)n
R2_R3	2R_21	9054592	9056451	1000	15.3327	1553	3.22	3.96	9054592	9056451	7.74982	901	9054621	9056382	7.58284	880	NA	(ACCACTG)n Jockey-6_DK
R2_R3	2L_1	4665560	4667446	1000	17.5263	1217	3.88	4.61	4665560	4667446	9.80201	449	4665607	4667356	7.72425	850	NA	(ACCAG)n (GGATGA)n
R2_R3	3L_1	767660	768503	633	7.66709	570	0.8	1.53	767660	768503	3.70463	373	767770	768408	3.96246	311	NA	(ACCAG)n (TGCTTT)n
R2_R3	2L_1	13559470	13560909	1000	12.8219	1137	2.36	3.12	13559470	13560909	7.9808	868	13559500	13560837	4.84107	657	NA	(ACCAGA)n (AATATTT)n
R2_R3	3_scaffold1	31420	32721	1000	15.0484	314	2.31	3.07	31420	32721	10.3114	573	31580	32636	4.73706	548	NA	(ACCAGACAG)n DMRT1B
R2_R3	3L_1	10047939	10048891	896	9.22978	214	1.44	2.16	10047939	10048891	4.78255	491	10047997	10048850	4.44723	437	NA	(ACCAGCG)n
R2_R3	X_1	5428228	5429395	583	6.81369	973	0.69	1.41	5428228	5429395	3.34927	669	5428271	5429337	3.46442	598	Usp16-45	(ACCAGT)n (CCAGGC)n (AGC)n
R2_R3	3R_28	16656286	16656950	697	7.64239	467	0.96	1.68	16656286	16656950	4.0896	308	16656373	16656926	3.55279	255	NA	(ACCAT)n (GGTTG)n
R2_R3	3R_28	5497856	5498768	630	7.06281	506	0.8	1.52	5497856	5498768	3.66909	471	5497897	5498744	3.39372	468	Fst	(ACCATG)n (GTGTCC)n
R2_R3	3L_1	19749238	19750923	1000	14.6181	927	2.85	3.59	19749238	19750923	9.17717	783	19749345	19750850	5.44097	581	NA	(ACCC)n (AGGAGC)n
R2_R3	3L_1	20091585	20093698	1000	16.5619	1749	3.64	4.37	20091585	20093698	9.14756	947	20091595	20093632	7.41435	379	CG14186	(ACCC)n (CGGATG)n (CCTCCG)n
R2_R3	2L_1	6720529	6722078	867	9.20951	1178	1.37	2.09	6720529	6722078	4.63153	715	6720609	6721986	4.57798	761	NA	(ACCCAA)n (CTCCAA)n
R2_R3	2L_1	19364809	19365953	699	7.75926	209	0.97	1.68	19364809	19365953	4.04518	222	19364873	19365882	3.71408	436	NA	(ACCCAC)n
R2_R3	3R_28	18166843	18167863	542	7.35153	480	0.6	1.31	18166843	18167863	4.80624	637	18166980	18167805	2.54529	342	NA	(ACCCAC)n (CACC)n (ACCCAC)n G-rich
R2_R3	2L_1	11202134	11203514	1000	15.3043	257	3.18	3.91	11202134	11203514	9.14459	714	11202164	11203483	6.15967	772	CG6287	(ACCCACC)n
R2_R3	3L_1	435705	437636	1000	13.9128	209	2.79	3.54	435705	437636	8.40722	795	435765	437529	5.50559	294	NA	(ACCCAG)n
R2_R3	3R_28	14756604	14757595	1000	11.5476	542	2.04	2.79	14756604	14757595	5.57323	413	14756646	14757538	5.97435	375	NA	(ACCCAG)n
R2_R3	2R_21	11738019	11739096	785	8.40711	496	1.18	1.89	11738019	11739096	4.45977	473	11738068	11739060	3.94734	466	NA	(ACCCAGG)n (CGACAA)n (AC)n
R2_R3	2L_1	19514753	19515551	654	7.02491	551	0.86	1.58	19514753	19515551	4.09256	319	19515089	19515522	2.93235	226	NA	(ACCCAT)n
R2_R3	2R_21	5081228	5082458	817	8.58476	950	1.25	1.97	5081228	5082458	4.59007	565	5081301	5082426	3.99469	529	NA	(ACCCCTCA)n (CCATATA)n (AATGCG)n
R2_R3	2R_21	19303014	19304032	666	7.67942	755	0.88	1.6	19303020	19304032	3.84381	239	19303014	19303995	3.83561	425	NA	(ACCGA)n
R2_R3	3R_28	24857899	24859054	1000	10.9318	934	1.98	2.74	24857899	24859054	5.55842	270	24857943	24858984	5.37339	485	NA	(ACCGA)n (CTGCCCC)n (CAGATG)n
R2_R3	3R_28	24444856	24445742	651	7.27853	206	0.85	1.57	24444856	24445742	3.79643	437	24444915	24445668	3.4821	444	NA	(ACCGAA)n (CGGCTATA)n Jockey-3_DGri
R2_R3	3L_1	17267025	17268678	1000	12.4844	576	2.39	3.13	17267025	17268678	6.22768	433	17267047	17268658	6.25669	899	lncRNA:CR43870	(ACCGC)n G-rich
R2_R3	3R_28	12007821	12008987	969	10.9253	710	1.6	2.34	12007821	12008987	6.9236	588	12007863	12008923	4.00165	422	Fer2	(ACCGCC)n
R2_R3	3L_1	12226918	12229109	1000	20.1176	1052	4.32	5	12226918	12229109	9.77832	1051	12226948	12229059	10.3392	1214	NA	(ACCGGT)n (AGT)n (AT)n
R2_R3	2R_21	11481109	11483533	1000	22.5436	1252	4.89	5	11481109	11483517	10.9658	483	11481164	11483533	11.5777	1126	NA	(ACCTACC)n (TATTAA)n (ACAT)n
R2_R3	3R_28	15074757	15076697	1000	18.6151	1043	4.08	4.79	15074757	15076654	9.55325	476	15074844	15076697	9.06187	766	NA	(ACCTC)n (GTGT)n (TG)n
R2_R3	2R_21	20072023	20072759	816	9.11142	193	1.25	1.97	20072023	20072759	4.46273	386	20072043	20072742	4.64869	348	CG13560	(ACCTCC)n
R2_R3	2R_21	17486695	17489546	1000	17.2578	2614	3.1	3.83	17486695	17489546	11.5995	1462	17486738	17489486	5.65829	332	CG4266	(ACCTCC)n
R2_R3	3R_28	26914739	26915433	618	7.89253	234	0.77	1.49	26914739	26915433	5.17049	356	26914775	26915356	2.72204	208	NA	(ACCTCCG)n
R2_R3	3L_1	18714100	18716573	1000	21.8858	786	4.74	5	18714187	18716573	10.6845	318	18714100	18716546	11.2013	1310	Dic4	(ACCTCTG)n
R2_R3	X_1	7533001	7534035	651	7.21966	360	0.85	1.57	7533001	7534035	3.80827	582	7533181	7533892	3.41139	390	NA	(ACCTGA)n (GGGAT)n (TGGGATAC)n
R2_R3	3L_1	929454	932213	1000	23.495	321	5	5	929454	932213	11.564	540	929459	932169	11.931	1472	NA	(ACCTGCA)n
R2_R3	3R_28	13558378	13559158	628	7.20606	347	0.79	1.51	13558378	13559158	3.64836	338	13558463	13559120	3.5577	272	NA	(ACCTGG)n (CGG)n (TGAA)n
R2_R3	3L_1	11062587	11063381	653	7.0088	637	0.85	1.57	11062587	11063381	4.08072	381	11062715	11063316	2.92808	310	CG43693	(ACCTTGC)n (AAT)n
R2_R3	3L_1	4432764	4434517	1000	14.797	779	3.01	3.75	4432764	4434517	8.98172	936	4432846	4434466	5.81528	722	CG15021	(ACG)n
R2_R3	2L_1	1067863	1069041	935	9.87627	743	1.52	2.25	1067863	1069041	4.82105	712	1067994	1069000	5.05522	619	IA-2 CG4415	(ACG)n
R2_R3	2L_1	13306312	13308297	1000	16.0348	1306	3.27	4	13306312	13308297	7.69058	914	13306343	13308244	8.3442	934	NA	(ACG)n
R2_R3	2L_1	4277787	4278726	689	7.56558	710	0.94	1.66	4277787	4278726	4.04814	437	4277844	4278648	3.51744	433	NA	(ACG)n
R2_R3	2L_1	15170371	15171271	1000	11.3015	205	2.07	2.83	15170371	15171271	6.64819	425	15170377	15171203	4.65327	426	lncRNA:CR43853	(ACG)n (AGGAGC)n
R2_R3	2R_21	17892633	17894114	1000	10.6436	654	1.93	2.68	17892633	17894114	5.99669	638	17893023	17893877	4.64691	483	twz	(ACG)n (CAAA)n A-rich
R2_R3	3L_1	22407414	22409567	996	13.5885	1021	1.66	2.4	22407414	22409567	9.41703	1100	22407812	22409229	4.17144	635	lncRNA:CR45966	(ACG)n (GCAGGA)n A-rich (CACTCC)n (GCT)n (CCCAGA)n
R2_R3	3L_1	8872259	8872933	684	7.47289	354	0.93	1.65	8872259	8872933	4.04518	348	8872386	8872891	3.42771	250	NA	(ACGA)n
R2_R3	2L_1	11212754	11214638	1000	15.9175	1507	3.45	4.18	11212754	11214638	8.40723	847	11212838	11214573	7.51028	763	NA	(ACGAA)n (TCCCGC)n (TGATAT)n
R2_R3	3R_28	23981190	23984777	1000	29.9501	2805	5	5	23981190	23984777	17.6436	2054	23981252	23984730	12.3065	1275	NA	(ACGAGA)n (GAGT)n A-rich (TCGCCA)n
R2_R3	2R_21	20199383	20201670	1000	20.3766	1059	3.98	4.7	20199383	20201670	13.4741	1167	20199437	20201573	6.90248	751	NA	(ACGAGG)n Jockey-6_DK (ATCCG)n
R2_R3	3L_1	19070063	19070816	685	8.02278	148	0.93	1.65	19070063	19070816	5.09053	390	19070097	19070742	2.93225	250	NA	(ACGATG)n
R2_R3	3R_28	4067900	4069047	950	10.0769	260	1.56	2.29	4067900	4069047	6.08554	677	4067946	4068975	3.99135	421	NA	(ACGATG)n (GATCGG)n
R2_R3	3R_28	4222210	4223315	770	8.71285	653	1.14	1.86	4222210	4223315	4.29394	508	4222323	4223154	4.41891	536	NA	(ACGC)n G-rich
R2_R3	3L_1	5051984	5052794	779	8.66591	247	1.16	1.88	5051984	5052794	4.33539	443	5052073	5052753	4.33052	367	NA	(ACGCAC)n (CACA)n
R2_R3	X_1	8636201	8637322	556	6.88088	736	0.63	1.34	8636201	8637322	3.2397	450	8636214	8637274	3.64118	428	NA	(ACGCCG)n (CGC)n (GCTGCC)n (GTT)n Jockey-3_DGri Gypsy-23_DEl-I
R2_R3	3R_28	22628759	22629619	679	7.85072	636	0.92	1.64	22628759	22629619	3.92673	374	22628806	22629611	3.92399	362	NA	(ACGG)n
R2_R3	2R_21	1958599	1959698	1000	10.1056	510	1.75	2.5	1958599	1959698	5.2001	495	1958693	1959667	4.90547	440	NA	(ACGG)n (AATC)n (AGCCGC)n
R2_R3	2L_1	5456800	5457596	652	7.27984	210	0.85	1.57	5456800	5457596	3.80235	407	5456890	5457561	3.47749	365	NA	(ACGG)n (CCATATA)n (GATCC)n
R2_R3	X_1	8383276	8385003	810	9.70062	740	1.23	1.95	8383362	8385003	6.1655	939	8383276	8384377	3.53512	690	NA	(ACGG)n (TGGC)n
R2_R3	X_1	12494852	12496580	892	9.81759	462	1.43	2.15	12494852	12496580	5.99966	465	12494894	12496473	3.81793	834	NA	(ACGGAC)n
R2_R3	2L_1	10080906	10082714	1000	14.996	1545	3.11	3.84	10080906	10082714	8.94619	756	10080984	10082680	6.04981	770	NA	(ACGGACA)n (GCATTCG)n (AGGAGT)n
R2_R3	3R_28	27270758	27272008	1000	13.0987	1059	2.65	3.4	27270758	27272008	6.98579	588	27270798	27271967	6.11293	598	CG1607	(ACGGAG)n (ACAC)n
R2_R3	2R_21	2359951	2361237	821	8.97295	237	1.26	1.98	2359951	2361237	4.48642	648	2360013	2361206	4.48653	573	NA	(ACGGAG)n G-rich
R2_R3	2R_21	6476887	6478117	1000	10.828	255	1.98	2.73	6476887	6478117	5.60877	610	6476946	6478050	5.21925	539	CG34221	(ACGGTG)n (CTCGGA)n A-rich (GCAGTT)n
R2_R3	2R_21	18578030	18579522	759	8.62723	1061	1.11	1.83	18578030	18579522	4.26136	293	18578081	18579422	4.36587	649	NA	(ACGTGCA)n Homo6
R2_R3	2R_21	12923880	12925235	1000	14.461	705	2.2	2.96	12923880	12925235	9.83459	658	12923939	12925215	4.62641	633	CG5065	(ACT)n
R2_R3	3R_28	13594384	13596487	1000	17.9255	792	3.65	4.38	13594384	13596487	11.3567	1076	13595031	13596460	6.5688	803	Lgr1	(ACT)n
R2_R3	2R_21	16895770	16896668	1000	12.1292	406	1.82	2.58	16895770	16896668	5.25341	389	16895793	16896642	6.8758	381	qsm	(ACT)n
R2_R3	3L_1	1470467	1472331	1000	15.6652	891	3.31	4.06	1470467	1472331	7.91269	843	1470514	1472315	7.75254	822	NA	(ACT)n (GCTG)n (CACAGT)n (CCA)n (GGGAAT)n (GA)n
R2_R3	3R_28	20593739	20594841	649	9.07531	376	0.84	1.56	20593739	20594841	6.15069	589	20593809	20594791	2.92462	382	NA	(ACTA)n
R2_R3	2L_1	13407526	13408476	814	9.03479	690	1.24	1.96	13407526	13408476	4.45681	175	13407529	13408434	4.57798	391	NA	(ACTACCA)n
R2_R3	3R_28	18220139	18221427	1000	11.5485	290	2.04	2.79	18220139	18221427	5.57323	687	18220145	18221396	5.97523	664	NA	(ACTAGCA)n
R2_R3	3L_1	18589751	18590217	621	7.16805	219	0.77	1.5	18589751	18590217	3.59506	220	18589767	18590158	3.57299	202	NA	(ACTATAT)n
R2_R3	3R_28	23962912	23964177	1000	11.8755	701	2.3	3.06	23962912	23964177	6.87326	535	23962948	23964111	5.0022	695	NA	(ACTC)n
R2_R3	3R_28	20354275	20356386	1000	15.7096	1357	3.29	4.03	20354347	20356386	7.83274	292	20354275	20356346	7.8769	1073	NA	(ACTCAA)n (CCA)n
R2_R3	2L_1	10636735	10637626	759	8.27256	664	1.11	1.83	10636735	10637626	4.30578	415	10636802	10637563	3.96678	349	NA	(ACTCACT)n
R2_R3	2L_1	4744874	4746243	935	9.6342	236	1.52	2.25	4744874	4746243	4.84474	242	4744897	4746176	4.78946	574	NA	(ACTCAGA)n
R2_R3	3L_1	1259941	1261102	1000	10.2886	885	1.84	2.59	1259941	1261102	5.45182	547	1260019	1261067	4.83682	495	tfc	(ACTCCA)n
R2_R3	3R_28	21961490	21962793	992	13.2278	1046	1.65	2.39	21961490	21962793	5.20306	641	21961498	21962763	8.02473	582	NA	(ACTCCA)n
R2_R3	3R_28	4951753	4953311	1000	12.5609	827	2.48	3.22	4951753	4953311	6.53567	407	4951826	4953250	6.02526	743	NA	(ACTCGA)n
R2_R3	2L_1	11712291	11713402	1000	10.262	300	1.83	2.58	11712291	11713402	5.43701	598	11712360	11713354	4.82501	556	lncRNA:CR44479 lncRNA:CR44480	(ACTG)n
R2_R3	2R_21	3184090	3186077	1000	20.1039	1274	4.49	5	3184090	3186077	11.4959	888	3184133	3186055	8.60803	958	NA	(ACTG)n
R2_R3	2L_1	8885215	8885996	636	7.13856	396	0.81	1.53	8885215	8885996	3.70759	378	8885281	8885940	3.43097	352	NA	(ACTG)n
R2_R3	X_1	17996406	17997697	728	8.56846	518	1.04	1.75	17996406	17997697	5.4222	651	17996550	17997604	3.14626	340	NA	(ACTG)n (TG)n (TGCTG)n A-rich (CA)n
R2_R3	2R_21	8044957	8046044	1000	10.2237	215	1.79	2.55	8044957	8046044	5.26525	465	8045018	8046010	4.95848	447	CG13193	(ACTG)n (TGAT)n
R2_R3	3L_1	7187151	7188088	1000	10.5991	664	1.94	2.69	7187151	7188088	5.59692	516	7187177	7188047	5.0022	450	NA	(ACTGA)n (AT)n
R2_R3	3R_28	1519233	1520075	801	8.45961	469	1.22	1.93	1519233	1520075	4.70259	446	1519357	1520001	3.75702	326	NA	(ACTGAA)n
R2_R3	3L_1	8728225	8731327	1000	23.4633	2693	5	5	8728225	8731327	12.103	532	8728292	8731288	11.3604	1338	NA	(ACTGAA)n (ATC)n (A)n (GATG)n
R2_R3	X_1	17457821	17458745	790	8.9342	710	1.19	1.9	17457821	17458745	4.37389	445	17457834	17458736	4.56031	424	CG8568	(ACTGAAC)n (GACGGC)n (GCA)n
R2_R3	2L_1	11199138	11200087	1000	13.2074	263	2.55	3.3	11199138	11200087	8.09629	474	11199217	11200012	5.11116	349	Gyc32E	(ACTGAC)n
R2_R3	3L_1	4388897	4390702	1000	14.8236	1311	2.75	3.49	4388898	4390702	6.72519	526	4388897	4390687	8.09839	950	slow	(ACTGCA)n
R2_R3	3L_1	7563310	7564323	902	9.71081	223	1.45	2.17	7563310	7564323	4.72629	512	7563323	7564274	4.98452	502	NA	(ACTGCA)n (AC)n
R2_R3	X_1	9605458	9607429	980	10.8233	582	1.62	2.36	9605479	9607429	6.79329	889	9605458	9607326	4.03004	643	Gga	(ACTGCT)n
R2_R3	2R_21	2289060	2290896	1000	13.6083	1066	2.81	3.56	2289060	2290896	7.3145	734	2289127	2290823	6.29379	735	Strica	(ACTGGA)n (GGT)n
R2_R3	X_1	16853577	16855844	1000	14.1623	1602	2.96	3.71	16853577	16855844	7.58694	1087	16853770	16855834	6.57533	991	NA	(ACTGGA)n Gypsy8-I_Dpse TART_DV Gypsy-6_DEu-I
R2_R3	3L_1	7790385	7792486	1000	21.2156	1587	4.25	4.96	7790385	7792486	13.9271	1065	7790434	7792427	7.28844	864	NA	(ACTGGC)n (TCC)n (TGG)n
R2_R3	3L_1	727655	730106	1000	16.7059	1513	3.56	4.3	727655	730106	9.98562	1240	727704	729587	6.72032	938	NA	(ACTGGCAG)n (GCAACT)n
R2_R3	2R_21	19342002	19344039	950	12.3485	194	1.56	2.29	19342002	19344039	8.33616	1035	19342091	19342829	4.01237	362	NA	(ACTGGCTA)n (TAATCAT)n (GATG)n (GGCT)n (CGATGTC)n (GAT)n (T)n (GCAAGTT)n
R2_R3	X_1	9240657	9244584	1000	26.3103	421	5	5	9240657	9244584	16.465	1136	9240774	9244344	9.84532	1842	mxc	(ACTTCC)n GA-rich
R2_R3	3R_28	5861945	5863948	1000	12.1726	1558	1.81	2.57	5861945	5863948	7.93045	767	5862366	5863919	4.24214	726	NA	(ACTTGA)n (TGGT)n G-rich
R2_R3	2R_21	4594482	4595953	1000	11.4696	687	2.03	2.78	4594482	4595953	6.94136	734	4594516	4595395	4.52821	411	NA	(ACTTGG)n (CA)n (CAATGC)n
R2_R3	2L_1	2649606	2650235	625	7.93599	374	0.79	1.51	2649606	2650235	5.19418	316	2649655	2650198	2.74181	301	NA	(ACTTGGT)n (ATGCGA)n
R2_R3	2L_1	3533687	3534830	1000	10.8953	884	2.01	2.77	3533687	3534830	5.70945	246	3533786	3534788	5.18586	463	tim	(ACTTT)n (TA)n
R2_R3	X_1	15058405	15062988	1000	32.3356	559	5	5	15058405	15062988	16.622	2218	15058512	15062953	15.7136	1535	NA	(ACTTTG)n (TGC)n
R2_R3	3L_1	1182717	1185293	1000	19.7585	1859	4.37	5	1182717	1185293	10.2314	692	1182722	1185201	9.52715	924	Aplip1	(AG)n
R2_R3	3R_28	11707140	11710384	1000	27.3694	1234	5	5	11707140	11710384	15.6151	1773	11707174	11710293	11.7543	1614	NA	(AG)n
R2_R3	3L_1	5668423	5670758	1000	26.6381	1636	5	5	5668423	5670758	16.4472	1241	5668509	5670709	10.1908	1110	NA	(AG)n
R2_R3	2R_21	20106590	20107941	1000	15.9064	791	3.47	4.21	20106590	20107941	8.74779	721	20106635	20107921	7.15862	540	NA	(AG)n
R2_R3	2R_21	5653596	5654495	892	10.6812	316	1.43	2.15	5653596	5654495	6.86733	441	5653612	5654470	3.81391	519	NA	(AG)n
R2_R3	3R_28	18842129	18843193	796	8.64082	575	1.2	1.92	18842129	18843193	4.42128	578	18842140	18843099	4.21954	519	NA	(AG)n
R2_R3	2R_21	17231741	17232619	611	6.99504	630	0.75	1.47	17231741	17232579	3.52103	362	17231795	17232619	3.47401	343	NA	(AG)n
R2_R3	3R_28	9019051	9022116	1000	24.6724	2794	5	5	9019051	9022116	13.6251	767	9019224	9022058	11.0473	1565	NA	(AG)n (AAGGCC)n
R2_R3	2R_21	5784574	5785633	1000	10.4636	818	1.69	2.43	5784574	5785633	5.03723	215	5784625	5785602	5.42641	450	NA	(AG)n (ATCA)n
R2_R3	3R_28	9597736	9598600	665	7.29388	637	0.88	1.6	9597736	9598600	3.91784	404	9597843	9598524	3.37604	300	NA	(AG)n (ATG)n (AGCC)n
R2_R3	2R_21	16758978	16760086	919	9.49239	224	1.49	2.21	16758978	16760086	4.80625	574	16758989	16760050	4.68614	552	NA	(AG)n (CA)n
R2_R3	3L_1	17982798	17983948	798	9.00007	277	1.21	1.92	17982798	17983948	5.52881	469	17982832	17983903	3.47126	485	NA	(AG)n (CAG)n (CGTTT)n (AGGC)n
R2_R3	2L_1	4789138	4790142	558	10.458	182	0.64	1.34	4789138	4790142	4.06591	515	4789176	4790119	6.39213	500	NA	(AG)n (GCAAATA)n
R2_R3	2L_1	13047988	13049370	1000	13.4213	620	2.11	2.87	13047988	13049370	8.89585	666	13048055	13049286	4.52549	565	NA	(AG)n (GGACACG)n (CCAG)n
R2_R3	2R_21	4125352	4126317	984	9.72867	298	1.63	2.37	4125352	4126317	5.0698	511	4125402	4126246	4.65887	478	NA	(AG)n (GGAGT)n
R2_R3	3R_28	14383759	14385194	1000	13.8185	1231	2.84	3.59	14383759	14385194	7.20196	366	14383812	14385181	6.61656	638	NA	(AG)n (GT)n (ATACAT)n
R2_R3	2R_21	11726188	11727193	651	7.16673	214	0.85	1.57	11726188	11727193	3.82604	492	11726220	11727130	3.34069	535	NA	(AG)n (TAGCCG)n A-rich
R2_R3	X_1	14489309	14490432	832	8.79056	664	1.29	2	14489309	14490432	5.07869	249	14489371	14490178	3.71187	349	NA	(AG)n (TGGAGA)n (CCATTG)n
R2_R3	3R_28	20531785	20533076	959	9.70941	921	1.58	2.31	20531785	20533076	5.591	705	20531819	20533003	4.11841	879	ash2	(AG)n G-rich
R2_R3	3R_28	14576130	14578277	1000	13.7425	843	2.84	3.59	14576130	14578277	7.29673	1004	14576180	14578200	6.44573	917	ChAT VAChT	(AG)n Jockey-3_DGri
R2_R3	3R_28	967849	969160	1000	10.2723	1042	1.71	2.45	967849	969160	5.07572	687	967870	969115	5.19663	640	NA	(AGAAC)n
R2_R3	2L_1	7786792	7788070	769	8.72143	840	1.14	1.85	7786792	7788070	5.38074	596	7786856	7788005	3.34069	883	CG46025	(AGAACC)n
R2_R3	X_1	10912712	10914289	815	8.64278	942	1.25	1.96	10912712	10914270	4.98393	915	10912862	10914289	3.65885	484	NA	(AGAACC)n (ATTCGA)n G-rich
R2_R3	3L_1	20158435	20159271	802	8.54894	607	1.22	1.93	20158435	20159271	4.50122	487	20158478	20159219	4.04772	355	NA	(AGAACTC)n
R2_R3	3R_28	7122487	7123697	749	8.31323	627	1.09	1.8	7122495	7123697	5.06092	629	7122487	7123682	3.25231	446	NA	(AGAAGC)n (AAGGACC)n (CA)n
R2_R3	3R_28	23310744	23311443	639	7.11325	337	0.82	1.54	23310744	23311443	3.73721	307	23310869	23311377	3.37604	249	NA	(AGAAGGCTG)n
R2_R3	3R_28	14254210	14257155	1000	26.4441	2552	5	5	14254210	14257155	15.4167	1466	14254336	14257135	11.0274	1493	Vha100-2	(AGAAT)n (TCATGA)n
R2_R3	2R_21	13858283	13860050	1000	12.1359	787	2.09	2.85	13858283	13860050	7.59877	439	13858345	13859913	4.53712	1079	NA	(AGAC)n
R2_R3	2L_1	5709196	5710299	978	9.86239	707	1.62	2.36	5709196	5710299	4.98392	442	5709258	5710195	4.87847	403	NA	(AGAC)n
R2_R3	3R_28	14735514	14736702	782	8.4365	937	1.17	1.88	14735514	14736702	4.40646	239	14735520	14736610	4.03004	547	NA	(AGAC)n (ACAAAC)n
R2_R3	2L_1	10092197	10093109	949	9.7941	247	1.56	2.29	10092197	10093109	4.88028	470	10092240	10093074	4.91382	427	NA	(AGAC)n (GGCAAGT)n
R2_R3	3R_28	17866088	17868488	1000	18.3358	908	4.08	4.8	17866088	17868488	10.2196	594	17866126	17868459	8.11625	951	NA	(AGAC)n (TGCG)n (ACG)n (AGC)n (AT)n
R2_R3	2R_21	16722463	16723282	874	9.01998	587	1.38	2.11	16722463	16723282	4.75886	384	16722527	16723224	4.26112	366	NA	(AGACAAC)n (GT)n
R2_R3	3L_1	7905167	7906537	1000	13.4718	258	2.62	3.36	7905167	7906537	8.27101	639	7905197	7906465	5.20077	650	NA	(AGACAC)n
R2_R3	X_1	1687355	1691027	1000	20.6849	3135	3.53	4.27	1687355	1691027	14.4454	1917	1688104	1690976	6.23949	337	b6	(AGACCC)n TART_DV Gypsy-31_DEl-I (AGCTGA)n (ATCCAC)n
R2_R3	3L_1	12029849	12031081	1000	10.6295	185	1.73	2.48	12029849	12031013	5.08166	280	12029922	12031081	5.54787	510	NA	(AGACGG)n (AATTTA)n (CAATC)n
R2_R3	2R_21	6557732	6562966	1000	43.7375	2836	5	5	6557732	6562966	25.3372	2439	6557792	6562930	18.4003	2943	NA	(AGACGG)n (ACGCCG)n (CCGCCA)n (CCCGCA)n (CAGATG)n (CAG)n (CT)n
R2_R3	3R_28	3156579	3157579	618	6.88587	313	0.77	1.49	3156579	3157579	4.19918	594	3156615	3157513	2.68669	274	NA	(AGACTGC)n (TTTGGC)n (CAG)n (TC)n (TTGCACG)n
R2_R3	2L_1	411344	413074	1000	11.5917	700	2.22	2.98	411344	413074	6.66892	781	411355	413025	4.92278	1011	NA	(AGACTGG)n (GACAACG)n (GACTTT)n (CATCA)n (TTCACA)n
R2_R3	3R_28	304734	305592	737	8.09189	233	1.06	1.78	304734	305592	4.22287	463	304739	305555	3.86902	450	NA	(AGAG)n
R2_R3	2R_21	4032768	4033466	632	7.62568	523	0.8	1.52	4032768	4033466	3.6987	321	4032790	4033461	3.92698	306	NA	(AGAG)n (ATTCGG)n
R2_R3	3L_1	13559356	13560650	666	9.36846	330	0.88	1.6	13559356	13560650	6.37278	782	13559390	13559923	2.99568	306	NA	(AGAG)n (CAGG)n (GGTGCTT)n (GGGAT)n
R2_R3	2L_1	17026592	17027872	1000	11.8386	967	2.23	3	17026592	17027872	6.02335	592	17026638	17027853	5.81527	221	NA	(AGAGAC)n (GACT)n
R2_R3	2R_21	15020900	15021983	925	9.29796	759	1.5	2.23	15020900	15021983	4.95727	459	15020967	15021942	4.34069	390	mir-4982	(AGAGCAA)n (TGTTGC)n (ACAGAT)n (GT)n
R2_R3	3L_1	6774440	6775419	608	7.15772	722	0.74	1.46	6774440	6775419	4.51604	578	6774604	6775384	2.64168	539	NA	(AGAGCC)n (GAAACA)n
R2_R3	X_1	1615667	1616682	604	6.93807	809	0.73	1.46	1615667	1616669	3.47365	616	1615903	1616682	3.46442	410	NA	(AGAGCC)n GA-rich (TGTCTG)n
R2_R3	3R_28	16568911	16571491	1000	15.4314	1435	3.23	3.96	16568911	16571491	9.17421	1392	16569042	16571431	6.25717	975	NA	(AGAGT)n (TGAAT)n
R2_R3	3R_28	12799496	12800497	1000	10.106	405	1.78	2.53	12799496	12800497	5.34225	397	12799525	12800462	4.7638	355	NA	(AGAGTC)n (AGAC)n (CACTC)n
R2_R3	2L_1	5454118	5455110	702	8.00675	688	0.97	1.69	5454118	5455110	4.03037	441	5454142	5455056	3.97638	433	NA	(AGAT)n
R2_R3	2L_1	18473161	18474205	812	8.52623	794	1.24	1.96	18473161	18474205	4.65817	518	18473261	18474144	3.86806	401	NA	(AGAT)n (TGAC)n (GAT)n
R2_R3	3L_1	16290984	16292319	870	8.94927	364	1.37	2.1	16290984	16292319	5.00761	288	16291087	16292252	3.94166	590	CG13066	(AGATAC)n
R2_R3	2L_1	11685756	11687026	1000	11.9017	333	2.05	2.81	11685756	11687026	7.39445	708	11685775	11687012	4.50728	567	NA	(AGATAC)n
R2_R3	3R_28	22966116	22967412	696	8.69099	223	0.96	1.68	22966116	22967412	4.05998	242	22966180	22967326	4.63101	418	Cpr97Ea	(AGATAC)n (CAATTC)n GA-rich
R2_R3	X_1	6920585	6921668	663	8.34553	213	0.88	1.6	6920587	6921668	3.90896	600	6920585	6921658	4.43657	585	NA	(AGATAC)n (CAG)n Jockey-3_DGri (CAG)n Jockey-3_DGri (CT)n
R2_R3	3R_28	22302996	22304051	1000	12.8445	834	2.43	3.18	22302996	22304051	6.26914	474	22303000	22304033	6.57532	480	NA	(AGATACC)n
R2_R3	3R_28	22874695	22876845	1000	21.1629	763	4.43	5	22874695	22876845	9.84643	1082	22874699	22876774	11.3165	913	TwdlC	(AGATACG)n
R2_R3	3R_28	4640820	4642333	1000	13.6427	812	2.38	3.13	4640820	4642333	8.85143	717	4640876	4642269	4.79128	540	NA	(AGATACTC)n (TGCCAC)n (ATGGTAT)n (CGAAGT)n
R2_R3	3R_28	7975644	7976667	619	8.02932	683	0.77	1.49	7975644	7976667	3.71647	361	7975663	7976662	4.31285	548	NA	(AGATATA)n A-rich
R2_R3	2R_21	16988462	16990351	1000	16.1612	326	3.45	4.19	16988462	16990351	9.49404	1016	16988518	16990297	6.66713	908	exu	(AGATCC)n
R2_R3	3R_28	23635086	23636352	1000	11.9681	991	1.85	2.61	23635092	23636352	7.69058	572	23635086	23636262	4.2775	550	NA	(AGATG)n
R2_R3	3L_1	21672925	21674044	1000	11.5515	886	2.12	2.88	21672925	21674044	6.88509	543	21673011	21673990	4.66637	544	NA	(AGATGG)n
R2_R3	2R_21	11792120	11793138	976	9.99482	249	1.62	2.35	11792120	11792974	4.95727	417	11792218	11793138	5.03755	342	NA	(AGATGG)n
R2_R3	3R_28	19703117	19704706	674	7.81013	847	0.91	1.62	19703635	19704706	3.90303	650	19703117	19704215	3.9071	473	NA	(AGATGG)n (A)n
R2_R3	3L_1	22438268	22441034	1000	17.0376	1298	3.54	4.29	22438268	22440916	8.18217	691	22438331	22441034	8.85548	1647	CG11449	(AGATGG)n (TGGGCC)n (AC)n
R2_R3	2R_21	12878109	12879520	1000	15.8168	707	2.55	3.3	12878109	12879510	10.8474	847	12878179	12879520	4.96942	649	Lst	(AGATTGC)n (A)n (TCAAT)n (TCCGATC)n (TGC)n
R2_R3	3L_1	2235359	2236707	1000	15.1076	273	3.13	3.86	2235359	2236707	7.52475	735	2235392	2236658	7.58284	671	ACXD	(AGC)n
R2_R3	3R_28	11389853	11394744	1000	44.9335	4371	5	5	11389853	11394744	27.5937	2362	11390221	11394670	17.3398	2308	AOX1	(AGC)n
R2_R3	2R_21	5351253	5352574	1000	11.7453	950	2.12	2.88	5351253	5352574	5.73018	626	5351330	5352563	6.01516	540	asRNA:CR45924	(AGC)n
R2_R3	2L_1	18738915	18740297	907	10.308	1007	1.46	2.18	18738915	18740297	6.46755	757	18739070	18740242	3.84041	453	CG10341 CG10376	(AGC)n
R2_R3	2L_1	452551	455812	1000	27.9482	1856	5	5	452640	455812	15.3012	1246	452551	455690	12.647	1741	CG13692	(AGC)n
R2_R3	2L_1	14391442	14393028	1000	13.1671	539	2.29	3.06	14391442	14393028	8.44868	816	14391505	14392999	4.71839	855	CG15286	(AGC)n
R2_R3	2L_1	8587389	8588251	1000	9.88428	589	1.7	2.44	8587389	8588251	5.17641	391	8587416	8588169	4.70787	378	CG17834	(AGC)n
R2_R3	2L_1	5624277	5626071	1000	19.1087	1225	4.22	4.93	5624277	5626071	9.89974	814	5624335	5625998	9.20899	763	CG18266	(AGC)n
R2_R3	X_1	15334954	15336670	921	9.26513	529	1.49	2.22	15334954	15336670	5.12904	1009	15334988	15336608	4.13609	982	dah CG9114	(AGC)n
R2_R3	3L_1	2624466	2625986	1000	14.096	718	2.82	3.56	2624466	2625986	8.59675	700	2624490	2625901	5.4993	704	lncRNA:CR45982	(AGC)n
R2_R3	2L_1	14544871	14546385	724	10.019	1195	1.03	1.75	14544871	14546385	6.73704	781	14545337	14546365	3.28191	535	noc	(AGC)n
R2_R3	3L_1	8425253	8426641	923	9.64628	1101	1.49	2.22	8425253	8426641	4.79736	352	8425293	8426610	4.84892	684	Oseg1 Exo70	(AGC)n
R2_R3	2R_21	4372197	4375418	1000	26.9505	236	5	5	4372197	4375418	14.8629	702	4372211	4375315	12.0875	1741	sand CG8712	(AGC)n
R2_R3	3L_1	12825717	12827850	1000	21.6045	521	4.71	5	12825717	12827850	13.0654	1089	12825839	12827793	8.53914	940	Sap130	(AGC)n
R2_R3	X_1	6291460	6292903	1000	11.5286	780	2.01	2.77	6291460	6292903	7.02132	630	6291703	6292490	4.50728	388	wuho Rpt4	(AGC)n
R2_R3	3L_1	16957375	16960157	1000	23.3407	2542	5	5	16957375	16960157	14.1848	824	16957415	16960109	9.15596	1607	NA	(AGC)n
R2_R3	2R_21	18053809	18055621	1000	17.8957	1284	3.84	4.57	18053809	18055621	8.8988	853	18053874	18055603	8.99688	788	NA	(AGC)n
R2_R3	X_1	17132152	17134682	1000	17.3644	1314	3.52	4.26	17132152	17134682	10.9658	767	17132294	17134651	6.39857	739	NA	(AGC)n
R2_R3	3L_1	9598261	9600252	1000	16.5138	335	3.56	4.3	9598261	9600252	9.65691	937	9598406	9600237	6.85687	869	NA	(AGC)n
R2_R3	3R_28	3904573	3905876	1000	14.9028	652	3.06	3.79	3904573	3905876	7.3826	705	3904591	3905834	7.52022	699	NA	(AGC)n
R2_R3	3R_28	7494048	7495756	1000	13.2828	1339	2.7	3.45	7494048	7495756	7.04797	1006	7494174	7495712	6.2348	843	NA	(AGC)n
R2_R3	3L_1	11143953	11145505	1000	11.9637	1310	2.19	2.95	11143953	11145505	7.26415	791	11144053	11145420	4.69959	686	NA	(AGC)n
R2_R3	3L_1	3829041	3830015	1000	11.5166	320	2.04	2.79	3829041	3830015	6.97394	443	3829072	3829958	4.54263	493	NA	(AGC)n
R2_R3	2R_21	9819982	9821417	1000	11.5073	279	2.05	2.8	9819982	9821417	5.59988	713	9820046	9821325	5.90745	581	NA	(AGC)n
R2_R3	2R_21	16792902	16794115	1000	11.4348	963	2.11	2.87	16792902	16794115	5.7746	613	16792934	16794089	5.66024	561	NA	(AGC)n
R2_R3	3R_28	16047921	16049316	1000	11.1946	1035	1.97	2.73	16047924	16049316	5.47254	255	16047921	16049258	5.72209	675	NA	(AGC)n
R2_R3	2R_21	9678795	9679942	1000	11.0018	810	1.94	2.7	9678799	9679942	5.43404	429	9678795	9679889	5.56781	468	NA	(AGC)n
R2_R3	3L_1	14507542	14508594	1000	10.6363	263	1.9	2.65	14507542	14508594	5.41924	563	14507550	14508554	5.21704	566	NA	(AGC)n
R2_R3	2L_1	5844235	5845019	1000	10.4189	511	1.88	2.63	5844235	5845019	5.50512	387	5844245	5844974	4.91382	371	NA	(AGC)n
R2_R3	2R_21	16796840	16797987	935	9.72497	239	1.52	2.25	16796840	16797986	5.74795	313	16796870	16797987	3.97702	371	NA	(AGC)n
R2_R3	3R_28	14340229	14341238	767	9.53508	512	1.13	1.85	14340229	14341238	4.35613	190	14340253	14341179	5.17895	487	NA	(AGC)n
R2_R3	3R_28	1248483	1249650	902	9.52823	216	1.45	2.17	1248483	1249650	4.73814	219	1248488	1249598	4.79009	571	NA	(AGC)n
R2_R3	3L_1	16710604	16711524	808	8.72663	193	1.23	1.95	16710605	16711524	4.47161	319	16710604	16711440	4.25502	397	NA	(AGC)n
R2_R3	X_1	4719057	4719997	700	8.21357	702	0.97	1.69	4719057	4719997	4.02445	429	4719088	4719996	4.18912	419	NA	(AGC)n
R2_R3	3R_28	24180909	24182089	754	8.16263	633	1.1	1.82	24180909	24182089	4.32059	512	24180952	24182073	3.84204	584	NA	(AGC)n
R2_R3	3R_28	11544613	11546027	735	8.10274	358	1.06	1.77	11544613	11546027	4.90397	636	11544695	11545938	3.19877	257	NA	(AGC)n
R2_R3	3R_28	13197347	13198573	1000	11.9331	623	2.01	2.77	13197347	13198563	5.4992	607	13197349	13198573	6.43392	644	NA	(AGC)n (AACAGC)n
R2_R3	X_1	1750837	1752291	787	8.33759	1235	1.18	1.9	1750837	1752291	4.64338	661	1751208	1752264	3.69421	614	NA	(AGC)n (AACTGCG)n
R2_R3	3R_28	16096947	16097744	622	6.77112	419	0.78	1.5	16096947	16097744	3.66021	414	16096985	16097673	3.11091	386	NA	(AGC)n (ATAATCATA)n
R2_R3	2R_21	17628440	17633579	1000	35.6869	2597	5	5	17628440	17633579	23.1902	2677	17628498	17633516	12.4967	2635	CG42672	(AGC)n (CAA)n (TGG)n
R2_R3	3R_28	14132987	14137143	1000	37.0869	1598	5	5	14132987	14137143	19.5892	923	14133052	14137063	17.4977	1811	Vps39	(AGC)n (CACCCAC)n TART_DV Gypsy-6_DEu-I TART_DV
R2_R3	3L_1	1276918	1281080	1000	43.3174	3738	5	5	1276918	1281080	28.7782	2106	1276966	1281017	14.5391	1996	CG32333	(AGC)n (CAG)n (CCAGCT)n
R2_R3	3L_1	8384790	8385519	599	7.17831	212	0.72	1.44	8384790	8385519	4.55749	276	8384821	8385395	2.62082	186	NA	(AGC)n (CAG)n Gypsy8-I_Dpse TART_DV
R2_R3	3L_1	5766978	5771146	1000	25.7954	3545	5	5	5766978	5771146	12.9647	2230	5767069	5771125	12.8307	2158	scny	(AGC)n (CAGTGA)n
R2_R3	2L_1	11023108	11023842	639	7.69368	537	0.82	1.54	11023165	11023842	3.72832	314	11023108	11023785	3.96536	333	CG16743	(AGC)n (CCA)n
R2_R3	2R_21	16622297	16624067	1000	16.0568	650	3.47	4.21	16622297	16624067	8.36281	955	16622325	16623973	7.69395	925	lncRNA:CR44640 lncRNA:CR44641	(AGC)n (CCA)n Jockey-3_DGri (ATAACT)n
R2_R3	2R_21	17468715	17469924	793	9.23829	596	1.2	1.91	17468715	17469924	5.78941	581	17468803	17469862	3.44888	530	Xbp1	(AGC)n (CCACAG)n
R2_R3	2R_21	16528431	16529958	910	9.28429	865	1.47	2.19	16528441	16529958	4.84771	846	16528431	16529867	4.43658	848	NA	(AGC)n (CCGAAT)n (CCATC)n (TCGAT)n
R2_R3	2L_1	5136593	5138483	1000	15.6952	778	3.18	3.91	5136593	5138483	9.70725	962	5136715	5138423	5.98797	936	NA	(AGC)n (CCTCAT)n (AACGAC)n (CGCATC)n
R2_R3	2R_21	19348210	19350132	1000	15.4494	263	3.33	4.07	19348210	19350059	8.67966	1028	19348278	19350132	6.76976	912	NA	(AGC)n (CGCAGCT)n (CGAATC)n (CCAGCT)n (ACTCCCG)n (CCAGCT)n (CCTCCA)n (ACTCCG)n
R2_R3	X_1	11332631	11338092	1000	29.5678	4763	5	5	11332631	11338092	16.3288	2744	11332671	11338019	13.239	1370	CG1657	(AGC)n (CGGGAG)n G-rich
R2_R3	X_1	8002474	8003996	904	9.53589	165	1.46	2.18	8002474	8003996	5.64726	376	8002507	8003345	3.88863	452	NA	(AGC)n (CTAA)n Helitron-2N_DW MINIME_DN (CGACGA)n (CTGACTGG)n
R2_R3	3L_1	17128606	17129918	1000	10.0871	360	1.72	2.47	17128606	17129918	5.13791	749	17128633	17129907	4.94917	658	NA	(AGC)n (CTGT)n
R2_R3	2L_1	7395786	7397229	908	9.48599	243	1.46	2.19	7395786	7397229	4.76774	217	7395835	7397065	4.71825	609	NA	(AGC)n (GAGCAGG)n
R2_R3	3L_1	21319410	21320971	851	9.55087	1277	1.33	2.05	21319410	21320971	5.87232	949	21319740	21320943	3.67855	514	NA	(AGC)n (GAT)n
R2_R3	2R_21	12358238	12359458	809	8.83582	838	1.23	1.95	12358258	12359458	5.28302	549	12358238	12359423	3.5528	846	NA	(AGC)n (GCA)n
R2_R3	3L_1	20926189	20927996	1000	10.25	774	1.77	2.52	20926189	20927996	5.86641	953	20926276	20927971	4.38355	1080	NA	(AGC)n (GCA)n (CCATC)n
R2_R3	3R_28	700547	701856	1000	10.0694	1036	1.73	2.48	700547	701856	5.70353	546	700570	701799	4.36588	691	NA	(AGC)n (GCA)n (CCGCCA)n (GCC)n (CAC)n
R2_R3	3R_28	3078228	3079265	1000	12.1056	250	2.26	3.02	3078228	3079265	5.99966	505	3078277	3079240	6.10594	469	NA	(AGC)n (GCAGCA)n
R2_R3	2R_21	16451549	16453276	1000	15.5512	334	3.28	4.01	16451549	16453276	7.86234	929	16451565	16453200	7.68889	810	NA	(AGC)n (GCT)n
R2_R3	3R_28	12114918	12117760	1000	18.8039	2523	4.07	4.78	12114918	12117760	9.39926	1494	12115003	12117696	9.40468	1329	NA	(AGC)n (GGACGA)n TART_DV Gypsy8-I_Dpse Jockey-3_DGri TART_DV Jockey-3_DGri
R2_R3	3R_28	20649158	20650414	591	9.19293	950	0.7	1.42	20649158	20650414	3.89415	548	20649258	20650268	5.29878	489	NA	(AGC)n (GGGGC)n
R2_R3	X_1	13037199	13039661	1000	13.6618	366	2.78	3.53	13037199	13039661	7.08647	1356	13037223	13039213	6.57532	371	NA	(AGC)n (TC)n A-rich
R2_R3	X_1	15117075	15118291	672	8.68776	519	0.9	1.62	15117075	15118291	4.00372	764	15117174	15118078	4.68404	401	NA	(AGC)n (TCA)n (CCGGTT)n (GGC)n
R2_R3	2L_1	21294844	21297048	1000	18.252	1108	4.03	4.74	21294844	21297048	9.68948	1147	21294888	21297025	8.56253	1165	NA	(AGC)n (TCATCG)n
R2_R3	3L_1	22318101	22318948	608	6.93912	598	0.74	1.46	22318101	22318948	3.49438	353	22318149	22318943	3.44474	347	NA	(AGC)n (TG)n
R2_R3	2R_21	9464140	9465883	1000	16.0154	362	3.41	4.14	9464140	9465883	8.08148	1065	9464220	9465807	7.93392	847	NA	(AGC)n (TGC)n (TCCTCG)n (GCT)n Jockey-3_DGri (TGATTC)n
R2_R3	X_1	2429031	2430441	1000	11.1061	1170	1.85	2.6	2429031	2430441	6.7933	607	2429067	2430366	4.31285	682	NA	(AGC)n (TGCTGTTGC)n (TGC)n (TGGTGC)n
R2_R3	3R_28	6925562	6926334	870	9.00971	546	1.37	2.1	6925562	6926334	4.73221	349	6925612	6926311	4.2775	328	NA	(AGC)n (TGGATG)n A-rich
R2_R3	3R_28	24017215	24019096	1000	14.4515	777	2.9	3.64	24017271	24019096	8.83069	1079	24017215	24019085	5.62084	1127	lncRNA:CR46077	(AGC)n (TTCGCCT)n
R2_R3	3L_1	7544503	7546030	911	12.3758	574	1.47	2.2	7544503	7546030	8.43093	788	7544519	7546005	3.94486	912	lqf	(AGC)n (TTTAA)n
R2_R3	3R_28	14000319	14001248	863	8.90675	308	1.36	2.08	14000319	14001248	4.77071	518	14000367	14001178	4.13604	485	NA	(AGC)n A-rich
R2_R3	3L_1	7839855	7840552	697	10.8583	510	0.96	1.68	7839855	7840552	7.53659	371	7839941	7840462	3.32176	277	NA	(AGC)n A-rich (CTCT)n
R2_R3	3L_1	12234844	12236794	1000	19.3191	1641	4.22	4.93	12234844	12236794	9.75167	524	12234871	12236762	9.5674	962	NA	(AGC)n G-rich (TAGTTTG)n
R2_R3	2R_21	13764168	13766190	1000	14.2771	1011	2.88	3.63	13764168	13766190	8.63821	1174	13764281	13766134	5.63892	953	NA	(AGC)n Gypsy-23_DEl-I Jockey-3_DGri (CTC)n Mariner-9_DAn Mariner-20_DAn
R2_R3	3L_1	7635554	7638046	1000	21.1837	1288	4.66	5	7635554	7638046	10.6667	1360	7635620	7638023	10.517	1391	NA	(AGC)n Jockey-3_DGri ROO_I-int (A)n (GCCGAAT)n
R2_R3	X_1	11899376	11902863	1000	20.4932	931	4.4	5	11899376	11902863	12.6538	1813	11899534	11902835	7.83939	1525	wisp	(AGC)n ROO_I-int Jockey-3_DGri (ATCGGA)n Jockey-3_DGri (CAG)n
R2_R3	3R_28	2648257	2649298	635	8.1196	444	0.81	1.53	2648257	2649298	5.33336	643	2648341	2649159	2.78624	352	Dfd	(AGC)n ROO_I-int TART_DV
R2_R3	3R_28	26965585	26966926	938	10.0295	1119	1.53	2.26	26965585	26966926	4.83289	685	26965627	26966913	5.19663	693	NA	(AGC)n TART_DV
R2_R3	3R_28	17756227	17757938	1000	11.9959	812	2.36	3.11	17756372	17757938	6.66005	764	17756227	17757920	5.33589	1118	CG31465 fit	(AGCA)n
R2_R3	3L_1	21699077	21699790	725	8.44093	207	1.03	1.75	21699077	21699790	4.12809	377	21699126	21699783	4.31284	335	NA	(AGCAAC)n
R2_R3	3L_1	6266842	6268050	711	11.0142	1001	1	1.71	6266842	6268050	4.43903	602	6266919	6268020	6.57514	562	NA	(AGCAAC)n (CTG)n (ACA)n
R2_R3	2R_21	21047203	21048129	755	8.17978	457	1.1	1.82	21047203	21048129	4.3265	456	21047239	21048025	3.85328	381	NA	(AGCAAC)n (GCA)n
R2_R3	X_1	1181442	1182983	1000	12.3675	877	2.47	3.21	1181442	1182983	6.88806	293	1181520	1182962	5.47944	845	CG11379 CG14627	(AGCAACT)n
R2_R3	2L_1	5218328	5222942	1000	33.8236	4141	5	5	5218328	5222942	18.9584	2242	5218365	5222886	14.8652	1998	snmRNA:765	(AGCAAG)n GA-rich
R2_R3	X_1	6415718	6417456	811	8.93947	532	1.24	1.96	6415718	6417456	5.38667	1057	6415812	6416902	3.5528	739	NA	(AGCAC)n (GAATGG)n (GTTGCAA)n (T)n
R2_R3	2R_21	5590989	5592418	1000	14.1263	413	2.93	3.67	5590989	5592418	8.21177	906	5590991	5592376	5.9145	800	CG13739	(AGCACA)n
R2_R3	2R_21	17338946	17341687	1000	23.221	2008	5	5	17338946	17341687	12.1622	1148	17338948	17341524	11.0588	1089	CG9346 CG3295	(AGCACA)n
R2_R3	X_1	8586927	8588457	826	8.67479	548	1.27	1.99	8586927	8588457	4.90989	980	8587099	8588375	3.7649	621	NA	(AGCACC)n
R2_R3	3R_28	13436466	13437383	938	9.62727	314	1.53	2.26	13436514	13437383	4.85955	477	13436466	13437354	4.76772	483	NA	(AGCAGA)n
R2_R3	X_1	15710511	15711391	850	8.85506	493	1.33	2.05	15710511	15711391	5.01945	462	15710534	15711341	3.83561	456	CG8134	(AGCAGC)n
R2_R3	2R_21	19485599	19486519	853	9.07384	418	1.34	2.06	19485599	19486519	4.60191	424	19485602	19486407	4.47193	402	CG9899	(AGCAGC)n
R2_R3	2R_21	15643208	15645876	1000	23.9481	634	5	5	15643208	15645876	13.2549	1407	15643238	15645775	10.6932	1092	fest	(AGCAGC)n (CA)n A-rich
R2_R3	X_1	11836375	11837977	1000	13.0917	1298	2.67	3.41	11836375	11837977	7.36484	906	11836416	11837928	5.7269	705	NA	(AGCAGC)n (CAG)n
R2_R3	3L_1	20684688	20686407	1000	19.5667	243	3.76	4.49	20684688	20686407	12.9766	821	20684719	20686324	6.59014	604	kni	(AGCAGC)n (CTG)n
R2_R3	X_1	3852954	3859249	1000	40.7673	802	5	5	3852954	3859249	24.0816	2336	3853031	3859208	16.6858	1207	NA	(AGCAGC)n (GCAGATCCA)n (AGGACA)n (ACA)n Gypsy8-I_Dpse Jockey-3_DGri (GCA)n Jockey-3_DGri
R2_R3	3R_28	6897579	6899310	1000	17.899	409	3.91	4.63	6897579	6899310	10.5868	806	6897584	6899229	7.31225	581	NA	(AGCAGC)n A-rich (ACCCA)n
R2_R3	2R_21	19661365	19662912	1000	12.2219	1017	2.3	3.06	19661365	19662912	6.0885	782	19661445	19662742	6.13343	527	NA	(AGCAGG)n
R2_R3	3R_28	25789688	25790744	876	9.06569	599	1.39	2.11	25789688	25790744	4.73517	421	25789726	25790692	4.33052	372	CG31036	(AGCAGG)n (CAA)n (CCCAGT)n
R2_R3	2R_21	20603966	20605568	1000	13.0504	361	2.54	3.29	20603966	20605568	7.90676	1122	20603985	20605097	5.1436	753	nvy	(AGCAGGGG)n (TGCATC)n (TGTTGC)n (C)n (TGC)n (AC)n
R2_R3	3R_28	17151108	17153549	1000	21.7705	432	4.87	5	17151108	17153549	11.9075	1328	17151155	17153491	9.863	1356	SIFaR	(AGCAGGT)n (AGC)n
R2_R3	2R_21	19326951	19328496	885	9.09378	329	1.41	2.13	19326951	19328496	4.79144	253	19327038	19328402	4.30234	680	NA	(AGCAGT)n (TGGATG)n
R2_R3	2L_1	14886820	14888082	1000	10.8358	684	2.02	2.78	14886820	14888082	5.84567	680	14886880	14888047	4.99014	624	NA	(AGCC)n
R2_R3	2L_1	2104121	2105507	993	9.73644	360	1.65	2.39	2104121	2105503	5.12311	709	2104161	2105507	4.61333	600	NA	(AGCC)n
R2_R3	2L_1	15572705	15573849	1000	10.6165	307	1.9	2.66	15572705	15573849	5.45181	606	15572768	15573781	5.16473	571	lncRNA:CR43761	(AGCC)n (A)n
R2_R3	2R_21	17119121	17119835	613	6.7588	148	0.75	1.48	17119121	17119835	3.55952	372	17119167	17119824	3.19928	372	NA	(AGCC)n (ATGT)n
R2_R3	2L_1	5596454	5597732	849	8.89145	218	1.33	2.05	5596454	5597732	4.6493	616	5596470	5597644	4.24215	160	NA	(AGCC)n (CA)n (CAGTT)n
R2_R3	3R_28	2094636	2095371	1000	10.2998	495	1.8	2.56	2094636	2095371	5.26229	389	2094703	2095326	5.03755	318	Osi9	(AGCC)n (T)n
R2_R3	3R_28	25393802	25394464	545	7.02356	514	0.61	1.31	25393817	25394464	3.23082	309	25393802	25394423	3.79274	306	NA	(AGCC)n BEL3_DM-I
R2_R3	2L_1	3027935	3029242	1000	12.4214	801	2.34	3.1	3027935	3029242	6.12699	292	3027958	3029212	6.29437	577	NA	(AGCCA)n
R2_R3	2L_1	2617815	2618464	575	7.59399	396	0.67	1.39	2617815	2618464	4.978	335	2617818	2618456	2.61599	384	NA	(AGCCA)n
R2_R3	2L_1	11157819	11159234	929	9.37007	1170	1.51	2.24	11157819	11159234	4.91581	861	11157884	11159210	4.45426	754	l(2)gd1	(AGCCAA)n
R2_R3	3R_28	18162982	18164188	719	8.45868	744	1.02	1.73	18162982	18164188	4.10441	428	18162996	18164177	4.35427	449	NA	(AGCCAA)n
R2_R3	3L_1	10329498	10330224	677	7.76326	193	0.92	1.63	10329504	10330224	3.92081	375	10329498	10330193	3.84245	396	NA	(AGCCAA)n
R2_R3	3R_28	17076844	17078185	681	7.57791	1088	0.93	1.64	17076844	17078185	3.98595	618	17076993	17078103	3.59196	506	NA	(AGCCAA)n Gypsy8-I_Dpse TART_DV
R2_R3	2R_21	19574712	19575544	749	8.06226	229	1.09	1.8	19574718	19575544	4.38574	396	19574712	19575536	3.67652	367	NA	(AGCCCA)n
R2_R3	2R_21	6945124	6947073	1000	20.1563	665	4.07	4.78	6945124	6947073	13.0684	956	6945218	6946974	7.08792	837	NA	(AGCCCA)n (CGCCA)n
R2_R3	2R_21	14547108	14548106	873	8.95052	201	1.38	2.1	14547108	14548106	4.85067	456	14547153	14548051	4.09985	379	lncRNA:CR44420	(AGCCCCA)n (GTTGCT)n
R2_R3	3L_1	12419343	12421327	1000	21.2741	264	4.76	5	12419343	12421327	11.7535	660	12419409	12421306	9.52054	890	CG32103	(AGCCG)n
R2_R3	3R_28	26584794	26587058	1000	11.6029	599	2.2	2.96	26584794	26586952	6.01742	1192	26585177	26587058	5.58549	777	lncRNA:CR46115	(AGCCG)n
R2_R3	3R_28	9373127	9374961	1000	14.3742	349	3.03	3.76	9373127	9374961	8.11701	466	9373197	9374830	6.25716	891	NA	(AGCCG)n (GCATCCT)n (CA)n
R2_R3	3R_28	15902683	15904350	1000	16.7344	1438	3.55	4.29	15902683	15904338	10.0833	811	15902804	15904350	6.6511	905	CG4936	(AGCCGG)n
R2_R3	3L_1	6866350	6867068	561	6.99304	563	0.64	1.35	6866386	6867068	3.28116	159	6866350	6867036	3.71188	336	NA	(AGCCTT)n
R2_R3	2R_21	19370580	19373124	1000	20.725	1419	4.55	5	19370580	19373124	12.3488	1305	19371249	19373046	8.37628	1022	NA	(AGCG)n Jockey-6_DK (AAC)n (CAG)n Gypsy8-I_Dpse (ATAG)n (GACG)n (ACAGAT)n
R2_R3	3R_28	9123941	9127088	1000	21.5037	1498	4.7	5	9123941	9127088	10.6993	1421	9124003	9127071	10.8044	1604	Su(var)3-7	(AGCGAG)n GA-rich
R2_R3	2R_21	12238082	12238985	813	8.60813	607	1.24	1.96	12238082	12238985	4.9395	401	12238147	12238913	3.66863	334	Mlf	(AGCGG)n
R2_R3	3R_28	13059300	13062201	940	17.5024	758	1.53	2.26	13059300	13062201	13.1542	1430	13059400	13061510	4.3482	1181	NA	(AGCTAA)n (GTTTAT)n
R2_R3	3L_1	7587867	7588537	726	7.94057	196	1.03	1.75	7587867	7588537	4.21102	337	7587901	7588466	3.72955	274	NA	(AGCTCAC)n
R2_R3	3R_28	3171780	3172750	990	9.73635	641	1.65	2.39	3171780	3172750	5.10534	410	3171876	3172685	4.63101	357	NA	(AGCTCC)n (AAAT)n
R2_R3	2R_21	7215853	7216677	615	7.97544	433	0.76	1.48	7215853	7216677	5.2534	441	7215918	7216640	2.72204	495	NA	(AGCTCC)n (TCAGAA)n (CGATTC)n (CTC)n
R2_R3	X_1	9169920	9173972	1000	29.8019	2192	5	5	9169938	9173970	16.5805	1225	9169920	9173972	13.2214	1962	NA	(AGCTCC)n TART_DV Gypsy8-I_Dpse R1_DYa Jockey-3_DGri (TTTTTTT)n (CACACC)n
R2_R3	2L_1	8058216	8060061	1000	13.904	321	2.89	3.64	8058216	8060061	7.44775	1059	8058338	8060035	6.45626	954	NA	(AGCTCCC)n
R2_R3	2R_21	20771636	20772677	545	6.99044	281	0.61	1.31	20771636	20772677	4.4805	594	20771701	20772631	2.50994	216	NA	(AGCTCCC)n (TCTGCC)n
R2_R3	3R_28	9090917	9093234	1000	19.3753	781	4.21	4.92	9090917	9093234	9.71317	1150	9091170	9093221	9.66215	897	NA	(AGCTGAG)n (AGTGG)n
R2_R3	2L_1	15210106	15211583	1000	10.1915	813	1.81	2.56	15210106	15211583	5.3837	307	15210153	15211502	4.80777	761	lncRNA:CR44770 lncRNA:CR44771	(AGCTGC)n
R2_R3	3R_28	19769666	19773538	1000	32.9126	252	5	5	19769666	19773538	17.7532	1996	19769729	19773451	15.1594	1917	NA	(AGCTGC)n TART_DV (GGCGTG)n
R2_R3	3L_1	4046776	4048470	1000	14.0074	1253	2.93	3.68	4046776	4048470	7.62543	740	4046800	4048388	6.38193	731	CG1136	(AGCTGCCA)n
R2_R3	2R_21	6050143	6051462	1000	10.9177	825	1.68	2.43	6050143	6051441	6.81699	553	6050233	6051462	4.10074	420	CG1688	(AGCTGG)n
R2_R3	2L_1	6576957	6578186	850	8.86596	465	1.33	2.05	6576957	6578186	5.03427	747	6576974	6577891	3.83169	452	NA	(AGCTGGA)n
R2_R3	3R_28	1905153	1908078	1000	20.1369	2426	4.47	5	1905153	1908078	10.4861	427	1905166	1908016	9.65088	1376	NA	(AGCTGTG)n (GAGCCAG)n (GTCCTCC)n (TGGC)n
R2_R3	2R_21	14937143	14939937	1000	19.9075	1399	4.37	5	14937143	14939937	10.1041	542	14937234	14939756	9.80344	1147	CG30122	(AGCTTC)n (TCCTCG)n (TCTGGC)n
R2_R3	3L_1	21963705	21965219	1000	11.2832	1017	1.95	2.7	21963705	21965214	6.8466	638	21963733	21965219	4.43658	551	CG7470	(AGG)n
R2_R3	3L_1	21585765	21587638	1000	14.7856	626	2.8	3.54	21585765	21587638	9.45257	1067	21585815	21587566	5.33307	575	TfAP-2	(AGG)n
R2_R3	3R_28	1539709	1544704	1000	42.4419	4221	5	5	1539709	1544704	22.669	1513	1539718	1544673	19.7729	2479	NA	(AGG)n
R2_R3	2L_1	2525503	2526453	1000	10.2827	229	1.78	2.53	2525503	2526453	5.20898	458	2525536	2526409	5.07371	438	NA	(AGG)n
R2_R3	3L_1	22684620	22685786	775	8.51859	841	1.15	1.87	22684620	22685774	4.32947	446	22684644	22685786	4.18912	587	NA	(AGG)n
R2_R3	3R_28	5515645	5516237	606	6.64359	312	0.73	1.46	5515645	5516237	3.49734	278	5515717	5516150	3.14625	272	NA	(AGG)n
R2_R3	3R_28	25813971	25815913	1000	15.0946	528	3.23	3.97	25813971	25815913	8.4783	523	25814031	25815907	6.61628	1023	eIF2Balpha CG42557	(AGG)n (ATTGTT)n
R2_R3	3R_28	27054636	27055429	558	6.66867	280	0.64	1.35	27054636	27055429	3.22193	285	27054671	27055380	3.44674	241	NA	(AGG)n (CATCCTG)n
R2_R3	3R_28	27564349	27567720	1000	27.6996	209	5	5	27564349	27567711	14.4246	1315	27564400	27567720	13.2749	1684	lncRNA:CR44091	(AGG)n (CCCATC)n (CCAT)n
R2_R3	3R_28	17045938	17047732	1000	16.8415	311	3.68	4.41	17045938	17047732	9.71909	832	17046002	17047677	7.12237	956	NA	(AGG)n (CCG)n (CAG)n
R2_R3	2L_1	10088775	10090028	1000	10.7825	212	1.94	2.7	10088775	10090028	6.20992	592	10088795	10089985	4.57253	582	obst-B	(AGG)n (CCTCGT)n (AC)n
R2_R3	2L_1	8083245	8084222	1000	9.94336	459	1.73	2.48	8083245	8084222	5.25933	581	8083284	8084146	4.68403	439	NA	(AGG)n (TTC)n
R2_R3	3R_28	20851679	20853058	890	9.30723	1126	1.42	2.14	20851679	20853058	4.72925	648	20851779	20853038	4.57798	568	NA	(AGG)n GA-rich G-rich
R2_R3	2L_1	822512	823255	656	7.285	318	0.86	1.58	822512	823255	4.47458	389	822565	823160	2.81042	291	NA	(AGGAA)n
R2_R3	3R_28	25246100	25247231	594	6.85967	440	0.71	1.43	25246100	25247231	4.26136	721	25246163	25246890	2.59831	402	NA	(AGGAA)n Gypsy-10_DVir-LTR
R2_R3	X_1	13179690	13180596	1000	11.3521	442	1.8	2.55	13179690	13180596	7.11905	469	13179759	13180502	4.23302	352	NA	(AGGAAC)n (CAATC)n (T)n
R2_R3	3R_28	22550243	22551241	744	8.24544	240	1.08	1.79	22550243	22551191	4.22286	189	22550309	22551241	4.02258	509	beat-VII	(AGGACA)n
R2_R3	3R_28	7316494	7318320	1000	15.4603	827	2.24	3	7316494	7318320	10.7763	1083	7316540	7318261	4.68403	496	NA	(AGGACCA)n
R2_R3	2L_1	19167521	19168697	842	8.80786	872	1.31	2.03	19167521	19168697	4.65818	541	19167613	19168633	4.14968	464	l(2)37Cd	(AGGACG)n
R2_R3	2R_21	18699918	18702080	1000	12.5626	1307	2.51	3.26	18699918	18702080	7.15754	1334	18699964	18702067	5.4051	1243	Rtf1	(AGGACG)n
R2_R3	2L_1	18076413	18077137	916	9.65214	367	1.48	2.21	18076413	18077137	4.77367	359	18076426	18077080	4.87847	337	NA	(AGGACG)n
R2_R3	X_1	20349118	20350759	1000	11.5871	997	2.14	2.9	20349118	20350759	5.80717	578	20349159	20350672	5.77992	779	NA	(AGGACG)n G-rich (CGATGA)n (GTCCGTTT)n (GT)n
R2_R3	3R_28	25569066	25569880	705	7.87887	401	0.98	1.7	25569066	25569880	4.05999	462	25569073	25569792	3.81888	408	Obp99c	(AGGACGA)n (AGTTCCA)n A-rich
R2_R3	3R_28	24834061	24835767	1000	11.5845	642	2.07	2.82	24834061	24835767	7.00651	536	24834101	24835734	4.57798	1081	NA	(AGGACGA)n (TA)n
R2_R3	3R_28	8937088	8938223	722	9.239	577	1.02	1.74	8937088	8938223	4.21398	223	8937099	8938193	5.02502	565	NA	(AGGACTC)n GA-rich
R2_R3	2L_1	4803870	4805889	1000	14.5673	444	2.99	3.74	4803870	4805889	7.30265	1092	4803895	4805856	7.26468	1092	NA	(AGGAGAA)n (GCCATT)n
R2_R3	2R_21	10894625	10898008	1000	31.7905	2492	5	5	10894625	10898008	17.7384	1710	10894625	10897983	14.0521	1633	CG12869 RpI1	(AGGAGC)n
R2_R3	3L_1	16300766	16301998	1000	13.1857	633	2.63	3.37	16300766	16301998	6.73408	594	16300810	16301970	6.4516	554	CG13048	(AGGAGC)n
R2_R3	3R_28	766002	770612	1000	38.8925	2319	5	5	766017	770612	21.1883	2109	766002	770585	17.7041	2057	NA	(AGGAGC)n
R2_R3	3L_1	8115780	8120049	1000	34.5813	664	5	5	8115780	8120049	20.0452	1889	8115822	8119950	14.536	2230	NA	(AGGAGC)n
R2_R3	2R_21	3132671	3134597	1000	14.1489	1349	2.89	3.63	3132671	3134597	8.42203	416	3132733	3134541	5.7269	932	NA	(AGGAGC)n
R2_R3	2L_1	4184538	4185273	1000	9.992	366	1.74	2.49	4184538	4185273	5.26229	369	4184574	4185182	4.72971	321	NA	(AGGAGC)n
R2_R3	3L_1	13587736	13589147	861	9.04459	757	1.35	2.07	13587736	13589147	4.64337	788	13587849	13589101	4.40122	680	NA	(AGGAGC)n
R2_R3	3L_1	1684699	1685458	842	8.93826	217	1.31	2.03	1684709	1685458	4.59006	333	1684699	1685414	4.3482	326	NA	(AGGAGC)n
R2_R3	2R_21	11377589	11378577	693	7.88051	445	0.95	1.67	11377589	11378577	3.99188	451	11377597	11378532	3.88863	453	NA	(AGGAGC)n
R2_R3	2R_21	12249647	12253237	1000	26.1665	419	5	5	12249647	12253237	13.7406	2023	12249702	12253186	12.426	1708	NA	(AGGAGC)n (AGC)n
R2_R3	2R_21	8336194	8338029	1000	14.1764	892	2.84	3.59	8336194	8338029	8.60859	420	8336235	8337990	5.56781	843	Drep3	(AGGAGC)n (CCACGC)n (TGA)n
R2_R3	2L_1	2428584	2430033	934	10.9189	1032	1.52	2.25	2428584	2430033	7.00356	758	2429223	2430021	3.91534	392	VGlut	(AGGAGC)n (CCGTTT)n
R2_R3	3R_28	18369429	18371245	1000	11.1729	1331	2.04	2.8	18369429	18371245	5.66503	319	18369489	18371148	5.50784	787	NA	(AGGAGC)n (CTCCA)n
R2_R3	3L_1	22336300	22337420	743	8.40279	212	1.08	1.79	22336300	22337420	5.19122	557	22336356	22337340	3.21157	285	lncRNA:CR45962	(AGGAGC)n (TCAT)n (TTTATT)n
R2_R3	3R_28	20010922	20014890	1000	30.4882	3668	5	5	20010922	20014890	17.0099	2036	20011021	20014861	13.4783	1853	Tsc1	(AGGAGC)n (TGAAGA)n Gypsy8-I_Dpse Jockey-3_DGri
R2_R3	3R_28	15565604	15566424	974	11.2973	409	1.61	2.35	15565604	15566424	7.28487	408	15565681	15566349	4.01242	354	NA	(AGGAGC)n G-rich
R2_R3	2R_21	21172070	21173082	690	7.49368	274	0.94	1.66	21172070	21173082	4.50123	547	21172146	21172695	2.99245	224	NA	(AGGAGCA)n (ATACCC)n
R2_R3	2R_21	19655541	19656322	872	9.14307	565	1.38	2.1	19655541	19656322	4.67594	380	19655575	19656281	4.46713	337	NA	(AGGAGCA)n Jockey-3_DGri
R2_R3	3R_28	1740236	1742065	1000	13.7075	929	2.84	3.59	1740236	1742065	7.48922	921	1740274	1741979	6.21831	914	NA	(AGGAGCACA)n (TG)n (GT)n (TGTG)n
R2_R3	2R_21	8275339	8276384	692	7.98018	640	0.95	1.67	8275339	8276384	5.02835	510	8275420	8276326	2.95183	515	lncRNA:CR45318	(AGGAGCAGC)n
R2_R3	2R_21	17917002	17919535	1000	17.549	1116	3.85	4.58	17917002	17919535	10.2136	765	17917071	17919453	7.33538	468	NA	(AGGAGCC)n (AGGACC)n (GGGAAGAGAG)n (CGA)n (TG)n (CA)n
R2_R3	2R_21	20619815	20624137	1000	30.3357	3092	5	5	20619815	20624137	16.7078	721	20620178	20624089	13.6279	2126	CG3394	(AGGATC)n Jockey-3_DGri (TGT)n (GCT)n
R2_R3	2R_21	3718142	3722887	1000	42.0538	2286	5	5	3718142	3722887	24.1526	1992	3718381	3722791	17.9011	1902	CG11123 kappaB-Ras	(AGGATG)n
R2_R3	3R_28	1804429	1806922	1000	23.7463	811	4.86	5	1804429	1806922	15.4078	1260	1804456	1806876	8.33853	595	Obp83a	(AGGATG)n
R2_R3	3R_28	10852418	10854663	1000	21.066	1256	4.66	5	10852421	10854663	10.8266	494	10852418	10854587	10.2394	1143	NA	(AGGATG)n (ACTAGG)n (CCATCG)n (CCAGTTC)n
R2_R3	3L_1	17347913	17349311	1000	15.7456	525	3.27	4	17347913	17349311	9.51476	657	17347995	17349254	6.23081	460	NA	(AGGATG)n (ATCCGT)n A-rich
R2_R3	3R_28	24246613	24248892	1000	16.2402	706	3.5	4.23	24246613	24248892	8.35688	1279	24246640	24248828	7.88333	624	NA	(AGGATG)n (CCAGG)n (GTGA)n
R2_R3	3L_1	5882295	5883192	1000	10.508	329	1.71	2.45	5882295	5883192	5.06388	490	5882346	5883187	5.44409	453	NA	(AGGATG)n (GGAGCT)n
R2_R3	3L_1	6718946	6722229	1000	22.9697	1652	4.17	4.88	6718946	6722229	15.9172	1638	6719004	6721387	7.05257	926	NA	(AGGC)n (AG)n
R2_R3	2R_21	9215297	9216349	772	8.39208	870	1.14	1.86	9215297	9216349	4.98392	496	9215574	9216315	3.40816	348	sug	(AGGC)n (TGGC)n (CAG)n
R2_R3	2R_21	21256136	21257918	1000	15.3515	868	2.69	3.43	21256136	21257918	6.6393	887	21256173	21257860	8.71221	871	CG30427	(AGGCGG)n
R2_R3	3L_1	932490	933935	865	10.9009	826	1.36	2.09	932490	933935	4.71444	355	932551	933874	6.18646	572	NA	(AGGGGCA)n (CCCATTT)n G-rich (T)n
R2_R3	2L_1	5181606	5183449	1000	13.7369	1561	2.79	3.53	5181606	5183449	8.14663	917	5181685	5183374	5.59025	987	NA	(AGGTGC)n
R2_R3	X_1	18493432	18495036	812	8.89338	244	1.24	1.96	18493432	18495036	4.45681	555	18493466	18494630	4.43657	588	CG15046	(AGT)n (TAA)n
R2_R3	3R_28	1343835	1346112	1000	19.8455	354	4.06	4.78	1343835	1346112	12.7515	1111	1343898	1346067	7.09405	1198	Nmdar1	(AGT)n G-rich
R2_R3	3R_28	13744657	13748407	1000	32.9501	241	5	5	13744657	13748407	18.0908	1988	13744718	13748359	14.8593	918	NA	(AGTAG)n (TGGTTA)n (TGAT)n (GCGTCA)n (GTT)n (TTG)n (GCGGCA)n
R2_R3	3L_1	720115	721391	575	9.06275	593	0.67	1.39	720115	721391	3.83197	592	720156	721339	5.23078	489	NA	(AGTAGA)n (ATC)n (GCCAACA)n
R2_R3	3R_28	12973865	12975823	1000	17.1327	267	3.73	4.47	12973865	12975823	8.89585	1040	12973921	12975782	8.23684	849	NA	(AGTATC)n
R2_R3	2R_21	20611800	20614912	1000	29.6096	1990	5	5	20611800	20614912	17.389	1572	20611849	20614854	12.2207	1618	nvy	(AGTATGT)n (GAGCGA)n (GCC)n (CTGCGG)n (GCT)n (GGAGGC)n GA-rich
R2_R3	3R_28	20055859	20056895	796	8.54552	281	1.2	1.92	20055859	20056883	4.46273	532	20055958	20056895	4.08279	460	CG13606	(AGTC)n (CGT)n (T)n (CTCTTAA)n
R2_R3	3L_1	9189151	9189954	760	8.13775	390	1.12	1.83	9189151	9189954	4.48642	400	9189205	9189833	3.65133	365	NA	(AGTC)n (CTTCT)n (TCTGCT)n (TG)n
R2_R3	2L_1	21000197	21002367	1000	18.1834	1452	3.97	4.68	21000197	21002367	9.31043	1086	21000218	21002315	8.87301	1089	NA	(AGTC)n (GTTGA)n (GACTC)n
R2_R3	3L_1	15033738	15035103	1000	12.9192	881	2.57	3.31	15033738	15035103	7.6047	716	15033800	15035078	5.31455	823	NA	(AGTCAT)n
R2_R3	2R_21	5019143	5020110	935	9.38506	541	1.52	2.25	5019143	5020110	4.96616	535	5019209	5020016	4.4189	355	NA	(AGTCC)n (TCCCGAT)n G-rich
R2_R3	3L_1	20551394	20552725	1000	10.7729	217	1.91	2.67	20551394	20552725	5.42516	602	20551415	20552675	5.34769	605	NA	(AGTCCA)n (TTTTTA)n
R2_R3	2L_1	2832597	2833407	618	6.63659	195	0.77	1.49	2832597	2833407	3.68982	349	2832708	2833347	2.94677	278	daw	(AGTCCC)n (AGTC)n
R2_R3	2L_1	14165497	14166515	607	6.85275	495	0.74	1.46	14165497	14166515	3.49438	514	14165553	14166420	3.35837	434	NA	(AGTCCC)n (TG)n A-rich
R2_R3	3R_28	7885068	7888055	1000	25.4358	963	5	5	7885090	7888055	13.7169	952	7885068	7888041	11.7189	1503	ssp5	(AGTCCG)n (ACGT)n
R2_R3	X_1	2689879	2694149	1000	22.3266	613	4.23	4.94	2689879	2694149	15.1679	2329	2690023	2693576	7.15862	489	per	(AGTCCG)n (GGCACA)n (ACTGGA)n (GGCACA)n (GGAGCC)n
R2_R3	3R_28	25269526	25271780	1000	18.6234	1197	3.99	4.71	25269526	25271780	9.15941	523	25269529	25271742	9.46399	1162	NA	(AGTCCGG)n (TCA)n
R2_R3	2L_1	9539028	9540128	709	7.83255	702	0.99	1.71	9539028	9540128	4.10441	203	9539100	9539892	3.72814	380	NA	(AGTCCGT)n (GT)n A-rich (CAT)n
R2_R3	3L_1	7591706	7592851	963	10.3957	920	1.59	2.32	7591706	7592851	6.39944	618	7591777	7592805	3.99628	477	NA	(AGTCG)n
R2_R3	2R_21	8024324	8025826	898	9.12677	1133	1.44	2.16	8024324	8025826	4.90693	304	8024331	8025739	4.21984	670	NA	(AGTCG)n
R2_R3	3R_28	23703170	23704692	1000	13.0344	276	2.54	3.28	23703170	23704692	6.49717	738	23703252	23704659	6.53723	706	NA	(AGTCG)n (TCCAACA)n A-rich
R2_R3	2R_21	20698966	20700615	1000	10.1516	416	1.7	2.45	20698966	20700615	5.07869	857	20699016	20700568	5.0729	732	NA	(AGTCG)n (TGCTGC)n
R2_R3	3R_28	24420555	24421457	651	7.29801	743	0.85	1.57	24420555	24421457	3.79346	542	24420617	24421449	3.50455	430	Ppn	(AGTCGA)n A-rich (GCGAT)n
R2_R3	3R_28	20535783	20538317	1000	15.304	857	3.22	3.96	20535783	20538317	7.76165	1326	20535889	20538249	7.5423	1455	CG6695	(AGTCGT)n (TCCAGA)n (CAG)n
R2_R3	2L_1	11320912	11322905	1000	15.9623	639	3.29	4.03	11320912	11322905	9.74278	805	11320973	11322775	6.21949	501	NA	(AGTG)n
R2_R3	2R_21	6605866	6608619	1000	23.9159	2319	5	5	6605866	6608619	14.5786	1303	6605921	6608555	9.33731	1074	NA	(AGTG)n (ACCCAT)n (GCAGGA)n
R2_R3	2R_21	5284633	5286794	1000	15.9573	1048	3.47	4.21	5284633	5286794	8.90473	852	5284676	5286764	7.05257	305	NA	(AGTG)n (GGA)n
R2_R3	2L_1	4323892	4324867	674	7.32397	513	0.91	1.62	4323980	4324867	4.0363	535	4323892	4324835	3.28767	351	NA	(AGTG)n (TACAGA)n
R2_R3	3R_28	8540580	8545233	1000	44.7708	1741	5	5	8540580	8545211	25.6777	791	8540604	8545233	19.0931	1949	kar	(AGTG)n (TTCAT)n
R2_R3	3L_1	6486431	6487903	1000	12.6114	1243	2.22	2.98	6486431	6487903	5.84271	387	6486470	6487850	6.76871	725	NA	(AGTGC)n (TATTTTG)n (TTTG)n
R2_R3	3R_28	8167830	8170193	1000	14.6307	861	3.09	3.82	8167830	8170193	8.32134	1097	8167928	8170150	6.30938	399	NA	(AGTGCC)n
R2_R3	2L_1	10682298	10684884	1000	18.836	804	4.11	4.83	10682298	10684884	9.57399	479	10682324	10684879	9.26202	1110	NA	(AGTGG)n
R2_R3	2L_1	925814	927143	835	9.07003	544	1.29	2.01	925814	927143	5.41628	535	926211	927130	3.65375	331	NA	(AGTGGA)n
R2_R3	3R_28	10344198	10347016	1000	20.3822	1409	4.56	5	10344198	10347016	11.4633	1409	10344275	10346999	8.91885	1520	NA	(AGTGGC)n (TTACCAT)n
R2_R3	3R_28	17295574	17296658	619	7.08295	624	0.77	1.49	17295574	17296658	3.58913	358	17295613	17296633	3.49382	350	lbl	(AGTGTAT)n (CCGGAAT)n
R2_R3	2R_21	8099150	8100171	897	9.67834	573	1.44	2.16	8099150	8100171	4.71149	571	8099320	8100122	4.96685	414	NA	(AGTGTCC)n (CGATC)n
R2_R3	3L_1	2242018	2244762	1000	26.5051	1285	5	5	2242018	2244762	15.4049	613	2242053	2244707	11.1003	1367	CG32301	(AGTT)n
R2_R3	3R_28	2079616	2080453	660	8.05476	319	0.87	1.59	2079616	2080453	5.20899	475	2079699	2080415	2.84577	230	NA	(AGTT)n
R2_R3	3R_28	16319171	16320618	1000	13.8494	1192	2.48	3.22	16319171	16320618	8.94914	663	16319211	16320602	4.90025	795	NA	(AGTTACC)n (TGGGCCG)n
R2_R3	X_1	12461252	12462842	890	9.53913	615	1.42	2.14	12461252	12462842	5.70353	330	12461337	12462792	3.8356	972	CG15731	(AGTTC)n
R2_R3	2R_21	20586390	20589163	1000	22.7915	1490	5	5	20586390	20589163	11.6558	1675	20586431	20589133	11.1357	1195	CG3376	(AGTTCC)n
R2_R3	X_1	13525830	13526734	647	7.06947	487	0.84	1.56	13525830	13526734	3.81716	474	13525896	13526684	3.25231	421	NA	(AGTTCCC)n (CAGGATGC)n (CAGG)n
R2_R3	3L_1	22186857	22188017	856	8.93573	932	1.34	2.06	22186857	22188017	5.12607	513	22187033	22187940	3.80966	464	NA	(AGTTG)n (CCCATTC)n (AAGGC)n
R2_R3	3R_28	12520857	12522026	1000	10.7082	911	1.91	2.67	12520857	12522026	6.18326	601	12520886	12521987	4.52496	549	NA	(AGTTGC)n
R2_R3	3L_1	6273840	6275482	1000	14.6735	321	3.05	3.78	6273840	6275435	7.4744	869	6273919	6275482	7.19907	859	NA	(AGTTGCA)n (GCT)n (CA)n
R2_R3	2R_21	14518896	14520948	1000	20.9403	1025	4.64	5	14518896	14520948	10.8829	1092	14518942	14520896	10.0574	1037	NA	(AGTTGCG)n
R2_R3	X_1	6364820	6365945	680	7.78204	563	0.92	1.64	6364820	6365945	4.88324	536	6364864	6365734	2.8988	295	swaPsi	(AGTTGG)n
R2_R3	3L_1	3290517	3291565	1000	12.2345	256	2.02	2.78	3290517	3291565	7.78239	518	3290616	3291548	4.45213	454	CG12009	(AGTTGT)n
R2_R3	2R_21	7697895	7698941	1000	10.8217	379	1.9	2.66	7697895	7698941	6.36095	616	7697903	7698853	4.46077	574	NA	(AGTTTTG)n (T)n
R2_R3	3L_1	5914206	5916802	1000	23.4462	1411	5	5	5914212	5916802	13.5333	481	5914206	5916745	9.91292	1150	asRNA:CR45167 CG10483	(AT)n
R2_R3	X_1	18486011	18487122	771	8.34793	273	1.14	1.86	18486011	18487122	4.93654	552	18486138	18486866	3.41139	374	asRNA:CR45714 Hayan	(AT)n
R2_R3	3R_28	21844376	21848851	1000	39.2582	1649	5	5	21844376	21848851	22.8023	2438	21844422	21848789	16.456	2112	boss	(AT)n
R2_R3	3R_28	26096863	26098398	1000	12.7392	1000	2.55	3.29	26096863	26098398	6.70446	421	26096900	26098329	6.0347	764	CecC	(AT)n
R2_R3	2R_21	15472047	15472960	809	8.78289	448	1.23	1.95	15472047	15472960	4.45977	484	15472047	15472936	4.32312	452	CG10737	(AT)n
R2_R3	X_1	12979823	12981190	1000	13.6402	1151	2.82	3.57	12979823	12981190	7.47144	623	12979829	12981099	6.16878	584	CG12716	(AT)n
R2_R3	3L_1	6083939	6085777	1000	13.7571	963	2.86	3.6	6083939	6085777	7.77943	1036	6084062	6085731	5.9777	875	CG13293	(AT)n
R2_R3	2R_21	9821992	9825172	1000	24.4619	2864	4.87	5	9821992	9825172	16.2074	1205	9822048	9825079	8.2545	1467	CG13331	(AT)n
R2_R3	3R_28	14493257	14494676	1000	11.7856	207	2.05	2.81	14493257	14494676	7.26711	644	14493282	14494007	4.51852	342	CG14301	(AT)n
R2_R3	2R_21	6088581	6090031	1000	12.0252	460	2.32	3.08	6088581	6090031	6.20992	825	6088653	6089998	5.81528	767	CG1648	(AT)n
R2_R3	2L_1	19110794	19113473	1000	22.9558	1426	5	5	19110794	19113473	11.9904	1490	19110812	19113394	10.9654	1446	CG17572	(AT)n
R2_R3	X_1	8138972	8140280	956	9.95616	566	1.57	2.3	8138977	8140261	4.88325	571	8138972	8140280	5.07291	588	CG2120 Smox	(AT)n
R2_R3	X_1	3830887	3832930	1000	14.8601	941	2.95	3.69	3830913	3832930	9.22159	965	3830887	3832390	5.63851	639	CG2901	(AT)n
R2_R3	3R_28	25791022	25793298	1000	15.1218	1510	2.87	3.62	25791022	25793298	9.69541	958	25791047	25793240	5.42641	1552	CG31036	(AT)n
R2_R3	2R_21	13845451	13846679	840	9.16988	300	1.31	2.02	13845451	13846656	5.51103	728	13845561	13846679	3.65885	428	CG34194 Cc2d2a	(AT)n
R2_R3	3R_28	16192128	16194269	1000	19.5402	1757	4.26	4.97	16192128	16194269	9.83163	725	16192165	16194248	9.70854	1110	CG42668	(AT)n
R2_R3	3L_1	11047997	11049907	1000	16.2881	1674	3.57	4.31	11047997	11049907	9.03503	863	11048032	11049870	7.25305	744	CG43693	(AT)n
R2_R3	2L_1	10262079	10263712	1000	10.1925	718	1.82	2.57	10262079	10263712	5.51105	753	10262138	10263696	4.68143	672	CG4901	(AT)n
R2_R3	2L_1	10956971	10958354	1000	10.511	526	1.78	2.53	10956990	10958354	6.20696	588	10956971	10958220	4.30405	348	CG7309	(AT)n
R2_R3	X_1	15595611	15596768	985	9.66	914	1.63	2.37	15595611	15596768	5.15272	537	15595699	15596730	4.50728	471	CG9220	(AT)n
R2_R3	3L_1	1817598	1818435	929	9.59938	606	1.51	2.24	1817598	1818435	4.82697	393	1817611	1818366	4.77241	364	Cpr62Ba	(AT)n
R2_R3	3R_28	25005710	25008378	1000	20.6751	2409	4.64	5	25005710	25008378	11.3656	1191	25005795	25008321	9.30956	1186	Ctl2	(AT)n
R2_R3	2L_1	3736255	3738125	1000	18.7076	435	3.96	4.68	3736255	3738125	11.5966	966	3736319	3737965	7.11104	620	cutlet	(AT)n
R2_R3	3L_1	11617577	11618825	898	9.88174	414	1.44	2.16	11617577	11618825	6.05001	716	11617646	11618794	3.83173	732	Duba	(AT)n
R2_R3	3R_28	7853835	7856172	1000	18.0179	1113	3.98	4.7	7853835	7856172	9.67172	1123	7853874	7856171	8.34622	1088	Ect3	(AT)n
R2_R3	3R_28	5657432	5658619	684	7.78436	551	0.93	1.65	5657432	5658619	3.9593	357	5657736	5658611	3.82506	518	FBXO11	(AT)n
R2_R3	3R_28	1617682	1621333	1000	29.2928	1932	5	5	1617682	1621333	15.6062	1561	1617723	1621272	13.6866	1806	kat-60L1 Hat1	(AT)n
R2_R3	2R_21	12288581	12289630	623	9.9878	774	0.78	1.5	12288581	12289630	7.01244	577	12288610	12289559	2.97536	697	lncRNA:CR45021	(AT)n
R2_R3	X_1	9609849	9611999	553	11.6337	539	0.63	1.33	9609849	9611987	8.54047	1298	9610138	9611999	3.09323	298	LysRS	(AT)n
R2_R3	3R_28	17893262	17896224	1000	26.3522	459	5	5	17893262	17896224	13.6044	1484	17893284	17896105	12.7479	1427	Mitofilin	(AT)n
R2_R3	2L_1	14022967	14024128	795	9.19063	847	1.2	1.92	14022967	14024128	4.40054	276	14022977	14024097	4.79009	477	NimB5	(AT)n
R2_R3	2L_1	7413198	7415278	1000	18.122	1851	3.87	4.6	7413198	7415278	11.0695	1073	7413220	7415239	7.05256	1001	ninaC	(AT)n
R2_R3	2R_21	13809090	13810312	1000	11.8572	907	2.22	2.99	13809090	13810312	7.05389	557	13809175	13810255	4.80332	550	nw	(AT)n
R2_R3	3L_1	9151683	9154524	1000	29.1992	1563	5	5	9151686	9154524	17.1343	1308	9151683	9154483	12.0649	1385	nwk	(AT)n
R2_R3	X_1	19317577	19319585	1000	16.3952	443	2.93	3.67	19317577	19319585	10.9688	1094	19317641	19319505	5.42641	1177	out	(AT)n
R2_R3	3L_1	5778072	5780061	1000	16.0737	1698	3.13	3.87	5778072	5780061	10.2669	1228	5778424	5780042	5.80673	1010	PGRP-LD Pmi	(AT)n
R2_R3	3L_1	15936240	15937380	1000	11.3832	242	2.16	2.93	15936240	15937380	6.0352	553	15936325	15937305	5.34803	468	sff	(AT)n
R2_R3	X_1	5916193	5918319	1000	16.7856	334	3.68	4.41	5916193	5918318	9.57399	708	5916238	5918319	7.21165	1192	Shmt asRNA:CR44108	(AT)n
R2_R3	3L_1	17063731	17064847	584	8.05028	352	0.69	1.41	17063731	17064847	5.37778	649	17063775	17064798	2.6725	284	TpnC73F	(AT)n
R2_R3	2R_21	21073674	21076111	1000	16.317	1603	3.51	4.25	21073674	21076111	9.52956	322	21074153	21076014	6.78743	701	Usp15-31	(AT)n
R2_R3	X_1	11998466	12002395	1000	33.6094	3688	5	5	11998466	12002379	17.4186	1883	11998499	12002395	16.1909	2036	NA	(AT)n
R2_R3	3L_1	16024525	16028129	1000	30.643	547	5	5	16024525	16028129	19.2072	1902	16024660	16028103	11.4358	1892	NA	(AT)n
R2_R3	2L_1	4936363	4939690	1000	26.034	2305	5	5	4936363	4939690	14.5757	1571	4936404	4939609	11.4583	1575	NA	(AT)n
R2_R3	2R_21	6014558	6016831	1000	15.4388	910	3.24	3.98	6014558	6016831	7.76758	415	6014573	6016811	7.67121	1166	NA	(AT)n
R2_R3	3R_28	22164292	22165896	1000	14.7376	1377	3.09	3.83	22164292	22165896	7.60767	399	22164332	22165813	7.12993	763	NA	(AT)n
R2_R3	X_1	19762615	19764759	1000	13.2552	965	2.7	3.44	19762615	19764759	7.65207	1020	19762626	19763983	5.60317	630	NA	(AT)n
R2_R3	2L_1	13678904	13680457	1000	12.1577	563	2.36	3.11	13678904	13680457	6.30467	669	13678979	13680411	5.853	609	NA	(AT)n
R2_R3	3L_1	17558773	17560284	1000	11.6982	771	2.22	2.98	17558773	17560284	6.84661	808	17558832	17560226	4.85158	750	NA	(AT)n
R2_R3	3L_1	13391012	13391901	1000	9.98112	217	1.71	2.46	13391012	13391901	5.15568	463	13391027	13391858	4.82544	456	NA	(AT)n
R2_R3	3R_28	13773644	13774657	976	9.90001	227	1.62	2.35	13773644	13774657	4.96912	427	13773692	13774656	4.93089	397	NA	(AT)n
R2_R3	2L_1	14966185	14966894	859	9.66889	473	1.35	2.07	14966185	14966894	4.59599	331	14966201	14966877	5.0729	311	NA	(AT)n
R2_R3	3R_28	22662279	22663563	894	9.65473	266	1.43	2.15	22662279	22663563	4.70556	647	22662299	22663553	4.94917	662	NA	(AT)n
R2_R3	3R_28	22780779	22781742	896	9.35384	474	1.44	2.16	22780779	22781742	4.7411	511	22780821	22781696	4.61274	556	NA	(AT)n
R2_R3	3L_1	6006657	6007239	875	9.0747	323	1.39	2.11	6006657	6007239	5.21788	304	6006675	6007212	3.85682	276	NA	(AT)n
R2_R3	2L_1	1144865	1145721	764	8.89323	188	1.13	1.84	1144865	1145721	4.28505	442	1144903	1145693	4.60818	413	NA	(AT)n
R2_R3	3R_28	16368128	16369089	805	8.82204	664	1.22	1.94	16368128	16369084	4.43311	417	16368178	16369089	4.38893	378	NA	(AT)n
R2_R3	3R_28	20857318	20858144	814	8.55319	422	1.24	1.96	20857318	20858144	4.75294	459	20857332	20858074	3.80025	386	NA	(AT)n
R2_R3	3L_1	14699282	14699891	651	8.47781	279	0.85	1.57	14699282	14699891	5.62061	288	14699329	14699887	2.8572	292	NA	(AT)n
R2_R3	2L_1	12654482	12655178	778	8.4055	373	1.16	1.88	12654482	12655178	4.39462	377	12654572	12655166	4.01088	309	NA	(AT)n
R2_R3	3L_1	16817054	16817988	764	8.40213	283	1.13	1.84	16817054	16817988	4.30282	524	16817131	16817932	4.09931	468	NA	(AT)n
R2_R3	2R_21	3503164	3504001	745	8.1647	630	1.08	1.79	3503164	3504001	4.25839	400	3503233	3503953	3.90631	324	NA	(AT)n
R2_R3	2L_1	12808709	12809647	669	7.71783	713	0.89	1.61	12808733	12809647	3.86454	189	12808709	12809621	3.85329	407	NA	(AT)n
R2_R3	2L_2	1553643	1554433	629	7.38183	620	0.8	1.52	1553643	1554433	3.65725	142	1553659	1554372	3.72458	355	NA	(AT)n
R2_R3	2L_1	16004116	16004940	609	7.3036	224	0.74	1.47	16004116	16004940	4.65226	474	16004176	16004910	2.65134	162	NA	(AT)n
R2_R3	3R_28	7464110	7464960	654	7.15864	175	0.86	1.58	7464110	7464732	3.85566	298	7464135	7464960	3.30298	280	NA	(AT)n
R2_R3	2L_1	9600653	9604941	1000	40.0843	2114	5	5	9600653	9604941	21.8961	2400	9600694	9604919	18.1882	2228	NA	(AT)n (A)n (GGC)n TART_DV ROO_I-int Gypsy-23_DEl-I Jockey-6_DK G-rich Jockey-3_DGri
R2_R3	2R_21	6612018	6612951	929	9.31742	410	1.51	2.24	6612018	6612951	4.98689	341	6612130	6612922	4.33053	420	NA	(AT)n (AC)n
R2_R3	2L_1	11368547	11371880	1000	21.2693	2411	4.62	5	11368547	11371880	12.9055	520	11368669	11371798	8.36381	1227	lncRNA:CR44583	(AT)n (AGTTGCA)n (TCCA)n
R2_R3	2L_1	12175180	12177215	1000	20.2799	1584	4.45	5	12175191	12177215	10.2225	813	12175180	12177165	10.0574	793	NA	(AT)n (AT)n
R2_R3	2R_21	12330154	12333200	1000	26.3145	833	5	5	12330154	12333200	14.4365	1536	12330215	12333120	11.878	1309	CG8401	(AT)n (ATACAT)n (GGT)n
R2_R3	3L_1	5065731	5067381	1000	13.24	225	2.53	3.27	5065731	5067381	6.41721	376	5065743	5067352	6.82279	833	NA	(AT)n (ATCCAC)n
R2_R3	2L_1	13791064	13792179	980	9.81298	860	1.62	2.36	13791064	13792179	5.00761	515	13791108	13792115	4.80537	467	NA	(AT)n (ATTCAC)n
R2_R3	3R_28	10719677	10720707	1000	10.1541	581	1.79	2.55	10719677	10720707	5.35112	577	10719732	10720661	4.80295	522	NA	(AT)n (CA)n
R2_R3	3R_28	14074723	14078493	1000	31.3596	2379	5	5	14074723	14078493	16.8263	1363	14074739	14078474	14.5333	1738	NA	(AT)n (CAG)n
R2_R3	2R_21	16465096	16466470	1000	11.7684	623	2.29	3.05	16465096	16466407	6.67782	318	16465147	16466470	5.09057	380	CG11041	(AT)n (CATA)n
R2_R3	3R_28	9341343	9342578	1000	11.2841	417	1.82	2.57	9341343	9342578	7.02428	640	9341394	9342489	4.25982	359	NA	(AT)n (CATA)n (CACC)n (ACC)n (CGCCTTC)n
R2_R3	X_1	2629451	2632816	1000	18.4212	281	4.05	4.77	2629451	2632816	10.8207	1600	2629464	2632626	7.60051	1245	PI4KIIIalpha	(AT)n (CATT)n
R2_R3	3R_28	18385650	18389152	1000	35.5181	1990	5	5	18385657	18389152	17.7562	1154	18385650	18389071	17.7619	1556	NA	(AT)n (CATTGC)n
R2_R3	3R_28	24572556	24574115	1000	16.3568	1106	3.46	4.19	24572556	24574115	8.11997	866	24572612	24574078	8.23684	777	CG9990	(AT)n (CCACTCT)n
R2_R3	2R_21	16755932	16757256	1000	12.8417	1080	2.45	3.19	16755932	16757256	6.30172	630	16755941	16757223	6.53998	618	NA	(AT)n (CCATTCC)n
R2_R3	3L_1	17020396	17021098	742	8.02654	369	1.07	1.79	17020396	17021098	4.31466	350	17020486	17021076	3.71188	295	CG3764	(AT)n (CCGAA)n (ACCGAA)n
R2_R3	2L_1	13854116	13855071	944	9.45719	311	1.54	2.27	13854116	13855071	4.978	465	13854146	13855040	4.47919	461	NA	(AT)n (CGGTTTT)n
R2_R3	3L_1	12197184	12198812	1000	13.4578	1055	2.3	3.06	12197184	12198812	8.74778	787	12197228	12198808	4.71001	596	CAH2	(AT)n (CGTACC)n
R2_R3	2L_1	12855288	12856543	1000	9.95502	884	1.73	2.47	12855288	12856543	5.23563	655	12855369	12856480	4.71939	583	NA	(AT)n (CTCCGA)n (CCT)n
R2_R3	2L_1	11124006	11126179	1000	19.6729	642	4.35	5	11124006	11125998	10.2077	771	11124091	11126179	9.46521	1096	CG43725 lncRNA:CR45725	(AT)n (CTG)n (TGTGGA)n G-rich
R2_R3	3R_28	17336789	17338415	1000	10.757	274	1.78	2.53	17336789	17338415	6.49716	355	17336789	17338403	4.25982	828	lncRNA:CR43453	(AT)n (GATCG)n
R2_R3	X_1	5465171	5465811	618	7.43955	443	0.77	1.49	5465171	5465791	3.60394	282	5465210	5465811	3.83561	275	NA	(AT)n (GCCACAT)n
R2_R3	2L_1	9899752	9901326	1000	14.1511	809	2.93	3.67	9899752	9901326	7.31449	881	9899828	9901307	6.83664	831	NA	(AT)n (GCCT)n
R2_R3	X_1	13925727	13927094	935	9.71311	629	1.52	2.25	13925727	13927094	5.7361	531	13925772	13926961	3.97701	546	NA	(AT)n (GCGACATGA)n (AAGGAGAC)n BEL-22_DAn-I (AGCAAC)n (AGC)n (CAACAG)n (CAGCAA)n
R2_R3	2L_1	15307328	15310004	1000	25.6645	2409	5	5	15307328	15310004	14.3506	954	15307388	15309929	11.3139	1157	l(2)35Cc	(AT)n (GCT)n
R2_R3	2R_21	20879151	20880345	820	9.00021	627	1.26	1.98	20879169	20880345	4.48049	479	20879151	20880210	4.51972	493	NA	(AT)n (GGATGG)n (GGCATG)n (CATA)n
R2_R3	X_1	11847572	11850651	1000	18.1521	1169	3.58	4.32	11847572	11850651	11.7535	1555	11847585	11850522	6.39857	401	NA	(AT)n (GGT)n Gypsy8-I_Dpse Jockey-3_DGri G-rich (GGAGCT)n (TGC)n (CTG)n Jockey-3_DGri Jockey-3_DGri Gypsy8-I_Dpse (GCAGCT)n Jockey-3_DGri
R2_R3	3R_28	23936902	23938039	748	8.03301	347	1.09	1.8	23936902	23938039	4.42719	264	23936909	23937906	3.60582	311	NA	(AT)n (T)n
R2_R3	3R_28	26940134	26941604	1000	12.2034	411	2.38	3.13	26940134	26941604	6.39352	793	26940168	26941427	5.80984	728	NA	(AT)n (TGC)n
R2_R3	2L_1	5675536	5677320	1000	14.9705	731	3.21	3.94	5675536	5677320	8.02817	386	5675621	5677256	6.94235	766	NA	(AT)n (TGGATGG)n A-rich
R2_R3	2L_1	5382320	5387863	1000	53.5719	2470	5	5	5382320	5387863	25.8287	2131	5382354	5387806	27.7432	2552	NA	(AT)n (TGGCAGC)n
R2_R3	X_1	8255920	8256918	706	7.85441	717	0.98	1.7	8255920	8256918	4.07183	474	8255979	8256857	3.78258	369	NA	(AT)n (TGTTT)n (CAAAA)n
R2_R3	3R_28	25370036	25371397	728	7.82339	395	1.04	1.75	25370036	25371397	4.42424	912	25370115	25371151	3.39915	284	CG2006 Spase12	(AT)n (TTC)n
R2_R3	3L_1	5854483	5855327	649	7.60684	427	0.84	1.56	5854483	5855272	3.76978	419	5854566	5855327	3.83706	371	NA	(AT)n (TTTTTGG)n
R2_R3	X_1	8915583	8916403	843	9.23561	581	1.32	2.03	8915607	8916403	4.55157	357	8915583	8916369	4.68404	366	NA	(AT)n A-rich (CGAGAT)n (GAGCGG)n
R2_R3	2R_21	7182886	7184413	1000	10.984	1299	1.94	2.69	7182886	7184413	6.50013	775	7182983	7184359	4.48384	177	NA	(AT)n A-rich (GTCGCA)n
R2_R3	2R_21	7111444	7115802	1000	27.7548	1373	5	5	7111444	7115802	14.1285	2014	7111491	7115762	13.6263	1103	LTV1 CG12344	(AT)n GA-rich (GAACT)n
R2_R3	3R_28	21069013	21072888	1000	27.463	2005	5	5	21069098	21072888	15.0051	2024	21069013	21072858	12.4579	1218	NA	(AT)n Gypsy-23_DEl-I GA-rich (AC)n GA-rich (TTCAA)n
R2_R3	2L_1	18914661	18916022	831	9.26616	246	1.28	2	18914661	18916022	5.65615	301	18914749	18915956	3.61001	614	NA	(AT)n Gypsy-5_DBp-I
R2_R3	2L_1	3621427	3624133	1000	21.9982	725	4.92	5	3621427	3624133	12.0645	1344	3621479	3624082	9.93369	1109	NA	(AT)n Jockey-3_DGri
R2_R3	3R_28	5326959	5328855	1000	15.5893	815	3.28	4.01	5326960	5328855	7.82976	872	5326959	5328837	7.75959	879	NA	(AT)n R1A_DAn Jockey-3_DGri Gypsy8-I_Dpse (GCT)n
R2_R3	3L_1	3962710	3963933	717	7.95779	799	1.01	1.73	3962710	3963933	4.12218	535	3962790	3963871	3.83561	369	NA	(AT)n TART_DV
R2_R3	2R_21	15161656	15163351	1000	11.6746	284	2.23	2.99	15161656	15163351	6.77849	870	15161691	15163333	4.89614	828	Jheh3	(ATA)n
R2_R3	3R_28	1638162	1641056	1000	24.0635	319	5	5	1638162	1641056	12.2777	1361	1638174	1640997	11.7858	1324	NA	(ATA)n
R2_R3	3R_28	21735745	21736910	856	8.89884	816	1.34	2.06	21735745	21736910	4.69964	221	21735798	21736809	4.1992	450	NA	(ATA)n
R2_R3	2L_1	10710960	10713415	1000	20.4497	1939	4.52	5	10710960	10713415	10.5127	515	10710989	10713344	9.937	1138	NA	(ATA)n (AGTG)n
R2_R3	2R_21	14742939	14743642	764	8.86433	342	1.13	1.84	14742939	14743642	5.54362	331	14742954	14743588	3.32071	320	slim	(ATA)n (GGACGA)n
R2_R3	3L_1	17130403	17132718	1000	15.2853	2097	2.93	3.67	17130403	17132714	9.79017	805	17130431	17132718	5.49509	338	NA	(ATA)n (TG)n (AC)n (ATAC)n (ATACAC)n (AT)n (ACGAGG)n
R2_R3	2L_1	11708145	11709660	1000	13.223	1196	2.59	3.33	11708145	11709660	6.5712	345	11708194	11709602	6.65181	614	CG43167	(ATA)n Jockey-3_DGri
R2_R3	3R_28	8866807	8868095	987	10.7447	297	1.64	2.38	8866807	8868095	6.69558	786	8866908	8868007	4.04909	586	CG11656 CG8031	(ATAA)n
R2_R3	2L_1	5149870	5155604	1000	49.2272	2309	5	5	5149878	5155604	30.1553	1442	5149870	5155493	19.072	2544	NA	(ATAA)n
R2_R3	2L_1	8161023	8165275	1000	32.7991	408	5	5	8161023	8165275	18.3632	1933	8161092	8164822	14.4358	1781	NA	(ATAA)n
R2_R3	2L_1	10238875	10240046	1000	10.6517	307	1.88	2.64	10238875	10240046	5.3689	567	10238920	10239988	5.28284	572	NA	(ATAA)n
R2_R3	2L_1	792611	794448	1000	14.9172	1490	3.11	3.84	792611	794448	8.82182	1028	792675	794342	6.09536	822	NA	(ATAA)n (TATCAT)n
R2_R3	3L_10	1004931	1005642	574	6.67185	197	0.67	1.38	1004931	1005634	4.11921	397	1005001	1005642	2.55264	132	NA	(ATAA)n FB4_DM FB4_DM
R2_R3	3L_1	5003721	5005172	1000	11.3328	508	2.06	2.81	5003721	5005172	5.65022	745	5003818	5005138	5.68254	647	NA	(ATAACC)n
R2_R3	3L_1	16221485	16223324	1000	16.8047	192	3.65	4.39	16221485	16223324	8.70928	827	16221539	16223289	8.09543	773	NA	(ATAACCC)n Gypsy14-LTR_Dpse (GCG)n (GCA)n
R2_R3	2L_1	4910986	4912851	1000	17.428	1387	3	3.74	4910986	4912851	11.9194	934	4911059	4912740	5.50863	845	CG3008	(ATAACG)n
R2_R3	3L_1	13764969	13766118	1000	10.4634	533	1.78	2.53	13764969	13766118	5.18233	538	13764991	13766043	5.28109	494	NA	(ATAAGAT)n
R2_R3	3R_28	9978146	9980276	1000	10.1525	1021	1.7	2.45	9978150	9980276	5.90489	994	9978146	9979971	4.24762	680	Abi	(ATAATAA)n
R2_R3	3L_1	21951062	21953652	1000	18.872	1484	4.14	4.85	21951062	21953652	9.69837	1648	21951108	21953639	9.17364	1597	Chs2	(ATAATAT)n (CGA)n
R2_R3	3R_28	22355497	22357333	1000	13.483	1473	2.66	3.4	22355497	22357333	6.69558	476	22355525	22357271	6.78744	806	NA	(ATAATGG)n
R2_R3	3R_28	10250947	10254443	1000	29.1659	1181	5	5	10250947	10254443	17.8983	1793	10250980	10254396	11.2676	1480	NA	(ATAATTAA)n A-rich
R2_R3	3R_28	20003534	20008214	1000	42.8453	3002	5	5	20003534	20008214	27.3894	2372	20003575	20008166	15.4559	2209	NA	(ATAATTG)n RTE-1_DAn
R2_R3	3L_1	2233785	2235008	690	13.1825	1010	0.95	1.66	2233785	2235008	4.70259	610	2233869	2234975	8.47991	541	ACXD	(ATAC)n
R2_R3	2R_21	8673933	8674875	774	8.28616	631	1.15	1.86	8673933	8674875	4.42719	398	8673984	8674800	3.85897	358	Cpr49Ac	(ATAC)n
R2_R3	3L_1	1964543	1966042	1000	15.6513	746	3.39	4.12	1964553	1966042	8.40426	610	1964543	1966003	7.247	730	NA	(ATAC)n
R2_R3	2R_21	4323278	4324154	688	7.66701	368	0.94	1.66	4323278	4324119	4.00668	374	4323346	4324154	3.66033	333	NA	(ATAC)n
R2_R3	3R_28	22304572	22306923	1000	19.9961	1249	4.43	5	22304572	22306923	10.3617	737	22304645	22306911	9.63435	1080	CG6503 CG34291	(ATAC)n (ACAG)n (GGATTG)n
R2_R3	X_1	6044305	6049311	1000	29.3636	1383	5	5	6044305	6049311	18.4047	2312	6045312	6049202	10.9589	2038	CG5937	(ATAC)n (GGCATAT)n (TTTATA)n
R2_R3	3R_28	27790319	27792537	1000	14.2867	796	2.91	3.65	27790338	27792537	7.16346	446	27790319	27792431	7.12327	848	NA	(ATAC)n (TGCTGC)n
R2_R3	2L_1	3577097	3578436	1000	11.1001	1124	2.08	2.84	3577097	3578436	5.89602	410	3577135	3578371	5.20406	542	NA	(ATAC)n (TGGAGT)n
R2_R3	3R_28	24836284	24837759	1000	13.45	1206	2.61	3.35	24836309	24837759	6.57416	800	24836284	24837728	6.87581	602	NA	(ATAC)n A-rich (AACTG)n
R2_R3	2R_21	17577259	17578541	1000	10.6966	904	1.74	2.49	17577259	17578541	5.09942	305	17577282	17578496	5.59723	614	NA	(ATACA)n
R2_R3	3L_1	17799240	17800292	1000	10.4951	248	1.9	2.66	17799240	17800292	5.53769	541	17799319	17800205	4.95745	464	NA	(ATACA)n
R2_R3	3R_28	5410362	5411996	1000	10.8904	620	2.03	2.79	5410362	5411996	6.05593	918	5410409	5411933	4.8345	562	CG8199 AP-1mu	(ATACAA)n
R2_R3	3L_1	6694650	6696273	1000	11.7227	774	2.27	3.03	6694650	6696273	6.24842	319	6694699	6696213	5.47427	806	NA	(ATACAA)n
R2_R3	2R_21	15387622	15388291	687	7.8254	353	0.94	1.66	15387622	15388291	3.96818	351	15387689	15388281	3.85722	276	5-HT1A	(ATACAC)n
R2_R3	3L_1	7115036	7116319	1000	13.6533	722	2.7	3.44	7115036	7116318	6.76665	723	7115086	7116319	6.88668	671	NA	(ATACAC)n
R2_R3	3R_28	11950874	11952465	1000	11.6056	457	2.24	3.01	11950874	11952465	6.5327	765	11950904	11952332	5.0729	388	NA	(ATACAG)n A-rich
R2_R3	X_1	3912574	3914368	1000	11.0427	1135	1.98	2.74	3912574	3914368	6.48236	920	3913198	3914364	4.5603	583	NA	(ATACAT)n (GCC)n (TGC)n (ATG)n (CGCTGC)n
R2_R3	2L_1	10166576	10167573	997	9.78354	390	1.66	2.4	10166579	10167573	5.11718	622	10166576	10167505	4.66636	513	NA	(ATACC)n
R2_R3	3R_28	7148885	7150704	1000	17.4289	1310	3.85	4.58	7148885	7150704	9.77536	968	7148953	7150650	7.65354	938	NA	(ATACCC)n
R2_R3	2R_21	7824957	7826815	1000	12.9813	213	2.59	3.33	7824957	7826815	6.71334	502	7825027	7826739	6.26795	833	NA	(ATACGA)n TART_DV (CACA)n
R2_R3	3R_28	9959908	9961435	1000	15.661	761	1.8	2.55	9959908	9961435	11.2649	714	9960022	9961384	4.39603	885	PK1-R	(ATACTAG)n (TCCGTAT)n
R2_R3	2R_21	5324835	5326560	993	11.2394	606	1.65	2.39	5324835	5326560	7.17531	808	5324900	5326513	4.06409	998	NA	(ATAG)n
R2_R3	2R_21	19792077	19793235	1000	10.0219	898	1.68	2.43	19792077	19793235	5.07277	291	19792234	19793192	4.94917	418	NA	(ATAG)n
R2_R3	3R_28	22820425	22825114	1000	39.3476	2559	5	5	22820425	22825114	23.1872	2380	22820452	22825104	16.1604	2423	CG46339	(ATAG)n (A)n
R2_R3	3L_1	4829986	4832082	1000	16.5826	477	3.62	4.36	4829986	4832082	8.73298	540	4830093	4832032	7.84959	1042	NA	(ATAG)n (CAGGC)n (TTG)n (GGCT)n (TTG)n
R2_R3	X_1	5619931	5621557	886	9.12409	421	1.41	2.13	5619931	5621557	5.2001	859	5620051	5621088	3.92399	412	RhoGAP5A	(ATAG)n (CTC)n
R2_R3	Contig142	52068	52634	900	9.13501	357	1.45	2.17	52068	52634	5.03427	359	52105	52601	4.10074	318	NA	(ATAGA)n
R2_R3	3L_1	7355179	7356679	1000	13.3533	1262	2.04	2.8	7355179	7356679	5.6295	760	7355226	7356618	7.72383	755	NA	(ATAGG)n
R2_R3	3R_28	7265281	7274112	1000	64.8213	5929	5	5	7265281	7274112	38.9178	2002	7265394	7274098	25.9035	4420	Ranbp9 ninaG	(ATAGT)n
R2_R3	3R_28	16661673	16663365	1000	15.4489	690	3.31	4.05	16661673	16663365	8.02226	414	16661747	16663227	7.42659	801	NA	(ATAT)n
R2_R3	3R_28	1577495	1578584	703	8.27603	240	0.98	1.69	1577495	1578584	5.27117	434	1577530	1578366	3.00486	229	NA	(ATAT)n
R2_R3	3R_28	8437403	8438969	1000	14.8295	240	2.88	3.62	8437403	8438969	9.36966	778	8437403	8438906	5.45988	622	NA	(ATAT)n (ACTCA)n
R2_R3	2L_1	1000381	1002123	1000	14.659	928	3.07	3.8	1000381	1002123	7.53363	875	1000429	1002082	7.12535	830	NA	(ATAT)n (CCG)n
R2_R3	3R_28	2309580	2311213	1000	13.0224	1049	2.61	3.35	2309580	2311213	7.63136	763	2310111	2311141	5.39106	511	NA	(ATAT)n (CGGACC)n (TAATG)n
R2_R3	X_1	16727956	16728845	941	9.79298	368	1.54	2.27	16727956	16728845	5.79829	463	16728002	16728818	3.99469	324	CG32572	(ATAT)n (GGATGG)n
R2_R3	3R_28	9080036	9081053	1000	10.42	647	1.87	2.62	9080041	9081053	5.83383	472	9080036	9081041	4.58614	510	NA	(ATAT)n (TCGAGT)n
R2_R3	3L_1	6206053	6208270	1000	15.6174	1170	3.35	4.08	6206053	6208270	8.10814	570	6206157	6208256	7.50929	1177	LanA	(ATATA)n
R2_R3	2L_1	13822195	13823906	1000	14.1422	438	2.96	3.7	13822195	13823899	7.62247	948	13822214	13823906	6.51968	892	NA	(ATATA)n
R2_R3	2L_1	16819866	16820958	888	9.48381	778	1.42	2.14	16819866	16820958	4.69372	567	16819936	16820878	4.79009	434	Cyt-b5-r	(ATATAA)n
R2_R3	2L_1	11520117	11521048	1000	10.7878	273	2	2.75	11520117	11521048	5.99374	477	11520168	11520925	4.79405	457	NA	(ATATAA)n (T)n
R2_R3	2L_1	4455633	4456835	941	10.113	216	1.54	2.27	4455633	4456835	6.15365	594	4455713	4456768	3.95933	487	NA	(ATATAAT)n G-rich
R2_R3	3R_28	11081499	11082543	950	9.75135	743	1.56	2.29	11081499	11082543	4.8862	475	11081531	11082498	4.86515	464	CG31344	(ATATAC)n
R2_R3	2L_1	13389331	13390915	1000	11.2875	497	2	2.75	13389331	13390915	6.76665	406	13389368	13390882	4.52088	865	NA	(ATATAC)n (AGCAGGACG)n
R2_R3	3L_1	6052589	6053455	596	6.8816	305	0.71	1.44	6052589	6053455	4.27616	546	6052652	6053360	2.60544	231	NA	(ATATAG)n
R2_R3	2L_1	2753914	2754918	647	7.06008	802	0.84	1.56	2753914	2754918	3.8142	210	2754093	2754821	3.24588	345	NA	(ATATAG)n Jockey-3_DGri
R2_R3	2R_21	11848294	11849493	1000	10.1495	812	1.77	2.52	11848294	11849493	5.25341	500	11848378	11849458	4.89614	465	NA	(ATATAGC)n
R2_R3	3R_28	26314331	26315400	919	9.87017	711	1.49	2.22	26314331	26315400	4.77959	453	26314375	26315340	5.09058	441	CG15534	(ATATC)n
R2_R3	3R_28	23101837	23103233	1000	11.0791	1067	2.05	2.81	23101837	23103233	5.75387	674	23101881	23103109	5.32527	603	NA	(ATATCAT)n (TCAGC)n (GT)n
R2_R3	3R_28	25698646	25699736	716	8.11964	842	1.01	1.73	25698646	25699721	4.0896	486	25698708	25699736	4.03004	442	neo	(ATATGA)n
R2_R3	3L_1	9215626	9217528	1000	15.3634	1249	3.26	4	9215626	9217528	8.92843	1003	9215677	9217496	6.43496	708	Slc45-1	(ATATGA)n (AATTTC)n
R2_R3	X_1	19600086	19601444	1000	12.7693	573	2.58	3.32	19600086	19601444	7.11312	661	19600118	19601411	5.6562	723	CG14205	(ATATGG)n
R2_R3	2L_1	8295179	8296108	702	7.61241	459	0.97	1.69	8295179	8296088	4.16364	430	8295249	8296108	3.44877	384	NA	(ATATGG)n (CGAAA)n
R2_R3	2R_21	8987590	8988740	1000	11.5839	693	2.17	2.93	8987590	8988740	6.80218	585	8987687	8988659	4.78174	582	wuc	(ATATGT)n
R2_R3	3L_1	18812944	18814517	1000	19.4558	1252	3.64	4.38	18812944	18814517	13.0447	743	18813073	18814455	6.41111	535	NA	(ATATGT)n (GGTGG)n (GGTGCGG)n (GGC)n
R2_R3	3R_28	9963501	9965531	1000	13.2554	195	2.64	3.38	9963501	9965531	6.74592	414	9963538	9965458	6.50948	771	CG12402	(ATATT)n
R2_R3	2R_21	18363655	18364865	937	9.75457	1013	1.53	2.26	18363677	18364865	5.77756	518	18363655	18364789	3.97701	670	NA	(ATATT)n
R2_R3	3L_1	17234202	17235357	956	9.59716	243	1.57	2.3	17234202	17235357	4.96615	567	17234221	17235339	4.63101	594	NA	(ATATT)n (TGAC)n
R2_R3	2R_21	5309538	5311311	1000	17.0497	1460	3.67	4.4	5309538	5311311	8.6234	859	5309607	5311278	8.42635	842	NA	(ATATT)n G-rich Gypsy-27_DP-I (CCACA)n (CAAT)n
R2_R3	2L_1	2437805	2439125	1000	14.4755	652	2.57	3.32	2437805	2439124	9.4733	645	2437847	2439125	5.0022	605	CG18641	(ATATTA)n
R2_R3	X_1	18051374	18053514	1000	12.8795	208	2.61	3.35	18051374	18053514	7.3293	1050	18051406	18053392	5.55015	425	CG15373	(ATATTC)n (AAAT)n (CAGCC)n
R2_R3	3R_28	1890421	1892691	1000	21.5848	1141	4.72	5	1890421	1892691	10.7496	1213	1890463	1892656	10.8352	1198	NA	(ATATTT)n
R2_R3	2L_1	5395762	5396709	881	9.07275	581	1.4	2.12	5395762	5396709	4.78847	366	5395813	5396660	4.28428	364	NA	(ATATTT)n
R2_R3	3R_28	2735982	2737330	963	9.52111	255	1.59	2.32	2735982	2737330	5.12607	699	2736027	2737277	4.39504	626	NA	(ATATTT)n (AACCG)n
R2_R3	2R_21	20643637	20645186	1000	13.619	212	2.79	3.53	20643637	20645186	7.92749	708	20643690	20645134	5.69155	655	NA	(ATATTTT)n (TGGAT)n (CGGACT)n (TGGAT)n
R2_R3	3R_28	26015591	26017891	1000	24.554	226	5	5	26015591	26017891	14.09	1272	26015615	26017831	10.464	1064	AdoR asRNA:CR46082	(ATC)n
R2_R3	X_1	10877079	10878381	672	7.67675	959	0.9	1.62	10877079	10878381	3.89416	259	10877138	10878325	3.78259	541	CG1637	(ATC)n
R2_R3	3L_1	17448127	17449033	682	7.8097	379	0.93	1.64	17448127	17449033	3.93858	564	17448235	17449003	3.87112	441	CG32174 frc	(ATC)n
R2_R3	X_1	7726809	7728892	1000	14.2741	1550	2.57	3.31	7726809	7728892	9.27193	1094	7727301	7728856	5.0022	864	Hira	(ATC)n
R2_R3	X_1	7729397	7730804	954	10.3567	258	1.57	2.3	7729432	7730804	4.87732	689	7729397	7730776	5.47943	635	NELF-B	(ATC)n
R2_R3	2L_1	3833666	3834972	863	8.9522	571	1.36	2.08	3833666	3834972	4.72036	585	3833708	3834874	4.23184	544	Reph	(ATC)n
R2_R3	2R_21	16584486	16588451	1000	27.0405	3678	5	5	16584486	16588451	13.4474	1042	16584487	16588392	13.5931	1743	RpS18 CG8908	(ATC)n
R2_R3	2L_1	19487414	19489000	1000	16.202	1344	3.46	4.2	19487414	19489000	9.52364	718	19487449	19488966	6.67839	686	Top2	(ATC)n
R2_R3	2L_1	2060430	2061589	1000	10.8241	597	1.89	2.65	2060430	2061589	5.34816	236	2060496	2061522	5.47592	525	NA	(ATC)n
R2_R3	3R_28	13761479	13762227	756	8.46241	411	1.11	1.82	13761479	13762220	4.25248	418	13761567	13762227	4.20993	349	NA	(ATC)n (AC)n (AAC)n (ACAC)n
R2_R3	2L_1	8975722	8981060	1000	48.3777	4702	5	5	8975722	8981060	27.7062	2755	8975801	8981012	20.6715	1380	NA	(ATC)n (ACG)n (CCA)n A-rich
R2_R3	3L_1	1046583	1048461	1000	12.4141	1417	2.38	3.13	1046583	1048461	6.22768	385	1046635	1048273	6.18645	740	NA	(ATC)n (CATCCTG)n
R2_R3	2R_21	3550328	3555196	1000	42.0558	260	5	5	3550328	3555196	24.2918	1106	3550365	3555059	17.764	2169	Br140	(ATC)n (CCTCCA)n
R2_R3	2L_1	1986416	1989700	1000	30.7262	1197	5	5	1986416	1989700	19.8557	1552	1986492	1989674	10.8705	1724	NA	(ATC)n (TGC)n (TCGTCA)n
R2_R3	3L_1	8288153	8289953	1000	12.6132	699	2.46	3.2	8288153	8289953	7.53067	1024	8288163	8289873	5.08249	624	NA	(ATC)n A-rich
R2_R3	3R_28	20104074	20107156	1000	25.3944	435	5	5	20104074	20107156	14.1729	1737	20104108	20107089	11.2215	1732	Spps	(ATC)n Gypsy-23_DEl-I TART_DV
R2_R3	3R_28	5140913	5141889	1000	9.90386	730	1.72	2.46	5140913	5141889	5.25044	465	5140983	5141822	4.65342	393	NA	(ATCA)n
R2_R3	X_1	5318544	5319830	962	10.0623	881	1.58	2.32	5318544	5319830	6.03223	749	5318666	5319804	4.03004	490	CG15930	(ATCA)n (A)n (GTCGAT)n
R2_R3	2L_1	13764756	13765516	1000	10.2495	231	1.83	2.58	13764756	13765516	5.46069	398	13764799	13765450	4.78884	334	NA	(ATCA)n (ATG)n
R2_R3	X_1	15485222	15486576	816	8.90383	1049	1.25	1.97	15485222	15486562	5.33336	563	15485276	15486576	3.57047	538	CG6324	(ATCA)n Jockey-3_DGri
R2_R3	2R_21	5404379	5405977	1000	11.4268	415	1.85	2.6	5404379	5405977	7.13977	877	5404507	5405941	4.28707	794	CG18659	(ATCAA)n
R2_R3	2L_1	13217283	13219428	1000	15.866	1144	3.44	4.18	13217283	13219428	8.92842	1166	13217335	13219409	6.93758	924	NA	(ATCACC)n
R2_R3	2R_21	20088439	20089313	859	8.89199	677	1.35	2.07	20088439	20089313	4.7559	517	20088476	20089285	4.13609	504	NA	(ATCAG)n
R2_R3	3R_28	15348207	15349122	803	8.62243	683	1.22	1.93	15348207	15349122	4.46866	439	15348254	15349116	4.15377	410	NA	(ATCAGG)n
R2_R3	3R_28	24628843	24631554	1000	21.6818	605	4.75	5	24628843	24631554	12.9854	1234	24628853	24631499	8.6964	1369	NA	(ATCAGT)n
R2_R3	3L_1	692811	694294	947	9.93501	188	1.55	2.28	692811	694294	5.94339	646	692858	694194	3.99162	606	CG13895	(ATCATC)n
R2_R3	2L_1	19081620	19083028	881	11.216	1132	1.4	2.12	19081620	19083028	7.40038	716	19081701	19082966	3.81563	574	Catsup	(ATCATG)n (GATCAC)n
R2_R3	2L_1	5848484	5849184	581	6.98166	498	0.68	1.4	5848484	5849184	4.40646	353	5848608	5849178	2.5752	369	NA	(ATCC)n
R2_R3	X_1	19016636	19019222	1000	15.4183	1069	2.85	3.59	19016636	19019222	10.0626	1370	19016841	19018689	5.35571	734	NA	(ATCCAC)n (GGCATG)n (GCA)n (CCT)n (CATCAC)n (GGT)n G-rich (GCA)n
R2_R3	2R_21	21182470	21184456	1000	19.7441	868	4.41	5	21182490	21184456	10.6342	1005	21182470	21184456	9.10998	982	lncRNA:CR44829	(ATCCAT)n (TCGGAG)n (CAGCTC)n
R2_R3	2L_1	15345152	15346044	944	9.93105	641	1.54	2.27	15345168	15346044	4.85066	372	15345152	15346005	5.08039	379	NA	(ATCCC)n (A)n
R2_R3	3R_28	27347085	27349526	1000	23.0908	820	5	5	27347085	27349526	13.705	1195	27347095	27349426	9.38575	1442	CG11333	(ATCCC)n (TCCATT)n
R2_R3	3L_1	15275796	15276853	848	8.81807	631	1.33	2.04	15275796	15276853	4.96616	608	15275901	15276780	3.85191	552	NA	(ATCCCA)n
R2_R3	3R_28	9062524	9063631	734	8.35276	508	1.05	1.77	9062524	9063384	4.16364	323	9062561	9063631	4.18912	322	NA	(ATCCCA)n
R2_R3	2R_21	21373266	21373967	680	7.58932	311	0.92	1.64	21373266	21373967	3.97115	335	21373327	21373921	3.61817	287	NA	(ATCCCA)n (GATCCC)n
R2_R3	2R_21	16470987	16472940	1000	15.547	1043	3.36	4.09	16470987	16472940	8.74185	473	16471106	16472805	6.8051	679	NA	(ATCCCA)n TART_DV (TCCGT)n (CAACAG)n A-rich A-rich
R2_R3	2R_21	7843677	7844761	692	7.97852	546	0.95	1.67	7843677	7844728	3.983	500	7843770	7844761	3.99552	478	NA	(ATCCCC)n
R2_R3	3R_28	24598840	24603933	1000	44.1386	2677	5	5	24598840	24603933	25.4201	2691	24598896	24603876	18.7185	2751	htt	(ATCCCC)n (CTGTTG)n (TCATTG)n (TGGT)n (TGATGGC)n
R2_R3	X_1	19470066	19472280	1000	15.4216	1455	3.1	3.83	19470066	19472280	9.55327	1058	19470352	19472176	5.8683	633	NA	(ATCCCC)n (TCCTTG)n (GCT)n
R2_R3	2R_21	3857911	3860402	1000	19.9823	365	4.47	5	3857911	3860402	10.7733	1088	3857986	3860338	9.20898	1095	NA	(ATCCCG)n
R2_R3	3L_1	8324578	8326206	1000	16.5711	968	3.54	4.29	8324578	8326206	8.37168	879	8324596	8326182	8.19947	851	CG7185	(ATCCCG)n (AATT)n (TTAAG)n (CGCTGGC)n
R2_R3	2L_1	15365106	15367032	1000	15.0168	263	3.18	3.91	15365125	15367032	7.76461	285	15365106	15367006	7.25222	846	NA	(ATCCCG)n Jockey-3_DGri
R2_R3	X_1	11481613	11482536	709	7.92512	202	0.99	1.71	11481613	11482536	4.07183	478	11481632	11482498	3.85329	510	NA	(ATCCG)n (CCGAT)n GA-rich
R2_R3	2R_21	10117759	10120046	1000	18.1398	1246	3.88	4.6	10117759	10120046	11.0665	1177	10117829	10119970	7.07332	1114	NA	(ATCCGA)n (ATATATT)n
R2_R3	2R_21	11364035	11365232	768	12.0399	547	1.13	1.85	11364035	11365232	8.39242	588	11364135	11365159	3.64745	459	NA	(ATCCGA)n (GCAGTA)n (CTCCAAG)n (GTTG)n (TTTT)n
R2_R3	2L_1	4758881	4761504	1000	21.7571	2373	4.8	5	4758881	4761504	11.028	399	4758935	4761434	10.7291	1214	CG15631	(ATCCGC)n
R2_R3	3R_28	9760379	9762306	1000	15.9542	1349	3.07	3.8	9760379	9762306	7.25823	1030	9760399	9762304	8.69596	837	ems	(ATCCGC)n (CAG)n (GCC)n
R2_R3	3L_1	21426441	21428030	1000	12.5427	237	2.44	3.18	21426441	21428030	7.48626	882	21426490	21427941	5.05645	605	Alp1	(ATCCGTG)n
R2_R3	2L_1	4962362	4964129	1000	13.3319	1350	2.7	3.44	4962362	4964129	6.97986	769	4962429	4964118	6.35203	733	hoe2	(ATCCTC)n
R2_R3	2R_21	5388269	5390388	1000	16.139	1149	3.2	3.94	5388269	5390388	10.187	1165	5388521	5390301	5.95198	633	tsu Mys45A	(ATCCTC)n (ATCATC)n
R2_R3	3R_28	16650420	16651480	604	6.97788	427	0.73	1.45	16650420	16651480	4.3502	688	16650454	16651211	2.62768	394	NA	(ATCG)n (GATCG)n (CAT)n
R2_R3	2R_21	16678913	16680121	1000	11.8624	268	2.25	3.02	16678913	16680121	6.06481	617	16678969	16680063	5.7976	557	NA	(ATCGA)n (ACTGCTG)n (CTGCATC)n
R2_R3	3R_28	9689607	9690695	876	9.24754	199	1.39	2.11	9689607	9690695	4.67002	222	9689615	9690612	4.57752	536	NA	(ATCGAAG)n
R2_R3	3R_28	16271868	16273083	1000	11.376	225	2.14	2.9	16271868	16273083	6.56824	636	16271937	16273077	4.80777	573	NA	(ATCGAGCC)n (TGCTTTG)n
R2_R3	2R_21	20747360	20749766	1000	18.5163	608	2.75	3.5	20747360	20749766	13.249	926	20747401	20749722	5.26733	1098	prom CG42383	(ATCGC)n
R2_R3	2R_21	7689739	7691433	1000	11.6683	916	2.15	2.91	7689739	7691433	5.82198	291	7689760	7691391	5.84632	893	NA	(ATCGC)n (A)n
R2_R3	3R_28	24393430	24396262	1000	24.5569	2024	5	5	24393430	24396262	14.0752	1389	24393478	24396198	10.4816	1488	Dhc98D	(ATCGCC)n (GGTCCTC)n (CATACC)n (TATAC)n
R2_R3	X_1	6562878	6565478	1000	16.6931	1623	3.58	4.32	6562878	6565478	9.90566	1327	6563683	6565402	6.78743	990	NA	(ATCGCG)n (CAC)n (ACCACA)n (CAC)n (GCACCA)n 359bp_SAT
R2_R3	2R_21	10892413	10893435	768	8.22414	783	1.14	1.85	10892413	10893435	4.45681	478	10892495	10893420	3.76733	424	CG12869	(ATCGGA)n
R2_R3	3R_28	21509082	21510569	1000	10.5255	420	1.67	2.41	21509082	21510569	6.41424	588	21509110	21510344	4.11126	700	NA	(ATCGT)n
R2_R3	3R_28	14718138	14720180	1000	17.887	241	3.94	4.66	14718138	14720180	9.48218	458	14718176	14720099	8.40478	1026	NA	(ATCGTG)n (CT)n
R2_R3	3R_28	1481974	1484530	1000	19.1367	1544	3.47	4.21	1481974	1484530	12.9618	1281	1482253	1484478	6.17493	1165	Sec23	(ATCTAA)n
R2_R3	2R_21	11658495	11660820	1000	18.4739	1643	4.09	4.8	11658495	11660820	10.7023	1015	11658528	11660718	7.7716	1039	NA	(ATCTGA)n
R2_R3	3R_28	16648567	16649581	790	8.59558	296	1.19	1.9	16648567	16649581	4.40646	539	16648590	16649528	4.18912	505	NA	(ATCTGA)n (GT)n
R2_R3	2R_21	4118393	4119063	643	7.59029	282	0.83	1.55	4118393	4119063	4.83289	315	4118455	4119031	2.7574	256	NA	(ATCTGC)n
R2_R3	3R_28	12420866	12421576	590	6.6931	506	0.7	1.42	12420866	12421576	3.38776	330	12420867	12421569	3.30534	312	NA	(ATCTGT)n
R2_R3	2R_21	3612736	3614663	1000	17.1833	267	3.42	4.15	3612736	3614663	7.86826	383	3612773	3614596	9.31505	871	NA	(ATCTGT)n (AAGCACAA)n
R2_R3	X_1	16717517	16720116	1000	21.9718	138	4.81	5	16717517	16720116	10.9599	1341	16717517	16720081	11.0119	1312	CG13008	(ATG)n
R2_R3	2R_21	10978951	10979732	775	8.56569	361	1.15	1.87	10978951	10979732	4.32355	373	10978970	10979691	4.24214	363	CG30480 CG30479	(ATG)n
R2_R3	3R_28	23128889	23131348	1000	17.5092	368	3.61	4.35	23128889	23131348	10.9273	1230	23128969	23131300	6.58189	1152	TTLL6B	(ATG)n
R2_R3	3R_28	23790706	23791716	819	8.74346	701	1.25	1.97	23790706	23791716	4.51899	537	23790738	23791625	4.22447	431	NA	(ATG)n
R2_R3	2L_1	1372438	1373242	808	8.54625	556	1.23	1.95	1372438	1373242	4.55156	372	1372466	1373138	3.99469	332	NA	(ATG)n
R2_R3	2R_21	17010465	17011313	590	7.06104	295	0.7	1.42	17010465	17011313	4.46273	467	17010509	17011289	2.59831	304	NA	(ATG)n
R2_R3	2L_1	457985	458870	922	9.44879	684	1.49	2.22	457985	458870	4.83585	434	458036	458846	4.61294	391	NA	(ATG)n (CAGCAA)n (TCGAA)n
R2_R3	2L_1	19912770	19913581	588	7.22327	194	0.7	1.42	19912770	19913581	4.62264	406	19912790	19913484	2.60063	171	NA	(ATG)n (CATCTG)n
R2_R3	X_1	5080443	5082471	1000	14.4007	1122	2.14	2.9	5080443	5082471	9.82275	1078	5081167	5082053	4.57798	402	NA	(ATG)n (GCT)n (TGC)n (TGC)n Gypsy8-I_Dpse Jockey-6_DK Gypsy8-I_Dpse
R2_R3	3R_28	23932747	23933910	1000	11.1111	443	1.96	2.72	23932747	23933866	5.47254	543	23932768	23933910	5.63852	593	NA	(ATG)n (GT)n
R2_R3	X_1	9149402	9151089	667	8.10974	1340	0.89	1.61	9149415	9151089	3.88527	741	9149402	9151055	4.22447	294	CG7065	(ATG)n (GTG)n (CAG)n (CAG)n
R2_R3	3R_28	27193211	27193999	596	6.86125	555	0.71	1.44	27193227	27193999	3.43218	372	27193211	27193994	3.42907	383	NA	(ATG)n (TGCAATGT)n
R2_R3	2R_21	14820283	14821464	946	9.48479	308	1.55	2.28	14820283	14821464	4.97207	286	14820338	14821386	4.51272	566	CG43066	(ATGA)n
R2_R3	3R_28	8173142	8174109	957	9.51123	232	1.57	2.31	8173142	8174109	5.055	489	8173216	8174062	4.45623	415	NA	(ATGA)n
R2_R3	3R_28	26748792	26750323	817	9.03825	806	1.25	1.97	26748792	26750323	5.4755	782	26748800	26749843	3.56275	481	NA	(ATGACG)n G-rich
R2_R3	3L_1	12571431	12572076	655	7.42217	315	0.86	1.58	12571431	12572076	3.80532	293	12571449	12572012	3.61685	264	sowah	(ATGAGG)n
R2_R3	3R_28	1635618	1637814	1000	20.6111	1662	4.63	5	1635618	1637814	11.3567	941	1635674	1637786	9.25437	983	NA	(ATGCAG)n A-rich (ATGTGG)n DNAREP1_DYak
R2_R3	3R_28	25296019	25296827	1000	10.1986	504	1.69	2.43	25296019	25296827	5.055	361	25296081	25296777	5.1436	325	NA	(ATGCAG)n HeT-A3_DVi
R2_R3	2R_21	9982473	9983710	837	9.18083	605	1.3	2.02	9982473	9983710	4.53084	265	9982518	9983673	4.64999	569	NA	(ATGCAT)n
R2_R3	3R_28	706475	708347	1000	10.7603	943	1.91	2.67	706475	708347	6.25729	413	706498	708313	4.50303	911	NA	(ATGCATT)n (AGCC)n
R2_R3	3L_1	21768743	21769444	787	8.47491	335	1.18	1.9	21768743	21769444	4.42719	339	21768781	21769383	4.04772	301	NA	(ATGCCA)n
R2_R3	X_1	18700852	18702181	1000	10.5692	591	1.91	2.67	18701274	18702181	5.51401	489	18700852	18702131	5.05522	610	NA	(ATGCCAA)n (CCCTTT)n (GGCCACT)n (GATC)n
R2_R3	3L_1	12306096	12308968	1000	19.8273	1897	4.44	5	12306096	12308968	10.8237	1455	12306111	12308958	9.00359	1352	NA	(ATGCCC)n (TGTTCC)n (TGC)n (GAGTGC)n
R2_R3	2R_21	16964176	16968567	1000	26.3623	2396	5	5	16964176	16968567	14.2026	1232	16964231	16968371	12.1597	2090	DMAP1	(ATGCCCG)n (A)n (TCA)n (ATAC)n (TG)n (TGC)n (TGTA)n
R2_R3	X_1	13392968	13394068	741	9.45918	595	1.07	1.78	13392968	13394068	6.18919	521	13393003	13394030	3.26999	368	CG1662	(ATGCG)n
R2_R3	2R_21	21122690	21126109	1000	29.1587	1044	5	5	21122690	21126109	16.6782	1953	21122720	21125981	12.4805	1770	CG12849 CG3611	(ATGCGAA)n (ATGCAA)n (GCACAG)n
R2_R3	3L_1	17776255	17777681	887	9.24303	1080	1.42	2.14	17776255	17777681	5.3689	346	17776403	17777626	3.87413	534	CG32182 Adgf-A	(ATGCGG)n
R2_R3	2L_1	1430504	1432556	1000	16.3027	1454	3.57	4.32	1430504	1432556	9.05575	995	1430532	1432494	7.247	978	NA	(ATGCGG)n
R2_R3	2R_21	12004364	12005623	983	9.80964	421	1.63	2.37	12004364	12005623	5.60284	672	12004442	12005617	4.2068	361	NA	(ATGCGG)n
R2_R3	2R_21	19772332	19773462	1000	10.5298	874	1.84	2.59	19772332	19773462	5.29782	573	19772369	19773436	5.23198	548	NA	(ATGCGT)n
R2_R3	3L_1	13514828	13517735	1000	20.8326	2296	4.51	5	13514828	13517735	12.7278	1474	13514847	13517617	8.10479	1140	Tgi	(ATGCTCC)n (TCGTTG)n (ATC)n (GAGCCC)n (CCT)n (CCT)n (AC)n (T)n (GAGCGG)n (CCCACG)n (CGCCGA)n (CAACA)n
R2_R3	2R_21	4277432	4280043	1000	23.2803	1293	4.18	4.89	4277432	4280043	16.2163	1500	4277550	4279947	7.06408	877	CG11191	(ATGG)n (CTG)n (TCCAGC)n (CTC)n
R2_R3	2L_1	18240698	18243326	1000	26.5952	611	5	5	18240711	18243326	12.7426	1234	18240698	18243292	13.8525	1244	NA	(ATGGA)n (GATGGA)n Jockey-3_DGri (GATGCG)n (TGCTGTTGT)n G-rich TART_DV (TGC)n
R2_R3	3L_1	19962689	19964420	1000	12.3392	648	2.38	3.13	19962689	19964420	7.34411	1163	19962747	19964417	4.99508	906	Ac76E	(ATGGACC)n
R2_R3	2L_1	4653038	4654760	1000	12.2463	269	2.11	2.87	4653038	4654760	5.67095	178	4653093	4654725	6.57532	865	NA	(ATGGAG)n
R2_R3	3L_1	5781905	5783286	881	9.52511	1084	1.4	2.12	5781905	5783286	4.6641	625	5781915	5783241	4.86101	632	Cralbp	(ATGGAG)n (TCCAGT)n
R2_R3	3R_28	20222627	20223729	1000	11.1208	719	2.1	2.86	20222627	20223729	5.99966	468	20222680	20223706	5.12115	417	Ms	(ATGGAGC)n
R2_R3	3R_28	26070681	26071989	1000	12.2936	367	2.39	3.13	26070681	26071989	7.26119	696	26070728	26071888	5.03245	673	CG9747	(ATGGAT)n (TGAC)n (CTTCGG)n
R2_R3	2R_21	16555466	16557998	1000	19.0388	1627	4.22	4.93	16555466	16557998	9.96489	768	16555529	16557944	9.0739	1201	CG11099 CG44625	(ATGGAT)n (TTTA)n
R2_R3	2R_21	17224478	17225577	720	8.28689	221	1.02	1.74	17224478	17225577	4.10441	580	17224522	17225484	4.18248	530	NA	(ATGGC)n
R2_R3	3R_28	11877320	11878020	585	6.81238	350	0.69	1.41	11877320	11878020	4.23174	357	11877388	11877989	2.58064	410	NA	(ATGGC)n (TGGAA)n
R2_R3	3R_28	14582942	14584001	752	8.39459	491	1.1	1.81	14582987	14584001	5.12903	444	14582942	14583855	3.26556	274	ChAT lncRNA:CR46265	(ATGGCG)n
R2_R3	3R_28	25219233	25220211	702	8.09281	222	0.98	1.69	25219233	25220175	4.02742	182	25219294	25220211	4.06539	467	NA	(ATGGCG)n (TGT)n (TTG)n
R2_R3	3R_28	23388661	23389777	1000	10.7722	286	1.98	2.74	23388661	23389777	6.01742	639	23388687	23389771	4.75474	416	NA	(ATGGCGG)n (TGTGTGT)n
R2_R3	2L_1	1199340	1203101	1000	20.8997	1256	4.57	5	1199340	1203056	12.5857	1992	1199405	1203101	8.31397	1896	Tango14 CG5080	(ATGGCT)n
R2_R3	2L_1	19880226	19880873	701	8.16055	415	0.97	1.69	19880226	19880873	4.02445	320	19880244	19880821	4.1361	276	NA	(ATGGG)n (TGTC)n
R2_R3	2R_21	5334166	5335607	1000	10.5826	768	1.72	2.47	5334166	5335607	6.39352	792	5334220	5335550	4.18912	435	NA	(ATGGGA)n
R2_R3	2L_1	11434859	11436222	1000	11.0192	816	2.07	2.83	11434859	11436222	5.94635	521	11434900	11436167	5.0729	708	NA	(ATGGGC)n (ACTGGAT)n (TTGGAC)n (CAC)n
R2_R3	2R_21	4311413	4314161	1000	18.4481	2444	4.03	4.75	4311427	4314161	9.45849	1445	4311413	4314130	8.98958	1367	NA	(ATGGGT)n (CGGAGT)n A-rich A-rich (ATCCCCAG)n (AGTTGC)n
R2_R3	3R_28	12265771	12268160	1000	22.1501	861	4.85	5	12265771	12268160	11.025	1310	12265775	12268152	11.1251	1311	NA	(ATGGT)n A-rich (AGCTGG)n (AAT)n (ACTCCAA)n (CCGAT)n (ATTGGT)n
R2_R3	3R_28	11966686	11968236	1000	15.4589	1261	3.24	3.97	11966686	11968236	9.18902	820	11966701	11968161	6.26993	669	NA	(ATGGT)n G-rich (ACAC)n
R2_R3	3L_1	14779321	14780236	967	9.5605	360	1.59	2.33	14779321	14780236	5.27414	498	14779406	14780229	4.28636	379	CG9384	(ATGGTG)n
R2_R3	X_1	17456554	17457473	690	8.02182	695	0.94	1.66	17456554	17457473	3.97411	487	17456608	17457432	4.04771	421	CG8568	(ATGGTGG)n
R2_R3	2L_1	16005387	16006494	846	8.95632	220	1.32	2.04	16005387	16006480	5.22676	603	16005511	16006494	3.72956	298	CG10839	(ATGT)n
R2_R3	2R_21	7097481	7098849	773	8.90634	280	1.15	1.86	7097481	7098849	5.54954	677	7097539	7098248	3.3568	387	Prosbeta5 Lsm10	(ATGT)n
R2_R3	2L_1	13610149	13611016	666	7.72041	672	0.88	1.61	13610149	13611016	3.84677	183	13610228	13610984	3.87364	339	NA	(ATGT)n
R2_R3	2L_1	14372181	14374054	1000	10.9937	813	1.99	2.75	14372181	14374054	5.56731	560	14372233	14374045	5.42641	455	NA	(ATGT)n A-rich
R2_R3	3L_1	13613406	13614528	828	8.9327	823	1.28	2	13613406	13614528	5.29486	433	13613579	13614485	3.63784	382	NA	(ATGTGA)n (T)n (ATGCTGC)n (TG)n
R2_R3	2R_21	9680475	9681634	841	9.35341	918	1.31	2.03	9680538	9681634	4.54564	547	9680475	9681589	4.80777	578	NA	(ATGTGG)n
R2_R3	3L_1	16525206	16526938	1000	12.0165	682	1.68	2.43	16525206	16526938	5.10533	480	16525229	16526876	6.91116	733	NA	(ATGTTGG)n
R2_R3	3L_1	1985941	1986621	616	6.99257	472	0.76	1.48	1985941	1986621	4.32355	337	1985959	1986615	2.66902	455	NA	(ATGTTGG)n Gypsy8-I_Dpse
R2_R3	2R_21	19079909	19081608	1000	13.4941	938	2.73	3.47	19079909	19081608	7.97192	490	19079940	19081079	5.52215	540	CG13526 asRNA:CR30267	(ATT)n
R2_R3	2L_1	15159742	15161087	1000	14.088	353	2.59	3.33	15159742	15161087	9.03502	788	15159767	15161073	5.05299	750	CG15269	(ATT)n
R2_R3	2R_21	6058574	6059617	747	8.17668	822	1.09	1.8	6058574	6059617	4.27024	508	6058643	6059599	3.90644	434	CG1688	(ATT)n
R2_R3	3L_1	11821735	11824066	1000	15.3613	1045	3.26	3.99	11821735	11824066	7.87418	1356	11821783	11824057	7.48711	1351	CG42255	(ATT)n
R2_R3	3L_1	8901571	8902393	826	8.71231	401	1.27	1.99	8901571	8902393	4.57526	422	8901578	8902321	4.13705	420	CG43169	(ATT)n
R2_R3	3R_28	2836542	2837593	1000	10.3891	226	1.86	2.61	2836542	2837593	5.41332	477	2836599	2837424	4.97574	428	NA	(ATT)n
R2_R3	3R_28	14375068	14376138	847	9.42125	239	1.32	2.04	14375068	14376138	4.56046	200	14375084	14376113	4.86079	582	NA	(ATT)n
R2_R3	2L_1	7226533	7227773	961	9.58607	720	1.58	2.32	7226533	7227773	5.3837	733	7226690	7227676	4.20237	535	CG4502	(ATT)n (ATT)n
R2_R3	2R_21	20046167	20047389	803	10.8996	1065	1.22	1.94	20046167	20047389	7.29377	653	20046589	20047363	3.60583	399	Sesn	(ATT)n (CCAGTTC)n (GATAC)n
R2_R3	3L_1	22162743	22164242	784	9.80256	690	1.18	1.89	22162743	22164242	6.35503	378	22162785	22164169	3.44753	738	NA	(ATT)n (GCTGGA)n (CTC)n (AACTC)n (ACACAT)n Gypsy-29_DWil-I Jockey-2_DGri
R2_R3	3R_28	21949126	21950520	1000	11.1311	1036	1.68	2.43	21949126	21950520	5.04611	308	21949146	21950402	6.08499	528	NA	(ATT)n (GCTGTT)n (T)n
R2_R3	3R_28	16207217	16208110	913	9.25591	667	1.47	2.2	16207217	16208110	4.88028	415	16207255	16208079	4.37563	369	NA	(ATT)n (TACG)n
R2_R3	3L_1	21201168	21204120	1000	22.3506	280	4.27	4.97	21201168	21204120	15.1294	1644	21201182	21204019	7.22112	1206	CG10510	(ATT)n (TG)n
R2_R3	2L_1	14045165	14046063	624	6.96691	576	0.78	1.5	14045165	14046063	3.63652	612	14045247	14045996	3.33039	458	NA	(ATT)n (TGC)n
R2_R3	2R_21	9592292	9594087	1000	13.6868	1268	2.71	3.45	9592292	9594087	6.79329	239	9592335	9594079	6.89349	844	CG17047	(ATTA)n
R2_R3	X_1	16706727	16707867	909	9.47538	342	1.47	2.19	16706727	16707867	4.77367	623	16706747	16707825	4.70171	651	CG4678 spheroide	(ATTA)n
R2_R3	3R_28	11000601	11004069	1000	21.971	923	4.91	5	11000860	11004069	12.3339	438	11000601	11004008	9.63707	1866	GlyS	(ATTA)n
R2_R3	3L_1	21172525	21175784	1000	26.2728	2307	5	5	21172525	21175784	14.2203	1579	21172558	21175758	12.0525	1222	NA	(ATTA)n
R2_R3	3R_28	22008386	22010164	1000	13.1863	1297	2.55	3.29	22008386	22010164	6.4794	394	22008398	22010114	6.70694	676	NA	(ATTA)n
R2_R3	2R_21	4886245	4887029	796	8.50879	388	1.2	1.92	4886245	4887029	4.48049	394	4886294	4887014	4.0283	361	NA	(ATTA)n
R2_R3	2R_21	16289293	16290252	736	8.07911	515	1.06	1.77	16289293	16290252	4.22583	495	16289298	16290216	3.85328	492	NA	(ATTA)n A-rich
R2_R3	2R_21	8594648	8597506	1000	19.1424	2484	4.27	4.97	8594648	8597506	10.7111	1296	8594711	8597482	8.43127	1531	CG17739	(ATTAA)n
R2_R3	2R_21	15157179	15158743	1000	13.0581	221	2.54	3.29	15157179	15158743	6.50901	658	15157237	15158657	6.54912	566	Jheh2	(ATTAA)n
R2_R3	2R_21	4938041	4941653	1000	28.7832	771	5	5	4938041	4941653	16.5953	861	4938111	4941583	12.1879	1943	ptc	(ATTAA)n
R2_R3	2L_1	406538	407535	931	9.41953	743	1.51	2.24	406538	407535	4.89212	481	406657	407486	4.52741	384	NA	(ATTAA)n
R2_R3	2L_1	2364878	2367822	1000	30.0799	1498	5	5	2364878	2367822	16.6397	1335	2364979	2367807	13.4402	1333	NA	(ATTAA)n (GAATCG)n (ATCACC)n (CTC)n
R2_R3	3R_28	36226	38236	1000	20.5156	1044	4.47	5	36226	38236	10.2107	837	36239	38165	10.3049	845	NA	(ATTAACA)n
R2_R3	2L_1	16215179	16216782	1000	12.57	1243	2.49	3.23	16215235	16216782	7.35003	678	16215179	16216716	5.21992	662	Ca-alpha1D	(ATTAAT)n
R2_R3	2R_21	13545033	13546130	917	9.29038	234	1.48	2.21	13545033	13546130	4.88916	228	13545104	13546022	4.40122	465	NA	(ATTACAT)n TART_DV G-rich
R2_R3	2R_21	3911674	3913292	1000	15.4536	656	3.25	3.99	3911674	3913292	7.78239	716	3911749	3913229	7.67121	673	NA	(ATTACT)n
R2_R3	2R_21	17682281	17684527	1000	17.4491	1556	3.77	4.51	17682281	17684527	8.84551	1201	17682347	17684520	8.60359	1143	cv-2	(ATTAGAC)n (TGCTAT)n (CAGATT)n
R2_R3	X_1	8270947	8273269	1000	18.7572	680	3.81	4.54	8270947	8273269	11.9875	1214	8271048	8273250	6.76976	1271	Corp	(ATTAT)n
R2_R3	3R_28	7699460	7701285	1000	12.0222	1341	2.34	3.09	7699676	7701285	6.31653	422	7699460	7701279	5.70571	1042	NA	(ATTAT)n (CACATC)n
R2_R3	3R_28	6788494	6790230	1000	14.3815	283	2.95	3.7	6788494	6790230	7.25823	897	6788535	6790152	7.12327	891	NA	(ATTAT)n (TGTCCAC)n (TGCCCAG)n
R2_R3	3R_28	23479344	23484091	1000	39.6901	3043	5	5	23479344	23484091	21.2387	1602	23479428	23484008	18.4514	2112	dsd	(ATTATC)n
R2_R3	3R_28	21930344	21931936	1000	13.3753	1071	2.75	3.49	21930344	21931936	7.49809	660	21930412	21931853	5.87726	808	gro Exo84	(ATTATT)n (TA)n
R2_R3	2L_2	1538159	1541383	1000	19.4978	1305	4.15	4.87	1538159	1541383	12.097	1055	1538207	1540731	7.40075	1232	tio	(ATTATTC)n (TATATAA)n (GCTCCT)n
R2_R3	3R_28	19451980	19452657	601	7.20912	264	0.72	1.45	19451980	19452657	3.47957	262	19452003	19452615	3.72955	244	beat-IV	(ATTCA)n
R2_R3	X_1	19634968	19636638	645	9.22107	472	0.83	1.56	19634968	19636638	6.28692	515	19635184	19636547	2.93415	355	e(y)3	(ATTCA)n
R2_R3	3R_28	27391715	27393917	1000	16.934	831	3.7	4.44	27391715	27393917	9.77536	503	27391724	27393862	7.15862	1126	NA	(ATTCAA)n
R2_R3	2R_21	6535014	6535862	1000	10.0309	569	1.76	2.51	6535014	6535862	5.35409	393	6535069	6535792	4.67684	352	CG12911	(ATTCCA)n
R2_R3	X_1	11740964	11742181	865	9.2345	686	1.36	2.08	11740964	11742181	5.46959	613	11740985	11742158	3.76491	374	NA	(ATTCCA)n (CCAGTCT)n (CCATTG)n
R2_R3	3L_1	5948829	5949995	1000	10.2018	920	1.73	2.48	5948829	5949995	5.12903	638	5948848	5949950	5.0728	622	NA	(ATTCCA)n Jockey-2_DGri TART_DV
R2_R3	2R_21	8750578	8752215	1000	13.7326	1280	2.15	2.92	8750578	8752215	5.80421	363	8750622	8752157	7.92836	770	Lac	(ATTCCT)n
R2_R3	3R_28	24269642	24270659	997	10.4428	299	1.66	2.4	24269642	24270659	4.99873	584	24269659	24270643	5.44409	551	NA	(ATTCCT)n
R2_R3	3L_1	12558832	12559515	943	9.43163	465	1.54	2.27	12558832	12559515	4.99281	336	12558904	12559467	4.43882	278	sowah	(ATTCGC)n
R2_R3	3L_1	1045554	1046147	663	7.61008	419	0.88	1.6	1045554	1046147	3.83197	268	1045558	1046102	3.77811	279	NA	(ATTCGC)n
R2_R3	2L_1	10041102	10042242	647	7.60588	653	0.84	1.56	10041102	10042242	3.7609	183	10041131	10042228	3.84498	360	NA	(ATTCGCA)n
R2_R3	3R_28	27037626	27039950	1000	20.0549	1147	4.48	5	27037626	27039950	11.3241	1140	27037715	27039893	8.7308	1049	NA	(ATTCGCC)n G-rich
R2_R3	3R_28	20050398	20051662	1000	10.4737	302	1.7	2.45	20050398	20051662	5.06092	237	20050458	20051620	5.41278	658	NA	(ATTCGG)n
R2_R3	3L_1	16286719	16287801	1000	10.1197	802	1.74	2.49	16286719	16287801	5.17049	553	16286719	16287740	4.94917	531	CG13068	(ATTCGG)n R1_DPs
R2_R3	X_1	18290852	18291548	616	6.97388	503	0.76	1.48	18290852	18291548	3.56249	363	18290960	18291506	3.41139	265	NA	(ATTCTCC)n (CTACTC)n (CCATCT)n
R2_R3	2R_21	13884889	13886133	1000	11.9944	625	2.25	3.02	13884889	13886133	7.17235	639	13884967	13886111	4.82202	543	CG6484 lncRNA:CR45274	(ATTG)n
R2_R3	2L_1	7502492	7503389	625	7.30412	294	0.79	1.51	7502492	7503389	3.63059	283	7502552	7503310	3.67353	245	NA	(ATTG)n
R2_R3	X_1	4922831	4924585	1000	13.9306	1274	2.55	3.29	4922831	4924537	8.92842	876	4923413	4924585	5.00219	704	CG6903	(ATTGA)n
R2_R3	2R_21	12501427	12504551	1000	22.4487	980	4.9	5	12501427	12504551	13.4859	1585	12501543	12504471	8.96279	1506	Shark	(ATTGA)n
R2_R3	3R_28	20082963	20085156	1000	17.9138	621	3.98	4.7	20082963	20085156	10.0212	442	20083117	20085102	7.89264	1151	NA	(ATTGAA)n (CTGCCTT)n A-rich (CCAG)n
R2_R3	2R_21	17677343	17679282	1000	16.0281	1170	3.35	4.09	17677343	17679282	7.9038	825	17677410	17679247	8.12428	781	NA	(ATTGCC)n
R2_R3	3R_28	9779049	9780743	1000	11.5264	211	2.21	2.97	9779049	9780743	6.59488	815	9779059	9780694	4.9315	215	NA	(ATTGCC)n (TGGATG)n (CGGTT)n (ATGGGT)n (TGT)n (CGCACCA)n
R2_R3	2R_21	17172055	17173487	1000	14.9487	1047	3.18	3.91	17172055	17173487	8.51975	705	17172119	17173462	6.42891	599	CG17999	(ATTGCCC)n
R2_R3	X_1	5959758	5960969	683	10.1112	324	0.93	1.65	5959758	5960969	6.94729	497	5959779	5960308	3.16394	310	CG6067	(ATTGG)n
R2_R3	2L_1	14960368	14961531	1000	10.2429	884	1.8	2.55	14960368	14961531	5.26821	239	14960487	14961468	4.97471	441	NA	(ATTGG)n
R2_R3	3L_1	3102927	3103907	1000	10.2049	774	1.74	2.49	3102932	3103907	5.13199	521	3102927	3103885	5.0729	489	Cht7	(ATTGG)n (TTTGGTG)n
R2_R3	3R_28	2133793	2134920	935	9.40264	850	1.52	2.25	2133793	2134920	4.94839	533	2133819	2134867	4.45425	496	Osi15	(ATTGGT)n
R2_R3	2L_1	2216872	2217768	964	9.77577	254	1.59	2.32	2216872	2217768	4.9395	442	2216908	2217682	4.83627	377	asRNA:CR44065 CG10874	(ATTGTT)n
R2_R3	2L_1	14629245	14630071	676	7.73832	613	0.91	1.63	14629245	14630071	3.91785	378	14629256	14630004	3.82047	354	lncRNA:CR44856	(ATTGTT)n (CGAGT)n
R2_R3	2R_21	6347221	6350155	1000	30.3914	376	5	5	6347221	6350138	16.7848	1605	6347296	6350155	13.6065	1525	CG12920 CG1371	(ATTT)n
R2_R3	3R_28	15793409	15794715	1000	12.7295	324	2.54	3.29	15793409	15794715	7.3915	711	15793485	15794590	5.33804	478	CG4462	(ATTT)n
R2_R3	3R_28	19619671	19624286	1000	33.0831	3995	5	5	19619671	19624286	21.2002	2439	19619704	19624275	11.8829	2102	Hmgcr asRNA:CR46091	(ATTT)n
R2_R3	3L_1	16135391	16138112	1000	28.7324	2321	5	5	16135391	16138112	18.0019	1532	16135465	16137997	10.7305	1166	NA	(ATTT)n
R2_R3	2R_21	10872271	10874546	1000	19.7183	989	4.37	5	10872271	10874546	11.4781	1203	10872319	10874498	8.24015	969	NA	(ATTT)n
R2_R3	3L_1	5214231	5214896	659	7.87523	319	0.87	1.59	5214231	5214896	3.82308	318	5214275	5214866	4.05215	277	NA	(ATTT)n
R2_R3	2L_1	752083	754506	1000	20.2587	190	4.54	5	752083	754506	11.2442	275	752099	754474	9.01457	1081	lncRNA:CR46260	(ATTT)n (ATTCGT)n (GGACACT)n
R2_R3	2L_1	14655282	14658388	1000	33.4859	975	5	5	14655282	14658388	20.0926	1700	14655307	14658373	13.3932	1542	NA	(ATTT)n (GCTCCT)n
R2_R3	X_1	14882555	14884642	1000	12.7889	1266	2.58	3.32	14882555	14884642	6.92063	620	14882661	14884421	5.8683	781	NA	(ATTT)n (TGCTCC)n (GCT)n (ATT)n (TGT)n
R2_R3	3R_28	21212205	21214460	1000	21.9261	974	4.9	5	21212205	21214460	12.3103	1036	21212243	21214439	9.61584	1169	CG10669	(ATTTA)n
R2_R3	3R_28	17235211	17237085	1000	13.2324	630	2.6	3.34	17235211	17237085	6.62154	956	17235256	17236978	6.61089	900	mod(mdg4) pre-mod(mdg4)-C	(ATTTA)n
R2_R3	2L_1	2166301	2168363	1000	16.1591	274	3.5	4.24	2166301	2168330	9.26009	1013	2166346	2168363	6.89898	926	NA	(ATTTAAG)n
R2_R3	3L_1	19957533	19959149	1000	15.7974	764	3.43	4.16	19957533	19959149	8.58195	752	19957595	19959082	7.21547	318	Ac76E	(ATTTAAT)n (TATAT)n (GGTTTG)n
R2_R3	2L_1	2706205	2707346	700	8.4241	293	0.97	1.69	2706205	2707346	5.41924	622	2706296	2707306	3.00486	440	NA	(ATTTAC)n (TA)n (A)n
R2_R3	2R_21	8125422	8129205	1000	32.2094	1411	5	5	8125422	8129205	18.4047	2047	8125456	8129167	13.8047	2010	Sln	(ATTTAT)n
R2_R3	3R_28	5229577	5231538	1000	14.0135	1237	2.87	3.61	5229622	5231538	7.16939	453	5229577	5231524	6.84415	885	FER	(ATTTATA)n
R2_R3	3R_28	10825669	10826653	855	9.30069	710	1.34	2.06	10825669	10826653	4.5871	180	10825700	10826618	4.71359	392	NA	(ATTTATT)n
R2_R3	3R_28	25394775	25398429	1000	27.7185	1661	5	5	25394775	25398429	15.9497	1886	25394848	25398364	11.7687	1163	ND-20L	(ATTTC)n
R2_R3	2R_21	5785988	5786748	654	7.81471	204	0.86	1.58	5785988	5786748	3.80235	441	5786043	5786631	4.01236	356	NA	(ATTTC)n (ACTGAA)n
R2_R3	X_1	20417789	20419134	1000	12.5765	737	2.47	3.21	20417789	20419134	7.43295	688	20417791	20419026	5.1436	640	Obp19d	(ATTTCC)n
R2_R3	2R_21	8139942	8141040	901	9.1453	811	1.45	2.17	8139942	8141040	4.92173	720	8140034	8141008	4.22357	485	Twdlbeta	(ATTTCG)n
R2_R3	2R_21	15302226	15303244	609	7.25354	689	0.74	1.47	15302226	15303244	3.52399	670	15302272	15303177	3.72955	662	NA	(ATTTCT)n
R2_R3	3R_28	9812648	9814163	1000	14.952	407	3.2	3.94	9812648	9814163	8.16441	888	9812659	9814147	6.7876	925	NA	(ATTTGT)n (T)n
R2_R3	2L_1	15346276	15347903	1000	14.2095	566	2.98	3.73	15346276	15347903	7.93637	861	15346316	15347807	6.27313	535	lncRNA:CR43764	(ATTTT)n
R2_R3	2L_1	5996090	5998395	1000	15.8564	625	2.4	3.15	5996090	5998395	11.0221	1019	5996146	5998343	4.8343	964	Ucp4C Ucp4B	(ATTTT)n
R2_R3	3L_1	4964227	4965157	731	8.30555	374	1.05	1.76	4964227	4965157	4.15179	355	4964268	4965060	4.15376	324	NA	(ATTTTC)n
R2_R3	2R_21	20941752	20943185	1000	12.7298	746	2.44	3.18	20941752	20943185	6.31357	302	20941792	20943167	6.41625	662	NA	(ATTTTG)n
R2_R3	3L_1	568187	569389	1000	12.7417	383	2.47	3.22	568187	569389	7.67578	548	568263	569330	5.06597	536	Ppm1	(ATTTTTC)n
R2_R3	3R_28	1236706	1237912	1000	9.93551	945	1.69	2.44	1236706	1237912	5.11719	589	1236730	1237833	4.81832	530	CG2663	(C)n
R2_R3	2L_1	10758389	10759091	617	7.12713	315	0.77	1.49	10758400	10759091	3.57433	307	10758389	10759060	3.5528	365	Lip2	(C)n
R2_R3	3R_28	10287894	10289060	763	8.83944	454	1.13	1.84	10287931	10289060	4.27913	609	10287894	10289050	4.56031	683	NA	(C)n (AGAATCC)n (T)n
R2_R3	X_1	9899903	9900794	684	7.49776	711	0.93	1.65	9899903	9900794	4.03334	435	9900077	9900743	3.46442	320	NA	(C)n (GGCGGAA)n
R2_R3	3R_28	26980587	26982104	1000	12.5876	1240	2.5	3.24	26980587	26982104	6.60081	718	26980620	26982059	5.98674	630	CG11317	(CA)n
R2_R3	2R_21	19827713	19829021	1000	12.3198	265	2.38	3.13	19827713	19829021	7.31153	728	19827783	19828960	5.00827	470	CG13559	(CA)n
R2_R3	2L_1	12408588	12410582	1000	16.1414	238	3.51	4.24	12408588	12410582	9.17717	954	12408624	12410429	6.96419	848	CG17010	(CA)n
R2_R3	3R_28	7831411	7833016	1000	13.9015	535	2.71	3.45	7831411	7833016	6.72519	1004	7831411	7832934	7.17629	578	CG18547	(CA)n
R2_R3	2R_21	20552876	20554312	825	9.088	849	1.27	1.99	20552876	20554312	4.49234	245	20553026	20554126	4.59566	386	CG30419	(CA)n
R2_R3	2R_21	18951692	18953260	1000	13.3309	1330	2.32	3.08	18951692	18953260	8.59379	714	18951797	18953234	4.73707	930	CG33143	(CA)n
R2_R3	2L_1	4460108	4461063	625	6.8383	680	0.78	1.51	4460108	4461063	4.11626	359	4460174	4461036	2.72204	669	CG34177 CG34178	(CA)n
R2_R3	2L_1	13507945	13508961	1000	12.7538	743	2.47	3.22	13507945	13508961	7.6817	424	13507986	13508917	5.07206	407	CG42809	(CA)n
R2_R3	2L_1	3693529	3694504	875	9.04834	751	1.39	2.11	3693529	3694504	4.73517	470	3693587	3694498	4.31317	413	Drgx	(CA)n
R2_R3	2L_1	6046088	6047808	1000	13.125	229	2.59	3.33	6046088	6047808	6.62746	443	6046125	6047764	6.49749	780	H2.0	(CA)n
R2_R3	3R_28	24585647	24587315	1000	11.4088	491	2.14	2.9	24585647	24587315	6.63635	1089	24585759	24587287	4.77242	866	htt	(CA)n
R2_R3	3L_1	17354299	17355475	736	7.93004	854	1.06	1.77	17354299	17355475	4.35612	480	17354444	17355387	3.57392	458	lncRNA:CR44564 CG6479	(CA)n
R2_R3	2R_21	16827387	16828474	554	7.14333	695	0.63	1.34	16827387	16828474	3.29004	491	16827793	16828403	3.85329	294	lncRNA:CR44646	(CA)n
R2_R3	3L_1	9744549	9745615	916	9.35777	782	1.48	2.21	9744549	9745615	4.84178	479	9744618	9745584	4.51599	435	mir-4986 CG6749	(CA)n
R2_R3	2R_21	4240041	4242793	1000	20.212	1250	4.42	5	4240041	4242793	12.1503	1493	4240145	4242710	8.06167	1107	nito	(CA)n
R2_R3	2R_21	19250947	19252482	1000	11.8268	936	2.22	2.98	19250947	19252482	5.9819	703	19250953	19252427	5.84488	691	Reep1	(CA)n
R2_R3	3R_28	11202294	11203987	858	10.2324	436	1.35	2.07	11202294	11203987	6.52973	689	11202396	11203523	3.70267	563	Surf4	(CA)n
R2_R3	2L_1	11221107	11222268	767	8.21724	895	1.13	1.85	11221107	11222268	4.43015	256	11221238	11222236	3.78709	451	Vm32E	(CA)n
R2_R3	3R_28	26831240	26834866	1000	22.9057	2772	5	5	26831240	26834866	12.0674	562	26831266	26834825	10.8383	1265	NA	(CA)n
R2_R3	3R_28	18956346	18958369	1000	16.4858	1063	2.65	3.39	18956346	18958369	11.3952	1072	18956399	18958315	5.09057	1005	NA	(CA)n
R2_R3	3L_1	21854685	21855941	1000	13.4797	233	2.77	3.51	21854685	21855941	7.18716	698	21854767	21855898	6.29252	610	NA	(CA)n
R2_R3	3R_28	10787864	10789218	1000	13.2609	426	2.7	3.44	10787864	10789218	7.03909	674	10787960	10789160	6.22181	593	NA	(CA)n
R2_R3	3L_1	6661626	6662970	1000	13.2399	1130	2.68	3.42	6661626	6662970	6.96505	612	6661703	6662933	6.27484	558	NA	(CA)n
R2_R3	2R_21	17143248	17144751	1000	13.2055	1309	2.54	3.29	17143248	17144751	6.46755	351	17143279	17144732	6.73793	705	NA	(CA)n
R2_R3	2R_21	13198374	13199586	1000	12.768	325	1.89	2.65	13198374	13199586	8.44572	686	13198514	13199553	4.32227	378	NA	(CA)n
R2_R3	3R_28	13389340	13390383	1000	12.693	823	2.51	3.26	13389342	13390383	6.59489	461	13389340	13390328	6.09808	441	NA	(CA)n
R2_R3	2R_21	7203590	7205220	1000	12.3054	686	2.45	3.2	7203590	7205220	6.84364	691	7203623	7205168	5.46177	666	NA	(CA)n
R2_R3	2R_21	15358713	15359964	1000	12.0312	576	2.33	3.08	15358713	15359964	6.23361	588	15358790	15359931	5.7976	532	NA	(CA)n
R2_R3	3R_28	4395592	4396747	1000	11.5786	828	2.23	2.99	4395592	4396747	6.58897	637	4395711	4396669	4.98961	531	NA	(CA)n
R2_R3	3L_1	22536779	22538459	965	11.2115	1462	1.59	2.33	22536779	22538459	7.21678	686	22537083	22538402	3.99469	771	NA	(CA)n
R2_R3	3R_28	6944807	6946000	1000	11.1204	580	2	2.76	6944807	6946000	5.57027	570	6944863	6945949	5.55015	520	NA	(CA)n
R2_R3	2R_21	15351169	15352341	1000	11.0449	479	1.88	2.64	15351169	15352341	5.30079	492	15351196	15352293	5.74415	446	NA	(CA)n
R2_R3	2R_21	8409653	8410971	1000	10.7465	739	1.93	2.69	8409653	8410971	6.18622	701	8409680	8410939	4.56031	714	NA	(CA)n
R2_R3	3R_28	24108344	24109419	1000	10.4646	212	1.67	2.41	24108344	24109419	5.01058	488	24108361	24109419	5.45399	468	NA	(CA)n
R2_R3	2L_1	17111588	17112802	1000	10.0708	250	1.78	2.53	17111588	17112802	5.40443	603	17111599	17112766	4.66636	624	NA	(CA)n
R2_R3	3R_28	3242006	3242692	760	9.98378	313	1.12	1.83	3242006	3242692	6.59489	303	3242064	3242608	3.38889	287	NA	(CA)n
R2_R3	3R_28	19417115	19418215	998	9.97466	526	1.66	2.4	19417115	19418215	5.04316	539	19417142	19418166	4.9315	480	NA	(CA)n
R2_R3	2L_1	2570540	2571807	1000	9.95671	416	1.74	2.49	2570540	2571807	5.37186	739	2570595	2571756	4.58485	687	NA	(CA)n
R2_R3	2L_1	4318618	4320144	693	9.83641	907	0.95	1.67	4318618	4320144	4.23174	921	4318664	4320101	5.60467	622	NA	(CA)n
R2_R3	3R_28	10882266	10883268	947	9.75281	203	1.55	2.28	10882266	10883268	4.87435	218	10882295	10883218	4.87846	474	NA	(CA)n
R2_R3	2L_1	16908420	16909204	994	9.72775	224	1.65	2.4	16908420	16909204	5.17345	387	16908466	16909152	4.5543	329	NA	(CA)n
R2_R3	3L_1	6289425	6290404	862	9.62474	528	1.36	2.08	6289425	6290385	4.60487	527	6289501	6290404	5.01987	463	NA	(CA)n
R2_R3	2R_21	12997899	12998849	903	9.58126	521	1.45	2.18	12997899	12998836	4.73814	526	12997900	12998849	4.84312	523	NA	(CA)n
R2_R3	3R_28	4390364	4391428	920	9.34037	356	1.49	2.22	4390364	4391428	4.86844	618	4390478	4391342	4.47193	469	NA	(CA)n
R2_R3	2R_21	12985882	12987016	708	9.13202	632	0.99	1.71	12985882	12987016	4.16363	612	12985894	12987005	4.96839	463	NA	(CA)n
R2_R3	2L_1	16262516	16263475	649	9.07924	700	0.84	1.57	16262516	16263475	6.15366	379	16262765	16263462	2.92558	459	NA	(CA)n
R2_R3	2R_21	10867640	10868735	794	9.03441	758	1.2	1.91	10867640	10868735	4.38573	511	10867846	10868696	4.64868	362	NA	(CA)n
R2_R3	3R_28	12807695	12808831	799	8.97122	901	1.21	1.93	12807695	12808831	4.4035	550	12807757	12808775	4.56772	496	NA	(CA)n
R2_R3	3R_28	14825883	14826715	718	8.89065	541	1.01	1.73	14825883	14826715	5.77164	389	14825929	14826686	3.11901	498	NA	(CA)n
R2_R3	2L_1	18943009	18944171	763	8.31981	662	1.13	1.84	18943009	18944171	4.32058	456	18943103	18944149	3.99923	326	NA	(CA)n
R2_R3	3L_1	7023666	7024481	776	8.25434	403	1.15	1.87	7023666	7024481	4.63745	399	7023761	7024432	3.61689	332	NA	(CA)n
R2_R3	2L_1	15369614	15370765	758	8.12912	641	1.11	1.83	15369614	15370765	4.43016	391	15369667	15370695	3.69896	342	NA	(CA)n
R2_R3	2R_21	20087301	20088204	731	7.99108	662	1.05	1.76	20087301	20088204	4.23767	405	20087387	20088108	3.75341	328	NA	(CA)n
R2_R3	3R_28	2596502	2597353	724	7.7888	535	1.03	1.74	2596502	2597353	4.48346	361	2596586	2597268	3.30534	325	NA	(CA)n
R2_R3	2L_1	4774078	4774934	646	7.72318	176	0.84	1.56	4774083	4774930	3.76385	164	4774078	4774934	3.95933	450	NA	(CA)n
R2_R3	3R_28	23379251	23380001	668	7.38226	348	0.89	1.61	23379251	23380001	3.91784	361	23379280	23379907	3.46442	302	NA	(CA)n
R2_R3	2R_21	16209501	16210649	602	7.0765	506	0.73	1.45	16209831	16210649	3.47068	426	16209501	16210631	3.60582	299	NA	(CA)n
R2_R3	X_1	13516955	13517847	636	7.03069	477	0.81	1.53	13516955	13517839	3.72535	440	13517066	13517847	3.30534	389	NA	(CA)n
R2_R3	2L_1	5518344	5519198	629	7.01597	265	0.79	1.52	5518344	5519198	4.29393	461	5518363	5519182	2.72204	258	NA	(CA)n
R2_R3	2L_1	11689561	11690192	594	6.86412	205	0.71	1.43	11689561	11690192	3.41738	326	11689582	11690186	3.44674	320	NA	(CA)n
R2_R3	3L_1	7221636	7222199	543	6.77138	193	0.61	1.31	7221636	7222199	4.27912	243	7221660	7222054	2.49226	175	NA	(CA)n
R2_R3	3R_28	14410115	14410850	614	6.66403	429	0.75	1.48	14410150	14410850	3.58322	464	14410115	14410736	3.08081	258	NA	(CA)n
R2_R3	3L_1	7036193	7037501	875	9.19795	999	1.39	2.11	7036193	7037501	4.67299	233	7036252	7037494	4.52496	553	NA	(CA)n (AAGCA)n (TA)n
R2_R3	3L_1	4186070	4188872	1000	24.1953	1889	5	5	4186070	4188872	13.5185	1431	4186136	4188798	10.6768	1437	CG18675 tipE	(CA)n (AAGCAA)n (TAA)n (ACTCAC)n
R2_R3	3L_1	7143295	7146892	1000	36.3143	1460	5	5	7143295	7146892	21.7717	1628	7143318	7146868	14.5426	1780	melt	(CA)n (AATCTTA)n (TA)n
R2_R3	3R_28	14432265	14434611	1000	18.6435	909	4.15	4.87	14432265	14434611	10.1041	1214	14432327	14434543	8.5394	1179	NA	(CA)n (AATTAAT)n (TTCTGT)n (AATGCC)n (AAAGT)n (AT)n
R2_R3	2L_1	14127294	14129904	1000	20.5179	1617	4.45	5	14127294	14129904	10.0892	1585	14127316	14129834	10.4287	1282	NA	(CA)n (AC)n
R2_R3	3R_28	9942887	9943899	707	7.84417	484	0.98	1.7	9942887	9943899	4.07776	463	9942919	9943821	3.76641	493	NA	(CA)n (AC)n
R2_R3	3R_28	24006624	24011848	1000	45.4439	4164	5	5	24006624	24011848	26.2463	1246	24006651	24011820	19.1976	2457	NA	(CA)n (ACA)n (GTAATA)n (TGTG)n (TGC)n
R2_R3	3R_28	23934195	23936532	1000	15.8947	1241	3.41	4.15	23934195	23936532	8.18809	938	23934254	23936463	7.70656	885	NA	(CA)n (ACAGAG)n
R2_R3	3R_28	16060883	16063177	1000	17.0226	1440	3.54	4.28	16060901	16063177	8.18809	894	16060883	16063096	8.83447	932	NA	(CA)n (ACCAGG)n (CAG)n (TTTCG)n I-5_DBi
R2_R3	2R_21	5040519	5042348	1000	14.3742	589	2.92	3.66	5040519	5042348	8.68263	447	5040645	5042205	5.69155	864	NA	(CA)n (AGC)n (CCT)n (ATACCC)n
R2_R3	3R_28	20376318	20377982	1000	13.6343	888	2.04	2.8	20376318	20377982	9.16236	877	20376875	20377972	4.47193	632	NA	(CA)n (AGCAGG)n (CCGAAT)n (GACTC)n
R2_R3	3L_1	7178589	7181209	1000	20.2803	1282	4.46	5	7178589	7181209	10.2936	1321	7178624	7181168	9.98673	569	NA	(CA)n (AGTTGG)n (CATCCG)n
R2_R3	3R_28	19515135	19517374	1000	18.4255	367	4.05	4.77	19515135	19517374	9.57695	1296	19515209	19517334	8.84856	1244	NA	(CA)n (ATAC)n Jockey-3_DGri (AACTACC)n (CCACAG)n G-rich (GCAACA)n
R2_R3	X_1	4876574	4877313	647	7.09003	370	0.84	1.56	4876574	4877313	3.80236	340	4876705	4877249	3.28767	286	lncRNA:CR43495	(CA)n (ATCCGT)n
R2_R3	3L_1	5022023	5023284	1000	10.3261	557	1.78	2.54	5022305	5023284	5.21786	527	5022023	5023246	5.10825	798	NA	(CA)n (ATGGG)n
R2_R3	3R_28	5882922	5884234	1000	12.2902	631	2.43	3.18	5882928	5884234	6.57416	344	5882922	5884190	5.71607	609	NA	(CA)n (ATTTCC)n
R2_R3	2L_1	2744808	2747534	1000	25.976	803	5	5	2744808	2747534	14.3536	1336	2744880	2747504	11.6224	1504	NA	(CA)n (CA)n
R2_R3	3L_1	6900332	6901565	781	11.5285	997	1.17	1.88	6900332	6901565	4.63449	633	6900408	6901507	6.89405	501	NA	(CA)n (CA)n
R2_R3	2R_21	16746147	16747212	803	8.50201	802	1.22	1.93	16746147	16747212	4.82994	499	16746225	16747179	3.67207	418	NA	(CA)n (CA)n
R2_R3	2L_1	12874130	12875025	708	8.09009	506	0.99	1.71	12874130	12875025	5.07277	456	12874534	12875019	3.01732	271	kek1	(CA)n (CA)n (ACAGCG)n
R2_R3	3R_28	20374288	20375164	688	7.56846	384	0.94	1.66	20374288	20375164	4.03334	374	20374344	20374967	3.53512	363	NA	(CA)n (CA)n (CCAC)n (GTAGCA)n
R2_R3	3R_28	21576120	21579071	1000	27.7067	901	5	5	21576120	21579071	14.7504	1630	21576205	21579041	12.9563	633	NA	(CA)n (CAA)n (CACATC)n (TG)n
R2_R3	3R_28	24874936	24877747	1000	21.8289	1211	4.84	5	24874936	24877747	11.2412	1107	24875033	24877608	10.5877	1021	NA	(CA)n (CAACAG)n (ACA)n
R2_R3	2R_21	5659728	5661259	1000	14.3097	1292	3.02	3.76	5659728	5661259	7.79718	742	5659764	5661192	6.51252	694	NA	(CA)n (CACA)n (GT)n
R2_R3	2L_1	7037968	7038930	802	8.55985	687	1.22	1.93	7037968	7038930	4.4953	422	7038014	7038882	4.06455	378	NA	(CA)n (CACT)n
R2_R3	3R_28	20330950	20333015	1000	16.8718	1625	3.63	4.36	20330950	20333015	8.58195	367	20331109	20332987	8.28986	685	NA	(CA)n (CAGATA)n (TTCCCA)n Jockey-6_DK
R2_R3	3R_28	7993665	7994947	1000	12.7034	982	2.44	3.19	7993665	7994947	6.34021	535	7993710	7994897	6.36322	498	dpr15	(CA)n (CAGGAA)n
R2_R3	3R_28	25355967	25356926	702	7.69636	282	0.98	1.69	25355967	25356926	4.11329	540	25356064	25356883	3.58307	474	NA	(CA)n (CAT)n
R2_R3	2R_21	10356355	10357225	615	6.76989	688	0.76	1.48	10356355	10357225	3.57433	421	10356486	10357141	3.19556	325	NA	(CA)n (CATACA)n (GT)n
R2_R3	3L_1	12346705	12348148	961	10.3206	983	1.58	2.32	12346705	12348148	6.32541	698	12346866	12348124	3.99519	815	NA	(CA)n (CATTTGC)n
R2_R3	3R_28	18443340	18444312	1000	10.3105	272	1.8	2.56	18443373	18444312	5.25933	476	18443340	18444205	5.05122	518	NA	(CA)n (CGCTGC)n
R2_R3	3R_28	18878308	18880183	1000	16.6284	340	3.49	4.22	18878308	18880183	8.12294	997	18878463	18880149	8.50546	819	NA	(CA)n (CT)n (CACTC)n (CA)n (TGGCAC)n
R2_R3	2R_21	12303603	12308508	1000	42.0718	2681	5	5	12303603	12308508	22.8822	2711	12303723	12308459	19.1896	1087	CG8370	(CA)n (CTG)n
R2_R3	2L_1	5728086	5729286	874	9.74233	965	1.38	2.11	5728086	5729286	4.64337	581	5728114	5729282	5.09896	540	NA	(CA)n (GAAGTG)n (GCA)n
R2_R3	3R_28	23263906	23265116	832	9.14408	952	1.29	2.01	23263906	23265116	4.51307	591	23264040	23265076	4.63101	457	NA	(CA)n (GAC)n (CCGCTG)n
R2_R3	3R_28	25301270	25302724	888	9.39445	253	1.42	2.14	25301270	25302724	5.54657	760	25301313	25302648	3.84788	479	NA	(CA)n (GAGTC)n (GAT)n (ATGAGG)n
R2_R3	3L_1	20031207	20032425	1000	10.4495	245	1.88	2.63	20031207	20032425	5.45478	231	20031277	20032416	4.99467	547	NA	(CA)n (GCACAC)n
R2_R3	3R_28	5801013	5801915	689	7.51577	259	0.94	1.66	5801040	5801915	4.54268	519	5801013	5801856	2.97309	222	NA	(CA)n (GCGAACG)n (ACGAA)n (GT)n
R2_R3	3R_28	6974374	6975267	814	8.54389	365	1.24	1.96	6974374	6975205	4.71444	362	6974416	6975267	3.82945	278	NA	(CA)n (GGAATG)n
R2_R3	2L_1	14121683	14122484	785	8.45427	370	1.18	1.89	14121683	14122484	4.42423	387	14121685	14122413	4.03004	371	NA	(CA)n (GGTC)n (CCAGGA)n A-rich
R2_R3	3L_1	9291416	9292763	1000	14.1642	1075	2.92	3.66	9291416	9292763	8.32431	813	9291465	9292723	5.83986	614	NA	(CA)n (GT)n
R2_R3	3L_1	8287016	8287713	807	8.95512	232	1.23	1.94	8287016	8287713	4.43016	338	8287075	8287688	4.52496	273	NA	(CA)n (GT)n (ATCTGC)n (CA)n
R2_R3	2R_21	9957276	9958466	962	9.8399	220	1.58	2.32	9957276	9958466	5.75683	674	9957312	9958377	4.08307	523	NA	(CA)n (GTCC)n
R2_R3	3L_1	6883736	6884694	568	7.06954	235	0.65	1.37	6883736	6884694	4.51011	529	6883756	6884644	2.55943	213	NA	(CA)n (T)n
R2_R3	2R_21	11540014	11542483	1000	21.8255	819	4.86	5	11540014	11542483	11.4515	1290	11540063	11542431	10.374	1231	NA	(CA)n (T)n (CTG)n (CAG)n
R2_R3	3R_28	3846288	3847588	1000	12.906	308	2.59	3.33	3846288	3847588	6.77256	731	3846459	3847540	6.13344	573	NA	(CA)n (T)n (GTGAGCTG)n
R2_R3	3R_28	14559685	14560932	1000	11.9806	900	2.27	3.03	14559685	14560932	6.06185	326	14559728	14560879	5.91878	597	NA	(CA)n (T)n (TCCCAC)n (TGGCAA)n
R2_R3	2R_21	5255168	5256107	1000	11.3127	752	1.83	2.59	5255168	5256104	5.22379	443	5255186	5256107	6.08889	420	NA	(CA)n (TA)n (GATGCC)n
R2_R3	2L_1	1903825	1907390	1000	30.4317	878	5	5	1903825	1907390	17.4659	1733	1903860	1907314	12.9658	1618	CG31663	(CA)n (TATATT)n
R2_R3	2L_1	2616244	2617147	619	7.42557	458	0.77	1.49	2616244	2617147	3.60394	466	2616322	2617132	3.82163	428	NA	(CA)n (TATATT)n
R2_R3	2R_21	11888071	11892350	1000	39.2863	270	5	5	11888071	11892350	22.5298	1797	11888134	11892283	16.7565	2158	NA	(CA)n (TCCTGGTG)n (AT)n R1_DSe (GGA)n (CACC)n
R2_R3	2R_21	7898009	7903205	1000	43.5152	283	5	5	7898009	7903205	25.2009	2308	7898064	7903160	18.3143	2404	NA	(CA)n (TCCTTC)n (GCT)n
R2_R3	3L_1	1344443	1347342	1000	23.4	879	4.48	5	1344443	1347342	15.8757	1477	1344479	1346488	7.52433	912	NA	(CA)n (TCCTTGT)n (CTC)n
R2_R3	2R_21	20464857	20465589	792	8.41938	229	1.19	1.91	20464857	20465589	4.51307	358	20464876	20465546	3.90631	325	NA	(CA)n (TCGAT)n
R2_R3	2R_21	17028965	17030566	1000	13.2044	1101	2.7	3.44	17028984	17030566	7.5129	819	17028965	17030221	5.69155	603	NA	(CA)n (TG)n
R2_R3	2R_21	19995948	19998467	1000	18.2361	1631	4.05	4.76	19995948	19998452	9.8494	1081	19996039	19998467	8.38667	1132	Pde8	(CA)n (TG)n (GT)n (ACAGAT)n
R2_R3	3R_28	17870663	17872461	1000	17.2863	1203	3.64	4.38	17870663	17872461	8.41315	259	17870689	17872404	8.87316	853	NA	(CA)n (TG)n (T)n A-rich (TG)n
R2_R3	2R_21	4592144	4594226	1000	14.886	1259	3.15	3.88	4592144	4594226	8.54048	640	4592205	4594176	6.34554	494	NA	(CA)n (TG)n (TCTGGAC)n
R2_R3	2R_21	9618223	9619351	746	8.13241	222	1.08	1.8	9618223	9619351	4.27913	392	9618270	9619182	3.85328	433	NA	(CA)n (TGTG)n (CTCCAG)n
R2_R3	3L_1	6538457	6539558	818	8.64056	516	1.25	1.97	6538457	6539558	4.55749	496	6538498	6539517	4.08307	479	sfl	(CA)n (TGTGTC)n (CATC)n (CTC)n
R2_R3	X_1	17449602	17450481	688	7.55966	242	0.94	1.66	17449602	17450481	4.04222	476	17449687	17450427	3.51744	414	NA	(CA)n (TTATAT)n
R2_R3	2L_1	17876322	17877556	1000	11.4715	260	2.08	2.83	17876322	17877551	5.67391	242	17876385	17877556	5.7976	705	NA	(CA)n (TTGTCAA)n
R2_R3	3R_28	6824774	6825856	668	7.25594	604	0.89	1.61	6824774	6825856	3.98596	598	6824792	6825846	3.26998	149	NA	(CA)n (TTGTCG)n (GCATC)n (GTGT)n
R2_R3	3R_28	15566888	15568974	1000	18.1011	1046	3.92	4.65	15566888	15568969	9.12387	1139	15566929	15568974	8.97725	1049	NA	(CA)n (TTTCCGT)n
R2_R3	2R_21	15536603	15538824	1000	17.4326	727	3.52	4.26	15536603	15538824	11.0517	1190	15536808	15538280	6.38089	641	cora	(CA)n A-rich
R2_R3	3R_28	8395099	8396173	997	10.1881	830	1.66	2.4	8395099	8396173	5.01058	226	8395172	8396158	5.17753	437	NA	(CA)n A-rich (CCAAGTT)n
R2_R3	2L_1	18791446	18793366	1000	15.5236	1195	3.35	4.08	18791446	18793366	8.22362	849	18791552	18793301	7.30003	747	NA	(CA)n A-rich (GT)n
R2_R3	3R_28	2782216	2783686	826	9.20828	977	1.27	1.99	2782216	2783686	5.60876	419	2782457	2783642	3.59952	424	NA	(CA)n A-rich (TGC)n
R2_R3	3R_28	20288202	20289969	1000	16.4845	1131	3.44	4.18	20288202	20289966	8.02226	868	20288202	20289969	8.46228	870	NA	(CA)n BEL-1_DPer-I (AGTGCCG)n (TG)n
R2_R3	3R_28	5714751	5715974	1000	13.3025	464	2.71	3.46	5714751	5715974	7.09832	661	5714854	5715908	6.20414	554	NA	(CA)n G-rich
R2_R3	2L_1	18159726	18160943	1000	11.8629	1018	2.25	3.01	18159726	18160943	6.04408	288	18159787	18160875	5.81879	500	NA	(CA)n G-rich (GGTTC)n
R2_R3	2L_1	13725030	13726733	1000	14.7155	1419	3.09	3.82	13725030	13726733	7.63136	415	13725033	13726712	7.08416	743	NA	(CA)n GA-rich (GAGTGT)n (TAT)n
R2_R3	X_1	8348409	8349452	838	8.89404	827	1.3	2.02	8348409	8349452	4.58119	507	8348486	8349397	4.31285	450	NA	(CA)n Galileo_DM Homo6 A-rich (CATCA)n (GGCTCAA)n
R2_R3	3R_28	15010891	15013750	1000	21.4683	1007	4.8	5	15010891	15013750	11.8246	808	15010931	15013676	9.64365	1572	Ppcs	(CA)n Helitron-1N1_DVir
R2_R3	2L_1	18002685	18004371	1000	11.3053	953	2.1	2.86	18002685	18004371	6.56824	897	18002745	18004083	4.73706	545	NA	(CA)n Jockey-3_DGri R1_DYa (CAG)n (GCC)n
R2_R3	2R_21	3831594	3832615	1000	9.89176	749	1.71	2.46	3831594	3832615	5.41628	512	3831650	3832543	4.47548	449	Corin	(CA)n Jockey-6_DK
R2_R3	3L_1	5710769	5711976	664	7.64026	910	0.88	1.6	5710769	5711976	4.81216	708	5710941	5711928	2.8281	721	NA	(CA)n TART_DV Gypsy-8_DPer-I
R2_R3	3R_28	9284725	9286096	1000	13.2323	877	2.66	3.41	9284726	9286096	6.86437	624	9284725	9285937	6.36795	593	Act87E	(CAA)n
R2_R3	3L_1	16087928	16089617	1000	12.2462	310	2.34	3.1	16087928	16089617	6.19511	463	16087978	16089601	6.05107	823	Mbs	(CAA)n
R2_R3	3L_1	16083953	16084828	907	9.24155	643	1.46	2.19	16083953	16084828	4.85955	416	16084059	16084769	4.382	331	Mbs	(CAA)n
R2_R3	3R_28	23463408	23465771	1000	18.5089	1881	3.67	4.4	23463408	23465771	11.9756	925	23463455	23465715	6.53325	1056	pins	(CAA)n
R2_R3	2L_1	17031844	17033949	1000	19.8454	674	4.44	5	17031844	17033949	11.1317	731	17031877	17033866	8.71374	1031	NA	(CAA)n
R2_R3	3R_28	2205275	2206890	1000	16.1264	612	3.37	4.1	2205275	2206890	9.74871	782	2205283	2206821	6.37766	856	NA	(CAA)n
R2_R3	3R_28	22509719	22511406	1000	14.5678	1204	3.03	3.77	22509719	22511406	8.52272	863	22509781	22511330	6.04506	610	NA	(CAA)n
R2_R3	2L_1	19967209	19968508	1000	11.5053	741	2.09	2.85	19967209	19968508	5.70353	744	19967238	19968461	5.80173	631	NA	(CAA)n
R2_R3	3R_28	1528882	1530232	1000	11.1104	947	1.91	2.66	1528882	1530232	5.34817	632	1528993	1530165	5.76225	508	NA	(CAA)n
R2_R3	3R_28	4826002	4826991	1000	9.87716	717	1.71	2.46	4826002	4826991	5.25637	467	4826089	4826881	4.62079	356	NA	(CAA)n
R2_R3	3R_28	3080412	3081310	1000	9.81271	679	1.68	2.42	3080412	3081310	5.14384	505	3080496	3081260	4.66887	423	NA	(CAA)n
R2_R3	2L_1	5551869	5553192	869	9.43157	843	1.37	2.09	5551869	5553192	5.67688	648	5552156	5553098	3.75469	510	NA	(CAA)n
R2_R3	3L_1	5729265	5730178	853	8.94279	713	1.34	2.06	5729265	5730178	4.64338	458	5729343	5730126	4.29941	389	NA	(CAA)n
R2_R3	X_1	16472056	16472809	777	8.48628	510	1.15	1.87	16472056	16472809	4.35019	344	16472099	16472695	4.13609	302	NA	(CAA)n
R2_R3	3R_28	22514304	22515205	598	7.34219	642	0.72	1.44	22514304	22515205	4.70852	462	22514371	22515174	2.63367	594	NA	(CAA)n
R2_R3	2R_21	11334349	11336307	1000	13.3083	542	2.11	2.87	11334349	11336307	8.78331	1215	11334623	11335620	4.52496	468	NA	(CAA)n (ACCATC)n (ATCGAC)n (GGCT)n (T)n
R2_R3	3L_1	5862796	5863750	572	7.02569	688	0.66	1.38	5862796	5863750	4.46273	451	5862872	5863651	2.56296	579	NA	(CAA)n (AGAGCC)n (AAGAGC)n (GGGCAGG)n
R2_R3	X_1	1648513	1650227	1000	11.5128	405	1.71	2.46	1648513	1650227	7.37668	1025	1648638	1650135	4.13609	725	NA	(CAA)n (AGCGCG)n (CCACGC)n (GCTGCA)n (GCA)n (GCG)n
R2_R3	X_1	12774390	12775455	821	9.63528	850	1.26	1.98	12774390	12775455	6.06481	506	12774414	12775388	3.57047	473	NA	(CAA)n (CA)n
R2_R3	2L_1	6510161	6513940	1000	27.8262	1613	5	5	6510161	6513940	16.9181	1954	6510439	6513903	10.9081	1571	Daxx	(CAA)n (CAA)n Jockey-3_DGri (CCACTTC)n
R2_R3	2L_1	11455612	11456673	666	7.2478	678	0.88	1.6	11455798	11456673	3.95042	472	11455612	11456618	3.29738	641	NA	(CAA)n (CAACAGCAG)n (ATGGCA)n
R2_R3	2L_1	8533562	8534869	1000	13.4253	884	2.63	3.37	8533562	8534869	8.19105	688	8533641	8534841	5.23422	501	NA	(CAA)n (CAG)n
R2_R3	3R_28	26657205	26659035	1000	9.96772	1059	1.7	2.44	26657205	26659035	5.6443	465	26657266	26658838	4.32342	550	NA	(CAA)n (CAG)n
R2_R3	3L_1	860042	861995	1000	12.5343	1690	2.48	3.22	860042	861995	6.5564	951	860103	861937	5.97794	875	NA	(CAA)n (CAG)n (CAACAG)n
R2_R3	3R_28	20659937	20665067	1000	49.5028	493	5	5	20659937	20665067	27.0547	2453	20659965	20664994	22.448	2760	CG5805	(CAA)n (CAGAA)n
R2_R3	3R_28	15879858	15883401	1000	24.2239	1722	4.41	5	15879858	15883401	16.85	1605	15880038	15883341	7.37389	2023	CG17190	(CAA)n (CAGCAA)n (CAG)n (GCA)n Jockey-3_DGri Jockey-3_DGri (GGTCCC)n Gypsy8-I_Dpse (CGT)n
R2_R3	3R_28	19458583	19460615	1000	13.6535	1544	2.65	3.39	19458583	19460615	6.61857	554	19458587	19460515	7.03489	971	NA	(CAA)n (CATTCG)n (GAAGTG)n
R2_R3	2L_1	4866472	4868547	1000	18.507	1600	3.71	4.44	4866472	4868547	11.9075	1203	4866629	4868461	6.59946	655	NA	(CAA)n (CCACCCA)n (AGC)n
R2_R3	X_1	12519187	12520903	1000	10.6787	946	1.9	2.66	12519187	12520903	6.17142	823	12519233	12520858	4.50728	894	NA	(CAA)n (GAT)n (CAATGG)n
R2_R3	3L_1	8437918	8440609	1000	37.1017	1040	5	5	8437918	8440609	27.7507	1728	8437994	8440452	9.35107	512	Cbl	(CAA)n (GCAGCG)n (GAGGCA)n (TTATATA)n
R2_R3	3L_1	20864803	20866729	1000	15.6864	314	2.83	3.57	20864803	20866729	10.3765	837	20864881	20866655	5.30987	359	NA	(CAA)n (GGAGCG)n (TG)n
R2_R3	3L_1	8272028	8273984	1000	20.4674	984	4.59	5	8272028	8273984	11.1524	637	8272061	8273927	9.31504	977	NA	(CAA)n (GT)n (CTCCGGA)n
R2_R3	2R_21	11084344	11085807	894	9.51831	644	1.43	2.15	11084344	11085807	5.66503	685	11084417	11085725	3.85328	340	NA	(CAA)n (GTCCAGT)n (CCT)n (TGGTAGC)n
R2_R3	2L_1	11451234	11452249	699	8.91005	584	0.96	1.68	11451234	11452249	5.86936	441	11451234	11452169	3.04069	565	NA	(CAA)n (GTTGCA)n
R2_R3	3R_28	14954383	14955183	726	7.97398	209	1.04	1.75	14954383	14955183	4.20213	379	14954436	14955105	3.77185	324	NA	(CAA)n (GTTGCA)n (CTG)n (GTTGCA)n A-rich (GCAACA)n A-rich
R2_R3	3L_1	22070571	22071711	782	8.43702	915	1.17	1.89	22070571	22071711	4.41534	301	22070617	22071613	4.02168	482	NA	(CAA)n GA-rich
R2_R3	2R_21	4597772	4599247	1000	13.1151	614	2.59	3.33	4597772	4599247	6.62747	666	4597781	4599235	6.48767	665	NA	(CAA)n GA-rich (AGC)n (TCCGA)n
R2_R3	2L_1	11305939	11307368	1000	11.7631	638	2.09	2.85	11305939	11307359	5.66503	589	11305976	11307368	6.09809	712	NA	(CAA)n Jockey-3_DGri (AGC)n
R2_R3	3L_1	15622603	15623681	1000	10.2101	530	1.82	2.57	15622603	15623681	5.51696	531	15622662	15623596	4.69315	448	RhoGAP71E	(CAA)n ROO_I-int (CAG)n (GCA)n (CAA)n
R2_R3	3L_1	9429684	9430854	919	9.77562	531	1.49	2.21	9429684	9430854	4.77959	521	9429722	9430752	4.99603	494	NA	(CAAA)n
R2_R3	2L_1	9096465	9097262	862	8.95059	585	1.36	2.08	9096465	9097262	4.70556	403	9096585	9097261	4.24503	324	NA	(CAAA)n
R2_R3	3R_28	9473777	9474704	774	9.1004	496	1.15	1.86	9473777	9474704	5.74203	472	9473787	9474635	3.35837	292	CG9269	(CAAA)n (GGAGGCTAT)n
R2_R3	2L_1	12983614	12984687	1000	11.6439	487	2.19	2.96	12983614	12984687	5.97005	495	12983637	12984683	5.67387	502	NA	(CAAA)n (TGC)n
R2_R3	2R_21	7838335	7839838	840	9.90736	1322	1.31	2.03	7838335	7839838	6.26618	345	7838928	7839783	3.64118	440	NA	(CAAATC)n (GGATGT)n (GAAACGAAAA)n (TGCTCC)n
R2_R3	X_1	17264843	17266228	1000	15.4807	613	3.29	4.02	17264843	17266228	9.02911	783	17264861	17266156	6.45159	646	NA	(CAACAA)n (AATAAC)n (CAACAA)n GA-rich
R2_R3	2R_21	6448576	6449543	659	7.19758	325	0.87	1.59	6448583	6449523	3.88823	295	6448576	6449543	3.30935	563	NA	(CAACAAC)n (GCA)n
R2_R3	3R_28	10420286	10420996	679	7.52679	342	0.92	1.64	10420286	10420996	3.98595	331	10420357	10420926	3.54084	282	CG14851	(CAACAAT)n
R2_R3	2R_21	2078629	2082638	1000	24.4462	785	5	5	2078655	2082610	12.0556	1477	2078629	2082638	12.3906	1955	NA	(CAACACC)n
R2_R3	3R_28	27076946	27078053	1000	12.9993	694	2.64	3.39	27076952	27078053	7.14866	572	27076946	27077984	5.85063	511	bnk mesh	(CAACAG)n
R2_R3	3L_1	2649389	2651564	1000	13.8488	1942	2.87	3.61	2649389	2651564	7.35892	1262	2649484	2651504	6.48983	1193	Snup CG42304	(CAACAG)n
R2_R3	3R_28	6820256	6821278	1000	10.273	767	1.73	2.48	6820256	6821278	5.11127	493	6820294	6821262	5.16169	439	NA	(CAACAG)n
R2_R3	3R_28	8755974	8757111	589	7.20768	217	0.7	1.42	8755974	8757111	3.43219	218	8755999	8757065	3.77549	562	NA	(CAACAG)n
R2_R3	X_1	9589702	9591321	817	9.4725	925	1.25	1.97	9589702	9591321	5.9197	1023	9590368	9591266	3.5528	478	Hex-A	(CAACAG)n (ACCACA)n (GGAGCA)n
R2_R3	3R_28	5474227	5477324	1000	29.0881	1542	5	5	5474228	5477324	15.6418	757	5474227	5477281	13.4463	1596	NA	(CAACAG)n (AGC)n (CAACAG)n (AGCTGG)n
R2_R3	2R_21	14396913	14401701	1000	38.4406	3800	5	5	14396913	14401701	21.3483	2753	14397618	14401665	17.0923	2259	CG5098	(CAACAG)n (CAATCA)n Jockey-9_DPer
R2_R3	X_1	12450828	12452645	932	11.5942	619	1.52	2.25	12450828	12452645	4.91285	1083	12450829	12452627	6.68138	774	NA	(CAACAG)n (CAG)n (CAG)n (AGC)n (TGC)n (GAC)n
R2_R3	3L_1	4623913	4625562	1000	12.3038	1034	1.92	2.68	4623913	4625562	7.96598	822	4623993	4625470	4.33782	707	HDAC1	(CAACAG)n (CCGGTT)n
R2_R3	3R_28	17360980	17361765	648	7.82405	452	0.84	1.56	17360980	17361748	5.0313	311	17360998	17361765	2.79275	442	NA	(CAACAG)n (GCCGTAA)n
R2_R3	3L_1	6352813	6357202	1000	35.4682	1967	5	5	6352813	6357202	19.6662	1070	6352860	6357149	15.802	2178	NA	(CAACAG)n G-rich (CAGCCGCAA)n (GGCATTG)n (GGA)n (CAGACT)n
R2_R3	2L_1	5244426	5246363	1000	20.2513	1669	4.45	5	5244430	5246363	12.0852	908	5244426	5246330	8.16613	886	TpnC25D	(CAACC)n (ATCCAA)n (TGAC)n (TATCTG)n (TCCACC)n
R2_R3	3R_28	13330149	13331918	1000	15.1481	991	3.18	3.92	13330149	13331918	7.71427	463	13330224	13331857	7.43385	909	NA	(CAACC)n (GTCC)n
R2_R3	3R_28	20185548	20188173	1000	13.8	1535	2.79	3.54	20185548	20188173	8.22954	945	20185568	20188086	5.57041	822	crb	(CAACCA)n
R2_R3	2L_1	10728279	10730084	1000	15.5229	900	3.04	3.77	10728279	10730084	7.23158	916	10728362	10729991	8.29137	788	CG17104	(CAACCA)n (ACC)n (A)n
R2_R3	X_1	18843902	18844794	633	7.66692	192	0.81	1.53	18843902	18844794	3.70758	177	18843933	18844749	3.95934	455	NA	(CAACCC)n (CCAGATC)n
R2_R3	3L_1	22824760	22825932	1000	11.5236	806	2.01	2.77	22824760	22825932	7.02132	615	22824824	22825888	4.50224	517	lncRNA:CR45659	(CAACGA)n (CACA)n
R2_R3	2L_1	8194121	8196268	1000	21.681	1869	4.85	5	8194121	8196268	11.8601	1027	8194168	8196172	9.82091	940	NA	(CAACGA)n (GCGACA)n
R2_R3	3R_28	533505	536849	1000	26.3506	545	5	5	533505	536781	15.7099	719	533550	536849	10.6407	1621	NA	(CAACGG)n
R2_R3	3L_1	15393882	15395081	972	9.58062	606	1.61	2.34	15393882	15395081	5.18233	617	15393968	15395048	4.39829	530	NA	(CAACTA)n (GCA)n (TTTGAT)n
R2_R3	2L_1	4824363	4826079	1000	16.9386	864	3.24	3.98	4824363	4826079	7.53067	915	4824391	4826024	9.40798	776	NA	(CAACTAC)n (A)n (TA)n
R2_R3	3R_28	18648290	18650399	1000	16.7928	1039	2.75	3.49	18648290	18650399	6.80219	486	18648334	18650338	9.99057	924	Usp12-46	(CAACTC)n
R2_R3	2R_21	3506313	3509676	1000	24.3789	2124	5	5	3506313	3509676	12.1474	1737	3506321	3509669	12.2315	1738	NA	(CAACTC)n (CTGCAG)n (CAGACAG)n (GTTGT)n (TCCTTCG)n (TGTTGC)n
R2_R3	2L_1	15333964	15335073	1000	10.3404	349	1.79	2.54	15333964	15335073	5.2149	272	15333993	15335034	5.12551	633	NA	(CAACTG)n
R2_R3	2R_21	16345313	16346369	842	8.84656	331	1.31	2.03	16345313	16346369	5.08165	238	16345384	16346360	3.76491	287	NA	(CAACTG)n
R2_R3	3R_28	27213339	27214099	631	8.20298	384	0.8	1.52	27213339	27214099	3.78458	392	27213417	27214096	4.4184	342	NA	(CAACTG)n
R2_R3	3L_1	752824	753687	646	7.57145	671	0.83	1.56	752824	753687	3.75497	404	752859	753655	3.81648	382	NA	(CAACTG)n
R2_R3	2R_21	2016703	2017512	642	7.55769	171	0.83	1.55	2016703	2017512	3.7372	419	2016717	2017497	3.82049	418	NA	(CAACTG)n (ATGT)n
R2_R3	3R_28	18815672	18817295	1000	11.6137	518	2.11	2.88	18815672	18817295	6.96506	686	18815681	18817198	4.64869	799	NA	(CAACTG)n (GCAGGAT)n G-rich (T)n (CAGGTGG)n
R2_R3	3R_28	22519860	22521871	1000	15.7359	1445	2.98	3.72	22519860	22521871	7.11016	433	22519941	22521860	8.62571	1058	TwdlD lncRNA:CR46233	(CAACTGG)n
R2_R3	2L_1	7995174	7996778	1000	10.4883	967	1.77	2.51	7995270	7996778	6.19807	419	7995174	7996724	4.29019	647	NA	(CAACTTG)n
R2_R3	X_1	6817577	6821293	1000	22.5901	3070	4.8	5	6817577	6821293	10.5986	810	6817694	6821288	11.9915	1468	iav	(CAAGAG)n (GCT)n
R2_R3	2L_1	6195097	6197050	1000	13.5414	1165	2.76	3.5	6195097	6197050	7.06574	881	6195204	6196941	6.47565	758	NA	(CAAGATGC)n (CTCCAA)n
R2_R3	3R_28	22380356	22381714	1000	10.7595	952	1.95	2.71	22380356	22381714	5.54361	643	22380364	22381627	5.21591	616	NA	(CAAGC)n (CAA)n Jockey-3_DGri
R2_R3	2L_1	486373	489013	1000	18.0663	1786	3.58	4.32	486373	489013	11.6617	1013	486659	488965	6.40458	1053	NA	(CAAGC)n Jockey-3_DGri
R2_R3	2R_21	21376739	21377515	712	7.67296	384	1	1.72	21376739	21377515	4.50123	443	21376753	21377451	3.17173	340	NA	(CAAGCC)n
R2_R3	X_1	18070401	18072101	1000	12.601	434	1.86	2.61	18070401	18072101	5.33632	940	18070505	18072052	7.26467	825	Dhc16F	(CAAGGA)n
R2_R3	2R_21	5156311	5165215	1000	78.5183	8646	5	5	5156311	5165215	46.2442	2138	5156339	5165171	32.2741	4087	RyR	(CAAGGA)n (AAG)n (CAAGGA)n (AACATC)n (ATTGCAG)n (ACC)n (AGG)n (CGG)n
R2_R3	2R_21	13353542	13354878	971	9.59203	513	1.6	2.34	13353542	13354878	5.09941	795	13353558	13354807	4.49262	791	CG9646	(CAAGGA)n (AGGACA)n
R2_R3	2L_1	1998612	1999839	833	9.00797	604	1.29	2.01	1998612	1999839	4.52788	607	1998631	1999770	4.48009	557	NA	(CAAGGAG)n
R2_R3	3L_1	5238116	5238890	895	9.13889	379	1.43	2.16	5238116	5238890	4.85066	377	5238183	5238840	4.28823	311	NA	(CAAGT)n (CCAT)n
R2_R3	2L_1	3569245	3570591	732	9.10837	609	1.05	1.76	3569245	3570591	5.91082	514	3569325	3570501	3.19755	528	drm	(CAAGTC)n (CCATTC)n (TCCCAG)n
R2_R3	3L_1	10130071	10131337	1000	11.058	643	1.93	2.69	10130071	10131337	6.60377	634	10130136	10131333	4.45425	606	NA	(CAAGTG)n
R2_R3	2R_21	11953276	11954255	920	9.73195	283	1.49	2.22	11953276	11954255	4.78256	516	11953308	11954184	4.94939	506	NA	(CAAGTG)n (TG)n
R2_R3	3R_28	22359568	22362711	1000	24.8785	1825	5	5	22359568	22362711	12.8611	1343	22359583	22362686	12.0174	604	NA	(CAAGTG)n Jockey-3_DGri Gypsy-23_DEl-I (TGCCTC)n A-rich (GCA)n (TGGCTGGA)n
R2_R3	3R_28	10294116	10295797	1000	12.8887	805	2.46	3.21	10294116	10295797	6.33429	860	10294117	10295712	6.55436	815	NA	(CAAT)n (TTTTGG)n
R2_R3	2R_21	16601815	16606779	1000	39.4999	552	5	5	16601815	16606779	22.3344	1883	16601863	16606698	17.1655	2799	CG16868	(CAATA)n
R2_R3	3R_28	26999312	27000353	633	7.76419	172	0.8	1.53	26999312	27000264	3.71648	173	26999353	27000353	4.04771	407	NA	(CAATACA)n
R2_R3	3L_1	1437865	1439024	1000	12.3654	918	1.73	2.48	1437865	1439024	8.19401	580	1437915	1438928	4.17144	519	NA	(CAATC)n (A)n
R2_R3	3L_1	2280654	2281367	661	8.1851	360	0.87	1.59	2280654	2281367	5.3304	381	2280683	2281300	2.8547	205	MsR2	(CAATCC)n
R2_R3	3L_1	7549314	7550512	963	10.9338	739	1.59	2.32	7549314	7550512	6.94729	551	7549435	7550454	3.98653	526	lqf CG16998	(CAATCC)n (GGATGT)n
R2_R3	2R_21	20670492	20673319	1000	19.6979	1477	4.39	5	20670492	20673319	11.2738	481	20670536	20673284	8.42414	1291	NA	(CAATCC)n (GGGATTG)n (TCAGAA)n (CCGAT)n
R2_R3	2R_21	4564286	4565432	803	10.0657	849	1.22	1.93	4564286	4565432	6.53567	660	4564400	4565366	3.53004	500	NA	(CAATCC)n (GTT)n (TCGTTG)n
R2_R3	2L_1	1349252	1349984	683	7.61241	520	0.93	1.65	1349252	1349984	3.98891	373	1349294	1349933	3.6235	310	NA	(CAATGC)n (CA)n
R2_R3	3L_1	12741583	12742276	660	7.29481	190	0.87	1.59	12741583	12742276	3.86454	346	12741661	12742189	3.43027	251	NA	(CAATGC)n (GAACTCA)n
R2_R3	3R_28	3207303	3208535	1000	11.1895	925	2.09	2.84	3207303	3208535	5.81606	594	3207375	3208468	5.37339	529	NA	(CAATGG)n (CAACAAC)n (TG)n
R2_R3	2R_21	8087273	8089327	1000	20.6177	980	4.59	5	8087273	8089327	11.8424	1025	8087308	8089235	8.77532	954	NA	(CAATGG)n Jockey-3_DGri Gypsy8-I_Dpse Jockey-3_DGri Jockey-3_DGri
R2_R3	2L_1	7979679	7981709	1000	18.7601	1724	3.88	4.6	7979679	7981709	11.8513	886	7979692	7981640	6.90881	933	NA	(CAATGGG)n (AATGCA)n (ACAG)n (TGTTGC)n (GCT)n
R2_R3	3R_28	14709913	14710976	818	8.57902	658	1.25	1.97	14709913	14710976	4.7796	481	14709937	14710932	3.79942	640	NA	(CAATGT)n (T)n (ATTTC)n
R2_R3	2R_21	2265212	2268893	1000	25.388	3333	5	5	2265212	2268893	13.0713	1623	2265263	2268805	12.3166	1561	Src42A	(CAATTC)n (GCA)n (GCA)n
R2_R3	2R_21	3327543	3328888	711	7.75836	1088	1	1.71	3327543	3328888	4.16659	370	3327638	3328805	3.59177	576	lbm	(CAATTG)n
R2_R3	3L_1	12478693	12481868	1000	22.2869	1573	4.98	5	12478693	12481868	12.1326	686	12478800	12481803	10.1543	1332	NA	(CAATTG)n (TTGCTT)n (GTT)n (TGC)n (CCGCTA)n (GCT)n
R2_R3	2R_21	4868120	4869208	939	9.61724	549	1.53	2.26	4868120	4869208	4.86251	521	4868160	4869135	4.75473	443	CG14752	(CAATTGC)n
R2_R3	X_1	2623827	2626078	1000	17.45	1481	3.85	4.57	2623827	2626078	9.30155	904	2623868	2625721	8.14846	973	brv3	(CAC)n
R2_R3	3R_28	17373968	17374955	852	9.82499	687	1.34	2.05	17373968	17374955	4.59303	429	17374006	17374933	5.23196	416	C15	(CAC)n
R2_R3	3R_28	2340094	2341803	1000	13.3715	1424	2.05	2.81	2340094	2341803	5.64727	949	2340128	2341779	7.72424	967	CG15186	(CAC)n
R2_R3	3L_1	20199766	20200967	626	11.0381	324	0.79	1.51	20199766	20200967	7.87419	542	20199794	20200882	3.16393	344	CG6996 asRNA:CR32224	(CAC)n
R2_R3	X_1	20393480	20395086	921	11.6886	874	1.49	2.22	20393524	20395086	7.76462	594	20393480	20394984	3.92398	895	HERC2	(CAC)n
R2_R3	3R_28	23560991	23562222	776	9.01069	201	1.15	1.87	23560991	23562222	4.3265	360	23561007	23562112	4.68419	377	Sce	(CAC)n
R2_R3	2R_21	8467931	8469442	1000	14.7231	842	2.19	2.95	8467944	8469442	10.1041	683	8467931	8469410	4.61903	818	wash	(CAC)n
R2_R3	2L_1	20395563	20399787	1000	28.7448	3981	5	5	20395571	20399787	14.6379	1131	20395563	20399757	14.1069	1978	NA	(CAC)n
R2_R3	2R_21	6573804	6577915	1000	25.5269	2961	5	5	6573804	6577915	16.4946	1903	6573948	6577395	9.03223	1459	NA	(CAC)n
R2_R3	2R_21	10076008	10078903	1000	20.0075	1911	4.33	5	10076008	10078903	12.2125	1500	10076028	10078831	7.79494	1326	NA	(CAC)n
R2_R3	3L_1	22729226	22730731	1000	18.2346	260	3.62	4.36	22729226	22730731	11.7476	754	22729277	22730651	6.48695	750	NA	(CAC)n
R2_R3	2L_1	369668	371548	1000	15.7539	1654	3.14	3.88	369668	371548	7.42999	386	369728	371458	8.32396	816	NA	(CAC)n
R2_R3	2R_21	11273353	11274521	1000	10.8706	819	1.95	2.71	11273353	11274521	6.31948	458	11273426	11274490	4.55116	443	NA	(CAC)n
R2_R3	3R_28	15763402	15765319	1000	19.6908	1248	3.75	4.48	15763402	15765319	13.1217	657	15763485	15765283	6.56914	786	CG4733	(CAC)n (AACAGC)n (CAG)n (AACAGC)n Jockey-3_DGri
R2_R3	3R_28	19450653	19451680	774	8.2405	791	1.15	1.87	19450653	19451680	4.67002	497	19450746	19451614	3.57048	424	beat-IV	(CAC)n (AGACGG)n
R2_R3	2R_21	11768301	11771398	1000	25.1689	365	4.35	5	11768301	11771398	17.9042	1520	11768357	11771323	7.26468	1415	NA	(CAC)n (ATGGCA)n (TCG)n
R2_R3	X_1	4641948	4643855	1000	14.5136	919	2.92	3.66	4641948	4643855	8.85735	928	4641987	4643725	5.6562	916	CG3081	(CAC)n (ATGTCC)n (TGGAGA)n
R2_R3	3L_1	16735781	16742016	1000	54.2611	3102	5	5	16735781	16742016	33.623	2699	16735820	16741979	20.6381	3008	Dab	(CAC)n (CAGGCC)n (GATGAG)n (ACGATG)n
R2_R3	3R_28	25758700	25761189	1000	16.9235	1350	3.72	4.45	25758700	25761189	9.46441	1216	25758837	25761122	7.4591	1133	NA	(CAC)n (GAATCC)n (TGTTGCA)n (GCA)n
R2_R3	X_1	10044408	10047573	1000	15.6795	2039	2.78	3.52	10044408	10047573	10.4298	1479	10044696	10047493	5.24966	802	NA	(CAC)n (GAG)n (CAA)n (AATAGC)n (ACA)n GA-rich (ACC)n (GAAACT)n
R2_R3	X_1	10607905	10609953	1000	16.4179	1558	3.51	4.25	10607914	10609953	9.6658	747	10607905	10609730	6.75208	937	NA	(CAC)n (GCC)n (CCA)n (CCG)n (TCC)n (CCG)n
R2_R3	X_1	10339648	10340277	662	7.77066	412	0.87	1.6	10339648	10340262	3.829	264	10339689	10340277	3.94166	278	NA	(CAC)n (T)n
R2_R3	3R_28	13608539	13609751	1000	11.3256	931	1.82	2.57	13608539	13609751	7.06575	661	13608588	13609689	4.25982	503	NA	(CAC)n (TCCGGA)n
R2_R3	3L_1	1112516	1114121	1000	11.6519	1383	1.72	2.47	1112516	1114121	7.51586	803	1112564	1114062	4.13609	180	NA	(CAC)n (TGGT)n (GGTTG)n (CGAAC)n
R2_R3	X_1	6965307	6967446	873	12.3907	643	1.38	2.1	6965317	6967446	8.51976	1208	6965307	6966606	3.87096	185	NA	(CAC)n G-rich
R2_R3	2L_1	16540904	16542537	1000	19.4296	541	4.27	4.97	16540904	16542537	11.5462	877	16540974	16542507	7.88333	859	NA	(CAC)n Gypsy8-I_Dpse Jockey-3_DGri
R2_R3	3R_28	21954134	21954999	873	11.0408	443	1.38	2.1	21954134	21954999	7.25822	415	21954181	21954937	3.78258	397	NA	(CAC)n Jockey-3_DGri
R2_R3	3R_28	27456029	27459235	1000	20.4972	1213	4.34	5	27456029	27459235	9.73686	1439	27456086	27459192	10.7603	1811	gammaCOP	(CACA)n
R2_R3	3R_28	20624401	20629041	1000	40.7459	3670	5	5	20624401	20629041	23.9187	2342	20624486	20629005	16.8272	1864	NA	(CACA)n
R2_R3	2R_21	20968229	20969279	1000	14.116	817	2.26	3.02	20968229	20969279	9.44962	539	20968250	20969254	4.66636	622	NA	(CACA)n
R2_R3	2R_21	17074391	17075189	996	9.77466	385	1.66	2.4	17074391	17075189	5.1083	394	17074464	17075168	4.66636	336	NA	(CACA)n
R2_R3	2R_21	7211388	7212522	671	8.11279	278	0.9	1.62	7211388	7212522	3.906	216	7211405	7212502	4.20679	612	NA	(CACA)n
R2_R3	2R_21	18280255	18280954	714	7.80777	339	1	1.72	18280255	18280954	4.16659	371	18280298	18280902	3.64118	289	NA	(CACA)n
R2_R3	2R_21	11932542	11933747	663	7.68468	402	0.88	1.6	11932542	11933747	4.85658	717	11932563	11933671	2.8281	374	NA	(CACA)n
R2_R3	2L_1	11907117	11907909	679	7.62805	207	0.92	1.64	11907117	11907909	4.72925	400	11907147	11907852	2.8988	187	NA	(CACA)n (ACAT)n
R2_R3	3L_1	4925970	4928728	1000	23.4226	2189	5	5	4925970	4928728	12.3576	1091	4926264	4928686	11.0649	1015	lncRNA:CR43627	(CACA)n (AGTGG)n (GTG)n A-rich (GCTCCA)n (GGT)n
R2_R3	3R_28	13763361	13764412	719	8.55883	712	1.02	1.73	13763361	13764412	5.46366	506	13763665	13764386	3.09517	389	NA	(CACA)n (CA)n A-rich G-rich (TTTCGC)n
R2_R3	2R_21	15391409	15393194	1000	12.1961	1013	2.3	3.06	15391409	15393194	7.35299	959	15391535	15393163	4.84311	532	5-HT1A	(CACA)n (GCCGTT)n (CAC)n (GGCAGC)n
R2_R3	2L_1	3253793	3255197	646	7.60961	759	0.84	1.56	3253793	3254900	3.75793	417	3253806	3255197	3.85168	465	NA	(CACA)n (TATCCTT)n
R2_R3	2L_1	972243	973215	838	8.89695	479	1.3	2.02	972243	973215	4.57822	483	972309	973165	4.31873	417	NA	(CACA)n (TATCTG)n
R2_R3	3R_28	7323573	7326041	1000	13.2548	1805	2.71	3.45	7323573	7326041	7.56325	1031	7324432	7325973	5.69155	615	NA	(CACA)n (TCGCCA)n (CCACCCC)n (AGTCGC)n GA-rich
R2_R3	2R_21	20656183	20658240	855	14.4629	1067	1.34	2.06	20656183	20658240	10.4505	996	20656916	20658024	4.01237	576	NA	(CACA)n (TGC)n (TGC)n
R2_R3	2L_1	4750289	4751884	1000	20.8133	243	4.64	5	4750289	4751884	11.872	825	4750326	4751818	8.94131	692	NA	(CACA)n (TTGT)n (AC)n
R2_R3	2L_1	19478474	19479711	850	11.7767	185	1.33	2.05	19478474	19479711	7.98672	678	19478507	19479683	3.78995	386	CG10237	(CACAA)n
R2_R3	3R_28	20060275	20061615	1000	14.9696	276	2.66	3.4	20060275	20061615	9.87902	710	20060307	20061259	5.09058	499	CG13606	(CACAA)n
R2_R3	2R_21	20054686	20056761	1000	12.5815	1153	2.49	3.23	20054686	20056761	6.55046	1025	20054707	20056741	6.03104	1071	Sesn	(CACAA)n (GCA)n
R2_R3	2L_1	4427447	4429180	1000	14.5765	885	3.03	3.77	4427447	4429180	7.43887	1065	4427486	4429063	7.13761	672	NA	(CACAAT)n (GGTGGA)n (GATCAC)n
R2_R3	3R_28	18780889	18782393	1000	12.0861	222	2.26	3.03	18780889	18782393	6.02335	308	18780927	18782375	6.06274	703	NA	(CACACA)n
R2_R3	2L_1	1577400	1578831	1000	11.6986	237	2.22	2.98	1577400	1578753	6.85549	709	1577440	1578831	4.84312	491	NA	(CACACA)n
R2_R3	3R_28	23677684	23678611	789	8.84286	714	1.19	1.9	23677684	23678611	4.37093	459	23677740	23678557	4.47193	395	NA	(CACACA)n (AGCAGG)n
R2_R3	3R_28	25723985	25724721	701	7.59451	403	0.97	1.69	25723985	25724720	4.19029	361	25724073	25724721	3.40422	323	Cad99C	(CACACAACA)n (CTC)n
R2_R3	3R_28	23731527	23733227	1000	12.1492	1437	2.4	3.15	23731540	23733227	6.82884	922	23731527	23733170	5.32036	326	NA	(CACACC)n
R2_R3	3R_28	27049711	27051237	1000	12.0398	822	2.31	3.07	27049711	27051237	6.18918	782	27049788	27051184	5.85064	762	stops	(CACACG)n (CATACG)n
R2_R3	2R_21	20525611	20527776	1000	16.001	1937	2.92	3.66	20525611	20527776	7.02724	497	20525636	20527771	8.97377	993	CG11406 CG3356	(CACACT)n
R2_R3	3R_28	22928793	22931191	1000	17.5022	477	3.83	4.57	22928793	22931191	9.14164	520	22928796	22931173	8.36056	1050	TwdlT	(CACACT)n (GCAGCG)n (AG)n (CTGGCG)n (GGCGGA)n
R2_R3	3L_1	17987349	17989131	1000	12.7102	956	2.42	3.17	17987349	17989131	7.75869	870	17987497	17989068	4.95153	710	NA	(CACACT)n (TGC)n TART_DV Jockey-3_DGri (TGCTGA)n Jockey-3_DGri Gypsy8-I_Dpse
R2_R3	3L_1	5025937	5027273	948	9.48384	792	1.55	2.28	5025937	5027273	4.99577	471	5026028	5027166	4.48807	418	NA	(CACAGA)n (ACACCC)n
R2_R3	3R_28	17808827	17809585	1000	9.974	401	1.74	2.49	17808827	17809585	5.29783	413	17808861	17809552	4.67617	371	NA	(CACAGA)n (CA)n (CAA)n (CA)n
R2_R3	2R_21	2968948	2969831	838	8.89403	698	1.3	2.02	2968948	2969831	4.58118	502	2968971	2969785	4.31285	461	CG9422	(CACAGC)n
R2_R3	2L_1	13101849	13102558	602	6.75014	482	0.73	1.45	13101852	13102558	3.46476	328	13101849	13102450	3.28538	298	NA	(CACAGT)n
R2_R3	X_1	9623528	9625139	800	10.4201	613	1.21	1.93	9623528	9625139	6.86733	797	9623539	9625076	3.5528	402	NA	(CACATA)n
R2_R3	2L_1	9866262	9867983	1000	18.1357	1122	3.92	4.64	9866262	9867983	9.06169	851	9866304	9867979	9.07402	822	NA	(CACATA)n Homo6
R2_R3	3L_1	15732811	15733969	951	9.88297	194	1.56	2.29	15732811	15733969	4.87436	226	15732883	15733941	5.00861	609	NA	(CACATC)n
R2_R3	2L_1	15629371	15633616	1000	40.9764	2005	5	5	15629371	15633616	24.2178	2098	15629392	15633570	16.7586	1897	NA	(CACATC)n (TATTT)n
R2_R3	X_1	1671794	1672872	587	6.89633	662	0.69	1.41	1671881	1672824	3.37888	523	1671794	1672872	3.51745	378	hfw	(CACATG)n
R2_R3	3R_28	4397215	4398606	1000	11.6113	1102	2.21	2.97	4397215	4398606	6.04704	616	4397275	4398456	5.56427	557	lncRNA:CR45575	(CACC)n
R2_R3	2R_21	12650964	12652511	1000	13.3797	1157	2.75	3.48	12650971	12652510	7.22862	357	12650964	12652511	6.15111	598	NA	(CACC)n
R2_R3	3R_28	14441	15435	866	9.11895	236	1.37	2.09	14446	15435	4.64633	519	14441	15348	4.47262	488	NA	(CACC)n
R2_R3	2R_21	14371939	14372988	660	8.00501	409	0.87	1.59	14371939	14372988	3.84085	416	14371975	14372922	4.16416	390	NA	(CACC)n
R2_R3	2R_21	17904189	17906323	1000	19.6097	1813	4.32	5	17904189	17906323	11.6203	1057	17904508	17906309	7.98938	861	NA	(CACC)n (AGAG)n (CCAATC)n (GGAG)n (CGGCTC)n
R2_R3	3L_1	21760094	21762198	1000	15.5383	1514	3.35	4.08	21760094	21762198	8.2029	875	21760142	21762133	7.33538	830	lncRNA:CR45958	(CACCA)n
R2_R3	2L_1	19925046	19926879	1000	13.4868	831	2.1	2.85	19925046	19926879	8.96988	462	19925109	19926838	4.51695	753	NA	(CACCAA)n
R2_R3	3R_28	16112578	16113277	939	9.38321	307	1.53	2.26	16112578	16113277	5.17641	330	16112603	16113220	4.2068	303	NA	(CACCAA)n
R2_R3	X_1	11039633	11040157	561	7.1523	382	0.64	1.35	11039634	11040157	3.31669	264	11039633	11040156	3.83561	265	NA	(CACCAA)n (TATG)n
R2_R3	3L_1	7648178	7650273	1000	18.5752	719	4.02	4.74	7648178	7650273	9.29267	577	7648197	7650238	9.28256	1003	NA	(CACCAA)n (TTTTATT)n
R2_R3	3L_1	17185426	17186319	687	7.88922	529	0.94	1.66	17185426	17186319	3.96523	352	17185467	17186240	3.92399	310	asRNA:CR43433	(CACCAAC)n
R2_R3	2L_1	1239771	1240819	600	8.46101	211	0.72	1.45	1239771	1240819	5.72129	519	1239815	1240162	2.73972	168	CG43349 CG5011	(CACCACG)n
R2_R3	2R_21	15090592	15094407	1000	26.8322	1402	5	5	15090592	15094407	14.8481	1916	15090612	15094371	11.9841	1641	CG15080	(CACCAG)n
R2_R3	3R_28	10375108	10377615	1000	23.3948	2282	5	5	10375108	10377615	12.3221	1182	10375145	10377561	11.0726	1126	CG34273	(CACCAG)n
R2_R3	2R_21	18166175	18167098	752	8.82492	218	1.1	1.81	18166175	18167098	4.24359	501	18166192	18167098	4.58133	467	NA	(CACCAT)n (CAT)n (AT)n
R2_R3	3R_28	25637776	25638787	788	8.62195	305	1.18	1.9	25637776	25638787	4.37981	581	25637777	25638669	4.24214	550	lncRNA:CR44953	(CACCCAG)n
R2_R3	3L_1	13262597	13264312	1000	13.7682	1114	2.44	3.19	13262597	13264312	8.90177	786	13262672	13264261	4.86642	1006	CG32119	(CACCCG)n (TCCTCT)n
R2_R3	2L_1	4142486	4144554	1000	15.1339	1405	3.01	3.75	4142486	4144554	9.44074	1070	4142569	4144436	5.69314	944	NA	(CACCG)n (CATT)n
R2_R3	3L_1	11660284	11661894	1000	13.3332	543	2.74	3.48	11660284	11661894	7.2523	832	11660339	11661882	6.08094	773	RIOK1	(CACCGC)n
R2_R3	3R_28	1318358	1319583	901	9.55762	1027	1.45	2.17	1318358	1319583	5.69169	654	1318438	1319566	3.86593	550	NA	(CACCTC)n (CCATAT)n
R2_R3	3L_1	4017862	4021603	1000	33.0639	3077	5	5	4017869	4021597	16.2962	1818	4017862	4021603	16.7677	1821	Mul1 CG11594	(CACGCC)n
R2_R3	2L_1	9352791	9353596	766	8.51248	376	1.13	1.84	9352791	9353596	4.28801	380	9352821	9353527	4.22447	360	NA	(CACGCC)n
R2_R3	2R_21	17009184	17010179	655	7.24632	418	0.86	1.58	17009221	17010179	3.83493	610	17009184	17010099	3.41139	282	NA	(CACGCT)n (CAG)n (AT)n (CATTC)n
R2_R3	2R_21	18888359	18889734	640	11.3959	873	0.82	1.54	18888359	18889734	8.14071	734	18888411	18889727	3.25519	920	NA	(CACGTTG)n (TGCTCC)n
R2_R3	3R_28	27643198	27645760	1000	19.6515	1533	3.98	4.7	27643198	27645757	8.90473	1422	27643242	27645760	10.7468	1267	Smvt	(CACTAAT)n
R2_R3	3L_1	12684754	12686210	907	10.5815	704	1.46	2.19	12684754	12686210	6.73703	334	12684805	12686173	3.84448	746	NA	(CACTATC)n (ATCCGCG)n (A)n
R2_R3	3R_28	19779804	19781176	1000	14.7863	1095	3.15	3.88	19779804	19781176	8.23843	807	19779832	19781151	6.54786	635	NA	(CACTC)n HeT-A3_DVi (AGCAGG)n (TCCAT)n
R2_R3	3R_28	1776621	1777533	655	7.22864	498	0.86	1.58	1776621	1777533	3.83493	435	1776691	1777453	3.39371	410	NA	(CACTCA)n
R2_R3	3R_28	12835703	12836558	715	7.79938	197	1	1.72	12835703	12836558	4.1814	433	12835741	12836550	3.61798	414	NA	(CACTCA)n (ATAA)n
R2_R3	X_1	1572656	1574197	774	10.3821	908	1.15	1.86	1572656	1574197	6.91768	876	1573132	1573929	3.46442	446	NA	(CACTCA)n Homo6 (GCA)n (TGCA)n (ACAC)n (CGCCGC)n (TGCCAG)n (TGCAGC)n A-rich (T)n
R2_R3	3R_28	21788097	21788817	708	7.79566	484	0.99	1.71	21788097	21788817	4.10145	327	21788127	21788752	3.69421	294	CG42235	(CACTCC)n
R2_R3	3R_28	2639683	2640591	707	7.67931	641	0.98	1.7	2639683	2640591	4.1666	432	2639733	2640546	3.51271	369	Dfd	(CACTCC)n
R2_R3	2L_1	3709907	3712242	1000	18.287	1039	4.04	4.75	3709907	3712242	10.6341	1105	3710005	3712161	7.65284	997	Drgx	(CACTCC)n
R2_R3	X_1	1247456	1249209	1000	10.8071	274	1.9	2.65	1247456	1249209	5.36297	879	1247536	1249143	5.44409	787	NA	(CACTCC)n (TTG)n TART_DV (TGT)n TART_DV (GCT)n Gypsy8-I_Dpse
R2_R3	2R_21	7179192	7181713	1000	25.56	1453	5	5	7179192	7181713	13.8383	1328	7179243	7181610	11.7217	1020	polyph	(CACTCG)n BEL3_DM-I A-rich
R2_R3	2R_21	19868704	19870892	1000	23.1449	1835	5	5	19868704	19870892	13.9183	1153	19868815	19870881	9.22667	785	AIMP3 wmd	(CACTG)n
R2_R3	3R_28	8411832	8412852	1000	10.1114	747	1.78	2.53	8411832	8412852	5.28598	491	8411887	8412787	4.82544	433	NA	(CACTG)n
R2_R3	2R_21	12009215	12011117	1000	13.8291	423	2.78	3.52	12009215	12011117	6.97098	1080	12009354	12010998	6.85813	898	NA	(CACTGT)n (ATA)n (T)n
R2_R3	2R_21	5599326	5600294	960	9.62353	587	1.58	2.31	5599326	5600294	4.978	553	5599401	5600228	4.64553	485	CG13739	(CACTTCT)n (TCCACT)n
R2_R3	2R_21	9132488	9134186	1000	17.9493	1004	3.98	4.7	9132488	9134186	10.0893	897	9132553	9134124	7.86006	879	antr CG17575	(CAG)n
R2_R3	3R_28	10278541	10279846	1000	11.8846	751	2.28	3.05	10278541	10279846	6.93545	656	10278585	10279829	4.94917	382	asRNA:CR44176	(CAG)n
R2_R3	3R_28	2539924	2540954	1000	11.8565	761	2.25	3.01	2539924	2540954	6.05889	590	2539988	2540918	5.7976	545	Ccp84Ad	(CAG)n
R2_R3	2L_1	3894668	3897673	1000	21.7806	2392	4.8	5	3894668	3897673	12.8996	1491	3894940	3897645	8.88107	1368	Cep97	(CAG)n
R2_R3	3R_28	1628967	1631096	1000	22.4926	1830	4.26	4.97	1628967	1631096	15.2834	1210	1629026	1631029	7.20919	850	CG10979	(CAG)n
R2_R3	3R_28	4839066	4843072	1000	37.4097	3664	5	5	4839066	4843072	20.2466	1836	4839455	4843031	17.163	1709	CG11970	(CAG)n
R2_R3	2R_21	20579599	20581791	1000	14.9393	485	3.16	3.89	20579599	20581791	8.59379	1313	20579673	20581752	6.34554	1214	CG13575	(CAG)n
R2_R3	3L_1	20097940	20099413	1000	14.5019	1176	2.21	2.97	20097940	20099413	5.93747	735	20097986	20099369	8.56441	715	CG14185	(CAG)n
R2_R3	2L_1	20686522	20687406	831	9.04951	393	1.28	2	20686522	20687406	5.4222	456	20686544	20687334	3.62731	399	CG2608	(CAG)n
R2_R3	3R_28	281423	282596	1000	11.318	645	2.13	2.89	281423	282589	6.509	422	281490	282596	4.80903	617	CG31522	(CAG)n
R2_R3	2L_1	18322466	18323930	1000	11.7132	304	2.27	3.04	18322466	18323930	6.31949	852	18322508	18323894	5.39374	561	CG31787	(CAG)n
R2_R3	3L_1	1226317	1228187	1000	17.1166	326	3.68	4.41	1226327	1228187	8.63229	1118	1226317	1228122	8.4843	1114	CG9194	(CAG)n
R2_R3	2R_21	19319044	19320811	1000	16.3958	243	3.41	4.14	19319044	19320811	7.95709	390	19319090	19320772	8.43869	855	CG9896	(CAG)n
R2_R3	X_1	9264045	9266465	1000	21.6364	915	4.65	5	9264045	9266465	13.3112	1312	9264115	9266421	8.32521	1043	Erk7 ric8b	(CAG)n
R2_R3	3L_1	15167042	15168895	1000	17.2411	965	3.74	4.47	15167042	15168895	8.82477	860	15167079	15168861	8.41633	773	FucTA	(CAG)n
R2_R3	2L_1	1164322	1165999	1000	13.7539	1401	2.67	3.42	1164322	1165999	6.66597	759	1164349	1165976	7.08792	764	Iris	(CAG)n
R2_R3	X_1	9247996	9249151	911	9.81114	819	1.47	2.2	9247996	9249151	4.75591	660	9248126	9249126	5.05523	511	Larp7	(CAG)n
R2_R3	3R_28	22518600	22519596	856	8.83369	687	1.34	2.06	22518600	22519596	4.87436	419	22518682	22519539	3.95933	383	lncRNA:CR46233	(CAG)n
R2_R3	3R_28	2153059	2153849	980	9.63074	520	1.62	2.36	2153059	2153849	5.19417	370	2153114	2153737	4.43657	316	Osi17	(CAG)n
R2_R3	3R_28	12200564	12203550	1000	17.8481	2647	3.9	4.63	12200564	12203550	9.21271	1492	12200585	12203474	8.63536	1459	pad	(CAG)n
R2_R3	2L_1	606302	609830	1000	28.6916	1652	5	5	606302	609830	16.6546	944	606335	609816	12.0371	1875	Pph13 Ptth	(CAG)n
R2_R3	3R_28	3011833	3012585	582	8.80706	506	0.68	1.4	3011833	3012585	6.06481	380	3011924	3012529	2.74225	424	sas	(CAG)n
R2_R3	3L_1	16874533	16875682	739	8.46489	406	1.07	1.78	16874533	16875682	5.27414	638	16874578	16875629	3.19075	432	sina Rh4	(CAG)n
R2_R3	2L_1	20095898	20097102	1000	11.4661	463	2.16	2.93	20095898	20097102	5.9582	743	20095935	20097023	5.5079	655	sNPF	(CAG)n
R2_R3	3L_1	15357570	15359801	1000	18.8407	1860	4.2	4.91	15357570	15359801	10.2344	1000	15357621	15359731	8.60633	1013	Toll-6	(CAG)n
R2_R3	3R_28	27616570	27618338	1000	13.7758	612	2.25	3.01	27616570	27618338	9.1209	779	27616644	27618246	4.6549	980	ttk	(CAG)n
R2_R3	X_1	13764469	13766062	966	11.1463	980	1.59	2.33	13764469	13766062	7.15162	808	13764730	13766020	3.99469	569	Yp3	(CAG)n
R2_R3	3R_28	24337983	24340099	1000	19.4683	1170	4.35	5	24337983	24340099	10.6075	1114	24338020	24339672	8.86079	868	NA	(CAG)n
R2_R3	2L_1	11995510	11997072	1000	18.4485	635	4.03	4.75	11995510	11997072	10.9717	682	11995541	11997017	7.47678	640	NA	(CAG)n
R2_R3	3R_28	9614525	9616109	1000	16.6664	1362	3.62	4.36	9614525	9616109	9.63914	834	9614640	9616098	7.02728	645	NA	(CAG)n
R2_R3	3R_28	86107	88139	1000	15.6613	1778	3.33	4.07	86107	88139	9.12979	953	86137	88104	6.53152	764	NA	(CAG)n
R2_R3	2R_21	15003861	15006185	1000	15.5904	1316	3.07	3.8	15003861	15006185	9.8494	1183	15003934	15006121	5.74096	1218	NA	(CAG)n
R2_R3	2R_21	16148906	16151221	1000	15.2606	2084	2.97	3.72	16148906	16151221	9.64802	1050	16148988	16151184	5.61256	1052	NA	(CAG)n
R2_R3	2L_1	15688856	15690456	1000	14.4493	772	3.06	3.79	15688856	15690456	7.86826	793	15688946	15690360	6.581	721	NA	(CAG)n
R2_R3	3R_28	25913015	25914620	1000	13.513	1355	2.76	3.5	25913015	25914620	7.09831	854	25913098	25914553	6.41474	728	NA	(CAG)n
R2_R3	3R_28	2203734	2204802	1000	13.1678	649	2.68	3.43	2203734	2204802	7.08648	492	2203773	2204720	6.0813	458	NA	(CAG)n
R2_R3	3R_28	539294	540685	1000	12.3459	666	2.41	3.15	539294	540685	6.39353	644	539346	540609	5.95238	620	NA	(CAG)n
R2_R3	3R_28	13959557	13960617	1000	12.1746	426	2.03	2.79	13959557	13960617	7.70835	514	13959621	13960582	4.46626	325	NA	(CAG)n
R2_R3	2L_1	12736486	12737892	1000	12.1224	455	2.22	2.98	12736486	12737892	7.41221	641	12736548	12737830	4.71019	435	NA	(CAG)n
R2_R3	3L_1	1918447	1920274	1000	10.9187	1156	1.92	2.68	1918447	1920274	6.44682	661	1918587	1920202	4.47193	560	NA	(CAG)n
R2_R3	3R_28	3263290	3264417	1000	10.5726	880	1.93	2.68	3263290	3264417	5.58804	568	3263359	3264378	4.98452	515	NA	(CAG)n
R2_R3	2L_1	10105264	10106515	1000	10.5357	268	1.9	2.66	10105264	10106515	5.47255	654	10105315	10106470	5.06314	625	NA	(CAG)n
R2_R3	2L_1	13278199	13279475	989	10.1452	1001	1.64	2.38	13278199	13279475	4.98393	560	13278211	13279433	5.16127	551	NA	(CAG)n
R2_R3	3L_1	7960144	7961250	946	10.0943	908	1.55	2.28	7960144	7961250	6.12996	583	7960318	7961217	3.96435	483	NA	(CAG)n
R2_R3	2R_21	16487318	16487953	870	9.21594	457	1.37	2.1	16487318	16487953	5.42221	265	16487329	16487940	3.79373	308	NA	(CAG)n
R2_R3	2L_1	1605052	1606709	889	9.0729	253	1.42	2.14	1605052	1606709	4.98984	309	1605130	1606691	4.08306	715	NA	(CAG)n
R2_R3	3L_1	6673392	6674132	693	8.67971	544	0.95	1.67	6673392	6674132	4.04815	340	6673403	6674111	4.63156	322	NA	(CAG)n
R2_R3	3R_28	19272710	19273950	723	8.58532	358	1.03	1.74	19272710	19273950	4.13106	728	19272770	19273857	4.45426	557	NA	(CAG)n
R2_R3	3L_1	7961923	7962968	785	8.35989	657	1.18	1.89	7961923	7962968	4.51011	456	7962033	7962879	3.84978	316	NA	(CAG)n
R2_R3	3R_28	27535903	27536816	645	8.33322	635	0.83	1.55	27535903	27536816	5.50512	432	27535952	27536784	2.8281	578	NA	(CAG)n
R2_R3	3L_1	17159958	17160765	740	8.16748	384	1.07	1.78	17159958	17160765	4.22582	389	17159986	17160718	3.94166	345	NA	(CAG)n
R2_R3	3R_28	25575863	25576975	699	7.97491	572	0.97	1.69	25575863	25576975	4.01557	548	25575960	25576966	3.95934	505	NA	(CAG)n
R2_R3	3R_28	3325547	3326396	675	7.57869	609	0.91	1.63	3325547	3326396	4.69667	358	3325951	3326352	2.88202	201	NA	(CAG)n
R2_R3	X_1	21425901	21426622	700	7.55467	323	0.97	1.69	21425901	21426622	4.21398	411	21425980	21426553	3.34069	252	NA	(CAG)n
R2_R3	2L_1	9657262	9658077	646	6.98809	501	0.83	1.56	9657262	9658077	3.84381	296	9657317	9657894	3.14428	284	NA	(CAG)n
R2_R3	2L_1	14314134	14314719	566	6.6808	295	0.65	1.36	14314143	14314719	4.15179	287	14314134	14314697	2.52901	187	NA	(CAG)n
R2_R3	2R_21	11740339	11741583	843	9.3884	959	1.32	2.03	11740339	11741583	4.55157	568	11740346	11741553	4.83683	590	NA	(CAG)n (A)n (CTCCTT)n
R2_R3	2R_21	12779298	12780365	896	9.24828	247	1.44	2.16	12779298	12780365	4.77071	548	12779345	12780278	4.47757	526	NA	(CAG)n (AC)n G-rich
R2_R3	3R_28	12907437	12910045	1000	21.8217	1862	4.44	5	12907437	12910045	14.2055	1399	12907811	12909997	7.61618	1101	Patr-1	(CAG)n (ACA)n Gypsy8-I_Dpse Jockey-3_DGri
R2_R3	3R_28	3027489	3028613	842	8.84052	804	1.31	2.03	3027489	3028613	5.0698	556	3027537	3028462	3.77072	439	sas	(CAG)n (ACC)n
R2_R3	2R_21	3572964	3577742	1000	35.6491	3386	5	5	3572964	3577742	18.7512	2328	3573024	3577643	16.8979	1993	NA	(CAG)n (ACC)n (GGATCA)n (GTG)n
R2_R3	3L_1	12866206	12867388	646	7.32272	658	0.83	1.56	12866206	12867388	4.56341	674	12866261	12867342	2.75931	789	Wbp2	(CAG)n (AGC)n
R2_R3	X_1	4974897	4976737	1000	15.0296	382	3.22	3.96	4974897	4976737	8.38354	441	4974942	4976723	6.64603	713	NA	(CAG)n (AGC)n (CTG)n (CAGCAA)n Jockey-3_DGri (A)n (TCCCGACTT)n
R2_R3	X_1	19517119	19520609	1000	22.7934	879	4.64	5	19517119	19520609	14.857	1739	19517142	19520289	7.93636	697	NA	(CAG)n (AGCAGG)n
R2_R3	3R_28	5741774	5742758	748	8.02169	784	1.09	1.8	5741774	5742758	4.49531	487	5741881	5742675	3.52638	405	NA	(CAG)n (ATTGCG)n (GCAACA)n
R2_R3	3L_1	5628662	5630038	892	11.0389	288	1.43	2.15	5628662	5630038	7.21085	792	5628695	5629950	3.82803	277	NA	(CAG)n (CA)n (AGCCGA)n (TGT)n
R2_R3	3R_28	17817508	17818922	1000	13.6485	1178	2.68	3.42	17817508	17818922	8.34799	759	17817520	17818867	5.30054	297	NA	(CAG)n (CA)n (TTGCCAG)n (GCCAATC)n
R2_R3	3R_28	25100962	25102275	665	9.7539	928	0.88	1.6	25100962	25102275	6.7015	633	25101109	25102010	3.0524	446	eEF1gamma	(CAG)n (CAA)n
R2_R3	2L_1	2987729	2988586	648	7.34721	283	0.84	1.56	2987729	2988586	3.76682	294	2987758	2988519	3.58039	244	NA	(CAG)n (CAA)n
R2_R3	3L_1	3081364	3082720	927	10.9514	313	1.5	2.23	3081364	3082720	7.05094	766	3081390	3082658	3.90044	588	CG11486	(CAG)n (CAACAG)n
R2_R3	2R_21	12342506	12347393	1000	42.4041	402	5	5	12342506	12347393	23.2553	2393	12342571	12347354	19.1488	2481	NA	(CAG)n (CAACCA)n (CCACGA)n (GCA)n
R2_R3	3R_28	27495214	27498730	1000	28.942	3143	5	5	27495214	27498730	18.0197	1757	27495310	27498658	10.9223	1354	NA	(CAG)n (CAG)n
R2_R3	3R_28	24792506	24793970	1000	12.147	941	2.39	3.14	24792506	24793970	6.5327	808	24792602	24793924	5.61429	707	NA	(CAG)n (CAG)n
R2_R3	X_1	17270829	17271771	749	8.07976	729	1.09	1.81	17270829	17271771	4.3502	440	17270847	17271693	3.72956	417	NA	(CAG)n (CAG)n
R2_R3	3L_1	14023003	14033583	1000	77.0735	2152	5	5	14023003	14033583	44.6717	3179	14023089	14033543	32.4018	3258	NA	(CAG)n (CAG)n (AGC)n (GCA)n TART_DV (ACA)n (AGC)n (CAG)n Jockey-3_DGri Gypsy-23_DEl-I Jockey-6_DK GA-rich (AGCAAC)n A-rich
R2_R3	3L_1	10882767	10885949	1000	14.819	2201	2.81	3.55	10882767	10885949	6.83772	1628	10882958	10885859	7.98125	1530	NA	(CAG)n (CAG)n (CAG)n
R2_R3	2R_21	5129046	5130621	1000	12.625	521	2.4	3.15	5129046	5130621	7.69355	732	5129107	5130611	4.9315	894	NA	(CAG)n (CAG)n (CCCCAT)n
R2_R3	X_1	4085566	4087699	735	11.3828	464	1.06	1.77	4085566	4087699	7.88307	1158	4085650	4086918	3.49977	410	NA	(CAG)n (CAGCAA)n (CGCATC)n (GCG)n (GCA)n (CAG)n (GCA)n
R2_R3	X_1	12200445	12201370	569	7.08788	356	0.65	1.37	12200445	12201370	4.52492	495	12200449	12201284	2.56296	385	NA	(CAG)n (CAGCAA)n (GCA)n
R2_R3	3R_28	11857448	11858229	673	7.353	249	0.91	1.62	11857448	11858229	4.00076	412	11857540	11858153	3.35224	327	NA	(CAG)n (CAGCAC)n (CGG)n
R2_R3	2R_21	5173350	5177279	1000	34.7873	287	5	5	5173350	5177279	17.309	2049	5173396	5177268	17.4783	2045	Sec31 ana2	(CAG)n (CAGCAT)n
R2_R3	3L_1	16895362	16897408	1000	18.1754	1140	2.18	2.94	16895362	16897408	13.403	986	16895405	16896940	4.77241	564	CG32170	(CAG)n (CCA)n
R2_R3	3R_28	13732033	13734499	1000	20.8081	2120	4.66	5	13732033	13734499	11.5936	1236	13732078	13734424	9.21448	1005	NA	(CAG)n (CCA)n (CAG)n (CT)n (CAC)n
R2_R3	2R_21	15761191	15762055	1000	14.261	479	2.37	3.12	15761191	15762055	9.48812	442	15761208	15761971	4.77286	364	NA	(CAG)n (CCAACA)n
R2_R3	2R_21	8781490	8782427	838	9.62874	453	1.3	2.02	8781501	8782427	4.54861	449	8781490	8782383	5.08013	423	NA	(CAG)n (CCAG)n
R2_R3	3R_28	15937969	15938923	1000	10.1538	662	1.8	2.56	15937969	15938923	5.50512	438	15938032	15938884	4.64868	402	NA	(CAG)n (CCAGAA)n (ATTCCC)n
R2_R3	2L_1	13476606	13478774	1000	19.7928	1894	4.35	5	13476606	13478774	10.0893	591	13476667	13478730	9.70348	907	NA	(CAG)n (CCCA)n (TACTCA)n
R2_R3	2R_21	19202686	19205306	1000	24.7619	326	5	5	19202686	19205306	14.9873	1433	19202736	19204844	9.77462	1008	PIP5K59B	(CAG)n (CCCACA)n
R2_R3	X_1	16617349	16618904	671	10.3244	1427	0.9	1.62	16617349	16618904	7.16049	727	16617733	16618894	3.16394	689	CR46362	(CAG)n (CCCATT)n
R2_R3	2R_21	20668515	20670130	1000	12.3861	1359	2.16	2.92	20668910	20670130	5.75387	497	20668515	20670113	6.63221	784	NA	(CAG)n (CCCCAT)n
R2_R3	3R_28	13431035	13432106	725	8.46787	623	1.03	1.75	13431035	13432106	5.33929	733	13431188	13432027	3.12858	409	NA	(CAG)n (CCG)n
R2_R3	3R_28	24748542	24750058	1000	14.973	1285	3.12	3.85	24748542	24750058	8.83958	848	24748609	24750016	6.13343	723	spg	(CAG)n (CGC)n (CAT)n
R2_R3	3R_28	22744053	22747066	1000	19.201	754	3.64	4.38	22744053	22747066	12.7841	1544	22744234	22747027	6.41694	1303	IntS12 ball	(CAG)n (CTC)n
R2_R3	3R_28	22759714	22761659	1000	14.8265	439	3.15	3.88	22759714	22761659	8.42795	776	22759727	22761378	6.39852	959	NA	(CAG)n (CTG)n
R2_R3	X_1	5941590	5943703	1000	18.3816	1573	4.09	4.8	5941590	5943703	10.0034	1089	5941632	5943698	8.37824	1008	NA	(CAG)n (GAACGG)n Gypsy8-I_Dpse (GCC)n A-rich
R2_R3	3R_28	10175258	10176909	1000	13.5797	1125	2.63	3.37	10175258	10176909	6.58896	713	10175302	10176871	6.99074	598	PR-Set7	(CAG)n (GAC)n
R2_R3	X_1	2726013	2729073	1000	19.6478	283	4.14	4.85	2726013	2729073	9.32524	1523	2726056	2728890	10.3225	1466	fs(1)Ya vilya	(CAG)n (GACAAG)n
R2_R3	3R_28	14036937	14039485	1000	24.588	1517	4.78	5	14036937	14039485	16.5687	1625	14037078	14039458	8.0193	1325	NA	(CAG)n (GAGCAG)n (GCAGGA)n (GCG)n (GCC)n
R2_R3	3L_1	1580084	1586727	1000	52.9775	2291	5	5	1580084	1586727	28.4792	3744	1580129	1586503	24.4984	3700	CG13917	(CAG)n (GCA)n (CAG)n (CAGCAT)n (AGC)n
R2_R3	3L_1	13518525	13524281	1000	49.3965	4219	5	5	13518525	13524281	29.8828	3002	13518827	13524222	19.5137	2914	NA	(CAG)n (GCA)n (CCA)n Gypsy8-I_Dpse TART_DV Gypsy8-I_Dpse TART_DV TART_DV (GTG)n (GCA)n
R2_R3	3R_28	3928351	3930387	1000	16.5181	803	3.4	4.13	3928351	3930387	7.90676	535	3928407	3930291	8.61132	994	NA	(CAG)n (GCA)n (GT)n (AACCACC)n
R2_R3	2R_21	14138734	14141249	1000	30.3545	1991	5	5	14138734	14141249	18.6623	1161	14138780	14141145	11.6922	1309	NA	(CAG)n (GCA)n (TG)n (T)n (CCAA)n
R2_R3	3R_28	20496467	20501684	1000	38.7956	4750	5	5	20496467	20501684	22.29	1713	20496506	20501644	16.5056	2466	NA	(CAG)n (GCA)n A-rich (GCA)n Jockey-3_DGri Gypsy8-I_Dpse TART_DV (A)n
R2_R3	2L_1	8716471	8717494	1000	10.3856	798	1.75	2.5	8716471	8717494	6.10626	470	8716523	8717439	4.2793	426	NA	(CAG)n (GCAGTCC)n (CGCACC)n (GAT)n
R2_R3	X_1	10920234	10923227	1000	22.4404	2758	4.97	5	10920234	10923227	11.5699	1462	10920307	10923212	10.8705	877	NA	(CAG)n (GCATCA)n (GCGCAT)n (GCA)n (CACGGC)n
R2_R3	2R_21	8734797	8738557	1000	35.7043	2993	5	5	8734797	8738557	20.4302	1750	8734851	8738464	15.2741	1624	Dyb	(CAG)n (GCCAAT)n (AATCCG)n (AACAA)n (GCGAGT)n
R2_R3	2L_1	4892493	4893619	550	13.0943	761	0.62	1.32	4892493	4893619	9.7724	597	4892568	4893590	3.32193	690	NA	(CAG)n (GCCCCA)n (GCA)n
R2_R3	3R_28	16494702	16497323	1000	22.1785	2162	4.86	5	16494702	16497323	11.0487	1294	16494719	16497309	11.1297	1288	NA	(CAG)n (GCT)n (TCCGCA)n
R2_R3	3R_28	27243465	27246182	1000	23.4178	928	4.94	5	27243465	27246182	10.8681	1170	27243517	27246158	12.5497	1266	NA	(CAG)n (GGAGCA)n (ATGTTG)n
R2_R3	X_1	15721007	15729286	1000	55.0799	5605	5	5	15721007	15729286	31.6774	3075	15721211	15729025	23.4025	1086	CG8184	(CAG)n (GGCAGC)n (ATGAGG)n
R2_R3	3R_28	12442873	12444452	1000	11.7943	380	2.22	2.98	12442916	12444452	5.99671	444	12442873	12444427	5.79761	834	NA	(CAG)n (GT)n (T)n
R2_R3	3L_1	8374661	8375898	1000	14.626	434	2.95	3.7	8374661	8375898	7.17531	631	8374693	8375865	7.45066	627	NA	(CAG)n (GTCA)n
R2_R3	3L_1	15567346	15569242	1000	15.0325	319	3.21	3.95	15567346	15569242	7.96599	989	15567434	15569189	7.0665	895	NA	(CAG)n (TCAC)n
R2_R3	3L_1	6251455	6252174	654	7.47604	537	0.85	1.58	6251456	6252174	3.79051	322	6251455	6252140	3.68553	314	Best2	(CAG)n (TCAGC)n
R2_R3	3L_1	16917521	16923570	1000	45.3388	2398	5	5	16917521	16923555	25.8495	1443	16917576	16923570	19.4893	3023	NA	(CAG)n (TCCCGC)n
R2_R3	2R_21	21418771	21421110	1000	16.2864	473	2.94	3.68	21418797	21421110	7.04206	1304	21418771	21421070	9.24435	1445	NA	(CAG)n (TCCTCA)n
R2_R3	2L_1	20601472	20603095	879	10.4072	1143	1.4	2.12	20601472	20603095	4.70259	701	20601517	20603075	5.7046	579	mir-4973	(CAG)n (TG)n Jockey-3_DGri
R2_R3	3L_1	13408854	13410002	1000	11.448	218	2.04	2.8	13408854	13410002	6.88213	598	13408874	13409896	4.56586	512	NA	(CAG)n (TGCTCC)n
R2_R3	3L_1	12723500	12724758	902	9.25735	839	1.45	2.17	12723500	12724758	4.80624	544	12723576	12724691	4.45111	497	NA	(CAG)n (TTCCGA)n
R2_R3	3R_28	17778636	17780328	1000	16.087	588	3.51	4.25	17778636	17780328	8.91066	769	17778658	17779824	7.17629	499	NA	(CAG)n (TTTATAA)n (CTCATC)n (GTACGG)n
R2_R3	2R_21	12596272	12598901	1000	18.5426	2205	4.11	4.83	12596272	12598901	10.6697	1355	12596392	12598869	7.87288	1155	Atg9	(CAG)n A-rich
R2_R3	2L_1	1974610	1978265	1000	28.3767	1671	5	5	1974610	1978265	15.9646	2146	1974677	1978213	12.4122	1912	NA	(CAG)n A-rich
R2_R3	3L_1	9490030	9497075	1000	63.0901	6272	5	5	9490030	9497075	38.2545	3414	9490038	9497052	24.8356	3399	Jarid2	(CAG)n A-rich (AGC)n (AGC)n
R2_R3	3L_10	1007185	1008125	915	9.22753	735	1.48	2.2	1007185	1008125	4.978	454	1007254	1008017	4.24953	399	NA	(CAG)n A-rich FB4_DM
R2_R3	3R_28	24772744	24775981	1000	25.8572	1885	5	5	24772744	24775981	14.777	863	24772792	24775944	11.0801	1653	NA	(CAG)n A-rich Jockey-3_DGri (TTTTTG)n
R2_R3	3R_28	10276061	10277491	1000	11.7606	756	2.13	2.89	10276075	10277491	5.75091	703	10276061	10277463	6.00971	704	NA	(CAG)n G-rich
R2_R3	2L_1	8133319	8134703	1000	14.1949	733	2.27	3.03	8133319	8134703	9.51772	683	8133403	8134615	4.67719	683	NA	(CAG)n G-rich (CA)n
R2_R3	2L_1	1236839	1238002	996	9.7532	833	1.66	2.4	1236839	1238002	5.14383	582	1236894	1237926	4.60937	482	NA	(CAG)n GA-rich
R2_R3	3R_28	26667581	26670399	1000	27.8891	1513	5	5	26667581	26670399	17.9783	1251	26667658	26670254	9.91087	1386	NA	(CAG)n GA-rich (AGC)n Jockey-3_DGri (GCC)n (AAGCC)n
R2_R3	X_1	4622608	4623502	655	7.79704	328	0.86	1.58	4622650	4623502	3.80235	359	4622608	4623500	3.99469	381	NA	(CAG)n GA-rich Jockey-6_DK
R2_R3	2L_1	503883	505116	769	10.3649	533	1.14	1.85	503883	505116	6.90879	616	503925	504942	3.45608	511	NA	(CAG)n Gypsy8-I_Dpse
R2_R3	X_1	18857364	18861559	1000	25.394	3863	5	5	18857364	18861559	15.3012	2415	18857390	18861525	10.0928	601	htk	(CAG)n Gypsy8-I_Dpse (AGC)n
R2_R3	2L_1	7403569	7406974	1000	26.6177	1661	5	5	7403569	7406974	13.4356	1810	7403640	7406911	13.1822	1720	NA	(CAG)n HelitronN-1_DPe MINIME_DN (TGGACAG)n (TCGTCGA)n (TGC)n (CTCT)n (TCAGCGA)n (CTGA)n (TC)n
R2_R3	2R_21	15603857	15605074	1000	14.4196	614	2.09	2.84	15603857	15605074	9.88493	647	15603903	15605054	4.53465	356	NA	(CAG)n Jockey-3_DGri
R2_R3	3R_28	25670501	25671394	754	9.22861	473	1.1	1.82	25670501	25671394	5.94043	446	25670559	25671358	3.28818	377	NA	(CAG)n Jockey-3_DGri
R2_R3	3R_28	11249062	11250828	1000	12.7713	579	2.49	3.23	11249062	11250828	6.46163	445	11249107	11250751	6.30964	979	NA	(CAG)n Jockey-3_DGri (CCGAT)n
R2_R3	2R_21	7485562	7493706	1000	68.9549	1167	5	5	7485562	7493706	39.3058	3546	7485652	7493661	29.6491	1998	NA	(CAG)n Jockey-3_DGri (GCAACA)n Jockey-3_DGri Gypsy-24_DEl-I (CAG)n (CAACAG)n TART_DV (GCA)n TART_DV
R2_R3	3R_28	17997597	18000051	1000	15.3678	1957	3.19	3.92	17997597	18000051	9.22751	1039	17997647	17999925	6.14027	458	NA	(CAG)n Jockey-3_DGri Gypsy8-I_Dpse Jockey-3_DGri (GCA)n (AGC)n
R2_R3	3L_1	11033152	11034394	1000	10.7361	992	1.94	2.7	11033152	11034394	5.51697	667	11033268	11034360	5.21913	584	NA	(CAG)n Jockey-3_DGri Gypsy8-I_Dpse Jockey-3_DGri Jockey-3_DGri Gypsy8-I_Dpse Jockey-3_DGri (GCAACA)n
R2_R3	2R_21	15460950	15462936	1000	19.4194	511	4.33	5	15460950	15462936	11.0754	1024	15461111	15462919	8.34397	794	NA	(CAG)n Jockey-6_DK (ACC)n
R2_R3	3R_28	26721548	26723791	1000	18.1345	1827	3.4	4.13	26721548	26723791	7.79422	847	26721552	26723742	10.3402	1083	CG15544	(CAG)n ROO_I-int Gypsy-23_DEl-I Jockey-3_DGri
R2_R3	2L_2	312750	314711	1000	19.5884	1010	4.38	5	312750	314711	10.9273	445	312815	314658	8.66105	973	NA	(CAG)n ROO_I-int Gypsy-25_DEl-I
R2_R3	2L_1	13548061	13550065	1000	15.3313	1594	3.23	3.97	13548061	13550065	7.78535	566	13548126	13550011	7.5459	880	NA	(CAG)n TART_DV (CCACGA)n (ACG)n (CCACGA)n (CGT)n (TG)n
R2_R3	2L_1	241095	244933	1000	27.0163	371	5	5	241095	244933	17.232	1886	241138	244809	9.7843	1229	NA	(CAG)n TART_DV (GCC)n
R2_R3	2R_21	12360106	12361351	768	8.26845	704	1.13	1.85	12360106	12361351	4.37981	400	12360150	12361091	3.88864	417	NA	(CAG)n TART_DV (GGAT)n
R2_R3	2R_21	10014370	10015239	694	8.17847	575	0.96	1.67	10014376	10015239	3.9978	369	10014370	10015133	4.18067	366	NA	(CAGA)n
R2_R3	2R_21	12088646	12089455	660	7.84872	294	0.87	1.59	12088646	12089455	3.829	481	12088678	12089453	4.01972	436	NA	(CAGA)n
R2_R3	3R_28	27174162	27175174	827	9.66555	625	1.28	1.99	27174162	27175174	4.52195	412	27174192	27175117	5.1436	384	NA	(CAGA)n (GGAGATT)n
R2_R3	3R_28	4929571	4930231	626	7.5967	443	0.79	1.51	4929571	4930231	3.66316	295	4929594	4930166	3.93354	279	NA	(CAGA)n A-rich
R2_R3	3L_1	17599330	17600740	1000	12.0755	916	2.29	3.05	17599343	17600740	6.0885	416	17599330	17600674	5.98701	647	NA	(CAGA)n A-rich (CAACAG)n
R2_R3	3L_1	2205577	2207231	1000	14.2982	498	3.01	3.75	2205577	2207231	7.66985	777	2205657	2207144	6.62836	964	CG15878	(CAGAA)n (CT)n
R2_R3	2R_21	8198845	8200176	1000	13.118	469	2.62	3.36	8198845	8200176	6.7548	669	8198908	8200122	6.36322	625	NA	(CAGAA)n (TGC)n
R2_R3	2R_21	12751477	12753053	1000	12.2426	1152	2.37	3.12	12751477	12753053	7.24046	887	12751502	12753004	5.00219	772	NA	(CAGAAA)n (GT)n
R2_R3	2L_1	17115578	17116649	668	8.75253	332	0.89	1.61	17115578	17116649	3.9978	241	17115614	17116635	4.75473	587	NA	(CAGAAC)n
R2_R3	2R_21	5571764	5573162	1000	10.8291	1121	1.98	2.74	5571764	5573162	5.62653	299	5571815	5573078	5.20255	620	Drep2	(CAGAAG)n (CAC)n (GCGGCC)n
R2_R3	3R_28	9703137	9706551	1000	26.2648	1896	5	5	9703137	9706551	14.3417	760	9703286	9706467	11.9231	1698	NA	(CAGAAT)n (CAAGTC)n (TATATAT)n (TGTTGC)n (TGACTGAA)n (GCAGGTT)n
R2_R3	2R_21	5077237	5078495	815	11.0831	722	1.25	1.96	5077237	5078487	7.42702	795	5077539	5078495	3.65612	506	NA	(CAGAAT)n (CTTCTG)n
R2_R3	X_1	13330593	13331878	609	7.86099	993	0.74	1.47	13330593	13331878	3.63652	652	13330744	13331825	4.22447	560	NA	(CAGAAT)n (GACGAT)n
R2_R3	2L_1	15205765	15206782	851	8.84758	461	1.33	2.05	15205765	15206782	4.71148	451	15205836	15206772	4.1361	384	NA	(CAGACT)n
R2_R3	3L_1	6813265	6814786	955	10.8247	566	1.57	2.3	6813265	6814786	6.85845	297	6813342	6814695	3.96629	330	NA	(CAGACT)n (AT)n
R2_R3	2R_21	3497148	3500207	1000	22.6833	714	5	5	3497148	3500207	12.944	1344	3497263	3500130	9.73927	1592	NA	(CAGAGC)n (AGATGG)n (GCA)n (GGAGCG)n (TCCAGA)n
R2_R3	2R_21	17899912	17901727	1000	15.4822	1404	3.31	4.05	17899912	17901727	8.9077	936	17899956	17901696	6.57446	774	twz	(CAGAGG)n (TGTA)n (CAG)n (AT)n
R2_R3	2R_21	21143372	21146353	1000	21.2321	1110	4.75	5	21143372	21146353	11.7417	1034	21143396	21146224	9.49044	1351	Dll	(CAGATA)n
R2_R3	3R_28	17385975	17387421	1000	13.7829	549	2.86	3.61	17385975	17387414	7.812	743	17386027	17387421	5.97092	745	NA	(CAGATA)n
R2_R3	2R_21	20787986	20790131	1000	20.0074	1910	4.47	5	20787986	20790131	11.2827	1049	20788019	20790111	8.72469	1085	CG13579	(CAGATA)n (ACA)n
R2_R3	3R_28	16436217	16437355	1000	14.1544	571	2.86	3.6	16436217	16437355	8.53753	593	16436268	16437305	5.61686	486	NA	(CAGATA)n (AT)n (CAGATA)n (TG)n
R2_R3	3L_1	12566468	12568058	1000	11.6037	756	1.73	2.47	12566472	12568058	7.4596	717	12566468	12567954	4.14415	736	sowah	(CAGATA)n (GCCCAGTT)n (CATGCCC)n
R2_R3	3R_28	12040340	12041385	634	7.39578	185	0.81	1.53	12040340	12041352	3.6839	410	12040393	12041385	3.71188	318	CG8927	(CAGATA)n (TGA)n
R2_R3	3L_1	21635159	21636428	1000	10.9786	1059	2.02	2.78	21635159	21636428	5.69169	713	21635196	21636411	5.28689	662	NA	(CAGATC)n
R2_R3	2L_1	8454506	8456236	799	9.17312	366	1.21	1.93	8454506	8456236	5.69464	1014	8454705	8456166	3.47848	584	emb	(CAGATC)n (GAA)n
R2_R3	3R_28	26035208	26037032	1000	13.373	1407	2.2	2.96	26035208	26037032	8.75963	722	26035255	26036899	4.61333	922	CG11498	(CAGATG)n
R2_R3	3L_1	11068590	11070473	1000	18.6626	1325	3.68	4.42	11068635	11070473	8.32134	763	11068590	11070443	10.3412	908	CG7888	(CAGATG)n
R2_R3	2R_21	16108647	16109522	875	9.38339	472	1.39	2.11	16108647	16109522	4.64633	468	16108688	16109502	4.73706	427	NA	(CAGATG)n
R2_R3	3R_28	13086631	13088495	1000	15.7719	373	3.42	4.15	13086631	13088495	8.39833	879	13086700	13088434	7.37353	852	CG31262	(CAGATG)n (T)n
R2_R3	2L_1	18936828	18938088	769	10.1778	433	1.14	1.85	18936828	18938088	6.74591	642	18936895	18938054	3.43194	376	NA	(CAGATT)n (ATCC)n
R2_R3	2R_21	18543298	18544765	1000	13.2767	565	2.28	3.04	18543298	18544765	5.94931	589	18543359	18544738	7.32735	713	Oatp58Da	(CAGC)n
R2_R3	3R_28	5833677	5835436	1000	12.2452	1552	2.25	3.01	5833677	5835436	5.93748	802	5833748	5835426	6.30773	722	NA	(CAGC)n
R2_R3	3L_1	16858097	16859440	720	9.04188	665	1.02	1.74	16858097	16859440	4.1814	182	16858134	16859428	4.86048	644	NA	(CAGC)n
R2_R3	2R_21	9945738	9946889	829	8.69099	248	1.28	2	9945738	9946889	4.6256	221	9945793	9946830	4.06539	566	NA	(CAGC)n
R2_R3	3R_28	7448918	7450075	763	8.41766	901	1.12	1.84	7448918	7450075	5.08164	500	7448985	7449969	3.33602	483	NA	(CAGC)n
R2_R3	3L_1	13741985	13744888	1000	23.7705	2679	5	5	13741985	13744875	13.6606	1381	13742021	13744888	10.1098	1522	NA	(CAGC)n (ATGTGG)n (CACTCG)n
R2_R3	3R_28	16330141	16331164	1000	11.4624	499	2.14	2.91	16330141	16331164	5.86937	503	16330148	16331097	5.59301	484	NA	(CAGC)n (CAA)n A-rich
R2_R3	3R_28	17596959	17597622	589	7.38875	319	0.7	1.42	17596959	17597622	3.46476	300	17596988	17597573	3.92399	309	NA	(CAGC)n (CAGCAAC)n (GTTGCCA)n
R2_R3	2R_21	7588092	7594564	1000	49.2794	5628	5	5	7588092	7594564	27.9431	3477	7588118	7594519	21.3363	1014	nompA CG43114	(CAGC)n (GAAGTG)n
R2_R3	2R_21	17594583	17595567	1000	9.98658	741	1.68	2.42	17594583	17595567	5.07276	507	17594627	17595501	4.91382	432	Rgk3	(CAGC)n (GCA)n
R2_R3	2R_21	17550495	17551801	718	8.01961	999	1.01	1.73	17550495	17551801	4.1133	627	17550538	17551702	3.90631	553	NA	(CAGC)n (T)n
R2_R3	2R_21	9995815	9997194	924	9.51702	1071	1.5	2.23	9995815	9997194	4.81809	321	9996030	9997089	4.69893	516	NA	(CAGC)n (TATG)n (CGCCAT)n
R2_R3	3R_28	25717127	25719211	1000	15.0887	415	3.13	3.87	25717168	25719211	8.99061	1199	25717127	25718909	6.09808	1013	Prtl99C	(CAGC)n (TCGGGA)n
R2_R3	3L_1	8431705	8432598	644	8.17586	248	0.83	1.55	8431705	8432598	3.81716	502	8431733	8432580	4.3587	491	NA	(CAGC)n Gypsy-22_DY-LTR BEL-21_DWil-I
R2_R3	3R_28	14523573	14526990	1000	24.4957	1951	5	5	14523624	14526687	13.9745	1245	14523573	14526990	10.5211	1582	CstF64 Cpsf73	(CAGCAA)n
R2_R3	3R_28	10026682	10027468	1000	11.5683	361	2.05	2.81	10026682	10027468	5.59396	383	10026710	10027443	5.97436	346	NA	(CAGCAA)n
R2_R3	3R_28	18085688	18088187	1000	19.8214	659	2.58	3.32	18085688	18088187	14.6527	1133	18085749	18087544	5.1687	636	NA	(CAGCAA)n (AGC)n
R2_R3	3R_28	27531181	27532694	1000	10.2238	765	1.73	2.48	27531181	27532694	5.92858	780	27531259	27532600	4.29517	397	NA	(CAGCAA)n (CAGCTT)n
R2_R3	2R_21	16283144	16284376	1000	10.3907	382	1.77	2.52	16283145	16284376	5.17641	688	16283144	16284341	5.21431	710	NA	(CAGCAA)n (CAGTTG)n
R2_R3	X_1	16435024	16436204	617	6.91502	972	0.76	1.49	16435024	16436204	3.57433	796	16435044	16436136	3.34069	701	NA	(CAGCAA)n Gypsy-23_DEl-I Jockey-3_DGri (CAG)n Jockey-3_DGri (TCTGCA)n
R2_R3	3R_28	19747462	19748413	649	7.29648	456	0.84	1.56	19747462	19748413	3.77866	461	19747486	19748329	3.51782	432	NA	(CAGCAACAA)n (CAA)n (TTCCA)n
R2_R3	3L_1	4106680	4110131	1000	24.3436	3145	4.36	5	4106680	4110131	17.0603	1292	4106742	4110077	7.28338	1640	Ack	(CAGCAG)n
[truncated: 14,857 more rows]
