# Supplementary material for: Islands of retroelements are major components of Drosophila centromeres
Source: PLoS Biol. 2019 May 14;17(5):e3000241. doi: 10.1371/journal.pbio.3000241 (PMC6516634; doi:10.1371/journal.pbio.3000241)
Supplement: S9 Table — We show the copy numbers of TEs in different genomic regions. The sums of base pairs in the assembly size in centromeres (432,440 bp), pericentromeric heterochromatin (37,089,066 bp), and other regions (118,457,213 bp) were used to compute the distribution statistics of TEs. We created a 2-by-2 contingency table for each TE comparing observed to expected (based on the sum of bp) for each comparison: centromere to heterochromatin (“cen-het”) regions or centromeres to whole genome (“cen-genome”). We computed a Fisher’s exact test with FDR correction to get adjusted P values. G2/Jockey-3, G, Doc2, and Jockey-1 are significantly enriched in centromeres relative to other heterochromatic regions and to the whole genome. Asterisk signs show that TART and ProtoP are significantly underrepresented in centromeres relative to other heterochromatic regions. FDR, false discovery rate; FISH, fluorescence in situ hybridization; TART, Telomere-associated retrotransposon; TE, transposable element. (XLSX) [file pbio.3000241.s030.xlsx]

## Sheet: S9_Table
S9 Table. Statistical analysis of TE distributions.
Location	G2/Jockey-3	G	Doc2	Jockey-1	DM1731	TART	ProtoP
Centromere	188	4	11	2	0	0	0
Pericentromeric heterochromatin	91	46	84	5	53	451	432
Other	19	8	9	0	6	49	68
P-value	<10-15	0.013	<10-7	0.013	ns	0.037*	0.037*
(cen-het)
P-value	<10-15	0.00013	<10-14	0.00079	ns	ns	ns
(cen-genome)
