# Supplementary material for: Islands of retroelements are major components of Drosophila centromeres
Source: PLoS Biol. 2019 May 14;17(5):e3000241. doi: 10.1371/journal.pbio.3000241 (PMC6516634; doi:10.1371/journal.pbio.3000241)
Supplement: S10 Table — Hybridization conditions used for FISH with specific Oligopaints. FISH, fluorescence in situ hybridization. (XLSX) [file pbio.3000241.s031.xlsx]

## Sheet: S10_Table
S10 Table. Oligopaint hybridization conditions.
Oligopaint	Formamide (%)	Temperature (oC)
Maupiti	60	37
Lipari	68	42
Giglio	68	42
Lampedusa	60	37
80C4	50	37
61C7	50	37
