# Supplementary material for: Islands of retroelements are major components of Drosophila centromeres
Source: PLoS Biol. 2019 May 14;17(5):e3000241. doi: 10.1371/journal.pbio.3000241 (PMC6516634; doi:10.1371/journal.pbio.3000241)
Supplement: S11 Table — Information on the fluors used and sequences of satellite FISH probes used in this report. * = “+N” designates the incorporation of an LNA. FISH, fluorescence in situ hybridization; LNA, locked nucleic acid. (XLSX) [file pbio.3000241.s032.xlsx]

## Sheet: S11_Table
S11 Table. Labeled Satellite Probes.
Satellite	Probe sequence	Vendor	5’ Fluor	Reference
AATAT	5'‑AATATAATATAATATAATATAATATAATAT-3'	IDT	Cy3, Cy5	[106];[37]
AAGAG	5'‑AAGAGAAGAGAAGAGAAGAGAAGAGAAGAG-3'	IDT	Cy3, Cy5	[106]; [37]
AATAG	5'‑AATAGAATAGAATAGAATAGAATAGAATAG-3'	IDT	Cy3	[37]
AAGAT	5'‑AAGATAAGATAAGATAAGATAAGATAAGAT-3'	IDT	Alexa 488, Cy3	[21]
Prodsat	5'‑AATAACATAGAATAACATAGAATAACATAGAATAACATAGAATAACATAG-3'	IDT	Alexa 488, Cy3	[106];[37]
dodeca*	5’‑+AC+GG+GA+CC+AG+TA+CG+G-3’	Qiagen	TYE563, TYE665	[107]
SATIII	5’‑TTTTCCAAATTTCGGTCATCAAATAATCAT-3’	IDT	Alexa 488	[106]
Rsp	Stellaris probes for Rsp (Supplemental File 11)	Stellaris	Quasar 570
