# Supplementary material for: Islands of retroelements are major components of Drosophila centromeres
Source: PLoS Biol. 2019 May 14;17(5):e3000241. doi: 10.1371/journal.pbio.3000241 (PMC6516634; doi:10.1371/journal.pbio.3000241)
Supplement: S12 Table — Information on the 5′ secondary oligo adapter site and sequence of satellite probes used in this report. (XLSX) [file pbio.3000241.s033.xlsx]

## Sheet: S12_Table
S12 Table. Unlabeled satellite probes.
Satellite	Probe Sequence	Vendor	5' Secondary Oligo Adapter
AAGAG	5'‑CACACGCTCTCCGTCTTGGCCGTGGTCGATCAttttttttttAAGAGAAGAGAAGAGAAGAGAAGAGAAGAG-3'	Eurofins Operon	Sec6
AATAG	5'‑CACACGCTCTCCGTCTTGGCCGTGGTCGATCAttttttttttAATAGAATAGAATAGAATAGAATAGAATAG-3'	Eurofins Operon	Sec6
AAGAT	5'‑AGCGCAGGAGGTCCACGACGTGCAAGGGTGTttttttttttAAGATAAGATAAGATAAGATAAGATAAGAT-3'	Eurofins Operon	Sec5
