# Supplementary material for: Islands of retroelements are major components of Drosophila centromeres
Source: PLoS Biol. 2019 May 14;17(5):e3000241. doi: 10.1371/journal.pbio.3000241 (PMC6516634; doi:10.1371/journal.pbio.3000241)
Supplement: S13 Table — Sequence and fluors of secondary oligo probes used for fluorescence detection of Oligopaints and unlabeled satellite probes. (XLSX) [file pbio.3000241.s034.xlsx]

## Sheet: S13_Table
S13 Table.Secondary Oligo Probes.
Probe ID	Sequence	5' and 3' Fluor	Vendor	Reference
Sec5	5'‑aACACCCTTGCACGTCGTGGACCTCCTGCGCTa-3'	Alexa 546	IDT	[108]
Sec6	5'‑aTGATCGACCACGGCCAAGACGGAGAGCGTGTGaa-3'	Alexa 488	IDT	[108]
