# Supplementary material for: Islands of retroelements are major components of Drosophila centromeres
Source: PLoS Biol. 2019 May 14;17(5):e3000241. doi: 10.1371/journal.pbio.3000241 (PMC6516634; doi:10.1371/journal.pbio.3000241)
Supplement: S14 Table — List of primer sets used for library amplification and G2 probe synthesis. (XLSX) [file pbio.3000241.s035.xlsx]

## Sheet: S14_Table
S14 Table. Universal primers.
Primer set	Forward	Reverse	Application
Universal	5’‑CACACTCCGGTACGCACCTG-3’	5’‑AGGGTAGTCGTTGTAGCTCG-3’	Library amplification (Maupiti, Lipari, Giglio)
Universal_2	5’‑CAGTGCTCGTTGGCCCACAC-3’	5’‑GGTACGCCCAGAAGCATCCC-3’	Library Amplification (Lampedusa, 80C4, 61C7)
