# Supplementary material for: Islands of retroelements are major components of Drosophila centromeres
Source: PLoS Biol. 2019 May 14;17(5):e3000241. doi: 10.1371/journal.pbio.3000241 (PMC6516634; doi:10.1371/journal.pbio.3000241)
Supplement: S15 Table — List of primer sets used for sublibrary amplification and Oligopaint synthesis. (XLSX) [file pbio.3000241.s036.xlsx]

## Sheet: S15_Table
S15 Table. Sub-library-specific primers.
Primer set	Forward	Reverse	Application
Maupiti	5’‑CACACGCTCTCCGTCTTGGCCGTGGTCGATCAGGACTGAGTTACGCGCAGCG-3’	5’‑TAATACGACTCACTATAGGGAGGGTAGTCGTTGTAGCTCG-3’	Sec6 labeled CenX sub-library amplification, Oligopaint synthesis
Lipari	5’‑CACACGCTCTCCGTCTTGGCCGTGGTCGATCACTATCGCCGGTCTGCAGCTC-3’	5’‑TAATACGACTCACTATAGGGAGGGTAGTCGTTGTAGCTCG-3’	Sec6 labeled CenY sub-library amplification, Oligopaint synthesis
Giglio	5’‑CACACGCTCTCCGTCTTGGCCGTGGTCGATCACTGGTCTGCGAGTGACGTCG-3	5’‑TAATACGACTCACTATAGGGAGGGTAGTCGTTGTAGCTCG-3’	Sec6 labeled Cen3 sub-library synthesis, Oligopaint synthesis
Lampedusa	5’‑CACACGCTCTCCGTCTTGGCCGTGGTCGATCAGTCGCAAACGAACCCGGTGG-3’	5’‑TAATACGACTCACTATAGGGCGCAGGAGTTGGTGACAGCC-3’	Sec6 labeled Cen4 sub-library synthesis, Oligopaint synthesis
80C4	5’‑CACACGCTCTCCGTCTTGGCCGTGGTCGATCACAGTCGCTCTCTGCGGAAGC‑3’	5’‑TAATACGACTCACTATAGGGCGTCAGCTATTGCGCCCTGG‑3’	Sec6 labeled 80C4 sub-library synthesis, Oligopaint synthesis
61C7	5’‑CACACGCTCTCCGTCTTGGCCGTGGTCGATCAGGTGGCCATGGAAAGGTCGC‑3’	5’‑TAATACGACTCACTATAGGGCGCTTGCGAGTTCCTGGCAG‑3’	Sec6 labeled 61C7 sub-library synthesis, Oligopaint synthesis
