# Supplementary material for: Islands of retroelements are major components of Drosophila centromeres
Source: PLoS Biol. 2019 May 14;17(5):e3000241. doi: 10.1371/journal.pbio.3000241 (PMC6516634; doi:10.1371/journal.pbio.3000241)
Supplement: S17 Table — We compared the MACS peaks shared between “normal” S2 (this study) and S2 with CENP-A overexpression using the IDR test. Some noncentromeric regions should have more CENP-A enrichment after CENP-A overexpression; however, only four peaks have IDR ≤ 0.05. None of these peaks have G2/Jockey-3. CENP-A, centromere protein A; IDR, irreproducible discovery rate; S2, Schneider 2. (XLSX) [file pbio.3000241.s038.xlsx]

## Sheet: S17_Table
		S17 Table. Overlap between normal and CENP-A overexpression S2 cells
Contig	chromStart	chromEnd	score(log2(-125IDR))	signalValue	summit	localIDR(-log10(Local IDR value))	globalIDR(-log10(Local IDR value))	rep1_chromStart	rep1_chromEnd	rep1_signalValue	rep1_summit	rep2_chromStart	rep2_chromEnd	rep2_signalValue	rep2_summit	Overlapped genes	Overlapped repeats
3L_1	145624	148106	55	10.4618	2221	0	0.13	147904	148066	5.50184	84	145624	148106	4.95993	1236	NA	NA
2R_21	14216138	14216856	24	7.87202	243	0	0.06	14216138	14216294	5.88896	73	14216185	14216856	1.98306	367	NA	NA
3L_1	3276164	3277307	22	7.75544	312	0	0.05	3276335	3276516	4.60633	94	3276164	3277307	3.14911	702	NA	NA
3R_28	667576	668219	16	6.8964	440	0	0.04	667823	668219	4.94254	296	667576	668196	1.95386	338	NA	NA
3R_28	11364609	11365052	15	6.85545	304	0	0.04	11364776	11364938	4.93376	78	11364609	11365052	1.92169	363	NA	NA
2L_1	9849127	9850102	15	6.42196	701	0	0.04	9849797	9849985	4.26298	95	9849127	9850102	2.15898	637	NA	NA
3L_1	2307083	2307931	6	17.974	418	0	0.02	2307643	2307818	16.3773	83	2307083	2307931	1.59663	194	NA	NA
2R_21	4180063	4181193	6	13.6262	557	0	0.02	4180783	4180939	11.9727	69	4180063	4181193	1.65349	326	NA	NA
3R_28	19297489	19298409	6	8.94458	272	0	0.02	19297737	19297930	7.37145	83	19297489	19298409	1.57313	214	NA	NA
2L_1	13312869	13313640	6	8.02946	312	0	0.02	13313140	13313309	6.35256	74	13312869	13313640	1.6769	279	NA	NA
2R_21	8054936	8055735	6	7.52836	281	0	0.02	8055266	8055735	5.95719	84	8054936	8055735	1.57117	148	NA	NA
2L_1	12092827	12093927	6	6.9007	623	0	0.02	12093555	12093705	4.06666	78	12092827	12093927	2.83404	655	NA	NA
3L_1	2327153	2328103	6	6.72047	645	0	0.02	2327688	2327843	3.37617	119	2327153	2328103	3.3443	405	NA	NA
2R_21	21460313	21460775	6	6.59478	285	0	0.02	21460397	21460566	4.8903	69	21460313	21460775	1.70448	417	NA	NA
3L_1	1217898	1219071	6	6.56007	757	0	0.02	1218397	1218567	3.31806	67	1217898	1219071	3.24201	562	NA	NA
3L_1	5289088	5289738	6	5.94243	404	0	0.02	5289438	5289609	4.18812	83	5289088	5289738	1.75431	375	NA	NA
3R_28	14223991	14224637	6	5.86571	257	0	0.02	14224247	14224429	4.30262	115	14223991	14224637	1.56309	143	NA	NA
3L_1	1825370	1825850	6	5.75705	302	0	0.02	1825515	1825687	3.90996	74	1825370	1825850	1.84709	385	NA	NA
3L_1	2676907	2677501	6	5.44606	253	0	0.02	2676985	2677147	3.41038	74	2676907	2677501	2.03568	355	NA	NA
2R_21	15634455	15635602	6	5.38172	184	0	0.02	15634455	15634621	3.37063	69	15634554	15635602	2.01109	200	NA	NA
3L_1	20570293	20570797	6	5.17057	310	0	0.02	20570626	20570797	3.46907	74	20570293	20570764	1.7015	214	NA	NA
3L_1	2652949	2653844	6	5.16548	473	0	0.02	2653661	2653844	3.71532	69	2652949	2653842	1.45016	166	NA	NA
2R_21	4013545	4014001	6	5.03662	197	0	0.02	4013587	4013748	3.28917	63	4013545	4014001	1.74745	289	NA	NA
3L_1	3912427	3913272	6	4.99833	563	0	0.02	3913071	3913272	3.43634	74	3912427	3913114	1.56199	409	NA	NA
3R_28	17801811	17802341	6	4.9217	163	0	0.02	17801811	17802104	3.28917	62	17801875	17802341	1.63253	200	NA	NA
X_1	14789778	14790574	43	9.07042	258	0	0.11	14789817	14789981	6.93813	84	14789778	14790574	2.13229	394	Ag5r2	NA
3L_1	836276	837223	6	5.1421	331	0	0.02	836276	836553	3.7052	32	836491	837223	1.4369	416	cep290	NA
3L_1	6970965	6971678	6	5.3294	491	0	0.02	6971501	6971678	3.77042	58	6970965	6971651	1.55898	389	CG10064	NA
3R_28	11923805	11924624	6	5.74322	608	0	0.02	11924396	11924569	4.07957	59	11923805	11924624	1.66365	566	CG10185	NA
3R_28	18276166	18276762	6	7.29891	380	0	0.02	18276591	18276762	5.67536	70	18276166	18276604	1.62355	266	CG13856	NA
X_1	18054076	18054685	33	28.6753	217	0	0.08	18054202	18054369	26.8853	56	18054076	18054685	1.79007	252	CG15373	NA
3R_28	22982291	22983060	6	7.16429	141	0	0.02	22982344	22982513	5.55849	79	22982291	22983060	1.6058	150	CG17189	NA
3R_28	615316	615932	6	6.73653	438	0	0.02	615695	615932	4.9986	159	615316	615763	1.73793	339	CG17387	NA
3L_1	4170445	4172641	20	9.45384	630	0	0.05	4170889	4171080	4.11146	74	4170445	4172641	5.34238	1009	CG18675 Teh4	NA
2L_1	1865102	1865545	19	8.30632	170	0	0.05	1865102	1865345	6.57834	130	1865107	1865545	1.72798	206	CG31664	NA
2L_1	4991917	4992367	6	6.47061	158	0	0.02	4992043	4992232	5.03959	75	4991917	4992367	1.43102	116	CG34124 asRNA:CR43824	NA
3R_28	10998303	10999216	28	7.56249	591	0	0.07	10998926	10999139	5.37405	69	10998303	10999216	2.18844	490	CG3987	NA
X_1	5504763	5505609	6	6.4318	320	0	0.02	5505017	5505172	4.60633	68	5504763	5505609	1.82547	318	CG4151	NA
2L_1	17465279	17466361	6	7.95708	469	0	0.02	17465279	17465453	6.28393	84	17465441	17466361	1.67315	693	CG5043	NA
3R_28	19927129	19927719	6	6.29048	199	0	0.02	19927129	19927379	4.26	67	19927201	19927719	2.03048	260	CG5991	NA
3L_1	2168099	2169145	6	6.28086	454	0	0.02	2168172	2168344	4.25514	83	2168099	2169145	2.02572	752	CR15821	NA
3R_28	20178531	20179149	29	8.7308	194	0	0.07	20178531	20178684	6.82076	66	20178621	20179149	1.91004	232	crb	NA
2R_21	7093559	7094083	6	5.8766	349	0	0.02	7093888	7094065	4.04109	98	7093559	7094083	1.83551	271	dgo	NA
3L_1	4027024	4027673	6	5.40106	370	0	0.02	4027351	4027526	3.34868	74	4027024	4027673	2.05238	340	Gr64b Gr64c	NA
3R_28	21550457	21551150	6	5.93316	409	0	0.02	21550815	21551091	4.23179	180	21550457	21551150	1.70137	281	Lgr3	NA
3L_1	3249794	3250270	6	6.81227	245	0	0.02	3249794	3249968	5.20145	100	3249797	3250270	1.61082	387	lncRNA:CR43626	NA
2L_1	15062942	15063397	63	11.4929	274	0	0.15	15063222	15063380	9.35098	74	15062942	15063397	2.14187	194	lncRNA:CR43856	NA
2R_21	5986142	5987572	6	6.6937	925	0	0.02	5987406	5987557	3.26884	74	5986142	5987572	3.42486	332	lncRNA:CR44292	NA
X_1	7683236	7684968	23	9.03981	739	0	0.06	7684253	7684408	4.30262	72	7683236	7684968	4.73719	923	lncRNA:CR45665 lncRNA:CR45666	NA
3L_1	19646486	19647485	18	9.26686	495	0	0.05	19647035	19647301	7.57565	158	19646486	19647485	1.69121	284	ms(3)76Cc	NA
3L_1	4156602	4157303	6	5.17825	241	0	0.02	4156704	4156871	3.41038	55	4156602	4157303	1.76787	326	nab	NA
3R_28	1348461	1349063	18	6.56648	372	0	0.04	1348834	1348988	4.33405	77	1348461	1349063	2.23243	294	Nmdar1	NA
2L_1	12493802	12495533	27	8.11763	517	0	0.07	12493990	12494182	6.14177	126	12493802	12495533	1.97586	720	Oatp33Ea	NA
3L_1	2230338	2231383	6	6.50394	614	0	0.02	2230645	2230805	3.45172	74	2230338	2231383	3.05222	591	Oseg2	NA
3L_1	1371360	1371921	6	7.08989	301	0	0.02	1371360	1371770	5.4795	336	1371428	1371921	1.61039	199	ru	NA
2R_21	5244979	5246238	6	7.1581	288	0	0.02	5245169	5245320	5.47395	67	5244979	5246238	1.68415	320	spab	NA
3R_28	25838589	25839250	6	5.9398	328	0	0.02	25838928	25839113	4.20869	79	25838589	25839250	1.73111	238	TkR99D	NA
3L_1	4300453	4302663	17	9.62787	552	0	0.04	4301134	4301294	4.06451	77	4300453	4302663	5.56336	1123	dyl	(A)n (TTTCTA)n
2L_1	12219468	12221279	6	6.64706	598	0	0.02	12219468	12219629	3.40411	74	12219622	12221279	3.24295	566	CG17217	(AAACAT)n
3R_28	23776803	23777390	6	5.50509	357	0	0.02	23777225	23777390	3.97035	85	23776803	23777350	1.53474	208	NA	(AC)n
3R_28	16581323	16582183	6	5.19814	346	0	0.02	16581712	16581864	3.43443	74	16581323	16582183	1.76371	229	NA	(AC)n (TGTTT)n
2R_21	18657472	18658223	6	4.92683	216	0	0.02	18657713	18657867	3.24307	57	18657472	18658223	1.68376	135	CG34208	(ACAACG)n
2R_21	19938293	19939350	6	5.23979	591	0	0.02	19939087	19939302	3.44594	96	19938293	19939350	1.79385	292	Eglp4	(ACTATTCA)n (CACT)n
2L_2	1520358	1522186	39	9.8076	430	0	0.1	1520358	1520577	5.26777	126	1520519	1522186	4.53983	648	CG31601	(ACTCCAG)n (GGTT)n
3R_28	6988481	6989404	6	8.01379	505	0	0.02	6989235	6989404	6.35256	98	6988481	6989308	1.66123	158	NA	(AGC)n (TGTCTCC)n (TCCACA)n
3L_1	6266875	6267864	32	8.90527	471	0	0.08	6266908	6267066	5.11557	71	6266875	6267864	3.7897	532	NA	(AGCAAC)n (CTG)n (ACA)n
3L_1	18748210	18748855	16	6.9847	212	0	0.04	18748210	18748459	5.11557	121	18748262	18748855	1.86913	251	NA	(AGCTGC)n
3L_1	4298625	4299182	6	5.77515	372	0	0.02	4299017	4299182	4.08605	74	4298625	4299151	1.6891	278	dyl	(AT)n
Contig86	18820	21574	765	175.094	1390	1.8	1.84	18820	21574	158.562	1226	19198	21424	16.5323	490	NA	(ATGTTATTCT)n
Contig86	26615	27775	202	42.9501	427	0.01	0.49	26615	27775	39.6332	226	26770	27683	3.3169	218	NA	(ATGTTATTCT)n
2R_21	15798912	15799365	34	8.13819	161	0	0.08	15798912	15799082	5.83801	71	15798920	15799365	2.30018	244	CG15120	(CAACAG)n
2L_1	486152	487991	21	7.37934	1128	0	0.05	487796	487979	4.35215	72	486152	487991	3.02719	927	NA	(CAAGC)n
2L_1	967704	969111	26	8.43026	732	0	0.06	967884	968127	4.81149	174	967704	969111	3.61877	652	NA	(CAG)n
2L_1	13492267	13494647	6	9.73691	520	0	0.02	13492267	13492421	3.38543	116	13492276	13494647	6.35148	1207	asRNA:CR45683	(CAG)n (TTAA)n (TG)n
3R_28	20963303	20963948	51	17.9937	310	0	0.12	20963605	20963758	15.993	63	20963303	20963948	2.00067	256	fd96Ca	(CCA)n
3R_28	19035912	19036826	21	7.31357	372	0	0.05	19036303	19036593	5.37405	16	19035912	19036826	1.93952	337	NA	(CCAATT)n
3L_1	1805244	1806395	6	5.94665	513	0	0.02	1805806	1805977	4.09038	71	1805244	1806395	1.85627	394	GV1	(CCACCAT)n
3R_28	25091701	25092730	25	9.23874	541	0	0.06	25092409	25092567	7.46302	68	25091701	25092730	1.77572	307	NA	(CCT)n (CTCCTAG)n
3L_1	4184268	4185043	6	6.27398	313	0	0.02	4184268	4184418	4.77179	100	4184346	4185043	1.50219	449	CG18675 tipE	(CGT)n
2L_1	748809	749675	6	6.29578	361	0	0.02	749302	749472	4.60633	75	748809	749675	1.68945	154	NA	(CGTCGT)n (TC)n
2L_1	19505410	19506172	6	5.16197	619	0	0.02	19505909	19506065	3.46907	74	19505410	19506172	1.6929	665	tj	(CTC)n (GCA)n
2R_21	4819951	4820605	6	6.90107	167	0	0.02	4819968	4820135	5.16314	80	4819951	4820605	1.73793	238	lncRNA:CR44279	(CTGCTTG)n
2L_1	412038	414306	134	13.7683	923	0	0.32	412932	413090	6.90949	88	412038	414306	6.85878	1139	NA	(GACAACG)n (GACTTT)n (CATCA)n (TTCACA)n
2L_1	4256423	4257060	6	6.35876	202	0	0.02	4256423	4256603	4.25279	78	4256448	4257060	2.10597	301	NA	(GATGA)n
2L_1	955707	956338	17	7.18352	340	0	0.04	955764	955950	5.37405	81	955707	956338	1.80947	543	NA	(GATTCT)n
2L_1	637053	637509	6	7.99102	203	0	0.02	637084	637274	6.34603	160	637053	637509	1.64499	215	NA	(GCA)n
2R_21	5075938	5076507	6	7.48318	356	0	0.02	5076330	5076507	5.75605	92	5075938	5076392	1.72713	228	NA	(GCA)n
3L_1	1888326	1889675	6	6.61862	497	0	0.02	1888326	1888476	3.36695	74	1888376	1889675	3.25167	492	dsb	(GCTCG)n (TTGTT)n (TTGTTTT)n Jockey-1_DPer
3L_1	1201299	1203108	48	9.32521	983	0	0.12	1202911	1203108	5.70535	71	1201299	1203087	3.61986	560	NA	(GGAATG)n
3L_1	575776	579121	41	11.8435	1933	0	0.1	576805	576981	5.15552	160	575776	579121	6.68802	1232	Kah	(GGATC)n (GTTTCT)n (TGGATG)n (CCGAGTC)n
3L_1	808998	810295	90	17.2859	455	0	0.22	808998	809903	14.078	99	809001	810295	3.20795	570	NA	(GTGA)n (TGGA)n
3L_1	2348518	2349190	22	8.84375	218	0	0.05	2348518	2348699	7.11003	76	2348630	2349190	1.73372	249	NA	(T)n
3L_1	2705211	2705956	6	5.89073	239	0	0.02	2705211	2705374	4.31224	71	2705321	2705956	1.57849	298	NA	(T)n
2L_1	10021722	10023078	68	9.67053	451	0	0.16	10022400	10022570	6.41865	64	10021722	10023078	3.25188	470	NA	(TA)n
X_1	5662508	5663201	6	6.88903	196	0	0.02	5662654	5662826	5.18629	73	5662508	5663201	1.70274	174	NA	(TAACA)n
tig00000039	30250	30842	74	16.0682	186	0	0.18	30250	30842	13.8841	338	30311	30783	2.18408	219	NA	(TAACATAGAA)n
3R_5	3688	4876	540	159.499	464	0.98	1.3	3814	4876	153.461	596	3688	4642	6.03856	468	NA	(TAGAATAACA)n
3R_5	10061	11529	115	220.852	552	0	0.28	10061	11529	217.745	662	10774	11219	3.1063	238	NA	(TAGAATAACA)n
3L_1	6989340	6990121	6	8.11684	393	0	0.02	6989875	6990033	6.44937	71	6989340	6990121	1.66747	180	NA	(TC)n
3L_1	1410561	1411256	6	6.36561	317	0	0.02	1410894	1411075	4.33633	74	1410561	1411256	2.02928	227	NA	(TCACCA)n
2L_1	1520521	1521491	6	7.23779	611	0	0.02	1521305	1521491	5.70626	119	1520521	1521474	1.53153	319	NA	(TCAGAT)n (GGAGTT)n
3L_1	3377447	3378193	6	7.65462	367	0	0.02	3377652	3378193	6.14177	114	3377447	3378103	1.51285	416	NA	(TCC)n (AGATAC)n
3L_1	2669957	2671549	30	8.62881	546	0	0.07	2669957	2670119	5.11557	69	2670054	2671549	3.51324	551	NA	(TCCACTG)n
2R_21	9309431	9310068	6	5.25914	371	0	0.02	9309901	9310068	3.46907	74	9309431	9310014	1.79007	199	NA	(TG)n
2L_1	4783696	4784935	6	6.97114	195	0	0.02	4783696	4783863	5.2036	61	4783853	4784935	1.76754	173	NA	(TG)n (CA)n (CACA)n
3R_28	8460190	8460992	6	5.10999	437	0	0.02	8460820	8460992	3.46907	74	8460190	8460935	1.64092	171	NA	(TGCTGT)n (CTG)n (T)n
3R_28	590338	590789	19	7.71629	280	0	0.05	590606	590784	5.96817	83	590338	590789	1.74812	209	NA	(TGT)n
3R_28	9434926	9435583	46	10.5692	229	0	0.11	9434926	9435102	8.52595	71	9435080	9435583	2.04329	233	NA	(TGTATG)n (TG)n (TGTCC)n
3L_1	2160793	2161952	6	5.57512	508	0	0.02	2161049	2161202	3.41038	74	2160793	2161952	2.16474	686	NA	(TGTTTT)n
tig00022795	3152	3815	101	70.6431	399	0	0.24	3309	3771	68.3792	221	3152	3815	2.26391	421	NA	(TTATTCTATG)n
3R_28	1212876	1213605	6	5.20122	224	0	0.02	1213028	1213178	3.46907	74	1212876	1213605	1.73215	223	kkv	(TTCAGA)n
tig00022795	17618	18695	81	15.5362	580	0	0.2	17618	18130	12.5352	311	18105	18695	3.001	363	NA	(TTCTATGTTA)n
tig00022795	16214	16943	37	16.2592	281	0	0.09	16214	16650	14.4164	220	16468	16943	1.84272	214	NA	(TTCTATGTTA)n
Contig142	10585	11679	23	7.47267	800	0	0.06	11464	11679	5.32635	99	10585	11525	2.14632	623	NA	(TTCTATGTTA)n
4_2	600632	601303	6	6.30771	231	0	0.02	600696	600865	4.2481	72	600632	601303	2.05961	326	onecut	(TTGATT)n
3R_28	9437359	9437979	17	10.213	206	0	0.04	9437359	9437515	8.52595	72	9437491	9437979	1.68704	208	NA	(TTTGG)n (CA)n
Contig96	16881	19707	620	50.6686	1486	1.17	1.5	17204	18244	27.6487	140	16881	19707	23.0199	1599	NA	353bp_SAT 359bp_SAT 353bp_SAT 359bp_SAT
Contig31	18336	19698	275	26.2343	427	0.05	0.66	18336	18973	21.65	104	18389	19698	4.58427	298	NA	359bp_SAT
Contig96	2753	3487	6	6.94532	585	0	0.02	3303	3487	5.26409	96	2753	3472	1.68123	525	NA	359bp_SAT 260bp_SAT 359bp_SAT 260bp_SAT
Contig102	123	1260	449	28.2988	258	0.67	1.08	123	862	21.0609	389	242	1260	7.23791	274	NA	359bp_SAT 353bp_SAT 260bp_SAT 359bp_SAT 353bp_SAT
3L_1	4147526	4150330	36	12.0334	1212	0	0.09	4148036	4148188	4.93376	72	4147526	4150330	7.09959	1337	nab CG1299	A-rich (ATC)n
2R_21	5666454	5667193	6	5.4255	331	0	0.02	5666454	5666704	3.89024	237	5666662	5667193	1.53526	218	NA	A-rich P-1_DY
2L_2	504584	505112	6	6.63288	274	0	0.02	504700	504966	5.16314	130	504584	505112	1.46974	302	NA	Baggins1
3R_28	15007316	15007897	27	7.98189	248	0	0.07	15007404	15007603	5.99024	62	15007316	15007897	1.99165	346	NA	BARI_DM
3L_1	1447252	1448008	58	9.42959	244	0	0.14	1447485	1447692	6.35256	126	1447252	1448008	3.07703	255	lncRNA:CR44842	G-rich (TCCT)n
3L_1	6130270	6131141	6	7.627	514	0	0.02	6130884	6131141	6.03039	117	6130270	6130902	1.59661	297	Lcp65Ag1	G2_DM Jockey-1_DSe
tig00057289	6090	8018	784	414.824	1479	1.89	1.89	6095	7933	394.29	771	6090	8018	20.5332	951	NA	G2_DM Jockey-3_DSim (TCTAT)n
3R_28	18298994	18300138	161	14.6615	735	0	0.39	18299985	18300138	9.78578	69	18298994	18300111	4.87567	770	NA	Jockey-3_DGri R1A_DAn Gypsy8-I_Dpse Jockey-3_DGri TART_DV
2L_2	1219483	1220520	6	7.70683	572	0	0.02	1220075	1220226	6.07087	71	1219483	1220520	1.63596	482	NA	Jockey-3_DSim G_DM Jockey-3_DSim BEL-14_DP-I
Contig96	780	2150	16	49.3212	872	0	0.04	780	1944	47.6577	558	1692	2150	1.66343	308	NA	MAX_I-int MAX_LTR 359bp_SAT
2R_21	1770461	1770927	6	6.24689	266	0	0.02	1770693	1770854	4.33633	81	1770461	1770927	1.91056	219	NA	MICROPIA_I-int
3L_10	365355	365916	6	5.0374	267	0	0.02	365355	365511	3.46907	74	365471	365916	1.56833	344	NA	PROTOP_A Jockey-4B_DVi
3L_4	1358107	1358539	20	7.64711	269	0	0.05	1358327	1358503	5.86019	116	1358107	1358539	1.78692	202	NA	ROO_I-int
