# Supplementary material for: Islands of retroelements are major components of Drosophila centromeres
Source: PLoS Biol. 2019 May 14;17(5):e3000241. doi: 10.1371/journal.pbio.3000241 (PMC6516634; doi:10.1371/journal.pbio.3000241)
Supplement: S18 Table — Percentage of probe signals that overlap with different cytological locations (“C”: centromere; “P”: pericentromere; “H”: heterochromatin, and “N”: number of spreads analyzed) in S2 cells. The underlying data can be found in S2 Data. FISH, fluorescence in situ hybridization; S2, Schneider 2. (XLSX) [file pbio.3000241.s039.xlsx]

## Sheet: S18_Table
S18 Table. S2 cell FISH quantification.
		Chromosome
Probe	Location	X	X;4	2	cf(2R)	cf(2L)	3	4	4s
AATAT	C	0	15	10	5.9	5.6	0	85	84.2
	P	100	100	90	47.1	61.1	45	100	100
	H	0	0	100	76.5	66.7	100	100	100
	N	20	20	20	17	18	20	20	19
AAGAG	C	0	14.3	64.3	72.7	69.2	0	23.1	0
	P	100	92.9	100	100	100	0	84.6	91.7
	H	0	7.1	100	100	92.3	100	100	0
	N	14	14	14	11	13	14	13	12
AATAG	C	0	0	100	69.2	71.4	0	0	0
	P	5.9	5.9	100	92.3	100	100	5.9	0
	H	0	0	100	53.8	100	0	0	0
	N	17	17	17	13	14	17	17	17
AAGAT	C	7.1	7.1	0	0	0	0	0	0
	P	100	92.9	92.9	72.7	53.8	0	15.4	8.3
	H	0	0	92.9	72.7	38.5	0	84.6	0
	N	14	14	14	11	13	14	13	12
dodeca	C	0	0	0	0	0	100	0	0
	P	0	0	0	0	0	100	0	0
	H	0	0	0	0	0	0	0	0
	N	18	18	18	18	18	18	18	18
Prodsat	C	0	0	100	33.3	27.8	100	0	0
	P	0	0	100	46.7	100	100	0	0
	H	0	0	0	0	0	0	0	0
	N	18	18	18	15	18	18	18	18
SATIII	C	35	0	0	0	0	0	0	0
	P	100	100	0	0	0	5	0	0
	H	100	100	0	0	0	100	0	0
	N	20	20	20	20	20	20	20	20
XMaupiti	C	23.3	83.3	0	0	0	93.3	3.3	3.3
	P	100	100	0	43.3	10	16.7	3.3	0
	H	100	100	100	26.7	16.7	10	80	13.3
	N	30	30	30	30	30	30	30	30
YLipari	C	0	0	0	0	0	0	0	0
	P	0	0	0	0	0	0	0	0
	H	0	0	0	0	0	0	0	0
	N	35	35	35	35	35	35	35	35
3Giglio	C	0	0	0	0	0	100	0	0
	P	0	0	0	0	0	0	0	0
	H	100	100	0	0	0	0	0	0
	N	25	25	25	25	25	25	25	25
4Lampedusa	C	20	6.7	73.3	46.7	13.3	93.3	0	0
	P	86.7	93.3	93.3	60	73.3	66.7	0	0
	H	100	100	100	73.3	93.3	66.7	80	0
	N	15	15	15	15	15	15	15	15
