# Supplementary material for: Islands of retroelements are major components of Drosophila centromeres
Source: PLoS Biol. 2019 May 14;17(5):e3000241. doi: 10.1371/journal.pbio.3000241 (PMC6516634; doi:10.1371/journal.pbio.3000241)
Supplement: S19 Table — Summary of the locations of satellite repeats determined by IF-FISH on S2 cell chromosomes X, X;4, 2, cf(2R), cf(2L), 3, 4, and 4s, using an anti-CENP-A antibody to mark the centromere. Locations were designated as centromeric (“Cen”), pericentric (“Peri”), or heterochromatic (“Het”). See also S18 Table. 4s, small chromosome 4; CENP-A, centromere protein A; cf(2L), centric fragment of chromosome 2L; cf(2R), centric fragment of chromosome 2R; S2, Schneider 2; X;4, Robertsonian translocation between chromosomes X and 4. (XLSX) [file pbio.3000241.s040.xlsx]

## Sheet: S19_Table
S19 Table. S2 cell satellite locations.
Satellite	Cen	Peri	Het
AATAT	4, 4s	X, X;4, 2, cf(2R), cf(2L)	3
AAGAG	2	X, X;4, cf(2R), cf(2L), 4, 4s	3
AATAG	2, cf(2R)	2, cf(2R), cf(2L), 3
AAGAT		X, X;4, 2, cf(2R)	4
dodeca	3
Prodsat	2, 3	cf(2R), cf(2L)
SATIII		X, X;4	3
