# Supplementary material for: Islands of retroelements are major components of Drosophila centromeres
Source: PLoS Biol. 2019 May 14;17(5):e3000241. doi: 10.1371/journal.pbio.3000241 (PMC6516634; doi:10.1371/journal.pbio.3000241)
Supplement: S1 Data — (XLSX) [file pbio.3000241.s041.xlsx]

## Sheet: Fig3A
Data underlying Figure 3A
#Base pairs									#Density									# for ggplot
Contig	Contig119	3R_5	Contig79	Y_Contig26	tig00057289	whole genome	whole genome-cen		Contig	Contig119	3R_5	Contig79	Y_Contig26	tig00057289	whole genome	whole genome-cen		Component	density	location
g2_dm	11010	5711	6796	62814	285	170839	84223		g2_dm	0.117235	0.055005	0.0968353	0.448809	0.0116038	0.00109513	0.000541398		G2/Jockey-3	0.182273	Contig119
jockey-3_dsim	6108	0	3717	39667	1861	149733	98380		jockey-3_dsim	0.0650382	0	0.0529631	0.283423	0.0757705	0.000959838	0.000632401		Doc	0.0498541	Contig119
nts_dm	32	28223	192	97	0	587738	559194		nts_dm	0.000340737	0.271827	0.00273578	0.00069307	0	0.00376759	0.00359458		Doc2	0.0449347	Contig119
doc	4682	0	4694	0	0	715881	706505		doc	0.0498541	0	0.0668842	0	0	0.00458903	0.00454152		NTS	0.000340737	Contig119
nomad	0	0	0	8421	0	456857	448436		nomad	0	0	0	0.0601685	0	0.0029286	0.00288261		18s_rDNA	0	Contig119
doc2_dm	4220	0	3957	0	0	194468	186291		doc2_dm	0.0449347	0	0.0563828	0	0	0.0012466	0.00119751		28s_rDNA	0	Contig119
dmel.rdna.18s_rdna	0	0	0	7214	0	853254	846040		dmel.rdna.18s_rdna	0	0	0	0.0515444	0	0.00546964	0.00543847		5.8s_rDNA	0	Contig119
dmel.rnda.its2	0	0	0	4245	0	85065	80820		dmel.rnda.its2	0	0	0	0.0303307	0	0.000545295	0.000519523		rDNA.ITS2	0	Contig119
r2_dm	0	0	0	4153	0	206139	201986		r2_dm	0	0	0	0.0296734	0	0.00132142	0.0012984		rDNA.ETS	0	Contig119
dsim.rdna.28s_rdna	0	0	0	3561	0	5102	1541		dsim.rdna.28s_rdna	0	0	0	0.0254435	0	3.27055e-05	9.90578e-06		R2	0	Contig119
dmrt1b	2464	0	0	0	0	561241	558777		dmrt1b	0.0262368	0	0	0	0	0.00359774	0.0035919		Jockey-1_dsi	0.0109781	Contig119
jockey-1_dsi	1031	0	1033	0	0	9514	7450		jockey-1_dsi	0.0109781	0	0.0147191	0	0	6.09879e-05	4.78897e-05		G_dm	0.00445088	Contig119
gypsy-7_dse	0	0	0	1728	0	23220	21492		gypsy-7_dse	0	0	0	0.0123466	0	0.000148848	0.000138154		G5_dm	0.00150137	Contig119
g6_dm	0	634	0	418	0	64482	63430		g6_dm	0	0.00610631	0	0.00298663	0	0.000413351	0.000407737		G6_dm	0	Contig119
dsim.rdna.5.8s_rdna	0	0	0	907	0	26304	25397		dsim.rdna.5.8s_rdna	0	0	0	0.00648056	0	0.000168617	0.000163256		Dmrt1B	0.0262368	Contig119
g_dm	418	0	481	0	0	90446	89547		g_dm	0.00445088	0	0.00685371	0	0	0.000579789	0.000575621		Nomad	0	Contig119
gypsy-27_dya	123	0	424	0	0	27698	27151		gypsy-27_dya	0.00130971	0	0.00604152	0	0	0.000177553	0.000174531		Gypsy-7_dse	0	Contig119
gypsy6_dmoj	0	0	0	0	439(wrong)	1955	1955		gypsy6_dmoj	0	0	0	0	0	1.25322e-05	1.2567e-05		Gypsy-27_dya	0.00130971	Contig119
copia	0	0	0	349	0	470843	470494		copia	0	0	0	0.00249362	0	0.00301826	0.0030244		Gypsy-24_dy	0	Contig119
g5_dm	141	0	142	0	0	102044	101761		g5_dm	0.00150137	0	0.00202334	0	0	0.000654136	0.000654135		Gypsy-2_dsim	0	Contig119
gypsy-2_dsim	0	0	0	260	0	128112	127852		gypsy-2_dsim	0	0	0	0.00185771	0	0.00082124	0.000821852		Copia	0	Contig119
gypsy-24_dy	0	259	0	0	0	38234	37975		gypsy-24_dy	0	0.00249453	0	0	0	0.000245092	0.000244109		TART_B1	0.000351385	Contig119
dmel.rdna.ets	0	0	0	228	0	161542	161314		dmel.rdna.ets	0	0	0	0.00162907	0	0.00103554	0.00103695		BS	0.0013736	Contig119
dsim.rdna.its2	0	0	0	141	0	141	0		dsim.rdna.its2	0	0	0	0.00100745	0	9.03856e-07	0		AAGAT	0.575218	Contig119
bs	129	0	0	0	0	89886	89757		bs	0.0013736	0	0	0	0	0.000576199	0.000576971		Prodsat	0	Contig119
tart_b1	33	0	33	0	0	58708	58642		tart_b1	0.000351385	0	0.000470213	0	0	0.000376338	0.000376959		AAGAG	0	Contig119
AAGAT	54021	0	1067	0	0	91702	36614		AAGAT	0.575218	0	0.0152035	0	0	0.00058784	0.00023536		AATAG	0	Contig119
AATAACATAG	0	19152	0	0	0	226534	207382		AATAACATAG	0	0.184461	0	0	0	0.00145216	0.00133308		Dodeca	0	Contig119
AAGAG	0	0	26330	0	5553	158567	126684		AAGAG	0	0	0.375173	0	0.22609	0.00101647	0.000814343		G2/Jockey-3	0.055005	3R_5
AATAG	0	0	0	0	17199	73058	55859		AATAG	0	0	0	0	0.700257	0.000468326	0.00035907		Doc	0	3R_5
dodeca_sat	0	33349	0	0	0	569534	536185		dodeca_sat	0	0.321198	0	0	0	0.0036509	0.00344668		Doc2	0	3R_5
total length	93914	103827	70181	139957	24561	155998251	155565811											NTS	0.271827	3R_5
																		18s_rDNA	0	3R_5
*gypsy6_dmoj is similar to AATAG																		28s_rDNA	0	3R_5
									Merged G2 and Jockey-3, rRNA seq									5.8s_rDNA	0	3R_5
										Contig119	3R_5	Contig79	Y_Contig26	tig00057289	whole_genome	whole genome-cen		rDNA.ITS2	0	3R_5
									G2/Jockey-3	0.182273	0.055005	0.149798	0.732232	0.0873743	0.00205497	0.0011738		rDNA.ETS	0	3R_5
									Doc	0.0498541	0	0.0668842	0	0	0.00458903	0.00454152		R2	0	3R_5
									Doc2	0.0449347	0	0.0563828	0	0	0.0012466	0.00119751		Jockey-1_dsi	0	3R_5
									NTS	0.000340737	0.271827	0.00273578	0.00069307	0	0.00376759	0.00359458		G_dm	0	3R_5
									18s_rDNA	0	0	0	0.0515444	0	0.00547232	0.00544116		G5_dm	0	3R_5
									28s_rDNA	0	0	0	0.0254435	0	0.0026239	0.0026083		G6_dm	0.00610631	3R_5
									5.8s_rDNA	0	0	0	0.00648056	0	0.000168617	0.000163256		Dmrt1B	0	3R_5
									rDNA.ITS2	0	0	0	0.0313382	0	0.000546198	0.000519523		Nomad	0	3R_5
									rDNA.ETS	0	0	0	0.00162907	0	0.00104924	0.00105069		Gypsy-7_dse	0	3R_5
									R2	0	0	0	0.0296734	0	0.00132142	0.0012984		Gypsy-27_dya	0	3R_5
									Jockey-1_dsi	0.0109781	0	0.0147191	0	0	6.09879e-05	4.78897e-05		Gypsy-24_dy	0.00249453	3R_5
									G_dm	0.00445088	0	0.00685371	0	0	0.000579789	0.000575621		Gypsy-2_dsim	0	3R_5
									G5_dm	0.00150137	0	0.00202334	0	0	0.000654136	0.000654135		Copia	0	3R_5
									G6_dm	0	0.00610631	0	0.00298663	0	0.000413351	0.000407737		TART_B1	0	3R_5
									Dmrt1B	0.0262368	0	0	0	0	0.00359774	0.0035919		BS	0	3R_5
									Nomad	0	0	0	0.0601685	0	0.0029286	0.00288261		AAGAT	0	3R_5
									Gypsy-7_dse	0	0	0	0.0123466	0	0.000148848	0.000138154		Prodsat	0.184461	3R_5
									Gypsy-27_dya	0.00130971	0	0.00604152	0	0	0.000177553	0.000174531		AAGAG	0	3R_5
									Gypsy-24_dy	0	0.00249453	0	0	0	0.000245092	0.000244109		AATAG	0	3R_5
									Gypsy-2_dsim	0	0	0	0.00185771	0	0.00082124	0.000821852		Dodeca	0.321198	3R_5
									Copia	0	0	0	0.00249362	0	0.00301826	0.0030244		G2/Jockey-3	0.149798	Contig79
									TART_B1	0.000351385	0	0.000470213	0	0	0.000376338	0.000376959		Doc	0.0668842	Contig79
									BS	0.0013736	0	0	0	0	0.000576199	0.000576971		Doc2	0.0563828	Contig79
									AAGAT	0.575218	0	0.0152035	0	0	0.00058784	0.00023536		NTS	0.00273578	Contig79
									Prodsat	0	0.184461	0	0	0	0.00145216	0.00133308		18s_rDNA	0	Contig79
									AAGAG	0	0	0.375173	0	0.22609	0.00101647	0.000814343		28s_rDNA	0	Contig79
									AATAG	0	0	0	0	0.700257	0.000468326	0.00035907		5.8s_rDNA	0	Contig79
									Dodeca	0	0.321198	0	0	0	0.0036509	0.00344668		rDNA.ITS2	0	Contig79
																		rDNA.ETS	0	Contig79
																		R2	0	Contig79
																		Jockey-1_dsi	0.0147191	Contig79
																		G_dm	0.00685371	Contig79
																		G5_dm	0.00202334	Contig79
																		G6_dm	0	Contig79
																		Dmrt1B	0	Contig79
																		Nomad	0	Contig79
																		Gypsy-7_dse	0	Contig79
																		Gypsy-27_dya	0.00604152	Contig79
																		Gypsy-24_dy	0	Contig79
																		Gypsy-2_dsim	0	Contig79
																		Copia	0	Contig79
																		TART_B1	0.000470213	Contig79
																		BS	0	Contig79
																		AAGAT	0.0152035	Contig79
																		Prodsat	0	Contig79
																		AAGAG	0.375173	Contig79
																		AATAG	0	Contig79
																		Dodeca	0	Contig79
																		G2/Jockey-3	0.732232	Y_Contig26
																		Doc	0	Y_Contig26
																		Doc2	0	Y_Contig26
																		NTS	0.00069307	Y_Contig26
																		18s_rDNA	0.0515444	Y_Contig26
																		28s_rDNA	0.0254435	Y_Contig26
																		5.8s_rDNA	0.00648056	Y_Contig26
																		rDNA.ITS2	0.0313382	Y_Contig26
																		rDNA.ETS	0.00162907	Y_Contig26
																		R2	0.0296734	Y_Contig26
																		Jockey-1_dsi	0	Y_Contig26
																		G_dm	0	Y_Contig26
																		G5_dm	0	Y_Contig26
																		G6_dm	0.00298663	Y_Contig26
																		Dmrt1B	0	Y_Contig26
																		Nomad	0.0601685	Y_Contig26
																		Gypsy-7_dse	0.0123466	Y_Contig26
																		Gypsy-27_dya	0	Y_Contig26
																		Gypsy-24_dy	0	Y_Contig26
																		Gypsy-2_dsim	0.00185771	Y_Contig26
																		Copia	0.00249362	Y_Contig26
																		TART_B1	0	Y_Contig26
																		BS	0	Y_Contig26
																		AAGAT	0	Y_Contig26
																		Prodsat	0	Y_Contig26
																		AAGAG	0	Y_Contig26
																		AATAG	0	Y_Contig26
																		Dodeca	0	Y_Contig26
																		G2/Jockey-3	0.0873743	tig00057289
																		Doc	0	tig00057289
																		Doc2	0	tig00057289
																		NTS	0	tig00057289
																		18s_rDNA	0	tig00057289
																		28s_rDNA	0	tig00057289
																		5.8s_rDNA	0	tig00057289
																		rDNA.ITS2	0	tig00057289
																		rDNA.ETS	0	tig00057289
																		R2	0	tig00057289
																		Jockey-1_dsi	0	tig00057289
																		G_dm	0	tig00057289
																		G5_dm	0	tig00057289
																		G6_dm	0	tig00057289
																		Dmrt1B	0	tig00057289
																		Nomad	0	tig00057289
																		Gypsy-7_dse	0	tig00057289
																		Gypsy-27_dya	0	tig00057289
																		Gypsy-24_dy	0	tig00057289
																		Gypsy-2_dsim	0	tig00057289
																		Copia	0	tig00057289
																		TART_B1	0	tig00057289
																		BS	0	tig00057289
																		AAGAT	0	tig00057289
																		Prodsat	0	tig00057289
																		AAGAG	0.22609	tig00057289
																		AATAG	0.700257	tig00057289
																		Dodeca	0	tig00057289
																		G2/Jockey-3	0.0011738	whole_genome
																		Doc	0.00454152	whole_genome
																		Doc2	0.00119751	whole_genome
																		NTS	0.00359458	whole_genome
																		18s_rDNA	0.00544116	whole_genome
																		28s_rDNA	0.0026083	whole_genome
																		5.8s_rDNA	0.000163256	whole_genome
																		rDNA.ITS2	0.000519523	whole_genome
																		rDNA.ETS	0.00105069	whole_genome
																		R2	0.0012984	whole_genome
																		Jockey-1_dsi	4.78897e-05	whole_genome
																		G_dm	0.000575621	whole_genome
																		G5_dm	0.000654135	whole_genome
																		G6_dm	0.000407737	whole_genome
																		Dmrt1B	0.0035919	whole_genome
																		Nomad	0.00288261	whole_genome
																		Gypsy-7_dse	0.000138154	whole_genome
																		Gypsy-27_dya	0.000174531	whole_genome
																		Gypsy-24_dy	0.000244109	whole_genome
																		Gypsy-2_dsim	0.000821852	whole_genome
																		Copia	0.0030244	whole_genome
																		TART_B1	0.000376959	whole_genome
																		BS	0.000576971	whole_genome
																		AAGAT	0.00023536	whole_genome
																		Prodsat	0.00133308	whole_genome
																		AAGAG	0.000814343	whole_genome
																		AATAG	0.00035907	whole_genome
																		Dodeca	0.00344668	whole_genome

## Sheet: Fig4
Data underlying Figure 4 and Figure S11
value	element	chromosome	position_chro	position_cen	contig	position_contig	full
1	G2/Jockey-3	2	20255614	-3495816	2L_1	20255614	full
1	G2/Jockey-3	2	11365844	-12385586	2L_1	11365844	truncated
1	G2/Jockey-3	2	13650161	-10101269	2L_1	13650161	truncated
1	G2/Jockey-3	2	20153303	-3598127	2L_1	20153303	truncated
1	G2/Jockey-3	2	20152819	-3598611	2L_1	20152819	truncated
1	G2/Jockey-3	2	20246639	-3504791	2L_1	20246639	truncated
1	G2/Jockey-3	2	20259988	-3491442	2L_1	20259988	truncated
1	G2/Jockey-3	2	20193281	-3558149	2L_1	20193281	truncated
1	G2/Jockey-3	2	20193358	-3558072	2L_1	20193358	truncated
1	G2/Jockey-3	2	20248094	-3503336	2L_1	20248094	truncated
1	G2/Jockey-3	2	20147300	-3604130	2L_1	20147300	truncated
1	G2/Jockey-3	2	20247565	-3503865	2L_1	20247565	truncated
3	G	2	20192025	-3559405	2L_1	20192025	truncated
3	G	2	20146814	-3604616	2L_1	20146814	truncated
8	PROTOP	2	19779889	-3971541	2L_1	19779889	truncated
8	PROTOP	2	20249902	-3501528	2L_1	20249902	truncated
8	PROTOP	2	20208006	-3543424	2L_1	20208006	truncated
8	PROTOP	2	20258953	-3492477	2L_1	20258953	truncated
8	PROTOP	2	20191090	-3560340	2L_1	20191090	truncated
8	PROTOP	2	19779312	-3972118	2L_1	19779312	truncated
8	PROTOP	2	17366530	-6384900	2L_1	17366530	truncated
8	PROTOP	2	16311323	-7440107	2L_1	16311323	truncated
8	PROTOP	2	20942003	-2809427	2L_1	20942003	truncated
8	PROTOP	2	20190527	-3560903	2L_1	20190527	truncated
8	PROTOP	2	21442757	-2308673	2L_1	21442757	truncated
1	G2/Jockey-3	2	23517297	-234133	2L_2	121853	truncated
4	DOC2	2	22644201	-1107229	2L_2	994949	full
4	DOC2	2	23133152	-618278	2L_2	505998	truncated
4	DOC2	2	22922837	-828593	2L_2	716313	truncated
4	DOC2	2	22920827	-830603	2L_2	718323	truncated
4	DOC2	2	23426428	-325002	2L_2	212722	truncated
4	DOC2	2	23129892	-621538	2L_2	509258	truncated
4	DOC2	2	22923020	-828410	2L_2	716130	truncated
6	R1	2	23178923	-572507	2L_2	460227	truncated
6	R1	2	22259005	-1492425	2L_2	1380145	truncated
6	R1	2	22258784	-1492646	2L_2	1380366	truncated
8	PROTOP	2	23573570	-177860	2L_2	65580	truncated
8	PROTOP	2	23065808	-685622	2L_2	573342	truncated
8	PROTOP	2	23294952	-456478	2L_2	344198	truncated
8	PROTOP	2	23572604	-178826	2L_2	66546	truncated
8	PROTOP	2	23295626	-455804	2L_2	343524	truncated
8	PROTOP	2	23300486	-450944	2L_2	338664	truncated
8	PROTOP	2	23438403	-313027	2L_2	200747	truncated
8	PROTOP	2	22417397	-1334033	2L_2	1221753	truncated
8	PROTOP	2	22496163	-1255267	2L_2	1142987	truncated
8	PROTOP	2	21660383	-2091047	2L_2	1978767	truncated
8	PROTOP	2	22576481	-1174949	2L_2	1062669	truncated
8	PROTOP	2	22342104	-1409326	2L_2	1297046	truncated
8	PROTOP	2	23299088	-452342	2L_2	340062	truncated
8	PROTOP	2	22636676	-1114754	2L_2	1002474	truncated
8	PROTOP	2	22717497	-1033933	2L_2	921653	truncated
8	PROTOP	2	23428491	-322939	2L_2	210659	truncated
8	PROTOP	2	23054596	-696834	2L_2	584554	truncated
8	PROTOP	2	22928913	-822517	2L_2	710237	truncated
3	G	2	24876797	1125367	2R_16	604763	truncated
3	G	2	24880978	1129548	2R_16	608944	truncated
8	PROTOP	2	24872637	1121207	2R_16	600603	truncated
8	PROTOP	2	24909470	1158040	2R_16	637436	truncated
8	PROTOP	2	24619108	867678	2R_16	347074	truncated
8	PROTOP	2	24619914	868484	2R_16	347880	truncated
8	PROTOP	2	24910276	1158846	2R_16	638242	truncated
8	PROTOP	2	24861005	1109575	2R_16	588971	truncated
8	PROTOP	2	24860436	1109006	2R_16	588402	truncated
1	G2/Jockey-3	2	25822459	2071029	2R_18	665528	full
1	G2/Jockey-3	2	25848955	2097525	2R_18	692024	truncated
4	DOC2	2	25224647	1473217	2R_18	67716	truncated
4	DOC2	2	25226658	1475228	2R_18	69727	truncated
4	DOC2	2	25224466	1473036	2R_18	67535	truncated
6	R1	2	25559244	1807814	2R_18	402313	truncated
6	R1	2	25839389	2087959	2R_18	682458	truncated
6	R1	2	25568461	1817031	2R_18	411530	truncated
8	PROTOP	2	25449093	1697663	2R_18	292162	truncated
8	PROTOP	2	25675564	1924134	2R_18	518633	truncated
8	PROTOP	2	25813892	2062462	2R_18	656961	truncated
8	PROTOP	2	25474466	1723036	2R_18	317535	truncated
8	PROTOP	2	25832065	2080635	2R_18	675134	truncated
8	PROTOP	2	25636684	1885254	2R_18	479753	truncated
8	PROTOP	2	25818209	2066779	2R_18	661278	truncated
8	PROTOP	2	25218574	1467144	2R_18	61643	truncated
8	PROTOP	2	25744933	1993503	2R_18	588002	truncated
8	PROTOP	2	26224025	2472595	2R_19	242274	truncated
8	PROTOP	2	26323834	2572404	2R_19	342083	truncated
8	PROTOP	2	26280213	2528783	2R_19	298462	truncated
8	PROTOP	2	26325603	2574173	2R_19	343852	truncated
8	PROTOP	2	26179979	2428549	2R_19	198228	truncated
5	DM1731_I	2	26315683	2564253	2R_19	333932	full
5	DM1731_I	2	26257236	2505806	2R_19	275485	truncated
5	DM1731_I	2	26259600	2508170	2R_19	277849	truncated
5	DM1731_I	2	26265384	2513954	2R_19	283633	truncated
1	G2/Jockey-3	2	27773937	4022507	2R_20	1275289	truncated
1	G2/Jockey-3	2	28318612	4567182	2R_20	1819964	truncated
4	DOC2	2	27176555	3425125	2R_20	677907	full
4	DOC2	2	26585005	2833575	2R_20	86357	full
4	DOC2	2	26812412	3060982	2R_20	313764	truncated
4	DOC2	2	27842081	4090651	2R_20	1343433	truncated
4	DOC2	2	28332378	4580948	2R_20	1833730	truncated
4	DOC2	2	28330207	4578777	2R_20	1831559	truncated
4	DOC2	2	26810725	3059295	2R_20	312077	truncated
4	DOC2	2	28321559	4570129	2R_20	1822911	truncated
4	DOC2	2	28327711	4576281	2R_20	1829063	truncated
4	DOC2	2	26811814	3060384	2R_20	313166	truncated
4	DOC2	2	26814297	3062867	2R_20	315649	truncated
4	DOC2	2	27180521	3429091	2R_20	681873	truncated
6	R1	2	27425728	3674298	2R_20	927080	truncated
6	R1	2	27744650	3993220	2R_20	1246002	truncated
6	R1	2	27831366	4079936	2R_20	1332718	truncated
6	R1	2	27745030	3993600	2R_20	1246382	truncated
8	PROTOP	2	27297690	3546260	2R_20	799042	truncated
8	PROTOP	2	27284444	3533014	2R_20	785796	truncated
8	PROTOP	2	27306533	3555103	2R_20	807885	truncated
8	PROTOP	2	27163013	3411583	2R_20	664365	truncated
8	PROTOP	2	27580086	3828656	2R_20	1081438	truncated
8	PROTOP	2	27580886	3829456	2R_20	1082238	truncated
8	PROTOP	2	27517549	3766119	2R_20	1018901	truncated
8	PROTOP	2	27481415	3729985	2R_20	982767	truncated
8	PROTOP	2	27737529	3986099	2R_20	1238881	truncated
8	PROTOP	2	27738113	3986683	2R_20	1239465	truncated
8	PROTOP	2	27480846	3729416	2R_20	982198	truncated
8	PROTOP	2	27255167	3503737	2R_20	756519	truncated
8	PROTOP	2	26678497	2927067	2R_20	179849	truncated
8	PROTOP	2	27507229	3755799	2R_20	1008581	truncated
5	DM1731_I	2	27984865	4233435	2R_20	1486217	truncated
5	DM1731_I	2	27981617	4230187	2R_20	1482969	truncated
5	DM1731_I	2	27980509	4229079	2R_20	1481861	truncated
5	DM1731_I	2	27984149	4232719	2R_20	1485501	truncated
5	DM1731_I	2	27979922	4228492	2R_20	1481274	truncated
1	G2/Jockey-3	2	49653420	25901990	2R_21	21088230	truncated
4	DOC2	2	28824429	5072999	2R_21	259239	full
4	DOC2	2	29371584	5620154	2R_21	806394	full
4	DOC2	2	30169247	6417817	2R_21	1604057	full
4	DOC2	2	29551829	5800399	2R_21	986639	full
4	DOC2	2	30172404	6420974	2R_21	1607214	truncated
4	DOC2	2	30172365	6420935	2R_21	1607175	truncated
3	G	2	29406204	5654774	2R_21	841014	truncated
3	G	2	28964278	5212848	2R_21	399088	truncated
3	G	2	28963258	5211828	2R_21	398068	truncated
3	G	2	28963693	5212263	2R_21	398503	truncated
6	R1	2	29682448	5931018	2R_21	1117258	full
6	R1	2	29689661	5938231	2R_21	1124471	truncated
6	R1	2	30303514	6552084	2R_21	1738324	truncated
8	PROTOP	2	28822340	5070910	2R_21	257150	truncated
8	PROTOP	2	29649784	5898354	2R_21	1084594	truncated
8	PROTOP	2	28973371	5221941	2R_21	408181	truncated
8	PROTOP	2	29068528	5317098	2R_21	503338	truncated
8	PROTOP	2	29469309	5717879	2R_21	904119	truncated
8	PROTOP	2	30232734	6481304	2R_21	1667544	truncated
8	PROTOP	2	29277138	5525708	2R_21	711948	truncated
8	PROTOP	2	29249901	5498471	2R_21	684711	truncated
8	PROTOP	2	39364309	15612879	2R_21	10799119	truncated
8	PROTOP	2	29569314	5817884	2R_21	1004124	truncated
8	PROTOP	2	29833680	6082250	2R_21	1268490	truncated
8	PROTOP	2	33408491	9657061	2R_21	4843301	truncated
8	PROTOP	2	34848338	11096908	2R_21	6283148	truncated
8	PROTOP	2	28587728	4836298	2R_21	22538	truncated
8	PROTOP	2	29515446	5764016	2R_21	950256	truncated
8	PROTOP	2	29442001	5690571	2R_21	876811	truncated
8	PROTOP	2	28707934	4956504	2R_21	142744	truncated
8	PROTOP	2	29019081	5267651	2R_21	453891	truncated
8	PROTOP	2	30085186	6333756	2R_21	1519996	truncated
8	PROTOP	2	28683420	4931990	2R_21	118230	truncated
7	TART	2	50234795	26483365	2R_21	21669605	full
7	TART	2	50246474	26495044	2R_21	21681284	full
7	TART	2	50246152	26494722	2R_21	21680962	truncated
7	TART	2	50234475	26483045	2R_21	21669285	truncated
5	DM1731_I	2	31180000	7428570	2R_21	2614810	full
1	G2/Jockey-3	2	23745246	-6184	tig00057289	6096	truncated
1	G2/Jockey-3	2	23745767	-5663	tig00057289	6617	truncated
value	element	chromosome	position_chro	position_cen	contig	position_contig	full
1	G2/Jockey-3	3	21345682	-8152852	3L_1	21345682	truncated
1	G2/Jockey-3	3	17053256	-12445278	3L_1	17053256	truncated
4	DOC2	3	24181902	-5316632	3L_1	24181902	truncated
4	DOC2	3	24180687	-5317847	3L_1	24180687	truncated
4	DOC2	3	24183512	-5315022	3L_1	24183512	truncated
3	G	3	24123688	-5374846	3L_1	24123688	truncated
3	G	3	23584729	-5913805	3L_1	23584729	truncated
6	R1	3	23096546	-6401988	3L_1	23096546	full
6	R1	3	23848333	-5650201	3L_1	23848333	truncated
6	R1	3	23383859	-6114675	3L_1	23383859	truncated
6	R1	3	23038423	-6460111	3L_1	23038423	truncated
8	PROTOP	3	23950758	-5547776	3L_1	23950758	truncated
8	PROTOP	3	23949493	-5549041	3L_1	23949493	truncated
8	PROTOP	3	23119312	-6379222	3L_1	23119312	truncated
8	PROTOP	3	23073271	-6425263	3L_1	23073271	truncated
8	PROTOP	3	24461918	-5036616	3L_1	24461918	truncated
8	PROTOP	3	23510463	-5988071	3L_1	23510463	truncated
8	PROTOP	3	24291736	-5206798	3L_1	24291736	truncated
8	PROTOP	3	1472499	-28026035	3L_1	1472499	truncated
8	PROTOP	3	23630932	-5867602	3L_1	23630932	truncated
8	PROTOP	3	15100740	-14397794	3L_1	15100740	truncated
8	PROTOP	3	23125413	-6373121	3L_1	23125413	truncated
8	PROTOP	3	24525819	-4972715	3L_1	24525819	truncated
8	PROTOP	3	24286106	-5212428	3L_1	24286106	truncated
8	PROTOP	3	21483275	-8015259	3L_1	21483275	truncated
8	PROTOP	3	23045525	-6453009	3L_1	23045525	truncated
8	PROTOP	3	24020804	-5477730	3L_1	24020804	truncated
8	PROTOP	3	18852024	-10646510	3L_1	18852024	truncated
8	PROTOP	3	24508927	-4989607	3L_1	24508927	truncated
8	PROTOP	3	23472241	-6026293	3L_1	23472241	truncated
8	PROTOP	3	23565870	-5932664	3L_1	23565870	truncated
8	PROTOP	3	23634335	-5864199	3L_1	23634335	truncated
8	PROTOP	3	24382168	-5116366	3L_1	24382168	truncated
8	PROTOP	3	24423791	-5074743	3L_1	24423791	truncated
8	PROTOP	3	23399917	-6098617	3L_1	23399917	truncated
7	TART	3	16595255	-12903279	3L_1	16595255	truncated
5	DM1731_I	3	24446623	-5051911	3L_1	24446623	truncated
5	DM1731_I	3	24444910	-5053624	3L_1	24444910	truncated
4	DOC2	3	28374415	-1124119	3L_10	808209	full
4	DOC2	3	27908937	-1589597	3L_10	342731	truncated
4	DOC2	3	27906798	-1591736	3L_10	340592	truncated
4	DOC2	3	28378732	-1119802	3L_10	812526	truncated
3	G	3	28454380	-1044154	3L_10	888174	truncated
8	PROTOP	3	27927315	-1571219	3L_10	361109	truncated
8	PROTOP	3	28087534	-1411000	3L_10	521328	truncated
8	PROTOP	3	27928770	-1569764	3L_10	362564	truncated
8	PROTOP	3	28155078	-1343456	3L_10	588872	truncated
8	PROTOP	3	28687153	-811381	3L_10	1120947	truncated
8	PROTOP	3	28683064	-815470	3L_10	1116858	truncated
8	PROTOP	3	28678976	-819558	3L_10	1112770	truncated
8	PROTOP	3	28666799	-831735	3L_10	1100593	truncated
8	PROTOP	3	28662712	-835822	3L_10	1096506	truncated
8	PROTOP	3	28715740	-782794	3L_10	1149534	truncated
8	PROTOP	3	28707558	-790976	3L_10	1141352	truncated
8	PROTOP	3	28711648	-786886	3L_10	1145442	truncated
8	PROTOP	3	28719459	-779075	3L_10	1153253	truncated
8	PROTOP	3	28653925	-844609	3L_10	1087719	truncated
8	PROTOP	3	28723721	-774813	3L_10	1157515	truncated
8	PROTOP	3	28691242	-807292	3L_10	1125036	truncated
8	PROTOP	3	28649837	-848697	3L_10	1083631	truncated
8	PROTOP	3	28155660	-1342874	3L_10	589454	truncated
8	PROTOP	3	28699407	-799127	3L_10	1133201	truncated
8	PROTOP	3	28695331	-803203	3L_10	1129125	truncated
8	PROTOP	3	28464182	-1034352	3L_10	897976	truncated
8	PROTOP	3	27782568	-1715966	3L_10	216362	truncated
8	PROTOP	3	28674932	-823602	3L_10	1108726	truncated
8	PROTOP	3	27795347	-1703187	3L_10	229141	truncated
8	PROTOP	3	28727779	-770755	3L_10	1161573	truncated
8	PROTOP	3	28670888	-827646	3L_10	1104682	truncated
8	PROTOP	3	28703503	-795031	3L_10	1137297	truncated
8	PROTOP	3	27930634	-1567900	3L_10	364428	truncated
4	DOC2	3	26106364	-3392170	3L_4	604899	truncated
4	DOC2	3	26105303	-3393231	3L_4	605960	truncated
4	DOC2	3	26105494	-3393040	3L_4	605769	truncated
4	DOC2	3	26106396	-3392138	3L_4	604867	truncated
3	G	3	25798555	-3699979	3L_4	912708	truncated
6	R1	3	25407686	-4090848	3L_4	1303577	full
8	PROTOP	3	26265013	-3233521	3L_4	446250	truncated
8	PROTOP	3	26157550	-3340984	3L_4	553713	truncated
8	PROTOP	3	26088016	-3410518	3L_4	623247	truncated
8	PROTOP	3	26087211	-3411323	3L_4	624052	truncated
8	PROTOP	3	26158224	-3340310	3L_4	553039	truncated
8	PROTOP	3	25187337	-4311197	3L_4	1523926	truncated
8	PROTOP	3	25200546	-4297988	3L_4	1510717	truncated
8	PROTOP	3	25249600	-4248934	3L_4	1461663	truncated
8	PROTOP	3	25027421	-4471113	3L_4	1683842	truncated
8	PROTOP	3	25349128	-4149406	3L_4	1362135	truncated
8	PROTOP	3	25351010	-4147524	3L_4	1360253	truncated
8	PROTOP	3	25466644	-4031890	3L_4	1244619	truncated
8	PROTOP	3	26280737	-3217797	3L_4	430526	truncated
5	DM1731_I	3	25648396	-3850138	3L_4	1062867	full
5	DM1731_I	3	25844230	-3654304	3L_4	867033	truncated
5	DM1731_I	3	25859570	-3638964	3L_4	851693	truncated
5	DM1731_I	3	25576576	-3921958	3L_4	1134687	truncated
5	DM1731_I	3	25575790	-3922744	3L_4	1135473	truncated
5	DM1731_I	3	25575388	-3923146	3L_4	1135875	truncated
5	DM1731_I	3	25842290	-3656244	3L_4	868973	truncated
5	DM1731_I	3	25857630	-3640904	3L_4	853633	truncated
5	DM1731_I	3	25575886	-3922648	3L_4	1135377	truncated
8	PROTOP	3	27254821	-2243713	3L_5	443558	truncated
8	PROTOP	3	27054372	-2444162	3L_5	243109	truncated
8	PROTOP	3	27267601	-2230933	3L_5	456338	truncated
1	G2/Jockey-3	3	39809851	10311317	3R_28	3954386	full
8	PROTOP	3	62558824	33060290	3R_28	26703359	truncated
8	PROTOP	3	62558035	33059501	3R_28	26702570	truncated
8	PROTOP	3	36227357	6728823	3R_28	371892	truncated
8	PROTOP	3	40602984	11104450	3R_28	4747519	truncated
8	PROTOP	3	55244583	25746049	3R_28	19389118	truncated
8	PROTOP	3	39557727	10059193	3R_28	3702262	truncated
8	PROTOP	3	37510505	8011971	3R_28	1655040	truncated
8	PROTOP	3	44179198	14680664	3R_28	8323733	truncated
8	PROTOP	3	61974727	32476193	3R_28	26119262	truncated
8	PROTOP	3	36297496	6798962	3R_28	442031	truncated
7	TART	3	63835210	34336676	3R_28	27979745	full
7	TART	3	63834909	34336375	3R_28	27979444	truncated
5	DM1731_I	3	40607169	11108635	3R_28	4751704	full
1	G2/Jockey-3	3	29503951	5417	3R_5	46497	truncated
1	G2/Jockey-3	3	29497629	-905	3R_5	52819	truncated
1	G2/Jockey-3	3	29530764	32230	3R_5	19684	truncated
1	G2/Jockey-3	3	29482673	-15861	3R_5	67775	truncated
1	G2/Jockey-3	3	29531172	32638	3R_5	19276	truncated
1	G2/Jockey-3	3	29481236	-17298	3R_5	69212	truncated
1	G2/Jockey-3	3	29481906	-16628	3R_5	68542	truncated
1	G2/Jockey-3	3	29482033	-16501	3R_5	68415	truncated
1	G2/Jockey-3	3	29531273	32739	3R_5	19175	truncated
1	G2/Jockey-3	3	30157976	659442	3R_9	1	truncated
1	G2/Jockey-3	3	31862063	2363529	3_scaffold1	2058319	truncated
1	G2/Jockey-3	3	33837790	4339256	3_scaffold1	82592	truncated
1	G2/Jockey-3	3	33839585	4341051	3_scaffold1	80797	truncated
4	DOC2	3	31693716	2195182	3_scaffold1	2226666	full
4	DOC2	3	33261125	3762591	3_scaffold1	659257	full
4	DOC2	3	32780216	3281682	3_scaffold1	1140166	truncated
4	DOC2	3	33614819	4116285	3_scaffold1	305563	full
4	DOC2	3	33584406	4085872	3_scaffold1	335976	full
4	DOC2	3	33019298	3520764	3_scaffold1	901084	truncated
4	DOC2	3	33272939	3774405	3_scaffold1	647443	truncated
4	DOC2	3	33266977	3768443	3_scaffold1	653405	truncated
4	DOC2	3	33024833	3526299	3_scaffold1	895549	truncated
4	DOC2	3	33256796	3758262	3_scaffold1	663586	truncated
4	DOC2	3	33025037	3526503	3_scaffold1	895345	truncated
8	PROTOP	3	33441737	3943203	3_scaffold1	478645	truncated
8	PROTOP	3	33526400	4027866	3_scaffold1	393982	truncated
8	PROTOP	3	33531829	4033295	3_scaffold1	388553	truncated
8	PROTOP	3	31366648	1868114	3_scaffold1	2553734	truncated
8	PROTOP	3	32126933	2628399	3_scaffold1	1793449	truncated
8	PROTOP	3	31756323	2257789	3_scaffold1	2164059	truncated
8	PROTOP	3	33548688	4050154	3_scaffold1	371694	truncated
8	PROTOP	3	31635449	2136915	3_scaffold1	2284933	truncated
8	PROTOP	3	33525117	4026583	3_scaffold1	395265	truncated
8	PROTOP	3	33530553	4032019	3_scaffold1	389829	truncated
8	PROTOP	3	31755525	2256991	3_scaffold1	2164857	truncated
8	PROTOP	3	33291495	3792961	3_scaffold1	628887	truncated
8	PROTOP	3	31636123	2137589	3_scaffold1	2284259	truncated
8	PROTOP	3	31549472	2050938	3_scaffold1	2370910	truncated
8	PROTOP	3	31538947	2040413	3_scaffold1	2381435	truncated
8	PROTOP	3	32051330	2552796	3_scaffold1	1869052	truncated
8	PROTOP	3	33438915	3940381	3_scaffold1	481467	truncated
8	PROTOP	3	33428628	3930094	3_scaffold1	491754	truncated
8	PROTOP	3	31861766	2363232	3_scaffold1	2058616	truncated
8	PROTOP	3	33911458	4412924	3_scaffold1	8924	truncated
8	PROTOP	3	33914620	4416086	3_scaffold1	5762	truncated
8	PROTOP	3	31338901	1840367	3_scaffold1	2581481	truncated
8	PROTOP	3	33139295	3640761	3_scaffold1	781087	truncated
8	PROTOP	3	33144271	3645737	3_scaffold1	776111	truncated
8	PROTOP	3	33245615	3747081	3_scaffold1	674767	truncated
8	PROTOP	3	33639015	4140481	3_scaffold1	281367	truncated
8	PROTOP	3	33641514	4142980	3_scaffold1	278868	truncated
8	PROTOP	3	32940530	3441996	3_scaffold1	979852	truncated
8	PROTOP	3	31974474	2475940	3_scaffold1	1945908	truncated
8	PROTOP	3	33039694	3541160	3_scaffold1	880688	truncated
8	PROTOP	3	32946475	3447941	3_scaffold1	973907	truncated
8	PROTOP	3	32199893	2701359	3_scaffold1	1720489	truncated
8	PROTOP	3	31775882	2277348	3_scaffold1	2144500	truncated
8	PROTOP	3	31476349	1977815	3_scaffold1	2444033	truncated
8	PROTOP	3	31521927	2023393	3_scaffold1	2398455	truncated
8	PROTOP	3	31515473	2016939	3_scaffold1	2404909	truncated
8	PROTOP	3	33276338	3777804	3_scaffold1	644044	truncated
8	PROTOP	3	32557035	3058501	3_scaffold1	1363347	truncated
8	PROTOP	3	31223750	1725216	3_scaffold1	2696632	truncated
8	PROTOP	3	32550608	3052074	3_scaffold1	1369774	truncated
8	PROTOP	3	31215953	1717419	3_scaffold1	2704429	truncated
8	PROTOP	3	31225843	1727309	3_scaffold1	2694539	truncated
8	PROTOP	3	31479811	1981277	3_scaffold1	2440571	truncated
8	PROTOP	3	31605665	2107131	3_scaffold1	2314717	truncated
8	PROTOP	3	33280548	3782014	3_scaffold1	639834	truncated
8	PROTOP	3	33264914	3766380	3_scaffold1	655468	truncated
8	PROTOP	3	32745722	3247188	3_scaffold1	1174660	truncated
8	PROTOP	3	33270733	3772199	3_scaffold1	649649	truncated
8	PROTOP	3	31367746	1869212	3_scaffold1	2552636	truncated
8	PROTOP	3	31269853	1771319	3_scaffold1	2650529	truncated
5	DM1731_I	3	32171754	2673220	3_scaffold1	1748628	full
4	DOC2	3	35622270	6123736	3_scaffold2	1601888	truncated
4	DOC2	3	35621626	6123092	3_scaffold2	1601244	truncated
4	DOC2	3	35621323	6122789	3_scaffold2	1600941	truncated
3	G	3	34391959	4893425	3_scaffold2	371577	truncated
3	G	3	35656207	6157673	3_scaffold2	1635825	truncated
8	PROTOP	3	35268641	5770107	3_scaffold2	1248259	truncated
8	PROTOP	3	34046657	4548123	3_scaffold2	26275	truncated
8	PROTOP	3	35118550	5620016	3_scaffold2	1098168	truncated
8	PROTOP	3	35618476	6119942	3_scaffold2	1598094	truncated
8	PROTOP	3	34539828	5041294	3_scaffold2	519446	truncated
8	PROTOP	3	35613006	6114472	3_scaffold2	1592624	truncated
8	PROTOP	3	35117876	5619342	3_scaffold2	1097494	truncated
8	PROTOP	3	35613806	6115272	3_scaffold2	1593424	truncated
8	PROTOP	3	35601886	6103352	3_scaffold2	1581504	truncated
8	PROTOP	3	34813323	5314789	3_scaffold2	792941	truncated
8	PROTOP	3	35271458	5772924	3_scaffold2	1251076	truncated
8	PROTOP	3	34046062	4547528	3_scaffold2	25680	truncated
8	PROTOP	3	35417734	5919200	3_scaffold2	1397352	truncated
8	PROTOP	3	34247511	4748977	3_scaffold2	227129	truncated
8	PROTOP	3	34243087	4744553	3_scaffold2	222705	truncated
8	PROTOP	3	34397894	4899360	3_scaffold2	377512	truncated
8	PROTOP	3	34238663	4740129	3_scaffold2	218281	truncated
8	PROTOP	3	34451959	4953425	3_scaffold2	431577	truncated
8	PROTOP	3	34151649	4653115	3_scaffold2	131267	truncated
8	PROTOP	3	34143036	4644502	3_scaffold2	122654	truncated
8	PROTOP	3	34415929	4917395	3_scaffold2	395547	truncated
8	PROTOP	3	34106539	4608005	3_scaffold2	86157	truncated
8	PROTOP	3	34726340	5227806	3_scaffold2	705958	truncated
8	PROTOP	3	35643052	6144518	3_scaffold2	1622670	truncated
8	PROTOP	3	34745121	5246587	3_scaffold2	724739	truncated
5	DM1731_I	3	34675601	5177067	3_scaffold2	655219	truncated
1	G2/Jockey-3	3	30507634	1009100	Contig11	34120	full
6	R1	3	31002684	1504150	Contig145	90513	truncated
6	R1	3	31008895	1510361	Contig145	96724	truncated
6	R1	3	30989767	1491233	Contig145	77596	truncated
6	R1	3	30993528	1494994	Contig145	81357	truncated
6	R1	3	30992250	1493716	Contig145	80079	truncated
6	R1	3	30980838	1482304	Contig145	68667	truncated
6	R1	3	30983342	1484808	Contig145	71171	truncated
6	R1	3	30982067	1483533	Contig145	69896	truncated
6	R1	3	31005099	1506565	Contig145	92928	truncated
6	R1	3	31008685	1510151	Contig145	96514	truncated
6	R1	3	30969156	1470622	Contig145	56985	truncated
6	R1	3	30980832	1482298	Contig145	68661	truncated
1	G2/Jockey-3	3	29789256	290722	id=67822_0	8063	truncated
1	G2/Jockey-3	3	29664173	165639	tig00022795	13725	truncated
1	G2/Jockey-3	3	29679162	180628	tig00022795	28714	truncated
1	G2/Jockey-3	3	29664775	166241	tig00022795	14327	truncated
1	G2/Jockey-3	3	29665203	166669	tig00022795	14755	truncated
value	element	chromosome	position_chro	position_cen	contig	position_contig	full
6	R1	4	785486	738529	4_2	591572	full
6	R1	4	876535	829578	4_2	682621	truncated
6	R1	4	1193339	1146382	4_2	999425	truncated
6	R1	4	1194127	1147170	4_2	1000213	truncated
8	PROTOP	4	982817	935860	4_2	788903	full
8	PROTOP	4	227793	180836	4_2	33879	truncated
8	PROTOP	4	228585	181628	4_2	34671	truncated
8	PROTOP	4	377105	330148	4_2	183191	truncated
8	PROTOP	4	627752	580795	4_2	433838	truncated
8	PROTOP	4	650790	603833	4_2	456876	truncated
8	PROTOP	4	648099	601142	4_2	454185	truncated
8	PROTOP	4	1470179	1423222	4_2	1276265	truncated
8	PROTOP	4	1125449	1078492	4_2	931535	truncated
8	PROTOP	4	626064	579107	4_2	432150	truncated
8	PROTOP	4	1363414	1316457	4_2	1169500	truncated
8	PROTOP	4	488670	441713	4_2	294756	truncated
8	PROTOP	4	496699	449742	4_2	302785	truncated
8	PROTOP	4	401659	354702	4_2	207745	truncated
8	PROTOP	4	1471031	1424074	4_2	1277117	truncated
8	PROTOP	4	500659	453702	4_2	306745	truncated
8	PROTOP	4	219103	172146	4_2	25189	truncated
8	PROTOP	4	1101688	1054731	4_2	907774	truncated
8	PROTOP	4	246922	199965	4_2	53008	truncated
7	TART	4	1497388	1450431	4_2	1303474	full
7	TART	4	1509772	1462815	4_2	1315858	truncated
7	TART	4	1496816	1449859	4_2	1302902	truncated
7	TART	4	1496498	1449541	4_2	1302584	truncated
7	TART	4	1497076	1450119	4_2	1303162	truncated
7	TART	4	1509456	1462499	4_2	1315542	truncated
1	G2/Jockey-3	4	58080	11123	Contig119	58080	truncated
1	G2/Jockey-3	4	60765	13808	Contig119	60765	truncated
1	G2/Jockey-3	4	44017	-2940	Contig119	44017	truncated
1	G2/Jockey-3	4	35447	-11510	Contig119	35447	truncated
1	G2/Jockey-3	4	42719	-4238	Contig119	42719	truncated
1	G2/Jockey-3	4	57528	10571	Contig119	57528	truncated
1	G2/Jockey-3	4	64035	17078	Contig119	64035	truncated
1	G2/Jockey-3	4	60369	13412	Contig119	60369	truncated
1	G2/Jockey-3	4	52692	5735	Contig119	52692	truncated
1	G2/Jockey-3	4	55925	8968	Contig119	55925	truncated
1	G2/Jockey-3	4	54313	7356	Contig119	54313	truncated
1	G2/Jockey-3	4	42263	-4694	Contig119	42263	truncated
1	G2/Jockey-3	4	31825	-15132	Contig119	31825	truncated
1	G2/Jockey-3	4	51182	4225	Contig119	51182	truncated
1	G2/Jockey-3	4	43706	-3251	Contig119	43706	truncated
1	G2/Jockey-3	4	35182	-11775	Contig119	35182	truncated
1	G2/Jockey-3	4	62302	15345	Contig119	62302	truncated
1	G2/Jockey-3	4	48611	1654	Contig119	48611	truncated
1	G2/Jockey-3	4	64540	17583	Contig119	64540	truncated
1	G2/Jockey-3	4	44822	-2135	Contig119	44822	truncated
1	G2/Jockey-3	4	35129	-11828	Contig119	35129	truncated
1	G2/Jockey-3	4	67646	20689	Contig119	67646	truncated
4	DOC2	4	38245	-8712	Contig119	38245	truncated
4	DOC2	4	40387	-6570	Contig119	40387	truncated
4	DOC2	4	37571	-9386	Contig119	37571	truncated
4	DOC2	4	37950	-9007	Contig119	37950	truncated
3	G	4	68191	21234	Contig119	68191	truncated
3	G	4	59407	12450	Contig119	59407	truncated
3	G	4	68378	21421	Contig119	68378	truncated
2	Jockey-1	4	68475	21518	Contig119	68475	truncated
value	element	chromosome	position_chro	position_cen	contig	position_contig	full
1	G2/Jockey-3	X	24481594	-777762	Contig135	297914	full
1	G2/Jockey-3	X	24471450	-787906	Contig135	287770	truncated
1	G2/Jockey-3	X	24478458	-780898	Contig135	294778	truncated
1	G2/Jockey-3	X	24474835	-784521	Contig135	291155	truncated
1	G2/Jockey-3	X	24512569	-746787	Contig135	328889	truncated
1	G2/Jockey-3	X	24514199	-745157	Contig135	330519	truncated
3	G	X	24593784	-665572	Contig135	410104	full
3	G	X	24468880	-790476	Contig135	285200	truncated
3	G	X	24476991	-782365	Contig135	293311	truncated
3	G	X	24473607	-785749	Contig135	289927	truncated
3	G	X	24480606	-778750	Contig135	296926	truncated
3	G	X	24597870	-661486	Contig135	414190	truncated
3	G	X	24512288	-747068	Contig135	328608	truncated
6	R1	X	24445733	-813623	Contig135	262053	full
6	R1	X	24452208	-807148	Contig135	268528	full
6	R1	X	24577149	-682207	Contig135	393469	truncated
6	R1	X	24438661	-820695	Contig135	254981	truncated
6	R1	X	24572297	-687059	Contig135	388617	truncated
6	R1	X	24458720	-800636	Contig135	275040	full
6	R1	X	24462273	-797083	Contig135	278593	truncated
6	R1	X	24496799	-762557	Contig135	313119	truncated
6	R1	X	24465862	-793494	Contig135	282182	truncated
6	R1	X	24575380	-683976	Contig135	391700	truncated
6	R1	X	24580504	-678852	Contig135	396824	truncated
6	R1	X	24587808	-671548	Contig135	404128	truncated
6	R1	X	24556662	-702694	Contig135	372982	truncated
6	R1	X	24495723	-763633	Contig135	312043	truncated
6	R1	X	24589788	-669568	Contig135	406108	truncated
6	R1	X	24455861	-803495	Contig135	272181	truncated
6	R1	X	24418773	-840583	Contig135	235093	truncated
6	R1	X	24556138	-703218	Contig135	372458	truncated
6	R1	X	24542226	-717130	Contig135	358546	truncated
6	R1	X	24445257	-814099	Contig135	261577	truncated
6	R1	X	24495468	-763888	Contig135	311788	truncated
6	R1	X	24541935	-717421	Contig135	358255	truncated
6	R1	X	24542722	-716634	Contig135	359042	truncated
6	R1	X	24418342	-841014	Contig135	234662	truncated
6	R1	X	24421692	-837664	Contig135	238012	truncated
6	R1	X	24421731	-837625	Contig135	238051	truncated
2	Jockey-1	X	24425068	-834288	Contig135	241388	truncated
1	G2/Jockey-3	X	22169259	-3090097	Contig5	372020	truncated
1	G2/Jockey-3	X	22233841	-3025515	Contig5	307438	truncated
1	G2/Jockey-3	X	22217677	-3041679	Contig5	323602	full
1	G2/Jockey-3	X	22470889	-2788467	Contig5	70390	full
1	G2/Jockey-3	X	22428085	-2831271	Contig5	113194	full
1	G2/Jockey-3	X	22174095	-3085261	Contig5	367184	full
1	G2/Jockey-3	X	22061333	-3198023	Contig5	479946	truncated
1	G2/Jockey-3	X	22050331	-3209025	Contig5	490948	truncated
3	G	X	22015193	-3244163	Contig5	526086	full
3	G	X	22019904	-3239452	Contig5	521375	full
3	G	X	22207282	-3052074	Contig5	333997	full
3	G	X	22194304	-3065052	Contig5	346975	full
3	G	X	22201600	-3057756	Contig5	339679	truncated
3	G	X	22198744	-3060612	Contig5	342535	truncated
3	G	X	22209701	-3049655	Contig5	331578	truncated
3	G	X	22009453	-3249903	Contig5	531826	truncated
3	G	X	22010658	-3248698	Contig5	530621	truncated
3	G	X	22202806	-3056550	Contig5	338473	truncated
3	G	X	22212761	-3046595	Contig5	328518	truncated
3	G	X	22211027	-3048329	Contig5	330252	truncated
3	G	X	22211779	-3047577	Contig5	329500	truncated
3	G	X	22195155	-3064201	Contig5	346124	truncated
3	G	X	22199314	-3060042	Contig5	341965	truncated
3	G	X	22208137	-3051219	Contig5	333142	truncated
3	G	X	22233089	-3026267	Contig5	308190	truncated
6	R1	X	22223501	-3035855	Contig5	317778	truncated
6	R1	X	22241955	-3017401	Contig5	299324	full
6	R1	X	22258463	-3000893	Contig5	282816	full
6	R1	X	22253161	-3006195	Contig5	288118	full
6	R1	X	22273223	-2986133	Contig5	268056	truncated
6	R1	X	22261520	-2997836	Contig5	279759	truncated
6	R1	X	22277571	-2981785	Contig5	263708	truncated
6	R1	X	22275881	-2983475	Contig5	265398	truncated
6	R1	X	22247891	-3011465	Contig5	293388	truncated
6	R1	X	22246462	-3012894	Contig5	294817	full
6	R1	X	22270753	-2988603	Contig5	270526	truncated
6	R1	X	22242910	-3016446	Contig5	298369	truncated
6	R1	X	22074132	-3185224	Contig5	467147	truncated
6	R1	X	22007327	-3252029	Contig5	533952	truncated
6	R1	X	22033455	-3225901	Contig5	507824	truncated
6	R1	X	22139215	-3120141	Contig5	402064	truncated
6	R1	X	22262445	-2996911	Contig5	278834	truncated
6	R1	X	22068006	-3191350	Contig5	473273	truncated
6	R1	X	22070791	-3188565	Contig5	470488	truncated
6	R1	X	22065221	-3194135	Contig5	476058	truncated
6	R1	X	22271353	-2988003	Contig5	269926	truncated
6	R1	X	22273838	-2985518	Contig5	267441	truncated
6	R1	X	22098290	-3161066	Contig5	442989	truncated
6	R1	X	22223993	-3035363	Contig5	317286	truncated
6	R1	X	22219493	-3039863	Contig5	321786	truncated
6	R1	X	22006324	-3253032	Contig5	534955	truncated
6	R1	X	22243123	-3016233	Contig5	298156	truncated
6	R1	X	22262633	-2996723	Contig5	278646	truncated
6	R1	X	22258647	-3000709	Contig5	282632	truncated
8	PROTOP	X	22459965	-2799391	Contig5	81314	truncated
8	PROTOP	X	22501806	-2757550	Contig5	39473	truncated
8	PROTOP	X	22535622	-2723734	Contig5	5657	truncated
8	PROTOP	X	22390172	-2869184	Contig5	151107	truncated
8	PROTOP	X	22417081	-2842275	Contig5	124198	truncated
8	PROTOP	X	22353830	-2905526	Contig5	187449	truncated
2	Jockey-1	X	22048942	-3210414	Contig5	492337	truncated
2	Jockey-1	X	22049224	-3210132	Contig5	492055	truncated
1	G2/Jockey-3	X	25235096	-24260	Contig79	10830	truncated
1	G2/Jockey-3	X	25266778	7422	Contig79	42512	truncated
1	G2/Jockey-3	X	25230278	-29078	Contig79	6012	truncated
1	G2/Jockey-3	X	25236944	-22412	Contig79	12678	truncated
1	G2/Jockey-3	X	25229922	-29434	Contig79	5656	truncated
1	G2/Jockey-3	X	25231454	-27902	Contig79	7188	truncated
1	G2/Jockey-3	X	25266549	7193	Contig79	42283	truncated
1	G2/Jockey-3	X	25237447	-21909	Contig79	13181	truncated
1	G2/Jockey-3	X	25264348	4992	Contig79	40082	truncated
1	G2/Jockey-3	X	25262198	2842	Contig79	37932	truncated
1	G2/Jockey-3	X	25258316	-1040	Contig79	34050	truncated
1	G2/Jockey-3	X	25252175	-7181	Contig79	27909	truncated
1	G2/Jockey-3	X	25243582	-15774	Contig79	19316	truncated
1	G2/Jockey-3	X	25252117	-7239	Contig79	27851	truncated
4	DOC2	X	25234089	-25267	Contig79	9823	truncated
4	DOC2	X	25233567	-25789	Contig79	9301	truncated
4	DOC2	X	25262968	3612	Contig79	38702	truncated
4	DOC2	X	25263968	4612	Contig79	39702	truncated
4	DOC2	X	25232691	-26665	Contig79	8425	truncated
4	DOC2	X	25263538	4182	Contig79	39272	truncated
4	DOC2	X	25234859	-24497	Contig79	10593	truncated
3	G	X	25271584	12228	Contig79	47318	truncated
2	Jockey-1	X	25272022	12666	Contig79	47756	truncated
1	G2/Jockey-3	X	25110645	-148711	Contig95	3783	truncated
1	G2/Jockey-3	X	25107615	-151741	Contig95	753	truncated
6	R1	X	13924467	-11334889	X_1	13924467	truncated
6	R1	X	21148011	-4111345	X_1	21148011	truncated
6	R1	X	21159236	-4100120	X_1	21159236	truncated
6	R1	X	21158151	-4101205	X_1	21158151	truncated
6	R1	X	21146926	-4112430	X_1	21146926	truncated
8	PROTOP	X	21775114	-3484242	X_1	21775114	truncated
8	PROTOP	X	2666095	-22593261	X_1	2666095	truncated
8	PROTOP	X	15279789	-9979567	X_1	15279789	truncated
7	TART	X	11874	-25247482	X_1	11874	full
7	TART	X	38952	-25220404	X_1	38952	full
7	TART	X	27442	-25231914	X_1	27442	full
7	TART	X	50371	-25208985	X_1	50371	truncated
7	TART	X	38701	-25220655	X_1	38701	truncated
7	TART	X	27196	-25232160	X_1	27196	truncated
1	G2/Jockey-3	X	24765141	-494215	X_10	42106	full
1	G2/Jockey-3	X	24836128	-423228	X_10	113093	truncated
1	G2/Jockey-3	X	24825465	-433891	X_10	102430	truncated
3	G	X	24791429	-467927	X_10	68394	full
3	G	X	24786745	-472611	X_10	63710	full
3	G	X	24783211	-476145	X_10	60176	truncated
6	R1	X	24752477	-506879	X_10	29442	full
6	R1	X	24778904	-480452	X_10	55869	truncated
6	R1	X	24734088	-525268	X_10	11053	truncated
6	R1	X	24771824	-487532	X_10	48789	full
6	R1	X	24737675	-521681	X_10	14640	truncated
6	R1	X	24749446	-509910	X_10	26411	truncated
6	R1	X	24769016	-490340	X_10	45981	truncated
6	R1	X	24777139	-482217	X_10	54104	truncated
6	R1	X	24757775	-501581	X_10	34740	truncated
6	R1	X	24782245	-477111	X_10	59210	truncated
6	R1	X	24808158	-451198	X_10	85123	truncated
6	R1	X	24759682	-499674	X_10	36647	truncated
6	R1	X	24740520	-518836	X_10	17485	truncated
6	R1	X	24737448	-521908	X_10	14413	truncated
6	R1	X	24737194	-522162	X_10	14159	truncated
6	R1	X	24759539	-499817	X_10	36504	truncated
8	PROTOP	X	24760051	-499305	X_10	37016	full
2	Jockey-1	X	24823068	-436288	X_10	100033	truncated
2	Jockey-1	X	24824609	-434747	X_10	101574	truncated
4	DOC2	X	22862677	-2396679	X_2	221398	full
4	DOC2	X	22867124	-2392232	X_2	225845	truncated
8	PROTOP	X	22819714	-2439642	X_2	178435	truncated
8	PROTOP	X	22783563	-2475793	X_2	142284	truncated
1	G2/Jockey-3	X	23094482	-2164874	X_3	1	truncated
3	G	X	23103442	-2155914	X_3	8961	truncated
6	R1	X	24955097	-304259	X3X4_6_D1712_2	16223	full
6	R1	X	24972822	-286534	X3X4_6_D1712_2	33948	full
6	R1	X	24982468	-276888	X3X4_6_D1712_2	43594	full
6	R1	X	24977631	-281725	X3X4_6_D1712_2	38757	full
6	R1	X	24960739	-298617	X3X4_6_D1712_2	21865	truncated
6	R1	X	24950614	-308742	X3X4_6_D1712_2	11740	truncated
6	R1	X	24945692	-313664	X3X4_6_D1712_2	6818	truncated
6	R1	X	24939938	-319418	X3X4_6_D1712_2	1064	truncated
6	R1	X	24948341	-311015	X3X4_6_D1712_2	9467	truncated
6	R1	X	24952822	-306534	X3X4_6_D1712_2	13948	truncated
6	R1	X	24942825	-316531	X3X4_6_D1712_2	3951	truncated
6	R1	X	24991057	-268299	X3X4_6_D1712_2	52183	truncated
6	R1	X	24944591	-314765	X3X4_6_D1712_2	5717	truncated
6	R1	X	24941724	-317632	X3X4_6_D1712_2	2850	truncated
6	R1	X	24938875	-320481	X3X4_6_D1712_2	1	truncated
6	R1	X	24992480	-266876	X3X4_6_D1712_2	53606	truncated
6	R1	X	24981735	-277621	X3X4_6_D1712_2	42861	truncated
6	R1	X	24947846	-311510	X3X4_6_D1712_2	8972	truncated
6	R1	X	24960467	-298889	X3X4_6_D1712_2	21593	truncated
6	R1	X	24965333	-294023	X3X4_6_D1712_2	26459	truncated
1	G2/Jockey-3	X	23350044	-1909312	X_7	135045	truncated
3	G	X	23325849	-1933507	X_7	110850	full
3	G	X	23324871	-1934485	X_7	109872	truncated
3	G	X	23341236	-1918120	X_7	126237	truncated
3	G	X	23314840	-1944516	X_7	99841	truncated
3	G	X	23320135	-1939221	X_7	105136	truncated
6	R1	X	23323784	-1935572	X_7	108785	truncated
6	R1	X	23322039	-1937317	X_7	107040	truncated
6	R1	X	23316744	-1942612	X_7	101745	truncated
6	R1	X	23297991	-1961365	X_7	82992	truncated
6	R1	X	23323199	-1936157	X_7	108200	truncated
6	R1	X	23317906	-1941450	X_7	102907	truncated
6	R1	X	23322733	-1936623	X_7	107734	truncated
6	R1	X	23317438	-1941918	X_7	102439	truncated
8	PROTOP	X	23364935	-1894421	X_7	149936	truncated
3	G	X	24054907	-1204449	X_9	6798	truncated
3	G	X	24053866	-1205490	X_9	5757	truncated
3	G	X	24054672	-1204684	X_9	6563	truncated
6	R1	X	24080849	-1178507	X_9	32740	truncated
6	R1	X	24080325	-1179031	X_9	32216	truncated
6	R1	X	24081419	-1177937	X_9	33310	truncated
value	element	chromosome	position_chro	position_cen	contig	position_contig	full
1	G2/Jockey-3	Y	7376979	-2667094	Y_Contig10	312111	full
1	G2/Jockey-3	Y	7348092	-2695981	Y_Contig10	340998	full
1	G2/Jockey-3	Y	7440317	-2603756	Y_Contig10	248773	truncated
1	G2/Jockey-3	Y	7325103	-2718970	Y_Contig10	363987	truncated
1	G2/Jockey-3	Y	7366547	-2677526	Y_Contig10	322543	truncated
1	G2/Jockey-3	Y	7326195	-2717878	Y_Contig10	362895	truncated
1	G2/Jockey-3	Y	7301331	-2742742	Y_Contig10	387759	truncated
1	G2/Jockey-3	Y	7447543	-2596530	Y_Contig10	241547	truncated
1	G2/Jockey-3	Y	7367485	-2676588	Y_Contig10	321605	truncated
1	G2/Jockey-3	Y	7302265	-2741808	Y_Contig10	386825	truncated
8	PROTOP	Y	7537730	-2506343	Y_Contig10	151360	truncated
8	PROTOP	Y	7538408	-2505665	Y_Contig10	150682	truncated
8	PROTOP	Y	7669565	-2374508	Y_Contig10	19525	truncated
8	PROTOP	Y	7555823	-2488250	Y_Contig10	133267	truncated
8	PROTOP	Y	7426033	-2618040	Y_Contig10	263057	truncated
8	PROTOP	Y	7448404	-2595669	Y_Contig10	240686	truncated
8	PROTOP	Y	7575367	-2468706	Y_Contig10	113723	truncated
8	PROTOP	Y	7589545	-2454528	Y_Contig10	99545	truncated
7	TART	Y	7668615	-2375458	Y_Contig10	20475	truncated
7	TART	Y	7681241	-2362832	Y_Contig10	7849	truncated
7	TART	Y	7686849	-2357224	Y_Contig10	2241	truncated
7	TART	Y	7675348	-2368725	Y_Contig10	13742	truncated
7	TART	Y	7616043	-2428030	Y_Contig10	73047	truncated
7	TART	Y	7620319	-2423754	Y_Contig10	68771	truncated
7	TART	Y	7648074	-2395999	Y_Contig10	41016	truncated
7	TART	Y	7626570	-2417503	Y_Contig10	62520	truncated
7	TART	Y	7655282	-2388791	Y_Contig10	33808	truncated
7	TART	Y	7634231	-2409842	Y_Contig10	54859	truncated
7	TART	Y	7640859	-2403214	Y_Contig10	48231	truncated
7	TART	Y	7650663	-2393410	Y_Contig10	38427	truncated
7	TART	Y	7607145	-2436928	Y_Contig10	81945	truncated
7	TART	Y	7613413	-2430660	Y_Contig10	75677	truncated
7	TART	Y	7609732	-2434341	Y_Contig10	79358	truncated
7	TART	Y	7623945	-2420128	Y_Contig10	65145	truncated
7	TART	Y	7636819	-2407254	Y_Contig10	52271	truncated
7	TART	Y	7643447	-2400626	Y_Contig10	45643	truncated
7	TART	Y	7656649	-2387424	Y_Contig10	32441	truncated
7	TART	Y	7629254	-2414819	Y_Contig10	59836	truncated
7	TART	Y	7677768	-2366305	Y_Contig10	11322	truncated
7	TART	Y	7671872	-2372201	Y_Contig10	17218	truncated
7	TART	Y	7665124	-2378949	Y_Contig10	23966	truncated
7	TART	Y	7617689	-2426384	Y_Contig10	71401	truncated
7	TART	Y	7683367	-2360706	Y_Contig10	5723	truncated
7	TART	Y	7461692	-2582381	Y_Contig10	227398	truncated
7	TART	Y	7630191	-2413882	Y_Contig10	58899	truncated
7	TART	Y	7428185	-2615888	Y_Contig10	260905	truncated
7	TART	Y	7663018	-2381055	Y_Contig10	26072	truncated
7	TART	Y	7603500	-2440573	Y_Contig10	85590	truncated
7	TART	Y	7605645	-2438428	Y_Contig10	83445	truncated
7	TART	Y	7688472	-2355601	Y_Contig10	618	truncated
7	TART	Y	7611913	-2432160	Y_Contig10	77177	truncated
7	TART	Y	7622450	-2421623	Y_Contig10	66640	truncated
7	TART	Y	7563471	-2480602	Y_Contig10	125619	truncated
7	TART	Y	7426773	-2617300	Y_Contig10	262317	truncated
7	TART	Y	7541866	-2502207	Y_Contig10	147224	truncated
7	TART	Y	7424588	-2619485	Y_Contig10	264502	truncated
7	TART	Y	7621780	-2422293	Y_Contig10	67310	truncated
7	TART	Y	7604937	-2439136	Y_Contig10	84153	truncated
7	TART	Y	7611205	-2432868	Y_Contig10	77885	truncated
7	TART	Y	7628001	-2416072	Y_Contig10	61089	truncated
7	TART	Y	7644878	-2399195	Y_Contig10	44212	truncated
7	TART	Y	7652094	-2391979	Y_Contig10	36996	truncated
7	TART	Y	7485257	-2558816	Y_Contig10	203833	truncated
7	TART	Y	7540702	-2503371	Y_Contig10	148388	truncated
7	TART	Y	7556858	-2487215	Y_Contig10	132232	truncated
7	TART	Y	7676457	-2367616	Y_Contig10	12633	truncated
7	TART	Y	7560095	-2483978	Y_Contig10	128995	truncated
7	TART	Y	7524537	-2519536	Y_Contig10	164553	truncated
7	TART	Y	7531597	-2512476	Y_Contig10	157493	truncated
7	TART	Y	7423262	-2620811	Y_Contig10	265828	truncated
7	TART	Y	7536149	-2507924	Y_Contig10	152941	truncated
7	TART	Y	7560872	-2483201	Y_Contig10	128218	truncated
7	TART	Y	7593660	-2450413	Y_Contig10	95430	truncated
7	TART	Y	7592475	-2451598	Y_Contig10	96615	truncated
7	TART	Y	7522734	-2521339	Y_Contig10	166356	truncated
7	TART	Y	7529794	-2514279	Y_Contig10	159296	truncated
7	TART	Y	7534348	-2509725	Y_Contig10	154742	truncated
7	TART	Y	7610087	-2433986	Y_Contig10	79003	truncated
7	TART	Y	7616394	-2427679	Y_Contig10	72696	truncated
7	TART	Y	7620670	-2423403	Y_Contig10	68420	truncated
7	TART	Y	7626921	-2417152	Y_Contig10	62169	truncated
7	TART	Y	7630542	-2413531	Y_Contig10	58548	truncated
7	TART	Y	7651014	-2393059	Y_Contig10	38076	truncated
7	TART	Y	7668966	-2375107	Y_Contig10	20124	truncated
7	TART	Y	7675699	-2368374	Y_Contig10	13391	truncated
7	TART	Y	7637170	-2406903	Y_Contig10	51920	truncated
7	TART	Y	7643798	-2400275	Y_Contig10	45292	truncated
7	TART	Y	7424925	-2619148	Y_Contig10	264165	truncated
7	TART	Y	7663370	-2380703	Y_Contig10	25720	truncated
7	TART	Y	7681592	-2362481	Y_Contig10	7498	truncated
7	TART	Y	7687200	-2356873	Y_Contig10	1890	truncated
7	TART	Y	7427354	-2616719	Y_Contig10	261736	truncated
7	TART	Y	7627119	-2416954	Y_Contig10	61971	truncated
7	TART	Y	7630740	-2413333	Y_Contig10	58350	truncated
7	TART	Y	7637368	-2406705	Y_Contig10	51722	truncated
7	TART	Y	7643996	-2400077	Y_Contig10	45094	truncated
7	TART	Y	7651212	-2392861	Y_Contig10	37878	truncated
8	PROTOP	Y	8178591	-1865482	Y_Contig104	25874	truncated
8	PROTOP	Y	8179265	-1864808	Y_Contig104	25200	truncated
8	PROTOP	Y	8046708	-1997365	Y_Contig104	157757	truncated
8	PROTOP	Y	7800281	-2243792	Y_Contig104	404184	truncated
5	DM1731_I	Y	8184892	-1859181	Y_Contig104	19573	full
8	PROTOP	Y	6364066	-3680007	Y_Contig140	71286	truncated
8	PROTOP	Y	6375302	-3668771	Y_Contig140	82522	truncated
8	PROTOP	Y	6369631	-3674442	Y_Contig140	76851	truncated
8	PROTOP	Y	6376108	-3667965	Y_Contig140	83328	truncated
8	PROTOP	Y	6364872	-3679201	Y_Contig140	72092	truncated
8	PROTOP	Y	6370437	-3673636	Y_Contig140	77657	truncated
8	PROTOP	Y	6633704	-3410369	Y_Contig140	340924	truncated
8	PROTOP	Y	6609364	-3434709	Y_Contig140	316584	truncated
8	PROTOP	Y	6743994	-3300079	Y_Contig140	451214	truncated
8	PROTOP	Y	6592905	-3451168	Y_Contig140	300125	truncated
5	DM1731_I	Y	6853535	-3190538	Y_Contig140	560755	full
5	DM1731_I	Y	6873205	-3170868	Y_Contig140	580425	truncated
4	DOC2	Y	9339379	-704694	Y_Contig2	476564	full
4	DOC2	Y	9365167	-678906	Y_Contig2	502352	full
4	DOC2	Y	9349459	-694614	Y_Contig2	486644	full
4	DOC2	Y	9345167	-698906	Y_Contig2	482352	full
4	DOC2	Y	9329986	-714087	Y_Contig2	467171	full
4	DOC2	Y	9334679	-709394	Y_Contig2	471864	truncated
4	DOC2	Y	9308267	-735806	Y_Contig2	445452	truncated
4	DOC2	Y	9369888	-674185	Y_Contig2	507073	full
4	DOC2	Y	9360991	-683082	Y_Contig2	498176	full
4	DOC2	Y	9327325	-716748	Y_Contig2	464510	truncated
4	DOC2	Y	9311992	-732081	Y_Contig2	449177	truncated
4	DOC2	Y	9323385	-720688	Y_Contig2	460570	truncated
4	DOC2	Y	9319445	-724628	Y_Contig2	456630	truncated
4	DOC2	Y	9325357	-718716	Y_Contig2	462542	truncated
4	DOC2	Y	9321417	-722656	Y_Contig2	458602	truncated
4	DOC2	Y	9317477	-726596	Y_Contig2	454662	truncated
4	DOC2	Y	9337849	-706224	Y_Contig2	475034	truncated
4	DOC2	Y	9307003	-737070	Y_Contig2	444188	truncated
4	DOC2	Y	9313795	-730278	Y_Contig2	450980	truncated
4	DOC2	Y	9314641	-729432	Y_Contig2	451826	truncated
4	DOC2	Y	9316189	-727884	Y_Contig2	453374	truncated
4	DOC2	Y	9329128	-714945	Y_Contig2	466313	truncated
4	DOC2	Y	9348388	-695685	Y_Contig2	485573	truncated
4	DOC2	Y	9344096	-699977	Y_Contig2	481281	truncated
4	DOC2	Y	9352682	-691391	Y_Contig2	489867	truncated
6	R1	Y	9806877	-237196	Y_Contig2	944062	truncated
6	R1	Y	9740301	-303772	Y_Contig2	877486	truncated
6	R1	Y	9753857	-290216	Y_Contig2	891042	truncated
6	R1	Y	9761039	-283034	Y_Contig2	898224	truncated
6	R1	Y	9752348	-291725	Y_Contig2	889533	truncated
6	R1	Y	9739436	-304637	Y_Contig2	876621	truncated
6	R1	Y	9800773	-243300	Y_Contig2	937958	truncated
6	R1	Y	9871324	-172749	Y_Contig2	1008509	truncated
6	R1	Y	9739008	-305065	Y_Contig2	876193	truncated
6	R1	Y	9769474	-274599	Y_Contig2	906659	truncated
6	R1	Y	9763175	-280898	Y_Contig2	900360	truncated
6	R1	Y	9809865	-234208	Y_Contig2	947050	truncated
6	R1	Y	9769892	-274181	Y_Contig2	907077	truncated
6	R1	Y	9763593	-280480	Y_Contig2	900778	truncated
8	PROTOP	Y	8976191	-1067882	Y_Contig2	113376	truncated
8	PROTOP	Y	9446179	-597894	Y_Contig2	583364	truncated
8	PROTOP	Y	9639983	-404090	Y_Contig2	777168	truncated
7	TART	Y	9426100	-617973	Y_Contig2	563285	truncated
7	TART	Y	9407258	-636815	Y_Contig2	544443	truncated
7	TART	Y	9405307	-638766	Y_Contig2	542492	truncated
7	TART	Y	9402205	-641868	Y_Contig2	539390	truncated
7	TART	Y	9399106	-644967	Y_Contig2	536291	truncated
7	TART	Y	9438462	-605611	Y_Contig2	575647	truncated
7	TART	Y	9432279	-611794	Y_Contig2	569464	truncated
7	TART	Y	9396025	-648048	Y_Contig2	533210	truncated
7	TART	Y	9386442	-657631	Y_Contig2	523627	truncated
7	TART	Y	9423003	-621070	Y_Contig2	560188	truncated
7	TART	Y	9421036	-623037	Y_Contig2	558221	truncated
7	TART	Y	9419069	-625004	Y_Contig2	556254	truncated
7	TART	Y	9417100	-626973	Y_Contig2	554285	truncated
7	TART	Y	9415133	-628940	Y_Contig2	552318	truncated
7	TART	Y	9413165	-630908	Y_Contig2	550350	truncated
7	TART	Y	9411198	-632875	Y_Contig2	548383	truncated
7	TART	Y	9409230	-634843	Y_Contig2	546415	truncated
7	TART	Y	9441367	-602706	Y_Contig2	578552	truncated
7	TART	Y	9429196	-614877	Y_Contig2	566381	truncated
7	TART	Y	9495624	-548449	Y_Contig2	632809	truncated
7	TART	Y	9492523	-551550	Y_Contig2	629708	truncated
7	TART	Y	9483736	-560337	Y_Contig2	620921	truncated
7	TART	Y	9470809	-573264	Y_Contig2	607994	truncated
7	TART	Y	9465525	-578548	Y_Contig2	602710	truncated
7	TART	Y	9460897	-583176	Y_Contig2	598082	truncated
7	TART	Y	9451647	-592426	Y_Contig2	588832	truncated
7	TART	Y	9448601	-595472	Y_Contig2	585786	truncated
7	TART	Y	9444408	-599665	Y_Contig2	581593	truncated
7	TART	Y	9504425	-539648	Y_Contig2	641610	truncated
7	TART	Y	9501324	-542749	Y_Contig2	638509	truncated
7	TART	Y	9498223	-545850	Y_Contig2	635408	truncated
7	TART	Y	9457811	-586262	Y_Contig2	594996	truncated
7	TART	Y	9454733	-589340	Y_Contig2	591918	truncated
7	TART	Y	9435382	-608691	Y_Contig2	572567	truncated
7	TART	Y	9389451	-654622	Y_Contig2	526636	truncated
7	TART	Y	9384585	-659488	Y_Contig2	521770	truncated
5	DM1731_I	Y	9539162	-504911	Y_Contig2	676347	full
1	G2/Jockey-3	Y	10010542	-33531	Y_Contig26	36447	full
1	G2/Jockey-3	Y	9986102	-57971	Y_Contig26	12007	full
1	G2/Jockey-3	Y	9998126	-45947	Y_Contig26	24031	truncated
1	G2/Jockey-3	Y	10040956	-3117	Y_Contig26	66861	truncated
1	G2/Jockey-3	Y	10038321	-5752	Y_Contig26	64226	truncated
1	G2/Jockey-3	Y	10025255	-18818	Y_Contig26	51160	truncated
1	G2/Jockey-3	Y	10017708	-26365	Y_Contig26	43613	truncated
1	G2/Jockey-3	Y	9976789	-67284	Y_Contig26	2694	truncated
1	G2/Jockey-3	Y	10022114	-21959	Y_Contig26	48019	truncated
1	G2/Jockey-3	Y	10014900	-29173	Y_Contig26	40805	truncated
1	G2/Jockey-3	Y	10090435	46362	Y_Contig26	116340	truncated
1	G2/Jockey-3	Y	10030795	-13278	Y_Contig26	56700	truncated
1	G2/Jockey-3	Y	10036170	-7903	Y_Contig26	62075	truncated
1	G2/Jockey-3	Y	10024193	-19880	Y_Contig26	50098	truncated
1	G2/Jockey-3	Y	10028875	-15198	Y_Contig26	54780	truncated
1	G2/Jockey-3	Y	10027414	-16659	Y_Contig26	53319	truncated
1	G2/Jockey-3	Y	10044410	337	Y_Contig26	70315	truncated
1	G2/Jockey-3	Y	10043592	-481	Y_Contig26	69497	truncated
1	G2/Jockey-3	Y	10074411	30338	Y_Contig26	100316	truncated
1	G2/Jockey-3	Y	10101374	57301	Y_Contig26	127279	truncated
1	G2/Jockey-3	Y	10052042	7969	Y_Contig26	77947	truncated
1	G2/Jockey-3	Y	10020458	-23615	Y_Contig26	46363	truncated
1	G2/Jockey-3	Y	10035546	-8527	Y_Contig26	61451	truncated
1	G2/Jockey-3	Y	10032249	-11824	Y_Contig26	58154	truncated
1	G2/Jockey-3	Y	10030172	-13901	Y_Contig26	56077	truncated
1	G2/Jockey-3	Y	10016890	-27183	Y_Contig26	42795	truncated
1	G2/Jockey-3	Y	10009939	-34134	Y_Contig26	35844	truncated
1	G2/Jockey-3	Y	10032875	-11198	Y_Contig26	58780	truncated
1	G2/Jockey-3	Y	10021493	-22580	Y_Contig26	47398	truncated
1	G2/Jockey-3	Y	10040318	-3755	Y_Contig26	66223	truncated
1	G2/Jockey-3	Y	10042954	-1119	Y_Contig26	68859	truncated
1	G2/Jockey-3	Y	10019659	-24414	Y_Contig26	45564	truncated
1	G2/Jockey-3	Y	10037610	-6463	Y_Contig26	63515	truncated
1	G2/Jockey-3	Y	10023578	-20495	Y_Contig26	49483	truncated
1	G2/Jockey-3	Y	10096414	52341	Y_Contig26	122319	truncated
1	G2/Jockey-3	Y	10087139	43066	Y_Contig26	113044	truncated
1	G2/Jockey-3	Y	10072980	28907	Y_Contig26	98885	truncated
1	G2/Jockey-3	Y	10086367	42294	Y_Contig26	112272	truncated
1	G2/Jockey-3	Y	10076865	32792	Y_Contig26	102770	truncated
1	G2/Jockey-3	Y	10087682	43609	Y_Contig26	113587	truncated
1	G2/Jockey-3	Y	10089032	44959	Y_Contig26	114937	truncated
1	G2/Jockey-3	Y	10089725	45652	Y_Contig26	115630	truncated
1	G2/Jockey-3	Y	10083080	39007	Y_Contig26	108985	truncated
1	G2/Jockey-3	Y	10008912	-35161	Y_Contig26	34817	truncated
1	G2/Jockey-3	Y	10080983	36910	Y_Contig26	106888	truncated
1	G2/Jockey-3	Y	10080139	36066	Y_Contig26	106044	truncated
1	G2/Jockey-3	Y	10051355	7282	Y_Contig26	77260	truncated
1	G2/Jockey-3	Y	10079410	35337	Y_Contig26	105315	truncated
1	G2/Jockey-3	Y	10066719	22646	Y_Contig26	92624	truncated
1	G2/Jockey-3	Y	10061689	17616	Y_Contig26	87594	truncated
1	G2/Jockey-3	Y	10073534	29461	Y_Contig26	99439	truncated
1	G2/Jockey-3	Y	10060869	16796	Y_Contig26	86774	truncated
1	G2/Jockey-3	Y	10076175	32102	Y_Contig26	102080	truncated
1	G2/Jockey-3	Y	10077421	33348	Y_Contig26	103326	truncated
1	G2/Jockey-3	Y	10085858	41785	Y_Contig26	111763	truncated
1	G2/Jockey-3	Y	10034571	-9502	Y_Contig26	60476	truncated
1	G2/Jockey-3	Y	10088525	44452	Y_Contig26	114430	truncated
1	G2/Jockey-3	Y	10078109	34036	Y_Contig26	104014	truncated
1	G2/Jockey-3	Y	10046147	2074	Y_Contig26	72052	truncated
1	G2/Jockey-3	Y	9976350	-67723	Y_Contig26	2255	truncated
1	G2/Jockey-3	Y	10091896	47823	Y_Contig26	117801	truncated
1	G2/Jockey-3	Y	10085098	41025	Y_Contig26	111003	truncated
1	G2/Jockey-3	Y	10084350	40277	Y_Contig26	110255	truncated
1	G2/Jockey-3	Y	10082256	38183	Y_Contig26	108161	truncated
1	G2/Jockey-3	Y	10047079	3006	Y_Contig26	72984	truncated
1	G2/Jockey-3	Y	10075575	31502	Y_Contig26	101480	truncated
1	G2/Jockey-3	Y	10066001	21928	Y_Contig26	91906	truncated
1	G2/Jockey-3	Y	10071697	27624	Y_Contig26	97602	truncated
1	G2/Jockey-3	Y	10072495	28422	Y_Contig26	98400	truncated
1	G2/Jockey-3	Y	10102198	58125	Y_Contig26	128103	truncated
1	G2/Jockey-3	Y	10008445	-35628	Y_Contig26	34350	truncated
1	G2/Jockey-3	Y	10082700	38627	Y_Contig26	108605	truncated
1	G2/Jockey-3	Y	10084794	40721	Y_Contig26	110699	truncated
1	G2/Jockey-3	Y	9984928	-59145	Y_Contig26	10833	truncated
1	G2/Jockey-3	Y	9992069	-52004	Y_Contig26	17974	truncated
1	G2/Jockey-3	Y	10078929	34856	Y_Contig26	104834	truncated
1	G2/Jockey-3	Y	9980242	-63831	Y_Contig26	6147	truncated
1	G2/Jockey-3	Y	10045388	1315	Y_Contig26	71293	truncated
1	G2/Jockey-3	Y	10045869	1796	Y_Contig26	71774	truncated
1	G2/Jockey-3	Y	10034293	-9780	Y_Contig26	60198	truncated
1	G2/Jockey-3	Y	10033811	-10262	Y_Contig26	59716	truncated
1	G2/Jockey-3	Y	10081671	37598	Y_Contig26	107576	truncated
1	G2/Jockey-3	Y	10083766	39693	Y_Contig26	109671	truncated
1	G2/Jockey-3	Y	10074222	30149	Y_Contig26	100127	truncated
1	G2/Jockey-3	Y	10017504	-26569	Y_Contig26	43409	truncated
1	G2/Jockey-3	Y	10085568	41495	Y_Contig26	111473	truncated
1	G2/Jockey-3	Y	10080690	36617	Y_Contig26	106595	truncated
1	G2/Jockey-3	Y	10014658	-29415	Y_Contig26	40563	truncated
1	G2/Jockey-3	Y	10088234	44161	Y_Contig26	114139	truncated
1	G2/Jockey-3	Y	10082101	38028	Y_Contig26	108006	truncated
1	G2/Jockey-3	Y	10078635	34562	Y_Contig26	104540	truncated
1	G2/Jockey-3	Y	10084196	40123	Y_Contig26	110101	truncated
1	G2/Jockey-3	Y	10014317	-29756	Y_Contig26	40222	truncated
1	G2/Jockey-3	Y	10086979	42906	Y_Contig26	112884	truncated
1	G2/Jockey-3	Y	10076706	32633	Y_Contig26	102611	truncated
1	G2/Jockey-3	Y	10014007	-30066	Y_Contig26	39912	truncated
1	G2/Jockey-3	Y	10034134	-9939	Y_Contig26	60039	truncated
1	G2/Jockey-3	Y	10077948	33875	Y_Contig26	103853	truncated
1	G2/Jockey-3	Y	10074067	29994	Y_Contig26	99972	truncated
1	G2/Jockey-3	Y	10090275	46202	Y_Contig26	116180	truncated
1	G2/Jockey-3	Y	10045710	1637	Y_Contig26	71615	truncated
1	G2/Jockey-3	Y	10028711	-15362	Y_Contig26	54616	truncated
1	G2/Jockey-3	Y	10027250	-16823	Y_Contig26	53155	truncated
1	G2/Jockey-3	Y	10051889	7816	Y_Contig26	77794	truncated
1	G2/Jockey-3	Y	10007649	-36424	Y_Contig26	33554	truncated
1	G2/Jockey-3	Y	10020284	-23789	Y_Contig26	46189	truncated
1	G2/Jockey-3	Y	10066548	22475	Y_Contig26	92453	truncated
1	G2/Jockey-3	Y	10061519	17446	Y_Contig26	87424	truncated
1	G2/Jockey-3	Y	10076042	31969	Y_Contig26	101947	truncated
1	G2/Jockey-3	Y	10072847	28774	Y_Contig26	98752	truncated
1	G2/Jockey-3	Y	10007525	-36548	Y_Contig26	33430	truncated
1	G2/Jockey-3	Y	10089588	45515	Y_Contig26	115493	truncated
1	G2/Jockey-3	Y	10088396	44323	Y_Contig26	114301	truncated
1	G2/Jockey-3	Y	10085729	41656	Y_Contig26	111634	truncated
1	G2/Jockey-3	Y	10080850	36777	Y_Contig26	106755	truncated
1	G2/Jockey-3	Y	10079281	35208	Y_Contig26	105186	truncated
1	G2/Jockey-3	Y	10066411	22338	Y_Contig26	92316	truncated
1	G2/Jockey-3	Y	10061382	17309	Y_Contig26	87287	truncated
1	G2/Jockey-3	Y	10083634	39561	Y_Contig26	109539	truncated
1	G2/Jockey-3	Y	10081539	37466	Y_Contig26	107444	truncated
1	G2/Jockey-3	Y	10078796	34723	Y_Contig26	104701	truncated
1	G2/Jockey-3	Y	10080009	35936	Y_Contig26	105914	truncated
1	G2/Jockey-3	Y	10084076	40003	Y_Contig26	109981	truncated
1	G2/Jockey-3	Y	10081981	37908	Y_Contig26	107886	truncated
1	G2/Jockey-3	Y	10083004	38931	Y_Contig26	108909	truncated
1	G2/Jockey-3	Y	10014480	-29593	Y_Contig26	40385	truncated
1	G2/Jockey-3	Y	10067391	23318	Y_Contig26	93296	full
1	G2/Jockey-3	Y	9992697	-51376	Y_Contig26	18602	full
1	G2/Jockey-3	Y	10001833	-42240	Y_Contig26	27738	full
1	G2/Jockey-3	Y	10062361	18288	Y_Contig26	88266	full
1	G2/Jockey-3	Y	10053500	9427	Y_Contig26	79405	full
1	G2/Jockey-3	Y	10047924	3851	Y_Contig26	73829	full
1	G2/Jockey-3	Y	10057418	13345	Y_Contig26	83323	full
1	G2/Jockey-3	Y	9980864	-63209	Y_Contig26	6769	truncated
1	G2/Jockey-3	Y	10102769	58696	Y_Contig26	128674	truncated
1	G2/Jockey-3	Y	10098768	54695	Y_Contig26	124673	truncated
1	G2/Jockey-3	Y	10097287	53214	Y_Contig26	123192	truncated
1	G2/Jockey-3	Y	10100250	56177	Y_Contig26	126155	truncated
1	G2/Jockey-3	Y	9985555	-58518	Y_Contig26	11460	truncated
1	G2/Jockey-3	Y	10099933	55860	Y_Contig26	125838	truncated
1	G2/Jockey-3	Y	10098451	54378	Y_Contig26	124356	truncated
8	PROTOP	Y	8391127	-1652946	Y_Contig6	86662	truncated
8	PROTOP	Y	8634824	-1409249	Y_Contig6	330359	truncated
5	DM1731_I	Y	8758297	-1285776	Y_Contig6	453832	full
7	TART	Y	11020194	976121	Y_scaffold3	19911	truncated
7	TART	Y	11024604	980531	Y_scaffold3	24321	truncated
7	TART	Y	11022636	978563	Y_scaffold3	22353	truncated
7	TART	Y	11020007	975934	Y_scaffold3	19724	truncated
7	TART	Y	11016028	971955	Y_scaffold3	15745	truncated
7	TART	Y	11012081	968008	Y_scaffold3	11798	truncated
1	G2/Jockey-3	Y	4689556	-5354517	Y_scaffold4	1846106	truncated
1	G2/Jockey-3	Y	4731876	-5312197	Y_scaffold4	1888426	truncated
1	G2/Jockey-3	Y	4503311	-5540762	Y_scaffold4	1659861	truncated
1	G2/Jockey-3	Y	4124584	-5919489	Y_scaffold4	1281134	truncated
1	G2/Jockey-3	Y	4128821	-5915252	Y_scaffold4	1285371	truncated
1	G2/Jockey-3	Y	4094268	-5949805	Y_scaffold4	1250818	truncated
1	G2/Jockey-3	Y	3971074	-6072999	Y_scaffold4	1127624	truncated
1	G2/Jockey-3	Y	3998802	-6045271	Y_scaffold4	1155352	truncated
1	G2/Jockey-3	Y	4002602	-6041471	Y_scaffold4	1159152	truncated
1	G2/Jockey-3	Y	5432873	-4611200	Y_scaffold4	2589423	truncated
1	G2/Jockey-3	Y	4731759	-5312314	Y_scaffold4	1888309	truncated
4	DOC2	Y	5922882	-4121191	Y_scaffold4	3079432	truncated
4	DOC2	Y	5938779	-4105294	Y_scaffold4	3095329	truncated
4	DOC2	Y	5329638	-4714435	Y_scaffold4	2486188	truncated
8	PROTOP	Y	5507987	-4536086	Y_scaffold4	2664537	truncated
8	PROTOP	Y	3638085	-6405988	Y_scaffold4	794635	truncated
8	PROTOP	Y	5018148	-5025925	Y_scaffold4	2174698	truncated
8	PROTOP	Y	4869807	-5174266	Y_scaffold4	2026357	truncated
8	PROTOP	Y	4862673	-5181400	Y_scaffold4	2019223	truncated
8	PROTOP	Y	6074754	-3969319	Y_scaffold4	3231304	truncated
8	PROTOP	Y	3150370	-6893703	Y_scaffold4	306920	truncated
8	PROTOP	Y	3140597	-6903476	Y_scaffold4	297147	truncated
8	PROTOP	Y	4461359	-5582714	Y_scaffold4	1617909	truncated
8	PROTOP	Y	3147505	-6896568	Y_scaffold4	304055	truncated
8	PROTOP	Y	3144000	-6900073	Y_scaffold4	300550	truncated
8	PROTOP	Y	3115128	-6928945	Y_scaffold4	271678	truncated
8	PROTOP	Y	3094628	-6949445	Y_scaffold4	251178	truncated
8	PROTOP	Y	5426619	-4617454	Y_scaffold4	2583169	truncated
8	PROTOP	Y	5423972	-4620101	Y_scaffold4	2580522	truncated
8	PROTOP	Y	3938479	-6105594	Y_scaffold4	1095029	truncated
8	PROTOP	Y	4383607	-5660466	Y_scaffold4	1540157	truncated
8	PROTOP	Y	5429245	-4614828	Y_scaffold4	2585795	truncated
8	PROTOP	Y	3137045	-6907028	Y_scaffold4	293595	truncated
8	PROTOP	Y	3118765	-6925308	Y_scaffold4	275315	truncated
8	PROTOP	Y	5679926	-4364147	Y_scaffold4	2836476	truncated
8	PROTOP	Y	5443671	-4600402	Y_scaffold4	2600221	truncated
8	PROTOP	Y	3124028	-6920045	Y_scaffold4	280578	truncated
8	PROTOP	Y	4970236	-5073837	Y_scaffold4	2126786	truncated
8	PROTOP	Y	5968902	-4075171	Y_scaffold4	3125452	truncated
8	PROTOP	Y	3063412	-6980661	Y_scaffold4	219962	truncated
8	PROTOP	Y	5682644	-4361429	Y_scaffold4	2839194	truncated
8	PROTOP	Y	4425324	-5618749	Y_scaffold4	1581874	truncated
8	PROTOP	Y	3029466	-7014607	Y_scaffold4	186016	truncated
8	PROTOP	Y	3027644	-7016429	Y_scaffold4	184194	truncated
8	PROTOP	Y	3108123	-6935950	Y_scaffold4	264673	truncated
8	PROTOP	Y	3061370	-6982703	Y_scaffold4	217920	truncated
8	PROTOP	Y	5689800	-4354273	Y_scaffold4	2846350	truncated
8	PROTOP	Y	6075889	-3968184	Y_scaffold4	3232439	truncated
8	PROTOP	Y	5226804	-4817269	Y_scaffold4	2383354	truncated
8	PROTOP	Y	3121629	-6922444	Y_scaffold4	278179	truncated
8	PROTOP	Y	3418694	-6625379	Y_scaffold4	575244	truncated
8	PROTOP	Y	3407920	-6636153	Y_scaffold4	564470	truncated
8	PROTOP	Y	3429439	-6614634	Y_scaffold4	585989	truncated
8	PROTOP	Y	5288444	-4755629	Y_scaffold4	2444994	truncated
8	PROTOP	Y	3101818	-6942255	Y_scaffold4	258368	truncated
8	PROTOP	Y	3087905	-6956168	Y_scaffold4	244455	truncated
8	PROTOP	Y	3091475	-6952598	Y_scaffold4	248025	truncated
8	PROTOP	Y	3983191	-6060882	Y_scaffold4	1139741	truncated
7	TART	Y	2846451	-7197622	Y_scaffold4	3001	full
7	TART	Y	2876623	-7167450	Y_scaffold4	33173	full
7	TART	Y	2857730	-7186343	Y_scaffold4	14280	full
7	TART	Y	2916180	-7127893	Y_scaffold4	72730	truncated
7	TART	Y	2869028	-7175045	Y_scaffold4	25578	full
7	TART	Y	4066461	-5977612	Y_scaffold4	1223011	truncated
7	TART	Y	4046929	-5997144	Y_scaffold4	1203479	truncated
7	TART	Y	4041172	-6002901	Y_scaffold4	1197722	truncated
7	TART	Y	4060480	-5983593	Y_scaffold4	1217030	truncated
7	TART	Y	4031941	-6012132	Y_scaffold4	1188491	truncated
7	TART	Y	4009242	-6034831	Y_scaffold4	1165792	truncated
7	TART	Y	3976300	-6067773	Y_scaffold4	1132850	truncated
7	TART	Y	4078197	-5965876	Y_scaffold4	1234747	truncated
7	TART	Y	4054483	-5989590	Y_scaffold4	1211033	truncated
7	TART	Y	4050704	-5993369	Y_scaffold4	1207254	truncated
7	TART	Y	4024388	-6019685	Y_scaffold4	1180938	truncated
7	TART	Y	3983811	-6060262	Y_scaffold4	1140361	truncated
7	TART	Y	3944836	-6099237	Y_scaffold4	1101386	truncated
7	TART	Y	3451607	-6592466	Y_scaffold4	608157	truncated
7	TART	Y	4072278	-5971795	Y_scaffold4	1228828	truncated
7	TART	Y	4028174	-6015899	Y_scaffold4	1184724	truncated
7	TART	Y	4020600	-6023473	Y_scaffold4	1177150	truncated
7	TART	Y	4016816	-6027257	Y_scaffold4	1173366	truncated
7	TART	Y	4013028	-6031045	Y_scaffold4	1169578	truncated
7	TART	Y	2920823	-7123250	Y_scaffold4	77373	truncated
7	TART	Y	2856994	-7187079	Y_scaffold4	13544	truncated
7	TART	Y	4035699	-6008374	Y_scaffold4	1192249	truncated
7	TART	Y	2857478	-7186595	Y_scaffold4	14028	truncated
7	TART	Y	2921322	-7122751	Y_scaffold4	77872	truncated
7	TART	Y	2920278	-7123795	Y_scaffold4	76828	truncated
7	TART	Y	2856444	-7187629	Y_scaffold4	12994	truncated
5	DM1731_I	Y	3915040	-6129033	Y_scaffold4	1071590	truncated
5	DM1731_I	Y	4576240	-5467833	Y_scaffold4	1732790	truncated
5	DM1731_I	Y	5875334	-4168739	Y_scaffold4	3031884	truncated
5	DM1731_I	Y	5877493	-4166580	Y_scaffold4	3034043	truncated
5	DM1731_I	Y	3918418	-6125655	Y_scaffold4	1074968	truncated
5	DM1731_I	Y	4579489	-5464584	Y_scaffold4	1736039	truncated
5	DM1731_I	Y	3909384	-6134689	Y_scaffold4	1065934	truncated
5	DM1731_I	Y	4579443	-5464630	Y_scaffold4	1735993	truncated
1	G2/Jockey-3	Y	10555503	511430	Y_scaffold5	341451	full
1	G2/Jockey-3	Y	10563906	519833	Y_scaffold5	349854	truncated
1	G2/Jockey-3	Y	10560940	516867	Y_scaffold5	346888	truncated
4	DOC2	Y	10313273	269200	Y_scaffold5	99221	truncated
3	G	Y	10286290	242217	Y_scaffold5	72238	truncated
3	G	Y	10442424	398351	Y_scaffold5	228372	truncated
3	G	Y	10442185	398112	Y_scaffold5	228133	truncated
8	PROTOP	Y	10391017	346944	Y_scaffold5	176965	truncated
8	PROTOP	Y	10390345	346272	Y_scaffold5	176293	truncated
8	PROTOP	Y	10573007	528934	Y_scaffold5	358955	truncated
8	PROTOP	Y	10584732	540659	Y_scaffold5	370680	truncated
8	PROTOP	Y	10562998	518925	Y_scaffold5	348946	truncated
8	PROTOP	Y	10469654	425581	Y_scaffold5	255602	truncated
8	PROTOP	Y	10461833	417760	Y_scaffold5	247781	truncated
5	DM1731_I	Y	10453773	409700	Y_scaffold5	239721	truncated
5	DM1731_I	Y	10456613	412540	Y_scaffold5	242561	truncated
5	DM1731_I	Y	550428	-9493645	Y_scaffold6	550428	full
1	G2/Jockey-3	Y	2721779	-7322294	Y_scaffold7	21671	truncated
1	G2/Jockey-3	Y	2041177	-8002896	Y_scaffold7	702273	full
1	G2/Jockey-3	Y	2724288	-7319785	Y_scaffold7	19162	truncated
1	G2/Jockey-3	Y	2049476	-7994597	Y_scaffold7	693974	truncated
1	G2/Jockey-3	Y	2045330	-7998743	Y_scaffold7	698120	truncated
1	G2/Jockey-3	Y	2053637	-7990436	Y_scaffold7	689813	truncated
4	DOC2	Y	2014571	-8029502	Y_scaffold7	728879	truncated
3	G	Y	2356961	-7687112	Y_scaffold7	386489	full
6	R1	Y	2738864	-7305209	Y_scaffold7	4586	full
6	R1	Y	1395841	-8648232	Y_scaffold7	1347609	truncated
6	R1	Y	1399877	-8644196	Y_scaffold7	1343573	truncated
6	R1	Y	1403238	-8640835	Y_scaffold7	1340212	truncated
6	R1	Y	1407200	-8636873	Y_scaffold7	1336250	truncated
6	R1	Y	1394911	-8649162	Y_scaffold7	1348539	truncated
6	R1	Y	1398883	-8645190	Y_scaffold7	1344567	truncated
6	R1	Y	1406350	-8637723	Y_scaffold7	1337100	truncated
6	R1	Y	1398947	-8645126	Y_scaffold7	1344503	truncated
8	PROTOP	Y	1072325	-8971748	Y_scaffold7	1671125	truncated
8	PROTOP	Y	1697406	-8346667	Y_scaffold7	1046044	truncated
8	PROTOP	Y	1696600	-8347473	Y_scaffold7	1046850	truncated
8	PROTOP	Y	2377218	-7666855	Y_scaffold7	366232	truncated
8	PROTOP	Y	2337818	-7706255	Y_scaffold7	405632	truncated
8	PROTOP	Y	1788499	-8255574	Y_scaffold7	954951	truncated
8	PROTOP	Y	973395	-9070678	Y_scaffold7	1770055	truncated
8	PROTOP	Y	2380099	-7663974	Y_scaffold7	363351	truncated
8	PROTOP	Y	2485092	-7558981	Y_scaffold7	258358	truncated
8	PROTOP	Y	2504970	-7539103	Y_scaffold7	238480	truncated
8	PROTOP	Y	2265512	-7778561	Y_scaffold7	477938	truncated
8	PROTOP	Y	2271237	-7772836	Y_scaffold7	472213	truncated
8	PROTOP	Y	2286963	-7757110	Y_scaffold7	456487	truncated
8	PROTOP	Y	2704756	-7339317	Y_scaffold7	38694	truncated
8	PROTOP	Y	2268373	-7775700	Y_scaffold7	475077	truncated
8	PROTOP	Y	2284318	-7759755	Y_scaffold7	459132	truncated
8	PROTOP	Y	2292681	-7751392	Y_scaffold7	450769	truncated
8	PROTOP	Y	2130196	-7913877	Y_scaffold7	613254	truncated
8	PROTOP	Y	972812	-9071261	Y_scaffold7	1770638	truncated
8	PROTOP	Y	2153265	-7890808	Y_scaffold7	590185	truncated
8	PROTOP	Y	2175632	-7868441	Y_scaffold7	567818	truncated
8	PROTOP	Y	2155899	-7888174	Y_scaffold7	587551	truncated
8	PROTOP	Y	2195293	-7848780	Y_scaffold7	548157	truncated
8	PROTOP	Y	2211205	-7832868	Y_scaffold7	532245	truncated
8	PROTOP	Y	2111153	-7932920	Y_scaffold7	632297	truncated
8	PROTOP	Y	2192484	-7851589	Y_scaffold7	550966	truncated
8	PROTOP	Y	2203667	-7840406	Y_scaffold7	539783	truncated
8	PROTOP	Y	2227525	-7816548	Y_scaffold7	515925	truncated
8	PROTOP	Y	2198057	-7846016	Y_scaffold7	545393	truncated
8	PROTOP	Y	2206432	-7837641	Y_scaffold7	537018	truncated
8	PROTOP	Y	2150517	-7893556	Y_scaffold7	592933	truncated
8	PROTOP	Y	2075946	-7968127	Y_scaffold7	667504	truncated
8	PROTOP	Y	2239156	-7804917	Y_scaffold7	504294	truncated
8	PROTOP	Y	2289820	-7754253	Y_scaffold7	453630	truncated
5	DM1731_I	Y	1810281	-8233792	Y_scaffold7	933169	full
5	DM1731_I	Y	1259162	-8784911	Y_scaffold7	1484288	truncated
5	DM1731_I	Y	1256995	-8787078	Y_scaffold7	1486455	truncated

## Sheet: Fig5F
Data underlying numerical values in Figure 5F, Figures S16H-S17H,S18H,S19H and S21H
	Centromere X			Centromere 4			Centromere Y			Centromere 3			Centromere 2
Serial number	Maupiti (μm)	CENP-A (μm)		Lampedusa (μm)	CENP-A (μm)		Lipari (μm)	CENP-A (μm)		Giglio (μm)	CENP-A (μm)		CENP-A (μm)
1	5.631	8.735		3.192	2.236		11.82	22.39		6.52	10.08		22.52
2	15.249	30.221		3.123	2.488		15	20.11		6.47	8.75		27.78
3	9.891	18.059		12.799	14.206		15.48	21.38		9.26	11.13		25.44
4	4.307	6.98		8.433	9.022		12.64	16.83		6.66	8.9		18.93
5	6.401	10.742		7.818	11.919		13.05	22		6	10.57		16.9
6	9.472	10.642		2.374	3.442		10.39	11.75		3.87	6.41		9.26
7	7.678	8.626		11.1	19.088		14.29	16.08		5.56	8.13		13.6
8	8.002	15.547		6.022	13.027		17.01	17.31		6.89	10.99		13.5
9	9.125	9.841		9.202	9.178		8.5	13.1		5.33	8.21		13.55
10	5.631	9.677		8.738	9.122		10.35	11.46		5.9	9.75		10.12
11	7.13	7.99		14.066	12.759		19.05	34.11		4.84	7.57		10.42
12	7.196	7.561		5.337	5.643		9.12	12.39		5.01	7.32		23.01
13	7.843	19.86		11.966	21.711		5.59	8.24		5.18	6.86		10.28
14	7.943	14.219		14.118	18.775		7.88	12.45		6.65	14.83		12.04
15	20.029	33.254		10.768	15.183		12.42	15.81		3.15	4.1		9.68
16	4.713	7.443		6.049	6.745		11.69	15.98		9.87	16.94		13.53
17	17.113	26.942		2.9	7.199		14.64	18.08		7.47	8.17		16.08
18	14.46	14.085		2.826	2.392		8	18.6		7.16	7.85		9.57
19	8.983	28.51		7.941	21.097		12.8	13.65		11.8	12.02
20	19.182	28.59		5.236	7.95					5.55	7.82
21	4.491	6.505		14.008	16.777					5.09	8.51
22	15.739	27.535		6.978	9.969					6.45	11.71
23	15.949	18.935		2.284	4.582					5.67	7.87
24	6.559	6.451		3.955	11.966					4.64	7.11
				8.202	13.207					7.65	12.71
										6.18	8.85
										4.16	11.05
										5	13.5
										18.51	21.23
										8.03	12
Mean length in microns	9.94654	15.7062		7.5774	10.7873		12.0905	16.9326		6.684	10.0313		15.345
Standard deviation	4.85138	8.87884		3.91582	5.84686		3.41849	5.70627		2.86549	3.4301		5.87192
Mean size in kb	100.46	158.633		76.5317	108.952		122.114	171.02		67.5084	101.316		154.984
Standard deviation in kb	48.9989	89.6763		39.5497	59.0533		34.5268	57.6333		28.9414	34.644		59.3064
Total number of fibers	24	24		25	25		19	19		30	30		18
Statistical analysis using unpaired t-test
P values showing significance between CENP-A lengths
	Cen X	Cen 4	Cen Y	Cen 2
Cen X
Cen 4	0.0260 *
Cen Y	0.6044 n.s.	0.0012 **
Cen 2	0.8818 n.s.	0.0158 *	0.4099 n.s.
Cen 3	0.0022 **	0.5535 n.s.	<0.0001 ****	0.0003 ***

## Sheet: Fig6A
Data underlying Figure 6A
Transposon pos CidM_15m_IP CidM_15m_IN CidM_5m_IP CidM_5m_IN CidM_5m_IP2 CidM_5m_IN2
Jockey-3_DSim	1	713	61	266	47	126	15
Jockey-3_DSim	2	1936	92	430	73	182	16
Jockey-3_DSim	3	1956	92	431	73	182	16
Jockey-3_DSim	4	1959	92	431	73	182	16
Jockey-3_DSim	5	1962	92	434	73	182	16
Jockey-3_DSim	6	1964	92	435	73	182	16
Jockey-3_DSim	7	1992	95	444	75	188	16
Jockey-3_DSim	8	1996	95	445	75	188	16
Jockey-3_DSim	9	2033	96	459	76	188	16
Jockey-3_DSim	10	2161	99	507	82	198	21
Jockey-3_DSim	11	2163	99	510	82	199	21
Jockey-3_DSim	12	2262	111	540	88	205	24
Jockey-3_DSim	13	2266	111	541	88	207	24
Jockey-3_DSim	14	2270	111	542	88	207	24
Jockey-3_DSim	15	2304	113	549	88	219	26
Jockey-3_DSim	16	2306	114	551	88	219	26
Jockey-3_DSim	17	2306	115	552	88	219	26
Jockey-3_DSim	18	2331	115	570	91	227	27
Jockey-3_DSim	19	2418	119	630	94	274	28
Jockey-3_DSim	20	2089	82	547	62	212	15
Jockey-3_DSim	21	1997	78	528	61	184	15
Jockey-3_DSim	22	1907	76	504	59	176	15
Jockey-3_DSim	23	1115	56	456	43	188	16
Jockey-3_DSim	24	1070	55	443	42	162	16
Jockey-3_DSim	25	1399	76	597	56	175	18
Jockey-3_DSim	26	1360	72	597	54	192	18
Jockey-3_DSim	27	1361	71	591	52	183	18
Jockey-3_DSim	28	1374	73	598	52	187	18
Jockey-3_DSim	29	1394	73	600	52	189	18
Jockey-3_DSim	30	1400	73	599	52	191	18
Jockey-3_DSim	31	1416	73	599	53	193	18
Jockey-3_DSim	32	1395	70	592	51	187	18
Jockey-3_DSim	33	1391	70	591	51	189	18
Jockey-3_DSim	34	1366	70	579	50	192	18
Jockey-3_DSim	35	2054	137	768	102	229	41
Jockey-3_DSim	36	2134	143	793	104	286	45
Jockey-3_DSim	37	2075	134	774	101	310	42
Jockey-3_DSim	38	2073	134	774	101	310	42
Jockey-3_DSim	39	2105	137	782	103	310	43
Jockey-3_DSim	40	2075	135	776	103	298	41
Jockey-3_DSim	41	2079	134	774	103	298	41
Jockey-3_DSim	42	2170	140	800	107	299	42
Jockey-3_DSim	43	2152	140	783	104	291	41
Jockey-3_DSim	44	2080	136	731	101	244	40
Jockey-3_DSim	45	1828	122	575	89	227	38
Jockey-3_DSim	46	1821	121	570	89	221	38
Jockey-3_DSim	47	1817	123	564	88	221	39
Jockey-3_DSim	48	1664	120	519	85	201	37
Jockey-3_DSim	49	1665	121	520	85	201	37
Jockey-3_DSim	50	1317	97	362	71	185	35
Jockey-3_DSim	51	1316	96	366	72	171	35
Jockey-3_DSim	52	1261	96	364	71	168	35
Jockey-3_DSim	53	1248	95	362	71	168	36
Jockey-3_DSim	54	1296	100	409	83	211	38
Jockey-3_DSim	55	1312	104	423	87	232	38
Jockey-3_DSim	56	1349	109	481	90	260	38
Jockey-3_DSim	57	1404	112	515	94	303	38
Jockey-3_DSim	58	1412	112	517	94	303	38
Jockey-3_DSim	59	1456	117	561	95	312	40
Jockey-3_DSim	60	648	48	327	37	266	12
Jockey-3_DSim	61	587	43	329	36	234	8
Jockey-3_DSim	62	598	41	343	33	228	8
Jockey-3_DSim	63	713	42	381	39	250	10
Jockey-3_DSim	64	1095	46	475	47	315	12
Jockey-3_DSim	65	1115	47	481	47	323	12
Jockey-3_DSim	66	1118	48	486	48	326	13
Jockey-3_DSim	67	1411	48	523	52	337	19
Jockey-3_DSim	68	1408	49	523	52	339	19
Jockey-3_DSim	69	1405	49	520	53	341	19
Jockey-3_DSim	70	1414	50	522	53	340	19
Jockey-3_DSim	71	1414	50	522	53	341	19
Jockey-3_DSim	72	1411	48	520	53	341	18
Jockey-3_DSim	73	1420	49	522	53	341	18
Jockey-3_DSim	74	1426	48	522	54	339	19
Jockey-3_DSim	75	1433	48	526	55	340	19
Jockey-3_DSim	76	1460	49	527	55	334	19
Jockey-3_DSim	77	1469	48	520	52	332	19
Jockey-3_DSim	78	1480	48	517	53	328	18
Jockey-3_DSim	79	1491	44	489	43	285	17
Jockey-3_DSim	80	1474	41	477	40	262	18
Jockey-3_DSim	81	1424	37	421	37	232	18
Jockey-3_DSim	82	1372	35	394	33	189	18
Jockey-3_DSim	83	1364	35	392	33	187	18
Jockey-3_DSim	84	1310	28	350	33	175	16
Jockey-3_DSim	85	1304	28	346	33	174	16
Jockey-3_DSim	86	1289	27	316	32	148	18
Jockey-3_DSim	87	1003	27	267	33	115	20
Jockey-3_DSim	88	895	27	230	30	96	18
Jockey-3_DSim	89	488	20	134	20	47	15
Jockey-3_DSim	90	568	21	209	23	70	17
Jockey-3_DSim	91	808	41	303	35	104	24
Jockey-3_DSim	92	834	52	329	32	123	20
Jockey-3_DSim	93	1078	54	371	35	139	21
Jockey-3_DSim	94	1265	59	392	36	146	21
Jockey-3_DSim	95	1359	64	438	40	157	21
Jockey-3_DSim	96	1379	64	443	40	160	23
Jockey-3_DSim	97	1390	65	451	40	158	24
Jockey-3_DSim	98	1585	74	498	43	162	28
Jockey-3_DSim	99	1582	73	497	42	168	27
Jockey-3_DSim	100	1602	73	503	44	167	27
Jockey-3_DSim	101	1571	72	505	43	172	27
Jockey-3_DSim	102	1644	72	510	43	172	27
Jockey-3_DSim	103	1725	75	517	42	176	27
Jockey-3_DSim	104	1671	75	504	42	178	25
Jockey-3_DSim	105	1667	75	503	43	180	25
Jockey-3_DSim	106	1721	76	508	45	184	25
Jockey-3_DSim	107	1743	79	508	49	188	26
Jockey-3_DSim	108	1932	95	564	66	203	31
Jockey-3_DSim	109	2978	128	735	72	248	33
Jockey-3_DSim	110	3063	129	735	73	255	33
Jockey-3_DSim	111	3014	129	690	71	241	29
Jockey-3_DSim	112	3047	144	769	82	251	32
Jockey-3_DSim	113	3055	145	777	79	255	34
Jockey-3_DSim	114	3214	193	936	102	277	43
Jockey-3_DSim	115	3194	192	925	101	282	44
Jockey-3_DSim	116	2950	183	850	94	252	39
Jockey-3_DSim	117	2811	170	796	90	233	38
Jockey-3_DSim	118	2624	182	762	92	220	39
Jockey-3_DSim	119	2462	180	745	91	219	39
Jockey-3_DSim	120	2563	196	727	97	219	39
Jockey-3_DSim	121	2776	207	821	108	242	40
Jockey-3_DSim	122	3878	242	1345	148	418	57
Jockey-3_DSim	123	3773	234	1330	150	469	53
Jockey-3_DSim	124	3848	237	1353	158	469	54
Jockey-3_DSim	125	3802	237	1342	155	468	54
Jockey-3_DSim	126	3793	239	1335	155	466	54
Jockey-3_DSim	127	3917	246	1384	168	481	54
Jockey-3_DSim	128	4204	255	1488	182	500	59
Jockey-3_DSim	129	4269	257	1510	185	508	59
Jockey-3_DSim	130	4470	266	1572	194	524	63
Jockey-3_DSim	131	4438	264	1573	191	520	63
Jockey-3_DSim	132	4408	260	1568	188	516	62
Jockey-3_DSim	133	4277	245	1525	172	509	57
Jockey-3_DSim	134	3646	232	1672	182	561	75
Jockey-3_DSim	135	3593	233	1683	184	598	77
Jockey-3_DSim	136	3965	249	1829	200	615	85
Jockey-3_DSim	137	4073	244	1789	195	620	83
Jockey-3_DSim	138	4115	250	1797	199	616	82
Jockey-3_DSim	139	4014	206	1662	180	599	75
Jockey-3_DSim	140	4016	206	1664	180	590	74
Jockey-3_DSim	141	4008	192	1646	175	585	71
Jockey-3_DSim	142	3998	189	1646	175	582	71
Jockey-3_DSim	143	3962	176	1656	172	584	69
Jockey-3_DSim	144	3964	175	1658	171	587	69
Jockey-3_DSim	145	3773	153	1639	166	587	72
Jockey-3_DSim	146	3556	143	1554	158	561	71
Jockey-3_DSim	147	2443	109	1025	120	392	53
Jockey-3_DSim	148	2392	115	1019	121	350	55
Jockey-3_DSim	149	2371	117	1043	123	385	64
Jockey-3_DSim	150	2484	126	1067	126	402	69
Jockey-3_DSim	151	2535	129	1099	129	405	69
Jockey-3_DSim	152	2337	120	1052	117	407	69
Jockey-3_DSim	153	1958	108	945	103	387	65
Jockey-3_DSim	154	1921	112	966	104	379	65
Jockey-3_DSim	155	2314	157	1305	133	413	72
Jockey-3_DSim	156	2337	159	1339	133	451	73
Jockey-3_DSim	157	2339	159	1339	133	452	73
Jockey-3_DSim	158	2354	159	1376	137	450	74
Jockey-3_DSim	159	2656	177	1327	134	382	61
Jockey-3_DSim	160	2645	176	1306	132	345	59
Jockey-3_DSim	161	2557	169	1220	122	355	51
Jockey-3_DSim	162	2774	163	1278	122	381	47
Jockey-3_DSim	163	2867	160	1315	121	405	47
Jockey-3_DSim	164	2952	162	1433	125	405	52
Jockey-3_DSim	165	3166	167	1540	134	433	52
Jockey-3_DSim	166	3242	170	1592	134	462	52
Jockey-3_DSim	167	3373	178	1672	141	540	55
Jockey-3_DSim	168	3415	195	1711	147	574	65
Jockey-3_DSim	169	3708	211	1826	161	599	78
Jockey-3_DSim	170	4106	237	1966	177	609	82
Jockey-3_DSim	171	4310	253	2039	177	638	83
Jockey-3_DSim	172	4813	270	2249	192	690	108
Jockey-3_DSim	173	5001	282	2331	202	704	108
Jockey-3_DSim	174	5000	282	2313	197	671	100
Jockey-3_DSim	175	4949	274	2318	196	659	95
Jockey-3_DSim	176	4912	272	2293	194	653	95
Jockey-3_DSim	177	4987	275	2324	204	645	97
Jockey-3_DSim	178	5115	280	2365	211	655	100
Jockey-3_DSim	179	5179	279	2365	227	674	107
Jockey-3_DSim	180	4676	250	1945	199	621	102
Jockey-3_DSim	181	4642	251	1908	200	587	102
Jockey-3_DSim	182	4642	251	1908	200	586	102
Jockey-3_DSim	183	4587	251	1866	197	583	102
Jockey-3_DSim	184	3965	217	1660	185	572	95
Jockey-3_DSim	185	3971	219	1666	188	567	95
Jockey-3_DSim	186	3712	214	1616	183	540	95
Jockey-3_DSim	187	3301	207	1502	175	493	94
Jockey-3_DSim	188	3158	203	1446	172	464	93
Jockey-3_DSim	189	3041	201	1311	165	448	88
Jockey-3_DSim	190	2960	204	1243	163	444	90
Jockey-3_DSim	191	2987	210	1242	170	436	92
Jockey-3_DSim	192	2910	210	1191	172	366	91
Jockey-3_DSim	193	2884	200	1150	170	335	82
Jockey-3_DSim	194	2607	194	1042	161	308	70
Jockey-3_DSim	195	2229	171	922	141	313	64
Jockey-3_DSim	196	2070	164	871	141	306	63
Jockey-3_DSim	197	1871	176	858	150	267	47
Jockey-3_DSim	198	1633	156	759	139	248	49
Jockey-3_DSim	199	1591	153	732	134	241	47
Jockey-3_DSim	200	1531	152	703	132	238	47
Jockey-3_DSim	201	1510	149	692	132	239	48
Jockey-3_DSim	202	1427	148	660	122	235	46
Jockey-3_DSim	203	1301	143	618	115	221	43
Jockey-3_DSim	204	2183	176	963	120	270	58
Jockey-3_DSim	205	2110	152	969	112	280	52
Jockey-3_DSim	206	2188	152	1010	114	358	51
Jockey-3_DSim	207	2200	152	1011	114	362	51
Jockey-3_DSim	208	2192	152	1001	112	358	50
Jockey-3_DSim	209	2313	153	1040	113	369	51
Jockey-3_DSim	210	2460	160	1081	114	368	55
Jockey-3_DSim	211	3061	175	1235	124	381	58
Jockey-3_DSim	212	3068	175	1241	124	387	58
Jockey-3_DSim	213	3161	186	1279	128	409	59
Jockey-3_DSim	214	3238	200	1304	135	415	62
Jockey-3_DSim	215	3121	192	1274	131	393	61
Jockey-3_DSim	216	3036	185	1225	123	370	59
Jockey-3_DSim	217	3011	176	1213	118	363	57
Jockey-3_DSim	218	3018	168	1219	115	363	57
Jockey-3_DSim	219	2970	156	1199	110	357	56
Jockey-3_DSim	220	3090	161	1225	113	334	59
Jockey-3_DSim	221	3036	152	1193	110	318	57
Jockey-3_DSim	222	3178	136	1165	93	320	55
Jockey-3_DSim	223	3352	143	1228	101	343	52
Jockey-3_DSim	224	3699	166	1358	129	445	53
Jockey-3_DSim	225	3753	169	1385	135	491	53
Jockey-3_DSim	226	3911	187	1446	144	508	54
Jockey-3_DSim	227	3994	187	1462	146	510	54
Jockey-3_DSim	228	3993	187	1462	147	509	53
Jockey-3_DSim	229	3013	152	1070	125	437	31
Jockey-3_DSim	230	2916	147	1031	123	422	32
Jockey-3_DSim	231	2853	144	989	122	347	33
Jockey-3_DSim	232	2841	144	988	122	343	33
Jockey-3_DSim	233	2838	143	989	123	345	33
Jockey-3_DSim	234	2684	140	942	120	333	34
Jockey-3_DSim	235	2518	138	898	117	337	32
Jockey-3_DSim	236	2024	127	816	110	393	29
Jockey-3_DSim	237	2495	192	1100	145	470	37
Jockey-3_DSim	238	2459	189	1098	151	453	37
Jockey-3_DSim	239	2401	179	1133	155	473	37
Jockey-3_DSim	240	2395	183	1129	155	486	37
Jockey-3_DSim	241	2418	184	1156	158	528	38
Jockey-3_DSim	242	2621	217	1338	167	591	44
Jockey-3_DSim	243	2639	217	1344	166	600	44
Jockey-3_DSim	244	2637	217	1349	167	604	44
Jockey-3_DSim	245	2485	210	1302	163	614	40
Jockey-3_DSim	246	2586	210	1336	165	611	43
Jockey-3_DSim	247	2163	202	1193	157	599	39
Jockey-3_DSim	248	2135	210	1189	154	626	44
Jockey-3_DSim	249	1843	189	1083	127	559	43
Jockey-3_DSim	250	1822	186	1066	122	529	43
Jockey-3_DSim	251	2218	201	1194	142	575	47
Jockey-3_DSim	252	2214	202	1205	140	599	50
Jockey-3_DSim	253	2222	203	1204	139	604	50
Jockey-3_DSim	254	2258	201	1205	134	607	50
Jockey-3_DSim	255	2263	201	1198	132	599	49
Jockey-3_DSim	256	2263	202	1202	133	594	47
Jockey-3_DSim	257	2304	203	1210	135	598	47
Jockey-3_DSim	258	2780	214	1300	148	599	51
Jockey-3_DSim	259	2807	214	1310	148	605	49
Jockey-3_DSim	260	3923	244	1799	167	630	79
Jockey-3_DSim	261	3870	245	1770	169	567	80
Jockey-3_DSim	262	3878	212	1776	166	568	89
Jockey-3_DSim	263	4406	240	2067	186	669	139
Jockey-3_DSim	264	4363	232	2004	173	668	134
Jockey-3_DSim	265	4364	230	1999	171	659	133
Jockey-3_DSim	266	4384	229	2009	171	640	133
Jockey-3_DSim	267	4175	198	1817	158	577	127
Jockey-3_DSim	268	4305	217	1838	171	563	130
Jockey-3_DSim	269	4341	224	1844	171	572	133
Jockey-3_DSim	270	4433	224	1868	174	581	134
Jockey-3_DSim	271	4594	246	1918	181	622	133
Jockey-3_DSim	272	4585	241	1894	178	617	130
Jockey-3_DSim	273	4568	240	1894	182	567	126
Jockey-3_DSim	274	4506	236	1868	181	534	127
Jockey-3_DSim	275	4559	240	1918	187	524	129
Jockey-3_DSim	276	4004	207	1732	158	466	123
Jockey-3_DSim	277	4104	210	1907	178	468	155
Jockey-3_DSim	278	4220	217	1983	187	479	163
Jockey-3_DSim	279	4326	232	2110	208	523	175
Jockey-3_DSim	280	4326	233	2120	208	552	175
Jockey-3_DSim	281	4307	233	2114	206	559	175
Jockey-3_DSim	282	4347	250	2154	217	560	178
Jockey-3_DSim	283	3945	240	2092	205	577	174
Jockey-3_DSim	284	3923	239	2089	205	574	174
Jockey-3_DSim	285	2878	210	1625	187	572	145
Jockey-3_DSim	286	2869	211	1628	185	609	145
Jockey-3_DSim	287	2574	185	1476	165	547	130
Jockey-3_DSim	288	2882	171	1852	162	548	116
Jockey-3_DSim	289	2880	172	1850	162	546	116
Jockey-3_DSim	290	3395	198	2021	173	553	120
Jockey-3_DSim	291	3536	212	2024	178	551	120
Jockey-3_DSim	292	3514	209	2015	177	551	120
Jockey-3_DSim	293	3427	198	1996	168	553	120
Jockey-3_DSim	294	3604	214	2028	181	567	119
Jockey-3_DSim	295	3770	229	2094	184	560	120
Jockey-3_DSim	296	3808	229	2109	204	537	125
Jockey-3_DSim	297	3915	234	2125	206	551	125
Jockey-3_DSim	298	4002	221	2103	197	560	123
Jockey-3_DSim	299	4006	221	2102	197	562	122
Jockey-3_DSim	300	4013	223	2075	198	562	122
Jockey-3_DSim	301	4046	225	2083	202	561	123
Jockey-3_DSim	302	4223	236	1972	191	562	90
Jockey-3_DSim	303	4383	236	1960	190	613	83
Jockey-3_DSim	304	4216	218	1827	169	568	72
Jockey-3_DSim	305	4209	217	1818	169	539	72
Jockey-3_DSim	306	4359	220	1856	172	550	76
Jockey-3_DSim	307	4427	210	1843	168	557	75
Jockey-3_DSim	308	4362	205	1812	166	548	75
Jockey-3_DSim	309	4977	241	1958	196	593	115
Jockey-3_DSim	310	4890	238	1921	195	565	114
Jockey-3_DSim	311	4880	234	1888	194	524	114
Jockey-3_DSim	312	4761	231	1767	184	536	112
Jockey-3_DSim	313	3948	215	1099	159	435	75
Jockey-3_DSim	314	3944	216	1094	159	409	75
Jockey-3_DSim	315	3502	196	968	152	432	72
Jockey-3_DSim	316	3380	182	963	150	453	72
Jockey-3_DSim	317	3574	215	1113	185	488	87
Jockey-3_DSim	318	3464	206	1084	180	482	84
Jockey-3_DSim	319	3248	183	1041	166	451	84
Jockey-3_DSim	320	2986	167	943	160	437	82
Jockey-3_DSim	321	2690	147	857	131	419	75
Jockey-3_DSim	322	2581	143	850	134	409	77
Jockey-3_DSim	323	2360	142	803	131	398	77
Jockey-3_DSim	324	2358	142	802	131	395	77
Jockey-3_DSim	325	2281	136	777	123	401	75
Jockey-3_DSim	326	2292	135	806	125	467	75
Jockey-3_DSim	327	1929	118	706	116	433	72
Jockey-3_DSim	328	1684	113	657	111	374	73
Jockey-3_DSim	329	1701	114	660	111	380	73
Jockey-3_DSim	330	1783	126	681	115	386	76
Jockey-3_DSim	331	1649	122	660	114	370	73
Jockey-3_DSim	332	1513	113	626	106	362	71
Jockey-3_DSim	333	1486	113	620	106	350	71
Jockey-3_DSim	334	888	82	487	83	304	31
Jockey-3_DSim	335	910	89	498	88	315	33
Jockey-3_DSim	336	942	94	500	92	341	35
Jockey-3_DSim	337	889	92	485	91	317	35
Jockey-3_DSim	338	828	87	465	91	314	38
Jockey-3_DSim	339	824	84	464	91	312	38
Jockey-3_DSim	340	755	78	417	88	277	37
Jockey-3_DSim	341	710	80	396	89	237	38
Jockey-3_DSim	342	1298	109	631	109	318	53
Jockey-3_DSim	343	1354	110	659	111	368	52
Jockey-3_DSim	344	1356	113	663	111	378	50
Jockey-3_DSim	345	1377	114	670	111	377	51
Jockey-3_DSim	346	1436	113	675	112	385	51
Jockey-3_DSim	347	1417	113	662	107	375	49
Jockey-3_DSim	348	1418	113	663	107	370	49
Jockey-3_DSim	349	1417	113	666	107	369	49
Jockey-3_DSim	350	1400	113	656	107	355	49
Jockey-3_DSim	351	1362	112	617	101	284	48
Jockey-3_DSim	352	1394	113	628	103	285	50
Jockey-3_DSim	353	1362	111	613	100	275	48
Jockey-3_DSim	354	1359	114	614	100	273	48
Jockey-3_DSim	355	1282	104	598	98	279	45
Jockey-3_DSim	356	1258	105	580	96	274	44
Jockey-3_DSim	357	1553	116	623	98	296	45
Jockey-3_DSim	358	1717	128	657	103	304	46
Jockey-3_DSim	359	1770	126	643	98	305	47
Jockey-3_DSim	360	1754	120	639	98	292	45
Jockey-3_DSim	361	1706	115	645	92	273	44
Jockey-3_DSim	362	1711	115	654	92	270	44
Jockey-3_DSim	363	1853	128	829	102	353	50
Jockey-3_DSim	364	1956	136	852	103	377	51
Jockey-3_DSim	365	1973	137	860	102	391	51
Jockey-3_DSim	366	2347	174	942	117	386	49
Jockey-3_DSim	367	1726	124	660	68	323	22
Jockey-3_DSim	368	1748	126	676	74	287	26
Jockey-3_DSim	369	1746	126	676	74	278	26
Jockey-3_DSim	370	1741	126	689	77	281	25
Jockey-3_DSim	371	1791	126	760	85	314	28
Jockey-3_DSim	372	1872	131	807	88	328	28
Jockey-3_DSim	373	1932	138	841	91	399	29
Jockey-3_DSim	374	2128	162	907	107	462	35
Jockey-3_DSim	375	2141	163	916	108	464	35
Jockey-3_DSim	376	2140	163	920	108	467	36
Jockey-3_DSim	377	2140	167	925	104	486	35
Jockey-3_DSim	378	2183	170	940	109	493	35
Jockey-3_DSim	379	2272	190	1009	125	531	39
Jockey-3_DSim	380	2273	192	1027	125	529	40
Jockey-3_DSim	381	2271	191	1022	125	529	40
Jockey-3_DSim	382	2079	185	1055	134	535	43
Jockey-3_DSim	383	1940	175	1045	130	545	42
Jockey-3_DSim	384	2330	196	1172	139	558	51
Jockey-3_DSim	385	2431	223	1193	138	565	53
Jockey-3_DSim	386	2424	222	1172	137	557	51
Jockey-3_DSim	387	2625	233	1223	151	587	52
Jockey-3_DSim	388	2654	228	1085	153	515	46
Jockey-3_DSim	389	2587	221	1070	153	497	46
Jockey-3_DSim	390	2626	221	1085	156	502	49
Jockey-3_DSim	391	2297	182	981	135	504	47
Jockey-3_DSim	392	2203	176	928	132	470	47
Jockey-3_DSim	393	2277	188	921	137	468	57
Jockey-3_DSim	394	2293	188	923	138	468	57
Jockey-3_DSim	395	2280	187	903	135	467	57
Jockey-3_DSim	396	2278	190	884	134	431	57
Jockey-3_DSim	397	2199	185	838	131	419	57
Jockey-3_DSim	398	2133	178	804	128	353	56
Jockey-3_DSim	399	2017	158	757	115	315	50
Jockey-3_DSim	400	2468	170	850	123	333	53
Jockey-3_DSim	401	2678	180	911	128	337	52
Jockey-3_DSim	402	2677	182	932	130	335	52
Jockey-3_DSim	403	2632	179	930	126	331	51
Jockey-3_DSim	404	2580	160	898	116	302	47
Jockey-3_DSim	405	2691	164	935	125	313	48
Jockey-3_DSim	406	2961	187	1035	140	384	51
Jockey-3_DSim	407	3804	195	1220	134	409	50
Jockey-3_DSim	408	3809	200	1220	136	400	53
Jockey-3_DSim	409	3425	183	1128	125	400	44
Jockey-3_DSim	410	3657	169	1243	123	415	42
Jockey-3_DSim	411	3659	169	1246	123	427	42
Jockey-3_DSim	412	3508	161	1248	116	528	43
Jockey-3_DSim	413	4690	232	2301	189	670	126
Jockey-3_DSim	414	4787	239	2428	197	702	129
Jockey-3_DSim	415	4829	245	2544	212	738	143
Jockey-3_DSim	416	4702	240	2506	209	729	142
Jockey-3_DSim	417	4685	237	2503	210	726	142
Jockey-3_DSim	418	4604	231	2497	202	728	129
Jockey-3_DSim	419	4648	234	2511	203	750	129
Jockey-3_DSim	420	4643	234	2510	203	749	130
Jockey-3_DSim	421	4519	228	2434	195	740	127
Jockey-3_DSim	422	4518	228	2431	195	738	128
Jockey-3_DSim	423	4518	228	2429	195	733	128
Jockey-3_DSim	424	4439	224	2405	192	710	130
Jockey-3_DSim	425	4038	218	2331	192	700	130
Jockey-3_DSim	426	3862	213	2285	189	704	131
Jockey-3_DSim	427	3928	211	2294	190	692	131
Jockey-3_DSim	428	3938	211	2286	191	704	131
Jockey-3_DSim	429	3931	210	2249	187	702	131
Jockey-3_DSim	430	3817	201	2192	178	681	130
Jockey-3_DSim	431	3513	170	2071	158	603	123
Jockey-3_DSim	432	2594	157	1819	154	551	120
Jockey-3_DSim	433	2599	158	1823	155	550	121
Jockey-3_DSim	434	2517	152	1794	154	536	121
Jockey-3_DSim	435	2245	143	1677	160	523	129
Jockey-3_DSim	436	2241	143	1676	160	513	129
Jockey-3_DSim	437	2248	140	1649	161	412	128
Jockey-3_DSim	438	924	60	579	75	262	44
Jockey-3_DSim	439	1163	61	630	85	265	56
Jockey-3_DSim	440	1060	53	495	67	215	39
Jockey-3_DSim	441	1058	53	494	67	211	39
Jockey-3_DSim	442	1042	51	489	66	211	39
Jockey-3_DSim	443	1104	55	595	71	242	42
Jockey-3_DSim	444	1086	54	612	73	233	43
Jockey-3_DSim	445	1179	59	713	77	310	43
Jockey-3_DSim	446	1179	60	715	77	315	43
Jockey-3_DSim	447	1225	68	738	80	328	45
Jockey-3_DSim	448	1398	82	866	92	376	48
Jockey-3_DSim	449	1454	84	893	93	378	46
Jockey-3_DSim	450	1421	79	875	87	374	43
Jockey-3_DSim	451	1396	75	861	86	369	42
Jockey-3_DSim	452	1303	73	834	86	368	41
Jockey-3_DSim	453	1272	71	824	84	352	41
Jockey-3_DSim	454	1242	71	828	82	344	42
Jockey-3_DSim	455	1263	72	852	88	359	41
Jockey-3_DSim	456	1267	72	850	88	363	41
Jockey-3_DSim	457	1318	76	867	91	373	43
Jockey-3_DSim	458	1321	75	867	89	381	42
Jockey-3_DSim	459	1338	76	876	90	376	41
Jockey-3_DSim	460	1310	78	872	84	390	34
Jockey-3_DSim	461	1309	81	891	86	390	33
Jockey-3_DSim	462	1282	82	875	82	369	33
Jockey-3_DSim	463	1270	90	864	87	381	30
Jockey-3_DSim	464	1189	108	837	88	462	20
Jockey-3_DSim	465	1211	109	839	89	470	20
Jockey-3_DSim	466	1313	115	894	93	514	21
Jockey-3_DSim	467	1386	118	933	97	587	22
Jockey-3_DSim	468	1286	106	809	86	550	19
Jockey-3_DSim	469	1248	102	776	82	536	18
Jockey-3_DSim	470	1177	102	684	79	468	18
Jockey-3_DSim	471	1209	102	688	80	467	18
Jockey-3_DSim	472	1332	109	717	83	475	17
Jockey-3_DSim	473	1747	145	912	101	568	36
Jockey-3_DSim	474	1752	144	917	106	618	36
Jockey-3_DSim	475	1739	142	924	105	631	36
Jockey-3_DSim	476	1748	141	925	106	631	36
Jockey-3_DSim	477	1756	138	923	107	633	37
Jockey-3_DSim	478	1791	139	940	109	645	39
Jockey-3_DSim	479	1803	135	944	110	654	38
Jockey-3_DSim	480	1825	136	938	108	638	38
Jockey-3_DSim	481	1942	144	961	112	642	44
Jockey-3_DSim	482	2099	155	1041	116	647	50
Jockey-3_DSim	483	2102	155	1037	116	641	50
Jockey-3_DSim	484	2237	161	1174	124	646	57
Jockey-3_DSim	485	2203	150	1229	125	598	58
Jockey-3_DSim	486	2201	149	1289	121	585	63
Jockey-3_DSim	487	2183	148	1285	119	588	63
Jockey-3_DSim	488	2160	140	1272	114	571	63
Jockey-3_DSim	489	2076	128	1209	99	536	57
Jockey-3_DSim	490	2067	128	1226	98	524	58
Jockey-3_DSim	491	2074	132	1230	102	486	64
Jockey-3_DSim	492	2202	150	1378	110	440	67
Jockey-3_DSim	493	2225	158	1446	114	481	67
Jockey-3_DSim	494	2270	159	1495	114	532	67
Jockey-3_DSim	495	2297	160	1578	116	538	67
Jockey-3_DSim	496	2273	159	1575	115	540	67
Jockey-3_DSim	497	2222	150	1588	117	542	66
Jockey-3_DSim	498	1667	101	1280	87	405	44
Jockey-3_DSim	499	1650	103	1279	84	358	46
Jockey-3_DSim	500	1634	105	1267	82	340	46
Jockey-3_DSim	501	1617	106	1273	81	335	49
Jockey-3_DSim	502	1601	107	1261	77	329	48
Jockey-3_DSim	503	1614	108	1268	79	331	51
Jockey-3_DSim	504	1620	119	1277	80	325	53
Jockey-3_DSim	505	1555	118	1247	75	326	53
Jockey-3_DSim	506	1450	110	1229	72	320	47
Jockey-3_DSim	507	1227	96	1121	65	308	40
Jockey-3_DSim	508	1206	96	1112	65	300	40
Jockey-3_DSim	509	1034	89	944	56	284	33
Jockey-3_DSim	510	1104	95	924	54	314	32
Jockey-3_DSim	511	1143	97	884	55	354	28
Jockey-3_DSim	512	1143	97	880	55	355	28
Jockey-3_DSim	513	1167	106	885	61	352	30
Jockey-3_DSim	514	1205	108	899	63	366	30
Jockey-3_DSim	515	1507	115	964	67	402	32
Jockey-3_DSim	516	1535	112	922	61	421	25
Jockey-3_DSim	517	1372	93	741	48	398	21
Jockey-3_DSim	518	1440	94	717	47	376	22
Jockey-3_DSim	519	1647	130	808	68	390	32
Jockey-3_DSim	520	1659	132	756	77	401	35
Jockey-3_DSim	521	1647	131	754	77	403	35
Jockey-3_DSim	522	1549	126	710	70	398	36
Jockey-3_DSim	523	1567	129	712	75	399	36
Jockey-3_DSim	524	1590	129	723	77	408	35
Jockey-3_DSim	525	1746	132	774	85	446	39
Jockey-3_DSim	526	1790	144	796	89	476	37
Jockey-3_DSim	527	1817	152	828	92	491	39
Jockey-3_DSim	528	1781	151	810	90	477	34
Jockey-3_DSim	529	1758	141	804	87	486	32
Jockey-3_DSim	530	1793	141	827	94	490	36
Jockey-3_DSim	531	1819	142	826	93	488	36
Jockey-3_DSim	532	1808	141	822	92	484	35
Jockey-3_DSim	533	1812	143	824	93	484	37
Jockey-3_DSim	534	1808	140	821	93	482	38
Jockey-3_DSim	535	1794	140	800	97	444	41
Jockey-3_DSim	536	1678	136	724	94	390	41
Jockey-3_DSim	537	1726	147	735	97	390	41
Jockey-3_DSim	538	1793	140	821	101	488	41
Jockey-3_DSim	539	2040	148	1023	113	553	42
Jockey-3_DSim	540	1830	143	1004	113	537	40
Jockey-3_DSim	541	1696	136	986	112	512	40
Jockey-3_DSim	542	1677	139	1003	113	529	40
Jockey-3_DSim	543	1609	132	1016	116	542	39
Jockey-3_DSim	544	1439	105	960	108	494	30
Jockey-3_DSim	545	1402	101	947	104	478	29
Jockey-3_DSim	546	1408	101	956	106	477	29
Jockey-3_DSim	547	1493	111	1081	112	486	32
Jockey-3_DSim	548	1736	129	1372	141	605	43
Jockey-3_DSim	549	1734	126	1392	138	622	43
Jockey-3_DSim	550	1603	124	1416	138	592	42
Jockey-3_DSim	551	1564	112	1387	133	574	41
Jockey-3_DSim	552	1621	111	1481	135	673	46
Jockey-3_DSim	553	1659	113	1541	137	743	47
Jockey-3_DSim	554	1662	114	1538	138	739	46
Jockey-3_DSim	555	1862	131	1683	145	748	47
Jockey-3_DSim	556	1842	133	1680	146	765	47
Jockey-3_DSim	557	2015	140	1723	151	816	50
Jockey-3_DSim	558	2051	138	1727	151	821	48
Jockey-3_DSim	559	2052	138	1724	151	820	48
Jockey-3_DSim	560	1927	128	1672	145	814	45
Jockey-3_DSim	561	1895	126	1664	145	809	44
Jockey-3_DSim	562	1853	116	1650	142	802	44
Jockey-3_DSim	563	1777	115	1580	132	704	42
Jockey-3_DSim	564	1541	106	1394	120	643	43
Jockey-3_DSim	565	1607	109	1422	119	643	44
Jockey-3_DSim	566	1613	109	1427	119	653	44
Jockey-3_DSim	567	1659	106	1446	119	643	44
Jockey-3_DSim	568	1802	106	1458	115	622	46
Jockey-3_DSim	569	1837	103	1424	107	628	46
Jockey-3_DSim	570	2026	106	1481	106	710	45
Jockey-3_DSim	571	2103	114	1519	105	726	46
Jockey-3_DSim	572	2155	110	1432	104	757	41
Jockey-3_DSim	573	1990	93	1155	76	635	30
Jockey-3_DSim	574	2004	94	1135	79	629	31
Jockey-3_DSim	575	2125	100	1114	73	667	28
Jockey-3_DSim	576	2134	99	1111	74	662	28
Jockey-3_DSim	577	2048	96	990	72	552	21
Jockey-3_DSim	578	2042	94	962	68	503	22
Jockey-3_DSim	579	2042	90	970	66	497	22
Jockey-3_DSim	580	3806	121	2394	86	838	31
Jockey-3_DSim	581	3936	120	2519	87	936	31
Jockey-3_DSim	582	4167	127	2524	84	905	29
Jockey-3_DSim	583	4715	140	2634	90	921	29
Jockey-3_DSim	584	4968	143	2682	90	939	29
Jockey-3_DSim	585	5012	142	2698	89	949	29
Jockey-3_DSim	586	5213	160	2780	93	965	29
Jockey-3_DSim	587	5224	159	2786	93	1013	29
Jockey-3_DSim	588	5568	176	3158	117	1115	38
Jockey-3_DSim	589	5521	176	3125	116	1099	36
Jockey-3_DSim	590	5461	172	3068	116	1083	34
Jockey-3_DSim	591	5473	172	3066	116	1074	34
Jockey-3_DSim	592	5405	172	3018	115	1059	34
Jockey-3_DSim	593	5241	170	2956	113	1048	32
Jockey-3_DSim	594	5155	165	2916	111	1034	31
Jockey-3_DSim	595	5252	181	2925	114	970	33
Jockey-3_DSim	596	5570	177	2995	116	983	32
Jockey-3_DSim	597	5535	178	2979	112	962	34
Jockey-3_DSim	598	5406	174	2939	107	960	34
Jockey-3_DSim	599	5787	175	3030	111	945	37
Jockey-3_DSim	600	5667	166	2981	109	913	37
Jockey-3_DSim	601	5751	174	2987	111	916	37
Jockey-3_DSim	602	5818	171	3006	111	919	38
Jockey-3_DSim	603	5823	174	2993	114	901	37
Jockey-3_DSim	604	5811	175	2969	115	895	37
Jockey-3_DSim	605	3772	125	1352	81	526	23
Jockey-3_DSim	606	3683	126	1274	81	462	23
Jockey-3_DSim	607	3336	115	1266	80	469	22
Jockey-3_DSim	608	2751	102	1156	75	452	22
Jockey-3_DSim	609	2497	99	1120	76	434	22
Jockey-3_DSim	610	2450	100	1101	76	422	22
Jockey-3_DSim	611	2248	81	1022	71	407	22
Jockey-3_DSim	612	2252	99	1060	75	369	22
Jockey-3_DSim	613	2031	92	768	62	347	18
Jockey-3_DSim	614	2061	104	845	68	413	20
Jockey-3_DSim	615	1997	109	853	71	446	20
Jockey-3_DSim	616	2003	113	882	77	452	20
Jockey-3_DSim	617	2009	113	897	77	456	21
Jockey-3_DSim	618	1971	113	888	76	455	21
Jockey-3_DSim	619	1950	110	906	74	460	24
Jockey-3_DSim	620	1618	78	772	55	402	20
Jockey-3_DSim	621	1274	83	775	63	415	27
Jockey-3_DSim	622	1207	82	758	63	394	27
Jockey-3_DSim	623	1616	107	1038	102	474	37
Jockey-3_DSim	624	1213	106	946	95	495	33
Jockey-3_DSim	625	1184	106	937	95	491	33
Jockey-3_DSim	626	1097	99	933	93	485	33
Jockey-3_DSim	627	1071	99	927	91	492	34
Jockey-3_DSim	628	1101	98	930	94	511	33
Jockey-3_DSim	629	1150	104	949	95	543	33
Jockey-3_DSim	630	1163	107	955	95	548	33
Jockey-3_DSim	631	1164	107	943	94	511	36
Jockey-3_DSim	632	1166	107	934	98	505	40
Jockey-3_DSim	633	1186	108	932	96	507	41
Jockey-3_DSim	634	1348	120	1006	117	550	56
Jockey-3_DSim	635	1400	126	1024	123	586	57
Jockey-3_DSim	636	1623	139	1103	137	616	60
Jockey-3_DSim	637	1661	123	1080	134	627	60
Jockey-3_DSim	638	1576	115	993	124	548	57
Jockey-3_DSim	639	1585	107	953	121	515	56
Jockey-3_DSim	640	1562	99	913	117	468	56
Jockey-3_DSim	641	1539	96	877	110	452	56
Jockey-3_DSim	642	1534	91	857	107	452	55
Jockey-3_DSim	643	1555	91	879	109	464	55
Jockey-3_DSim	644	1745	106	928	112	544	50
Jockey-3_DSim	645	1750	110	923	112	535	51
Jockey-3_DSim	646	1711	106	866	108	521	45
Jockey-3_DSim	647	1710	106	864	110	520	47
Jockey-3_DSim	648	1294	80	576	71	435	37
Jockey-3_DSim	649	1268	79	558	70	408	36
Jockey-3_DSim	650	1272	80	562	71	399	37
Jockey-3_DSim	651	1268	80	559	67	397	37
Jockey-3_DSim	652	1217	82	536	67	382	35
Jockey-3_DSim	653	1122	78	501	62	362	34
Jockey-3_DSim	654	1001	69	437	48	328	23
Jockey-3_DSim	655	1008	71	436	51	326	21
Jockey-3_DSim	656	1008	73	435	51	327	21
Jockey-3_DSim	657	996	76	429	52	317	20
Jockey-3_DSim	658	1001	78	449	56	328	20
Jockey-3_DSim	659	956	74	429	49	319	17
Jockey-3_DSim	660	1079	84	476	53	305	19
Jockey-3_DSim	661	1019	77	471	48	287	22
Jockey-3_DSim	662	1081	78	504	53	315	23
Jockey-3_DSim	663	2669	129	983	80	383	27
Jockey-3_DSim	664	2675	127	981	78	410	26
Jockey-3_DSim	665	3332	142	1415	97	532	40
Jockey-3_DSim	666	3322	143	1409	97	530	41
Jockey-3_DSim	667	3328	141	1413	97	524	41
Jockey-3_DSim	668	3181	140	1326	95	434	41
Jockey-3_DSim	669	3174	136	1328	96	431	40
Jockey-3_DSim	670	3243	135	1347	100	475	41
Jockey-3_DSim	671	3262	139	1368	102	480	41
Jockey-3_DSim	672	3428	142	1429	106	513	41
Jockey-3_DSim	673	3503	144	1455	110	531	42
Jockey-3_DSim	674	3505	143	1456	109	530	42
Jockey-3_DSim	675	3571	146	1495	113	536	41
Jockey-3_DSim	676	3654	145	1531	112	576	43
Jockey-3_DSim	677	3736	145	1567	112	614	43
Jockey-3_DSim	678	3759	144	1582	111	621	43
Jockey-3_DSim	679	3740	137	1611	105	595	43
Jockey-3_DSim	680	3863	143	1779	111	613	48
Jockey-3_DSim	681	3841	140	1780	111	623	47
Jockey-3_DSim	682	4085	145	1838	111	638	49
Jockey-3_DSim	683	4118	145	1837	109	637	49
Jockey-3_DSim	684	4246	146	1862	103	657	47
Jockey-3_DSim	685	4332	147	1909	106	685	51
Jockey-3_DSim	686	4239	146	1863	101	675	46
Jockey-3_DSim	687	4149	144	1836	97	635	45
Jockey-3_DSim	688	2461	89	1329	68	564	40
Jockey-3_DSim	689	2449	89	1351	70	598	41
Jockey-3_DSim	690	4235	145	2517	133	845	64
Jockey-3_DSim	691	4449	151	2666	142	959	65
Jockey-3_DSim	692	5571	197	3740	208	1065	81
Jockey-3_DSim	693	5632	198	3807	208	1173	81
Jockey-3_DSim	694	5623	198	3801	207	1190	81
Jockey-3_DSim	695	6009	204	4117	211	1243	83
Jockey-3_DSim	696	6066	202	4170	212	1262	83
Jockey-3_DSim	697	6497	214	4390	221	1252	85
Jockey-3_DSim	698	8522	246	4844	243	1271	88
Jockey-3_DSim	699	8663	247	4872	244	1306	88
Jockey-3_DSim	700	8599	243	4833	240	1301	87
Jockey-3_DSim	701	8498	238	4794	240	1261	86
Jockey-3_DSim	702	8559	244	4819	242	1231	89
Jockey-3_DSim	703	9473	266	5076	255	1246	92
Jockey-3_DSim	704	10655	319	5297	298	1269	96
Jockey-3_DSim	705	10576	308	5129	288	1254	90
Jockey-3_DSim	706	10556	308	5115	289	1238	89
Jockey-3_DSim	707	10376	304	5056	290	1217	87
Jockey-3_DSim	708	10340	302	5049	289	1210	86
Jockey-3_DSim	709	10156	301	4994	289	1177	85
Jockey-3_DSim	710	10055	299	4947	286	1202	83
Jockey-3_DSim	711	10077	305	4960	291	1213	85
Jockey-3_DSim	712	10090	305	4957	291	1215	85
Jockey-3_DSim	713	10079	305	4939	293	1202	84
Jockey-3_DSim	714	10038	305	4903	291	1131	83
Jockey-3_DSim	715	8343	286	3628	260	801	63
Jockey-3_DSim	716	8663	301	3647	285	743	94
Jockey-3_DSim	717	7537	255	2571	218	658	78
Jockey-3_DSim	718	7450	252	2488	217	556	78
Jockey-3_DSim	719	7454	253	2490	217	538	78
Jockey-3_DSim	720	6981	244	2145	210	441	74
Jockey-3_DSim	721	6910	242	2076	207	420	74
Jockey-3_DSim	722	6313	231	1800	191	397	70
Jockey-3_DSim	723	4286	205	1380	172	406	69
Jockey-3_DSim	724	4327	218	1434	187	381	70
Jockey-3_DSim	725	4829	280	1597	224	431	75
Jockey-3_DSim	726	4925	286	1624	228	468	76
Jockey-3_DSim	727	4801	279	1567	225	465	72
Jockey-3_DSim	728	3448	260	1203	215	433	68
Jockey-3_DSim	729	3073	222	1121	182	439	65
Jockey-3_DSim	730	3007	221	1110	179	428	64
Jockey-3_DSim	731	3082	222	1165	181	497	64
Jockey-3_DSim	732	3266	225	1404	191	627	68
Jockey-3_DSim	733	3304	231	1449	198	646	72
Jockey-3_DSim	734	3299	230	1458	198	645	72
Jockey-3_DSim	735	3222	226	1440	196	627	72
Jockey-3_DSim	736	3246	229	1479	193	661	74
Jockey-3_DSim	737	3388	247	1744	219	748	92
Jockey-3_DSim	738	3439	249	1761	220	767	92
Jockey-3_DSim	739	3442	248	1761	221	768	92
Jockey-3_DSim	740	2723	198	1466	173	751	77
Jockey-3_DSim	741	2285	178	1348	142	736	47
Jockey-3_DSim	742	2322	181	1369	144	725	47
Jockey-3_DSim	743	2383	182	1399	148	733	47
Jockey-3_DSim	744	2550	189	1456	153	792	49
Jockey-3_DSim	745	2571	190	1461	154	790	49
Jockey-3_DSim	746	2571	190	1460	154	789	49
Jockey-3_DSim	747	2570	186	1454	156	783	49
Jockey-3_DSim	748	2535	179	1417	152	746	48
Jockey-3_DSim	749	2368	166	1334	136	736	48
Jockey-3_DSim	750	1879	106	1181	101	702	43
Jockey-3_DSim	751	1796	100	1156	99	667	42
Jockey-3_DSim	752	1799	99	1170	98	664	42
Jockey-3_DSim	753	1687	91	1164	92	678	42
Jockey-3_DSim	754	1425	86	1105	87	662	42
Jockey-3_DSim	755	1409	84	1101	91	659	42
Jockey-3_DSim	756	1397	90	1075	93	625	45
Jockey-3_DSim	757	1212	91	871	92	519	45
Jockey-3_DSim	758	1327	91	928	94	527	48
Jockey-3_DSim	759	1346	94	943	99	534	52
Jockey-3_DSim	760	1308	86	897	96	486	52
Jockey-3_DSim	761	1226	77	833	95	442	49
Jockey-3_DSim	762	1305	70	770	83	438	47
Jockey-3_DSim	763	1363	74	838	89	493	51
Jockey-3_DSim	764	1520	90	933	91	662	55
Jockey-3_DSim	765	1661	98	1024	93	781	53
Jockey-3_DSim	766	1673	102	1046	92	839	52
Jockey-3_DSim	767	1664	100	1048	93	838	58
Jockey-3_DSim	768	1630	99	1040	89	821	60
Jockey-3_DSim	769	1566	95	1126	88	790	61
Jockey-3_DSim	770	1594	94	1156	92	822	63
Jockey-3_DSim	771	1614	94	1179	94	851	63
Jockey-3_DSim	772	1604	94	1176	93	852	63
Jockey-3_DSim	773	1609	94	1193	92	865	61
Jockey-3_DSim	774	1650	94	1261	96	922	61
Jockey-3_DSim	775	1664	92	1263	97	906	60
Jockey-3_DSim	776	2394	115	1801	107	969	70
Jockey-3_DSim	777	2534	116	1823	108	997	70
Jockey-3_DSim	778	2584	114	1837	105	979	70
Jockey-3_DSim	779	2576	112	1838	106	977	70
Jockey-3_DSim	780	2750	111	1888	104	1017	71
Jockey-3_DSim	781	2867	104	1891	101	999	68
Jockey-3_DSim	782	2883	100	1867	89	991	64
Jockey-3_DSim	783	2813	94	1779	85	991	59
Jockey-3_DSim	784	3246	127	1883	103	1049	61
Jockey-3_DSim	785	3444	141	1926	116	1076	60
Jockey-3_DSim	786	3711	144	2014	118	1119	60
Jockey-3_DSim	787	8189	243	3413	150	1133	50
Jockey-3_DSim	788	9075	260	3699	156	1070	46
Jockey-3_DSim	789	8930	244	3605	151	903	43
Jockey-3_DSim	790	8880	240	3612	159	780	43
Jockey-3_DSim	791	8951	234	3636	162	761	43
Jockey-3_DSim	792	9218	240	3760	168	805	40
Jockey-3_DSim	793	9707	252	4153	178	881	41
Jockey-3_DSim	794	9646	253	4053	184	861	38
Jockey-3_DSim	795	9692	256	4110	186	872	37
Jockey-3_DSim	796	9675	256	4091	184	849	37
Jockey-3_DSim	797	9673	256	4091	184	849	37
Jockey-3_DSim	798	9655	255	4062	183	833	37
Jockey-3_DSim	799	9597	254	3987	180	776	36
Jockey-3_DSim	800	9573	254	3972	177	770	36
Jockey-3_DSim	801	8854	231	3444	166	711	27
Jockey-3_DSim	802	9029	244	3594	178	755	30
Jockey-3_DSim	803	9262	248	3797	187	836	32
Jockey-3_DSim	804	9372	248	3874	189	864	32
Jockey-3_DSim	805	9190	246	3820	187	823	31
Jockey-3_DSim	806	9128	257	3885	192	856	35
Jockey-3_DSim	807	9272	274	4064	209	950	43
Jockey-3_DSim	808	9194	275	4061	206	944	41
Jockey-3_DSim	809	8760	240	3948	183	881	37
Jockey-3_DSim	810	8572	226	3967	172	865	39
Jockey-3_DSim	811	8299	226	3880	170	819	38
Jockey-3_DSim	812	3503	115	2254	124	718	31
Jockey-3_DSim	813	2507	94	1890	114	729	32
Jockey-3_DSim	814	2537	98	1935	126	750	32
Jockey-3_DSim	815	2414	94	1820	115	733	32
Jockey-3_DSim	816	2237	93	1726	110	652	31
Jockey-3_DSim	817	2046	89	1609	103	598	30
Jockey-3_DSim	818	1587	86	1222	102	526	30
Jockey-3_DSim	819	1554	81	1191	93	518	30
Jockey-3_DSim	820	1474	79	1122	89	487	31
Jockey-3_DSim	821	1571	91	1173	100	515	33
Jockey-3_DSim	822	1761	108	1298	105	547	41
Jockey-3_DSim	823	2309	158	1796	127	653	66
Jockey-3_DSim	824	2701	201	1989	161	785	93
Jockey-3_DSim	825	2781	222	2073	177	834	97
Jockey-3_DSim	826	2811	228	2097	179	847	96
Jockey-3_DSim	827	2482	223	1931	173	781	95
Jockey-3_DSim	828	2181	220	1724	169	710	93
Jockey-3_DSim	829	2112	223	1681	169	694	95
Jockey-3_DSim	830	2116	223	1678	169	697	96
Jockey-3_DSim	831	1987	211	1570	161	644	92
Jockey-3_DSim	832	1762	193	1384	145	541	84
Jockey-3_DSim	833	1907	197	1451	150	574	86
Jockey-3_DSim	834	2025	207	1515	161	597	87
Jockey-3_DSim	835	2637	246	1742	180	652	88
Jockey-3_DSim	836	3134	263	1922	190	677	92
Jockey-3_DSim	837	3337	270	2036	201	788	97
Jockey-3_DSim	838	3484	275	2139	217	809	98
Jockey-3_DSim	839	3695	304	2140	216	792	99
Jockey-3_DSim	840	3714	305	2139	217	795	99
Jockey-3_DSim	841	3789	309	2170	219	811	99
Jockey-3_DSim	842	3819	311	2175	219	818	99
Jockey-3_DSim	843	3788	304	2147	210	813	96
Jockey-3_DSim	844	4030	333	2209	235	831	102
Jockey-3_DSim	845	4046	334	2205	235	872	102
Jockey-3_DSim	846	4607	383	2759	284	967	133
Jockey-3_DSim	847	4610	392	2866	297	1027	135
Jockey-3_DSim	848	4074	342	2383	277	937	110
Jockey-3_DSim	849	3689	298	2206	245	809	85
Jockey-3_DSim	850	3613	278	2132	231	765	82
Jockey-3_DSim	851	3557	270	2090	229	749	82
Jockey-3_DSim	852	3542	262	2071	222	749	84
Jockey-3_DSim	853	3552	263	2060	223	740	85
Jockey-3_DSim	854	3528	261	2015	224	733	84
Jockey-3_DSim	855	3553	264	2030	230	757	83
Jockey-3_DSim	856	3544	263	2025	229	767	83
Jockey-3_DSim	857	3646	273	2076	244	774	92
Jockey-3_DSim	858	3490	267	1996	240	716	94
Jockey-3_DSim	859	3359	257	1924	230	695	92
Jockey-3_DSim	860	2738	218	1637	208	634	88
Jockey-3_DSim	861	2257	203	1458	202	609	85
Jockey-3_DSim	862	2119	207	1407	196	507	83
Jockey-3_DSim	863	2035	211	1373	193	486	89
Jockey-3_DSim	864	1762	179	1313	183	483	86
Jockey-3_DSim	865	1807	180	1322	184	493	87
Jockey-3_DSim	866	1820	183	1322	186	481	88
Jockey-3_DSim	867	1810	181	1315	185	475	88
Jockey-3_DSim	868	1785	179	1314	185	473	88
Jockey-3_DSim	869	1691	151	1308	164	460	84
Jockey-3_DSim	870	1652	148	1288	162	412	82
Jockey-3_DSim	871	1018	88	682	103	289	49
Jockey-3_DSim	872	939	67	485	92	214	46
Jockey-3_DSim	873	961	68	490	93	200	49
Jockey-3_DSim	874	988	80	506	104	217	62
Jockey-3_DSim	875	980	80	497	102	224	61
Jockey-3_DSim	876	1030	89	530	105	234	64
Jockey-3_DSim	877	1280	105	634	115	322	62
Jockey-3_DSim	878	1481	129	710	134	342	69
Jockey-3_DSim	879	1994	137	1000	138	529	73
Jockey-3_DSim	880	1982	133	1021	133	561	73
Jockey-3_DSim	881	1982	135	1032	134	557	75
Jockey-3_DSim	882	2223	173	1177	142	662	81
Jockey-3_DSim	883	2231	172	1173	142	692	76
Jockey-3_DSim	884	2241	173	1176	143	704	77
Jockey-3_DSim	885	2287	175	1187	146	709	77
Jockey-3_DSim	886	2488	175	1243	147	738	78
Jockey-3_DSim	887	3144	225	1399	172	774	82
Jockey-3_DSim	888	3138	214	1333	156	790	75
Jockey-3_DSim	889	3141	213	1334	153	792	75
Jockey-3_DSim	890	3148	214	1340	156	786	75
Jockey-3_DSim	891	3327	229	1387	172	816	82
Jockey-3_DSim	892	3321	229	1390	172	827	83
Jockey-3_DSim	893	3331	232	1388	172	832	83
Jockey-3_DSim	894	3318	239	1366	171	856	83
Jockey-3_DSim	895	3356	245	1380	172	868	84
Jockey-3_DSim	896	3380	254	1400	173	891	84
Jockey-3_DSim	897	3357	259	1396	168	928	76
Jockey-3_DSim	898	3523	268	1462	172	965	85
Jockey-3_DSim	899	3490	256	1433	158	946	70
Jockey-3_DSim	900	3486	256	1431	159	932	70
Jockey-3_DSim	901	3439	246	1395	155	919	68
Jockey-3_DSim	902	3281	235	1388	152	849	66
Jockey-3_DSim	903	2570	200	1090	120	816	53
Jockey-3_DSim	904	2493	200	993	119	637	53
Jockey-3_DSim	905	2497	200	961	118	580	53
Jockey-3_DSim	906	2598	201	990	124	615	52
Jockey-3_DSim	907	2390	171	862	111	520	42
Jockey-3_DSim	908	2566	172	937	113	507	43
Jockey-3_DSim	909	3716	195	1275	129	528	51
Jockey-3_DSim	910	6269	261	2039	187	645	91
Jockey-3_DSim	911	6166	260	2009	183	704	90
Jockey-3_DSim	912	5482	201	1799	151	672	84
Jockey-3_DSim	913	5515	202	1828	152	656	83
Jockey-3_DSim	914	5557	204	1836	158	650	83
Jockey-3_DSim	915	5532	207	1829	159	655	84
Jockey-3_DSim	916	5315	186	1766	143	629	76
Jockey-3_DSim	917	5312	188	1766	143	619	75
Jockey-3_DSim	918	5305	190	1767	144	612	76
Jockey-3_DSim	919	5199	183	1746	143	584	75
Jockey-3_DSim	920	5174	177	1737	142	583	75
Jockey-3_DSim	921	5165	167	1738	140	598	78
Jockey-3_DSim	922	6569	237	2523	200	659	105
Jockey-3_DSim	923	6455	228	2493	199	640	96
Jockey-3_DSim	924	6518	230	2540	203	686	96
Jockey-3_DSim	925	6655	235	2644	208	753	96
Jockey-3_DSim	926	6732	239	2682	213	773	96
Jockey-3_DSim	927	6783	245	2627	208	755	98
Jockey-3_DSim	928	6829	247	2652	208	755	98
Jockey-3_DSim	929	6837	247	2666	210	762	98
Jockey-3_DSim	930	6824	248	2674	213	769	98
Jockey-3_DSim	931	7768	284	3500	234	841	125
Jockey-3_DSim	932	7753	290	3530	239	960	125
Jockey-3_DSim	933	7567	294	3472	235	965	127
Jockey-3_DSim	934	6408	270	3133	219	932	119
Jockey-3_DSim	935	3824	203	2363	158	810	79
Jockey-3_DSim	936	3728	201	2347	157	745	79
Jockey-3_DSim	937	3707	203	2355	158	748	79
Jockey-3_DSim	938	3741	206	2401	159	733	81
Jockey-3_DSim	939	3701	202	2392	153	732	81
Jockey-3_DSim	940	3991	204	2519	157	739	84
Jockey-3_DSim	941	3982	203	2526	154	748	84
Jockey-3_DSim	942	4148	222	2606	158	761	90
Jockey-3_DSim	943	4192	232	2649	165	778	96
Jockey-3_DSim	944	4194	246	2718	169	802	100
Jockey-3_DSim	945	4179	246	2712	169	788	99
Jockey-3_DSim	946	4141	249	2696	169	753	96
Jockey-3_DSim	947	3024	176	2151	123	670	75
Jockey-3_DSim	948	3013	181	2162	122	677	86
Jockey-3_DSim	949	3478	195	2366	136	666	104
Jockey-3_DSim	950	3354	190	2263	130	602	105
Jockey-3_DSim	951	3562	192	2285	132	588	104
Jockey-3_DSim	952	3472	181	2255	131	586	102
Jockey-3_DSim	953	3494	183	2267	132	586	102
Jockey-3_DSim	954	3480	180	2252	130	579	101
Jockey-3_DSim	955	3458	177	2236	127	569	101
Jockey-3_DSim	956	2410	139	1377	99	456	73
Jockey-3_DSim	957	2286	116	1272	83	316	68
Jockey-3_DSim	958	2264	110	1247	82	288	65
Jockey-3_DSim	959	2263	110	1243	81	288	64
Jockey-3_DSim	960	2248	109	1234	81	286	64
Jockey-3_DSim	961	2230	109	1216	81	263	64
Jockey-3_DSim	962	2208	105	1197	79	244	63
Jockey-3_DSim	963	2070	101	1109	76	238	61
Jockey-3_DSim	964	2057	101	1105	76	234	61
Jockey-3_DSim	965	1724	94	967	69	214	56
Jockey-3_DSim	966	1683	94	942	68	197	56
Jockey-3_DSim	967	1506	73	859	64	182	50
Jockey-3_DSim	968	1202	43	643	40	138	34
Jockey-3_DSim	969	1183	30	563	36	119	29
Jockey-3_DSim	970	1488	61	736	78	198	34
Jockey-3_DSim	971	1898	112	843	108	202	41
Jockey-3_DSim	972	1091	95	401	82	130	22
Jockey-3_DSim	973	1154	102	402	87	129	15
Jockey-3_DSim	974	1174	104	410	87	132	15
Jockey-3_DSim	975	953	98	359	81	127	16
Jockey-3_DSim	976	983	100	366	83	130	17
Jockey-3_DSim	977	990	101	368	84	131	17
Jockey-3_DSim	978	992	102	370	84	134	17
Jockey-3_DSim	979	996	102	373	84	139	17
Jockey-3_DSim	980	1064	108	400	88	144	26
Jockey-3_DSim	981	1079	111	404	91	145	26
Jockey-3_DSim	982	1238	131	426	101	163	27
Jockey-3_DSim	983	1257	135	437	104	168	29
Jockey-3_DSim	984	1269	135	439	106	169	29
Jockey-3_DSim	985	1287	135	443	107	172	30
Jockey-3_DSim	986	1292	136	444	108	172	30
Jockey-3_DSim	987	1292	136	444	108	173	30
Jockey-3_DSim	988	1350	138	453	111	191	30
Jockey-3_DSim	989	2261	143	563	123	193	34
Jockey-3_DSim	990	2261	139	565	119	191	34
Jockey-3_DSim	991	2201	134	515	106	182	33
Jockey-3_DSim	992	2195	136	513	106	180	32
Jockey-3_DSim	993	2568	143	561	108	232	33
Jockey-3_DSim	994	3230	154	647	111	320	38
Jockey-3_DSim	995	4365	155	901	106	324	40
Jockey-3_DSim	996	4762	134	1049	111	365	43
Jockey-3_DSim	997	4764	135	1074	111	377	43
Jockey-3_DSim	998	4678	127	1041	106	366	41
Jockey-3_DSim	999	4664	125	1048	108	366	42
Jockey-3_DSim	1000	4598	123	1039	107	365	40
Jockey-3_DSim	1001	4599	125	1041	106	369	40
Jockey-3_DSim	1002	4730	142	1128	113	427	45
Jockey-3_DSim	1003	4791	144	1154	115	444	45
Jockey-3_DSim	1004	4822	147	1177	117	463	45
Jockey-3_DSim	1005	4779	150	1155	115	469	37
Jockey-3_DSim	1006	4770	147	1153	111	468	37
Jockey-3_DSim	1007	4650	140	1150	110	459	37
Jockey-3_DSim	1008	4611	132	1143	106	445	35
Jockey-3_DSim	1009	5108	148	1228	106	445	35
Jockey-3_DSim	1010	5568	196	1327	128	448	38
Jockey-3_DSim	1011	5894	209	1428	137	506	41
Jockey-3_DSim	1012	6121	221	1530	143	564	41
Jockey-3_DSim	1013	6176	235	1565	148	573	42
Jockey-3_DSim	1014	3402	210	1048	139	616	43
Jockey-3_DSim	1015	5563	243	1638	156	772	52
Jockey-3_DSim	1016	5516	236	1631	155	770	50
Jockey-3_DSim	1017	5258	231	1595	155	745	50
Jockey-3_DSim	1018	4873	223	1533	153	703	50
Jockey-3_DSim	1019	4453	213	1491	146	711	45
Jockey-3_DSim	1020	6026	294	2658	189	866	88
Jockey-3_DSim	1021	4422	278	2350	171	846	84
Jockey-3_DSim	1022	4665	304	2515	211	911	95
Jockey-3_DSim	1023	4676	305	2518	210	930	95
Jockey-3_DSim	1024	4668	305	2505	208	925	94
Jockey-3_DSim	1025	4662	305	2500	209	924	95
Jockey-3_DSim	1026	4686	305	2513	209	926	96
Jockey-3_DSim	1027	4638	292	2509	203	896	95
Jockey-3_DSim	1028	4590	288	2481	198	902	95
Jockey-3_DSim	1029	5138	317	2637	210	945	97
Jockey-3_DSim	1030	5369	324	2753	215	997	99
Jockey-3_DSim	1031	5465	335	2806	218	1033	100
Jockey-3_DSim	1032	5543	335	2849	219	1052	101
Jockey-3_DSim	1033	5553	336	2849	218	1054	101
Jockey-3_DSim	1034	5525	335	2842	215	1059	101
Jockey-3_DSim	1035	4943	270	2933	200	1123	105
Jockey-3_DSim	1036	4968	261	2955	195	1117	107
Jockey-3_DSim	1037	4443	245	2784	188	1014	104
Jockey-3_DSim	1038	4280	231	2721	182	989	103
Jockey-3_DSim	1039	4146	229	2629	177	850	99
Jockey-3_DSim	1040	4148	233	2626	170	821	98
Jockey-3_DSim	1041	4146	232	2618	170	823	98
Jockey-3_DSim	1042	4152	233	2623	170	841	99
Jockey-3_DSim	1043	4229	237	2657	172	845	99
Jockey-3_DSim	1044	4257	243	2684	178	775	99
Jockey-3_DSim	1045	2630	160	1534	134	637	58
Jockey-3_DSim	1046	2649	149	1697	127	670	67
Jockey-3_DSim	1047	2639	148	1760	124	673	69
Jockey-3_DSim	1048	2850	163	1880	132	879	70
Jockey-3_DSim	1049	2863	163	1894	133	890	70
Jockey-3_DSim	1050	2942	169	1952	134	916	71
Jockey-3_DSim	1051	3297	196	2101	142	929	72
Jockey-3_DSim	1052	3241	192	2059	139	904	67
Jockey-3_DSim	1053	3231	191	2071	140	903	68
Jockey-3_DSim	1054	2849	155	2246	134	888	74
Jockey-3_DSim	1055	2632	143	2160	132	828	72
Jockey-3_DSim	1056	2546	134	2113	131	805	71
Jockey-3_DSim	1057	2507	138	2114	135	800	70
Jockey-3_DSim	1058	2503	138	2126	135	803	70
Jockey-3_DSim	1059	2477	138	2107	133	797	68
Jockey-3_DSim	1060	2133	134	1916	124	745	59
Jockey-3_DSim	1061	2140	137	1915	125	769	57
Jockey-3_DSim	1062	2428	166	2137	150	845	69
Jockey-3_DSim	1063	2481	168	2170	153	892	69
Jockey-3_DSim	1064	2618	181	2176	161	894	70
Jockey-3_DSim	1065	2797	227	2168	185	893	72
Jockey-3_DSim	1066	2855	234	2183	189	900	71
Jockey-3_DSim	1067	2914	237	2225	195	892	72
Jockey-3_DSim	1068	2849	237	2196	199	879	71
Jockey-3_DSim	1069	2816	232	2153	194	873	71
Jockey-3_DSim	1070	2803	234	2129	189	844	69
Jockey-3_DSim	1071	2751	241	1822	196	776	53
Jockey-3_DSim	1072	2660	229	1621	167	757	39
Jockey-3_DSim	1073	2449	214	1505	160	537	38
Jockey-3_DSim	1074	2774	227	1639	173	541	53
Jockey-3_DSim	1075	2715	222	1576	171	521	51
Jockey-3_DSim	1076	2409	198	1459	164	591	50
Jockey-3_DSim	1077	2819	231	1763	203	680	71
Jockey-3_DSim	1078	2816	231	1760	205	655	72
Jockey-3_DSim	1079	2647	234	1410	199	620	65
Jockey-3_DSim	1080	2671	239	1397	197	652	65
Jockey-3_DSim	1081	2666	237	1398	197	659	67
Jockey-3_DSim	1082	2657	236	1368	199	658	68
Jockey-3_DSim	1083	2816	255	1399	209	705	69
Jockey-3_DSim	1084	2833	261	1432	214	721	71
Jockey-3_DSim	1085	2790	257	1355	206	701	70
Jockey-3_DSim	1086	2746	253	1339	205	685	70
Jockey-3_DSim	1087	2466	228	1107	184	622	59
Jockey-3_DSim	1088	2419	230	1073	181	576	60
Jockey-3_DSim	1089	2262	215	1041	169	564	57
Jockey-3_DSim	1090	1998	167	1004	146	547	53
Jockey-3_DSim	1091	1933	160	989	142	537	53
Jockey-3_DSim	1092	1886	159	945	137	532	51
Jockey-3_DSim	1093	1889	158	946	132	537	51
Jockey-3_DSim	1094	1958	193	976	142	542	57
Jockey-3_DSim	1095	1961	195	984	145	552	57
Jockey-3_DSim	1096	1756	184	966	132	544	61
Jockey-3_DSim	1097	1527	168	880	125	471	61
Jockey-3_DSim	1098	1523	167	868	124	464	61
Jockey-3_DSim	1099	1206	154	741	111	459	47
Jockey-3_DSim	1100	1176	154	746	112	454	47
Jockey-3_DSim	1101	1117	149	707	114	374	46
Jockey-3_DSim	1102	745	115	435	79	354	30
Jockey-3_DSim	1103	751	117	436	78	409	29
Jockey-3_DSim	1104	718	114	435	75	408	28
Jockey-3_DSim	1105	672	112	416	73	382	27
Jockey-3_DSim	1106	687	113	426	74	370	26
Jockey-3_DSim	1107	661	112	414	68	368	26
Jockey-3_DSim	1108	523	95	375	58	318	25
Jockey-3_DSim	1109	512	89	352	54	307	23
Jockey-3_DSim	1110	517	89	357	54	312	23
Jockey-3_DSim	1111	895	102	683	60	346	24
Jockey-3_DSim	1112	2419	124	1519	72	492	34
Jockey-3_DSim	1113	2545	123	1655	77	592	35
Jockey-3_DSim	1114	2581	126	1681	78	612	37
Jockey-3_DSim	1115	4006	128	1881	79	631	37
Jockey-3_DSim	1116	4043	129	1900	79	635	37
Jockey-3_DSim	1117	4021	127	1894	78	631	37
Jockey-3_DSim	1118	4010	124	1888	78	625	37
Jockey-3_DSim	1119	3941	88	1871	66	618	31
Jockey-3_DSim	1120	4044	83	1878	63	611	30
Jockey-3_DSim	1121	4776	88	1991	65	655	26
Jockey-3_DSim	1122	4902	89	2019	65	688	26
Jockey-3_DSim	1123	4933	89	2026	65	700	26
Jockey-3_DSim	1124	5358	90	2131	66	705	26
Jockey-3_DSim	1125	5363	89	2131	65	707	26
Jockey-3_DSim	1126	5386	90	2137	61	700	27
Jockey-3_DSim	1127	5318	81	2068	53	620	21
Jockey-3_DSim	1128	5699	84	2133	54	598	22
Jockey-3_DSim	1129	6196	100	2385	70	646	27
Jockey-3_DSim	1130	6275	100	2403	72	682	28
Jockey-3_DSim	1131	6397	103	2445	72	700	29
Jockey-3_DSim	1132	8131	117	2723	78	713	29
Jockey-3_DSim	1133	8415	123	2817	83	727	36
Jockey-3_DSim	1134	8499	124	2826	83	730	37
Jockey-3_DSim	1135	8532	126	2827	84	726	38
Jockey-3_DSim	1136	8295	114	2521	79	701	38
Jockey-3_DSim	1137	7062	94	1736	65	618	27
Jockey-3_DSim	1138	7011	91	1620	60	525	25
Jockey-3_DSim	1139	7155	90	1641	61	532	23
Jockey-3_DSim	1140	5954	107	1500	65	522	24
Jockey-3_DSim	1141	6663	153	1613	95	530	42
Jockey-3_DSim	1142	6706	152	1636	97	544	45
Jockey-3_DSim	1143	6726	153	1640	97	546	45
Jockey-3_DSim	1144	6849	163	1651	106	561	46
Jockey-3_DSim	1145	7192	225	1773	126	565	50
Jockey-3_DSim	1146	6561	222	1704	134	570	53
Jockey-3_DSim	1147	6591	229	1835	145	627	55
Jockey-3_DSim	1148	6561	230	1845	145	639	55
Jockey-3_DSim	1149	6128	229	1723	143	630	54
Jockey-3_DSim	1150	6120	230	1736	145	626	54
Jockey-3_DSim	1151	6100	230	1731	147	627	54
Jockey-3_DSim	1152	6124	235	1749	146	692	56
Jockey-3_DSim	1153	5786	246	1697	145	681	61
Jockey-3_DSim	1154	5294	231	1444	128	622	57
Jockey-3_DSim	1155	5224	230	1429	125	583	57
Jockey-3_DSim	1156	5091	229	1375	129	560	54
Jockey-3_DSim	1157	3361	214	1096	123	537	55
Jockey-3_DSim	1158	3127	219	1018	125	544	51
Jockey-3_DSim	1159	3054	216	995	124	537	50
Jockey-3_DSim	1160	3076	220	1004	130	538	53
Jockey-3_DSim	1161	2937	219	973	129	513	52
Jockey-3_DSim	1162	2606	212	899	124	431	52
Jockey-3_DSim	1163	2515	211	881	123	423	52
Jockey-3_DSim	1164	2346	208	842	121	409	52
Jockey-3_DSim	1165	2627	205	957	128	609	54
Jockey-3_DSim	1166	2320	189	1045	123	654	41
Jockey-3_DSim	1167	2297	182	1030	112	647	35
Jockey-3_DSim	1168	2277	180	1029	112	644	35
Jockey-3_DSim	1169	2119	171	996	103	633	34
Jockey-3_DSim	1170	1694	112	876	87	643	30
Jockey-3_DSim	1171	1766	138	938	86	627	32
Jockey-3_DSim	1172	1661	137	855	81	542	39
Jockey-3_DSim	1173	1660	139	869	84	553	40
Jockey-3_DSim	1174	1654	141	875	85	558	41
Jockey-3_DSim	1175	1651	144	865	84	579	43
Jockey-3_DSim	1176	1643	144	874	87	597	42
Jockey-3_DSim	1177	1573	135	844	86	533	40
Jockey-3_DSim	1178	1595	127	861	87	520	34
Jockey-3_DSim	1179	1615	128	874	90	527	34
Jockey-3_DSim	1180	1717	140	947	98	649	34
Jockey-3_DSim	1181	1832	169	997	116	670	37
Jockey-3_DSim	1182	1888	173	1005	123	675	36
Jockey-3_DSim	1183	1845	162	986	117	653	33
Jockey-3_DSim	1184	1828	162	986	117	653	33
Jockey-3_DSim	1185	1788	160	981	111	659	30
Jockey-3_DSim	1186	1842	176	1012	123	670	34
Jockey-3_DSim	1187	1924	191	1056	137	679	38
Jockey-3_DSim	1188	1951	197	1087	147	685	38
Jockey-3_DSim	1189	1938	198	1081	147	671	38
Jockey-3_DSim	1190	1434	188	914	135	468	36
Jockey-3_DSim	1191	1074	168	713	122	422	33
Jockey-3_DSim	1192	1116	192	729	127	441	33
Jockey-3_DSim	1193	1140	200	738	134	461	33
Jockey-3_DSim	1194	1148	200	742	134	455	34
Jockey-3_DSim	1195	1127	198	719	133	434	34
Jockey-3_DSim	1196	926	170	556	125	386	32
Jockey-3_DSim	1197	886	168	499	125	400	23
Jockey-3_DSim	1198	941	187	533	133	397	27
Jockey-3_DSim	1199	957	184	528	139	393	26
Jockey-3_DSim	1200	983	184	534	140	374	26
Jockey-3_DSim	1201	990	194	525	138	362	26
Jockey-3_DSim	1202	1008	201	539	141	380	26
Jockey-3_DSim	1203	941	195	503	138	397	27
Jockey-3_DSim	1204	1251	254	635	189	436	36
Jockey-3_DSim	1205	1217	257	613	191	316	35
Jockey-3_DSim	1206	1262	251	661	185	325	41
Jockey-3_DSim	1207	1221	250	667	184	342	41
Jockey-3_DSim	1208	1213	249	666	183	351	41
Jockey-3_DSim	1209	1226	250	670	184	358	41
Jockey-3_DSim	1210	1244	253	675	189	359	42
Jockey-3_DSim	1211	1226	240	658	177	358	39
Jockey-3_DSim	1212	1185	230	647	170	386	36
Jockey-3_DSim	1213	1278	236	715	164	512	37
Jockey-3_DSim	1214	1325	235	720	166	521	40
Jockey-3_DSim	1215	1444	235	772	169	523	39
Jockey-3_DSim	1216	1619	230	778	157	524	37
Jockey-3_DSim	1217	1672	213	802	154	500	38
Jockey-3_DSim	1218	1670	205	793	148	485	38
Jockey-3_DSim	1219	1702	204	794	148	487	37
Jockey-3_DSim	1220	1721	204	809	147	488	37
Jockey-3_DSim	1221	1722	201	805	146	485	37
Jockey-3_DSim	1222	1759	204	810	142	468	37
Jockey-3_DSim	1223	1831	191	808	133	442	34
Jockey-3_DSim	1224	1901	192	821	127	453	34
Jockey-3_DSim	1225	3274	210	997	135	469	33
Jockey-3_DSim	1226	3477	201	1045	132	487	33
Jockey-3_DSim	1227	7511	218	1902	146	509	38
Jockey-3_DSim	1228	7548	217	1922	147	499	37
Jockey-3_DSim	1229	8163	197	2293	122	603	51
Jockey-3_DSim	1230	8391	182	2372	113	652	51
Jockey-3_DSim	1231	8384	159	2359	100	668	42
Jockey-3_DSim	1232	8439	159	2389	96	698	43
Jockey-3_DSim	1233	8443	159	2394	96	692	43
Jockey-3_DSim	1234	8438	159	2395	95	689	43
Jockey-3_DSim	1235	8418	155	2401	89	694	42
Jockey-3_DSim	1236	8544	159	2484	91	717	40
Jockey-3_DSim	1237	8553	155	2475	85	707	39
Jockey-3_DSim	1238	8461	144	2384	81	576	39
Jockey-3_DSim	1239	8537	155	2448	83	591	37
Jockey-3_DSim	1240	8408	147	2385	80	585	37
Jockey-3_DSim	1241	8184	144	2385	81	581	39
Jockey-3_DSim	1242	8150	138	2369	83	583	39
Jockey-3_DSim	1243	8495	142	2464	85	637	39
Jockey-3_DSim	1244	8601	149	2544	94	642	42
Jockey-3_DSim	1245	9137	173	2794	107	664	48
Jockey-3_DSim	1246	9137	173	2804	106	674	47
Jockey-3_DSim	1247	9103	176	2796	107	682	48
Jockey-3_DSim	1248	8979	167	2740	106	674	46
Jockey-3_DSim	1249	8982	169	2755	106	682	46
Jockey-3_DSim	1250	7596	147	2567	96	669	45
Jockey-3_DSim	1251	7564	150	2598	101	706	47
Jockey-3_DSim	1252	3656	132	1795	89	678	42
Jockey-3_DSim	1253	3632	136	1795	89	670	42
Jockey-3_DSim	1254	2755	100	1359	64	535	20
Jockey-3_DSim	1255	2460	100	1225	64	485	20
Jockey-3_DSim	1256	2401	103	1172	62	463	22
Jockey-3_DSim	1257	2395	106	1221	70	442	25
Jockey-3_DSim	1258	2409	107	1250	76	478	27
Jockey-3_DSim	1259	2444	109	1306	78	595	27
Jockey-3_DSim	1260	2545	116	1374	88	628	28
Jockey-3_DSim	1261	2497	111	1366	87	675	29
Jockey-3_DSim	1262	2452	110	1341	86	651	29
Jockey-3_DSim	1263	2478	113	1360	89	652	28
Jockey-3_DSim	1264	2392	104	1315	87	645	28
Jockey-3_DSim	1265	2386	104	1315	87	647	28
Jockey-3_DSim	1266	2414	102	1295	88	660	26
Jockey-3_DSim	1267	2369	103	1268	88	667	26
Jockey-3_DSim	1268	2020	102	1189	86	612	27
Jockey-3_DSim	1269	1904	96	1118	80	636	24
Jockey-3_DSim	1270	1403	72	923	66	721	18
Jockey-3_DSim	1271	1436	84	953	67	720	18
Jockey-3_DSim	1272	1470	86	982	68	736	18
Jockey-3_DSim	1273	1510	93	992	67	756	19
Jockey-3_DSim	1274	1486	97	1012	70	736	19
Jockey-3_DSim	1275	1503	98	1019	73	740	19
Jockey-3_DSim	1276	1442	110	1067	73	699	20
Jockey-3_DSim	1277	1296	104	1006	71	703	20
Jockey-3_DSim	1278	1312	108	1012	77	702	21
Jockey-3_DSim	1279	1300	112	964	77	704	20
Jockey-3_DSim	1280	1307	114	966	78	702	20
Jockey-3_DSim	1281	1277	113	954	82	701	18
Jockey-3_DSim	1282	1303	116	927	80	690	17
Jockey-3_DSim	1283	1287	115	894	74	652	15
Jockey-3_DSim	1284	1377	118	986	81	568	21
Jockey-3_DSim	1285	1285	112	926	72	542	20
Jockey-3_DSim	1286	1240	112	901	76	511	22
Jockey-3_DSim	1287	1257	117	917	78	518	24
Jockey-3_DSim	1288	1261	124	917	79	519	26
Jockey-3_DSim	1289	1230	122	897	77	510	26
Jockey-3_DSim	1290	1232	122	896	77	509	26
Jockey-3_DSim	1291	1169	121	887	76	491	26
Jockey-3_DSim	1292	1137	116	886	73	482	30
Jockey-3_DSim	1293	1120	113	871	72	484	29
Jockey-3_DSim	1294	1124	115	888	73	468	29
Jockey-3_DSim	1295	1404	194	1044	112	395	61
Jockey-3_DSim	1296	1440	195	1082	132	407	71
Jockey-3_DSim	1297	1397	193	1049	131	389	70
Jockey-3_DSim	1298	1362	186	1053	135	371	69
Jockey-3_DSim	1299	1296	179	1003	131	366	69
Jockey-3_DSim	1300	1281	182	1002	128	362	70
Jockey-3_DSim	1301	1215	174	892	128	345	68
Jockey-3_DSim	1302	1245	179	895	129	331	69
Jockey-3_DSim	1303	1246	175	877	125	356	69
Jockey-3_DSim	1304	1249	175	883	133	347	70
Jockey-3_DSim	1305	1248	173	880	131	345	70
Jockey-3_DSim	1306	1243	172	873	133	320	70
Jockey-3_DSim	1307	1659	183	920	137	316	77
Jockey-3_DSim	1308	1681	184	921	139	321	77
Jockey-3_DSim	1309	1539	177	733	130	253	71
Jockey-3_DSim	1310	1511	175	709	129	238	71
Jockey-3_DSim	1311	1551	188	704	132	224	70
Jockey-3_DSim	1312	1652	198	742	135	233	70
Jockey-3_DSim	1313	1632	190	731	131	244	68
Jockey-3_DSim	1314	1631	190	730	131	242	68
Jockey-3_DSim	1315	1631	190	730	131	241	68
Jockey-3_DSim	1316	1640	190	733	130	238	69
Jockey-3_DSim	1317	1854	207	789	137	240	66
Jockey-3_DSim	1318	1846	207	781	135	232	66
Jockey-3_DSim	1319	1833	203	754	133	221	66
Jockey-3_DSim	1320	1571	129	553	100	192	35
Jockey-3_DSim	1321	1691	152	560	96	179	32
Jockey-3_DSim	1322	1722	164	569	103	186	39
Jockey-3_DSim	1323	1726	171	562	103	195	40
Jockey-3_DSim	1324	1749	180	579	108	203	40
Jockey-3_DSim	1325	1752	182	574	113	204	39
Jockey-3_DSim	1326	1695	177	561	111	204	39
Jockey-3_DSim	1327	1656	172	546	109	197	38
Jockey-3_DSim	1328	1615	169	531	108	157	38
Jockey-3_DSim	1329	1563	166	508	102	155	38
Jockey-3_DSim	1330	1548	166	506	102	156	39
Jockey-3_DSim	1331	1473	161	486	94	156	39
Jockey-3_DSim	1332	961	142	370	82	141	29
Jockey-3_DSim	1333	954	145	368	83	133	29
Jockey-3_DSim	1334	791	119	289	70	108	25
Jockey-3_DSim	1335	793	118	286	70	107	25
Jockey-3_DSim	1336	757	117	282	70	106	25
Jockey-3_DSim	1337	744	115	281	69	101	25
Jockey-3_DSim	1338	862	131	317	77	92	25
Jockey-3_DSim	1339	861	131	317	77	92	25
Jockey-3_DSim	1340	877	132	331	77	121	25
Jockey-3_DSim	1341	1048	148	412	90	153	27
Jockey-3_DSim	1342	1040	143	491	100	176	34
Jockey-3_DSim	1343	1041	143	493	100	183	35
Jockey-3_DSim	1344	962	139	473	95	178	34
Jockey-3_DSim	1345	948	138	474	94	171	34
Jockey-3_DSim	1346	754	102	389	79	164	27
Jockey-3_DSim	1347	722	89	377	72	152	20
Jockey-3_DSim	1348	701	82	364	67	141	19
Jockey-3_DSim	1349	676	73	347	62	131	19
Jockey-3_DSim	1350	660	67	342	58	128	19
Jockey-3_DSim	1351	710	85	403	63	146	22
Jockey-3_DSim	1352	724	88	417	65	157	22
Jockey-3_DSim	1353	747	94	430	67	183	24
Jockey-3_DSim	1354	741	91	422	62	181	22
Jockey-3_DSim	1355	741	91	422	62	179	21
Jockey-3_DSim	1356	739	91	421	62	179	20
Jockey-3_DSim	1357	730	91	418	59	180	20
Jockey-3_DSim	1358	736	92	422	60	183	21
Jockey-3_DSim	1359	744	92	423	63	184	21
Jockey-3_DSim	1360	790	92	439	65	196	21
Jockey-3_DSim	1361	927	103	472	71	210	23
Jockey-3_DSim	1362	911	104	470	71	209	23
Jockey-3_DSim	1363	789	89	443	68	219	24
Jockey-3_DSim	1364	814	89	455	71	233	27
Jockey-3_DSim	1365	797	88	440	71	204	27
Jockey-3_DSim	1366	606	70	352	55	168	24
Jockey-3_DSim	1367	398	59	211	38	143	15
Jockey-3_DSim	1368	397	59	210	38	136	14
Jockey-3_DSim	1369	399	61	210	39	138	15
Jockey-3_DSim	1370	443	66	232	39	161	17
Jockey-3_DSim	1371	549	74	300	43	202	18
Jockey-3_DSim	1372	699	113	415	91	221	31
Jockey-3_DSim	1373	1087	209	697	172	277	65
Jockey-3_DSim	1374	1109	212	717	172	310	65
Jockey-3_DSim	1375	1103	212	712	171	319	65
Jockey-3_DSim	1376	1054	191	648	162	298	61
Jockey-3_DSim	1377	1067	191	655	159	307	60
Jockey-3_DSim	1378	1164	194	711	174	295	62
Jockey-3_DSim	1379	1424	212	841	189	328	72
Jockey-3_DSim	1380	1428	210	843	189	341	72
Jockey-3_DSim	1381	1428	210	843	189	345	72
Jockey-3_DSim	1382	1428	209	843	189	343	72
Jockey-3_DSim	1383	1405	208	843	193	337	71
Jockey-3_DSim	1384	1389	207	839	188	337	71
Jockey-3_DSim	1385	1348	209	836	187	324	71
Jockey-3_DSim	1386	1260	204	822	184	320	71
Jockey-3_DSim	1387	1279	203	837	184	322	71
Jockey-3_DSim	1388	1345	205	840	186	311	71
Jockey-3_DSim	1389	1509	223	895	191	317	70
Jockey-3_DSim	1390	1946	248	1043	208	332	72
Jockey-3_DSim	1391	1940	247	1039	209	345	73
Jockey-3_DSim	1392	2066	258	1180	217	386	81
Jockey-3_DSim	1393	2076	262	1181	217	386	82
Jockey-3_DSim	1394	2081	261	1191	218	387	85
Jockey-3_DSim	1395	2038	257	1168	218	366	83
Jockey-3_DSim	1396	1932	249	1108	214	325	82
Jockey-3_DSim	1397	1793	212	995	166	311	69
Jockey-3_DSim	1398	1424	129	725	90	266	35
Jockey-3_DSim	1399	1422	128	717	92	241	35
Jockey-3_DSim	1400	1416	128	708	92	229	35
Jockey-3_DSim	1401	1416	128	706	92	226	35
Jockey-3_DSim	1402	1393	127	689	94	202	35
Jockey-3_DSim	1403	1302	118	634	79	199	31
Jockey-3_DSim	1404	1042	98	504	64	164	21
Jockey-3_DSim	1405	1122	107	515	69	151	21
Jockey-3_DSim	1406	1227	118	552	74	159	25
Jockey-3_DSim	1407	1250	124	570	76	165	27
Jockey-3_DSim	1408	1243	122	565	71	165	26
Jockey-3_DSim	1409	1245	122	564	72	170	26
Jockey-3_DSim	1410	1561	139	706	82	182	34
Jockey-3_DSim	1411	1535	137	690	82	179	33
Jockey-3_DSim	1412	1524	136	686	82	179	33
Jockey-3_DSim	1413	1459	132	684	77	187	32
Jockey-3_DSim	1414	1289	115	621	68	175	30
Jockey-3_DSim	1415	854	88	475	52	161	27
Jockey-3_DSim	1416	742	80	342	43	109	18
Jockey-3_DSim	1417	850	83	404	48	126	20
Jockey-3_DSim	1418	909	88	435	48	139	20
Jockey-3_DSim	1419	991	90	464	51	206	16
Jockey-3_DSim	1420	1053	97	507	54	221	18
Jockey-3_DSim	1421	1345	119	610	64	318	23
Jockey-3_DSim	1422	1467	135	684	76	342	24
Jockey-3_DSim	1423	1507	124	703	77	333	26
Jockey-3_DSim	1424	1611	133	740	80	357	26
Jockey-3_DSim	1425	1667	151	805	101	390	43
Jockey-3_DSim	1426	1669	154	805	102	399	44
Jockey-3_DSim	1427	1637	152	780	100	395	44
Jockey-3_DSim	1428	1628	151	778	100	392	44
Jockey-3_DSim	1429	1655	157	790	104	399	46
Jockey-3_DSim	1430	1523	142	762	96	407	42
Jockey-3_DSim	1431	1532	145	781	98	452	42
Jockey-3_DSim	1432	1528	140	784	101	465	43
Jockey-3_DSim	1433	1524	138	786	101	468	44
Jockey-3_DSim	1434	1503	139	785	102	466	45
Jockey-3_DSim	1435	1213	123	651	95	462	39
Jockey-3_DSim	1436	1212	123	645	95	468	39
Jockey-3_DSim	1437	1212	125	646	95	465	39
Jockey-3_DSim	1438	1221	135	646	98	461	41
Jockey-3_DSim	1439	1296	150	696	107	472	42
Jockey-3_DSim	1440	1296	151	699	110	489	42
Jockey-3_DSim	1441	1325	160	703	121	501	43
Jockey-3_DSim	1442	1210	154	639	115	480	41
Jockey-3_DSim	1443	1162	152	612	116	473	41
Jockey-3_DSim	1444	1070	149	573	112	407	41
Jockey-3_DSim	1445	1001	141	528	109	391	39
Jockey-3_DSim	1446	732	120	444	100	293	34
Jockey-3_DSim	1447	649	102	407	88	270	34
Jockey-3_DSim	1448	589	99	375	83	269	32
Jockey-3_DSim	1449	478	88	339	78	244	33
Jockey-3_DSim	1450	600	75	336	63	221	19
Jockey-3_DSim	1451	639	77	352	63	218	19
Jockey-3_DSim	1452	699	78	367	62	230	19
Jockey-3_DSim	1453	702	79	370	62	232	19
Jockey-3_DSim	1454	746	95	375	61	229	20
Jockey-3_DSim	1455	713	95	367	59	229	20
Jockey-3_DSim	1456	698	92	348	58	185	20
Jockey-3_DSim	1457	704	99	348	56	173	19
Jockey-3_DSim	1458	705	98	344	56	171	18
Jockey-3_DSim	1459	794	115	454	74	214	30
Jockey-3_DSim	1460	840	114	474	78	228	30
Jockey-3_DSim	1461	1148	133	627	97	269	46
Jockey-3_DSim	1462	1315	196	725	130	286	54
Jockey-3_DSim	1463	1276	188	712	125	287	53
Jockey-3_DSim	1464	1184	171	657	116	270	52
Jockey-3_DSim	1465	1206	177	659	114	270	53
Jockey-3_DSim	1466	1262	213	698	130	274	57
Jockey-3_DSim	1467	1265	214	704	131	279	57
Jockey-3_DSim	1468	1316	216	772	131	300	57
Jockey-3_DSim	1469	1325	217	775	130	308	57
Jockey-3_DSim	1470	1387	218	838	133	338	63
Jockey-3_DSim	1471	1370	217	812	132	345	63
Jockey-3_DSim	1472	1408	228	816	137	349	62
Jockey-3_DSim	1473	1489	251	847	147	364	64
Jockey-3_DSim	1474	1546	255	876	149	378	63
Jockey-3_DSim	1475	1375	249	815	143	370	60
Jockey-3_DSim	1476	1334	244	800	142	364	59
Jockey-3_DSim	1477	1346	247	800	141	365	61
Jockey-3_DSim	1478	1439	247	826	142	377	61
Jockey-3_DSim	1479	1373	225	808	138	374	58
Jockey-3_DSim	1480	1382	226	816	140	364	59
Jockey-3_DSim	1481	1387	228	825	143	362	60
Jockey-3_DSim	1482	1409	227	826	148	384	58
Jockey-3_DSim	1483	1474	231	868	151	394	60
Jockey-3_DSim	1484	1393	214	762	131	349	47
Jockey-3_DSim	1485	1329	210	727	122	320	47
Jockey-3_DSim	1486	1081	208	610	107	283	36
Jockey-3_DSim	1487	906	144	505	76	266	28
Jockey-3_DSim	1488	995	151	530	77	271	27
Jockey-3_DSim	1489	1057	163	552	80	271	27
Jockey-3_DSim	1490	1009	162	525	83	243	26
Jockey-3_DSim	1491	1027	124	567	70	234	33
Jockey-3_DSim	1492	1040	125	583	71	255	35
Jockey-3_DSim	1493	1428	211	1034	136	404	63
Jockey-3_DSim	1494	1520	220	1151	143	452	64
Jockey-3_DSim	1495	1456	219	1088	140	426	58
Jockey-3_DSim	1496	1455	219	1092	140	419	58
Jockey-3_DSim	1497	1437	217	1096	139	417	61
Jockey-3_DSim	1498	1404	205	1102	134	446	60
Jockey-3_DSim	1499	1378	214	1118	140	442	64
Jockey-3_DSim	1500	1407	228	1154	154	448	72
Jockey-3_DSim	1501	1410	228	1162	158	460	72
Jockey-3_DSim	1502	1345	224	1157	160	460	72
Jockey-3_DSim	1503	1256	225	1139	162	448	77
Jockey-3_DSim	1504	1249	226	1141	165	448	77
Jockey-3_DSim	1505	1225	222	1120	163	442	76
Jockey-3_DSim	1506	1215	218	1114	159	443	75
Jockey-3_DSim	1507	1180	213	1109	152	423	76
Jockey-3_DSim	1508	1204	212	1134	154	434	79
Jockey-3_DSim	1509	1213	217	1147	158	440	80
Jockey-3_DSim	1510	1240	220	1163	159	462	80
Jockey-3_DSim	1511	1185	203	1143	155	463	76
Jockey-3_DSim	1512	1381	221	1283	181	483	88
Jockey-3_DSim	1513	1278	212	1228	183	473	89
Jockey-3_DSim	1514	1218	201	1191	182	467	89
Jockey-3_DSim	1515	1203	196	1170	178	466	89
Jockey-3_DSim	1516	1087	189	1065	164	452	76
Jockey-3_DSim	1517	1052	186	1027	161	408	74
Jockey-3_DSim	1518	861	129	658	126	291	54
Jockey-3_DSim	1519	931	145	663	129	300	60
Jockey-3_DSim	1520	1021	149	693	138	316	62
Jockey-3_DSim	1521	1056	151	702	140	329	62
Jockey-3_DSim	1522	1043	145	670	135	334	59
Jockey-3_DSim	1523	1019	135	647	132	293	58
Jockey-3_DSim	1524	988	123	601	124	283	54
Jockey-3_DSim	1525	963	109	582	111	284	46
Jockey-3_DSim	1526	963	110	584	108	290	46
Jockey-3_DSim	1527	1142	122	653	113	313	44
Jockey-3_DSim	1528	1401	150	760	125	337	42
Jockey-3_DSim	1529	1476	159	780	127	353	43
Jockey-3_DSim	1530	1530	166	829	134	429	47
Jockey-3_DSim	1531	1659	173	933	141	498	49
Jockey-3_DSim	1532	1652	173	920	140	495	48
Jockey-3_DSim	1533	1577	176	869	137	507	45
Jockey-3_DSim	1534	1567	173	873	136	525	44
Jockey-3_DSim	1535	1559	170	895	139	512	43
Jockey-3_DSim	1536	1557	171	882	140	514	42
Jockey-3_DSim	1537	1412	162	795	115	548	30
Jockey-3_DSim	1538	1492	168	844	117	552	29
Jockey-3_DSim	1539	2195	197	1122	140	607	34
Jockey-3_DSim	1540	2337	205	1209	142	700	35
Jockey-3_DSim	1541	2385	207	1277	144	754	35
Jockey-3_DSim	1542	2388	208	1283	144	757	35
Jockey-3_DSim	1543	2182	179	1194	114	726	27
Jockey-3_DSim	1544	2082	154	1163	105	710	21
Jockey-3_DSim	1545	1999	150	1144	98	698	19
Jockey-3_DSim	1546	1998	150	1204	95	713	20
Jockey-3_DSim	1547	2010	150	1244	101	732	22
Jockey-3_DSim	1548	2110	165	1267	106	738	26
Jockey-3_DSim	1549	2129	167	1268	106	745	26
Jockey-3_DSim	1550	2142	167	1254	106	741	26
Jockey-3_DSim	1551	2177	168	1267	105	731	26
Jockey-3_DSim	1552	2148	160	1244	102	707	26
Jockey-3_DSim	1553	1836	132	1080	88	684	21
Jockey-3_DSim	1554	1814	130	1078	84	704	21
Jockey-3_DSim	1555	1948	143	1159	87	653	18
Jockey-3_DSim	1556	2243	155	1273	98	647	21
Jockey-3_DSim	1557	2256	155	1295	98	658	23
Jockey-3_DSim	1558	2628	171	1490	111	682	24
Jockey-3_DSim	1559	2824	172	1549	117	681	26
Jockey-3_DSim	1560	3204	178	1644	118	789	26
Jockey-3_DSim	1561	3205	177	1640	117	788	26
Jockey-3_DSim	1562	3181	167	1587	115	734	26
Jockey-3_DSim	1563	3304	169	1590	117	753	27
Jockey-3_DSim	1564	2628	143	1323	94	716	22
Jockey-3_DSim	1565	2613	145	1326	98	651	24
Jockey-3_DSim	1566	2591	146	1280	97	603	24
Jockey-3_DSim	1567	2746	149	1330	108	616	29
Jockey-3_DSim	1568	2854	158	1371	115	639	30
Jockey-3_DSim	1569	2977	164	1441	126	746	30
Jockey-3_DSim	1570	3041	175	1474	128	789	30
Jockey-3_DSim	1571	3266	182	1455	135	782	29
Jockey-3_DSim	1572	3873	195	1519	133	864	28
Jockey-3_DSim	1573	3929	184	1533	130	901	25
Jockey-3_DSim	1574	3913	182	1534	130	897	26
Jockey-3_DSim	1575	3899	185	1533	129	902	26
Jockey-3_DSim	1576	3866	184	1512	130	897	26
Jockey-3_DSim	1577	3716	180	1466	126	885	26
Jockey-3_DSim	1578	3723	177	1466	126	867	26
Jockey-3_DSim	1579	3691	170	1448	125	831	25
Jockey-3_DSim	1580	3528	150	1332	116	808	25
Jockey-3_DSim	1581	3208	133	1182	102	785	24
Jockey-3_DSim	1582	3298	144	1206	107	839	25
Jockey-3_DSim	1583	3181	138	1117	107	806	23
Jockey-3_DSim	1584	4518	254	1541	170	944	60
Jockey-3_DSim	1585	4243	291	1478	210	924	75
Jockey-3_DSim	1586	4247	301	1481	213	926	75
Jockey-3_DSim	1587	4227	313	1498	229	938	84
Jockey-3_DSim	1588	4269	325	1537	234	909	89
Jockey-3_DSim	1589	4485	338	1670	245	922	92
Jockey-3_DSim	1590	4693	340	1739	246	1021	90
Jockey-3_DSim	1591	4697	338	1730	247	1019	90
Jockey-3_DSim	1592	4543	334	1674	235	998	85
Jockey-3_DSim	1593	4445	326	1638	228	975	84
Jockey-3_DSim	1594	4319	320	1571	219	868	84
Jockey-3_DSim	1595	4255	309	1529	216	818	84
Jockey-3_DSim	1596	4007	300	1483	209	800	84
Jockey-3_DSim	1597	3442	287	1425	205	706	84
Jockey-3_DSim	1598	3323	285	1408	201	691	85
Jockey-3_DSim	1599	3368	286	1453	202	742	85
Jockey-3_DSim	1600	3360	283	1476	204	735	88
Jockey-3_DSim	1601	3389	284	1532	207	758	91
Jockey-3_DSim	1602	3423	284	1577	208	817	92
Jockey-3_DSim	1603	3629	284	1688	211	818	99
Jockey-3_DSim	1604	3936	291	1835	221	833	99
Jockey-3_DSim	1605	4219	296	1960	227	888	99
Jockey-3_DSim	1606	4203	296	1948	223	878	97
Jockey-3_DSim	1607	4119	289	1910	219	805	95
Jockey-3_DSim	1608	3826	272	1788	203	782	94
Jockey-3_DSim	1609	2308	150	1291	132	622	55
Jockey-3_DSim	1610	2436	130	1316	96	540	51
Jockey-3_DSim	1611	2504	122	1354	97	543	53
Jockey-3_DSim	1612	4643	135	2214	114	622	70
Jockey-3_DSim	1613	4954	124	2307	106	665	65
Jockey-3_DSim	1614	5287	109	2333	97	751	62
Jockey-3_DSim	1615	5013	100	2210	90	646	61
Jockey-3_DSim	1616	5405	116	2285	98	667	62
Jockey-3_DSim	1617	6219	143	2394	115	727	68
Jockey-3_DSim	1618	6357	152	2416	121	730	72
Jockey-3_DSim	1619	6640	158	2436	123	745	73
Jockey-3_DSim	1620	6761	162	2457	127	765	73
Jockey-3_DSim	1621	6762	163	2455	129	762	73
Jockey-3_DSim	1622	6698	168	2408	129	739	74
Jockey-3_DSim	1623	6660	164	2382	128	713	73
Jockey-3_DSim	1624	6704	166	2391	132	675	73
Jockey-3_DSim	1625	6840	181	2422	143	691	78
Jockey-3_DSim	1626	7012	186	2501	149	798	77
Jockey-3_DSim	1627	7218	223	2486	167	749	76
Jockey-3_DSim	1628	7052	227	2383	165	742	70
Jockey-3_DSim	1629	6749	223	2234	154	724	70
Jockey-3_DSim	1630	6437	220	2092	148	667	69
Jockey-3_DSim	1631	6562	235	2129	162	691	76
Jockey-3_DSim	1632	6706	247	2154	169	728	80
Jockey-3_DSim	1633	6718	248	2155	170	730	80
Jockey-3_DSim	1634	6730	248	2151	169	729	80
Jockey-3_DSim	1635	6586	226	2103	165	745	73
Jockey-3_DSim	1636	6572	224	2097	162	753	71
Jockey-3_DSim	1637	4745	211	1254	134	671	55
Jockey-3_DSim	1638	4302	205	1091	132	648	55
Jockey-3_DSim	1639	3996	208	991	135	574	59
Jockey-3_DSim	1640	3983	209	990	136	581	60
Jockey-3_DSim	1641	3654	202	931	132	587	60
Jockey-3_DSim	1642	3106	196	890	131	598	56
Jockey-3_DSim	1643	3328	203	955	139	634	59
Jockey-3_DSim	1644	3050	197	930	136	620	59
Jockey-3_DSim	1645	3054	195	944	135	605	60
Jockey-3_DSim	1646	3074	195	949	133	606	62
Jockey-3_DSim	1647	3084	191	949	133	615	61
Jockey-3_DSim	1648	3068	191	943	133	613	60
Jockey-3_DSim	1649	3000	188	895	128	600	59
Jockey-3_DSim	1650	3015	179	884	120	608	54
Jockey-3_DSim	1651	4883	232	1177	158	552	78
Jockey-3_DSim	1652	5032	232	1255	154	560	88
Jockey-3_DSim	1653	4992	230	1256	154	561	89
Jockey-3_DSim	1654	4972	228	1258	156	577	89
Jockey-3_DSim	1655	4976	227	1281	158	589	90
Jockey-3_DSim	1656	4859	212	1246	144	562	84
Jockey-3_DSim	1657	4730	205	1243	142	534	79
Jockey-3_DSim	1658	4742	208	1254	146	539	81
Jockey-3_DSim	1659	4747	213	1286	151	549	86
Jockey-3_DSim	1660	4738	237	1266	155	518	84
Jockey-3_DSim	1661	4704	242	1234	156	503	84
Jockey-3_DSim	1662	4978	252	1350	168	516	88
Jockey-3_DSim	1663	5153	259	1443	173	495	90
Jockey-3_DSim	1664	5041	260	1429	168	491	86
Jockey-3_DSim	1665	5054	261	1451	168	485	87
Jockey-3_DSim	1666	4975	251	1422	163	454	86
Jockey-3_DSim	1667	4785	236	1373	149	407	83
Jockey-3_DSim	1668	4616	219	1315	135	399	79
Jockey-3_DSim	1669	4644	221	1324	135	400	79
Jockey-3_DSim	1670	4895	230	1399	146	420	80
Jockey-3_DSim	1671	5075	240	1475	154	443	82
Jockey-3_DSim	1672	5077	238	1479	157	499	81
Jockey-3_DSim	1673	5811	271	1768	176	694	85
Jockey-3_DSim	1674	5937	276	1821	186	700	85
Jockey-3_DSim	1675	5817	270	1782	181	678	83
Jockey-3_DSim	1676	3779	211	1356	136	605	58
Jockey-3_DSim	1677	3378	173	1244	122	586	48
Jockey-3_DSim	1678	3347	170	1227	121	581	46
Jockey-3_DSim	1679	3338	169	1221	119	579	46
Jockey-3_DSim	1680	3464	173	1230	122	581	50
Jockey-3_DSim	1681	3532	186	1243	127	588	51
Jockey-3_DSim	1682	3750	234	1612	176	735	115
Jockey-3_DSim	1683	3793	235	1619	175	785	114
Jockey-3_DSim	1684	3782	230	1590	172	784	109
Jockey-3_DSim	1685	3902	213	1641	174	870	107
Jockey-3_DSim	1686	3952	214	1676	178	884	108
Jockey-3_DSim	1687	3362	197	1521	171	859	103
Jockey-3_DSim	1688	3070	186	1394	164	848	101
Jockey-3_DSim	1689	2960	179	1352	168	826	101
Jockey-3_DSim	1690	2968	179	1350	168	849	100
Jockey-3_DSim	1691	3053	182	1382	168	887	100
Jockey-3_DSim	1692	3088	179	1396	168	903	101
Jockey-3_DSim	1693	3175	210	1449	185	881	109
Jockey-3_DSim	1694	3194	216	1458	190	881	109
Jockey-3_DSim	1695	2873	210	1370	180	879	107
Jockey-3_DSim	1696	2620	198	1281	173	854	102
Jockey-3_DSim	1697	2864	206	1322	174	796	105
Jockey-3_DSim	1698	2398	195	1105	169	642	107
Jockey-3_DSim	1699	2516	216	1118	177	659	111
Jockey-3_DSim	1700	2601	220	1141	180	675	113
Jockey-3_DSim	1701	2613	226	1141	181	687	112
Jockey-3_DSim	1702	2650	228	1155	178	691	113
Jockey-3_DSim	1703	2666	229	1158	181	693	113
Jockey-3_DSim	1704	2799	247	1183	182	696	114
Jockey-3_DSim	1705	2806	251	1198	180	696	110
Jockey-3_DSim	1706	2785	239	1203	177	730	109
Jockey-3_DSim	1707	2618	177	818	117	583	35
Jockey-3_DSim	1708	2643	174	820	118	527	36
Jockey-3_DSim	1709	2624	173	818	117	516	36
Jockey-3_DSim	1710	2488	168	803	111	438	34
Jockey-3_DSim	1711	6744	289	2087	184	567	69
Jockey-3_DSim	1712	6758	290	2102	184	640	70
Jockey-3_DSim	1713	7314	312	2380	197	804	75
Jockey-3_DSim	1714	8898	378	3500	271	1163	104
Jockey-3_DSim	1715	9011	384	3614	280	1168	106
Jockey-3_DSim	1716	9387	399	3801	292	1150	109
Jockey-3_DSim	1717	9294	397	3781	290	1120	108
Jockey-3_DSim	1718	9076	367	3704	274	1120	98
Jockey-3_DSim	1719	9046	361	3684	270	1119	97
Jockey-3_DSim	1720	8999	357	3713	267	1128	97
Jockey-3_DSim	1721	9053	361	3767	270	1163	97
Jockey-3_DSim	1722	8831	358	3749	267	1193	94
Jockey-3_DSim	1723	9450	370	4017	280	1184	98
Jockey-3_DSim	1724	9217	347	3955	263	1163	94
Jockey-3_DSim	1725	9055	341	3900	259	1140	92
Jockey-3_DSim	1726	9062	337	3903	259	1131	92
Jockey-3_DSim	1727	9207	340	3939	264	1152	92
Jockey-3_DSim	1728	9342	344	4005	265	1159	92
Jockey-3_DSim	1729	9558	335	4101	268	1147	92
Jockey-3_DSim	1730	9644	342	4129	271	1151	91
Jockey-3_DSim	1731	9922	352	4199	273	1160	93
Jockey-3_DSim	1732	9888	359	4189	272	1156	93
Jockey-3_DSim	1733	9871	362	4191	272	1161	93
Jockey-3_DSim	1734	9881	364	4203	273	1192	93
Jockey-3_DSim	1735	10569	380	4630	300	1291	106
Jockey-3_DSim	1736	6271	261	3322	226	1152	74
Jockey-3_DSim	1737	6259	260	3312	225	1102	73
Jockey-3_DSim	1738	5976	246	3273	217	1034	85
Jockey-3_DSim	1739	4343	181	2143	136	669	57
Jockey-3_DSim	1740	4212	174	2018	128	646	55
Jockey-3_DSim	1741	3808	161	1864	121	638	54
Jockey-3_DSim	1742	3811	160	1865	123	653	54
Jockey-3_DSim	1743	3922	173	2043	134	700	58
Jockey-3_DSim	1744	4023	189	2087	148	765	59
Jockey-3_DSim	1745	4131	191	2149	151	773	60
Jockey-3_DSim	1746	4111	186	2110	147	750	60
Jockey-3_DSim	1747	4251	191	2151	152	726	63
Jockey-3_DSim	1748	3461	159	1836	128	711	53
Jockey-3_DSim	1749	3737	164	1893	131	762	54
Jockey-3_DSim	1750	3797	168	1922	131	767	54
Jockey-3_DSim	1751	3808	173	1919	132	766	54
Jockey-3_DSim	1752	3641	171	1872	130	741	53
Jockey-3_DSim	1753	3495	166	1805	127	736	53
Jockey-3_DSim	1754	3194	160	1689	123	746	53
Jockey-3_DSim	1755	3237	152	1690	121	759	55
Jockey-3_DSim	1756	3148	157	1672	124	718	54
Jockey-3_DSim	1757	3100	151	1666	124	726	54
Jockey-3_DSim	1758	3228	157	1774	128	767	60
Jockey-3_DSim	1759	3255	148	1779	130	739	56
Jockey-3_DSim	1760	2592	135	1335	104	634	44
Jockey-3_DSim	1761	2575	135	1322	101	629	42
Jockey-3_DSim	1762	2575	135	1318	101	608	42
Jockey-3_DSim	1763	2422	144	1148	103	533	41
Jockey-3_DSim	1764	2433	167	1146	113	539	49
Jockey-3_DSim	1765	2460	172	1172	116	592	50
Jockey-3_DSim	1766	2971	237	1388	180	691	102
Jockey-3_DSim	1767	3065	245	1425	186	685	102
Jockey-3_DSim	1768	2900	232	1243	175	634	98
Jockey-3_DSim	1769	2834	229	1264	165	583	100
Jockey-3_DSim	1770	2717	228	1168	162	554	98
Jockey-3_DSim	1771	2721	233	1191	172	584	98
Jockey-3_DSim	1772	2519	238	1132	175	586	97
Jockey-3_DSim	1773	2547	251	1172	181	657	99
Jockey-3_DSim	1774	2312	260	1154	190	602	99
Jockey-3_DSim	1775	2511	284	1280	209	613	110
Jockey-3_DSim	1776	2604	312	1297	218	617	115
Jockey-3_DSim	1777	2602	314	1293	215	622	115
Jockey-3_DSim	1778	2612	314	1300	214	621	115
Jockey-3_DSim	1779	2562	313	1294	213	607	115
Jockey-3_DSim	1780	2371	310	1255	212	580	113
Jockey-3_DSim	1781	2211	306	1238	213	617	113
Jockey-3_DSim	1782	2342	317	1304	221	648	118
Jockey-3_DSim	1783	2402	308	1287	217	622	125
Jockey-3_DSim	1784	2425	303	1377	221	656	139
Jockey-3_DSim	1785	2360	304	1360	223	682	140
Jockey-3_DSim	1786	2444	310	1405	226	763	140
Jockey-3_DSim	1787	2448	310	1407	228	760	139
Jockey-3_DSim	1788	2332	293	1334	221	725	124
Jockey-3_DSim	1789	2332	293	1332	221	711	124
Jockey-3_DSim	1790	2322	289	1306	217	656	123
Jockey-3_DSim	1791	2087	253	1368	175	700	74
Jockey-3_DSim	1792	2026	247	1357	168	740	74
Jockey-3_DSim	1793	2117	251	1415	167	745	74
Jockey-3_DSim	1794	2187	245	1434	168	760	72
Jockey-3_DSim	1795	2313	250	1483	168	788	72
Jockey-3_DSim	1796	2285	246	1456	157	748	72
Jockey-3_DSim	1797	2259	230	1425	149	740	70
Jockey-3_DSim	1798	2201	221	1423	149	685	71
Jockey-3_DSim	1799	2218	214	1441	150	696	79
Jockey-3_DSim	1800	1922	178	1281	128	678	68
Jockey-3_DSim	1801	1823	150	1264	119	673	64
Jockey-3_DSim	1802	1848	147	1260	116	666	65
Jockey-3_DSim	1803	2200	154	1378	125	714	65
Jockey-3_DSim	1804	2235	155	1404	126	742	66
Jockey-3_DSim	1805	2334	174	1488	143	759	81
Jockey-3_DSim	1806	2259	163	1443	136	716	80
Jockey-3_DSim	1807	2132	153	1380	129	680	75
Jockey-3_DSim	1808	1938	144	1280	124	682	59
Jockey-3_DSim	1809	2878	245	1413	195	776	64
Jockey-3_DSim	1810	2850	239	1374	188	787	63
Jockey-3_DSim	1811	2772	235	1327	185	701	63
Jockey-3_DSim	1812	2888	235	1357	183	713	63
Jockey-3_DSim	1813	2939	237	1359	186	712	63
Jockey-3_DSim	1814	3030	243	1380	189	713	64
Jockey-3_DSim	1815	3005	242	1367	189	708	64
Jockey-3_DSim	1816	2953	220	1106	170	607	62
Jockey-3_DSim	1817	3090	238	1122	182	591	66
Jockey-3_DSim	1818	3235	251	1162	191	617	74
Jockey-3_DSim	1819	3114	245	1100	187	595	75
Jockey-3_DSim	1820	3006	244	1077	193	596	89
Jockey-3_DSim	1821	2996	244	1069	193	608	90
Jockey-3_DSim	1822	2999	244	1068	192	601	90
Jockey-3_DSim	1823	3091	247	1058	188	585	90
Jockey-3_DSim	1824	3261	255	1143	195	638	86
Jockey-3_DSim	1825	3304	259	1155	197	655	86
Jockey-3_DSim	1826	3517	271	1214	205	723	85
Jockey-3_DSim	1827	3493	272	1211	204	726	84
Jockey-3_DSim	1828	3129	263	1086	194	674	81
Jockey-3_DSim	1829	3138	263	1067	196	651	80
Jockey-3_DSim	1830	3162	251	1021	182	659	67
Jockey-3_DSim	1831	3216	255	1037	183	667	67
Jockey-3_DSim	1832	3231	256	1037	183	663	67
Jockey-3_DSim	1833	3199	253	1024	180	644	66
Jockey-3_DSim	1834	2346	170	830	102	524	46
Jockey-3_DSim	1835	2343	170	835	103	484	45
Jockey-3_DSim	1836	2334	169	842	103	479	45
Jockey-3_DSim	1837	2302	171	834	103	482	46
Jockey-3_DSim	1838	2251	170	828	100	480	46
Jockey-3_DSim	1839	2162	165	810	98	485	47
Jockey-3_DSim	1840	2246	167	830	101	489	47
Jockey-3_DSim	1841	2009	161	756	94	442	46
Jockey-3_DSim	1842	1813	142	695	85	426	42
Jockey-3_DSim	1843	1664	125	648	82	483	39
Jockey-3_DSim	1844	3160	178	1509	135	660	62
Jockey-3_DSim	1845	3200	175	1501	138	641	53
Jockey-3_DSim	1846	3332	185	1559	147	624	57
Jockey-3_DSim	1847	3329	186	1560	147	621	57
Jockey-3_DSim	1848	3198	185	1525	151	603	59
Jockey-3_DSim	1849	2995	175	1412	137	544	51
Jockey-3_DSim	1850	2988	179	1427	149	552	54
Jockey-3_DSim	1851	2781	161	1378	143	489	56
Jockey-3_DSim	1852	2757	161	1386	145	482	59
Jockey-3_DSim	1853	2758	163	1389	145	484	60
Jockey-3_DSim	1854	2717	163	1387	142	480	60
Jockey-3_DSim	1855	2597	162	1356	143	459	63
Jockey-3_DSim	1856	2551	160	1339	144	460	64
Jockey-3_DSim	1857	2560	164	1355	147	467	65
Jockey-3_DSim	1858	2524	161	1348	146	461	64
Jockey-3_DSim	1859	2446	151	1337	154	450	69
Jockey-3_DSim	1860	2405	150	1327	154	442	72
Jockey-3_DSim	1861	2387	150	1319	154	441	72
Jockey-3_DSim	1862	2336	153	1311	157	441	74
Jockey-3_DSim	1863	2350	158	1324	161	446	74
Jockey-3_DSim	1864	2389	160	1346	162	443	72
Jockey-3_DSim	1865	2309	162	1332	160	438	73
Jockey-3_DSim	1866	2298	161	1345	164	449	71
Jockey-3_DSim	1867	2297	160	1346	162	427	73
Jockey-3_DSim	1868	802	121	463	113	180	47
Jockey-3_DSim	1869	1115	125	655	124	229	54
Jockey-3_DSim	1870	1083	133	659	117	258	52
Jockey-3_DSim	1871	1017	128	639	109	351	48
Jockey-3_DSim	1872	1035	133	656	113	359	49
Jockey-3_DSim	1873	1009	125	644	105	356	44
Jockey-3_DSim	1874	994	126	624	98	385	44
Jockey-3_DSim	1875	981	121	622	86	381	42
Jockey-3_DSim	1876	987	123	643	84	394	39
Jockey-3_DSim	1877	1070	121	762	92	532	41
Jockey-3_DSim	1878	2420	178	1844	160	630	68
Jockey-3_DSim	1879	2768	243	2101	195	740	82
Jockey-3_DSim	1880	2771	242	2101	196	746	80
Jockey-3_DSim	1881	3614	270	2407	209	741	89
Jockey-3_DSim	1882	3648	273	2428	212	750	92
Jockey-3_DSim	1883	3910	296	2515	227	758	94
Jockey-3_DSim	1884	4072	292	2531	218	772	89
Jockey-3_DSim	1885	4077	291	2527	216	779	86
Jockey-3_DSim	1886	4089	290	2531	215	784	86
Jockey-3_DSim	1887	4112	298	2530	225	776	85
Jockey-3_DSim	1888	4109	297	2522	225	779	85
Jockey-3_DSim	1889	4145	305	2527	225	791	85
Jockey-3_DSim	1890	4174	304	2538	227	798	84
Jockey-3_DSim	1891	4473	312	2587	228	801	85
Jockey-3_DSim	1892	4534	313	2601	226	807	84
Jockey-3_DSim	1893	4553	318	2604	230	811	84
Jockey-3_DSim	1894	4281	302	2394	209	733	75
Jockey-3_DSim	1895	4288	291	2360	205	686	72
Jockey-3_DSim	1896	4381	300	2336	220	613	72
Jockey-3_DSim	1897	4429	298	2326	219	619	74
Jockey-3_DSim	1898	4448	299	2325	219	620	74
Jockey-3_DSim	1899	4464	289	2326	218	583	75
Jockey-3_DSim	1900	4624	295	2325	224	565	75
Jockey-3_DSim	1901	4618	294	2290	223	544	75
Jockey-3_DSim	1902	4522	292	2152	213	409	70
Jockey-3_DSim	1903	3193	236	1073	147	310	42
Jockey-3_DSim	1904	3329	230	937	150	232	43
Jockey-3_DSim	1905	3774	245	1056	155	345	44
Jockey-3_DSim	1906	3068	217	787	141	346	35
Jockey-3_DSim	1907	3146	233	823	152	344	40
Jockey-3_DSim	1908	2977	220	785	148	345	42
Jockey-3_DSim	1909	2745	214	735	142	329	42
Jockey-3_DSim	1910	2766	216	745	144	322	42
Jockey-3_DSim	1911	2751	216	742	144	316	42
Jockey-3_DSim	1912	2686	201	723	131	308	41
Jockey-3_DSim	1913	2648	196	715	127	314	42
Jockey-3_DSim	1914	2653	193	773	129	431	43
Jockey-3_DSim	1915	3311	281	1234	170	492	60
Jockey-3_DSim	1916	2999	272	1182	166	487	59
Jockey-3_DSim	1917	2938	271	1175	166	484	58
Jockey-3_DSim	1918	2939	270	1180	162	486	57
Jockey-3_DSim	1919	3000	270	1228	168	560	58
Jockey-3_DSim	1920	2995	278	1248	172	568	58
Jockey-3_DSim	1921	2933	274	1270	166	624	57
Jockey-3_DSim	1922	2969	298	1357	192	643	63
Jockey-3_DSim	1923	2961	303	1370	192	645	63
Jockey-3_DSim	1924	2999	303	1443	198	692	64
Jockey-3_DSim	1925	2814	295	1415	189	688	63
Jockey-3_DSim	1926	2796	294	1412	189	687	63
Jockey-3_DSim	1927	2791	293	1412	189	685	65
Jockey-3_DSim	1928	2771	291	1409	186	683	66
Jockey-3_DSim	1929	2305	230	1296	150	657	51
Jockey-3_DSim	1930	1973	225	1293	158	561	62
Jockey-3_DSim	1931	1810	219	1241	153	559	60
Jockey-3_DSim	1932	1887	223	1277	155	646	56
Jockey-3_DSim	1933	1958	237	1330	169	715	52
Jockey-3_DSim	1934	1983	239	1338	172	724	53
Jockey-3_DSim	1935	2008	244	1373	178	798	55
Jockey-3_DSim	1936	2012	244	1390	180	844	55
Jockey-3_DSim	1937	2033	245	1426	186	854	55
Jockey-3_DSim	1938	2031	242	1423	186	844	54
Jockey-3_DSim	1939	1971	242	1369	191	728	54
Jockey-3_DSim	1940	1352	162	939	151	709	37
Jockey-3_DSim	1941	1344	157	922	149	701	37
Jockey-3_DSim	1942	1346	159	922	150	701	37
Jockey-3_DSim	1943	1328	151	916	148	693	37
Jockey-3_DSim	1944	1156	148	847	144	619	36
Jockey-3_DSim	1945	1156	153	839	148	620	36
Jockey-3_DSim	1946	1073	151	824	140	562	36
Jockey-3_DSim	1947	989	131	739	117	531	27
Jockey-3_DSim	1948	977	127	731	118	526	27
Jockey-3_DSim	1949	944	141	694	117	487	28
Jockey-3_DSim	1950	955	145	702	118	493	28
Jockey-3_DSim	1951	1049	165	738	127	524	32
Jockey-3_DSim	1952	1065	172	740	128	530	34
Jockey-3_DSim	1953	1091	174	743	131	529	33
Jockey-3_DSim	1954	1085	176	735	133	526	33
Jockey-3_DSim	1955	976	166	619	119	505	21
Jockey-3_DSim	1956	970	166	617	118	494	21
Jockey-3_DSim	1957	785	141	519	105	397	16
Jockey-3_DSim	1958	636	120	428	83	321	20
Jockey-3_DSim	1959	603	130	416	81	310	21
Jockey-3_DSim	1960	589	131	405	81	252	24
Jockey-3_DSim	1961	617	133	419	83	232	24
Jockey-3_DSim	1962	830	148	565	101	319	30
Jockey-3_DSim	1963	843	148	570	101	320	30
Jockey-3_DSim	1964	859	147	600	101	313	29
Jockey-3_DSim	1965	809	137	567	99	272	30
Jockey-3_DSim	1966	808	144	568	97	266	30
Jockey-3_DSim	1967	809	145	569	97	264	30
Jockey-3_DSim	1968	807	145	570	95	263	30
Jockey-3_DSim	1969	801	142	559	92	261	29
Jockey-3_DSim	1970	749	125	529	85	242	30
Jockey-3_DSim	1971	768	131	528	85	238	32
Jockey-3_DSim	1972	765	132	520	84	240	31
Jockey-3_DSim	1973	912	130	556	87	288	31
Jockey-3_DSim	1974	913	116	549	85	305	29
Jockey-3_DSim	1975	930	122	554	86	308	30
Jockey-3_DSim	1976	916	117	570	86	317	27
Jockey-3_DSim	1977	1041	126	638	89	381	26
Jockey-3_DSim	1978	1041	127	639	88	383	26
Jockey-3_DSim	1979	1125	137	649	91	386	26
Jockey-3_DSim	1980	1296	141	726	102	390	31
Jockey-3_DSim	1981	1350	142	756	111	417	31
Jockey-3_DSim	1982	1454	147	795	114	433	32
Jockey-3_DSim	1983	1438	133	782	111	431	26
Jockey-3_DSim	1984	1438	132	779	111	428	26
Jockey-3_DSim	1985	1405	124	748	103	418	21
Jockey-3_DSim	1986	1379	123	717	100	401	21
Jockey-3_DSim	1987	1240	134	601	106	339	22
Jockey-3_DSim	1988	1254	135	607	107	355	23
Jockey-3_DSim	1989	1306	136	564	99	364	24
Jockey-3_DSim	1990	1431	147	586	109	398	27
Jockey-3_DSim	1991	1549	150	635	115	423	29
Jockey-3_DSim	1992	1561	149	635	116	427	30
Jockey-3_DSim	1993	1583	148	645	116	430	30
Jockey-3_DSim	1994	2103	177	802	125	441	32
Jockey-3_DSim	1995	2220	176	841	124	449	30
Jockey-3_DSim	1996	2401	168	917	125	450	27
Jockey-3_DSim	1997	2386	163	920	125	446	27
Jockey-3_DSim	1998	2507	176	1095	144	492	81
[truncated: 2,459 more rows]

## Sheet: Fig6B
Data underlying Figure 6B
Transposon pos ChIP_R1 Input_R1 ChIP_R2 Input_R2 ChIP_R3 Input_R3 ChIP_R5 Input_R5 ChIP_CidGFP Input_CidGFP
Jockey-3_DM	1	26732	2	24362	322	3834	64	10174	0	12	0
Jockey-3_DM	2	27054	2	25724	348	4025	67	10842	0	12	0
Jockey-3_DM	3	27207	2	26757	368	4141	70	11501	0	14	0
Jockey-3_DM	4	27305	2	27993	393	4278	75	11838	0	14	0
Jockey-3_DM	5	143279	192	124801	2690	20468	607	77488	104	19	0
Jockey-3_DM	6	143685	193	127125	2743	20669	617	77822	104	20	0
Jockey-3_DM	7	144749	193	128865	2785	20871	623	78064	104	39	3
Jockey-3_DM	8	160390	382	145727	3186	23652	723	89865	143	46	3
Jockey-3_DM	9	163293	382	147854	3246	23958	728	90494	144	516	6
Jockey-3_DM	10	163632	382	150263	3293	24177	734	90714	144	521	6
Jockey-3_DM	11	163714	382	151271	3310	24314	739	91727	144	567	8
Jockey-3_DM	12	163862	383	152510	3341	24453	747	92052	144	570	8
Jockey-3_DM	13	163909	383	153043	3351	24499	749	92065	145	572	8
Jockey-3_DM	14	167589	384	154740	3374	24791	759	93784	190	590	9
Jockey-3_DM	15	167835	384	155906	3394	24960	767	93883	190	593	11
Jockey-3_DM	16	167912	385	156783	3432	25086	771	93929	190	594	11
Jockey-3_DM	17	168496	385	158251	3478	25313	781	94589	190	596	11
Jockey-3_DM	18	169547	385	159334	3499	25483	786	95153	190	597	11
Jockey-3_DM	19	169606	385	160073	3515	25602	788	95822	190	598	11
Jockey-3_DM	20	169626	385	161133	3552	25745	794	95798	190	595	11
Jockey-3_DM	21	169681	385	162429	3628	25950	810	96437	190	594	11
Jockey-3_DM	22	178882	386	182518	3809	29405	865	110376	209	590	11
Jockey-3_DM	23	178924	390	183106	3823	29494	867	111119	209	591	11
Jockey-3_DM	24	177193	390	183507	3825	29512	870	110546	209	612	12
Jockey-3_DM	25	178599	390	184491	3840	29662	878	110245	209	631	13
Jockey-3_DM	26	177902	390	185590	3869	29791	881	109474	209	632	13
Jockey-3_DM	27	177926	390	185728	3886	29765	881	108287	209	637	13
Jockey-3_DM	28	177967	390	186271	3897	29855	883	108101	209	639	13
Jockey-3_DM	29	179144	390	186346	3900	29878	886	105613	209	641	13
Jockey-3_DM	30	179171	390	186034	3883	29764	882	102473	209	719	13
Jockey-3_DM	31	179197	390	186624	3897	29856	884	102188	209	718	13
Jockey-3_DM	32	180377	391	186718	3896	29857	885	100263	209	710	11
Jockey-3_DM	33	180592	392	186982	3910	29914	889	99744	209	708	11
Jockey-3_DM	34	180676	392	187140	3921	29915	890	98979	213	236	8
Jockey-3_DM	35	180445	392	186318	3921	29766	881	98788	214	232	8
Jockey-3_DM	36	177074	392	185593	3908	29583	880	97093	214	211	6
Jockey-3_DM	37	177193	392	185322	3908	29595	880	95452	214	216	6
Jockey-3_DM	38	171807	392	184704	3890	29434	876	94154	214	216	6
Jockey-3_DM	39	169870	392	183353	3859	29173	873	92823	214	198	5
Jockey-3_DM	40	171530	392	181408	3805	28834	864	91052	214	207	3
Jockey-3_DM	41	170687	392	180298	3779	28655	857	91052	214	231	4
Jockey-3_DM	42	171000	392	179145	3759	28487	853	91023	214	237	4
Jockey-3_DM	43	168755	367	176925	3703	28163	845	89000	214	355	11
Jockey-3_DM	44	162441	367	175919	3684	28008	843	88257	214	407	11
Jockey-3_DM	45	159380	359	173738	3649	27697	831	86084	214	414	11
Jockey-3_DM	46	157081	332	168935	3570	27002	810	82614	214	415	11
Jockey-3_DM	47	157016	332	167891	3555	26854	808	82616	214	414	11
Jockey-3_DM	48	154914	332	165659	3517	26583	804	81937	214	413	11
Jockey-3_DM	49	152661	333	160115	3431	25740	783	79061	214	388	10
Jockey-3_DM	50	147476	310	156750	3362	25344	774	77745	214	407	10
Jockey-3_DM	51	147250	309	155344	3335	25164	764	77628	214	409	10
Jockey-3_DM	52	143432	307	151243	3278	24603	749	75411	213	408	10
Jockey-3_DM	53	142208	307	149402	3234	24430	742	74175	195	414	10
Jockey-3_DM	54	137689	307	143197	3142	23440	718	69089	195	413	10
Jockey-3_DM	55	117190	305	127229	2899	20935	669	60921	194	376	11
Jockey-3_DM	56	116777	304	125058	2843	20629	659	59711	193	381	11
Jockey-3_DM	57	60963	113	64518	1680	9928	376	27484	10	372	10
Jockey-3_DM	58	57939	20	62377	1626	9656	365	25866	10	365	10
Jockey-3_DM	59	54602	19	57079	1466	8979	325	23540	8	365	10
Jockey-3_DM	60	54495	19	56543	1438	8904	319	23094	8	366	10
Jockey-3_DM	61	49093	19	51740	1358	8150	307	20009	3	348	10
Jockey-3_DM	62	46887	18	47494	1224	7570	285	19186	3	339	10
Jockey-3_DM	63	45075	13	47924	1254	7634	288	19228	6	298	8
Jockey-3_DM	64	48113	14	54599	1320	8635	305	22280	11	298	8
Jockey-3_DM	65	49949	15	57010	1360	8942	313	23443	11	292	8
Jockey-3_DM	66	51905	17	59039	1401	9175	322	24329	11	273	7
Jockey-3_DM	67	52841	16	59604	1391	9212	327	24282	11	266	7
Jockey-3_DM	68	53405	16	59360	1324	9125	316	24422	11	171	2
Jockey-3_DM	69	57992	16	63099	1360	9700	327	26421	11	122	2
Jockey-3_DM	70	52920	19	59630	1323	9081	317	24760	11	114	2
Jockey-3_DM	71	50248	19	59812	1306	9083	310	25899	11	86	2
Jockey-3_DM	72	32579	17	45896	1158	6758	264	20565	10	86	2
Jockey-3_DM	73	32180	17	42801	1062	6242	244	19293	10	85	2
Jockey-3_DM	74	31460	16	39870	703	5590	174	18424	10	84	2
Jockey-3_DM	75	34546	16	39862	691	5586	167	18966	10	68	1
Jockey-3_DM	76	34527	16	39930	677	5598	161	19402	10	66	1
Jockey-3_DM	77	28197	16	32215	583	4233	130	14846	10	67	1
Jockey-3_DM	78	28013	16	31925	577	4184	128	14768	10	45	1
Jockey-3_DM	79	49554	19	51258	1173	7711	275	22883	10	49	1
Jockey-3_DM	80	53198	20	61517	1353	8898	316	33817	4	25	0
Jockey-3_DM	81	56956	20	63460	1393	9141	319	34611	4	30	0
Jockey-3_DM	82	61931	20	70141	1509	10181	344	40559	10	29	0
Jockey-3_DM	83	63044	20	71452	1535	10339	353	40866	10	33	0
Jockey-3_DM	84	64878	20	72442	1555	10452	347	41750	9	44	0
Jockey-3_DM	85	64906	18	73414	1552	10564	340	42082	6	49	0
Jockey-3_DM	86	64949	18	74081	1555	10662	342	42831	6	96	2
Jockey-3_DM	87	65899	21	75463	1576	10861	352	43393	6	173	5
Jockey-3_DM	88	67959	21	79934	1805	11497	393	48978	8	179	5
Jockey-3_DM	89	67877	21	80734	1820	11609	397	50337	8	180	5
Jockey-3_DM	90	69668	21	83641	1855	12040	405	53323	8	183	5
Jockey-3_DM	91	73017	31	85206	1883	12221	411	55916	8	187	5
Jockey-3_DM	92	73339	31	86182	1905	12361	416	56564	46	199	5
Jockey-3_DM	93	74533	31	86768	1919	12423	419	56901	46	201	5
Jockey-3_DM	94	75610	30	87742	1939	12547	420	58328	49	211	6
Jockey-3_DM	95	76991	30	88478	1951	12633	424	58727	49	256	6
Jockey-3_DM	96	76988	29	88945	1979	12695	428	59239	50	277	6
Jockey-3_DM	97	76873	29	89878	2005	12796	435	59647	50	319	6
Jockey-3_DM	98	76485	29	91082	2033	12947	442	59784	50	319	6
Jockey-3_DM	99	76750	29	92231	2050	13035	446	60752	50	320	6
Jockey-3_DM	100	76696	29	92440	2060	13054	448	60692	50	320	6
Jockey-3_DM	101	74533	29	92361	2065	13053	447	60879	50	355	6
Jockey-3_DM	102	54169	16	71611	1861	9874	395	46495	86	367	6
Jockey-3_DM	103	51012	16	72612	1906	9948	408	46196	86	358	6
Jockey-3_DM	104	54105	16	79110	2001	10702	438	53071	86	354	6
Jockey-3_DM	105	52569	16	79088	2004	10649	432	54889	86	476	7
Jockey-3_DM	106	75342	29	98223	2196	13653	471	66474	86	592	7
Jockey-3_DM	107	75800	29	99056	2205	13742	473	66322	86	595	7
Jockey-3_DM	108	75910	29	99728	2215	13798	474	67139	86	595	7
Jockey-3_DM	109	76126	29	100134	2215	13859	477	67141	86	596	7
Jockey-3_DM	110	75871	29	99282	2204	13783	472	67095	86	597	7
Jockey-3_DM	111	76114	29	100402	2221	13909	474	67189	86	576	6
Jockey-3_DM	112	38688	27	59917	1760	8440	372	37392	45	441	3
Jockey-3_DM	113	81190	29	104026	2251	14315	491	70328	86	498	3
Jockey-3_DM	114	80617	29	100804	2214	13710	474	69717	86	496	3
Jockey-3_DM	115	74238	33	98471	2187	13341	463	67836	86	495	3
Jockey-3_DM	116	74913	33	98486	2191	13321	468	69238	86	490	3
Jockey-3_DM	117	77382	33	99055	2206	13403	473	69545	86	478	3
Jockey-3_DM	118	78593	36	100136	2220	13539	479	71368	86	477	3
Jockey-3_DM	119	78665	36	100798	2224	13632	479	71724	86	472	2
Jockey-3_DM	120	82841	36	101968	2248	13762	484	72394	86	450	2
Jockey-3_DM	121	85623	39	102480	2263	13810	490	75054	81	427	2
Jockey-3_DM	122	88005	38	102925	2273	13865	497	77115	81	398	2
Jockey-3_DM	123	86894	38	103871	2290	13983	504	80772	81	409	4
Jockey-3_DM	124	107569	38	119279	2438	16661	535	98560	81	508	5
Jockey-3_DM	125	108705	38	119750	2444	16720	534	101116	81	530	7
Jockey-3_DM	126	107743	38	121403	2483	16905	538	101461	81	461	7
Jockey-3_DM	127	107863	65	122752	2494	17033	541	100975	81	445	8
Jockey-3_DM	128	107921	65	123894	2513	17175	546	101277	81	440	8
Jockey-3_DM	129	108084	65	124808	2531	17279	549	103743	81	439	8
Jockey-3_DM	130	107918	65	124779	2526	17243	550	104148	81	287	7
Jockey-3_DM	131	107900	65	124890	2516	17274	553	104533	81	242	7
Jockey-3_DM	132	109752	65	126358	2536	17511	560	105777	81	249	7
Jockey-3_DM	133	116290	65	135274	2631	18927	595	110874	81	248	7
Jockey-3_DM	134	116340	65	136083	2643	18998	598	113833	116	242	7
Jockey-3_DM	135	117521	65	136594	2660	19053	604	115267	117	288	8
Jockey-3_DM	136	117729	65	137164	2675	19166	611	115682	117	289	7
Jockey-3_DM	137	108646	53	117911	2515	16098	574	101925	117	325	9
Jockey-3_DM	138	126931	66	138857	2702	19312	619	117927	117	563	11
Jockey-3_DM	139	128158	66	139876	2723	19435	627	119519	117	566	11
Jockey-3_DM	140	128492	66	140555	2774	19532	635	119512	114	565	11
Jockey-3_DM	141	130382	66	140744	2775	19560	636	119816	114	565	11
Jockey-3_DM	142	130292	66	140683	2777	19555	632	119751	114	565	11
Jockey-3_DM	143	130383	66	140874	2774	19580	634	120188	114	565	11
Jockey-3_DM	144	125686	66	138162	2752	19196	629	118736	114	567	11
Jockey-3_DM	145	127127	66	138182	2767	19205	633	117292	114	564	11
Jockey-3_DM	146	123932	67	138112	2764	19203	630	117688	114	701	13
Jockey-3_DM	147	123950	67	138505	2755	19261	628	117963	114	685	13
Jockey-3_DM	148	123902	67	139235	2758	19368	630	118658	114	682	14
Jockey-3_DM	149	123465	67	139998	2759	19504	634	118865	114	676	12
Jockey-3_DM	150	126157	69	144819	2816	20019	645	122264	114	654	12
Jockey-3_DM	151	126240	69	146460	2854	20204	648	124502	114	711	13
Jockey-3_DM	152	126253	123	147566	2878	20344	651	125859	114	1333	25
Jockey-3_DM	153	126270	123	148836	2902	20510	655	125735	114	1342	25
Jockey-3_DM	154	126570	123	149944	2931	20661	657	125918	114	1347	25
Jockey-3_DM	155	127259	123	151058	2973	20802	669	127023	114	1346	26
Jockey-3_DM	156	126369	123	152223	2996	20958	677	128346	114	1355	26
Jockey-3_DM	157	126400	123	152790	3003	21023	683	129078	114	1359	26
Jockey-3_DM	158	127446	123	153068	3008	21033	681	128738	114	1363	26
Jockey-3_DM	159	129777	123	154000	3028	21122	687	129035	114	1386	27
Jockey-3_DM	160	130821	123	155286	3073	21183	696	130330	114	1342	26
Jockey-3_DM	161	131331	123	156702	3106	21290	710	130813	114	1561	29
Jockey-3_DM	162	131523	124	158048	3128	21431	718	131868	114	1531	27
Jockey-3_DM	163	136159	124	162338	3156	21998	725	133657	114	1301	25
Jockey-3_DM	164	140121	124	164197	3179	22234	727	134181	114	1325	27
Jockey-3_DM	165	145183	124	166864	3209	22583	737	137201	114	1413	28
Jockey-3_DM	166	147891	124	167878	3219	22727	742	137202	114	1442	32
Jockey-3_DM	167	148290	124	168632	3236	22785	746	138180	114	1460	33
Jockey-3_DM	168	148776	124	170692	3271	23024	751	139033	114	1465	33
Jockey-3_DM	169	152930	124	172050	3293	23151	756	140558	114	1462	33
Jockey-3_DM	170	153269	124	172657	3295	23185	754	141810	114	1456	32
Jockey-3_DM	171	152871	124	173602	3320	23269	758	142498	114	1249	30
Jockey-3_DM	172	156465	124	173782	3323	23289	758	143261	114	1233	28
Jockey-3_DM	173	157471	160	174575	3334	23391	768	143824	114	1205	25
Jockey-3_DM	174	159463	154	176218	3358	23566	774	144679	114	1191	25
Jockey-3_DM	175	159461	154	176656	3362	23621	777	145186	114	1189	25
Jockey-3_DM	176	161119	154	176652	3356	23580	776	145649	114	1123	24
Jockey-3_DM	177	164943	154	178046	3376	23859	787	146878	114	566	13
Jockey-3_DM	178	165162	154	179071	3413	24028	790	147261	151	569	13
Jockey-3_DM	179	165852	154	179629	3439	24080	794	147634	152	643	14
Jockey-3_DM	180	166413	154	180362	3453	24189	799	147738	152	646	13
Jockey-3_DM	181	166352	154	181165	3467	24285	804	148985	152	639	13
Jockey-3_DM	182	166120	155	181654	3488	24303	804	149050	152	624	13
Jockey-3_DM	183	166809	161	182495	3491	24461	811	149515	152	634	13
Jockey-3_DM	184	166075	161	182376	3482	24456	811	150559	152	612	12
Jockey-3_DM	185	169098	161	182329	3481	24435	812	150078	152	634	13
Jockey-3_DM	186	169747	213	183712	3514	24674	816	152579	152	405	10
Jockey-3_DM	187	170413	223	185149	3679	24902	842	154310	152	413	10
Jockey-3_DM	188	170211	223	185817	3686	24983	843	155046	152	405	9
Jockey-3_DM	189	169635	223	186334	3700	25071	850	155881	152	382	8
Jockey-3_DM	190	169605	223	186659	3706	25105	851	155896	152	344	15
Jockey-3_DM	191	169501	226	186781	3717	25085	852	155863	152	345	11
Jockey-3_DM	192	170188	226	187697	3744	25232	867	156946	152	378	11
Jockey-3_DM	193	170704	227	188048	3750	25267	871	154207	152	630	17
Jockey-3_DM	194	171932	227	188629	3773	25341	875	154192	152	649	17
Jockey-3_DM	195	172182	227	189391	3789	25437	888	153264	152	678	17
Jockey-3_DM	196	173118	228	190205	3806	25518	889	154140	152	698	18
Jockey-3_DM	197	173930	230	190921	3809	25610	891	155544	152	700	18
Jockey-3_DM	198	174808	230	191320	3822	25656	899	156204	152	702	18
Jockey-3_DM	199	175543	230	191605	3840	25721	899	157058	152	701	18
Jockey-3_DM	200	179154	230	192507	3852	25887	899	159459	152	701	18
Jockey-3_DM	201	180418	230	193338	3868	26008	905	159855	152	697	18
Jockey-3_DM	202	178751	230	193209	3876	25966	906	158058	152	650	20
Jockey-3_DM	203	178190	230	193852	3904	26077	910	157915	152	645	20
Jockey-3_DM	204	177906	230	193988	3914	26070	910	155812	134	590	19
Jockey-3_DM	205	176673	230	194308	3933	26114	908	156389	134	589	19
Jockey-3_DM	206	177888	231	194421	3943	26112	917	157568	134	581	19
Jockey-3_DM	207	178988	231	194189	3948	26034	918	157605	134	587	19
Jockey-3_DM	208	180804	231	194522	3964	26076	915	159677	134	597	19
Jockey-3_DM	209	180396	231	194328	3961	26044	916	159247	116	648	19
Jockey-3_DM	210	180208	231	194587	3979	26076	923	158302	116	843	19
Jockey-3_DM	211	174701	231	191895	3975	25666	920	153270	116	831	18
Jockey-3_DM	212	174702	232	191868	3969	25631	924	152555	116	829	18
Jockey-3_DM	213	174617	233	191531	3974	25639	928	152243	116	831	18
Jockey-3_DM	214	174520	233	191247	3972	25591	929	150906	116	830	18
Jockey-3_DM	215	143490	228	167011	3733	22490	859	127162	116	1062	14
Jockey-3_DM	216	174462	231	192666	4003	25771	932	150872	95	1212	13
Jockey-3_DM	217	177454	230	192908	4017	25797	931	151098	95	1194	12
Jockey-3_DM	218	177683	230	193842	4034	25927	933	150918	74	970	9
Jockey-3_DM	219	177670	229	193894	4042	25914	931	151247	74	979	9
Jockey-3_DM	220	184074	229	196341	4053	26188	930	153674	74	969	9
Jockey-3_DM	221	183280	240	195690	4044	26135	922	150974	74	986	8
Jockey-3_DM	222	184065	241	195489	4021	26072	919	150278	74	1100	13
Jockey-3_DM	223	183720	241	195580	4011	26105	917	150313	74	1105	13
Jockey-3_DM	224	180689	240	196412	4043	26216	925	151770	74	1108	13
Jockey-3_DM	225	177040	239	196646	4058	26270	927	152463	74	1106	13
Jockey-3_DM	226	178673	239	198005	4071	26384	934	153548	74	1107	13
Jockey-3_DM	227	174663	239	197070	4043	26135	924	153065	74	1098	11
Jockey-3_DM	228	178366	239	198291	4102	26278	928	153725	74	1200	15
Jockey-3_DM	229	179019	239	198728	4130	26359	933	154646	74	1247	17
Jockey-3_DM	230	179898	239	199488	4138	26500	938	157216	74	1248	17
Jockey-3_DM	231	180503	239	199515	4134	26485	940	157520	74	1250	17
Jockey-3_DM	232	180461	239	198776	4118	26388	930	159958	74	1245	17
Jockey-3_DM	233	177707	239	197941	4089	26130	920	162915	74	1223	17
Jockey-3_DM	234	179920	241	198764	4134	26217	926	164803	74	1189	18
Jockey-3_DM	235	180662	241	199024	4137	26213	924	165478	74	998	17
Jockey-3_DM	236	178153	238	198537	4134	26160	923	164481	74	1008	18
Jockey-3_DM	237	174152	238	197481	4102	25991	916	163416	74	1064	18
Jockey-3_DM	238	173444	238	197296	4095	26004	924	163576	115	1424	21
Jockey-3_DM	239	175528	255	197991	4123	26110	931	163520	115	1440	21
Jockey-3_DM	240	174731	254	198441	4129	26138	934	163317	116	1151	18
Jockey-3_DM	241	175003	254	199162	4161	26247	943	164644	116	980	16
Jockey-3_DM	242	174535	254	198746	4175	26146	945	162537	116	949	17
Jockey-3_DM	243	170201	253	198307	4167	25989	941	157105	98	953	17
Jockey-3_DM	244	170586	252	199129	4197	26087	945	158017	98	927	17
Jockey-3_DM	245	170538	252	199324	4211	26057	948	155753	80	917	17
Jockey-3_DM	246	169152	247	198122	4196	25866	942	155853	80	889	18
Jockey-3_DM	247	163927	257	197527	4194	25803	937	154296	92	1426	25
Jockey-3_DM	248	164476	258	198029	4199	25894	940	154154	92	1483	25
Jockey-3_DM	249	164565	258	197772	4205	25882	938	152652	92	1496	25
Jockey-3_DM	250	167044	258	197944	4211	25930	940	151938	92	1534	26
Jockey-3_DM	251	167452	258	196806	4201	25770	936	150708	92	1531	26
Jockey-3_DM	252	166758	258	196312	4186	25630	936	147853	92	1526	26
Jockey-3_DM	253	166661	258	196950	4206	25717	940	148388	92	1431	22
Jockey-3_DM	254	164422	258	197176	4206	25713	937	148502	92	1461	20
Jockey-3_DM	255	164333	258	197821	4209	25808	938	148956	92	1503	20
Jockey-3_DM	256	163901	258	197367	4199	25791	936	148761	92	1507	20
Jockey-3_DM	257	163019	258	198033	4205	25833	935	148260	92	1509	20
Jockey-3_DM	258	161181	258	197944	4214	25832	936	149459	92	1522	22
Jockey-3_DM	259	157287	258	197495	4209	25779	936	149674	92	1510	21
Jockey-3_DM	260	152610	258	196322	4204	25584	932	145500	92	1550	23
Jockey-3_DM	261	152328	263	196813	4215	25661	937	144883	92	1541	22
Jockey-3_DM	262	152304	263	197894	4239	25780	938	143718	92	1482	21
Jockey-3_DM	263	153802	264	197145	4238	25689	930	144082	92	1160	19
Jockey-3_DM	264	154370	264	198215	4267	25796	931	145218	92	1144	19
Jockey-3_DM	265	150907	264	197753	4265	25740	931	144804	92	1142	20
Jockey-3_DM	266	149362	260	196514	4239	25573	930	143508	92	1228	21
Jockey-3_DM	267	150297	260	197039	4252	25657	931	143938	92	1276	24
Jockey-3_DM	268	151087	260	197912	4270	25762	937	144207	92	1373	26
Jockey-3_DM	269	149021	257	196898	4252	25639	932	143075	92	1424	28
Jockey-3_DM	270	150469	257	197733	4276	25760	938	143665	92	1425	28
Jockey-3_DM	271	144156	254	196275	4247	25603	935	142328	92	1505	30
Jockey-3_DM	272	148012	254	196732	4256	25675	935	142264	92	900	18
Jockey-3_DM	273	150769	254	197500	4275	25774	935	141528	92	839	18
Jockey-3_DM	274	152717	266	196761	4262	25693	928	141849	92	827	18
Jockey-3_DM	275	152676	266	195652	4229	25532	925	140284	92	791	17
Jockey-3_DM	276	155217	266	196458	4249	25693	933	140686	92	816	19
Jockey-3_DM	277	153382	249	195533	4238	25583	936	140010	92	817	19
Jockey-3_DM	278	157284	239	195343	4249	25578	934	137203	92	850	19
Jockey-3_DM	279	157317	239	194682	4255	25495	938	136599	92	785	19
Jockey-3_DM	280	155428	239	190243	4178	24612	904	134006	92	757	19
Jockey-3_DM	281	155401	239	190014	4172	24634	905	134205	92	750	19
Jockey-3_DM	282	149957	239	186548	4119	24130	891	131050	92	725	19
Jockey-3_DM	283	149911	239	186426	4108	24050	882	130103	92	738	17
Jockey-3_DM	284	149842	239	185848	4061	23957	864	129789	92	819	20
Jockey-3_DM	285	151826	238	186160	4065	24030	867	128277	219	905	20
Jockey-3_DM	286	158652	238	188435	4108	24307	867	129559	223	925	21
Jockey-3_DM	287	158678	238	188533	4109	24313	867	127280	224	928	21
Jockey-3_DM	288	150393	238	188384	4103	24249	867	126309	223	1018	24
Jockey-3_DM	289	150343	238	189270	4154	24411	872	125541	223	1021	24
Jockey-3_DM	290	147760	238	189425	4148	24325	869	125229	253	1025	24
Jockey-3_DM	291	148542	252	190050	4163	24427	874	125887	254	926	23
Jockey-3_DM	292	147971	278	189065	4145	24203	869	126101	254	892	21
Jockey-3_DM	293	147545	280	189465	4169	24247	868	125226	282	799	20
Jockey-3_DM	294	147543	280	189807	4169	24294	865	125421	282	787	20
Jockey-3_DM	295	147834	281	190310	4178	24395	873	127099	282	793	20
Jockey-3_DM	296	146808	280	189929	4184	24314	863	126626	282	776	17
Jockey-3_DM	297	146777	280	189695	4183	24292	860	126630	282	894	20
Jockey-3_DM	298	146757	280	189568	4189	24243	858	126743	282	928	20
Jockey-3_DM	299	146717	280	188883	4187	24149	856	125847	282	969	20
Jockey-3_DM	300	146352	282	187562	4146	23941	845	125912	282	1024	20
Jockey-3_DM	301	147182	279	189364	4184	24286	858	126822	282	1034	19
Jockey-3_DM	302	146423	271	188324	4159	24141	854	124417	282	1034	20
Jockey-3_DM	303	146808	229	188480	4206	24104	867	122664	282	1021	22
Jockey-3_DM	304	146749	229	187744	4205	24036	873	123294	282	1161	26
Jockey-3_DM	305	143686	230	188527	4205	24164	881	123098	282	1179	26
Jockey-3_DM	306	147058	230	188287	4201	24133	875	120768	282	1186	26
Jockey-3_DM	307	148265	230	187886	4190	24078	875	120953	282	1200	26
Jockey-3_DM	308	148006	230	187401	4189	23980	868	121434	282	1173	26
Jockey-3_DM	309	147991	230	187358	4191	23986	867	121511	282	1094	24
Jockey-3_DM	310	147509	230	186815	4193	23900	860	121302	282	968	22
Jockey-3_DM	311	156345	230	185953	4170	23837	859	121626	282	973	23
Jockey-3_DM	312	156328	230	184985	4153	23674	853	120687	282	982	24
Jockey-3_DM	313	155798	229	185604	4163	23792	859	119460	282	1048	26
Jockey-3_DM	314	155789	229	185329	4163	23715	858	119355	282	1090	28
Jockey-3_DM	315	154323	229	185427	4163	23729	868	117196	282	1246	30
Jockey-3_DM	316	153390	253	185172	4172	23723	863	116136	282	1265	31
Jockey-3_DM	317	151517	257	184581	4164	23632	867	114396	282	1276	32
Jockey-3_DM	318	151931	257	185182	4184	23721	862	114809	282	1263	31
Jockey-3_DM	319	151518	257	185518	4180	23716	871	115597	282	1226	29
Jockey-3_DM	320	153342	257	185467	4194	23702	875	116323	282	1213	29
Jockey-3_DM	321	152856	247	184051	4159	23449	856	114281	282	1197	31
Jockey-3_DM	322	153804	245	183891	4172	23469	854	114018	339	1195	31
Jockey-3_DM	323	150185	251	184237	4252	23559	883	114857	340	1186	33
Jockey-3_DM	324	148784	228	183975	4268	23524	889	112129	340	1357	35
Jockey-3_DM	325	148747	228	184629	4351	23638	912	112032	394	1294	35
Jockey-3_DM	326	149674	449	183365	4187	23497	911	110426	366	1274	35
Jockey-3_DM	327	145567	453	182193	4207	23333	913	108759	366	1288	34
Jockey-3_DM	328	145160	453	180461	4144	23120	901	107315	366	1261	29
Jockey-3_DM	329	145264	751	180801	4211	23129	928	106588	366	1167	31
Jockey-3_DM	330	145427	744	180528	4194	23073	927	106703	366	1162	31
Jockey-3_DM	331	147573	744	180785	4200	23103	926	107266	366	1173	31
Jockey-3_DM	332	149892	744	182228	4244	23218	930	107033	368	1172	31
Jockey-3_DM	333	150095	770	182264	4233	23180	934	107179	393	1218	33
Jockey-3_DM	334	150934	770	182402	4250	23160	935	107222	393	1232	32
Jockey-3_DM	335	151751	752	185234	4760	23531	1049	106996	448	1260	34
Jockey-3_DM	336	148914	752	184891	4760	23429	1047	105238	448	1282	34
Jockey-3_DM	337	151131	751	185580	4786	23517	1056	106642	448	1277	33
Jockey-3_DM	338	151348	741	185039	4798	23449	1056	106897	448	1094	27
Jockey-3_DM	339	149966	797	183812	4790	23238	1050	105643	448	1018	26
Jockey-3_DM	340	149960	797	184101	4805	23277	1055	106240	448	888	24
Jockey-3_DM	341	150036	798	184808	4825	23356	1056	105387	448	887	24
Jockey-3_DM	342	150044	798	184791	4820	23333	1053	103483	448	869	22
Jockey-3_DM	343	150892	797	185712	4832	23451	1059	106202	448	870	23
Jockey-3_DM	344	150932	825	185306	4750	23392	1029	105068	448	870	24
Jockey-3_DM	345	148805	816	184746	4699	23249	1016	104958	448	857	24
Jockey-3_DM	346	148366	593	184394	4382	23173	920	104748	416	862	27
Jockey-3_DM	347	146766	589	184819	4372	23213	907	105882	368	692	24
Jockey-3_DM	348	145997	293	183053	4274	22933	886	105438	368	795	26
Jockey-3_DM	349	151337	293	182967	4269	22935	878	103648	368	811	29
Jockey-3_DM	350	154518	303	183380	4289	23037	882	104174	387	856	29
Jockey-3_DM	351	150603	306	183842	4303	23047	881	103107	388	870	29
Jockey-3_DM	352	151141	306	183202	4300	22962	880	102125	388	858	29
Jockey-3_DM	353	153582	306	182527	4284	22889	881	102589	388	848	29
Jockey-3_DM	354	153847	308	182329	4298	22811	879	102296	388	834	27
Jockey-3_DM	355	156185	308	183423	4329	22943	885	101300	386	838	27
Jockey-3_DM	356	160836	308	182986	4303	22907	888	100614	388	822	27
Jockey-3_DM	357	161294	308	182478	4300	22855	881	101083	388	809	27
Jockey-3_DM	358	159464	319	180851	4256	22692	878	99251	388	949	36
Jockey-3_DM	359	157825	326	181365	4277	22782	884	99564	388	949	35
Jockey-3_DM	360	157832	327	181682	4303	22825	886	99271	388	930	35
Jockey-3_DM	361	158706	327	181962	4325	22850	887	99388	388	1060	35
Jockey-3_DM	362	159797	380	181460	4343	22825	888	98245	388	1157	37
Jockey-3_DM	363	158008	421	181350	4330	22796	889	97372	388	1157	38
Jockey-3_DM	364	157710	422	179279	4278	22488	883	96188	388	1173	37
Jockey-3_DM	365	158584	422	179859	4302	22568	887	96220	388	1170	36
Jockey-3_DM	366	158951	422	180246	4315	22608	891	96016	388	1160	35
Jockey-3_DM	367	160379	422	180232	4312	22618	891	95644	388	1183	38
Jockey-3_DM	368	160635	421	180546	4329	22651	898	95548	388	1207	37
Jockey-3_DM	369	160477	420	179488	4311	22492	894	93181	388	1242	37
Jockey-3_DM	370	159551	420	178643	4277	22368	885	92584	388	1248	38
Jockey-3_DM	371	161371	420	179519	4319	22543	889	94220	388	1247	34
Jockey-3_DM	372	172936	408	185042	4439	23300	923	96268	385	1244	35
Jockey-3_DM	373	173207	408	184075	4423	23164	921	94111	346	1149	32
Jockey-3_DM	374	167908	408	174454	4309	21887	874	86185	318	920	26
Jockey-3_DM	375	176142	408	183357	4415	23052	912	93739	346	868	27
Jockey-3_DM	376	175601	408	181561	4390	22792	904	92680	346	855	27
Jockey-3_DM	377	175791	408	182200	4421	22942	907	93349	346	852	27
Jockey-3_DM	378	175212	408	181675	4414	22904	905	92431	346	854	27
Jockey-3_DM	379	172204	408	180487	4381	22714	900	92562	346	888	28
Jockey-3_DM	380	171961	408	180689	4382	22806	904	91281	334	890	29
Jockey-3_DM	381	172405	406	180171	4396	22749	903	90590	334	891	29
Jockey-3_DM	382	172407	406	179134	4400	22639	902	92305	377	893	29
Jockey-3_DM	383	176218	406	177369	4366	22465	899	92445	379	686	17
Jockey-3_DM	384	176952	406	177433	4386	22503	899	93110	379	673	17
Jockey-3_DM	385	175112	431	176386	4383	22432	896	92729	379	980	24
Jockey-3_DM	386	174446	438	174491	4356	22153	882	92766	379	871	24
Jockey-3_DM	387	174348	438	173972	4366	22143	885	92423	379	909	23
Jockey-3_DM	388	174239	435	173183	4357	22093	888	92521	379	1029	22
Jockey-3_DM	389	174572	435	173224	4385	22093	885	92597	379	1013	22
Jockey-3_DM	390	174280	422	172418	4357	22016	881	92143	379	1016	23
Jockey-3_DM	391	171853	422	171897	4344	21997	874	92158	379	1041	22
Jockey-3_DM	392	172717	421	171856	4338	22047	873	91655	379	1085	19
Jockey-3_DM	393	172691	421	170997	4331	21970	875	91532	379	1074	19
Jockey-3_DM	394	173936	410	170105	4316	21842	868	91306	379	1190	23
Jockey-3_DM	395	176761	411	170113	4326	21838	871	90486	379	1181	22
Jockey-3_DM	396	176494	395	168768	4280	21689	870	89783	378	1134	22
Jockey-3_DM	397	176488	395	168721	4300	21682	876	89524	378	1237	26
Jockey-3_DM	398	174946	395	166834	4275	21408	866	89058	346	1247	26
Jockey-3_DM	399	176549	394	166695	4280	21403	869	88875	315	1280	25
Jockey-3_DM	400	177882	479	166457	4641	21444	954	88933	384	1332	37
Jockey-3_DM	401	184326	486	166489	4731	21469	968	89834	437	1336	38
Jockey-3_DM	402	183032	486	165387	4733	21386	966	89384	422	1328	38
Jockey-3_DM	403	182759	546	164747	4744	21341	967	89048	423	1327	38
Jockey-3_DM	404	183804	548	163264	4727	21152	960	88016	423	1312	39
Jockey-3_DM	405	183675	566	163128	4742	21170	964	86900	526	1337	39
Jockey-3_DM	406	183477	570	162758	4769	21148	965	86623	527	1354	39
Jockey-3_DM	407	186609	568	162300	4789	21099	976	86503	527	1354	39
Jockey-3_DM	408	186011	569	161223	4776	21000	974	85619	527	1353	39
Jockey-3_DM	409	185638	569	159272	4741	20734	966	83276	464	1346	40
Jockey-3_DM	410	189612	600	159062	4756	20785	980	82384	463	1205	43
Jockey-3_DM	411	189688	605	158969	4782	20818	991	82369	463	1295	44
Jockey-3_DM	412	190376	597	157450	4758	20661	984	80135	463	1138	45
Jockey-3_DM	413	190767	599	157416	4799	20640	991	79442	464	1052	45
Jockey-3_DM	414	194326	600	156814	4803	20595	997	80007	464	1066	45
Jockey-3_DM	415	202299	632	155807	4807	20478	996	79377	464	1066	45
Jockey-3_DM	416	201053	634	154986	4796	20364	984	77878	464	1220	47
Jockey-3_DM	417	204159	634	155062	4823	20386	986	77882	464	1237	47
Jockey-3_DM	418	207306	635	155621	4889	20418	991	77338	464	1096	43
Jockey-3_DM	419	208942	636	155581	4913	20405	993	77317	464	1128	42
Jockey-3_DM	420	211681	637	155187	4921	20352	995	77421	464	1155	42
Jockey-3_DM	421	209568	637	154048	4923	20166	985	76982	464	1152	41
Jockey-3_DM	422	209600	636	153396	4923	20055	986	77071	464	1052	38
Jockey-3_DM	423	207944	635	153179	4938	20051	991	76121	464	1019	36
Jockey-3_DM	424	209508	635	152864	4969	20070	999	75784	464	989	34
Jockey-3_DM	425	206579	629	151187	4942	19849	992	73224	450	998	24
Jockey-3_DM	426	206358	629	150952	4965	19869	998	73230	436	1145	31
Jockey-3_DM	427	206373	635	150706	4975	19860	997	72867	436	1156	32
Jockey-3_DM	428	205639	637	150416	4987	19833	998	72466	436	1156	32
Jockey-3_DM	429	202031	711	149753	4994	19789	1002	72693	436	1133	31
Jockey-3_DM	430	201116	712	147685	4874	19552	973	70088	436	1085	30
Jockey-3_DM	431	193820	712	141444	4882	18785	969	65810	434	1063	30
Jockey-3_DM	432	202859	740	147872	5009	19706	1016	69175	482	1065	30
Jockey-3_DM	433	205753	743	147142	5007	19649	1016	68176	482	1174	31
Jockey-3_DM	434	210920	743	146679	5015	19620	1016	67553	535	1259	34
Jockey-3_DM	435	207946	752	145871	5016	19518	1011	67242	535	1093	23
Jockey-3_DM	436	203111	752	144371	4992	19235	1009	66790	535	1052	23
Jockey-3_DM	437	204332	750	143821	4987	19166	1002	66621	535	1172	24
Jockey-3_DM	438	204024	748	143217	4980	19077	1001	66525	535	1492	27
Jockey-3_DM	439	206120	747	142463	4969	19018	998	66280	535	1523	28
Jockey-3_DM	440	205763	746	140779	4939	18785	988	65421	534	1529	28
Jockey-3_DM	441	205544	752	140120	4927	18691	988	65149	534	1383	25
Jockey-3_DM	442	210176	744	140471	4969	18825	1012	65151	534	1461	26
Jockey-3_DM	443	208220	737	138959	4971	18669	1007	64570	534	1470	26
Jockey-3_DM	444	208091	735	138621	4965	18639	1011	64382	534	1485	29
Jockey-3_DM	445	208040	737	138066	4980	18606	1022	63849	534	1533	29
Jockey-3_DM	446	211532	737	137073	4987	18504	1023	63401	533	1776	34
Jockey-3_DM	447	214628	737	136255	4977	18427	1023	63434	532	1815	34
Jockey-3_DM	448	214526	737	135257	4991	18275	1027	63349	464	1814	34
Jockey-3_DM	449	219743	739	134963	5004	18270	1037	62401	464	1824	35
Jockey-3_DM	450	219706	738	134165	4994	18156	1041	61305	464	1776	34
Jockey-3_DM	451	219740	759	134331	5013	18200	1039	61162	464	1678	28
Jockey-3_DM	452	221214	759	133245	5000	18049	1044	59704	464	1685	28
Jockey-3_DM	453	220937	759	132248	4986	17908	1030	58194	463	1689	28
Jockey-3_DM	454	221505	759	132040	5011	17918	1038	57053	463	1699	28
Jockey-3_DM	455	221262	759	131568	5036	17840	1039	54785	462	1697	30
Jockey-3_DM	456	221269	758	131221	5080	17815	1035	54587	462	1707	32
Jockey-3_DM	457	219354	758	129921	5068	17650	1034	53316	461	1727	35
Jockey-3_DM	458	218051	759	128466	5058	17469	1031	52086	447	1699	37
Jockey-3_DM	459	217100	759	128096	5057	17473	1033	51976	446	1835	38
Jockey-3_DM	460	217717	759	127688	5065	17445	1037	51947	504	1854	39
Jockey-3_DM	461	207872	759	126454	5050	17314	1027	51507	505	1780	37
Jockey-3_DM	462	207830	758	126079	5051	17286	1030	51511	505	1580	33
Jockey-3_DM	463	206903	759	125010	5026	17185	1022	51454	505	1815	35
Jockey-3_DM	464	206899	759	124576	5021	17151	1022	51381	505	2039	38
Jockey-3_DM	465	206871	759	123583	5006	17066	1022	51246	504	2189	39
Jockey-3_DM	466	212489	759	122438	4983	16935	1012	51068	502	2327	47
Jockey-3_DM	467	219466	762	122674	5100	17056	1058	51304	448	2312	46
Jockey-3_DM	468	217936	762	121889	5092	16949	1057	50787	448	2661	54
Jockey-3_DM	469	226470	778	120509	5092	16790	1053	50620	448	2609	51
Jockey-3_DM	470	226432	778	120073	5099	16766	1043	50097	448	2536	51
Jockey-3_DM	471	223917	835	118845	5076	16627	1044	49561	448	2395	48
Jockey-3_DM	472	230671	837	118336	5102	16610	1045	48495	446	2410	50
Jockey-3_DM	473	229389	837	117235	5072	16442	1047	47792	422	2410	50
Jockey-3_DM	474	231455	837	115852	5049	16283	1047	46904	422	2408	52
Jockey-3_DM	475	234993	834	115189	5071	16269	1053	46065	422	2423	52
Jockey-3_DM	476	222314	820	108750	4988	15436	1034	41441	422	2399	51
Jockey-3_DM	477	222917	819	108155	5004	15382	1028	39675	422	2587	52
Jockey-3_DM	478	222785	817	107643	5016	15319	1035	39303	422	2598	52
Jockey-3_DM	479	222580	817	107929	5035	15365	1041	39027	422	2603	52
Jockey-3_DM	480	222367	816	107383	5022	15289	1041	38229	422	2594	49
Jockey-3_DM	481	205579	908	101138	4948	14221	1027	35417	422	2612	48
Jockey-3_DM	482	202544	884	100839	4943	14142	1026	34059	422	2615	45
Jockey-3_DM	483	202417	884	100499	4940	14111	1020	33837	422	2538	43
Jockey-3_DM	484	202788	891	99850	4943	14009	1016	32412	422	2371	41
Jockey-3_DM	485	204878	889	99000	4934	13948	1011	30966	422	2425	54
Jockey-3_DM	486	211486	906	98445	4935	13895	1011	30841	453	2432	54
Jockey-3_DM	487	213134	903	97682	4919	13874	1013	30825	454	2428	54
Jockey-3_DM	488	215014	887	96581	4892	13756	1012	30597	454	2121	56
Jockey-3_DM	489	216190	887	96048	4893	13706	1012	30752	454	1906	54
Jockey-3_DM	490	216142	853	95021	4872	13584	1007	29876	454	1757	54
Jockey-3_DM	491	216115	853	94245	4860	13496	1001	29448	454	1632	46
Jockey-3_DM	492	216078	848	93172	4831	13367	993	29429	454	1594	46
Jockey-3_DM	493	218940	835	92672	4815	13383	989	29485	453	1496	41
Jockey-3_DM	494	218266	838	93021	5050	13406	1042	29494	453	1779	51
Jockey-3_DM	495	218326	840	92679	5042	13324	1042	29771	453	1830	54
Jockey-3_DM	496	218762	839	92978	5094	13349	1045	30504	454	1812	60
Jockey-3_DM	497	218984	841	92923	5119	13329	1050	29630	454	1769	58
Jockey-3_DM	498	220240	888	92645	5131	13282	1045	28595	454	1779	58
Jockey-3_DM	499	222212	889	92055	5141	13233	1053	28028	454	1744	55
Jockey-3_DM	500	227425	890	91619	5160	13176	1053	27870	454	1741	55
Jockey-3_DM	501	225673	889	91043	5145	13122	1059	28550	454	1720	55
Jockey-3_DM	502	225562	847	90609	5154	13077	1067	28055	454	1565	53
Jockey-3_DM	503	236391	846	89841	5144	12924	1062	27132	432	1668	55
Jockey-3_DM	504	260984	846	103443	5364	14929	1102	30100	432	1701	55
Jockey-3_DM	505	264895	845	103888	5380	14969	1114	31102	409	1706	56
Jockey-3_DM	506	267609	845	103484	5380	14852	1107	31474	409	1676	55
Jockey-3_DM	507	267740	826	103333	5384	14839	1108	31683	409	1828	55
Jockey-3_DM	508	266189	826	103237	5396	14842	1103	31230	465	2119	63
Jockey-3_DM	509	266221	841	103181	5407	14866	1108	31318	468	2103	61
Jockey-3_DM	510	265730	841	103242	5427	14868	1111	30698	468	2000	48
Jockey-3_DM	511	267985	841	103075	5425	14834	1117	30688	468	1998	48
Jockey-3_DM	512	268115	855	102359	5415	14751	1121	29987	467	2020	48
Jockey-3_DM	513	273314	824	101888	5405	14692	1117	30451	467	1755	42
Jockey-3_DM	514	273360	798	101429	5384	14652	1117	30254	467	1721	40
Jockey-3_DM	515	276098	799	100784	5378	14594	1111	30163	467	1776	40
Jockey-3_DM	516	289449	839	101506	5458	14781	1136	30563	467	1746	40
Jockey-3_DM	517	294115	839	101302	5491	14750	1138	31024	412	1706	40
Jockey-3_DM	518	292153	839	101103	5495	14740	1147	31255	446	1392	38
Jockey-3_DM	519	292651	859	101085	5497	14739	1157	31653	478	1193	29
Jockey-3_DM	520	294364	859	100932	5496	14739	1157	31828	478	1155	26
Jockey-3_DM	521	289551	860	100484	5462	14687	1143	31649	478	1114	18
Jockey-3_DM	522	289514	860	100325	5467	14685	1149	31784	478	1215	18
Jockey-3_DM	523	292470	869	100235	5484	14669	1155	32137	478	1292	22
Jockey-3_DM	524	293078	868	99976	5480	14688	1152	32271	478	1748	29
Jockey-3_DM	525	289753	868	99920	5535	14709	1155	32090	478	2132	34
Jockey-3_DM	526	289625	868	99228	5516	14610	1157	32724	478	2290	37
Jockey-3_DM	527	298507	866	98552	5527	14573	1163	32737	560	2283	39
Jockey-3_DM	528	302109	866	98674	5526	14548	1161	32905	560	2207	38
Jockey-3_DM	529	301890	1035	98598	5528	14539	1162	32793	563	2186	40
Jockey-3_DM	530	298558	1035	98392	5525	14524	1160	33191	511	2331	40
Jockey-3_DM	531	293519	1046	95118	5410	14081	1132	31677	511	2335	40
Jockey-3_DM	532	296164	999	95914	5442	14169	1136	32914	510	2186	40
Jockey-3_DM	533	295552	998	95949	5446	14183	1140	32397	456	1953	32
Jockey-3_DM	534	295430	993	95820	5443	14183	1144	32130	452	2194	40
Jockey-3_DM	535	293410	775	92892	5236	13782	1097	32004	398	2187	39
Jockey-3_DM	536	292668	750	92639	5222	13762	1095	32942	351	2283	42
Jockey-3_DM	537	294382	750	92695	5226	13791	1093	33151	351	2354	44
Jockey-3_DM	538	296341	750	92887	5245	13819	1103	33905	351	2479	45
Jockey-3_DM	539	295409	948	92915	5354	13848	1122	34491	400	2579	52
Jockey-3_DM	540	298271	948	92972	5373	13905	1129	34460	400	2589	55
Jockey-3_DM	541	298049	949	92320	5361	13801	1126	34478	401	2589	56
Jockey-3_DM	542	296169	1022	91786	5371	13745	1126	34627	401	2607	56
Jockey-3_DM	543	295885	1021	91353	5345	13654	1124	34024	401	2604	55
Jockey-3_DM	544	298566	1021	91657	5350	13721	1127	33943	401	2552	54
Jockey-3_DM	545	296415	1031	91598	5341	13710	1123	34073	401	2734	58
Jockey-3_DM	546	294474	1035	91508	5351	13707	1124	34962	401	2891	62
Jockey-3_DM	547	294579	1038	91340	5339	13644	1110	35337	411	2996	65
Jockey-3_DM	548	295727	1038	91468	5357	13679	1118	35507	419	3577	73
Jockey-3_DM	549	295698	1038	91304	5366	13646	1118	35603	419	3158	65
Jockey-3_DM	550	292883	1038	91074	5359	13604	1117	36040	419	2816	61
Jockey-3_DM	551	288174	984	91069	5368	13614	1111	36070	419	2766	62
Jockey-3_DM	552	289224	983	90994	5372	13612	1110	36165	419	2738	62
Jockey-3_DM	553	295530	1057	90944	5378	13651	1116	36518	419	2779	61
Jockey-3_DM	554	303157	1057	92546	5438	13878	1127	37394	419	2839	59
Jockey-3_DM	555	303156	1057	92379	5434	13878	1131	37308	419	2713	59
Jockey-3_DM	556	306308	1039	92471	5447	13954	1136	37323	419	2759	61
Jockey-3_DM	557	304286	1075	93555	5496	14117	1138	37898	419	2734	63
Jockey-3_DM	558	309032	1109	93428	5495	14125	1136	37195	419	2782	63
Jockey-3_DM	559	309200	1152	93160	5482	14101	1137	37262	419	2538	56
Jockey-3_DM	560	312253	1159	92989	5473	14111	1135	37262	419	2531	56
Jockey-3_DM	561	312489	1120	93081	5484	14131	1125	37546	419	2434	53
Jockey-3_DM	562	314618	1120	93232	5514	14174	1132	38087	419	2338	51
Jockey-3_DM	563	301849	1158	92538	5470	14067	1122	37755	419	2267	50
Jockey-3_DM	564	301220	1161	92709	5470	14084	1131	37553	419	2257	47
Jockey-3_DM	565	303642	1163	92858	5496	14116	1133	37825	419	2200	44
Jockey-3_DM	566	304415	1161	92964	5529	14158	1142	37413	419	2206	44
Jockey-3_DM	567	303470	1197	92632	5499	14054	1137	37183	396	2206	44
Jockey-3_DM	568	310969	1201	92658	5519	14061	1138	38841	396	2207	44
Jockey-3_DM	569	309933	1203	92480	5516	14043	1143	38610	373	2183	44
Jockey-3_DM	570	310135	1208	93972	5575	14257	1172	39593	373	2020	40
Jockey-3_DM	571	306137	1208	93676	5566	14256	1172	40552	371	1802	36
Jockey-3_DM	572	309114	1165	93429	5517	14235	1162	40831	371	1589	34
Jockey-3_DM	573	309835	1291	93526	5578	14255	1173	42883	313	1030	22
Jockey-3_DM	574	312422	1291	93340	5574	14246	1174	43025	313	1004	23
Jockey-3_DM	575	309026	1290	93084	5569	14265	1173	44284	313	1473	34
Jockey-3_DM	576	305334	1289	92679	5567	14248	1173	45236	313	1378	30
Jockey-3_DM	577	305456	1287	92116	5529	14178	1165	44339	313	1486	39
Jockey-3_DM	578	297046	1277	89207	5504	13960	1168	46290	313	1559	47
Jockey-3_DM	579	297291	1276	89238	5487	13926	1167	46683	313	1730	67
Jockey-3_DM	580	300770	1276	89454	5509	13967	1171	46860	313	1724	66
Jockey-3_DM	581	300776	1308	89334	5516	13974	1170	47065	313	1686	65
Jockey-3_DM	582	298703	1302	89007	5479	13902	1164	47309	313	1699	65
Jockey-3_DM	583	302714	1223	89007	5475	13907	1160	48024	313	1812	82
Jockey-3_DM	584	307331	1226	88921	5482	13944	1169	48211	313	1824	83
Jockey-3_DM	585	302402	1227	88787	5489	13957	1172	48905	313	1826	83
Jockey-3_DM	586	302213	1220	88407	5482	13917	1167	48901	313	1824	83
Jockey-3_DM	587	302716	1269	88547	5487	13972	1164	49657	313	1829	84
Jockey-3_DM	588	255629	1269	82583	5221	13027	1108	45567	298	1849	87
Jockey-3_DM	589	252633	1270	82622	5241	13060	1115	45575	298	1750	83
Jockey-3_DM	590	248281	1270	82540	5245	13070	1111	45814	297	1755	82
Jockey-3_DM	591	248309	1269	82147	5212	13022	1113	47199	298	1775	84
Jockey-3_DM	592	245645	1275	82158	5219	13063	1116	46992	298	1911	90
Jockey-3_DM	593	249031	1300	81984	5219	13050	1114	47340	298	1912	90
Jockey-3_DM	594	248882	1294	81074	5179	12939	1107	47340	298	1915	90
Jockey-3_DM	595	230473	1295	70818	5028	11377	1070	45418	298	1942	91
Jockey-3_DM	596	229909	1295	70930	5043	11401	1071	45445	298	1959	94
Jockey-3_DM	597	228826	1296	70895	5037	11379	1070	45447	298	2030	94
Jockey-3_DM	598	276745	1304	77284	5311	12432	1130	50305	298	2256	101
Jockey-3_DM	599	276484	1303	77452	5315	12469	1132	51463	298	2358	99
Jockey-3_DM	600	273730	1299	77243	5304	12460	1133	51428	298	1847	87
Jockey-3_DM	601	273883	1299	77517	5306	12512	1132	51265	298	1852	87
Jockey-3_DM	602	275465	1281	77202	5311	12498	1140	51904	298	1936	77
Jockey-3_DM	603	275175	1306	76561	5234	12381	1123	52350	298	2033	72
Jockey-3_DM	604	275722	1306	76748	5248	12428	1131	52621	298	1769	52
Jockey-3_DM	605	276157	1305	76993	5263	12483	1130	52991	298	1752	52
Jockey-3_DM	606	280673	1309	77074	5271	12471	1134	54068	298	1746	52
Jockey-3_DM	607	280094	1234	76998	5230	12509	1122	53660	298	1854	52
Jockey-3_DM	608	280034	1232	77142	5223	12537	1121	53409	298	1761	39
Jockey-3_DM	609	281621	1359	77433	5234	12596	1127	54838	298	1806	39
Jockey-3_DM	610	283760	1359	77342	5216	12567	1127	55501	298	1967	43
Jockey-3_DM	611	286829	1359	77383	5215	12565	1129	55811	296	2401	59
Jockey-3_DM	612	284919	1135	76776	4602	12497	994	55681	239	2398	58
Jockey-3_DM	613	287119	1387	77519	4846	12637	1061	55686	239	2321	56
Jockey-3_DM	614	286627	1384	77689	4876	12633	1060	56013	239	2356	57
Jockey-3_DM	615	282962	1384	77671	4863	12651	1059	55917	239	2375	58
Jockey-3_DM	616	282938	1384	77770	4878	12688	1059	55679	239	2435	55
Jockey-3_DM	617	271620	1385	77978	4907	12721	1066	56876	191	2255	51
Jockey-3_DM	618	273518	1385	77990	4900	12777	1062	56369	192	2150	52
Jockey-3_DM	619	274379	1411	78934	5372	12914	1142	56400	249	2139	52
Jockey-3_DM	620	267819	1581	78803	5367	12900	1138	56048	249	2120	48
Jockey-3_DM	621	268631	1582	78975	5385	12957	1142	55971	249	2092	48
Jockey-3_DM	622	264292	1555	78838	5396	12986	1138	56117	249	2033	46
Jockey-3_DM	623	263810	1555	78942	5415	13022	1138	56318	249	2529	61
Jockey-3_DM	624	263549	1558	78875	5403	13015	1132	55227	249	2475	63
Jockey-3_DM	625	265351	1593	78950	5423	13074	1136	55251	249	2452	67
Jockey-3_DM	626	262519	1594	78794	5407	13050	1131	55240	249	2451	67
Jockey-3_DM	627	258438	1593	78567	5386	13028	1126	54613	249	2458	68
Jockey-3_DM	628	258421	1592	78597	5393	13072	1129	54627	249	2229	67
Jockey-3_DM	629	284520	1592	78811	5402	13146	1136	54262	249	2232	67
Jockey-3_DM	630	286503	1592	78843	5405	13194	1141	53643	249	2243	68
Jockey-3_DM	631	286606	1592	78874	5394	13236	1138	53643	249	2245	67
Jockey-3_DM	632	284167	1592	78361	5335	13141	1130	53643	249	2340	69
Jockey-3_DM	633	281528	1591	78516	5339	13188	1131	53456	248	2808	76
Jockey-3_DM	634	282311	1590	78716	5362	13250	1136	53458	248	2773	75
Jockey-3_DM	635	282286	1588	78965	5410	13275	1145	53271	248	2613	72
Jockey-3_DM	636	277960	1473	78801	5404	13223	1146	53351	248	2225	58
Jockey-3_DM	637	277913	1471	78771	5415	13227	1145	53353	248	2322	65
Jockey-3_DM	638	277631	1496	78769	5431	13232	1153	52302	248	2366	67
Jockey-3_DM	639	274396	1502	78286	5379	13069	1138	51727	248	2437	71
Jockey-3_DM	640	275766	1668	78769	5906	13173	1252	51715	287	2408	72
Jockey-3_DM	641	276990	1644	78694	5915	13160	1249	51045	285	2551	74
Jockey-3_DM	642	277486	1645	78969	5948	13203	1250	51046	285	2523	74
Jockey-3_DM	643	273162	1644	79156	5991	13233	1252	50260	244	2615	79
Jockey-3_DM	644	273168	1644	79330	6013	13290	1256	50091	244	2685	84
Jockey-3_DM	645	273159	1644	79424	6078	13321	1260	49661	202	2738	87
Jockey-3_DM	646	273010	1699	79228	6071	13303	1252	49313	202	2748	87
Jockey-3_DM	647	272837	1768	78812	6036	13224	1251	49280	202	2739	88
Jockey-3_DM	648	270080	1726	78611	6039	13206	1252	48443	201	2448	82
Jockey-3_DM	649	270064	1777	78676	6057	13222	1255	48443	201	2360	80
Jockey-3_DM	650	257445	1779	77741	6005	13027	1236	48900	136	2626	89
Jockey-3_DM	651	257482	1778	77483	6019	13039	1237	48900	136	2598	89
Jockey-3_DM	652	215931	1476	58141	5481	9691	1123	35509	126	2723	93
Jockey-3_DM	653	215930	1476	58227	5504	9728	1126	35506	126	2689	91
Jockey-3_DM	654	215792	1476	58044	5506	9728	1128	34793	126	2691	91
Jockey-3_DM	655	212900	1476	57971	5519	9737	1134	34650	126	2681	89
Jockey-3_DM	656	212550	1472	56551	5476	9559	1120	33480	126	2631	87
Jockey-3_DM	657	217723	1470	56766	5481	9596	1115	33011	126	2426	83
Jockey-3_DM	658	259368	1760	77081	6037	13113	1223	46081	101	2366	89
Jockey-3_DM	659	259469	1761	77482	6047	13180	1225	45812	76	2353	88
Jockey-3_DM	660	259471	1761	77693	6072	13212	1225	45907	76	2351	90
Jockey-3_DM	661	255990	1763	77941	6101	13277	1232	46392	76	2311	89
Jockey-3_DM	662	244425	1721	77668	6074	13207	1218	45288	76	2412	87
Jockey-3_DM	663	243897	1720	77826	6079	13251	1220	45286	76	2844	101
Jockey-3_DM	664	243789	1720	78182	6091	13290	1218	45296	76	2742	96
Jockey-3_DM	665	238011	1720	78529	6126	13327	1218	45115	76	2734	95
Jockey-3_DM	666	193637	1610	73288	5913	12353	1176	40992	76	2464	91
Jockey-3_DM	667	197686	1554	73288	5895	12350	1164	40446	75	2442	90
Jockey-3_DM	668	197652	1558	73475	5915	12359	1162	40297	68	2442	87
Jockey-3_DM	669	198642	1559	73562	5924	12376	1153	40412	68	2503	86
Jockey-3_DM	670	199615	1658	73804	5942	12401	1157	39914	68	2750	93
Jockey-3_DM	671	202414	1712	74046	5956	12465	1161	40842	68	2776	93
Jockey-3_DM	672	201007	1713	73883	5944	12424	1151	40246	68	2797	93
Jockey-3_DM	673	201005	1713	74081	5942	12454	1154	40249	68	2436	78
Jockey-3_DM	674	199739	1721	74269	5966	12501	1153	39686	68	2511	79
Jockey-3_DM	675	198892	1721	74043	5932	12457	1147	40300	111	2298	74
Jockey-3_DM	676	198899	1752	74404	5964	12556	1163	40308	111	2302	75
Jockey-3_DM	677	190470	1846	74310	5939	12570	1156	40181	111	2184	73
Jockey-3_DM	678	190221	1874	74674	5980	12640	1157	39952	111	2203	73
Jockey-3_DM	679	190265	1866	74397	5967	12605	1155	40525	112	2141	72
Jockey-3_DM	680	189222	1712	74425	5926	12597	1155	40254	112	2159	73
Jockey-3_DM	681	192350	1703	74774	5932	12652	1156	40410	112	2187	74
Jockey-3_DM	682	192146	1703	74583	5898	12611	1150	40406	112	2185	75
Jockey-3_DM	683	191390	1703	74903	5923	12730	1161	40668	112	1781	58
Jockey-3_DM	684	191676	1699	74832	5896	12735	1157	40551	112	1803	58
Jockey-3_DM	685	191673	1699	74965	5895	12745	1156	40469	112	1805	56
Jockey-3_DM	686	191627	1699	75006	5907	12784	1161	40475	112	1815	57
Jockey-3_DM	687	191441	1683	74991	5908	12798	1161	40341	112	1616	56
Jockey-3_DM	688	190024	1683	74921	5906	12761	1157	39802	112	1129	38
Jockey-3_DM	689	187310	1667	75093	5912	12816	1165	39431	112	1128	38
Jockey-3_DM	690	187320	1667	75402	5926	12839	1161	39066	112	1129	38
Jockey-3_DM	691	187317	1667	75329	5917	12853	1162	39230	112	1128	38
Jockey-3_DM	692	189414	1729	75245	5895	12837	1153	38307	112	1125	38
Jockey-3_DM	693	190712	1744	75404	5919	12841	1156	37839	112	1077	37
Jockey-3_DM	694	190649	1743	75671	5936	12915	1156	37745	275	963	35
Jockey-3_DM	695	190911	1741	75870	5947	12954	1156	37584	276	649	26
Jockey-3_DM	696	188715	1740	75904	5953	12959	1157	38239	276	626	26
Jockey-3_DM	697	186971	1674	75904	5961	13023	1156	38937	276	600	26
Jockey-3_DM	698	185556	1597	75445	5921	12954	1154	37804	276	687	33
Jockey-3_DM	699	183022	1596	75549	5915	12989	1152	37229	276	679	31
Jockey-3_DM	700	180165	1595	75206	5894	12940	1142	36393	276	1023	33
Jockey-3_DM	701	177753	1609	75486	5901	12988	1145	36389	276	1084	34
Jockey-3_DM	702	176107	1593	75796	5930	13032	1150	36094	276	1059	32
Jockey-3_DM	703	203477	1750	81711	6148	14117	1186	37450	268	1083	34
Jockey-3_DM	704	202059	1751	82443	6170	14241	1187	36831	327	1085	34
Jockey-3_DM	705	199982	1738	83090	6203	14325	1195	36678	320	1070	35
Jockey-3_DM	706	204034	1737	83513	6215	14410	1202	36522	370	1073	36
Jockey-3_DM	707	205993	1736	83838	6204	14448	1197	36703	370	1134	41
Jockey-3_DM	708	206770	1736	83828	6177	14413	1186	35698	373	1175	43
Jockey-3_DM	709	201715	1670	83993	6177	14439	1186	35199	374	1194	44
Jockey-3_DM	710	202708	1617	84765	6182	14497	1188	34123	374	1190	43
Jockey-3_DM	711	197137	1617	84959	6169	14476	1183	32978	374	1172	42
Jockey-3_DM	712	195189	1574	85372	6153	14541	1184	32732	374	1163	40
Jockey-3_DM	713	195519	1573	85531	6138	14575	1181	32673	374	1166	40
Jockey-3_DM	714	195538	1572	86033	6144	14661	1174	31955	374	1219	45
Jockey-3_DM	715	195532	1571	86346	6156	14717	1170	32274	374	1277	47
Jockey-3_DM	716	195524	1571	86820	6167	14786	1172	32453	374	1334	54
Jockey-3_DM	717	195513	1569	86630	6140	14752	1162	32486	374	1378	58
Jockey-3_DM	718	192467	1561	87326	6181	14902	1167	32406	374	1418	60
Jockey-3_DM	719	185184	1564	88052	6202	15010	1166	32698	374	1560	66
Jockey-3_DM	720	185210	1406	88847	6231	15139	1166	32025	373	1559	66
Jockey-3_DM	721	190947	1406	89377	6245	15244	1164	31345	373	1557	66
Jockey-3_DM	722	191021	1408	90146	6277	15409	1171	31185	373	1547	65
Jockey-3_DM	723	183795	1407	90573	6285	15502	1169	32586	373	1430	58
Jockey-3_DM	724	183790	1407	91095	6307	15581	1167	32587	373	3295	97
Jockey-3_DM	725	181373	1407	90998	6283	15533	1165	32485	373	3393	98
Jockey-3_DM	726	182644	1407	91334	6301	15631	1164	32291	373	3795	108
Jockey-3_DM	727	182638	1406	92079	6326	15780	1164	32012	373	3804	107
Jockey-3_DM	728	185482	1461	92980	6347	15889	1169	31887	373	3788	105
Jockey-3_DM	729	182050	1459	93118	6325	15899	1164	31309	373	3788	105
Jockey-3_DM	730	182072	1494	93727	6342	16032	1167	31073	373	3790	104
Jockey-3_DM	731	181824	1466	92952	6251	15887	1159	31070	367	3836	105
Jockey-3_DM	732	177532	1451	93634	6268	16001	1162	31397	367	3777	99
Jockey-3_DM	733	177583	1451	93707	5979	16042	1110	31308	322	3777	98
Jockey-3_DM	734	181768	1451	94774	6299	16228	1166	31288	322	3751	98
Jockey-3_DM	735	177712	1474	95408	6312	16331	1172	31045	322	3760	98
Jockey-3_DM	736	180637	1465	96269	6370	16498	1179	31296	322	3762	98
Jockey-3_DM	737	180576	1462	96446	6381	16539	1183	32221	373	3762	98
Jockey-3_DM	738	180193	1418	96442	6363	16535	1182	32220	373	3767	98
Jockey-3_DM	739	183778	1419	97369	6421	16751	1192	33604	384	3746	93
Jockey-3_DM	740	183891	1580	97821	6451	16845	1195	35081	384	3762	93
Jockey-3_DM	741	183708	1580	97960	6444	16884	1191	34360	384	3723	87
Jockey-3_DM	742	188715	1580	98535	6459	17012	1198	33606	384	3661	83
Jockey-3_DM	743	184371	1543	98596	6452	16997	1191	33391	384	3591	80
Jockey-3_DM	744	183198	1543	99027	6447	17063	1192	32766	384	3555	75
Jockey-3_DM	745	182308	1542	99198	6449	17085	1192	33254	384	3550	74
Jockey-3_DM	746	181414	1542	99904	6482	17229	1208	34067	384	3560	75
Jockey-3_DM	747	184018	1541	99908	6445	17234	1202	34256	406	3568	75
Jockey-3_DM	748	183944	1541	99678	6413	17183	1194	34260	406	3572	76
Jockey-3_DM	749	187171	1537	100256	6421	17296	1195	34720	429	1668	40
Jockey-3_DM	750	187159	1559	100645	6431	17354	1192	34812	429	1462	43
Jockey-3_DM	751	183180	1559	100883	6429	17378	1186	34446	429	1580	61
Jockey-3_DM	752	185536	1625	101615	6459	17541	1192	34787	429	1896	68
Jockey-3_DM	753	187647	1623	102277	6472	17621	1191	34321	429	1909	69
Jockey-3_DM	754	189675	1621	102721	6456	17736	1193	34594	429	1929	69
Jockey-3_DM	755	197055	1609	102154	6404	17632	1185	34659	429	2032	70
Jockey-3_DM	756	197795	1609	102827	6419	17790	1196	35185	429	1948	68
Jockey-3_DM	757	193179	1609	103887	6451	17951	1199	34916	429	1952	68
Jockey-3_DM	758	191082	1608	103662	6432	17885	1175	35670	429	2132	71
Jockey-3_DM	759	189796	1608	103968	6437	17941	1169	36267	429	2305	72
Jockey-3_DM	760	185853	1607	104488	6444	18066	1183	37717	429	2339	75
Jockey-3_DM	761	185838	1606	104944	6448	18147	1186	38315	429	2495	80
Jockey-3_DM	762	185825	1602	105615	6455	18303	1191	38807	429	2520	80
Jockey-3_DM	763	187019	1586	105836	6445	18337	1190	39842	429	2514	80
Jockey-3_DM	764	193142	1547	105562	6415	18253	1183	40638	429	2497	80
Jockey-3_DM	765	193245	1547	105798	6415	18254	1177	40799	429	2466	80
Jockey-3_DM	766	193194	1547	105924	6395	18305	1169	40440	407	2677	94
Jockey-3_DM	767	191989	1547	106944	6416	18479	1179	40893	407	2709	96
Jockey-3_DM	768	188027	1546	107996	6454	18624	1183	41332	442	2703	102
Jockey-3_DM	769	190749	1546	108617	6464	18745	1190	41871	421	2732	103
Jockey-3_DM	770	191973	1546	109633	6489	18894	1204	42850	421	2744	103
Jockey-3_DM	771	191873	1497	109680	6460	18927	1207	48361	421	2784	103
Jockey-3_DM	772	187492	1497	109851	6451	18918	1212	48327	455	2795	105
Jockey-3_DM	773	185589	1497	110398	6457	18999	1218	49974	455	2797	106
Jockey-3_DM	774	185386	1496	110422	6441	18967	1218	50305	455	2755	106
Jockey-3_DM	775	182761	1493	110824	6439	18993	1218	51814	472	2505	103
Jockey-3_DM	776	179846	1449	112250	6478	19213	1230	53661	488	2038	73
Jockey-3_DM	777	174917	1343	113038	6474	19303	1234	53674	489	1803	67
Jockey-3_DM	778	155191	1343	113415	6462	19297	1232	53629	489	1864	71
Jockey-3_DM	779	151925	1343	113339	6411	19237	1236	53723	489	1840	71
Jockey-3_DM	780	151917	1343	113708	6408	19279	1229	53901	489	1842	73
Jockey-3_DM	781	152083	1344	113745	6378	19282	1223	54528	489	3233	104
Jockey-3_DM	782	152063	1344	113908	6357	19282	1212	55082	489	3256	105
Jockey-3_DM	783	151994	1344	114296	6367	19324	1214	57415	489	2915	100
Jockey-3_DM	784	151688	1345	114255	6348	19317	1210	57826	502	2924	101
Jockey-3_DM	785	150644	1343	114352	6324	19285	1202	57581	502	2912	100
Jockey-3_DM	786	148244	1345	116459	6387	19683	1211	58041	515	2791	95
Jockey-3_DM	787	147989	1345	118304	6433	20072	1229	59032	514	2893	97
Jockey-3_DM	788	147842	1344	119202	6426	20220	1227	58325	514	2988	105
Jockey-3_DM	789	149587	1324	120175	6449	20369	1225	59539	514	2975	105
Jockey-3_DM	790	149582	1388	120968	6422	20520	1237	61697	514	2966	103
Jockey-3_DM	791	147507	1397	121212	6387	20587	1235	64342	514	2826	92
Jockey-3_DM	792	151172	1435	121936	6416	20755	1243	64795	514	2809	92
Jockey-3_DM	793	152302	1445	122646	6422	20889	1248	65340	541	2779	86
Jockey-3_DM	794	155077	1374	122852	6394	20894	1241	66471	541	2700	85
Jockey-3_DM	795	154452	1373	122739	6351	20815	1230	66649	541	2686	85
Jockey-3_DM	796	160238	1374	124397	6380	21123	1235	69020	558	2640	84
Jockey-3_DM	797	159267	1209	124936	6391	21235	1239	71041	558	2629	82
Jockey-3_DM	798	161956	1165	125600	6396	21303	1233	71327	558	2854	111
Jockey-3_DM	799	161903	1165	126336	6406	21416	1247	72408	558	2885	111
Jockey-3_DM	800	162199	1157	127458	6429	21606	1249	73188	558	2858	102
Jockey-3_DM	801	157402	1156	127624	6403	21610	1251	73823	558	2736	102
Jockey-3_DM	802	157272	1260	127557	6577	21609	1281	73546	558	2716	102
Jockey-3_DM	803	157085	1261	129412	6653	21901	1292	75247	558	2617	98
Jockey-3_DM	804	157065	1261	129706	6658	21919	1287	76500	558	2627	100
Jockey-3_DM	805	156828	1262	129802	6629	21886	1287	76498	558	2540	97
Jockey-3_DM	806	153582	1262	130933	6638	22056	1286	78854	558	1617	73
Jockey-3_DM	807	153836	1256	132023	6671	22193	1288	78816	558	1675	75
Jockey-3_DM	808	151499	1257	133284	6681	22346	1274	79375	558	1670	75
Jockey-3_DM	809	151509	1258	133424	6659	22324	1278	79296	558	1606	72
Jockey-3_DM	810	151487	1255	134204	6681	22473	1282	79306	558	1693	72
Jockey-3_DM	811	151491	1254	135288	6734	22669	1302	79502	558	1667	73
Jockey-3_DM	812	153753	1255	135433	6705	22693	1291	80368	558	1555	73
Jockey-3_DM	813	156632	1259	136012	6709	22791	1294	80292	558	1492	66
Jockey-3_DM	814	157235	1260	137218	6724	22986	1303	80805	557	1501	67
Jockey-3_DM	815	153627	1262	136858	6658	22887	1300	83757	477	1765	73
Jockey-3_DM	816	155287	1263	137473	6675	22990	1300	86459	396	2594	91
Jockey-3_DM	817	155304	1237	138891	6701	23201	1308	87178	395	2633	91
Jockey-3_DM	818	153796	1238	139978	6730	23354	1310	87767	395	2659	91
Jockey-3_DM	819	154412	1229	139661	6697	23278	1300	87031	395	2721	90
Jockey-3_DM	820	157273	1097	141165	6735	23526	1306	86919	395	2735	90
Jockey-3_DM	821	157698	998	142538	6759	23723	1317	88275	477	2732	89
Jockey-3_DM	822	153544	942	142558	6748	23693	1312	88143	477	2729	88
Jockey-3_DM	823	153649	942	143467	6764	23849	1318	90034	477	2555	59
Jockey-3_DM	824	153646	942	143912	6765	23897	1317	90036	477	2527	57
Jockey-3_DM	825	154532	943	144061	6747	23898	1318	90119	477	2489	58
Jockey-3_DM	826	155438	1011	145669	6793	24142	1336	92144	477	2540	59
Jockey-3_DM	827	159317	984	146092	6797	24165	1326	93889	475	2535	59
Jockey-3_DM	828	157289	856	144239	6703	23774	1312	95979	432	2600	62
Jockey-3_DM	829	157283	856	145166	6714	23948	1312	97141	414	2590	60
Jockey-3_DM	830	157110	857	146155	6723	24070	1312	98736	387	2582	59
Jockey-3_DM	831	157124	857	146572	6718	24097	1311	98738	387	2084	53
Jockey-3_DM	832	158997	857	147620	6727	24267	1313	100172	387	2036	53
Jockey-3_DM	833	164878	857	147807	6720	24281	1306	102224	383	2330	58
Jockey-3_DM	834	165077	857	148771	6737	24415	1313	102416	383	2335	59
Jockey-3_DM	835	156596	626	132804	6518	21731	1258	92143	383	2273	57
Jockey-3_DM	836	157414	625	131649	6455	21539	1247	91487	327	2158	58
Jockey-3_DM	837	157564	625	132775	6482	21685	1251	91738	327	2210	57
Jockey-3_DM	838	157581	625	133421	6479	21759	1249	91769	327	2181	58
Jockey-3_DM	839	157580	625	133941	6474	21818	1245	93158	344	2177	57
Jockey-3_DM	840	157590	625	134186	6429	21772	1233	93131	362	1952	54
Jockey-3_DM	841	169225	819	153990	6725	25010	1306	106782	397	1297	33
Jockey-3_DM	842	168614	819	153993	6694	24967	1300	106793	397	1255	33
Jockey-3_DM	843	167460	742	155611	6737	25223	1306	107227	397	1262	34
Jockey-3_DM	844	165925	741	155758	6695	25232	1295	108927	397	1277	36
Jockey-3_DM	845	164752	741	155289	6635	25104	1286	109326	397	1377	41
Jockey-3_DM	846	164754	741	156816	6671	25295	1292	109716	397	1425	41
Jockey-3_DM	847	166741	740	157577	6443	25396	1252	110199	397	1539	41
Jockey-3_DM	848	166717	739	157464	6414	25333	1244	110190	397	1479	40
Jockey-3_DM	849	167251	744	157785	6402	25430	1243	111456	397	1685	49
Jockey-3_DM	850	170942	786	158693	6389	25583	1242	111079	397	1771	49
Jockey-3_DM	851	169280	786	159416	6395	25688	1248	111698	429	1880	50
Jockey-3_DM	852	169268	786	159261	6372	25674	1245	111696	429	1918	50
Jockey-3_DM	853	169609	786	159985	6389	25792	1247	112001	429	1826	46
Jockey-3_DM	854	170013	786	161396	6662	25991	1302	111678	429	1854	48
Jockey-3_DM	855	171530	786	161142	6633	25894	1296	111392	429	1853	49
Jockey-3_DM	856	171233	790	162510	6675	26144	1304	113359	428	1869	47
Jockey-3_DM	857	165089	710	162626	6646	26145	1301	113790	404	1839	48
Jockey-3_DM	858	166035	629	163666	6665	26308	1307	113843	403	1534	43
Jockey-3_DM	859	165978	646	164172	6668	26380	1308	114905	403	1511	42
Jockey-3_DM	860	167295	646	163814	6635	26269	1303	114982	403	1458	42
Jockey-3_DM	861	167302	646	164184	6644	26310	1302	115560	403	1397	40
Jockey-3_DM	862	165275	646	164964	6649	26471	1310	115120	403	1330	41
Jockey-3_DM	863	173419	646	165242	6639	26520	1311	115498	403	1314	39
Jockey-3_DM	864	173509	646	165170	6611	26465	1311	114628	381	1260	39
Jockey-3_DM	865	173560	646	166331	6635	26657	1321	115293	381	1220	36
Jockey-3_DM	866	176789	660	167638	6672	26789	1326	116096	358	1156	34
Jockey-3_DM	867	178173	659	167465	6647	26739	1325	116733	358	1142	33
Jockey-3_DM	868	178132	658	166850	6597	26611	1310	116862	358	1134	32
Jockey-3_DM	869	178117	657	168722	6664	26950	1338	118060	358	1140	33
Jockey-3_DM	870	178262	657	168476	6636	26932	1345	119331	358	1124	33
Jockey-3_DM	871	177131	656	168640	6608	26963	1336	120835	358	1101	33
Jockey-3_DM	872	174238	656	168952	6611	26950	1332	121842	358	1031	33
Jockey-3_DM	873	174244	623	168430	6566	26803	1320	122267	358	1020	32
Jockey-3_DM	874	176971	623	170037	6586	27009	1333	124424	358	812	23
Jockey-3_DM	875	175953	624	170210	6644	26961	1351	124102	428	985	28
Jockey-3_DM	876	176112	624	171200	6687	27058	1361	124780	428	929	28
Jockey-3_DM	877	175782	621	172177	6711	27154	1367	125024	512	908	28
Jockey-3_DM	878	175775	621	172509	6719	27184	1367	125191	513	918	28
Jockey-3_DM	879	173357	564	172417	6698	27118	1363	124411	516	907	28
Jockey-3_DM	880	173345	605	172442	6692	27121	1359	124716	518	925	28
Jockey-3_DM	881	176025	584	172941	6687	27175	1353	123537	519	936	28
Jockey-3_DM	882	171042	584	173675	6711	27279	1355	124761	518	966	28
Jockey-3_DM	883	174186	584	173918	6709	27288	1352	125685	518	1007	30
Jockey-3_DM	884	174765	631	174583	6769	27401	1369	126821	517	1232	38
Jockey-3_DM	885	170873	632	174489	6776	27348	1365	124351	498	1417	46
Jockey-3_DM	886	172089	601	175442	6775	27476	1361	124064	499	1458	48
Jockey-3_DM	887	169444	601	175782	6769	27461	1355	123281	499	1435	46
Jockey-3_DM	888	167799	601	175479	6755	27339	1351	123863	463	1438	46
Jockey-3_DM	889	181096	601	176260	6755	27424	1357	124305	463	1431	47
Jockey-3_DM	890	179137	601	176631	6762	27462	1361	124049	463	1468	51
Jockey-3_DM	891	177823	601	176095	6737	27387	1363	123850	463	1489	53
Jockey-3_DM	892	170713	615	155276	6473	24020	1301	110625	463	1393	53
Jockey-3_DM	893	166765	615	155668	6493	24035	1300	111983	463	1367	52
Jockey-3_DM	894	166771	615	155268	6452	23903	1290	113413	462	1290	49
Jockey-3_DM	895	167732	613	156624	6495	24052	1292	113894	462	1358	52
Jockey-3_DM	896	173590	613	178073	6731	27400	1358	127680	462	1430	54
Jockey-3_DM	897	185644	612	179553	6747	27602	1358	127864	462	1484	56
Jockey-3_DM	898	185406	612	179657	6745	27574	1360	128394	462	1522	57
Jockey-3_DM	899	184720	612	179657	6720	27530	1359	128558	435	1521	57
Jockey-3_DM	900	182421	607	179623	6665	27480	1354	128778	365	1234	50
Jockey-3_DM	901	187734	581	181254	6717	27760	1373	129734	365	1170	46
Jockey-3_DM	902	183894	542	179674	6656	27449	1359	126871	363	1340	54
Jockey-3_DM	903	184737	541	180652	6664	27605	1372	126250	394	1335	54
Jockey-3_DM	904	181944	492	181485	6634	27654	1364	124775	441	1389	55
Jockey-3_DM	905	177614	492	176920	6515	26438	1334	118850	441	1401	55
Jockey-3_DM	906	173984	495	178358	6538	26647	1340	118926	444	1417	60
Jockey-3_DM	907	174113	494	179156	6548	26733	1342	118174	413	1395	58
Jockey-3_DM	908	174612	494	179294	6548	26734	1340	120215	413	1891	90
Jockey-3_DM	909	174050	670	178980	6807	26599	1435	120641	459	1829	93
Jockey-3_DM	910	179779	670	179541	6838	26683	1440	119160	446	1964	96
Jockey-3_DM	911	179765	669	180989	6902	26871	1445	120048	446	1996	95
Jockey-3_DM	912	179780	670	182213	6927	27029	1450	119513	433	1994	95
Jockey-3_DM	913	179726	670	182029	6929	26947	1445	118494	433	2046	96
Jockey-3_DM	914	174882	671	181717	6919	26870	1440	117470	433	2415	112
Jockey-3_DM	915	170835	670	181584	6902	26807	1433	118133	433	2602	117
Jockey-3_DM	916	172227	670	183391	6971	27077	1448	118544	433	2635	118
Jockey-3_DM	917	174109	675	184397	7007	27195	1453	120053	432	2652	119
Jockey-3_DM	918	174187	728	185050	6997	27249	1455	120382	432	2808	121
Jockey-3_DM	919	172533	736	184989	6971	27183	1450	118600	432	2814	122
Jockey-3_DM	920	173207	736	185887	7004	27312	1455	119878	432	2664	115
Jockey-3_DM	921	171381	736	185291	6979	27219	1446	119020	432	2654	115
Jockey-3_DM	922	176756	736	186234	6993	27385	1447	119792	432	2598	113
Jockey-3_DM	923	178261	736	185701	6968	27286	1431	118516	432	2586	113
Jockey-3_DM	924	179827	736	186502	7006	27422	1432	119080	432	2586	113
Jockey-3_DM	925	181361	737	187118	7018	27469	1434	117034	432	2577	112
Jockey-3_DM	926	180546	752	187002	7017	27473	1441	117023	432	2524	112
Jockey-3_DM	927	180298	767	186050	6996	27320	1437	115009	383	2423	105
Jockey-3_DM	928	130183	767	180586	6841	26286	1392	110185	383	2420	105
Jockey-3_DM	929	130291	767	181279	6846	26365	1399	110684	334	2553	107
Jockey-3_DM	930	182956	767	188194	7049	27573	1439	116241	334	2525	106
Jockey-3_DM	931	182929	774	188570	7070	27609	1440	116923	334	2843	110
Jockey-3_DM	932	182772	774	188182	7046	27493	1433	117468	334	2843	109
Jockey-3_DM	933	184529	774	189235	7085	27633	1436	118331	334	3001	89
Jockey-3_DM	934	181706	773	189707	7102	27691	1437	118860	334	2928	79
Jockey-3_DM	935	179856	774	188686	7068	27510	1424	118721	334	2631	69
Jockey-3_DM	936	181926	774	190514	7143	27883	1433	118231	334	2585	68
Jockey-3_DM	937	181004	774	190377	7117	27822	1429	119449	334	2588	68
Jockey-3_DM	938	180838	774	189982	7115	27738	1421	119337	334	2540	67
Jockey-3_DM	939	181342	783	189813	7082	27644	1415	121104	334	2178	49
Jockey-3_DM	940	179397	769	190525	7105	27765	1426	120966	334	1997	40
Jockey-3_DM	941	179873	700	189615	7068	27620	1412	120117	334	1974	38
Jockey-3_DM	942	179717	697	188777	7021	27431	1403	119110	355	1977	39
Jockey-3_DM	943	171825	668	189133	7013	27519	1404	119785	375	2402	53
Jockey-3_DM	944	171955	671	190154	7035	27685	1406	119339	375	2390	52
Jockey-3_DM	945	172717	657	191273	7077	27810	1410	119060	375	2438	53
Jockey-3_DM	946	172806	675	191726	7077	27870	1413	119210	375	2623	66
Jockey-3_DM	947	168913	680	192548	7098	27979	1419	119827	375	2742	69
Jockey-3_DM	948	170743	680	191930	7088	27840	1414	120537	376	2796	73
Jockey-3_DM	949	170371	680	192748	7123	27931	1414	120774	376	2897	77
Jockey-3_DM	950	170348	680	192111	7101	27842	1406	119972	376	2894	78
Jockey-3_DM	951	169911	680	191505	7076	27694	1406	119428	376	2928	78
Jockey-3_DM	952	169774	681	191797	7077	27721	1403	121077	376	2879	77
Jockey-3_DM	953	169771	682	191061	7047	27585	1400	121722	376	2918	78
Jockey-3_DM	954	169779	682	192265	7068	27752	1411	124114	376	2720	76
Jockey-3_DM	955	166653	682	191421	7037	27578	1402	123367	375	2735	79
Jockey-3_DM	956	168185	682	192025	7063	27644	1403	124969	375	2548	73
Jockey-3_DM	957	168119	682	191337	7021	27503	1392	123954	329	2541	73
Jockey-3_DM	958	168410	683	190438	6976	27311	1385	123412	280	1899	59
Jockey-3_DM	959	168400	683	190792	6974	27333	1379	123288	262	1812	60
Jockey-3_DM	960	170131	683	190948	6998	27275	1378	122920	262	1803	61
Jockey-3_DM	961	170268	683	190874	6999	27265	1377	122954	261	1905	65
Jockey-3_DM	962	117939	683	185830	6835	26339	1338	119606	261	1772	65
Jockey-3_DM	963	117633	695	185967	6839	26335	1344	119491	228	1897	69
Jockey-3_DM	964	115148	687	185749	6819	26268	1336	119442	228	1999	69
Jockey-3_DM	965	114268	691	185821	6808	26294	1340	118849	228	2036	71
Jockey-3_DM	966	113809	691	186624	6834	26371	1340	119078	228	2032	71
Jockey-3_DM	967	112224	687	185987	6776	26220	1323	117907	227	2033	70
Jockey-3_DM	968	113231	657	186781	6785	26305	1328	117664	227	1587	55
Jockey-3_DM	969	113246	659	187160	6782	26259	1330	117184	227	1601	56
Jockey-3_DM	970	112939	653	186627	6767	26115	1327	116821	227	1600	57
Jockey-3_DM	971	113204	653	186934	6776	26159	1329	116645	227	1395	44
Jockey-3_DM	972	116876	653	186503	6755	26034	1323	115733	227	1280	41
Jockey-3_DM	973	116873	652	186561	6756	26025	1319	115894	227	1230	43
Jockey-3_DM	974	118944	661	186711	6760	26046	1319	116317	227	1146	39
Jockey-3_DM	975	118461	588	186826	6736	26069	1309	116512	227	1181	39
Jockey-3_DM	976	158267	589	213889	7002	30323	1345	133646	227	1214	41
Jockey-3_DM	977	156530	597	214578	6984	30374	1348	133982	227	1212	42
Jockey-3_DM	978	150491	597	214665	6956	30351	1348	133505	262	1190	42
Jockey-3_DM	979	150568	638	216002	6977	30529	1359	134800	263	1189	41
Jockey-3_DM	980	153418	638	215262	6989	30372	1362	133568	264	1186	37
Jockey-3_DM	981	154234	648	217407	7044	30614	1375	134882	265	1072	34
Jockey-3_DM	982	153799	648	217479	7044	30558	1375	135714	265	1132	36
Jockey-3_DM	983	154011	690	218609	7071	30689	1381	136035	266	1108	36
Jockey-3_DM	984	151972	690	218647	7075	30693	1382	136201	266	1113	35
Jockey-3_DM	985	151271	690	218810	7063	30645	1375	134630	266	1134	36
Jockey-3_DM	986	152072	690	219772	7090	30789	1377	135014	266	1045	32
Jockey-3_DM	987	152300	690	220835	7112	30846	1384	135616	266	982	31
Jockey-3_DM	988	153963	692	220404	7101	30762	1375	135659	266	871	28
Jockey-3_DM	989	153958	692	220328	7098	30720	1373	135397	266	815	31
Jockey-3_DM	990	153467	695	221193	7113	30789	1375	134646	266	803	29
Jockey-3_DM	991	150803	695	220855	7093	30761	1374	133937	266	825	29
Jockey-3_DM	992	151046	695	221079	7100	30755	1371	132971	266	833	29
Jockey-3_DM	993	151288	695	220974	7086	30721	1363	133013	266	828	28
Jockey-3_DM	994	132202	678	200130	6814	27587	1313	123040	266	797	29
Jockey-3_DM	995	151859	695	220395	7063	30476	1359	133473	266	762	26
Jockey-3_DM	996	151911	762	220551	7062	30505	1362	132520	266	809	26
Jockey-3_DM	997	156317	765	221500	7088	30666	1367	132448	266	795	26
Jockey-3_DM	998	157571	740	223859	7121	30886	1368	132469	266	960	24
Jockey-3_DM	999	157594	746	224309	7098	30880	1365	131770	259	2270	61
Jockey-3_DM	1000	157585	741	225592	7119	31005	1373	131476	259	2478	64
Jockey-3_DM	1001	157582	741	226641	7143	31086	1380	130309	252	2451	63
Jockey-3_DM	1002	156321	742	225396	7088	30869	1367	129636	252	2512	63
Jockey-3_DM	1003	156308	747	226354	7116	31021	1372	129259	252	2492	62
Jockey-3_DM	1004	155733	748	227706	7139	31162	1379	127894	252	2559	65
Jockey-3_DM	1005	153525	749	228143	7169	31216	1377	127548	252	2560	66
Jockey-3_DM	1006	153516	747	229056	7179	31323	1381	128012	252	2558	66
Jockey-3_DM	1007	152796	747	229134	7152	31244	1380	127633	252	2552	65
Jockey-3_DM	1008	146698	731	227660	7108	30921	1376	127682	251	2663	68
Jockey-3_DM	1009	146671	731	229132	7144	31128	1382	128683	251	2658	68
Jockey-3_DM	1010	146860	681	230011	7176	31117	1383	126975	251	2683	67
Jockey-3_DM	1011	143086	705	230287	7185	31127	1380	123920	207	2981	75
Jockey-3_DM	1012	143147	760	231298	7270	31238	1394	123634	207	2980	75
Jockey-3_DM	1013	142311	803	232021	7298	31280	1399	121699	162	2965	74
Jockey-3_DM	1014	133939	803	232240	7286	31284	1397	121912	162	2912	71
Jockey-3_DM	1015	133340	803	231463	7281	31154	1383	122202	162	2859	71
Jockey-3_DM	1016	133339	803	231134	7270	31080	1381	121496	162	2866	74
Jockey-3_DM	1017	130618	813	231659	7236	31168	1372	119157	161	2865	73
Jockey-3_DM	1018	129399	800	230749	7218	31024	1363	116921	161	2864	73
Jockey-3_DM	1019	129394	800	229937	7186	30870	1367	116065	161	2876	72
Jockey-3_DM	1020	129387	800	230856	7202	30996	1364	115232	161	2976	72
Jockey-3_DM	1021	130158	800	230767	7217	30933	1358	113900	161	3030	73
Jockey-3_DM	1022	130168	888	230391	7445	30886	1407	114016	212	3021	72
Jockey-3_DM	1023	129542	889	228926	7411	30643	1399	113980	212	2836	68
Jockey-3_DM	1024	129233	889	228563	7400	30573	1396	115043	212	1525	31
Jockey-3_DM	1025	128068	889	228897	7424	30685	1404	115371	212	1445	32
Jockey-3_DM	1026	126926	889	227571	7373	30461	1390	115645	212	1537	34
Jockey-3_DM	1027	126893	889	227437	7364	30439	1388	115300	212	1571	34
Jockey-3_DM	1028	127905	851	225713	7216	30157	1359	115487	222	1668	39
Jockey-3_DM	1029	128243	815	226546	7252	30338	1372	114887	229	1718	37
Jockey-3_DM	1030	129307	853	226521	7263	30328	1377	114991	229	1704	39
Jockey-3_DM	1031	133601	856	225984	7248	30261	1372	115716	229	1684	39
Jockey-3_DM	1032	130625	857	223965	7216	29896	1359	115444	229	1637	39
Jockey-3_DM	1033	132142	903	224853	7355	30058	1390	114806	189	1599	41
Jockey-3_DM	1034	132413	848	224878	7296	30053	1377	114838	189	1604	41
Jockey-3_DM	1035	131509	847	224881	7310	30055	1376	114156	148	1534	40
Jockey-3_DM	1036	131380	788	224234	7272	30034	1373	115163	148	1191	33
Jockey-3_DM	1037	129616	788	223197	7277	29860	1373	115795	148	1192	36
Jockey-3_DM	1038	128262	788	222053	7277	29736	1375	116533	148	1192	36
Jockey-3_DM	1039	128346	788	221962	7297	29741	1376	116567	148	1194	37
Jockey-3_DM	1040	128340	788	221305	7292	29691	1373	116297	148	1181	37
Jockey-3_DM	1041	132585	784	219540	7236	29436	1361	114532	148	1163	34
Jockey-3_DM	1042	109048	782	206586	7131	27492	1347	105360	148	1288	39
Jockey-3_DM	1043	102023	772	191728	6968	25407	1313	102294	148	1293	40
Jockey-3_DM	1044	101958	772	190167	6941	25183	1309	101814	148	1336	40
Jockey-3_DM	1045	101496	772	189483	6921	25087	1309	101632	148	1595	61
Jockey-3_DM	1046	100953	761	190104	6946	25191	1315	101987	148	2105	81
Jockey-3_DM	1047	102115	761	190846	6944	25305	1318	104035	97	2347	81
Jockey-3_DM	1048	102021	761	189821	6905	25174	1304	104343	97	2373	81
Jockey-3_DM	1049	100373	761	188163	6841	24955	1291	103746	97	2364	81
Jockey-3_DM	1050	100163	761	188741	6859	25105	1297	103960	126	2201	76
Jockey-3_DM	1051	100165	759	188740	6850	25096	1296	103253	127	2100	74
Jockey-3_DM	1052	100117	757	188218	6837	25016	1291	103380	127	1980	72
Jockey-3_DM	1053	100030	737	187965	6848	24957	1293	103512	127	1882	68
Jockey-3_DM	1054	106203	737	202547	6988	27000	1315	105506	127	1778	68
Jockey-3_DM	1055	107606	735	210149	7001	27991	1317	110026	106	2111	72
Jockey-3_DM	1056	112108	735	210869	7023	28042	1316	109403	106	2144	74
Jockey-3_DM	1057	110223	735	211090	7031	28071	1318	107421	86	2327	81
Jockey-3_DM	1058	111647	734	211956	7062	28145	1315	107292	86	2285	76
Jockey-3_DM	1059	111149	740	212734	7073	28260	1317	106978	86	2278	77
Jockey-3_DM	1060	110935	741	213056	7073	28292	1317	106009	86	2280	77
Jockey-3_DM	1061	107264	739	212378	7017	28189	1311	105191	86	2281	76
Jockey-3_DM	1062	109790	740	212875	7005	28235	1308	105320	117	2318	74
Jockey-3_DM	1063	110332	799	212583	7008	28217	1311	106088	117	2327	75
Jockey-3_DM	1064	112006	804	212320	7011	28192	1309	106590	117	2588	75
Jockey-3_DM	1065	112768	804	211299	6955	28079	1301	107577	117	2625	76
Jockey-3_DM	1066	112843	804	210700	6924	27973	1299	106797	118	2631	76
Jockey-3_DM	1067	112238	804	212344	6957	28255	1310	107474	118	2556	71
Jockey-3_DM	1068	110554	799	211711	6940	28157	1308	107737	118	2591	73
Jockey-3_DM	1069	110754	738	210993	6908	28025	1301	108653	118	2523	73
Jockey-3_DM	1070	111295	738	210941	6970	27954	1312	110266	118	2141	52
Jockey-3_DM	1071	114918	753	212361	6988	28153	1322	111330	118	1326	29
Jockey-3_DM	1072	114930	753	212328	6976	28129	1326	111889	118	1318	29
Jockey-3_DM	1073	107556	752	211649	6956	28003	1322	112307	118	1321	31
Jockey-3_DM	1074	107210	754	211874	6955	28073	1333	113628	118	1355	31
Jockey-3_DM	1075	108001	754	212220	6950	28125	1324	115120	118	1629	38
Jockey-3_DM	1076	106434	754	211759	6953	28044	1319	115609	118	2163	48
Jockey-3_DM	1077	104938	735	211575	6949	28017	1320	115503	117	3545	92
Jockey-3_DM	1078	105130	735	212265	6953	28122	1324	116460	117	3548	92
Jockey-3_DM	1079	107064	734	213031	6993	28249	1326	115604	117	3498	92
Jockey-3_DM	1080	108497	734	213006	6985	28271	1321	113564	117	3136	84
Jockey-3_DM	1081	109394	715	212689	6946	28201	1316	112790	117	3654	84
Jockey-3_DM	1082	108073	715	212652	6944	28174	1321	113086	117	3613	83
Jockey-3_DM	1083	107467	715	212661	6928	28162	1320	112724	117	4117	101
Jockey-3_DM	1084	107444	715	213140	6944	28208	1331	112436	117	4125	100
Jockey-3_DM	1085	107427	715	213133	6953	28216	1341	112411	117	4126	100
Jockey-3_DM	1086	105117	714	210614	6927	27902	1341	108747	116	4135	100
Jockey-3_DM	1087	106062	714	209607	6893	27788	1334	107296	116	4123	99
Jockey-3_DM	1088	105455	714	209888	6883	27807	1337	107227	116	4126	99
Jockey-3_DM	1089	105278	706	210213	6834	27804	1327	105996	116	4034	104
Jockey-3_DM	1090	106269	706	211691	6859	27978	1333	106620	116	4036	103
Jockey-3_DM	1091	106466	643	212319	6855	28037	1342	107753	116	4028	104
Jockey-3_DM	1092	106094	600	210583	6783	27736	1322	107698	116	3974	103
Jockey-3_DM	1093	102942	600	211536	6809	27896	1327	107221	116	4090	107
Jockey-3_DM	1094	102945	599	212022	6798	28009	1321	107828	116	4133	108
Jockey-3_DM	1095	102928	596	212305	6820	28042	1330	109188	116	4142	109
Jockey-3_DM	1096	102983	598	212515	6822	28094	1329	108833	116	4388	140
Jockey-3_DM	1097	103617	577	212632	6831	28110	1330	109738	116	4453	142
Jockey-3_DM	1098	106491	577	212615	6839	28121	1333	109530	116	4604	142
Jockey-3_DM	1099	103678	577	212395	6840	28101	1333	111120	116	4570	142
Jockey-3_DM	1100	103066	577	211282	6810	27906	1320	111995	98	4384	136
Jockey-3_DM	1101	103590	577	211510	6836	27984	1327	111757	80	3963	128
Jockey-3_DM	1102	103713	577	211370	6843	28026	1331	111483	80	2389	85
Jockey-3_DM	1103	103693	576	211524	6871	28101	1337	112916	80	2392	86
Jockey-3_DM	1104	103685	576	211598	6936	28142	1355	112985	120	2411	87
Jockey-3_DM	1105	103659	576	211012	6942	28115	1356	112370	120	2416	87
Jockey-3_DM	1106	105245	575	209466	7038	27915	1374	111400	120	2558	88
Jockey-3_DM	1107	104859	575	209867	7072	28036	1382	111343	120	2378	80
Jockey-3_DM	1108	104793	575	210116	7082	28084	1385	109923	120	1868	62
Jockey-3_DM	1109	107994	575	210839	7106	28176	1390	109655	120	1996	67
Jockey-3_DM	1110	107520	575	210237	7097	28069	1393	107699	120	1999	67
Jockey-3_DM	1111	105901	574	210377	7103	28099	1390	107595	120	1999	67
Jockey-3_DM	1112	106303	574	210885	7131	28161	1393	107365	120	1975	66
Jockey-3_DM	1113	106358	573	211305	7153	28240	1394	107029	120	1958	65
Jockey-3_DM	1114	107221	570	210747	7146	28230	1393	107769	173	1909	60
Jockey-3_DM	1115	110150	531	209680	7134	28127	1400	107792	174	1984	62
Jockey-3_DM	1116	112254	530	210377	7150	28237	1400	108159	174	2080	62
Jockey-3_DM	1117	112469	530	209843	7131	28221	1406	108188	174	2080	62
Jockey-3_DM	1118	115525	517	209262	7098	28199	1399	109558	174	1934	55
Jockey-3_DM	1119	119794	517	208204	7085	28078	1398	109798	174	1801	54
Jockey-3_DM	1120	119770	513	206751	7029	27909	1387	109257	174	1764	53
Jockey-3_DM	1121	117073	514	206347	7045	27851	1380	109816	174	1254	21
Jockey-3_DM	1122	115389	514	206172	7054	27863	1381	109728	174	1243	24
Jockey-3_DM	1123	113536	544	206709	7085	27965	1387	109978	174	1300	24
Jockey-3_DM	1124	112182	544	205158	7038	27792	1383	108666	174	1395	29
Jockey-3_DM	1125	111406	544	205645	7063	27923	1390	108889	174	1674	35
Jockey-3_DM	1126	111424	544	205828	7090	27925	1400	110198	174	1906	38
Jockey-3_DM	1127	112201	500	203612	7040	27631	1379	109589	174	1796	38
Jockey-3_DM	1128	111820	484	204117	7102	27773	1392	108249	174	1946	42
Jockey-3_DM	1129	111755	484	203981	7129	27830	1397	108156	174	2613	50
Jockey-3_DM	1130	112462	465	204188	7112	27877	1390	107576	174	2636	50
Jockey-3_DM	1131	110292	464	203689	7038	27871	1374	107961	174	2476	47
Jockey-3_DM	1132	114422	453	202679	7017	27734	1372	107650	174	2460	47
Jockey-3_DM	1133	112174	433	201352	6999	27617	1363	107894	174	2566	51
Jockey-3_DM	1134	112174	415	202574	7059	27844	1380	107086	174	2474	47
Jockey-3_DM	1135	113609	415	202379	7086	27839	1382	104944	174	2699	51
Jockey-3_DM	1136	113913	415	201054	7045	27666	1385	105015	174	2794	54
Jockey-3_DM	1137	113672	414	200881	7061	27699	1389	106231	174	2819	55
Jockey-3_DM	1138	113595	414	199779	7049	27599	1390	105717	174	2822	55
Jockey-3_DM	1139	113551	409	198765	7023	27469	1386	106127	174	2759	57
Jockey-3_DM	1140	113522	364	198206	6954	27423	1378	105908	174	2659	55
Jockey-3_DM	1141	114379	364	198120	6968	27456	1375	106097	174	2602	54
Jockey-3_DM	1142	110892	362	196036	6922	27197	1367	106694	174	2737	54
Jockey-3_DM	1143	110382	368	195881	6961	27276	1376	106430	173	2888	57
Jockey-3_DM	1144	110309	368	195343	6999	27286	1377	106425	173	2936	57
Jockey-3_DM	1145	110302	368	194231	6836	27131	1334	105697	173	3064	68
Jockey-3_DM	1146	110221	368	193063	6829	26990	1334	105093	173	3069	66
Jockey-3_DM	1147	118171	299	194009	6901	27183	1347	104121	173	3021	65
Jockey-3_DM	1148	114665	296	193406	6926	27119	1348	104548	173	2931	63
Jockey-3_DM	1149	117565	286	192234	6875	26997	1335	104745	172	2835	58
Jockey-3_DM	1150	118134	280	190288	6852	26746	1319	104034	156	2559	53
Jockey-3_DM	1151	117599	280	189821	6871	26688	1320	102815	156	2368	47
Jockey-3_DM	1152	117611	280	189892	6897	26718	1322	103710	156	2323	48
Jockey-3_DM	1153	117621	280	189392	6896	26658	1320	102996	156	2153	44
Jockey-3_DM	1154	117622	273	187867	6875	26481	1315	102521	156	1725	44
Jockey-3_DM	1155	117622	283	187286	6884	26393	1310	102558	156	1776	47
Jockey-3_DM	1156	120698	328	187039	7241	26435	1403	102471	208	1793	47
Jockey-3_DM	1157	126277	328	185584	7220	26269	1398	101774	208	1794	47
Jockey-3_DM	1158	131637	328	187372	7349	26620	1429	102355	208	1729	43
Jockey-3_DM	1159	132737	329	186475	7366	26509	1437	103520	208	1721	42
Jockey-3_DM	1160	132326	306	184635	7373	26300	1435	101972	208	1508	38
Jockey-3_DM	1161	135864	266	184442	7414	26331	1438	103297	330	1489	38
Jockey-3_DM	1162	135843	266	183960	7405	26278	1437	103049	330	1468	38
Jockey-3_DM	1163	144628	265	183297	7408	26238	1435	102650	334	1790	43
Jockey-3_DM	1164	144605	265	182752	7411	26184	1435	103491	334	1884	46
Jockey-3_DM	1165	146011	265	181976	7417	26167	1434	101981	334	2388	59
Jockey-3_DM	1166	148114	272	179712	7376	25866	1434	99979	334	2571	69
Jockey-3_DM	1167	151588	265	179621	7415	25908	1444	100305	334	2431	69
Jockey-3_DM	1168	150785	301	178325	7410	25793	1448	99345	334	2265	66
Jockey-3_DM	1169	150662	301	176369	7373	25550	1446	98254	334	2256	67
Jockey-3_DM	1170	151173	301	175561	7399	25491	1454	97092	333	2553	64
Jockey-3_DM	1171	151127	301	175141	7418	25474	1467	97593	333	2541	63
Jockey-3_DM	1172	148780	301	171511	7330	24940	1451	96628	303	2869	72
Jockey-3_DM	1173	125791	258	147586	7139	21757	1403	78999	249	2803	69
Jockey-3_DM	1174	127134	258	147155	7169	21714	1405	77196	235	2971	79
Jockey-3_DM	1175	127165	258	148146	7226	21890	1415	79238	234	2939	78
Jockey-3_DM	1176	129141	259	148170	7236	21890	1417	78372	218	2924	80
Jockey-3_DM	1177	129130	259	147850	7239	21852	1420	78467	218	3117	84
Jockey-3_DM	1178	131412	258	148325	7294	21926	1427	78350	218	3182	86
Jockey-3_DM	1179	132536	249	147304	7272	21789	1423	78839	218	2948	81
Jockey-3_DM	1180	132543	234	147006	7273	21719	1426	79255	218	2887	78
Jockey-3_DM	1181	132438	192	146102	7274	21576	1424	79301	218	2869	78
Jockey-3_DM	1182	131968	193	145219	7266	21473	1423	79133	218	2899	79
Jockey-3_DM	1183	132911	193	145553	7300	21548	1429	79325	218	2851	79
Jockey-3_DM	1184	131521	193	144954	7321	21472	1442	79168	218	2888	84
Jockey-3_DM	1185	131059	193	144566	7317	21458	1446	78890	218	2901	87
Jockey-3_DM	1186	138156	194	144754	7325	21526	1451	77440	218	2901	88
Jockey-3_DM	1187	138141	194	143775	7294	21363	1448	76430	218	2984	90
Jockey-3_DM	1188	138250	194	142763	7254	21229	1444	75410	218	2709	84
Jockey-3_DM	1189	138208	194	141844	7239	21052	1435	75186	218	2649	81
Jockey-3_DM	1190	147248	194	142403	7300	21164	1450	76235	218	2643	83
Jockey-3_DM	1191	151842	195	142369	7324	21171	1464	76812	218	2439	73
Jockey-3_DM	1192	148128	216	142054	7344	21131	1472	76993	218	2472	73
Jockey-3_DM	1193	148189	222	141394	7351	21049	1470	76341	250	2510	74
Jockey-3_DM	1194	154196	223	140504	7337	20884	1463	75156	250	2609	78
Jockey-3_DM	1195	154214	224	140631	7374	20951	1469	74326	250	2634	81
Jockey-3_DM	1196	154222	224	140749	7409	20986	1477	74079	250	2694	81
Jockey-3_DM	1197	153178	263	140409	7409	20936	1482	73464	250	2385	71
Jockey-3_DM	1198	154820	263	140541	7446	20972	1485	72558	250	2392	71
Jockey-3_DM	1199	155052	263	140187	7482	20921	1497	71704	250	2226	61
Jockey-3_DM	1200	155054	263	139241	7461	20788	1495	71611	250	2225	61
Jockey-3_DM	1201	155053	263	137997	7437	20615	1490	71137	250	2143	58
Jockey-3_DM	1202	159331	263	138268	7481	20677	1498	69051	250	1975	52
Jockey-3_DM	1203	159782	310	136852	7452	20468	1481	68519	250	2004	61
Jockey-3_DM	1204	159842	314	136642	7468	20464	1488	68521	250	2045	62
Jockey-3_DM	1205	156771	314	136446	7502	20451	1498	68515	295	2122	64
Jockey-3_DM	1206	157398	314	135011	7486	20260	1497	68520	295	2156	67
Jockey-3_DM	1207	156595	313	134747	7509	20248	1508	68924	295	2208	70
Jockey-3_DM	1208	156567	313	134344	7545	20196	1509	69298	295	2221	75
Jockey-3_DM	1209	156549	323	134164	7546	20178	1514	69713	295	2151	70
Jockey-3_DM	1210	156477	316	133198	7531	20037	1513	69271	372	2124	67
Jockey-3_DM	1211	157741	316	131424	7488	19749	1497	68150	373	2074	65
Jockey-3_DM	1212	158324	316	131161	7505	19757	1506	67841	373	2183	72
Jockey-3_DM	1213	155577	316	130638	7505	19691	1503	67631	373	2113	76
Jockey-3_DM	1214	155310	293	130501	7544	19695	1514	66647	373	2141	78
Jockey-3_DM	1215	156324	293	129696	7530	19604	1509	66611	373	1727	65
Jockey-3_DM	1216	155705	297	128842	7526	19507	1503	66341	373	1917	89
Jockey-3_DM	1217	155628	297	127208	7462	19277	1489	65286	373	1972	98
Jockey-3_DM	1218	156642	298	126459	7461	19200	1488	65252	373	1963	100
Jockey-3_DM	1219	162572	298	126275	7488	19200	1494	65190	373	1845	96
Jockey-3_DM	1220	163941	304	125228	7493	19079	1498	64334	373	1397	85
Jockey-3_DM	1221	162702	276	123494	7447	18829	1480	63690	373	1335	87
Jockey-3_DM	1222	162793	309	123248	7481	18817	1498	63592	373	1386	89
Jockey-3_DM	1223	165228	336	122337	7490	18726	1508	63481	373	1412	89
Jockey-3_DM	1224	165734	358	122130	7515	18719	1518	63745	373	1421	89
Jockey-3_DM	1225	165666	358	121320	7529	18636	1516	64324	373	1428	89
Jockey-3_DM	1226	166176	362	120179	7506	18497	1506	63551	373	1454	90
Jockey-3_DM	1227	165815	362	118670	7486	18366	1503	63747	372	1450	91
Jockey-3_DM	1228	117885	359	93314	7028	14001	1408	42135	333	1353	80
Jockey-3_DM	1229	117854	359	92740	7065	13956	1422	41563	333	1371	80
Jockey-3_DM	1230	115592	359	90191	6997	13550	1410	41750	333	1312	78
Jockey-3_DM	1231	113819	358	89901	7012	13528	1419	41430	333	1473	82
Jockey-3_DM	1232	113380	358	89354	7022	13447	1421	41217	333	1722	92
Jockey-3_DM	1233	83501	249	77045	6662	11659	1342	35865	333	1729	87
Jockey-3_DM	1234	84139	249	76968	6686	11673	1345	36098	333	2693	117
Jockey-3_DM	1235	113932	357	88888	7109	13415	1433	41078	333	2710	118
Jockey-3_DM	1236	113547	354	88195	7072	13316	1428	41985	376	2673	116
Jockey-3_DM	1237	119522	431	87684	7055	13247	1428	41993	377	2506	109
Jockey-3_DM	1238	120659	442	88227	7106	13366	1438	42005	377	2540	110
Jockey-3_DM	1239	120670	442	87752	7104	13339	1428	41554	377	2585	117
Jockey-3_DM	1240	120680	442	87010	7079	13221	1416	40834	377	2585	117
Jockey-3_DM	1241	121042	442	87623	7151	13343	1435	40609	375	2424	95
Jockey-3_DM	1242	123751	442	87585	7158	13271	1425	40164	377	2428	89
Jockey-3_DM	1243	123754	442	87323	7144	13217	1427	40285	377	2525	92
Jockey-3_DM	1244	123800	442	87211	7121	13207	1432	40289	349	2574	92
Jockey-3_DM	1245	129211	442	91201	7229	14227	1457	45306	349	2747	95
Jockey-3_DM	1246	129180	442	90532	7240	14111	1459	45307	349	2751	94
Jockey-3_DM	1247	131008	483	91668	7374	14287	1495	45504	349	2687	94
Jockey-3_DM	1248	128807	485	91288	7396	14239	1494	45504	413	2641	95
Jockey-3_DM	1249	127778	485	90916	7393	14173	1490	45226	415	2598	94
Jockey-3_DM	1250	127769	485	91006	7436	14175	1503	45246	415	2681	95
Jockey-3_DM	1251	127758	486	90509	7425	14080	1505	44648	415	2706	94
Jockey-3_DM	1252	127091	506	90620	7452	14110	1513	44537	415	2753	94
Jockey-3_DM	1253	131936	509	90626	7474	14122	1518	44465	415	2750	94
Jockey-3_DM	1254	132789	509	90289	7484	14046	1519	44381	415	2749	93
Jockey-3_DM	1255	132868	510	89891	7486	14014	1516	43918	415	2736	93
Jockey-3_DM	1256	134417	761	89145	7457	13856	1502	43233	415	2609	86
Jockey-3_DM	1257	138520	763	89359	7479	13914	1508	42862	415	2201	72
Jockey-3_DM	1258	138061	763	89053	7502	13887	1507	42544	415	2198	72
Jockey-3_DM	1259	136567	764	88930	7516	13841	1514	42579	415	1476	50
Jockey-3_DM	1260	136518	793	88818	7526	13857	1530	42448	415	1868	56
Jockey-3_DM	1261	135823	793	88687	7538	13867	1524	42448	415	1877	56
Jockey-3_DM	1262	134763	793	88093	7542	13760	1520	41412	415	2210	59
Jockey-3_DM	1263	134453	793	88222	7565	13759	1522	40824	415	2312	63
Jockey-3_DM	1264	134979	794	88152	7597	13748	1526	40437	415	2427	62
Jockey-3_DM	1265	140238	794	88111	7628	13734	1529	40106	415	2411	60
Jockey-3_DM	1266	137757	794	87958	7714	13674	1552	40830	415	2482	58
Jockey-3_DM	1267	166805	795	98533	7890	15646	1590	48003	415	2583	66
Jockey-3_DM	1268	214689	796	113661	8175	18025	1653	59298	419	2481	61
Jockey-3_DM	1269	225486	800	113751	8161	17964	1654	58371	419	2443	59
Jockey-3_DM	1270	225750	800	114135	8173	18016	1659	58481	419	2294	56
Jockey-3_DM	1271	225860	799	114442	8183	18054	1663	59216	418	2435	58
Jockey-3_DM	1272	226044	799	114649	8183	18085	1666	59147	418	2491	60
Jockey-3_DM	1273	225852	799	115027	8220	18133	1677	58548	418	2538	60
Jockey-3_DM	1274	225869	799	115077	8379	18121	1701	58492	482	2693	65
Jockey-3_DM	1275	225656	799	114881	8377	18071	1701	58324	481	2710	70
Jockey-3_DM	1276	225701	769	114477	8349	18024	1700	57810	480	2736	76
Jockey-3_DM	1277	228932	856	115134	8433	18203	1720	57358	474	2721	77
Jockey-3_DM	1278	230114	1284	114935	8530	18161	1743	57098	399	2754	77
Jockey-3_DM	1279	233563	1285	114492	8500	18087	1735	56840	399	2798	77
Jockey-3_DM	1280	238846	1285	114506	8540	18111	1746	57224	444	2810	79
Jockey-3_DM	1281	238698	1286	114647	8552	18172	1752	57223	444	2730	79
Jockey-3_DM	1282	238577	1290	114736	8557	18164	1744	57070	464	2805	79
Jockey-3_DM	1283	237238	1290	114564	8544	18139	1742	57072	464	2805	79
Jockey-3_DM	1284	237302	1290	114756	8540	18158	1737	56999	484	2592	72
Jockey-3_DM	1285	239815	1320	115572	8593	18327	1749	57368	484	2201	64
Jockey-3_DM	1286	239381	1321	115691	8604	18351	1751	57484	484	2214	65
Jockey-3_DM	1287	238906	1321	115758	8590	18302	1745	57150	484	2012	65
Jockey-3_DM	1288	246885	1320	116132	8604	18361	1741	56452	468	2096	67
Jockey-3_DM	1289	247596	1332	117110	8696	18554	1767	57282	468	1986	64
Jockey-3_DM	1290	252947	1353	117432	8724	18597	1775	56721	452	1981	64
Jockey-3_DM	1291	253542	1353	117425	8730	18567	1776	56835	452	1865	66
Jockey-3_DM	1292	253616	1353	117579	8750	18593	1785	56786	452	1958	61
Jockey-3_DM	1293	253601	1353	117418	8742	18550	1783	56918	452	2084	68
Jockey-3_DM	1294	258580	1368	117504	8765	18571	1785	55445	546	2186	75
Jockey-3_DM	1295	258553	1384	117795	8806	18599	1789	53161	546	2417	80
Jockey-3_DM	1296	258446	1384	117406	8757	18512	1782	52896	546	2304	78
Jockey-3_DM	1297	258898	1387	117262	8760	18502	1799	52075	547	2228	75
Jockey-3_DM	1298	258648	1384	116997	8772	18463	1796	51725	548	2369	75
Jockey-3_DM	1299	255686	1385	116915	8758	18361	1787	50286	548	2272	71
Jockey-3_DM	1300	255724	1385	116729	8760	18322	1788	50869	548	2731	77
Jockey-3_DM	1301	255545	1385	116774	8762	18319	1803	50527	548	3450	92
Jockey-3_DM	1302	255541	1385	116663	8789	18313	1810	50393	548	3504	100
Jockey-3_DM	1303	255524	1385	116363	8821	18269	1807	49346	548	3517	101
Jockey-3_DM	1304	252172	1375	116032	8892	18164	1825	48792	548	3483	102
Jockey-3_DM	1305	252151	1375	115791	8878	18109	1822	47898	548	3551	101
Jockey-3_DM	1306	250774	1375	115980	8889	18155	1827	47580	548	3536	104
Jockey-3_DM	1307	249707	1376	116192	8886	18165	1824	46709	547	3683	104
Jockey-3_DM	1308	246152	1376	116166	8910	18166	1829	46708	558	3753	106
Jockey-3_DM	1309	263697	1378	116273	8914	18161	1835	43217	567	3853	108
Jockey-3_DM	1310	263309	1380	116194	8910	18098	1843	41351	567	3813	108
Jockey-3_DM	1311	251514	1380	114478	8724	17629	1810	39659	590	3877	108
Jockey-3_DM	1312	250113	1380	114822	8766	17701	1816	39665	590	3717	102
Jockey-3_DM	1313	250143	1395	115121	8805	17755	1826	38881	590	3512	90
Jockey-3_DM	1314	249602	1396	114907	8818	17741	1832	38168	590	4043	110
Jockey-3_DM	1315	249363	1397	115071	8837	17765	1833	38766	590	4089	113
Jockey-3_DM	1316	249379	1361	115180	8886	17778	1836	39942	590	4126	112
Jockey-3_DM	1317	251321	1353	115155	8888	17793	1834	39483	590	3922	115
Jockey-3_DM	1318	251393	1352	115596	8924	17843	1834	39542	590	3818	109
Jockey-3_DM	1319	249251	1352	115112	8903	17742	1832	38978	590	3703	102
Jockey-3_DM	1320	243735	1396	114711	8876	17678	1815	39111	590	3484	99
Jockey-3_DM	1321	244729	1398	114049	8802	17571	1799	38883	624	3535	109
Jockey-3_DM	1322	243448	1398	113335	8760	17455	1786	38872	624	3556	110
Jockey-3_DM	1323	241443	1416	113911	8825	17645	1817	38269	657	3381	110
Jockey-3_DM	1324	224362	1064	105592	8290	16679	1712	37382	657	3262	110
Jockey-3_DM	1325	226492	1064	105805	8282	16723	1716	37412	657	2703	98
Jockey-3_DM	1326	223505	1064	105576	8246	16654	1702	37974	707	1893	74
Jockey-3_DM	1327	223477	1099	105878	8274	16710	1707	38955	708	1824	66
Jockey-3_DM	1328	223302	1099	106151	8283	16800	1716	38969	710	1920	70
Jockey-3_DM	1329	223291	1099	105993	8281	16770	1713	39339	710	2083	76
Jockey-3_DM	1330	221727	1099	106297	8316	16816	1711	39630	710	2220	80
Jockey-3_DM	1331	225718	1134	106082	8297	16735	1701	38166	710	2289	82
Jockey-3_DM	1332	224816	1144	106292	8336	16782	1710	38305	710	2074	82
Jockey-3_DM	1333	229066	1165	106066	8220	16711	1679	37892	710	2053	81
Jockey-3_DM	1334	229845	1166	106126	8234	16720	1678	38057	710	1932	78
Jockey-3_DM	1335	227117	1285	105750	8199	16639	1658	37172	632	1999	80
Jockey-3_DM	1336	223724	1285	106305	8243	16726	1667	36842	632	2071	80
Jockey-3_DM	1337	223752	1286	106307	8244	16728	1668	36529	632	2085	80
Jockey-3_DM	1338	223201	1286	106122	8226	16701	1664	36206	632	2039	80
Jockey-3_DM	1339	219531	1326	105837	8210	16657	1660	36117	568	1513	61
Jockey-3_DM	1340	223143	1327	106316	8261	16795	1682	35727	568	1485	57
Jockey-3_DM	1341	222485	1327	106150	8249	16767	1678	35749	534	1640	64
Jockey-3_DM	1342	221307	1326	106009	8250	16727	1671	35720	534	1598	59
Jockey-3_DM	1343	221185	1321	106311	8274	16766	1678	35478	534	1630	60
Jockey-3_DM	1344	220708	1220	106093	8257	16706	1673	35708	534	1632	60
Jockey-3_DM	1345	215729	1136	105981	8257	16693	1671	35695	534	1661	61
Jockey-3_DM	1346	213356	1136	105740	8237	16650	1663	35867	534	1672	54
Jockey-3_DM	1347	208116	1134	106208	8318	16772	1676	35895	534	1706	54
Jockey-3_DM	1348	211346	1096	106045	8296	16775	1678	36201	534	1684	53
Jockey-3_DM	1349	209732	1096	105756	8278	16704	1665	36681	546	1685	52
Jockey-3_DM	1350	209727	1096	105734	8271	16707	1666	36580	546	1689	53
Jockey-3_DM	1351	211264	1095	105960	8311	16779	1679	34792	546	1717	55
Jockey-3_DM	1352	211066	1095	105673	8280	16755	1676	34235	502	2638	89
Jockey-3_DM	1353	205184	1095	105435	8238	16710	1671	34237	502	2764	96
Jockey-3_DM	1354	203828	1095	105681	8276	16782	1687	35023	502	2650	90
Jockey-3_DM	1355	203815	1091	105234	8251	16692	1682	34273	502	2571	86
Jockey-3_DM	1356	203808	1091	105442	8275	16741	1686	34078	502	2534	85
Jockey-3_DM	1357	204292	1091	105544	8278	16808	1683	34078	561	2510	85
Jockey-3_DM	1358	204338	1091	105348	8242	16762	1674	34698	561	2510	85
Jockey-3_DM	1359	204322	1152	105662	8264	16809	1675	33160	561	2505	86
Jockey-3_DM	1360	201367	1149	105521	8244	16759	1671	33442	561	2441	84
Jockey-3_DM	1361	202109	1151	106219	8280	16875	1681	33446	562	2406	87
Jockey-3_DM	1362	200189	1151	106112	8270	16827	1679	33119	574	2603	95
Jockey-3_DM	1363	201382	1150	106379	8272	16872	1681	32904	574	2720	98
Jockey-3_DM	1364	201486	1150	106554	8273	16900	1682	33153	574	2674	96
Jockey-3_DM	1365	201480	1148	106678	8267	16896	1689	33109	574	2670	95
Jockey-3_DM	1366	199635	1161	106810	8267	16919	1691	33012	574	2824	94
Jockey-3_DM	1367	199946	1161	106930	8263	16929	1689	33125	574	2808	91
Jockey-3_DM	1368	202658	1161	107111	8306	17025	1703	32133	657	2799	89
Jockey-3_DM	1369	201834	1161	107205	8319	17012	1704	31473	660	2808	89
Jockey-3_DM	1370	195062	1160	106674	8264	16906	1687	31418	702	2760	86
Jockey-3_DM	1371	193639	1126	106622	8257	16922	1677	31157	703	2823	86
Jockey-3_DM	1372	192864	1123	106866	8306	16987	1674	31136	687	2985	90
Jockey-3_DM	1373	193600	1086	106960	8273	17014	1670	31030	687	3000	90
Jockey-3_DM	1374	190905	1085	107539	8318	17141	1673	31341	671	3238	106
Jockey-3_DM	1375	193160	1073	107510	8280	17167	1665	31605	671	3356	107
Jockey-3_DM	1376	191788	1073	106964	8228	17039	1661	31558	671	3309	105
Jockey-3_DM	1377	190911	1132	107353	8235	17114	1664	32455	671	2365	71
Jockey-3_DM	1378	184367	1147	107953	8268	17229	1664	32802	671	2131	60
Jockey-3_DM	1379	184396	1196	108028	8257	17236	1653	32814	671	2075	59
Jockey-3_DM	1380	183514	1240	108044	8265	17212	1649	33306	671	1991	58
Jockey-3_DM	1381	183501	1240	108269	8273	17230	1650	32874	671	1993	56
Jockey-3_DM	1382	200902	1184	110838	8402	17781	1676	36327	650	2020	59
Jockey-3_DM	1383	202806	1185	110645	8363	17718	1675	35227	648	2533	71
Jockey-3_DM	1384	202788	1186	111296	8418	17817	1678	35715	648	2555	70
Jockey-3_DM	1385	205050	1200	111775	8419	17888	1678	35497	646	2565	71
Jockey-3_DM	1386	204602	1200	111928	8390	17894	1676	35399	645	2457	68
Jockey-3_DM	1387	201834	1200	112267	8396	18002	1674	36332	644	2281	60
Jockey-3_DM	1388	201978	1200	112754	8420	18092	1672	36342	644	2160	57
Jockey-3_DM	1389	201110	1193	112940	8410	18104	1671	36177	644	2128	55
Jockey-3_DM	1390	200239	1193	113168	8385	18127	1671	35740	655	2208	56
Jockey-3_DM	1391	201200	1017	113790	8415	18257	1671	36346	583	1920	52
Jockey-3_DM	1392	198755	1019	114351	8445	18323	1664	36618	583	1923	52
Jockey-3_DM	1393	197322	1018	114426	8428	18345	1666	34455	583	1871	53
Jockey-3_DM	1394	198060	1019	115797	8447	18557	1671	35446	583	2083	57
Jockey-3_DM	1395	198453	1019	115950	8415	18545	1662	35600	583	2096	58
Jockey-3_DM	1396	198450	1086	116311	8311	18633	1635	35535	583	1971	58
Jockey-3_DM	1397	206321	1089	116818	8311	18715	1637	36191	599	1743	52
Jockey-3_DM	1398	206308	1089	116927	8250	18754	1632	36115	599	1729	52
Jockey-3_DM	1399	206266	1128	117116	8258	18843	1633	36752	604	1769	58
Jockey-3_DM	1400	206200	1128	117247	8257	18907	1638	37038	593	1914	60
Jockey-3_DM	1401	205785	1129	117553	8272	18990	1647	36897	593	1997	62
Jockey-3_DM	1402	208255	1130	117812	8233	18988	1642	36312	553	2008	61
Jockey-3_DM	1403	209391	1107	118553	8426	19143	1677	36567	553	2022	69
Jockey-3_DM	1404	200289	1106	117958	8414	19089	1676	36719	553	1929	70
Jockey-3_DM	1405	199386	1112	118147	8401	19123	1674	37082	553	1991	70
Jockey-3_DM	1406	196954	1108	118101	8370	19094	1668	37674	553	1982	70
Jockey-3_DM	1407	196725	1080	118938	8442	19262	1685	38676	553	1952	67
Jockey-3_DM	1408	194327	1085	119904	8458	19436	1689	38989	553	1464	54
Jockey-3_DM	1409	194622	1066	119325	8352	19364	1666	40267	553	1680	60
Jockey-3_DM	1410	195451	1066	120018	8379	19472	1665	40395	553	1687	59
Jockey-3_DM	1411	188397	1056	120203	8370	19494	1662	40881	553	2029	66
Jockey-3_DM	1412	188534	1056	120868	8414	19610	1667	41762	553	2548	72
Jockey-3_DM	1413	189746	1055	121591	8432	19723	1672	41805	553	2561	73
Jockey-3_DM	1414	182730	1055	121336	8397	19708	1666	41975	554	2624	77
Jockey-3_DM	1415	184831	1055	121728	8426	19788	1670	42092	554	3104	105
Jockey-3_DM	1416	183517	1054	122492	8451	19892	1676	42595	554	3076	106
Jockey-3_DM	1417	165611	1044	121277	8347	19681	1638	42035	554	3191	108
Jockey-3_DM	1418	165626	1045	121952	8367	19782	1649	41898	554	3236	105
Jockey-3_DM	1419	162645	1044	122458	8396	19875	1656	41402	506	3028	105
Jockey-3_DM	1420	162642	1044	122854	8423	19952	1655	41259	506	2995	105
Jockey-3_DM	1421	162630	972	122893	8333	19999	1624	41262	432	2940	102
Jockey-3_DM	1422	163818	1053	122953	8403	20022	1660	41039	458	2963	103
Jockey-3_DM	1423	163716	919	122379	8178	19900	1625	41080	427	2963	102
Jockey-3_DM	1424	163644	1056	122528	8379	19925	1649	40958	456	2749	85
Jockey-3_DM	1425	167671	1066	122978	8410	19993	1653	40963	457	2550	82
Jockey-3_DM	1426	167686	990	123270	8432	20035	1660	40667	457	2464	80
Jockey-3_DM	1427	164443	988	122983	8383	19957	1648	40270	457	2452	80
Jockey-3_DM	1428	171496	1007	123144	8370	19985	1647	40252	466	2458	74
Jockey-3_DM	1429	170631	992	123185	8356	19960	1639	39464	467	2488	74
Jockey-3_DM	1430	164675	991	122631	8321	19847	1621	38936	468	2555	75
Jockey-3_DM	1431	156873	990	122692	8315	19904	1622	39824	468	2585	75
Jockey-3_DM	1432	156890	990	122906	8340	19939	1626	40638	468	2644	79
Jockey-3_DM	1433	156887	959	122373	8292	19849	1627	39572	468	2656	81
Jockey-3_DM	1434	156663	959	119775	8256	19414	1619	38634	468	2402	75
Jockey-3_DM	1435	155312	959	119357	8219	19357	1616	37994	468	2405	75
Jockey-3_DM	1436	155589	959	118299	8157	19158	1599	37623	468	2973	90
Jockey-3_DM	1437	155723	959	119103	8230	19335	1614	38324	468	2483	86
Jockey-3_DM	1438	158825	959	118917	8211	19312	1610	37102	468	2480	85
Jockey-3_DM	1439	150126	960	118124	8168	19187	1602	36961	468	3105	91
Jockey-3_DM	1440	150083	962	118497	8183	19240	1606	35878	463	2539	63
Jockey-3_DM	1441	145766	964	118714	8192	19265	1601	35771	430	2490	62
Jockey-3_DM	1442	145340	969	118941	8183	19283	1607	35858	430	2505	63
Jockey-3_DM	1443	140665	985	119085	8178	19329	1602	35943	430	2550	64
Jockey-3_DM	1444	140637	965	119051	8163	19360	1608	36243	430	3198	73
Jockey-3_DM	1445	140628	968	119495	8169	19430	1617	36779	430	3467	90
Jockey-3_DM	1446	139850	948	118133	8042	19184	1582	37246	404	3692	99
Jockey-3_DM	1447	137581	948	118658	8086	19290	1588	37591	404	3735	101
Jockey-3_DM	1448	137586	948	118850	8105	19347	1587	37874	404	3793	103
Jockey-3_DM	1449	140076	948	118712	8116	19345	1585	37868	404	3699	102
Jockey-3_DM	1450	141107	947	119224	8138	19464	1590	38446	378	3752	103
Jockey-3_DM	1451	119693	926	101076	7843	16247	1535	30152	378	3793	103
Jockey-3_DM	1452	119683	926	100981	7818	16297	1527	31008	378	3793	103
Jockey-3_DM	1453	122588	926	100241	7782	16172	1529	30362	378	3784	103
Jockey-3_DM	1454	120172	924	94289	7684	15276	1513	26922	378	3742	102
Jockey-3_DM	1455	122144	950	94523	7691	15363	1521	26723	378	3673	101
Jockey-3_DM	1456	122158	952	95096	7695	15452	1521	26757	380	3666	102
Jockey-3_DM	1457	123621	952	95439	7697	15495	1525	26896	380	3665	100
Jockey-3_DM	1458	121682	952	95583	7685	15530	1525	27136	380	3650	98
Jockey-3_DM	1459	120241	985	96316	7688	15662	1528	26652	380	3894	101
Jockey-3_DM	1460	119046	985	96272	7673	15646	1514	26651	380	3948	104
Jockey-3_DM	1461	122001	984	96785	7669	15747	1504	26569	380	3207	88
Jockey-3_DM	1462	122004	984	97107	7661	15792	1501	26935	419	3139	87
Jockey-3_DM	1463	122314	984	96813	7593	15722	1491	27407	419	3143	87
Jockey-3_DM	1464	123881	966	97905	7615	15914	1493	28376	419	2950	85
Jockey-3_DM	1465	123883	965	98069	7607	15954	1493	29454	419	2925	84
Jockey-3_DM	1466	123813	964	97755	7549	15870	1486	30073	419	2966	86
Jockey-3_DM	1467	125137	964	98993	7594	16083	1500	31660	419	2934	85
Jockey-3_DM	1468	125351	966	99769	7612	16172	1504	30921	419	2951	88
Jockey-3_DM	1469	120852	957	99727	7607	16153	1494	30627	419	2307	76
Jockey-3_DM	1470	120125	905	100212	7603	16224	1499	32132	419	2177	62
Jockey-3_DM	1471	120119	904	100405	7593	16237	1497	32463	419	1986	55
Jockey-3_DM	1472	121866	904	100999	7592	16390	1504	32296	419	2016	56
Jockey-3_DM	1473	123363	884	99627	7496	16133	1473	34020	480	2012	56
Jockey-3_DM	1474	126522	884	100499	7521	16279	1472	33640	530	2165	55
Jockey-3_DM	1475	126595	881	101345	7549	16393	1475	35470	530	2294	61
Jockey-3_DM	1476	128567	848	102156	7554	16511	1481	36243	530	2799	81
Jockey-3_DM	1477	128689	847	102720	7568	16625	1489	36624	500	3085	95
Jockey-3_DM	1478	130018	846	103852	7596	16837	1487	37476	470	3126	96
Jockey-3_DM	1479	155397	846	128670	7819	20506	1529	54459	470	3164	96
Jockey-3_DM	1480	155478	842	129191	7806	20551	1527	56039	470	3150	97
Jockey-3_DM	1481	155373	813	129790	7789	20589	1531	56546	470	3162	96
Jockey-3_DM	1482	153280	818	130667	7802	20711	1541	57372	470	3169	98
Jockey-3_DM	1483	153330	800	130853	7763	20736	1535	58113	470	3304	103
Jockey-3_DM	1484	147897	781	131373	7751	20763	1530	59912	470	3562	109
Jockey-3_DM	1485	149499	732	132316	7749	20909	1534	60080	470	3827	109
Jockey-3_DM	1486	147292	670	132575	7721	20921	1533	60281	470	3717	105
Jockey-3_DM	1487	149334	670	134368	7782	21219	1540	61652	470	3802	104
Jockey-3_DM	1488	147868	671	134810	7762	21250	1539	62190	470	3809	105
Jockey-3_DM	1489	126494	669	133903	7554	21039	1504	61817	442	3286	98
Jockey-3_DM	1490	139654	684	153185	7776	24354	1562	73593	442	3323	99
Jockey-3_DM	1491	147616	685	169742	8006	26892	1605	83294	442	3284	96
Jockey-3_DM	1492	152592	660	169591	7914	26782	1588	84762	397	3601	100
Jockey-3_DM	1493	152886	660	171721	7946	27126	1598	85838	397	3558	97
Jockey-3_DM	1494	153012	660	174225	7999	27417	1607	87102	397	3557	98
Jockey-3_DM	1495	159219	660	176035	8015	27625	1615	87899	397	3438	94
Jockey-3_DM	1496	165176	669	178632	8060	27980	1631	89115	354	3414	92
Jockey-3_DM	1497	165506	669	180123	8059	28203	1634	90082	354	3332	89
Jockey-3_DM	1498	169095	669	180745	8032	28291	1634	92356	353	3247	85
Jockey-3_DM	1499	165937	669	181953	8017	28479	1631	93628	341	3091	82
Jockey-3_DM	1500	166233	669	182589	8012	28562	1630	94236	341	2919	76
Jockey-3_DM	1501	167004	669	183239	8001	28651	1622	95375	341	2417	56
Jockey-3_DM	1502	166153	669	184310	7977	28776	1621	95598	300	2147	43
Jockey-3_DM	1503	166322	669	185170	7973	28897	1615	95792	300	2168	41
Jockey-3_DM	1504	172725	669	186883	7967	29204	1607	96491	300	2468	57
Jockey-3_DM	1505	173187	668	188511	7983	29476	1612	97460	300	2492	57
Jockey-3_DM	1506	175644	669	190402	8017	29751	1624	98535	300	2620	62
Jockey-3_DM	1507	175667	669	191349	8002	29840	1617	100375	300	2544	59
Jockey-3_DM	1508	175651	669	192215	8031	29958	1621	100479	300	2408	54
Jockey-3_DM	1509	174901	685	192333	8013	29986	1625	101238	300	1942	45
Jockey-3_DM	1510	179866	615	192917	7969	30025	1608	102609	300	2523	72
Jockey-3_DM	1511	182014	615	194429	7984	30227	1612	103081	300	2514	70
Jockey-3_DM	1512	182002	615	195052	7975	30298	1606	103642	300	2435	71
Jockey-3_DM	1513	186010	615	196388	7974	30478	1605	104867	295	2501	70
Jockey-3_DM	1514	186364	615	197819	7995	30670	1606	103770	295	2528	70
Jockey-3_DM	1515	186369	611	198233	7987	30735	1601	105187	295	2780	72
Jockey-3_DM	1516	186374	608	198374	7955	30742	1592	105163	295	2782	73
Jockey-3_DM	1517	188497	600	199880	7960	31030	1595	106769	295	2633	85
Jockey-3_DM	1518	192216	600	201130	8011	31198	1607	108213	295	2666	86
Jockey-3_DM	1519	191466	600	201696	7987	31298	1599	108475	294	2690	85
Jockey-3_DM	1520	196447	600	201897	7970	31273	1594	107794	294	2696	87
Jockey-3_DM	1521	197369	600	202284	7968	31325	1599	108023	294	2765	93
Jockey-3_DM	1522	201061	599	203562	7962	31529	1598	108470	294	2780	92
Jockey-3_DM	1523	201083	599	203556	7930	31469	1594	107926	294	2784	92
Jockey-3_DM	1524	207346	599	204781	7957	31684	1602	111341	267	2783	93
Jockey-3_DM	1525	205294	595	204505	7915	31568	1596	112437	266	2794	103
Jockey-3_DM	1526	206498	595	205001	7930	31628	1598	112596	266	2792	104
Jockey-3_DM	1527	209927	596	206214	7890	31780	1596	113812	265	2800	107
Jockey-3_DM	1528	212189	560	206668	7979	31900	1604	115212	190	2736	109
Jockey-3_DM	1529	212178	515	206431	7927	31853	1600	115296	190	2400	95
Jockey-3_DM	1530	212175	515	205946	7887	31789	1598	116123	190	2387	96
Jockey-3_DM	1531	215177	426	207899	7920	32171	1607	117388	190	2230	93
Jockey-3_DM	1532	216527	426	208878	7945	32328	1625	119208	190	2199	94
Jockey-3_DM	1533	219420	426	209067	7933	32407	1625	121635	190	2193	94
Jockey-3_DM	1534	215801	412	208238	7883	32231	1609	122066	160	2130	91
Jockey-3_DM	1535	217081	411	209025	7887	32386	1610	122264	160	1243	61
Jockey-3_DM	1536	217064	412	210505	7911	32622	1614	123330	160	1160	61
Jockey-3_DM	1537	218273	411	210607	7894	32657	1613	124512	160	1152	60
Jockey-3_DM	1538	218488	411	209883	7819	32483	1594	125515	160	1078	61
Jockey-3_DM	1539	218490	411	210151	7819	32536	1594	125742	160	1049	60
Jockey-3_DM	1540	224125	376	210236	7716	32529	1581	127136	160	804	59
Jockey-3_DM	1541	224964	376	210215	7685	32535	1583	128844	160	797	58
Jockey-3_DM	1542	226562	376	209732	7604	32406	1571	129697	160	545	39
Jockey-3_DM	1543	226591	355	210145	7590	32456	1569	129559	160	515	38
Jockey-3_DM	1544	226596	356	210002	7556	32409	1562	129515	160	512	40
Jockey-3_DM	1545	226594	356	209614	7516	32321	1547	129574	160	649	51
Jockey-3_DM	1546	228933	337	212573	7589	32854	1569	131956	160	685	51
Jockey-3_DM	1547	229173	325	213344	7574	32906	1563	131916	160	735	56
Jockey-3_DM	1548	229241	333	213590	7539	32884	1549	132769	160	730	56
Jockey-3_DM	1549	227398	302	211512	7450	32422	1518	132358	160	807	58
Jockey-3_DM	1550	228075	302	212649	7463	32572	1520	132437	160	908	51
Jockey-3_DM	1551	227729	302	213431	7450	32656	1520	132689	160	1036	53
Jockey-3_DM	1552	228295	302	214633	7474	32852	1526	132707	160	1095	54
Jockey-3_DM	1553	225326	318	214757	7470	32854	1526	133284	160	1261	57
Jockey-3_DM	1554	224372	318	214843	7443	32820	1529	133889	160	1285	56
Jockey-3_DM	1555	223712	317	215625	7451	32914	1539	133995	160	1329	56
Jockey-3_DM	1556	224000	320	216593	7451	32984	1543	134186	160	1307	54
Jockey-3_DM	1557	222280	323	216978	7453	33005	1547	134627	160	1324	53
Jockey-3_DM	1558	220543	323	217392	7438	33042	1543	135133	160	1326	54
Jockey-3_DM	1559	223931	319	218034	7470	33135	1549	135176	160	1302	54
Jockey-3_DM	1560	224104	319	216595	7413	32925	1537	136099	160	1347	59
Jockey-3_DM	1561	224142	319	218150	7458	33141	1549	136509	160	1351	59
Jockey-3_DM	1562	224182	319	219027	7487	33267	1552	137211	160	1348	59
Jockey-3_DM	1563	223299	345	217994	7439	33051	1550	136390	160	1379	58
Jockey-3_DM	1564	221411	345	218878	7478	33158	1556	136298	160	1398	58
Jockey-3_DM	1565	222024	345	219692	7491	33204	1557	135870	160	1424	58
Jockey-3_DM	1566	221657	345	218600	7446	33006	1558	135667	160	1423	59
Jockey-3_DM	1567	221664	345	219566	7452	33137	1557	136826	160	1558	64
Jockey-3_DM	1568	226341	345	220619	7474	33244	1568	137225	160	1641	64
Jockey-3_DM	1569	226355	345	220769	7476	33311	1565	137247	160	1627	62
Jockey-3_DM	1570	226296	344	220030	7402	33187	1547	137185	121	1934	65
Jockey-3_DM	1571	231255	344	220119	7399	33178	1548	136910	121	1855	61
Jockey-3_DM	1572	231051	345	221276	7418	33303	1552	137224	121	1853	58
Jockey-3_DM	1573	231010	331	220776	7383	33255	1550	136754	121	1868	58
Jockey-3_DM	1574	230911	331	219998	7348	33149	1539	136984	119	1766	55
Jockey-3_DM	1575	232951	331	221485	7420	33402	1545	138129	119	1650	52
Jockey-3_DM	1576	231951	317	221221	7416	33323	1547	138403	119	1555	50
Jockey-3_DM	1577	231940	317	221390	7405	33338	1543	138366	119	1507	47
Jockey-3_DM	1578	232169	317	222101	7411	33400	1547	137886	119	1423	41
Jockey-3_DM	1579	232223	267	220342	7376	33132	1536	135551	119	2049	66
Jockey-3_DM	1580	233212	267	221341	7406	33265	1543	135835	119	2332	74
Jockey-3_DM	1581	233235	265	222077	7421	33338	1547	134178	119	2333	74
Jockey-3_DM	1582	227086	479	220310	7382	33023	1529	132559	119	2391	79
Jockey-3_DM	1583	227084	491	221308	7414	33199	1536	132412	119	2395	79
Jockey-3_DM	1584	226227	491	221265	7365	33120	1527	131241	119	2534	87
Jockey-3_DM	1585	225273	492	221979	7369	33208	1533	129373	119	2465	83
Jockey-3_DM	1586	223851	497	221773	7355	33144	1529	126668	118	2466	83
Jockey-3_DM	1587	223245	497	221214	7344	33070	1519	124168	128	2470	83
Jockey-3_DM	1588	219558	498	220033	7303	32862	1519	124488	129	2531	90
Jockey-3_DM	1589	221392	498	220060	7301	32871	1511	123768	129	2522	96
Jockey-3_DM	1590	225092	499	220498	7321	32934	1511	123886	129	2504	95
Jockey-3_DM	1591	225886	500	219975	7296	32902	1513	124140	129	2525	94
Jockey-3_DM	1592	223128	463	218099	7242	32569	1504	122311	153	2638	95
Jockey-3_DM	1593	223566	463	218894	7272	32677	1510	122902	157	2550	94
Jockey-3_DM	1594	222697	449	218775	7271	32630	1510	121173	126	2540	95
Jockey-3_DM	1595	219476	447	218220	7263	32534	1501	120970	126	2225	89
Jockey-3_DM	1596	219467	455	218878	7278	32631	1502	121145	126	2220	86
Jockey-3_DM	1597	218103	455	217839	7272	32484	1491	119412	126	2237	91
Jockey-3_DM	1598	218064	455	218313	7280	32538	1496	120510	126	2253	92
Jockey-3_DM	1599	214928	456	218162	7271	32511	1503	121551	126	2269	93
Jockey-3_DM	1600	217547	456	217947	7137	32475	1481	122917	126	2289	93
Jockey-3_DM	1601	217142	456	216421	7087	32181	1474	118770	126	2256	92
Jockey-3_DM	1602	217806	456	217373	7115	32332	1479	119356	126	2216	90
Jockey-3_DM	1603	219273	456	217213	7109	32258	1472	118020	126	2126	90
Jockey-3_DM	1604	216627	456	216629	7214	32153	1488	117493	125	1477	64
Jockey-3_DM	1605	215173	429	217640	7243	32237	1500	116896	77	1308	77
Jockey-3_DM	1606	219207	428	218536	7275	32366	1507	118845	77	1407	80
Jockey-3_DM	1607	216918	428	217133	7233	32186	1500	119280	77	1382	78
Jockey-3_DM	1608	215098	390	215338	7191	31916	1483	119071	87	1414	81
Jockey-3_DM	1609	215822	390	216010	7245	32021	1489	117218	97	1347	75
Jockey-3_DM	1610	214247	397	215227	7239	31907	1490	116224	97	1333	75
Jockey-3_DM	1611	174092	405	195718	7068	28468	1443	101317	97	1282	76
Jockey-3_DM	1612	170679	405	195148	7072	28361	1438	99943	97	1277	76
Jockey-3_DM	1613	169559	420	194592	7075	28249	1437	99787	97	1179	69
Jockey-3_DM	1614	169797	420	193885	7057	28162	1430	97796	97	1171	63
Jockey-3_DM	1615	173659	420	194703	7065	28344	1435	94690	97	1239	65
Jockey-3_DM	1616	175055	420	193173	7024	28118	1426	93210	97	1937	76
Jockey-3_DM	1617	176441	420	194410	7085	28309	1426	93243	97	1744	72
Jockey-3_DM	1618	176570	420	194898	7093	28383	1430	92613	97	1733	73
Jockey-3_DM	1619	174377	420	193279	7042	28131	1417	90325	97	1735	72
Jockey-3_DM	1620	176521	421	194386	7094	28280	1426	90370	97	1607	63
Jockey-3_DM	1621	176657	421	195019	7097	28349	1424	90761	97	1574	64
Jockey-3_DM	1622	171703	421	194192	7076	28180	1421	88771	97	1538	57
Jockey-3_DM	1623	166909	392	194436	7097	28239	1419	88701	97	1630	58
Jockey-3_DM	1624	166905	392	194651	7141	28267	1427	88807	97	1636	59
Jockey-3_DM	1625	164168	423	194664	7175	28254	1433	89650	97	1656	60
Jockey-3_DM	1626	164073	424	194686	7199	28275	1433	88036	97	1648	60
Jockey-3_DM	1627	162956	424	194266	7199	28199	1428	85739	97	1671	60
Jockey-3_DM	1628	162191	424	194086	7204	28149	1425	84787	97	1671	60
Jockey-3_DM	1629	159278	424	193659	7182	28079	1432	86227	97	1692	60
Jockey-3_DM	1630	159214	427	193048	7210	27994	1439	85955	97	1542	37
Jockey-3_DM	1631	150085	420	184141	7065	26539	1407	81239	94	1646	41
Jockey-3_DM	1632	178515	581	189253	7359	27560	1469	90923	94	1609	37
Jockey-3_DM	1633	175579	581	189223	7368	27552	1467	90514	90	1662	35
Jockey-3_DM	1634	175661	582	189668	7383	27648	1464	90192	90	3619	72
Jockey-3_DM	1635	175723	590	189324	7393	27576	1461	89659	90	3660	71
Jockey-3_DM	1636	175851	592	189846	7412	27687	1471	89197	90	3718	75
Jockey-3_DM	1637	178605	594	189538	7443	27634	1489	88754	90	3749	77
Jockey-3_DM	1638	177958	594	189154	7422	27533	1487	88766	90	3882	78
Jockey-3_DM	1639	179507	594	188184	7395	27389	1482	88915	90	3872	78
Jockey-3_DM	1640	176395	594	186880	7347	27189	1474	87880	90	3862	79
Jockey-3_DM	1641	175241	593	187951	7396	27376	1500	88450	174	3199	67
Jockey-3_DM	1642	175033	593	187978	7415	27347	1511	87042	175	3183	68
Jockey-3_DM	1643	172273	593	187645	7414	27306	1511	87037	175	3185	67
Jockey-3_DM	1644	175509	595	186764	7422	27219	1504	89434	229	3181	68
Jockey-3_DM	1645	171772	585	184174	7313	26772	1474	88257	230	3207	68
Jockey-3_DM	1646	172202	586	184649	7323	26879	1483	87777	231	3250	70
Jockey-3_DM	1647	169445	586	185270	7363	26968	1489	87290	247	3203	70
Jockey-3_DM	1648	170676	586	184986	7368	26940	1490	86989	247	3123	69
Jockey-3_DM	1649	173298	586	184920	7367	26928	1491	86985	247	3112	68
Jockey-3_DM	1650	173468	586	184017	7339	26761	1481	87345	271	3096	68
Jockey-3_DM	1651	172862	586	182911	7302	26598	1472	87183	271	3101	70
Jockey-3_DM	1652	173454	606	187830	7512	27459	1516	92116	295	3152	74
Jockey-3_DM	1653	175982	608	187454	7523	27433	1513	92110	295	3175	77
Jockey-3_DM	1654	170259	608	184978	7137	27069	1448	89954	295	3170	75
Jockey-3_DM	1655	169259	608	186364	7505	27319	1514	89430	295	3159	77
Jockey-3_DM	1656	169489	609	186868	7484	27366	1499	89800	295	2948	70
Jockey-3_DM	1657	169468	605	185925	7462	27293	1495	89806	295	2932	70
Jockey-3_DM	1658	169440	605	184346	7408	27067	1494	89614	295	2843	69
Jockey-3_DM	1659	170892	605	184782	7449	27196	1495	88204	295	1037	38
Jockey-3_DM	1660	170584	605	184828	7464	27252	1500	87721	295	1006	39
Jockey-3_DM	1661	167747	605	183537	7442	27048	1490	87265	295	1104	43
Jockey-3_DM	1662	165685	605	183234	7442	27014	1492	87127	295	1142	46
Jockey-3_DM	1663	167420	605	180873	7459	26756	1489	84443	295	1390	76
Jockey-3_DM	1664	165391	605	180788	7454	26799	1481	84258	295	1394	76
Jockey-3_DM	1665	165252	605	181110	7397	26795	1477	83954	295	1917	85
Jockey-3_DM	1666	165273	606	181953	7439	26929	1486	83935	295	1915	86
Jockey-3_DM	1667	162312	606	182690	7455	27028	1487	83061	295	1937	87
Jockey-3_DM	1668	167988	606	183504	7450	27134	1489	83555	295	1945	87
Jockey-3_DM	1669	164886	606	182693	7423	27039	1476	83955	295	1961	86
Jockey-3_DM	1670	164851	606	181870	7391	26904	1466	83952	295	1903	85
Jockey-3_DM	1671	164486	606	182969	7430	27109	1473	84567	295	1898	85
Jockey-3_DM	1672	165013	606	182420	7397	26997	1471	84105	295	1931	88
Jockey-3_DM	1673	164381	606	183121	7434	27086	1478	83334	295	1944	88
Jockey-3_DM	1674	160517	606	182376	7413	27002	1469	83032	295	3073	109
Jockey-3_DM	1675	159520	606	182077	7383	26944	1467	82737	295	3065	109
Jockey-3_DM	1676	159347	606	181855	7363	26886	1464	81860	295	3064	109
Jockey-3_DM	1677	158386	606	181336	7336	26821	1453	82523	295	3016	105
Jockey-3_DM	1678	154856	605	181687	7386	26977	1459	82824	319	3041	103
Jockey-3_DM	1679	157317	605	181614	7372	26907	1450	82264	319	3029	104
Jockey-3_DM	1680	156190	605	180681	7345	26705	1446	80892	319	3045	104
Jockey-3_DM	1681	157633	599	181233	7372	26781	1442	81629	319	3067	106
Jockey-3_DM	1682	160185	599	181106	7366	26722	1438	81273	319	3066	106
Jockey-3_DM	1683	159249	599	181071	7356	26686	1436	81091	319	3071	106
Jockey-3_DM	1684	157285	599	181492	7362	26716	1436	81649	319	2851	98
Jockey-3_DM	1685	156855	599	180486	7314	26574	1431	81377	319	2847	97
Jockey-3_DM	1686	156769	599	179769	7292	26485	1431	81842	319	2680	88
Jockey-3_DM	1687	156753	599	178706	7252	26318	1428	81989	319	2609	83
Jockey-3_DM	1688	154530	592	179517	7311	26434	1439	82487	319	2408	59
Jockey-3_DM	1689	151416	592	179443	7311	26437	1446	82481	319	2405	60
Jockey-3_DM	1690	151408	592	178475	7265	26260	1437	82337	319	1840	49
Jockey-3_DM	1691	144571	592	178374	7274	26203	1432	82023	319	1810	48
Jockey-3_DM	1692	146173	623	177302	7271	26099	1435	80368	303	1812	47
Jockey-3_DM	1693	146236	623	177411	7267	26079	1438	80363	303	1806	47
Jockey-3_DM	1694	146103	635	179404	7293	26354	1450	83166	319	1781	47
Jockey-3_DM	1695	151029	635	179124	7281	26351	1449	82535	319	1877	51
Jockey-3_DM	1696	154548	634	178516	7270	26292	1452	81017	319	1849	50
Jockey-3_DM	1697	152733	634	177942	7245	26220	1447	81352	319	1844	50
Jockey-3_DM	1698	151932	597	174411	6655	25705	1346	79915	319	1845	50
Jockey-3_DM	1699	151700	618	175571	7133	25918	1439	80009	319	2885	88
Jockey-3_DM	1700	151702	618	176140	7163	26073	1447	80095	319	4739	106
Jockey-3_DM	1701	151700	617	176315	7170	26099	1453	79299	319	4985	114
Jockey-3_DM	1702	151701	617	177367	7205	26243	1460	81069	319	5029	113
Jockey-3_DM	1703	151694	374	177077	7186	26218	1456	80615	319	5156	118
Jockey-3_DM	1704	153529	373	176937	7166	26221	1452	80379	351	5162	117
Jockey-3_DM	1705	153529	373	176040	7117	26076	1442	80920	351	5163	119
Jockey-3_DM	1706	155613	373	177044	7150	26266	1452	83208	382	5212	119
Jockey-3_DM	1707	156102	373	176647	7140	26287	1449	83479	382	5243	120
Jockey-3_DM	1708	156185	371	176609	7156	26256	1449	82922	382	5286	121
Jockey-3_DM	1709	155872	371	176539	7161	26248	1449	83133	382	5300	122
Jockey-3_DM	1710	157016	371	176852	7110	26364	1438	82528	382	5320	123
Jockey-3_DM	1711	158487	371	176199	7077	26274	1431	82587	382	5356	125
Jockey-3_DM	1712	159768	372	176901	7109	26421	1435	82598	382	5414	125
Jockey-3_DM	1713	159476	377	175570	6881	26196	1376	82959	383	5241	116
Jockey-3_DM	1714	160238	355	174667	6824	26087	1358	82851	427	5238	115
Jockey-3_DM	1715	155447	354	173965	6807	25940	1342	81264	427	5333	121
Jockey-3_DM	1716	155425	355	174664	6837	26068	1344	82137	427	5315	123
Jockey-3_DM	1717	155474	347	175128	6863	26137	1347	81371	427	5311	124
Jockey-3_DM	1718	155474	347	174903	6865	26119	1343	81378	427	5310	124
Jockey-3_DM	1719	155410	277	173773	6842	25931	1332	81109	419	5328	124
Jockey-3_DM	1720	155315	277	175527	7076	26206	1387	82757	419	5505	138
Jockey-3_DM	1721	153840	278	175067	7051	26139	1383	83341	419	6033	148
Jockey-3_DM	1722	153692	283	175782	7051	26256	1385	84416	418	6066	148
Jockey-3_DM	1723	156798	283	174986	7018	26164	1381	84509	418	6013	146
Jockey-3_DM	1724	158185	293	174043	7055	26018	1393	83654	359	3846	89
Jockey-3_DM	1725	174489	334	181258	7200	27274	1433	88298	359	2198	82
Jockey-3_DM	1726	174502	333	182248	7322	27421	1455	90512	363	1973	75
Jockey-3_DM	1727	171944	333	180412	7280	27097	1452	89654	363	1955	77
Jockey-3_DM	1728	174832	333	180564	7293	27147	1450	88560	353	2291	81
Jockey-3_DM	1729	175298	333	181118	7299	27241	1456	88190	353	2300	82
Jockey-3_DM	1730	174834	333	181973	7326	27340	1455	87902	343	2292	80
Jockey-3_DM	1731	174766	329	181664	7276	27279	1451	87876	345	2311	80
Jockey-3_DM	1732	174876	329	181872	7301	27285	1452	87408	345	2966	103
Jockey-3_DM	1733	174878	357	181611	7289	27237	1444	86702	345	3096	110
Jockey-3_DM	1734	174862	359	181388	7282	27203	1443	87208	345	3340	112
Jockey-3_DM	1735	177956	359	180984	7275	27200	1439	88033	345	3322	111
Jockey-3_DM	1736	179942	359	180565	7260	27104	1428	88114	345	3309	110
Jockey-3_DM	1737	180100	360	180290	7234	27031	1428	87772	345	3315	113
Jockey-3_DM	1738	179833	360	180250	7301	27113	1451	86580	345	3331	116
Jockey-3_DM	1739	177634	358	179958	7289	27002	1444	84997	345	3430	119
Jockey-3_DM	1740	193082	423	205375	7583	30592	1523	106599	399	3323	113
Jockey-3_DM	1741	193691	424	205425	7582	30580	1530	105548	399	3321	111
Jockey-3_DM	1742	193191	449	206425	7616	30780	1531	105990	399	3313	110
Jockey-3_DM	1743	193701	462	206363	7605	30766	1521	107945	399	3314	110
Jockey-3_DM	1744	194866	462	206359	7583	30718	1515	106501	399	3291	110
Jockey-3_DM	1745	195388	462	206943	7584	30764	1516	107062	399	3003	94
Jockey-3_DM	1746	195425	470	207093	7591	30856	1521	106622	399	2544	89
Jockey-3_DM	1747	195408	501	207693	7637	30954	1532	106785	399	2501	90
Jockey-3_DM	1748	201992	492	207714	7672	30933	1529	105879	398	2499	90
Jockey-3_DM	1749	201629	492	206869	7636	30812	1524	104047	398	2486	88
Jockey-3_DM	1750	201629	492	206967	7654	30838	1528	104721	398	2337	81
Jockey-3_DM	1751	195185	492	205942	7607	30723	1518	103836	398	2345	82
Jockey-3_DM	1752	195172	492	204863	7568	30542	1512	103667	398	2298	83
Jockey-3_DM	1753	194301	446	204753	7586	30600	1521	105492	398	1788	72
Jockey-3_DM	1754	193701	447	204311	7559	30518	1526	106496	398	1771	71
Jockey-3_DM	1755	193476	448	203559	7532	30434	1522	103735	398	1757	71
Jockey-3_DM	1756	194197	448	202450	7502	30260	1514	103643	398	1667	69
Jockey-3_DM	1757	187389	448	201940	7487	30153	1504	104049	399	981	45
Jockey-3_DM	1758	197601	448	212292	7570	31417	1528	111145	398	1127	41
Jockey-3_DM	1759	199276	447	213335	7604	31570	1532	111793	412	1152	46
Jockey-3_DM	1760	198019	447	213806	7608	31612	1531	112566	435	1374	53
Jockey-3_DM	1761	198022	431	213549	7560	31572	1527	113594	456	2945	101
Jockey-3_DM	1762	190472	429	204292	7478	30179	1521	110110	410	3117	103
Jockey-3_DM	1763	190742	429	204697	7486	30198	1520	112183	410	3087	100
Jockey-3_DM	1764	191738	414	204507	7465	30106	1505	109481	383	3109	104
Jockey-3_DM	1765	187390	420	205805	7502	30256	1508	110264	383	3153	106
Jockey-3_DM	1766	188249	420	206006	7484	30241	1513	110401	354	3153	106
Jockey-3_DM	1767	189000	420	205884	7453	30188	1509	110508	354	3193	105
Jockey-3_DM	1768	189868	420	206901	7480	30314	1518	111353	354	3450	113
Jockey-3_DM	1769	190424	438	207444	7490	30329	1511	111728	354	3452	113
Jockey-3_DM	1770	189566	438	206951	7459	30236	1513	112308	354	3439	111
Jockey-3_DM	1771	190301	444	208299	7437	30371	1496	113645	354	3372	104
Jockey-3_DM	1772	191575	444	208293	7424	30343	1492	114108	354	3349	100
Jockey-3_DM	1773	191575	444	208370	7414	30347	1497	115138	354	3349	100
Jockey-3_DM	1774	191503	401	208135	7393	30251	1492	115331	354	3351	101
Jockey-3_DM	1775	191540	401	207696	7361	30075	1483	116247	354	3278	96
Jockey-3_DM	1776	189448	373	208721	7395	30223	1493	115854	353	3300	95
Jockey-3_DM	1777	189422	374	207987	7351	30047	1484	117630	353	3083	95
Jockey-3_DM	1778	189115	375	207807	7341	30027	1483	117768	353	3109	98
Jockey-3_DM	1779	188979	376	208072	7335	30059	1484	119162	353	3129	99
Jockey-3_DM	1780	186224	376	207691	7364	29995	1488	119085	353	3131	99
Jockey-3_DM	1781	189745	376	208212	7379	30060	1493	119373	335	3127	99
Jockey-3_DM	1782	191271	375	208037	7361	30063	1492	120881	335	3132	99
Jockey-3_DM	1783	150139	374	201380	7144	28506	1436	118205	333	2901	101
Jockey-3_DM	1784	150110	366	201796	7138	28567	1439	118236	293	2729	98
Jockey-3_DM	1785	150067	366	201799	7140	28569	1438	118381	250	2711	99
Jockey-3_DM	1786	150074	366	202225	7140	28623	1437	118040	250	1297	53
Jockey-3_DM	1787	150363	366	201174	7093	28420	1432	117508	197	1186	52
Jockey-3_DM	1788	149599	365	197489	6981	27937	1411	114113	197	1191	53
Jockey-3_DM	1789	146502	354	196143	6920	27717	1392	113781	197	1126	46
Jockey-3_DM	1790	146317	354	196963	6957	27814	1386	115286	197	1104	47
Jockey-3_DM	1791	146886	354	199887	7024	28192	1400	119969	197	1104	46
Jockey-3_DM	1792	146841	354	198664	6994	27976	1382	119425	197	1091	49
Jockey-3_DM	1793	153924	364	199961	7013	28172	1388	119771	197	919	47
Jockey-3_DM	1794	154087	364	199798	6989	28118	1382	117833	197	1006	49
Jockey-3_DM	1795	151444	364	198531	6901	27896	1375	117507	174	1082	53
Jockey-3_DM	1796	143406	363	193030	6744	26778	1339	113682	174	1080	56
Jockey-3_DM	1797	148060	364	198604	6936	27852	1370	117248	174	1072	56
Jockey-3_DM	1798	146997	354	197944	6856	27733	1352	116636	174	1075	56
Jockey-3_DM	1799	143289	346	196531	6456	27442	1275	115763	129	1077	55
Jockey-3_DM	1800	144702	318	194781	6113	27222	1190	115974	129	1090	56
Jockey-3_DM	1801	144364	318	193252	6075	26984	1177	115468	129	1043	55
Jockey-3_DM	1802	122591	343	177964	6144	24328	1205	105890	129	1016	52
Jockey-3_DM	1803	123125	343	177551	6171	24260	1210	106099	129	972	49
Jockey-3_DM	1804	124708	343	176923	6163	24178	1211	107019	129	951	49
Jockey-3_DM	1805	123918	342	176569	6153	24144	1200	107128	129	945	50
Jockey-3_DM	1806	123759	412	176231	6218	24103	1212	107817	130	944	51
Jockey-3_DM	1807	117869	412	169202	6122	22898	1175	102973	130	938	51
Jockey-3_DM	1808	118766	428	169981	6158	23079	1182	104369	131	897	53
Jockey-3_DM	1809	118564	428	170104	6166	23108	1188	105540	131	790	48
Jockey-3_DM	1810	115268	428	169376	6148	22999	1185	106238	131	612	49
Jockey-3_DM	1811	115234	428	169135	6144	23000	1184	106718	131	602	55
Jockey-3_DM	1812	118148	428	169590	6154	23105	1194	107443	131	475	53
Jockey-3_DM	1813	116447	428	166423	6110	22816	1182	105038	131	475	56
Jockey-3_DM	1814	117322	428	169499	6154	23129	1193	105087	131	492	59
Jockey-3_DM	1815	117324	428	168773	6145	23060	1199	105709	131	478	58
Jockey-3_DM	1816	117658	427	169712	6148	23142	1197	105321	133	496	58
Jockey-3_DM	1817	117649	427	169767	6140	23156	1206	106246	133	472	55
Jockey-3_DM	1818	117447	532	169307	6134	23103	1207	107303	133	383	49
Jockey-3_DM	1819	55484	538	113307	5584	15050	1108	71453	73	335	50
Jockey-3_DM	1820	116503	538	167564	6101	22772	1205	106712	133	510	60
Jockey-3_DM	1821	116137	538	165587	6066	22503	1198	105782	133	700	71
Jockey-3_DM	1822	111348	561	160270	5935	21571	1179	102757	133	805	73
Jockey-3_DM	1823	117734	561	168137	6113	22783	1205	105428	133	883	73
Jockey-3_DM	1824	117934	561	168914	6124	22859	1204	106508	133	898	73
Jockey-3_DM	1825	119239	560	168570	6097	22781	1202	106084	133	932	72
Jockey-3_DM	1826	121482	560	169557	6121	22941	1210	107681	133	930	73
Jockey-3_DM	1827	121947	560	170808	6160	23089	1220	107760	133	1039	75
Jockey-3_DM	1828	122116	560	171234	6169	23148	1222	107737	132	1117	76
Jockey-3_DM	1829	122650	560	171872	6189	23239	1225	108578	132	1236	78
Jockey-3_DM	1830	123951	560	171583	6163	23214	1219	108404	85	1379	85
Jockey-3_DM	1831	123056	560	171817	6184	23237	1220	107403	24	1382	87
Jockey-3_DM	1832	123050	560	171370	6165	23206	1226	108208	24	1394	88
Jockey-3_DM	1833	123214	560	172575	6215	23382	1241	108696	24	1399	82
Jockey-3_DM	1834	124776	560	172489	6220	23365	1241	109998	24	1404	82
Jockey-3_DM	1835	130320	560	173677	6238	23503	1261	111581	73	2067	93
Jockey-3_DM	1836	130496	560	174286	6251	23630	1263	112119	74	2059	84
Jockey-3_DM	1837	130738	564	172883	6202	23367	1242	111415	74	2626	87
Jockey-3_DM	1838	131058	564	173685	6229	23508	1244	111438	74	2628	83
Jockey-3_DM	1839	131122	563	174399	6266	23614	1242	111555	74	2702	88
Jockey-3_DM	1840	131148	562	174503	6287	23630	1241	111850	74	2704	87
Jockey-3_DM	1841	131173	564	174519	6290	23633	1238	111822	74	2705	90
Jockey-3_DM	1842	131589	562	175135	6309	23737	1244	112491	74	2732	93
Jockey-3_DM	1843	129947	542	174571	6281	23680	1235	112509	74	2751	94
Jockey-3_DM	1844	130781	542	173609	6251	23545	1231	112145	74	2724	97
Jockey-3_DM	1845	134931	528	174827	6306	23759	1245	110354	74	2486	85
Jockey-3_DM	1846	135526	528	174637	6297	23731	1243	108799	74	2295	73
Jockey-3_DM	1847	135734	528	173009	6259	23445	1228	108889	74	2395	86
Jockey-3_DM	1848	135774	528	173552	6278	23519	1235	108668	207	2352	88
Jockey-3_DM	1849	135952	528	173779	6288	23553	1237	107363	210	2481	104
Jockey-3_DM	1850	135130	528	174304	6301	23594	1235	107111	211	2456	104
Jockey-3_DM	1851	135170	564	174861	6321	23642	1238	107046	211	2733	122
Jockey-3_DM	1852	127391	564	172464	6260	23231	1207	105168	211	2641	121
Jockey-3_DM	1853	127386	583	173329	6298	23358	1215	105792	211	2561	120
Jockey-3_DM	1854	127368	571	174009	6316	23410	1219	105234	211	2485	118
Jockey-3_DM	1855	127205	569	173977	6313	23426	1229	102340	209	2502	116
Jockey-3_DM	1856	127254	569	174368	6345	23496	1232	101919	209	2513	114
Jockey-3_DM	1857	127975	566	174587	6362	23511	1232	101170	207	2522	115
Jockey-3_DM	1858	127497	566	174285	6355	23492	1232	101342	207	2506	115
Jockey-3_DM	1859	127607	559	173326	6334	23314	1224	101256	207	2552	117
Jockey-3_DM	1860	127655	603	174099	6361	23443	1238	100796	207	2283	116
Jockey-3_DM	1861	126603	606	173961	6365	23406	1236	100941	207	2274	117
Jockey-3_DM	1862	125679	606	173935	6359	23329	1245	101055	207	1745	112
Jockey-3_DM	1863	125681	606	173964	6354	23313	1247	100967	207	1743	112
Jockey-3_DM	1864	125572	608	173449	6330	23234	1239	100037	207	1830	107
Jockey-3_DM	1865	128813	608	173869	6339	23319	1246	99228	207	1927	110
Jockey-3_DM	1866	124020	598	173711	6311	23325	1249	100398	207	1909	107
Jockey-3_DM	1867	128485	598	173169	6295	23282	1249	99538	207	1966	109
Jockey-3_DM	1868	130320	597	172168	6276	23167	1245	98857	200	1986	108
Jockey-3_DM	1869	130883	597	171931	6268	23183	1251	99502	193	1961	102
Jockey-3_DM	1870	131769	589	171411	6229	23101	1245	98399	193	1947	100
Jockey-3_DM	1871	133994	593	172220	6261	23230	1260	99788	193	1919	97
Jockey-3_DM	1872	133995	592	171496	6254	23153	1256	99696	193	1940	92
Jockey-3_DM	1873	135258	587	170610	6227	23034	1246	99727	193	1984	93
Jockey-3_DM	1874	134238	587	170401	6230	23020	1243	98393	193	1883	78
Jockey-3_DM	1875	133169	598	169757	6205	22911	1239	98351	193	1961	80
Jockey-3_DM	1876	131888	584	171091	6278	23134	1251	97824	193	1754	65
Jockey-3_DM	1877	131901	584	170809	6276	23082	1253	96365	193	1736	64
Jockey-3_DM	1878	131877	584	169915	6250	22917	1241	94897	193	1735	63
Jockey-3_DM	1879	135751	584	172353	6456	23365	1285	99185	193	1704	63
Jockey-3_DM	1880	133398	584	170766	6411	23115	1282	96321	193	1571	58
Jockey-3_DM	1881	133008	584	170803	6432	23143	1287	95848	193	2163	74
Jockey-3_DM	1882	94997	498	130518	5964	17492	1181	70444	191	2206	72
Jockey-3_DM	1883	94994	508	129675	5950	17386	1178	70600	191	2204	72
Jockey-3_DM	1884	94789	508	127224	5912	17094	1169	69392	191	2239	70
Jockey-3_DM	1885	94462	509	128429	5985	17259	1188	68425	191	2413	70
Jockey-3_DM	1886	132635	566	170665	6512	23104	1306	94041	193	2500	71
Jockey-3_DM	1887	135214	566	170635	6520	23124	1317	93565	193	2442	71
Jockey-3_DM	1888	135234	566	170452	6504	23109	1314	93959	193	2432	71
Jockey-3_DM	1889	136023	566	170211	6491	23060	1306	94710	193	2340	71
Jockey-3_DM	1890	136037	566	170423	6497	23106	1303	95078	193	2238	68
Jockey-3_DM	1891	135934	563	169835	6474	22988	1297	95356	193	2258	69
Jockey-3_DM	1892	138198	564	170995	6540	23178	1312	95582	193	2180	65
Jockey-3_DM	1893	135420	545	171367	6553	23204	1311	94705	193	2158	66
Jockey-3_DM	1894	135511	545	171038	6549	23193	1320	93583	193	2159	66
Jockey-3_DM	1895	134528	533	170018	6525	23082	1313	92781	193	2154	66
Jockey-3_DM	1896	133793	527	168223	6448	22850	1295	91851	193	2131	66
Jockey-3_DM	1897	136733	503	167917	6453	22816	1297	91921	193	1908	57
Jockey-3_DM	1898	141573	500	168873	6513	23036	1305	92556	193	1949	60
Jockey-3_DM	1899	141562	503	167721	6487	22827	1299	91885	193	1934	62
Jockey-3_DM	1900	141418	539	168179	6528	22909	1303	91988	193	1933	64
Jockey-3_DM	1901	141037	539	168459	6553	22985	1304	92667	193	2716	93
Jockey-3_DM	1902	141051	539	168780	6583	23055	1305	93287	193	2726	94
Jockey-3_DM	1903	136633	503	168587	6580	23038	1303	94237	193	2768	96
Jockey-3_DM	1904	151078	508	170403	6812	23582	1398	95193	195	2771	95
Jockey-3_DM	1905	150894	508	169582	6807	23498	1397	94786	195	2801	99
Jockey-3_DM	1906	150205	508	169409	6809	23478	1393	95711	195	2428	85
Jockey-3_DM	1907	148292	508	170365	6834	23705	1390	96250	193	2505	91
Jockey-3_DM	1908	148746	508	169755	6837	23651	1390	95009	222	2508	92
Jockey-3_DM	1909	148796	508	168783	6805	23511	1388	92030	222	2418	92
Jockey-3_DM	1910	147941	509	168274	6788	23426	1384	91193	247	2015	87
Jockey-3_DM	1911	144775	509	169212	6837	23590	1382	89400	247	2450	104
Jockey-3_DM	1912	144788	517	168346	6819	23525	1379	87864	247	2459	104
Jockey-3_DM	1913	144794	517	167500	6796	23409	1376	87589	247	2471	105
Jockey-3_DM	1914	147957	517	168211	6845	23503	1395	87288	270	2384	103
Jockey-3_DM	1915	147137	517	168008	6883	23472	1408	86965	360	2389	103
Jockey-3_DM	1916	147696	511	167471	6884	23436	1411	86950	360	2370	102
Jockey-3_DM	1917	147080	511	166814	6872	23398	1409	86519	360	2416	103
Jockey-3_DM	1918	145275	511	166350	6873	23413	1413	86842	360	2451	104
Jockey-3_DM	1919	144317	511	166115	6874	23423	1418	86833	360	2461	106
Jockey-3_DM	1920	143229	511	166402	6888	23531	1421	86832	417	2463	106
Jockey-3_DM	1921	144785	511	165531	6860	23453	1412	87955	417	2464	106
Jockey-3_DM	1922	144790	506	164393	6827	23280	1407	87928	417	2458	104
Jockey-3_DM	1923	192400	510	171960	7093	24801	1459	91347	418	2405	101
Jockey-3_DM	1924	192505	490	171142	7072	24731	1454	91129	418	2416	102
Jockey-3_DM	1925	191827	489	169791	7014	24560	1443	90305	418	3002	117
Jockey-3_DM	1926	203746	489	170621	7059	24741	1445	88763	418	2202	90
Jockey-3_DM	1927	202779	489	170752	7074	24759	1438	89129	418	2193	88
Jockey-3_DM	1928	202883	489	170054	7057	24670	1439	87340	418	2147	86
Jockey-3_DM	1929	202709	478	169311	7027	24614	1442	87487	418	2138	84
Jockey-3_DM	1930	201834	480	169029	7042	24562	1439	85956	418	2083	79
Jockey-3_DM	1931	201839	480	168584	7038	24477	1441	84943	417	1861	78
Jockey-3_DM	1932	201702	480	168138	7051	24446	1432	84923	416	1764	75
Jockey-3_DM	1933	198286	513	168709	7096	24536	1439	84066	416	1790	75
Jockey-3_DM	1934	197037	513	168399	7082	24509	1438	83416	416	1785	76
Jockey-3_DM	1935	196893	513	167386	7067	24414	1436	83353	416	1515	61
Jockey-3_DM	1936	197700	514	166894	7079	24303	1434	83558	416	1384	51
Jockey-3_DM	1937	197734	514	167174	7102	24363	1441	83399	416	1431	52
Jockey-3_DM	1938	200266	515	166807	7099	24366	1445	82634	416	1483	53
Jockey-3_DM	1939	200880	513	166361	7091	24273	1450	82226	416	1487	53
Jockey-3_DM	1940	204638	592	168256	7183	24611	1469	81012	416	1904	61
Jockey-3_DM	1941	204700	592	168190	7202	24604	1482	79725	417	1920	61
Jockey-3_DM	1942	204046	592	167631	7195	24535	1475	79341	442	1933	61
Jockey-3_DM	1943	203736	592	167484	7221	24518	1477	79201	443	2174	70
Jockey-3_DM	1944	206150	582	167474	7228	24535	1486	78173	443	2569	74
Jockey-3_DM	1945	206171	581	167979	7244	24576	1492	77574	443	2572	74
Jockey-3_DM	1946	201774	581	168555	7302	24651	1503	76859	443	2574	74
Jockey-3_DM	1947	201867	581	168576	7320	24679	1506	76902	443	2573	74
Jockey-3_DM	1948	205427	581	168035	7323	24610	1504	76139	441	2544	74
Jockey-3_DM	1949	204522	581	167805	7338	24550	1510	76127	441	2555	73
Jockey-3_DM	1950	203945	581	167970	7330	24552	1510	72985	415	3435	90
Jockey-3_DM	1951	204971	581	168335	7371	24612	1519	72357	390	3483	91
Jockey-3_DM	1952	204973	581	168842	7394	24699	1527	71507	389	3487	92
Jockey-3_DM	1953	206225	581	168640	7384	24694	1525	70041	389	3498	92
Jockey-3_DM	1954	206638	579	168500	7373	24693	1526	68408	389	4230	108
Jockey-3_DM	1955	204155	522	167047	7312	24443	1517	65551	389	4229	110
Jockey-3_DM	1956	204013	521	166931	7317	24461	1512	64097	424	4568	118
Jockey-3_DM	1957	203970	521	167122	7336	24538	1525	64175	424	4523	118
Jockey-3_DM	1958	203982	519	167158	7238	24523	1500	63453	425	4544	118
Jockey-3_DM	1959	201646	519	167856	7351	24653	1536	63240	425	4556	117
Jockey-3_DM	1960	203882	499	166562	7296	24370	1521	60012	425	4758	121
Jockey-3_DM	1961	205923	499	167057	7344	24465	1528	59536	425	4529	116
Jockey-3_DM	1962	204423	499	167634	7378	24513	1534	58925	424	4483	116
Jockey-3_DM	1963	204450	499	167525	7381	24521	1537	58682	424	4422	114
Jockey-3_DM	1964	203189	499	166507	7339	24346	1521	56798	424	4483	113
Jockey-3_DM	1965	202412	498	166860	7366	24372	1533	55017	423	4229	107
Jockey-3_DM	1966	202406	498	166883	7387	24429	1530	54959	423	4425	114
Jockey-3_DM	1967	202364	498	166936	7401	24450	1525	54846	423	4582	119
Jockey-3_DM	1968	202302	492	165816	7366	24341	1515	53752	422	4143	108
Jockey-3_DM	1969	202528	386	165316	7346	24243	1514	52669	421	3941	105
Jockey-3_DM	1970	202532	390	166150	7384	24457	1524	51517	418	3956	106
Jockey-3_DM	1971	200896	390	165881	7369	24455	1516	50444	300	3961	106
Jockey-3_DM	1972	198623	383	165358	7339	24356	1513	50094	300	3968	106
Jockey-3_DM	1973	198443	367	165879	7333	24452	1515	50072	300	3948	103
Jockey-3_DM	1974	199663	380	165076	7294	24375	1515	49579	300	3773	100
Jockey-3_DM	1975	192404	380	164401	7277	24221	1508	50498	300	2392	64
Jockey-3_DM	1976	190687	397	164793	7285	24292	1510	50430	300	2348	60
Jockey-3_DM	1977	190680	397	163863	7012	24160	1448	49667	300	2370	59
Jockey-3_DM	1978	190237	397	163146	7003	24019	1446	50309	300	2374	59
Jockey-3_DM	1979	190212	397	163848	7026	24135	1450	50667	294	1672	43
Jockey-3_DM	1980	190194	397	163771	7030	24166	1449	50627	288	1672	41
Jockey-3_DM	1981	186788	397	163532	7020	24109	1436	51026	288	1441	36
Jockey-3_DM	1982	186607	396	163772	7003	24152	1430	50493	288	1585	40
Jockey-3_DM	1983	187685	396	164272	7016	24248	1429	50551	306	2822	81
Jockey-3_DM	1984	180999	396	162906	6943	23990	1415	50167	306	2988	84
Jockey-3_DM	1985	180809	396	163531	6960	24071	1418	49769	306	3193	93
Jockey-3_DM	1986	180731	396	164063	6973	24164	1420	50281	306	3222	92
Jockey-3_DM	1987	180683	394	164040	6965	24174	1423	50064	306	3215	91
Jockey-3_DM	1988	174852	392	163132	6922	24015	1419	49985	306	3214	91
Jockey-3_DM	1989	172576	454	164051	6942	24171	1430	50913	306	3147	91
Jockey-3_DM	1990	160059	444	161606	6750	23585	1363	47356	306	2960	88
Jockey-3_DM	1991	162121	444	161490	6751	23600	1362	47560	306	2772	81
Jockey-3_DM	1992	163185	438	161960	6771	23644	1371	47566	306	2740	84
Jockey-3_DM	1993	163198	438	161925	6779	23642	1369	47307	306	2763	84
Jockey-3_DM	1994	165285	441	162405	6779	23729	1372	46165	306	2908	96
Jockey-3_DM	1995	162693	441	162043	6756	23731	1369	46774	306	2933	95
Jockey-3_DM	1996	159234	441	161733	6724	23658	1368	46224	306	2937	95
Jockey-3_DM	1997	159778	502	161590	6705	23646	1369	45397	306	2979	96
Jockey-3_DM	1998	159787	502	161833	6722	23716	1369	46049	306	2990	97
[truncated: 2,214 more rows]
