# Supplementary material for: Islands of retroelements are major components of Drosophila centromeres
Source: PLoS Biol. 2019 May 14;17(5):e3000241. doi: 10.1371/journal.pbio.3000241 (PMC6516634; doi:10.1371/journal.pbio.3000241)
Supplement: S2 Data — (XLSX) [file pbio.3000241.s042.xlsx]

## Sheet: FigS5
Numerical data underlying Fig S5
Target (Cen X)	Primer Number	Sample	Cq	Mean of Cq	Scaled Input									List:
x-Doc2	(793/794)	IP	21.387	21.3871				Target	Standard Curve slope	Primer Efficiency	Enrichment (Relative to input)	Relative to RpL32		x-Doc2	ChIP2
x-Doc2	(793/794)	IP	21.3671				Centromeric	x-Doc2	-4.2202	1.72566	137.009	121.877		4-G2	ChIP2
x-Doc2	(793/794)	IP	21.4072					4_G2	-3.0176	2.14481	313.558	90.6206		Y-G2	ChIP2
x-Doc2	(793/794)	Water	21.2135					Y-G2	-3.4997	1.93081	400.283	115.685		3-IGS	ChIP2
x-Doc2	(793/794)	Water						3-IGS	-3.4454	1.95093	135.05	39.0304		2-G2	ChIP2
x-Doc2	(793/794)	Water						G2 Cen2	-3.3641	1.9827	189.333	60.5488		RpL32	ChIP2
x-Doc2	(793/794)	1:1 Input	25.8307	25.2842	21.9642			RpL32	-3.1067	2.09838	1.35583			RpL32	ChIP2
x-Doc2	(793/794)	1:1 Input	25.1941					RpL32	-3.15	2.07711	4.40468	3.46012	Average	RpL32	ChIP2
x-Doc2	(793/794)	1:1 Input	24.8278					RpL32	-3.7047	1.86178	4.61986
x-Doc2	(793/794)	1:10	29.7257	29.6923			Non-Centromeric	18s	-3.5855	1.90065	31.4262	1.88203		18s	ChIP1
x-Doc2	(793/794)	1:10	29.7877					R1	-4.0864	1.75677	44.4479	2.66187		R1	ChIP1
x-Doc2	(793/794)	1:10	29.5637					Blastopia	-4.7913	1.61701	51.0763	2.42397		Blastopia	ChIP1
x-Doc2	(793/794)	1:100	34.6645	34.0151				H18	-3.5389	1.91679	52.039	3.11648		H18	ChIP1
x-Doc2	(793/794)	1:100	33.6772					GPA2	-3.1944	2.05612	65.684	3.93364		GPA2	ChIP1
x-Doc2	(793/794)	1:100	33.7037					Klhl10	-3.9587	1.78899	80.8251	4.8404		Klhl10	ChIP1
x-Doc2	(793/794)	1:1000	37.9107	37.9107				RpL32	-4.3461	1.6986	16.698	1		Rpl32	ChIP1
x-Doc2	(793/794)	1:1000
x-Doc2	(793/794)	1:1000
Target (Cen 4)	Primer Number	Sample	Cq	Mean of Cq	Scaled Input				Formulas:
4_G2	(764/765)	IP	22.1274	22.1109					Standard Curve is the average Cq of the standard diltuion series plotted on a graph
4_G2	(764/765)	IP	22.1821						Primer efficency is =(10^(-1/Standard_Curve_slope))
4_G2	(764/765)	IP	22.0232						Enrichment is =100*Primer_efficiency^(IP_Cq_average-Input_Cq_scaled_average)
4_G2	(764/765)	Water							Relative to RpL32 = Enrichment relative to Input/Enrichment of RpL32
4_G2	(764/765)	Water
4_G2	(764/765)	Water
4_G2	(764/765)	1:1 Input	26.8619	26.9286	23.6086
4_G2	(764/765)	1:1 Input	26.9618
4_G2	(764/765)	1:1 Input	26.9621
4_G2	(764/765)	1:10	26.4211	26.4102
4_G2	(764/765)	1:10	26.2942
4_G2	(764/765)	1:10	26.5154
4_G2	(764/765)	1:100	30.1388	29.878
4_G2	(764/765)	1:100	29.7286
4_G2	(764/765)	1:100	29.7665
4_G2	(764/765)	1:1000	32.517	33.1537
4_G2	(764/765)	1:1000	33.2337
4_G2	(764/765)	1:1000	33.7105
Target (Cen Y)	Primer Number	Sample	Cq	Mean of Cq	Scaled Input
Y-G2	(785/786)	IP	17.8047	18.081
Y-G2	(785/786)	IP	18.2481
Y-G2	(785/786)	IP	18.1901
Y-G2	(785/786)	water	34.4906	34.265
Y-G2	(785/786)	water	34.4883
Y-G2	(785/786)	water	33.816
Y-G2	(785/786)	1:1 (Input)	23.8777	23.5091	20.1891
Y-G2	(785/786)	1:1 (Input)	23.3808
Y-G2	(785/786)	1:1 (Input)	23.2687
Y-G2	(785/786)	1:10	27.8232	27.8444
Y-G2	(785/786)	1:10	27.4073
Y-G2	(785/786)	1:10	28.3028
Y-G2	(785/786)	1:100	30.8466	31.9774
Y-G2	(785/786)	1:100	32.9412
Y-G2	(785/786)	1:100	32.1445
Y-G2	(785/786)	1:1000	33.2072	33.7972
Y-G2	(785/786)	1:1000	34.0296
Y-G2	(785/786)	1:1000	34.155
Target (Cen 3)	Primer Number	Sample	Cq	Mean of Cq	Scaled Input
3-IGS	(766/767)	IP	16.8192	16.9554
3-IGS	(766/767)	IP	17.0449
3-IGS	(766/767)	IP	17.0021
3-IGS	(766/767)	Water	34.0034
3-IGS	(766/767)	Water	36.7609
3-IGS	(766/767)	Water	35.453
3-IGS	(766/767)	1:1 Input	20.9216	20.725	17.405
3-IGS	(766/767)	1:1 Input	20.639
3-IGS	(766/767)	1:1 Input	20.6142
3-IGS	(766/767)	1:10	23.8384	24.5014
3-IGS	(766/767)	1:10	25.4747
3-IGS	(766/767)	1:10	24.191
3-IGS	(766/767)	1:100	28.1401	27.8319
3-IGS	(766/767)	1:100	27.5167
3-IGS	(766/767)	1:100	27.8387
3-IGS	(766/767)	1:1000	31.5215	31.0993
3-IGS	(766/767)	1:1000	30.6772
3-IGS	(766/767)	1:1000
Target (Cen 2)	Primer Number	Sample	Cq	Mean of Cq	Scaled Input
G2 Cen2	(857/858)	IP	18.9706	18.8432
G2 Cen2	(857/858)	IP	18.7985
G2 Cen2	(857/858)	IP	18.7607
G2 Cen2	(857/858)	Water	35.4055
G2 Cen2	(857/858)	Water	36.4831
G2 Cen2	(857/858)	Water	35.7784
G2 Cen2	(857/858)	1:1 Input	23.1633	23.0959	19.7759
G2 Cen2	(857/858)	1:1 Input	23.0838
G2 Cen2	(857/858)	1:1 Input	23.0405
G2 Cen2	(857/858)	1:10	26.4211	26.4102
G2 Cen2	(857/858)	1:10	26.2942
G2 Cen2	(857/858)	1:10	26.5154
G2 Cen2	(857/858)	1:100	30.1388	29.878
G2 Cen2	(857/858)	1:100	29.7286
G2 Cen2	(857/858)	1:100	29.7665
G2 Cen2	(857/858)	1:1000	32.517	33.1537
G2 Cen2	(857/858)	1:1000	33.2337
G2 Cen2	(857/858)	1:1000	33.7105
Target (Control)	Primer Number	Sample	Cq	Mean of Cq	Scaled Input
RpL32	(670/671)	IP	29.1867	28.448
RpL32	(670/671)	IP	28.032
RpL32	(670/671)	IP	28.1253
RpL32	(670/671)	Water	27.8904	34.0803
RpL32	(670/671)	Water	37.2028
RpL32	(670/671)	Water	37.1477
RpL32	(670/671)	1:1 Input	26.46	26.0569	22.7369
RpL32	(670/671)	1:1 Input	25.8287
RpL32	(670/671)	1:1 Input	25.8819
RpL32	(670/671)	1:10	29.3841	29.2292
RpL32	(670/671)	1:10	29.0431
RpL32	(670/671)	1:10	29.2606
RpL32	(670/671)	1:100	32.582	32.2703
RpL32	(670/671)	1:100	31.9757
RpL32	(670/671)	1:100	32.2531
RpL32	(670/671)	1:1000	30.6738
RpL32	(670/671)	1:1000
RpL32	(670/671)	1:1000
RpL32	(670/671)	IP	29.8362	29.7437
RpL32	(670/671)	IP	29.7119
RpL32	(670/671)	IP	29.6829
RpL32	(670/671)	Water	40.2053
RpL32	(670/671)	Water	39.4031
RpL32	(670/671)	Water
RpL32	(670/671)	1:1 Input	29.47	28.792	25.472
RpL32	(670/671)	1:1 Input	28.6952
RpL32	(670/671)	1:1 Input	28.2108
RpL32	(670/671)	1:10	31.7343	31.4637
RpL32	(670/671)	1:10	31.319
RpL32	(670/671)	1:10	31.3377
RpL32	(670/671)	1:100	34.8868	35.092
RpL32	(670/671)	1:100	35.9787
RpL32	(670/671)	1:100	34.4105
RpL32	(670/671)	1:1000		37.2004
RpL32	(670/671)	1:1000
RpL32	(670/671)	1:1000	37.2004
RpL32	(670/671)	IP	29.1867	28.448
RpL32	(670/671)	IP	28.032
RpL32	(670/671)	IP	28.1253
RpL32	(670/671)	Water	27.8904
RpL32	(670/671)	Water	37.2028
RpL32	(670/671)	Water	37.1477
RpL32	(670/671)	1:1 Input	27.3369	26.8208	23.5008
RpL32	(670/671)	1:1 Input	26.6947
RpL32	(670/671)	1:1 Input	26.4309
RpL32	(670/671)	1:10	30.2129	30.3625
RpL32	(670/671)	1:10	30.3282
RpL32	(670/671)	1:10	30.5464
RpL32	(670/671)	1:100	33.9656	34.2302
RpL32	(670/671)	1:100	34.6303
RpL32	(670/671)	1:100	34.0946
RpL32	(670/671)	1:1000		37.5231
RpL32	(670/671)	1:1000	40.4873
RpL32	(670/671)	1:1000	37.5231
Target (Non-cen)	Primer Number	Sample	Cq	Mean of Cq	Scaled Input
18s	(779/780)	IP	17.5607	17.6928
18s	(779/780)	IP	17.6083
18s	(779/780)	IP	17.9095
18s	(779/780)	water	31.0481	31.5028
18s	(779/780)	water	31.5449
18s	(779/780)	water	31.9153
18s	(779/780)	1:1 Input	19.1945	19.2104	15.8904
18s	(779/780)	1:1 Input	19.1024
18s	(779/780)	1:1 Input	19.3341
18s	(779/780)	1:10	22.7272	22.6959
18s	(779/780)	1:10	22.789
18s	(779/780)	1:10	22.5714
18s	(779/780)	1:100	26.5503	26.5463
18s	(779/780)	1:100	26.6557
18s	(779/780)	1:100	26.4331
18s	(779/780)	1:1000	30.047	29.8786
18s	(779/780)	1:1000	29.0204
18s	(779/780)	1:1000	30.5685
Target (Non-cen)	Primer Number	Sample	Cq	Mean of Cq	Scaled Input
R1	(781/782)	IP	18.7143	18.8177
R1	(781/782)	IP	18.8694
R1	(781/782)	IP	18.8695
R1	(781/782)	water	36.4432
R1	(781/782)	water	36.9238
R1	(781/782)	water
R1	(781/782)	1:1 Input	21.0558	20.6987	17.3787
R1	(781/782)	1:1 Input	20.6262
R1	(781/782)	1:1 Input	20.4141
R1	(781/782)	1:10	24.2048	24.3679
R1	(781/782)	1:10	24.6845
R1	(781/782)	1:10	24.2143
R1	(781/782)	1:100	28.4204	28.3258
R1	(781/782)	1:100	28.0989
R1	(781/782)	1:100	28.458
R1	(781/782)	1:1000	33.2979	33.0008
R1	(781/782)	1:1000	32.5633
R1	(781/782)	1:1000	33.1413
Target (Non-cen)	Primer Number	Sample	Cq	Mean of Cq	Scaled Input
Blastopia	(795/796)	IP	24.4269	24.3845
Blastopia	(795/796)	IP	24.4447
Blastopia	(795/796)	IP	24.2818
Blastopia	(795/796)	water	38.4946	37.9849
Blastopia	(795/796)	water
Blastopia	(795/796)	water	37.4752
Blastopia	(795/796)	1 (Input)	26.4573	26.3065	22.9865
Blastopia	(795/796)	1 (Input)	26.3187
Blastopia	(795/796)	1 (Input)	26.1433
Blastopia	(795/796)	1:10	31.0372	30.6844
Blastopia	(795/796)	1:10	30.3363
Blastopia	(795/796)	1:10	30.6798
Blastopia	(795/796)	1:100	39.0972	37.8597
Blastopia	(795/796)	1:100	40.4053
Blastopia	(795/796)	1:100	34.0765
Blastopia	(795/796)	1:1000	40.1907	39.8855
Blastopia	(795/796)	1:1000	38.9579
Blastopia	(795/796)	1:1000	40.5081
Target (Non-cen)	Primer Number	Sample	Cq	Mean of Cq	Scaled Input
H18	(768/769)	IP	21.7256	21.5956
H18	(768/769)	IP	21.6019
H18	(768/769)	IP	21.4594
H18	(768/769)	water
H18	(768/769)	water
H18	(768/769)	water
H18	(768/769)	1	23.7081	23.6231	20.3031
H18	(768/769)	1	23.6343
H18	(768/769)	1	23.5269
H18	(768/769)	1:10	27.0247	27.1021
H18	(768/769)	1:10	27.1495
H18	(768/769)	1:10	27.1322
H18	(768/769)	1:100	29.82	30.2351
H18	(768/769)	1:100	30.4338
H18	(768/769)	1:100	30.4516
H18	(768/769)	1:1000	35.6243	34.375
H18	(768/769)	1:1000	34.5963
H18	(768/769)	1:1000	32.9046
Target (Non-cen)	Primer Number	Sample	Cq	Mean of Cq	Scaled Input
GPA2	(787/788)	IP	24.8759	24.6625
GPA2	(787/788)	IP	24.6385
GPA2	(787/788)	IP	24.4731
GPA2	(787/788)	Water
GPA2	(787/788)	Water
GPA2	(787/788)	Water
GPA2	(787/788)	1:1 (Input)	27.3659	27.3994	24.0794
GPA2	(787/788)	1:1 (Input)	27.449
GPA2	(787/788)	1:1 (Input)	27.3833
GPA2	(787/788)	1:10	31.1806	30.8747
GPA2	(787/788)	1:10	30.8195
GPA2	(787/788)	1:10	30.624
GPA2	(787/788)	1:100	34.6352	33.7171
GPA2	(787/788)	1:100
GPA2	(787/788)	1:100	32.7991
GPA2	(787/788)	1:1000
GPA2	(787/788)	1:1000
GPA2	(787/788)	1:1000
Target (Non-cen)	Primer Number	Sample	Cq	Mean of Cq	Scaled Input
Klhl10	(789/790)	IP	24.3691	24.2481
Klhl10	(789/790)	IP	24.0753
Klhl10	(789/790)	IP	24.3
Klhl10	(789/790)	Water
Klhl10	(789/790)	Water
Klhl10	(789/790)	Water
Klhl10	(789/790)	1:1 (Input)	27.2169	27.2021	23.8821
Klhl10	(789/790)	1:1 (Input)	27.2595
Klhl10	(789/790)	1:1 (Input)	27.13
Klhl10	(789/790)	1:10	29.8455	30.713
Klhl10	(789/790)	1:10	31.1259
Klhl10	(789/790)	1:10	31.1676
Klhl10	(789/790)	1:100	33.3122	33.5909
Klhl10	(789/790)	1:100	35.2977
Klhl10	(789/790)	1:100	32.1627
Klhl10	(789/790)	1:1000
Klhl10	(789/790)	1:1000
Klhl10	(789/790)	1:1000
Target (Non-cen)	Primer Number	Sample	Cq	Mean of Cq	Scaled Input
RpL32	(670/671)	IP	28.3668	28.3107
RpL32	(670/671)	IP	28.5857
RpL32	(670/671)	IP	27.9795
RpL32	(670/671)	Water		37.3413
RpL32	(670/671)	Water	37.3413
RpL32	(670/671)	Water
RpL32	(670/671)	1:1 (Input)	28.3007	28.2523	24.9323
RpL32	(670/671)	1:1 (Input)	28.4155
RpL32	(670/671)	1:1 (Input)	28.0406
RpL32	(670/671)	1:10	33.2377	32.9763
RpL32	(670/671)	1:10	32.3609
RpL32	(670/671)	1:10	33.3303
RpL32	(670/671)	1:100
RpL32	(670/671)	1:100	37.9128	36.9445
RpL32	(670/671)	1:100	35.9761
RpL32	(670/671)	1:1000
RpL32	(670/671)	1:1000
RpL32	(670/671)	1:1000

## Sheet: FigS7
Numerical data underlying Fig S7
iso-1 Satellite FISH Localization
Categories
C	Centromeric
P	Pericentric
H	Heterochromatic
E	Euchromatic
N	Number of spreads
Counts
	Satellite Probe
	AATAT					AAGAG					AATAG					AAGAT					dodeca					Prodsat					SATIII
Chromosome	X	Y	2	3	4	X	Y	2	3	4	X	Y	2	3	4	X	Y	2	3	4	X	Y	2	3	4	X	Y	2	3	4	X	Y	2	3	4
C	27	0	0	0	27	9	0	16	0	13	0	0	38	0	0	1	0	0	0	30	0	0	0	12	0	0	0	0	12	0	6	0	0	0	0
P	0	25	0	0	27	14	0	16	0	16	0	0	38	38	0	8	0	0	0	0	0	0	0	5	0	0	0	12	12	0	34	0	0	0	0
H	0	27	0	22	27	7	16	16	16	0	0	38	38	38	0	1	0	30	0	0	0	0	0	5	0	0	0	0	12	0	34	0	0	34	0
N	27	27	27	27	27	16	16	16	16	16	38	38	38	38	38	30	30	30	30	30	12	12	12	12	12	12	12	12	12	12	34	34	34	34	34
Percentage
		Chromosome
Probe	Location	X	Y	2	3	4
AATAT	C	100	0	0	0	100
	P	0	92.5926	0	0	100
	H	0	100	0	81.4815	100
	N	27	27	27	27	27
AAGAG	C	56.25	0	100	0	81.25
	P	87.5	0	100	0	100
	H	43.75	100	100	100	0
	N	16	16	16	16	16
AATAG	C	0	0	100	0	0
	P	0	0	100	100	0
	H	0	100	100	100	0
	N	38	38	38	38	38
AAGAT	C	3.33333	0	0	0	100
	P	26.6667	0	0	0	0
	H	3.33333	0	100	0	0
	N	30	30	30	30	30
dodeca	C	0	0	0	100	0
	P	0	0	0	41.6667	0
	H	0	0	0	41.6667	0
	N	12	12	12	12	12
Prodsat	C	0	0	0	100	0
	P	0	0	100	100	0
	H	0	0	0	100	0
	N	12	12	12	12	12
SATIII	C	17.6471	0	0	0	0
	P	100	0	0	0	0
	H	100	0	0	100	0
	N	34	34	34	34	34

## Sheet: Fig S9A
Data underlying Figure S9A
Transposon	position	bdgp_1	bdgp_2	wt_1	wt_2
G2_DM	1	0	0	0	0
G2_DM	2	0	0	0	0
G2_DM	3	0	0	0	0
G2_DM	4	0	2	0	0
G2_DM	5	0	2	0	0
G2_DM	6	0	2	0	0
G2_DM	7	0	2	1	0
G2_DM	8	1	2	1	0
G2_DM	9	1	2	1	0
G2_DM	10	1	2	1	0
G2_DM	11	1	2	1	0
G2_DM	12	1	2	1	0
G2_DM	13	1	2	1	0
G2_DM	14	1	2	1	0
G2_DM	15	1	2	1	0
G2_DM	16	1	2	1	0
G2_DM	17	1	3	1	0
G2_DM	18	1	3	1	0
G2_DM	19	1	3	1	0
G2_DM	20	1	3	1	0
G2_DM	21	1	3	1	0
G2_DM	22	1	3	1	0
G2_DM	23	1	3	1	0
G2_DM	24	1	3	1	0
G2_DM	25	1	3	1	0
G2_DM	26	1	3	1	0
G2_DM	27	1	3	1	0
G2_DM	28	1	3	3	0
G2_DM	29	2	3	3	0
G2_DM	30	2	3	3	0
G2_DM	31	2	3	3	0
G2_DM	32	2	3	3	0
G2_DM	33	2	3	3	0
G2_DM	34	2	3	3	0
G2_DM	35	2	3	3	0
G2_DM	36	2	3	3	0
G2_DM	37	2	3	3	0
G2_DM	38	2	3	3	0
G2_DM	39	2	3	3	0
G2_DM	40	2	3	3	0
G2_DM	41	2	3	3	0
G2_DM	42	2	3	3	0
G2_DM	43	2	3	3	0
G2_DM	44	2	3	3	0
G2_DM	45	2	3	3	0
G2_DM	46	2	3	3	0
G2_DM	47	2	3	3	1
G2_DM	48	2	3	3	1
G2_DM	49	2	3	3	1
G2_DM	50	2	3	3	1
G2_DM	51	2	3	3	1
G2_DM	52	2	3	3	1
G2_DM	53	2	3	3	1
G2_DM	54	2	3	3	1
G2_DM	55	2	3	3	1
G2_DM	56	2	3	3	2
G2_DM	57	2	3	3	2
G2_DM	58	2	3	3	2
G2_DM	59	2	3	3	2
G2_DM	60	2	3	3	2
G2_DM	61	2	3	4	2
G2_DM	62	2	3	4	2
G2_DM	63	2	3	4	2
G2_DM	64	2	4	4	2
G2_DM	65	2	4	4	2
G2_DM	66	2	4	4	2
G2_DM	67	2	4	4	2
G2_DM	68	2	4	4	2
G2_DM	69	2	5	4	2
G2_DM	70	2	5	4	2
G2_DM	71	2	5	4	2
G2_DM	72	2	5	4	2
G2_DM	73	2	5	4	4
G2_DM	74	2	5	4	4
G2_DM	75	2	5	4	4
G2_DM	76	2	5	4	4
G2_DM	77	2	5	4	4
G2_DM	78	2	5	4	4
G2_DM	79	2	5	4	4
G2_DM	80	2	5	4	4
G2_DM	81	2	5	4	4
G2_DM	82	2	5	3	4
G2_DM	83	2	5	3	4
G2_DM	84	2	5	3	4
G2_DM	85	2	5	3	4
G2_DM	86	2	5	3	4
G2_DM	87	2	5	3	4
G2_DM	88	2	5	3	4
G2_DM	89	2	5	3	4
G2_DM	90	2	5	3	4
G2_DM	91	2	5	4	5
G2_DM	92	2	5	4	5
G2_DM	93	2	4	4	5
G2_DM	94	2	4	4	5
G2_DM	95	2	4	4	5
G2_DM	96	2	4	4	5
G2_DM	97	3	4	4	5
G2_DM	98	3	4	4	5
G2_DM	99	3	4	4	5
G2_DM	100	3	5	4	5
G2_DM	101	3	4	3	5
G2_DM	102	3	4	3	5
G2_DM	103	3	5	3	5
G2_DM	104	3	5	2	5
G2_DM	105	3	5	2	5
G2_DM	106	3	5	2	5
G2_DM	107	3	5	2	5
G2_DM	108	2	5	2	5
G2_DM	109	2	5	2	5
G2_DM	110	2	5	2	5
G2_DM	111	2	5	2	5
G2_DM	112	3	5	2	5
G2_DM	113	3	5	2	5
G2_DM	114	3	5	2	5
G2_DM	115	3	5	2	5
G2_DM	116	3	4	2	5
G2_DM	117	3	4	2	5
G2_DM	118	3	4	2	5
G2_DM	119	3	4	2	5
G2_DM	120	3	4	2	5
G2_DM	121	3	4	2	5
G2_DM	122	3	4	2	5
G2_DM	123	3	4	2	4
G2_DM	124	3	4	2	4
G2_DM	125	3	4	2	4
G2_DM	126	3	4	2	4
G2_DM	127	3	4	2	3
G2_DM	128	2	4	2	3
G2_DM	129	2	4	2	3
G2_DM	130	2	4	2	3
G2_DM	131	2	5	2	3
G2_DM	132	2	5	2	3
G2_DM	133	3	5	2	3
G2_DM	134	3	5	2	3
G2_DM	135	3	5	1	3
G2_DM	136	3	6	1	3
G2_DM	137	3	6	1	3
G2_DM	138	3	6	1	3
G2_DM	139	3	6	1	3
G2_DM	140	3	6	1	3
G2_DM	141	3	6	1	3
G2_DM	142	3	6	1	3
G2_DM	143	3	6	1	3
G2_DM	144	3	6	1	3
G2_DM	145	3	6	1	3
G2_DM	146	3	6	1	3
G2_DM	147	3	6	1	3
G2_DM	148	3	6	1	3
G2_DM	149	3	6	1	1
G2_DM	150	3	6	1	1
G2_DM	151	3	6	1	1
G2_DM	152	3	6	1	1
G2_DM	153	3	6	1	1
G2_DM	154	3	6	1	1
G2_DM	155	3	6	1	1
G2_DM	156	3	6	1	1
G2_DM	157	3	6	1	1
G2_DM	158	3	6	1	1
G2_DM	159	3	6	1	1
G2_DM	160	3	6	1	1
G2_DM	161	3	6	1	1
G2_DM	162	4	6	1	1
G2_DM	163	4	6	1	1
G2_DM	164	4	5	1	1
G2_DM	165	4	5	1	1
G2_DM	166	5	6	1	1
G2_DM	167	5	6	0	0
G2_DM	168	5	5	0	0
G2_DM	169	5	5	0	0
G2_DM	170	5	5	0	0
G2_DM	171	5	5	0	0
G2_DM	172	5	5	0	0
G2_DM	173	5	5	0	0
G2_DM	174	5	5	0	0
G2_DM	175	5	6	1	0
G2_DM	176	5	6	1	0
G2_DM	177	5	6	1	0
G2_DM	178	5	6	1	0
G2_DM	179	5	6	1	0
G2_DM	180	5	6	1	0
G2_DM	181	5	6	1	0
G2_DM	182	5	6	1	0
G2_DM	183	5	7	1	0
G2_DM	184	5	7	1	0
G2_DM	185	5	7	1	0
G2_DM	186	5	7	1	0
G2_DM	187	5	7	1	0
G2_DM	188	5	7	1	0
G2_DM	189	5	7	1	0
G2_DM	190	5	8	1	0
G2_DM	191	5	8	1	0
G2_DM	192	5	8	1	0
G2_DM	193	5	8	1	0
G2_DM	194	4	8	1	0
G2_DM	195	4	8	1	0
G2_DM	196	4	8	1	0
G2_DM	197	4	8	1	0
G2_DM	198	4	8	1	0
G2_DM	199	4	6	1	0
G2_DM	200	4	6	1	0
G2_DM	201	4	5	1	0
G2_DM	202	4	5	1	0
G2_DM	203	4	5	1	0
G2_DM	204	4	5	1	0
G2_DM	205	4	5	1	0
G2_DM	206	4	5	1	0
G2_DM	207	4	5	1	0
G2_DM	208	4	5	1	0
G2_DM	209	3	5	1	0
G2_DM	210	4	5	1	0
G2_DM	211	4	5	1	0
G2_DM	212	4	5	1	0
G2_DM	213	4	5	1	1
G2_DM	214	4	5	1	1
G2_DM	215	4	5	1	1
G2_DM	216	4	5	1	1
G2_DM	217	4	5	1	1
G2_DM	218	4	5	1	1
G2_DM	219	4	5	1	1
G2_DM	220	4	6	1	1
G2_DM	221	4	6	1	1
G2_DM	222	4	6	1	1
G2_DM	223	4	6	1	1
G2_DM	224	4	6	1	1
G2_DM	225	5	6	1	1
G2_DM	226	5	6	1	1
G2_DM	227	5	6	1	1
G2_DM	228	5	7	1	1
G2_DM	229	5	7	1	1
G2_DM	230	5	7	1	1
G2_DM	231	5	7	1	1
G2_DM	232	5	7	1	1
G2_DM	233	4	6	1	1
G2_DM	234	4	6	1	1
G2_DM	235	4	6	1	1
G2_DM	236	4	6	1	1
G2_DM	237	4	6	1	1
G2_DM	238	4	6	1	1
G2_DM	239	4	6	1	1
G2_DM	240	4	6	1	1
G2_DM	241	4	6	1	1
G2_DM	242	4	6	1	1
G2_DM	243	4	6	1	1
G2_DM	244	4	6	1	1
G2_DM	245	4	6	1	1
G2_DM	246	4	6	1	1
G2_DM	247	4	6	1	1
G2_DM	248	4	6	1	1
G2_DM	249	4	6	1	1
G2_DM	250	4	6	0	1
G2_DM	251	4	6	0	1
G2_DM	252	4	6	0	1
G2_DM	253	4	6	0	1
G2_DM	254	4	6	0	1
G2_DM	255	4	6	0	1
G2_DM	256	4	7	0	1
G2_DM	257	4	7	0	1
G2_DM	258	4	7	0	1
G2_DM	259	4	7	0	1
G2_DM	260	4	7	0	1
G2_DM	261	4	7	0	1
G2_DM	262	3	7	0	1
G2_DM	263	3	7	0	1
G2_DM	264	3	7	0	1
G2_DM	265	3	7	0	1
G2_DM	266	2	6	0	1
G2_DM	267	2	6	0	1
G2_DM	268	2	6	0	1
G2_DM	269	2	6	0	1
G2_DM	270	2	6	0	1
G2_DM	271	2	6	0	1
G2_DM	272	2	6	0	1
G2_DM	273	2	6	0	1
G2_DM	274	2	5	0	1
G2_DM	275	2	5	0	1
G2_DM	276	2	5	0	1
G2_DM	277	2	5	0	1
G2_DM	278	2	5	0	1
G2_DM	279	2	5	0	1
G2_DM	280	2	5	0	1
G2_DM	281	2	5	0	1
G2_DM	282	2	4	0	1
G2_DM	283	2	4	0	1
G2_DM	284	2	4	0	1
G2_DM	285	2	4	0	1
G2_DM	286	2	4	0	1
G2_DM	287	2	4	0	1
G2_DM	288	2	4	0	1
G2_DM	289	3	4	0	0
G2_DM	290	3	3	0	0
G2_DM	291	3	3	0	0
G2_DM	292	3	3	0	0
G2_DM	293	3	3	0	0
G2_DM	294	3	3	0	0
G2_DM	295	3	3	0	0
G2_DM	296	3	3	0	0
G2_DM	297	3	3	0	0
G2_DM	298	3	3	0	0
G2_DM	299	3	2	0	0
G2_DM	300	3	3	0	0
G2_DM	301	3	3	0	0
G2_DM	302	3	3	0	0
G2_DM	303	3	3	0	0
G2_DM	304	3	3	0	0
G2_DM	305	3	3	0	0
G2_DM	306	3	3	0	1
G2_DM	307	2	2	0	1
G2_DM	308	2	2	0	1
G2_DM	309	2	2	0	1
G2_DM	310	2	2	0	1
G2_DM	311	2	2	0	1
G2_DM	312	2	2	0	1
G2_DM	313	2	2	0	1
G2_DM	314	2	2	0	1
G2_DM	315	2	1	0	1
G2_DM	316	2	1	0	1
G2_DM	317	2	1	0	1
G2_DM	318	2	1	0	1
G2_DM	319	1	1	0	1
G2_DM	320	1	1	0	1
G2_DM	321	1	1	0	1
G2_DM	322	1	1	0	1
G2_DM	323	1	1	0	1
G2_DM	324	1	1	0	1
G2_DM	325	1	1	0	1
G2_DM	326	1	1	1	1
G2_DM	327	1	1	1	1
G2_DM	328	1	1	1	1
G2_DM	329	1	0	2	1
G2_DM	330	1	0	2	1
G2_DM	331	1	1	2	1
G2_DM	332	2	1	2	1
G2_DM	333	2	1	2	1
G2_DM	334	2	1	2	1
G2_DM	335	2	2	2	1
G2_DM	336	2	2	2	1
G2_DM	337	2	2	2	1
G2_DM	338	2	3	2	1
G2_DM	339	2	3	2	1
G2_DM	340	2	3	2	1
G2_DM	341	2	3	2	1
G2_DM	342	2	3	2	1
G2_DM	343	2	3	2	1
G2_DM	344	2	3	2	1
G2_DM	345	2	3	2	1
G2_DM	346	2	3	2	1
G2_DM	347	2	3	2	1
G2_DM	348	2	3	2	1
G2_DM	349	2	3	2	1
G2_DM	350	3	3	2	1
G2_DM	351	4	3	2	1
G2_DM	352	4	3	2	1
G2_DM	353	4	3	2	1
G2_DM	354	4	3	2	1
G2_DM	355	4	3	2	1
G2_DM	356	4	3	2	1
G2_DM	357	4	3	2	1
G2_DM	358	4	3	2	1
G2_DM	359	4	3	2	1
G2_DM	360	4	3	2	1
G2_DM	361	4	3	2	1
G2_DM	362	4	3	2	1
G2_DM	363	4	3	2	1
G2_DM	364	4	3	2	1
G2_DM	365	4	3	2	1
G2_DM	366	4	3	2	1
G2_DM	367	4	3	2	1
G2_DM	368	4	4	2	1
G2_DM	369	4	4	2	1
G2_DM	370	4	4	2	1
G2_DM	371	4	4	2	1
G2_DM	372	4	4	2	1
G2_DM	373	4	4	2	1
G2_DM	374	4	4	2	1
G2_DM	375	4	4	2	1
G2_DM	376	4	4	2	1
G2_DM	377	4	4	2	1
G2_DM	378	4	4	2	0
G2_DM	379	4	4	2	0
G2_DM	380	5	4	2	0
G2_DM	381	5	4	2	0
G2_DM	382	5	4	2	0
G2_DM	383	5	4	2	0
G2_DM	384	5	4	2	0
G2_DM	385	5	4	2	0
G2_DM	386	5	4	2	0
G2_DM	387	5	4	2	0
G2_DM	388	4	4	2	0
G2_DM	389	4	4	2	0
G2_DM	390	4	4	2	0
G2_DM	391	4	4	2	0
G2_DM	392	4	4	2	0
G2_DM	393	4	4	2	0
G2_DM	394	4	4	2	0
G2_DM	395	4	5	2	0
G2_DM	396	4	5	2	0
G2_DM	397	4	5	2	0
G2_DM	398	4	5	2	0
G2_DM	399	4	5	2	0
G2_DM	400	5	5	2	0
G2_DM	401	5	5	2	0
G2_DM	402	5	5	1	0
G2_DM	403	6	5	1	0
G2_DM	404	6	5	1	0
G2_DM	405	6	5	0	0
G2_DM	406	6	5	0	0
G2_DM	407	6	5	0	0
G2_DM	408	6	6	0	0
G2_DM	409	6	6	0	0
G2_DM	410	6	6	0	0
G2_DM	411	6	6	0	0
G2_DM	412	7	6	0	0
G2_DM	413	7	6	0	0
G2_DM	414	7	5	0	0
G2_DM	415	7	5	0	0
G2_DM	416	7	5	0	0
G2_DM	417	7	5	0	0
G2_DM	418	7	5	0	0
G2_DM	419	7	5	0	0
G2_DM	420	7	4	0	0
G2_DM	421	7	4	0	0
G2_DM	422	7	4	0	0
G2_DM	423	7	4	0	0
G2_DM	424	7	4	0	0
G2_DM	425	7	4	0	0
G2_DM	426	7	4	0	0
G2_DM	427	7	4	0	0
G2_DM	428	7	4	0	0
G2_DM	429	7	4	0	0
G2_DM	430	7	4	0	0
G2_DM	431	7	3	0	0
G2_DM	432	6	3	1	0
G2_DM	433	6	3	1	0
G2_DM	434	6	3	1	0
G2_DM	435	7	3	1	0
G2_DM	436	7	3	1	0
G2_DM	437	7	3	1	0
G2_DM	438	7	3	1	0
G2_DM	439	7	3	1	0
G2_DM	440	7	3	1	0
G2_DM	441	7	3	1	0
G2_DM	442	7	3	1	0
G2_DM	443	7	3	1	0
G2_DM	444	7	3	1	0
G2_DM	445	7	3	1	0
G2_DM	446	7	3	1	0
G2_DM	447	6	3	1	0
G2_DM	448	6	3	1	0
G2_DM	449	5	3	1	0
G2_DM	450	5	3	1	0
G2_DM	451	5	3	1	0
G2_DM	452	5	3	1	0
G2_DM	453	5	3	1	0
G2_DM	454	5	3	1	0
G2_DM	455	5	3	1	0
G2_DM	456	5	3	1	0
G2_DM	457	5	3	1	0
G2_DM	458	5	3	1	0
G2_DM	459	5	3	1	0
G2_DM	460	5	3	1	0
G2_DM	461	5	3	1	0
G2_DM	462	5	3	1	0
G2_DM	463	5	3	1	0
G2_DM	464	5	3	1	0
G2_DM	465	5	3	1	0
G2_DM	466	5	3	1	0
G2_DM	467	5	3	1	0
G2_DM	468	5	2	1	0
G2_DM	469	5	2	1	0
G2_DM	470	5	3	1	0
G2_DM	471	5	3	1	0
G2_DM	472	5	3	1	0
G2_DM	473	5	3	1	0
G2_DM	474	5	3	1	0
G2_DM	475	5	3	1	0
G2_DM	476	5	3	1	0
G2_DM	477	5	4	1	0
G2_DM	478	5	4	1	0
G2_DM	479	5	4	1	0
G2_DM	480	4	4	1	0
G2_DM	481	4	4	1	0
G2_DM	482	4	4	1	0
G2_DM	483	4	4	1	0
G2_DM	484	4	4	1	0
G2_DM	485	4	4	1	0
G2_DM	486	4	4	1	0
G2_DM	487	4	4	1	0
G2_DM	488	4	4	1	0
G2_DM	489	4	4	1	0
G2_DM	490	4	4	1	0
G2_DM	491	4	4	1	0
G2_DM	492	4	4	1	0
G2_DM	493	4	4	1	0
G2_DM	494	4	4	2	0
G2_DM	495	4	3	2	0
G2_DM	496	4	3	2	0
G2_DM	497	4	3	2	0
G2_DM	498	4	3	2	0
G2_DM	499	3	3	2	0
G2_DM	500	3	3	2	0
G2_DM	501	3	3	2	0
G2_DM	502	3	3	2	0
G2_DM	503	2	3	2	0
G2_DM	504	2	3	2	0
G2_DM	505	2	3	2	0
G2_DM	506	2	3	2	0
G2_DM	507	2	3	2	0
G2_DM	508	1	2	1	0
G2_DM	509	1	2	1	0
G2_DM	510	1	2	1	0
G2_DM	511	1	2	1	0
G2_DM	512	1	2	1	0
G2_DM	513	1	2	1	0
G2_DM	514	1	2	1	0
G2_DM	515	1	3	1	0
G2_DM	516	1	3	1	0
G2_DM	517	1	3	1	0
G2_DM	518	1	3	1	0
G2_DM	519	1	3	1	0
G2_DM	520	1	3	1	0
G2_DM	521	1	3	1	0
G2_DM	522	1	3	1	0
G2_DM	523	1	3	1	0
G2_DM	524	1	3	2	0
G2_DM	525	1	3	2	0
G2_DM	526	1	3	2	0
G2_DM	527	1	3	2	0
G2_DM	528	1	4	2	0
G2_DM	529	1	4	2	0
G2_DM	530	1	4	2	0
G2_DM	531	1	4	2	0
G2_DM	532	1	4	2	0
G2_DM	533	1	4	2	0
G2_DM	534	1	4	2	0
G2_DM	535	0	4	2	0
G2_DM	536	0	4	2	0
G2_DM	537	0	4	2	0
G2_DM	538	0	4	2	0
G2_DM	539	0	4	2	0
G2_DM	540	0	4	2	0
G2_DM	541	0	4	2	0
G2_DM	542	0	4	2	0
G2_DM	543	0	4	2	0
G2_DM	544	0	4	2	0
G2_DM	545	0	4	2	0
G2_DM	546	0	4	2	0
G2_DM	547	0	4	2	0
G2_DM	548	0	4	2	0
G2_DM	549	0	4	2	0
G2_DM	550	0	4	3	0
G2_DM	551	0	4	3	0
G2_DM	552	0	4	3	0
G2_DM	553	0	3	3	0
G2_DM	554	0	3	3	0
G2_DM	555	0	3	3	0
G2_DM	556	0	3	3	0
G2_DM	557	0	3	3	0
G2_DM	558	0	3	3	0
G2_DM	559	0	3	3	0
G2_DM	560	0	3	3	0
G2_DM	561	0	3	3	0
G2_DM	562	1	3	3	0
G2_DM	563	1	3	3	0
G2_DM	564	1	3	3	0
G2_DM	565	1	3	3	0
G2_DM	566	1	3	3	0
G2_DM	567	2	3	3	0
G2_DM	568	2	3	3	0
G2_DM	569	2	3	3	0
G2_DM	570	2	3	2	0
G2_DM	571	2	3	2	0
G2_DM	572	2	3	2	0
G2_DM	573	2	3	2	0
G2_DM	574	2	3	2	0
G2_DM	575	2	3	2	0
G2_DM	576	2	3	2	0
G2_DM	577	2	2	2	0
G2_DM	578	2	2	2	0
G2_DM	579	2	2	2	0
G2_DM	580	2	2	2	0
G2_DM	581	2	2	2	0
G2_DM	582	2	2	2	0
G2_DM	583	2	2	2	0
G2_DM	584	2	2	2	0
G2_DM	585	2	2	2	0
G2_DM	586	2	2	2	0
G2_DM	587	2	2	2	0
G2_DM	588	2	2	2	0
G2_DM	589	2	2	2	0
G2_DM	590	2	2	2	0
G2_DM	591	2	2	2	0
G2_DM	592	2	2	2	0
G2_DM	593	2	2	2	0
G2_DM	594	2	2	2	0
G2_DM	595	2	2	2	0
G2_DM	596	2	2	2	0
G2_DM	597	2	2	1	0
G2_DM	598	2	2	1	0
G2_DM	599	2	2	1	0
G2_DM	600	2	2	1	0
G2_DM	601	2	2	1	0
G2_DM	602	2	2	1	0
G2_DM	603	2	2	1	0
G2_DM	604	2	2	2	0
G2_DM	605	2	2	2	0
G2_DM	606	2	2	2	0
G2_DM	607	2	2	2	0
G2_DM	608	2	2	2	0
G2_DM	609	2	2	2	0
G2_DM	610	3	3	2	0
G2_DM	611	3	3	2	0
G2_DM	612	3	3	2	0
G2_DM	613	3	3	2	0
G2_DM	614	3	3	2	0
G2_DM	615	3	2	2	0
G2_DM	616	3	2	2	0
G2_DM	617	3	2	2	0
G2_DM	618	3	2	2	0
G2_DM	619	3	2	2	0
G2_DM	620	3	2	2	0
G2_DM	621	3	2	2	0
G2_DM	622	3	3	1	0
G2_DM	623	4	2	1	0
G2_DM	624	4	2	1	0
G2_DM	625	4	2	1	0
G2_DM	626	4	2	1	0
G2_DM	627	4	2	1	0
G2_DM	628	4	2	1	0
G2_DM	629	4	2	1	0
G2_DM	630	4	2	1	0
G2_DM	631	4	2	1	0
G2_DM	632	4	2	1	0
G2_DM	633	4	2	1	0
G2_DM	634	4	2	1	0
G2_DM	635	4	2	1	0
G2_DM	636	4	2	1	0
G2_DM	637	4	2	1	0
G2_DM	638	4	2	1	0
G2_DM	639	4	2	1	0
G2_DM	640	4	2	1	0
G2_DM	641	4	2	1	0
G2_DM	642	4	2	1	0
G2_DM	643	4	2	1	0
G2_DM	644	4	2	1	0
G2_DM	645	4	2	1	0
G2_DM	646	4	2	1	0
G2_DM	647	4	2	1	0
G2_DM	648	4	2	1	0
G2_DM	649	4	2	1	0
G2_DM	650	4	2	1	0
G2_DM	651	4	2	1	1
G2_DM	652	4	2	1	1
G2_DM	653	4	2	1	1
G2_DM	654	4	2	1	1
G2_DM	655	4	2	1	1
G2_DM	656	4	2	1	1
G2_DM	657	4	2	1	1
G2_DM	658	4	2	1	1
G2_DM	659	3	2	1	1
G2_DM	660	3	2	1	1
G2_DM	661	3	2	1	1
G2_DM	662	2	2	1	1
G2_DM	663	2	2	1	1
G2_DM	664	2	2	1	1
G2_DM	665	2	2	1	1
G2_DM	666	2	2	1	1
G2_DM	667	2	2	1	1
G2_DM	668	2	2	1	1
G2_DM	669	2	2	1	1
G2_DM	670	2	2	1	1
G2_DM	671	2	2	1	1
G2_DM	672	2	3	1	1
G2_DM	673	2	3	1	1
G2_DM	674	2	3	1	1
G2_DM	675	1	3	1	1
G2_DM	676	1	3	1	1
G2_DM	677	1	3	1	1
G2_DM	678	1	3	0	1
G2_DM	679	1	3	0	1
G2_DM	680	1	3	0	1
G2_DM	681	1	3	0	1
G2_DM	682	2	3	0	1
G2_DM	683	2	3	0	1
G2_DM	684	2	3	0	1
G2_DM	685	1	3	0	1
G2_DM	686	1	3	0	1
G2_DM	687	1	3	0	1
G2_DM	688	1	3	1	1
G2_DM	689	1	3	1	1
G2_DM	690	1	3	1	1
G2_DM	691	1	3	1	1
G2_DM	692	1	3	1	1
G2_DM	693	1	3	1	1
G2_DM	694	1	3	1	1
G2_DM	695	1	3	1	1
G2_DM	696	1	3	1	1
G2_DM	697	1	3	1	1
G2_DM	698	1	3	1	1
G2_DM	699	1	3	1	1
G2_DM	700	1	3	1	2
G2_DM	701	1	3	1	2
G2_DM	702	2	3	1	2
G2_DM	703	3	3	1	2
G2_DM	704	6	3	1	2
G2_DM	705	6	3	1	2
G2_DM	706	7	3	1	2
G2_DM	707	7	3	1	2
G2_DM	708	8	3	1	2
G2_DM	709	8	3	1	2
G2_DM	710	8	2	1	2
G2_DM	711	8	2	1	2
G2_DM	712	8	2	1	2
G2_DM	713	8	2	1	2
G2_DM	714	8	2	1	2
G2_DM	715	8	2	1	2
G2_DM	716	8	1	1	2
G2_DM	717	9	1	1	2
G2_DM	718	9	1	1	2
G2_DM	719	9	1	1	2
G2_DM	720	9	1	1	2
G2_DM	721	8	1	1	2
G2_DM	722	8	1	1	3
G2_DM	723	8	1	1	2
G2_DM	724	8	1	1	2
G2_DM	725	8	1	1	2
G2_DM	726	8	1	1	2
G2_DM	727	8	1	1	2
G2_DM	728	8	1	1	2
G2_DM	729	8	1	1	2
G2_DM	730	8	1	1	2
G2_DM	731	8	1	1	3
G2_DM	732	8	1	1	3
G2_DM	733	8	1	1	3
G2_DM	734	8	1	1	3
G2_DM	735	8	1	1	3
G2_DM	736	8	1	1	3
G2_DM	737	8	1	1	3
G2_DM	738	8	1	1	3
G2_DM	739	8	1	1	3
G2_DM	740	8	1	1	3
G2_DM	741	8	1	1	3
G2_DM	742	8	1	1	3
G2_DM	743	8	1	1	3
G2_DM	744	8	1	1	3
G2_DM	745	8	1	1	3
G2_DM	746	8	1	1	3
G2_DM	747	8	1	1	3
G2_DM	748	8	1	1	3
G2_DM	749	8	1	1	3
G2_DM	750	8	1	1	3
G2_DM	751	8	1	1	3
G2_DM	752	8	1	1	3
G2_DM	753	8	1	1	3
G2_DM	754	8	1	1	3
G2_DM	755	8	1	1	3
G2_DM	756	8	1	1	3
G2_DM	757	8	1	1	3
G2_DM	758	8	1	1	3
G2_DM	759	8	1	1	3
G2_DM	760	8	2	1	3
G2_DM	761	8	2	1	3
G2_DM	762	8	2	1	3
G2_DM	763	8	2	1	3
G2_DM	764	8	2	0	3
G2_DM	765	8	2	0	3
G2_DM	766	8	2	0	3
G2_DM	767	8	2	0	3
G2_DM	768	8	2	0	3
G2_DM	769	8	2	0	3
G2_DM	770	8	2	0	3
G2_DM	771	8	2	0	3
G2_DM	772	8	1	0	3
G2_DM	773	8	1	0	3
G2_DM	774	8	1	0	3
G2_DM	775	8	1	0	2
G2_DM	776	8	1	0	2
G2_DM	777	9	1	0	2
G2_DM	778	9	1	0	2
G2_DM	779	9	1	0	2
G2_DM	780	9	1	0	2
G2_DM	781	9	1	0	2
G2_DM	782	9	1	0	2
G2_DM	783	8	1	0	2
G2_DM	784	8	1	0	2
G2_DM	785	8	1	0	2
G2_DM	786	8	1	0	2
G2_DM	787	8	2	0	2
G2_DM	788	9	2	0	2
G2_DM	789	9	2	0	2
G2_DM	790	9	2	0	2
G2_DM	791	9	2	0	2
G2_DM	792	9	2	0	2
G2_DM	793	6	2	0	2
G2_DM	794	6	2	0	2
G2_DM	795	6	2	0	1
G2_DM	796	7	2	0	1
G2_DM	797	7	3	0	1
G2_DM	798	7	3	0	1
G2_DM	799	7	3	0	1
G2_DM	800	7	4	0	2
G2_DM	801	7	4	0	2
G2_DM	802	6	5	0	2
G2_DM	803	5	5	0	2
G2_DM	804	4	5	0	2
G2_DM	805	4	5	0	2
G2_DM	806	4	5	0	2
G2_DM	807	4	5	0	1
G2_DM	808	3	5	0	1
G2_DM	809	3	5	0	1
G2_DM	810	3	5	0	1
G2_DM	811	3	5	0	1
G2_DM	812	3	5	0	1
G2_DM	813	3	5	0	1
G2_DM	814	3	5	0	1
G2_DM	815	3	5	0	1
G2_DM	816	3	5	0	1
G2_DM	817	3	5	0	1
G2_DM	818	3	5	0	1
G2_DM	819	3	5	0	1
G2_DM	820	3	5	0	1
G2_DM	821	4	5	0	1
G2_DM	822	4	5	0	1
G2_DM	823	4	5	0	1
G2_DM	824	4	5	0	1
G2_DM	825	4	5	0	1
G2_DM	826	4	5	0	1
G2_DM	827	4	5	0	1
G2_DM	828	4	5	0	1
G2_DM	829	4	5	0	1
G2_DM	830	4	5	0	1
G2_DM	831	4	5	0	1
G2_DM	832	4	5	0	1
G2_DM	833	4	5	0	1
G2_DM	834	4	5	1	2
G2_DM	835	4	5	1	2
G2_DM	836	4	5	1	2
G2_DM	837	4	5	1	2
G2_DM	838	4	6	1	2
G2_DM	839	4	6	1	2
G2_DM	840	4	6	1	2
G2_DM	841	4	6	1	2
G2_DM	842	4	6	1	2
G2_DM	843	4	6	1	2
G2_DM	844	4	6	1	2
G2_DM	845	4	6	1	2
G2_DM	846	4	6	1	2
G2_DM	847	4	6	1	2
G2_DM	848	4	6	1	2
G2_DM	849	4	6	1	2
G2_DM	850	4	6	1	2
G2_DM	851	4	6	1	2
G2_DM	852	4	7	1	2
G2_DM	853	4	7	1	3
G2_DM	854	4	7	1	3
G2_DM	855	4	8	1	3
G2_DM	856	4	8	1	3
G2_DM	857	5	8	1	3
G2_DM	858	5	8	1	3
G2_DM	859	5	8	1	3
G2_DM	860	5	7	1	3
G2_DM	861	7	7	1	3
G2_DM	862	7	7	1	3
G2_DM	863	7	7	1	3
G2_DM	864	7	7	1	3
G2_DM	865	7	7	1	3
G2_DM	866	7	7	1	3
G2_DM	867	7	7	1	3
G2_DM	868	7	7	1	3
G2_DM	869	8	7	1	3
G2_DM	870	8	7	1	3
G2_DM	871	8	7	1	3
G2_DM	872	8	7	1	3
G2_DM	873	8	7	1	2
G2_DM	874	8	7	1	2
G2_DM	875	8	7	1	2
G2_DM	876	7	7	1	2
G2_DM	877	7	7	1	2
G2_DM	878	7	7	1	2
G2_DM	879	8	7	1	2
G2_DM	880	8	7	1	2
G2_DM	881	8	7	1	2
G2_DM	882	8	6	1	2
G2_DM	883	8	6	1	2
G2_DM	884	8	6	1	2
G2_DM	885	9	6	1	2
G2_DM	886	9	7	1	2
G2_DM	887	9	6	1	2
G2_DM	888	8	6	1	2
G2_DM	889	8	6	1	2
G2_DM	890	8	6	1	2
G2_DM	891	8	6	1	2
G2_DM	892	8	6	1	2
G2_DM	893	8	6	1	2
G2_DM	894	8	6	1	2
G2_DM	895	7	6	1	2
G2_DM	896	7	6	1	2
G2_DM	897	7	5	1	2
G2_DM	898	7	4	1	2
G2_DM	899	7	4	1	3
G2_DM	900	7	3	1	3
G2_DM	901	7	3	1	3
G2_DM	902	7	3	1	3
G2_DM	903	7	3	1	3
G2_DM	904	7	3	0	3
G2_DM	905	7	3	0	2
G2_DM	906	7	3	0	2
G2_DM	907	7	3	0	2
G2_DM	908	7	3	0	2
G2_DM	909	7	3	0	2
G2_DM	910	7	3	0	2
G2_DM	911	7	3	0	2
G2_DM	912	7	3	0	2
G2_DM	913	7	3	0	2
G2_DM	914	7	3	0	2
G2_DM	915	7	3	0	2
G2_DM	916	7	3	0	2
G2_DM	917	7	3	0	2
G2_DM	918	6	3	0	2
G2_DM	919	6	3	0	2
G2_DM	920	6	3	0	2
G2_DM	921	6	3	0	2
G2_DM	922	6	3	0	2
G2_DM	923	6	3	0	2
G2_DM	924	6	3	0	2
G2_DM	925	6	3	0	2
G2_DM	926	6	3	0	2
G2_DM	927	6	3	0	2
G2_DM	928	6	3	0	2
G2_DM	929	6	3	0	1
G2_DM	930	6	3	0	1
G2_DM	931	6	3	0	1
G2_DM	932	6	3	0	1
G2_DM	933	6	3	0	1
G2_DM	934	6	3	0	1
G2_DM	935	6	3	0	1
G2_DM	936	6	3	0	1
G2_DM	937	6	3	0	1
G2_DM	938	6	3	0	1
G2_DM	939	6	3	0	1
G2_DM	940	6	3	0	1
G2_DM	941	6	3	0	1
G2_DM	942	6	3	0	1
G2_DM	943	6	3	0	1
G2_DM	944	6	3	0	1
G2_DM	945	6	3	0	1
G2_DM	946	6	3	0	1
G2_DM	947	6	3	0	1
G2_DM	948	6	3	0	1
G2_DM	949	6	3	0	1
G2_DM	950	5	3	1	1
G2_DM	951	4	2	1	2
G2_DM	952	4	2	1	2
G2_DM	953	4	2	1	2
G2_DM	954	3	2	1	2
G2_DM	955	3	1	1	2
G2_DM	956	3	1	1	2
G2_DM	957	3	1	2	2
G2_DM	958	3	1	2	2
G2_DM	959	3	1	2	2
G2_DM	960	2	1	2	2
G2_DM	961	2	1	2	2
G2_DM	962	2	1	2	2
G2_DM	963	2	1	2	2
G2_DM	964	2	1	2	2
G2_DM	965	2	1	2	2
G2_DM	966	2	1	2	2
G2_DM	967	2	1	2	3
G2_DM	968	2	1	2	3
G2_DM	969	2	1	2	3
G2_DM	970	2	1	2	3
G2_DM	971	2	1	2	3
G2_DM	972	2	1	2	3
G2_DM	973	2	2	2	3
G2_DM	974	2	2	3	3
G2_DM	975	3	2	3	2
G2_DM	976	3	2	3	2
G2_DM	977	2	1	3	2
G2_DM	978	1	1	3	2
G2_DM	979	1	1	3	2
G2_DM	980	1	1	3	2
G2_DM	981	1	1	3	2
G2_DM	982	1	1	3	2
G2_DM	983	1	1	3	2
G2_DM	984	1	1	3	2
G2_DM	985	1	1	3	2
G2_DM	986	1	1	3	2
G2_DM	987	1	1	3	2
G2_DM	988	1	1	3	2
G2_DM	989	1	1	3	2
G2_DM	990	1	1	3	2
G2_DM	991	1	1	3	2
G2_DM	992	1	1	3	2
G2_DM	993	1	1	4	2
G2_DM	994	1	1	4	2
G2_DM	995	1	1	4	2
G2_DM	996	1	1	4	2
G2_DM	997	1	1	4	2
G2_DM	998	1	1	4	3
G2_DM	999	1	1	4	3
G2_DM	1000	1	1	4	3
G2_DM	1001	1	1	4	3
G2_DM	1002	1	1	4	3
G2_DM	1003	1	2	4	3
G2_DM	1004	1	2	4	3
G2_DM	1005	1	2	4	3
G2_DM	1006	1	2	4	3
G2_DM	1007	1	2	4	3
G2_DM	1008	1	2	4	3
G2_DM	1009	1	2	4	3
G2_DM	1010	1	2	4	3
G2_DM	1011	1	2	4	3
G2_DM	1012	1	2	4	3
G2_DM	1013	1	2	4	3
G2_DM	1014	1	2	4	3
G2_DM	1015	1	2	4	3
G2_DM	1016	2	2	4	3
G2_DM	1017	2	2	4	3
G2_DM	1018	2	2	4	3
G2_DM	1019	2	2	4	3
G2_DM	1020	2	2	4	3
G2_DM	1021	2	2	4	3
G2_DM	1022	2	2	4	3
G2_DM	1023	2	2	4	3
G2_DM	1024	2	2	4	3
G2_DM	1025	2	2	4	3
G2_DM	1026	2	2	3	3
G2_DM	1027	2	2	3	2
G2_DM	1028	2	2	3	2
G2_DM	1029	3	2	3	2
G2_DM	1030	3	2	3	2
G2_DM	1031	3	4	3	2
G2_DM	1032	3	4	3	2
G2_DM	1033	3	4	2	2
G2_DM	1034	3	4	2	2
G2_DM	1035	3	4	2	2
G2_DM	1036	3	4	2	2
G2_DM	1037	3	4	2	2
G2_DM	1038	4	6	3	2
G2_DM	1039	4	6	3	2
G2_DM	1040	4	6	3	2
G2_DM	1041	4	6	3	2
G2_DM	1042	4	6	3	2
G2_DM	1043	4	6	3	1
G2_DM	1044	4	6	3	1
G2_DM	1045	4	6	3	1
G2_DM	1046	4	6	3	1
G2_DM	1047	4	6	3	1
G2_DM	1048	4	6	3	1
G2_DM	1049	4	6	3	1
G2_DM	1050	4	6	2	1
G2_DM	1051	4	6	2	1
G2_DM	1052	4	6	2	1
G2_DM	1053	4	6	2	1
G2_DM	1054	4	6	3	1
G2_DM	1055	4	6	3	1
G2_DM	1056	4	6	3	1
G2_DM	1057	4	6	3	1
G2_DM	1058	4	6	3	1
G2_DM	1059	4	6	3	1
G2_DM	1060	4	6	3	1
G2_DM	1061	4	6	3	1
G2_DM	1062	4	6	3	1
G2_DM	1063	4	6	3	1
G2_DM	1064	4	6	3	1
G2_DM	1065	4	6	3	1
G2_DM	1066	4	6	3	1
G2_DM	1067	4	6	3	1
G2_DM	1068	4	6	3	1
G2_DM	1069	4	6	2	1
G2_DM	1070	4	6	2	1
G2_DM	1071	3	6	2	1
G2_DM	1072	3	6	2	1
G2_DM	1073	3	5	2	1
G2_DM	1074	3	5	2	0
G2_DM	1075	3	5	2	0
G2_DM	1076	3	5	2	0
G2_DM	1077	3	5	2	0
G2_DM	1078	3	5	2	0
G2_DM	1079	3	5	2	0
G2_DM	1080	3	5	2	0
G2_DM	1081	3	5	2	0
G2_DM	1082	3	5	2	0
G2_DM	1083	3	5	2	0
G2_DM	1084	3	5	2	0
G2_DM	1085	3	5	2	0
G2_DM	1086	3	5	2	0
G2_DM	1087	3	5	2	0
G2_DM	1088	3	5	2	0
G2_DM	1089	3	5	2	0
G2_DM	1090	3	5	2	0
G2_DM	1091	3	5	2	0
G2_DM	1092	3	6	2	0
G2_DM	1093	3	6	2	0
G2_DM	1094	3	6	2	0
G2_DM	1095	4	6	2	0
G2_DM	1096	4	6	2	0
G2_DM	1097	4	6	2	0
G2_DM	1098	4	6	2	0
G2_DM	1099	4	6	2	0
G2_DM	1100	4	6	2	0
G2_DM	1101	4	6	2	0
G2_DM	1102	4	6	2	0
G2_DM	1103	4	5	2	0
G2_DM	1104	4	5	2	0
G2_DM	1105	4	5	2	0
G2_DM	1106	4	5	2	0
G2_DM	1107	4	6	2	0
G2_DM	1108	4	6	2	0
G2_DM	1109	4	6	2	0
G2_DM	1110	4	6	2	0
G2_DM	1111	4	6	2	0
G2_DM	1112	3	7	1	0
G2_DM	1113	3	8	1	0
G2_DM	1114	3	8	1	0
G2_DM	1115	3	8	1	0
G2_DM	1116	3	8	1	0
G2_DM	1117	3	8	1	0
G2_DM	1118	3	8	1	0
G2_DM	1119	3	8	1	0
G2_DM	1120	3	8	1	0
G2_DM	1121	3	6	1	0
G2_DM	1122	3	6	1	0
G2_DM	1123	3	6	1	0
G2_DM	1124	3	6	1	0
G2_DM	1125	3	6	1	0
G2_DM	1126	3	6	1	0
G2_DM	1127	3	6	1	0
G2_DM	1128	2	6	1	0
G2_DM	1129	2	6	1	0
G2_DM	1130	2	6	0	0
G2_DM	1131	1	6	0	0
G2_DM	1132	1	6	0	0
G2_DM	1133	1	6	0	0
G2_DM	1134	1	6	0	0
G2_DM	1135	1	6	0	0
G2_DM	1136	1	5	0	0
G2_DM	1137	1	4	0	0
G2_DM	1138	1	4	0	0
G2_DM	1139	1	4	0	0
G2_DM	1140	1	4	0	0
G2_DM	1141	1	4	0	0
G2_DM	1142	1	4	0	0
G2_DM	1143	1	4	0	0
G2_DM	1144	1	4	0	0
G2_DM	1145	1	4	0	0
G2_DM	1146	1	4	0	0
G2_DM	1147	2	4	0	0
G2_DM	1148	2	4	0	0
G2_DM	1149	2	4	1	0
G2_DM	1150	2	4	1	0
G2_DM	1151	2	4	1	0
G2_DM	1152	2	4	1	0
G2_DM	1153	2	4	1	0
G2_DM	1154	2	4	1	0
G2_DM	1155	2	4	1	0
G2_DM	1156	2	4	1	0
G2_DM	1157	2	4	1	0
G2_DM	1158	2	4	1	0
G2_DM	1159	2	4	1	0
G2_DM	1160	2	4	1	0
G2_DM	1161	2	4	1	0
G2_DM	1162	2	4	1	0
G2_DM	1163	2	4	1	0
G2_DM	1164	2	4	1	0
G2_DM	1165	2	4	1	0
G2_DM	1166	2	4	1	0
G2_DM	1167	2	4	1	0
G2_DM	1168	2	4	1	0
G2_DM	1169	2	4	1	0
G2_DM	1170	2	4	1	0
G2_DM	1171	2	4	1	0
G2_DM	1172	2	5	1	0
G2_DM	1173	2	5	1	0
G2_DM	1174	2	5	1	0
G2_DM	1175	2	5	1	0
G2_DM	1176	2	5	1	0
G2_DM	1177	2	5	1	0
G2_DM	1178	2	5	1	0
G2_DM	1179	2	5	1	0
G2_DM	1180	2	5	1	0
G2_DM	1181	2	5	1	0
G2_DM	1182	2	5	1	0
G2_DM	1183	2	5	1	0
G2_DM	1184	3	5	1	0
G2_DM	1185	3	5	1	0
G2_DM	1186	3	5	1	0
G2_DM	1187	3	5	1	0
G2_DM	1188	3	5	1	0
G2_DM	1189	3	5	1	0
G2_DM	1190	3	5	1	0
G2_DM	1191	3	4	1	0
G2_DM	1192	3	4	1	0
G2_DM	1193	4	4	1	0
G2_DM	1194	4	4	1	0
G2_DM	1195	3	4	1	0
G2_DM	1196	3	4	1	0
G2_DM	1197	3	4	1	0
G2_DM	1198	3	4	1	0
G2_DM	1199	3	4	1	0
G2_DM	1200	3	4	1	0
G2_DM	1201	3	4	1	0
G2_DM	1202	3	4	1	0
G2_DM	1203	3	4	1	0
G2_DM	1204	3	4	1	0
G2_DM	1205	3	4	1	0
G2_DM	1206	3	3	1	0
G2_DM	1207	3	3	1	0
G2_DM	1208	3	2	1	0
G2_DM	1209	3	2	1	0
G2_DM	1210	4	2	1	0
G2_DM	1211	4	2	1	0
G2_DM	1212	4	1	1	0
G2_DM	1213	4	1	1	0
G2_DM	1214	4	1	1	0
G2_DM	1215	4	1	1	0
G2_DM	1216	4	1	1	0
G2_DM	1217	4	1	1	0
G2_DM	1218	4	1	1	0
G2_DM	1219	4	1	1	0
G2_DM	1220	4	1	1	0
G2_DM	1221	4	1	1	0
G2_DM	1222	4	1	1	0
G2_DM	1223	4	1	0	0
G2_DM	1224	4	1	0	0
G2_DM	1225	4	1	0	0
G2_DM	1226	4	2	0	0
G2_DM	1227	4	2	0	0
G2_DM	1228	4	2	0	0
G2_DM	1229	4	2	0	0
G2_DM	1230	4	2	0	0
G2_DM	1231	4	2	0	0
G2_DM	1232	4	2	0	0
G2_DM	1233	2	2	0	0
G2_DM	1234	2	2	0	0
G2_DM	1235	2	2	0	0
G2_DM	1236	2	2	0	0
G2_DM	1237	2	2	0	0
G2_DM	1238	2	2	0	0
G2_DM	1239	2	2	0	0
G2_DM	1240	2	2	0	0
G2_DM	1241	2	2	0	0
G2_DM	1242	2	2	0	0
G2_DM	1243	2	2	0	0
G2_DM	1244	2	2	0	0
G2_DM	1245	2	2	0	0
G2_DM	1246	2	2	0	0
G2_DM	1247	2	3	0	0
G2_DM	1248	2	3	0	0
G2_DM	1249	2	3	0	0
G2_DM	1250	2	3	0	0
G2_DM	1251	2	3	0	0
G2_DM	1252	2	3	0	0
G2_DM	1253	2	3	0	0
G2_DM	1254	2	3	0	0
G2_DM	1255	2	3	0	0
G2_DM	1256	2	3	0	0
G2_DM	1257	2	3	0	0
G2_DM	1258	2	3	0	0
G2_DM	1259	2	3	0	0
G2_DM	1260	2	3	0	0
G2_DM	1261	2	3	0	0
G2_DM	1262	2	3	0	0
G2_DM	1263	2	3	0	0
G2_DM	1264	2	3	0	0
G2_DM	1265	2	3	0	0
G2_DM	1266	2	3	0	0
G2_DM	1267	2	3	0	0
G2_DM	1268	2	3	0	0
G2_DM	1269	2	3	0	0
G2_DM	1270	2	3	0	0
G2_DM	1271	2	3	0	0
G2_DM	1272	2	2	0	0
G2_DM	1273	2	2	0	0
G2_DM	1274	2	2	0	0
G2_DM	1275	2	2	0	0
G2_DM	1276	2	2	0	0
G2_DM	1277	2	2	0	0
G2_DM	1278	2	2	0	0
G2_DM	1279	2	2	0	0
G2_DM	1280	1	2	0	0
G2_DM	1281	1	2	0	0
G2_DM	1282	1	2	0	0
G2_DM	1283	1	2	0	0
G2_DM	1284	1	2	0	0
G2_DM	1285	1	2	0	0
G2_DM	1286	1	2	0	0
G2_DM	1287	1	2	0	0
G2_DM	1288	1	2	0	0
G2_DM	1289	1	2	0	0
G2_DM	1290	1	2	0	0
G2_DM	1291	1	2	0	0
G2_DM	1292	1	2	0	0
G2_DM	1293	1	2	0	0
G2_DM	1294	1	2	0	0
G2_DM	1295	1	2	0	0
G2_DM	1296	1	2	0	0
G2_DM	1297	1	2	0	0
G2_DM	1298	1	2	0	0
G2_DM	1299	1	2	0	0
G2_DM	1300	1	2	0	0
G2_DM	1301	1	2	0	0
G2_DM	1302	1	2	0	0
G2_DM	1303	1	2	0	0
G2_DM	1304	1	2	0	0
G2_DM	1305	1	2	0	0
G2_DM	1306	1	2	0	0
G2_DM	1307	1	2	0	0
G2_DM	1308	0	2	0	0
G2_DM	1309	0	2	0	0
G2_DM	1310	0	2	0	0
G2_DM	1311	0	2	0	0
G2_DM	1312	0	2	0	0
G2_DM	1313	0	2	0	0
G2_DM	1314	0	2	0	0
G2_DM	1315	1	2	0	0
G2_DM	1316	1	2	0	0
G2_DM	1317	1	2	0	0
G2_DM	1318	1	2	0	0
G2_DM	1319	1	2	0	0
G2_DM	1320	1	2	0	0
G2_DM	1321	1	2	0	0
G2_DM	1322	1	2	0	0
G2_DM	1323	1	2	0	0
G2_DM	1324	1	2	0	0
G2_DM	1325	1	2	0	0
G2_DM	1326	1	1	0	0
G2_DM	1327	1	1	0	0
G2_DM	1328	1	1	0	0
G2_DM	1329	1	1	0	0
G2_DM	1330	1	1	0	0
G2_DM	1331	1	1	0	0
G2_DM	1332	1	1	0	0
G2_DM	1333	1	1	0	0
G2_DM	1334	1	1	0	0
G2_DM	1335	1	1	0	0
G2_DM	1336	1	1	0	0
G2_DM	1337	2	1	0	0
G2_DM	1338	2	0	0	0
G2_DM	1339	2	0	0	0
G2_DM	1340	2	0	0	0
G2_DM	1341	2	0	0	0
G2_DM	1342	2	0	0	0
G2_DM	1343	2	0	0	0
G2_DM	1344	2	0	0	0
G2_DM	1345	2	0	0	0
G2_DM	1346	2	0	0	0
G2_DM	1347	2	0	0	0
G2_DM	1348	2	0	0	0
G2_DM	1349	2	0	0	0
G2_DM	1350	2	0	0	0
G2_DM	1351	2	0	0	0
G2_DM	1352	2	0	0	0
G2_DM	1353	2	0	0	0
G2_DM	1354	2	0	0	0
G2_DM	1355	2	0	0	0
G2_DM	1356	2	0	0	0
G2_DM	1357	2	0	0	0
G2_DM	1358	2	0	0	0
G2_DM	1359	2	0	0	0
G2_DM	1360	2	0	0	0
G2_DM	1361	2	0	0	0
G2_DM	1362	2	0	0	0
G2_DM	1363	2	0	0	0
G2_DM	1364	2	0	0	0
G2_DM	1365	2	0	0	0
G2_DM	1366	2	0	0	0
G2_DM	1367	2	0	0	0
G2_DM	1368	2	0	0	0
G2_DM	1369	2	0	0	0
G2_DM	1370	2	0	0	0
G2_DM	1371	2	0	0	0
G2_DM	1372	2	0	0	0
G2_DM	1373	2	0	0	0
G2_DM	1374	2	0	0	0
G2_DM	1375	2	0	0	0
G2_DM	1376	2	0	0	0
G2_DM	1377	2	0	0	0
G2_DM	1378	2	0	0	0
G2_DM	1379	2	0	0	0
G2_DM	1380	2	0	0	0
G2_DM	1381	2	0	0	0
G2_DM	1382	2	0	0	0
G2_DM	1383	2	0	0	0
G2_DM	1384	2	0	0	0
G2_DM	1385	2	0	0	0
G2_DM	1386	2	0	0	0
G2_DM	1387	2	0	0	0
G2_DM	1388	2	0	0	0
G2_DM	1389	2	0	0	0
G2_DM	1390	2	0	0	0
G2_DM	1391	2	0	0	0
G2_DM	1392	2	0	0	0
G2_DM	1393	2	0	0	0
G2_DM	1394	2	0	0	0
G2_DM	1395	2	0	0	0
G2_DM	1396	2	0	0	0
G2_DM	1397	2	0	0	0
G2_DM	1398	2	0	0	0
G2_DM	1399	2	0	0	0
G2_DM	1400	2	0	0	0
G2_DM	1401	2	0	0	0
G2_DM	1402	2	0	0	0
G2_DM	1403	2	0	0	0
G2_DM	1404	2	0	0	0
G2_DM	1405	2	0	0	0
G2_DM	1406	2	0	0	0
G2_DM	1407	2	0	0	0
G2_DM	1408	2	0	0	0
G2_DM	1409	2	0	0	0
G2_DM	1410	2	0	0	0
G2_DM	1411	2	0	0	0
G2_DM	1412	1	0	0	0
G2_DM	1413	1	0	0	0
G2_DM	1414	1	0	0	0
G2_DM	1415	1	0	0	0
G2_DM	1416	1	0	0	0
G2_DM	1417	1	0	0	0
G2_DM	1418	1	0	0	0
G2_DM	1419	1	0	0	0
G2_DM	1420	1	0	0	0
G2_DM	1421	1	0	0	0
G2_DM	1422	1	0	0	0
G2_DM	1423	1	0	0	0
G2_DM	1424	1	0	0	0
G2_DM	1425	1	0	0	0
G2_DM	1426	1	0	0	0
G2_DM	1427	1	0	0	0
G2_DM	1428	1	0	0	0
G2_DM	1429	1	0	0	0
G2_DM	1430	1	0	0	0
G2_DM	1431	1	0	0	0
G2_DM	1432	1	0	0	0
G2_DM	1433	1	0	0	0
G2_DM	1434	1	0	0	0
G2_DM	1435	1	0	0	0
G2_DM	1436	0	0	0	0
G2_DM	1437	0	0	0	0
G2_DM	1438	0	0	0	0
G2_DM	1439	0	0	0	0
G2_DM	1440	0	0	0	0
G2_DM	1441	0	0	0	0
G2_DM	1442	0	0	0	0
G2_DM	1443	0	0	0	0
G2_DM	1444	0	0	0	0
G2_DM	1445	0	0	0	0
G2_DM	1446	0	0	0	0
G2_DM	1447	0	0	0	0
G2_DM	1448	0	0	0	0
G2_DM	1449	0	0	0	0
G2_DM	1450	0	0	0	0
G2_DM	1451	0	0	0	0
G2_DM	1452	0	0	0	0
G2_DM	1453	0	0	0	0
G2_DM	1454	0	0	0	0
G2_DM	1455	0	0	0	0
G2_DM	1456	0	0	0	0
G2_DM	1457	0	0	0	0
G2_DM	1458	0	0	0	0
G2_DM	1459	0	0	0	0
G2_DM	1460	0	0	0	0
G2_DM	1461	0	0	0	0
G2_DM	1462	0	0	0	0
G2_DM	1463	0	0	0	0
G2_DM	1464	1	0	0	0
G2_DM	1465	1	0	0	0
G2_DM	1466	2	0	0	0
G2_DM	1467	2	0	0	0
G2_DM	1468	2	0	0	0
G2_DM	1469	2	0	0	0
G2_DM	1470	2	0	0	0
G2_DM	1471	2	0	0	0
G2_DM	1472	2	0	0	0
G2_DM	1473	2	0	0	0
G2_DM	1474	2	0	0	0
G2_DM	1475	2	0	0	0
G2_DM	1476	2	0	0	0
G2_DM	1477	2	0	0	0
G2_DM	1478	2	0	0	0
G2_DM	1479	2	0	0	0
G2_DM	1480	2	0	0	0
G2_DM	1481	2	0	0	0
G2_DM	1482	2	0	0	0
G2_DM	1483	2	0	0	0
G2_DM	1484	2	1	0	0
G2_DM	1485	2	1	0	0
G2_DM	1486	2	1	0	0
G2_DM	1487	2	1	0	0
G2_DM	1488	2	1	0	0
G2_DM	1489	2	1	0	0
G2_DM	1490	2	1	0	0
G2_DM	1491	2	1	0	0
G2_DM	1492	2	1	0	0
G2_DM	1493	2	1	0	0
G2_DM	1494	2	1	0	0
G2_DM	1495	2	1	0	0
G2_DM	1496	2	1	0	0
G2_DM	1497	2	1	0	0
G2_DM	1498	2	1	0	0
G2_DM	1499	2	1	0	0
G2_DM	1500	2	1	0	0
G2_DM	1501	2	1	0	0
G2_DM	1502	2	1	0	0
G2_DM	1503	2	1	0	0
G2_DM	1504	2	1	0	0
G2_DM	1505	2	1	0	0
G2_DM	1506	2	2	0	0
G2_DM	1507	3	2	0	0
G2_DM	1508	3	2	0	0
G2_DM	1509	3	2	0	0
G2_DM	1510	3	2	0	0
G2_DM	1511	4	2	0	0
G2_DM	1512	4	2	1	0
G2_DM	1513	4	2	1	0
G2_DM	1514	4	2	1	0
G2_DM	1515	4	2	1	0
G2_DM	1516	4	2	1	0
G2_DM	1517	4	2	1	0
G2_DM	1518	4	2	1	0
G2_DM	1519	4	2	1	0
G2_DM	1520	4	2	1	0
G2_DM	1521	4	2	1	0
G2_DM	1522	4	2	1	0
G2_DM	1523	4	2	1	0
G2_DM	1524	4	2	1	0
G2_DM	1525	4	2	1	0
G2_DM	1526	4	2	1	0
G2_DM	1527	4	2	1	0
G2_DM	1528	4	3	1	0
G2_DM	1529	4	3	1	0
G2_DM	1530	5	4	1	0
G2_DM	1531	5	4	1	0
G2_DM	1532	5	4	1	0
G2_DM	1533	5	4	1	0
G2_DM	1534	5	4	1	0
G2_DM	1535	5	4	1	0
G2_DM	1536	5	4	1	0
G2_DM	1537	5	4	1	0
G2_DM	1538	5	4	1	0
G2_DM	1539	5	4	1	0
G2_DM	1540	4	4	1	0
G2_DM	1541	4	4	1	0
G2_DM	1542	4	4	1	0
G2_DM	1543	4	4	1	0
G2_DM	1544	4	4	1	0
G2_DM	1545	4	4	1	0
G2_DM	1546	4	4	1	0
G2_DM	1547	4	4	1	0
G2_DM	1548	4	4	1	0
G2_DM	1549	4	4	1	0
G2_DM	1550	4	4	1	0
G2_DM	1551	4	4	1	0
G2_DM	1552	5	4	1	0
G2_DM	1553	5	4	1	0
G2_DM	1554	6	4	1	0
G2_DM	1555	6	4	1	0
G2_DM	1556	6	4	1	0
G2_DM	1557	6	4	1	0
G2_DM	1558	6	4	1	0
G2_DM	1559	6	4	1	0
G2_DM	1560	5	4	1	0
G2_DM	1561	5	4	1	0
G2_DM	1562	5	4	1	0
G2_DM	1563	5	4	1	0
G2_DM	1564	5	4	1	0
G2_DM	1565	6	4	1	0
G2_DM	1566	6	4	1	0
G2_DM	1567	6	4	1	0
G2_DM	1568	6	4	1	0
G2_DM	1569	5	4	1	0
G2_DM	1570	5	4	1	0
G2_DM	1571	5	4	1	0
G2_DM	1572	5	4	1	0
G2_DM	1573	5	4	1	0
G2_DM	1574	5	4	1	0
G2_DM	1575	5	4	1	0
G2_DM	1576	5	3	1	0
G2_DM	1577	5	3	1	0
G2_DM	1578	5	4	1	0
G2_DM	1579	5	4	1	0
G2_DM	1580	5	4	1	0
G2_DM	1581	5	4	1	0
G2_DM	1582	5	3	1	0
G2_DM	1583	5	3	1	0
G2_DM	1584	5	3	1	0
G2_DM	1585	5	3	1	0
G2_DM	1586	5	3	1	0
G2_DM	1587	5	3	1	0
G2_DM	1588	5	3	0	0
G2_DM	1589	6	3	0	0
G2_DM	1590	6	4	0	0
G2_DM	1591	6	4	0	0
G2_DM	1592	6	4	0	0
G2_DM	1593	6	4	0	0
G2_DM	1594	6	4	0	0
G2_DM	1595	6	4	0	0
G2_DM	1596	6	4	0	0
G2_DM	1597	6	4	0	0
G2_DM	1598	6	4	0	0
G2_DM	1599	6	4	0	0
G2_DM	1600	6	4	0	0
G2_DM	1601	6	4	0	0
G2_DM	1602	6	4	0	0
G2_DM	1603	6	4	0	0
G2_DM	1604	6	4	0	0
G2_DM	1605	6	4	0	0
G2_DM	1606	6	4	0	0
G2_DM	1607	6	4	0	0
G2_DM	1608	6	4	0	0
G2_DM	1609	5	4	0	0
G2_DM	1610	5	4	1	0
G2_DM	1611	5	4	1	0
G2_DM	1612	6	4	2	0
G2_DM	1613	7	4	2	0
G2_DM	1614	7	3	2	0
G2_DM	1615	7	3	2	0
G2_DM	1616	7	3	2	0
G2_DM	1617	7	3	2	0
G2_DM	1618	7	3	2	0
G2_DM	1619	7	3	2	0
G2_DM	1620	7	3	2	0
G2_DM	1621	7	3	2	0
G2_DM	1622	7	3	2	0
G2_DM	1623	8	3	2	0
G2_DM	1624	8	3	2	0
G2_DM	1625	8	3	2	0
G2_DM	1626	8	3	2	0
G2_DM	1627	8	2	2	0
G2_DM	1628	8	2	2	0
G2_DM	1629	8	3	2	0
G2_DM	1630	7	3	2	0
G2_DM	1631	8	3	2	0
G2_DM	1632	8	3	2	0
G2_DM	1633	8	3	2	0
G2_DM	1634	8	3	2	0
G2_DM	1635	8	3	2	0
G2_DM	1636	8	3	2	0
G2_DM	1637	8	3	2	0
G2_DM	1638	8	3	2	0
G2_DM	1639	8	3	2	0
G2_DM	1640	8	3	2	0
G2_DM	1641	8	3	2	0
G2_DM	1642	8	3	2	0
G2_DM	1643	8	3	2	0
G2_DM	1644	8	3	2	0
G2_DM	1645	7	3	2	0
G2_DM	1646	7	3	2	0
G2_DM	1647	8	3	2	0
G2_DM	1648	8	3	2	0
G2_DM	1649	8	3	2	0
G2_DM	1650	8	3	2	0
G2_DM	1651	8	3	2	0
G2_DM	1652	8	3	2	0
G2_DM	1653	8	4	2	0
G2_DM	1654	7	4	2	0
G2_DM	1655	7	4	2	0
G2_DM	1656	7	4	2	0
G2_DM	1657	7	4	2	0
G2_DM	1658	8	4	2	0
G2_DM	1659	9	4	2	0
G2_DM	1660	9	4	2	0
G2_DM	1661	9	4	2	0
G2_DM	1662	9	4	2	0
G2_DM	1663	9	4	2	0
G2_DM	1664	9	4	2	0
G2_DM	1665	8	4	2	1
G2_DM	1666	8	4	2	1
G2_DM	1667	8	4	2	1
G2_DM	1668	8	4	2	1
G2_DM	1669	8	4	2	1
G2_DM	1670	8	4	2	1
G2_DM	1671	8	4	2	1
G2_DM	1672	8	4	2	1
G2_DM	1673	8	4	2	1
G2_DM	1674	8	4	2	1
G2_DM	1675	8	5	2	1
G2_DM	1676	8	5	2	1
G2_DM	1677	8	5	2	1
G2_DM	1678	8	4	2	1
G2_DM	1679	8	4	2	1
G2_DM	1680	8	4	2	1
G2_DM	1681	8	4	2	1
G2_DM	1682	8	4	2	1
G2_DM	1683	8	4	2	1
G2_DM	1684	8	4	2	1
G2_DM	1685	8	4	2	1
G2_DM	1686	7	4	0	1
G2_DM	1687	7	6	0	1
G2_DM	1688	7	6	0	1
G2_DM	1689	7	6	0	1
G2_DM	1690	7	5	0	1
G2_DM	1691	6	5	0	1
G2_DM	1692	6	5	0	1
G2_DM	1693	6	5	0	1
G2_DM	1694	6	5	0	1
G2_DM	1695	6	5	0	1
G2_DM	1696	6	5	0	1
G2_DM	1697	6	5	0	1
G2_DM	1698	6	5	0	1
G2_DM	1699	6	5	0	1
G2_DM	1700	6	5	0	1
G2_DM	1701	6	5	0	1
G2_DM	1702	6	5	0	1
G2_DM	1703	6	5	0	1
G2_DM	1704	6	5	0	1
G2_DM	1705	6	5	0	1
G2_DM	1706	6	5	0	1
G2_DM	1707	6	5	1	1
G2_DM	1708	6	5	1	1
G2_DM	1709	6	5	1	1
G2_DM	1710	6	5	1	1
G2_DM	1711	6	5	1	1
G2_DM	1712	5	5	1	1
G2_DM	1713	4	5	1	1
G2_DM	1714	4	5	1	1
G2_DM	1715	4	5	1	1
G2_DM	1716	4	5	1	1
G2_DM	1717	4	5	1	1
G2_DM	1718	4	5	1	1
G2_DM	1719	4	5	1	1
G2_DM	1720	3	5	1	1
G2_DM	1721	3	5	1	1
G2_DM	1722	3	5	1	1
G2_DM	1723	3	5	1	1
G2_DM	1724	3	5	1	1
G2_DM	1725	3	5	1	1
G2_DM	1726	3	5	1	1
G2_DM	1727	4	5	1	1
G2_DM	1728	5	5	1	1
G2_DM	1729	5	4	1	1
G2_DM	1730	5	4	1	1
G2_DM	1731	4	4	1	1
G2_DM	1732	4	4	1	1
G2_DM	1733	4	4	1	1
G2_DM	1734	4	4	1	1
G2_DM	1735	4	4	1	1
G2_DM	1736	4	4	1	1
G2_DM	1737	4	4	1	1
G2_DM	1738	4	4	1	1
G2_DM	1739	4	4	1	1
G2_DM	1740	4	4	1	0
G2_DM	1741	4	4	1	0
G2_DM	1742	4	4	1	0
G2_DM	1743	4	4	1	0
G2_DM	1744	4	4	1	0
G2_DM	1745	4	4	1	0
G2_DM	1746	4	4	1	0
G2_DM	1747	4	4	1	0
G2_DM	1748	4	4	1	0
G2_DM	1749	4	4	1	0
G2_DM	1750	4	4	1	0
G2_DM	1751	4	3	1	0
G2_DM	1752	4	3	1	0
G2_DM	1753	4	3	1	0
G2_DM	1754	4	3	1	0
G2_DM	1755	4	3	1	0
G2_DM	1756	4	3	1	0
G2_DM	1757	4	3	1	0
G2_DM	1758	3	3	1	0
G2_DM	1759	2	3	1	0
G2_DM	1760	2	3	1	0
G2_DM	1761	2	3	1	0
G2_DM	1762	2	3	1	0
G2_DM	1763	2	3	1	0
G2_DM	1764	2	3	1	0
G2_DM	1765	2	3	1	0
G2_DM	1766	2	3	1	0
G2_DM	1767	2	3	1	0
G2_DM	1768	2	3	1	0
G2_DM	1769	2	3	1	0
G2_DM	1770	2	3	1	0
G2_DM	1771	2	3	1	0
G2_DM	1772	2	3	1	0
G2_DM	1773	2	3	1	0
G2_DM	1774	2	3	1	0
G2_DM	1775	2	2	1	0
G2_DM	1776	2	2	1	0
G2_DM	1777	2	2	1	0
G2_DM	1778	2	2	1	0
G2_DM	1779	3	2	1	0
G2_DM	1780	3	2	1	0
G2_DM	1781	3	2	1	0
G2_DM	1782	3	2	1	0
G2_DM	1783	3	1	0	0
G2_DM	1784	3	1	0	0
G2_DM	1785	3	0	0	0
G2_DM	1786	4	0	0	0
G2_DM	1787	4	0	0	0
G2_DM	1788	4	0	0	0
G2_DM	1789	4	0	0	0
G2_DM	1790	4	0	0	0
G2_DM	1791	4	0	0	0
G2_DM	1792	4	0	0	0
G2_DM	1793	4	0	0	0
G2_DM	1794	4	0	0	0
G2_DM	1795	4	0	0	0
G2_DM	1796	4	0	0	0
G2_DM	1797	4	0	0	0
G2_DM	1798	4	0	0	0
G2_DM	1799	4	0	0	0
G2_DM	1800	4	0	0	0
G2_DM	1801	5	0	0	0
G2_DM	1802	5	0	0	0
G2_DM	1803	5	0	0	0
G2_DM	1804	5	0	0	0
G2_DM	1805	5	0	0	0
G2_DM	1806	5	0	0	0
G2_DM	1807	5	0	0	0
G2_DM	1808	5	0	0	0
G2_DM	1809	5	0	0	0
G2_DM	1810	5	0	0	0
G2_DM	1811	5	0	0	0
G2_DM	1812	5	0	0	0
G2_DM	1813	5	0	0	0
G2_DM	1814	5	0	0	0
G2_DM	1815	5	0	0	0
G2_DM	1816	5	0	0	0
G2_DM	1817	5	0	0	0
G2_DM	1818	5	0	0	0
G2_DM	1819	5	0	0	0
G2_DM	1820	6	0	0	0
G2_DM	1821	6	0	0	0
G2_DM	1822	6	0	0	0
G2_DM	1823	6	0	0	0
G2_DM	1824	6	0	0	0
G2_DM	1825	6	0	0	0
G2_DM	1826	6	0	0	0
G2_DM	1827	5	0	0	0
G2_DM	1828	4	0	0	0
G2_DM	1829	4	0	0	0
G2_DM	1830	4	0	0	0
G2_DM	1831	4	0	0	0
G2_DM	1832	5	0	0	0
G2_DM	1833	5	0	0	0
G2_DM	1834	5	0	0	0
G2_DM	1835	5	0	0	0
G2_DM	1836	5	0	0	0
G2_DM	1837	5	0	0	0
G2_DM	1838	5	0	0	0
G2_DM	1839	5	0	0	0
G2_DM	1840	5	0	0	0
G2_DM	1841	5	0	0	0
G2_DM	1842	5	0	0	0
G2_DM	1843	6	0	0	0
G2_DM	1844	6	0	0	0
G2_DM	1845	6	0	0	0
G2_DM	1846	6	0	0	0
G2_DM	1847	6	0	0	0
G2_DM	1848	6	0	0	0
G2_DM	1849	6	0	0	0
G2_DM	1850	7	0	0	0
G2_DM	1851	7	0	0	0
G2_DM	1852	7	0	0	0
G2_DM	1853	7	0	0	0
G2_DM	1854	7	0	0	0
G2_DM	1855	7	0	0	0
G2_DM	1856	7	0	0	0
G2_DM	1857	8	0	0	0
G2_DM	1858	8	0	0	0
G2_DM	1859	8	0	0	0
G2_DM	1860	8	0	0	0
G2_DM	1861	8	0	0	0
G2_DM	1862	8	0	0	0
G2_DM	1863	9	0	0	0
G2_DM	1864	9	0	0	0
G2_DM	1865	9	0	0	0
G2_DM	1866	9	0	0	0
G2_DM	1867	10	0	0	0
G2_DM	1868	10	0	0	0
G2_DM	1869	10	0	0	0
G2_DM	1870	10	0	0	0
G2_DM	1871	10	0	0	0
G2_DM	1872	10	0	0	0
G2_DM	1873	10	0	0	0
G2_DM	1874	10	0	0	0
G2_DM	1875	10	0	0	0
G2_DM	1876	10	0	0	0
G2_DM	1877	10	0	0	0
G2_DM	1878	10	0	0	0
G2_DM	1879	9	0	0	0
G2_DM	1880	9	0	0	0
G2_DM	1881	8	0	0	0
G2_DM	1882	8	0	0	0
G2_DM	1883	8	0	0	0
G2_DM	1884	8	0	0	0
G2_DM	1885	8	0	1	0
G2_DM	1886	8	0	1	0
G2_DM	1887	8	0	1	0
G2_DM	1888	8	0	1	0
G2_DM	1889	8	0	1	0
G2_DM	1890	8	0	1	1
G2_DM	1891	8	0	1	1
G2_DM	1892	8	0	1	1
G2_DM	1893	8	0	1	1
G2_DM	1894	8	0	1	1
G2_DM	1895	8	0	1	1
G2_DM	1896	8	0	1	1
G2_DM	1897	8	0	1	1
G2_DM	1898	8	0	1	1
G2_DM	1899	8	0	1	1
G2_DM	1900	7	0	1	1
G2_DM	1901	7	0	1	1
G2_DM	1902	7	0	1	1
G2_DM	1903	7	0	1	1
G2_DM	1904	7	0	1	1
G2_DM	1905	7	0	1	1
G2_DM	1906	8	0	1	1
G2_DM	1907	8	0	1	1
G2_DM	1908	8	0	1	1
G2_DM	1909	8	0	1	1
G2_DM	1910	8	0	1	1
G2_DM	1911	8	0	1	1
G2_DM	1912	8	0	1	1
G2_DM	1913	8	0	1	1
G2_DM	1914	8	0	1	1
G2_DM	1915	8	0	1	1
G2_DM	1916	8	0	1	1
G2_DM	1917	8	0	1	1
G2_DM	1918	8	0	1	1
G2_DM	1919	7	0	1	1
G2_DM	1920	7	0	1	1
G2_DM	1921	7	0	1	1
G2_DM	1922	7	0	1	1
G2_DM	1923	7	0	1	1
G2_DM	1924	7	0	1	1
G2_DM	1925	7	0	1	1
G2_DM	1926	7	1	1	1
G2_DM	1927	8	1	1	1
G2_DM	1928	9	1	1	1
G2_DM	1929	9	1	1	1
G2_DM	1930	9	1	1	1
G2_DM	1931	8	1	1	1
G2_DM	1932	8	1	1	1
G2_DM	1933	8	1	1	1
G2_DM	1934	8	1	1	1
G2_DM	1935	8	1	1	1
G2_DM	1936	8	1	1	1
G2_DM	1937	8	1	1	1
G2_DM	1938	8	1	1	1
G2_DM	1939	7	1	1	1
G2_DM	1940	7	1	1	1
G2_DM	1941	7	1	1	1
G2_DM	1942	7	1	1	1
G2_DM	1943	7	1	1	1
G2_DM	1944	7	1	1	1
G2_DM	1945	7	1	1	1
G2_DM	1946	7	1	1	1
G2_DM	1947	8	1	1	1
G2_DM	1948	9	1	1	1
G2_DM	1949	10	1	1	2
G2_DM	1950	9	1	1	2
G2_DM	1951	9	1	1	2
G2_DM	1952	9	1	1	2
G2_DM	1953	9	1	1	2
G2_DM	1954	9	1	1	2
G2_DM	1955	10	1	1	2
G2_DM	1956	10	1	1	2
G2_DM	1957	9	1	1	2
G2_DM	1958	9	1	1	2
G2_DM	1959	8	1	1	2
G2_DM	1960	8	1	1	2
G2_DM	1961	8	1	0	2
G2_DM	1962	8	1	0	3
G2_DM	1963	7	1	0	3
G2_DM	1964	7	1	0	3
G2_DM	1965	7	1	0	2
G2_DM	1966	7	1	0	2
G2_DM	1967	7	2	0	2
G2_DM	1968	7	2	0	2
G2_DM	1969	7	2	0	2
G2_DM	1970	7	2	0	2
G2_DM	1971	7	2	0	2
G2_DM	1972	7	2	0	2
G2_DM	1973	7	2	0	2
G2_DM	1974	7	2	0	2
G2_DM	1975	7	2	0	2
G2_DM	1976	7	2	0	2
G2_DM	1977	7	2	0	2
G2_DM	1978	7	2	0	2
G2_DM	1979	7	3	0	2
G2_DM	1980	7	3	0	2
G2_DM	1981	7	4	0	2
G2_DM	1982	7	4	0	2
G2_DM	1983	7	4	0	2
G2_DM	1984	7	4	0	2
G2_DM	1985	7	4	0	2
G2_DM	1986	7	4	0	2
G2_DM	1987	7	4	0	2
G2_DM	1988	7	4	0	2
G2_DM	1989	7	5	0	2
G2_DM	1990	7	5	0	2
G2_DM	1991	7	5	0	2
G2_DM	1992	7	5	0	2
G2_DM	1993	7	5	0	2
G2_DM	1994	7	5	0	2
G2_DM	1995	7	4	0	2
G2_DM	1996	7	4	0	2
G2_DM	1997	7	4	0	2
G2_DM	1998	7	5	0	2
[truncated: 1,104 more rows]

## Sheet: FigS9B
Numerical data underlying Fig S9B
																		Blank control (Water) Ct values
	Mean Ct for G2_Cen X		Mean Ct for G2 at Cen 4		Mean Ct for G2 at Cen Y		Mean Ct for G2 at Cen 2		Mean Ct for G2 at Cen 3		Mean Ct for Actin		Mean Ct for Mst84Da (negative control)				Primers targeting	Replicate 1	Replicate 2	Replicate 3
	RT	no RT	RT	no RT	RT	no RT	RT	no RT	RT	no RT	RT	no RT	RT	no RT			CenX	36.0475	32.4423	31.8772
Biological Replicate 1	27.3347	33.2344	28.545	35.7368	33.2705	32.6597	33.3841	31.5068	28.0024	30.3446	20.5919	35.0673	35.94	34.32			Cen 4	35.6409	36.2167	36.4562
Biological Replicate 2	26.5242	32.3707	27.5762	36.3483	31.5788	32.6502	32.4495	32.0951	27.6561	30.8716	21.6676	36.4486	33.73	33.28			Cen Y	33.3425	32.8263	33.5303
Biological Replicate 3	27.0941	32.3739	29.0878	37.2988	33.1912	34.2825	34.9805	34.1029	27.5466	30.446	20.4215	34.6865	34.81	34.02			Cen 2	32.3692	32.8933	31.5153
																	Cen 3	30.8507	31.1855	30.6789
																	Actin	N/D	N/D	N/D
Plotting the 2-ΔCt as compared to negative control																	Mst84Da	N/D	N/D	N/D
ΔCt = (Ct of gene of interest - Ct of internal control )			Mst84Da (negative control used as internal control here)
Expression is plotted as compared to negative control																	N/D = not detected
Calculations for estimating fold expression
	Replicate 1		Replicate 2		Replicate 3		Mean		Standard deviation
ΔCt for G2_Cen X	-8.60534		-7.20579		-7.71588		-7.84234		0.578321
2-ΔCt for G2_Cen X	389.463		147.624		210.238		249.108		102.485
ΔCt for G2_Cen 4	-7.395		-6.1538		-5.72224		-6.42368		0.709064
2-ΔCt for G2_Cen 4	168.313		71.1998		52.7918		97.4347		50.6786
ΔCt for G2_Cen Y	-3.28032		-1.07982		-0.527545		-1.62923		1.18907
2-ΔCt for G2_Cen Y	9.71573		2.11378		1.44147		4.42366		3.75211
ΔCt for G2_Cen 2	-2.55589		-1.28052		0.170535		-1.22196		1.11383
2-ΔCt for G2_Cen 2	5.88029		2.42926		0.888513		3.06602		2.08703
ΔCt for G2_Cen 3	-7.93756		-6.07394		-7.2634		-7.09163		0.77045
2-ΔCt for G2_Cen 3	245.156		67.3658		153.639		155.387		72.5932
ΔCt for Actin	-15.3481		-12.0624		-14.3885		-13.933		1.37949
2-ΔCt for Actin	41709.6		4277.16		21447.7		22478.2		15299.1
Gene/ Transposable element	Mean expression compared to negative control (2-ΔCt)				Standard deviation
G2_Cen X	249.108				102.485
G2_Cen 4	97.4347				50.6786
G2_Cen Y	4.42366				3.75211
G2_Cen 2	3.06602				2.08703
G2_Cen3	155.387				72.5932
Actin	22478.2				15299.1

## Sheet: FigS12
Numerical data underlying Fig S12
iso-1 Oligopaint FISH Localization
Counts
	Oligopaint
	XMaupiti					YLipari					3Giglio					4Lampedusa
Chromosome	X	Y	2	3	4	X	Y	2	3	4	X	Y	2	3	4	X	Y	2	3	4
Centromeric Hybridization	31	29	0	0	5	0	14	0	0	0	0	0	0	34	0	5	22	6	9	22
rDNA Hybridization	0	0	0	0	0	0	0	0	0	0	13	0	0	0	0	0	0	0	0	0
N (number of spreads)	31	31	31	31	31	14	14	14	14	14	34	34	34	34	34	22	22	22	22	22
Percentages
		Chromosome
Oligopaint		X	Y	2	3	4
XMaupiti	% with cen. hyb.	100	93.5484	0	0	16.129
	% with rDNA hyb.	0	0	0	0	0
	N	31	31	31	31	31
YLipari	% with cen. hyb.	0	100	0	0	0
	% with rDNA hyb.	0	0	0	0	0
	N	14	14	14	14	14
3Giglio	% with cen. hyb.	0	0	0	100	0
	% with rDNA hyb.	38.2353	0	0	0	0
	N	34	34	34	34	34
4Lampedusa	% with cen. hyb.	22.7273	100	27.2727	40.9091	100
	% with rDNA hyb.	0	0	0	0	0
	N	22	22	22	22	22

## Sheet: FigS14A
Data underlying Figure 14A
#category	#chromosome	#contig_1	#contig_2	#window	#interactions per 100kb
proximal_heterochromatin	centromere_3	3R_5	tig00000039	0-42086	5224.66
distal_heterochromatin	centromere_3	3R_5	3L_10	1300000-1333836	2985.97
proximal_heterochromatin	centromere_3	3R_5	Contig86	0-30087	1555.78
inter-proximal_heterochromatin	centromere_3	3R_5	Contig142	0-50000	1398.48
proximal_heterochromatin	centromere_3	3R_5	id=139401_0	0-11405	1393.41
proximal_heterochromatin	centromere_3	3R_5	tig00022795	0-30745	1143.43
proximal_heterochromatin	centromere_3	3R_5	3Cen_50_D1686_1	0-5642	495.056
euchromatin	centromere_3	3R_5	X_7	100000-150000	394.888
proximal_heterochromatin	centromere_3	3R_5	3R_1	0-27264	314.405
proximal_heterochromatin	centromere_3	3R_5	3Cen_36_D1605_2	0-9663	308.986
proximal_heterochromatin	centromere_3	3R_5	3Cen_27_D1777	0-11973	305.682
proximal_heterochromatin	centromere_3	3R_5	3R_4	0-2314	291.356
proximal_heterochromatin	centromere_3	3R_5	3Cen_36_D1605_1	0-27124	223.705
proximal_heterochromatin	centromere_3	3R_5	3R_2	0-3452	223.208
proximal_heterochromatin	centromere_3	3R_5	3R_6	0-45849	220.571
proximal_heterochromatin	centromere_3	3R_5	3R_3	0-13549	206.149
centromere	centromere_3	3R_5	Contig119	0-50000	202.26
inter-proximal_heterochromatin	centromere_3	3R_5	Contig102	0-4967	193.908
centromere	centromere_3	3R_5	Contig119	50000-93914	190.812
distal_heterochromatin	centromere_3	3R_5	3_scaffold1	2250000-2300000	159.881
proximal_heterochromatin	centromere_3	3R_5	Contig11	300000-338657	159.456
distal_heterochromatin	centromere_3	3R_5	3_scaffold1	2200000-2250000	138.692
distal_heterochromatin	centromere_3	3R_5	3_scaffold1	2750000-2800000	134.84
distal_heterochromatin	centromere_3	3R_5	3_scaffold1	1200000-1250000	123.282
distal_heterochromatin	centromere_3	3R_5	3_scaffold1	2050000-2100000	117.503
distal_heterochromatin	centromere_3	3R_5	3_scaffold1	1950000-2000000	107.872
distal_heterochromatin	centromere_3	3R_5	3_scaffold1	2550000-2600000	107.872
inter-proximal_heterochromatin	centromere_3	3R_5	Contig95	0-17404	105.146
distal_heterochromatin	centromere_3	3R_5	3_scaffold1	2650000-2700000	102.093
distal_heterochromatin	centromere_3	3R_5	3_scaffold1	1800000-1850000	98.2403
proximal_heterochromatin	centromere_3	3R_5	Contig11	0-50000	96.3141
distal_heterochromatin	centromere_3	3R_5	3_scaffold1	2600000-2650000	90.5352
proximal_heterochromatin	centromere_3	3R_5	id=67822_0	0-14294	87.595
distal_heterochromatin	centromere_3	3R_5	3_scaffold2	450000-500000	86.6827
distal_heterochromatin	centromere_3	3R_5	3_scaffold1	1650000-1700000	82.8301
distal_heterochromatin	centromere_3	3R_5	3_scaffold1	2500000-2550000	80.9038
distal_heterochromatin	centromere_3	3R_5	3_scaffold1	200000-250000	78.9775
distal_heterochromatin	centromere_3	3R_5	3_scaffold1	2800000-2808589	78.4956
distal_heterochromatin	centromere_3	3R_5	3_scaffold1	2150000-2200000	75.125
inter-proximal_heterochromatin	centromere_3	3R_5	Contig96	0-19727	73.2352
distal_heterochromatin	centromere_3	3R_5	3_scaffold1	2300000-2350000	73.1987
distal_heterochromatin	centromere_3	3R_5	3_scaffold1	250000-300000	73.1987
distal_heterochromatin	centromere_3	3R_5	3L_10	550000-600000	71.2724
distal_heterochromatin	centromere_3	3R_5	3_scaffold1	1100000-1150000	71.2724
distal_heterochromatin	centromere_3	3R_5	3L_10	1150000-1200000	69.3461
distal_heterochromatin	centromere_3	3R_5	3_scaffold1	0-50000	67.4198
distal_heterochromatin	centromere_3	3R_5	3_scaffold1	1900000-1950000	67.4198
inter-proximal_heterochromatin	centromere_3	3R_5	Contig103	0-7153	67.3242
distal_heterochromatin	centromere_3	3R_5	3_scaffold1	1850000-1900000	65.4936
distal_heterochromatin	centromere_3	3R_5	3_scaffold1	2450000-2500000	65.4936
distal_heterochromatin	centromere_3	3R_5	3_scaffold1	2350000-2400000	63.5673
distal_heterochromatin	centromere_3	3R_5	3_scaffold1	1750000-1800000	61.641
proximal_heterochromatin	centromere_3	3R_5	id=102159_0	0-20774	60.2716
proximal_heterochromatin	centromere_3	3R_5	3Cen_50_D1686_2	0-14583	59.4409
distal_heterochromatin	centromere_3	3R_5	3L_10	1250000-1300000	57.7884
distal_heterochromatin	centromere_3	3R_5	3_scaffold1	850000-900000	57.7884
distal_heterochromatin	centromere_3	3R_5	3_scaffold2	650000-700000	57.7884
distal_heterochromatin	centromere_3	3R_5	3_scaffold1	2100000-2150000	55.8622
distal_heterochromatin	centromere_3	3R_5	3_scaffold1	1250000-1300000	53.9359
distal_heterochromatin	centromere_3	3R_5	3_scaffold2	100000-150000	53.9359
distal_heterochromatin	centromere_3	3R_5	3_scaffold2	50000-100000	53.9359
distal_heterochromatin	centromere_3	3R_5	3L_10	800000-850000	52.0096
distal_heterochromatin	centromere_3	3R_5	3_scaffold2	0-50000	52.0096
proximal_heterochromatin	centromere_3	3R_5	Contig11	250000-300000	52.0096
distal_heterochromatin	centromere_3	3R_5	3_scaffold2	550000-600000	50.0833
inter-proximal_heterochromatin	centromere_3	3R_5	Contig83	0-15769	48.8625
distal_heterochromatin	centromere_3	3R_5	3L_10	1000000-1050000	48.157
distal_heterochromatin	centromere_3	3R_5	3_scaffold1	1450000-1500000	48.157
distal_heterochromatin	centromere_3	3R_5	3_scaffold1	800000-850000	48.157
distal_heterochromatin	centromere_3	3R_5	3_scaffold2	350000-400000	48.157
distal_heterochromatin	centromere_3	3R_5	3_scaffold1	2700000-2750000	46.2307
distal_heterochromatin	centromere_3	3R_5	3_scaffold1	950000-1000000	46.2307
distal_heterochromatin	centromere_3	3R_5	3_scaffold2	500000-550000	46.2307
distal_heterochromatin	centromere_3	3R_5	3_scaffold1	1150000-1200000	44.3045
distal_heterochromatin	centromere_3	3R_5	3_scaffold1	350000-400000	44.3045
distal_heterochromatin	centromere_3	3R_5	3L_10	600000-650000	42.3782
proximal_heterochromatin	centromere_3	3R_5	3R_9	0-50000	42.3782
distal_heterochromatin	centromere_3	3R_5	3_scaffold1	1550000-1600000	42.3782
distal_heterochromatin	centromere_3	3R_5	3_scaffold1	2400000-2450000	42.3782
distal_heterochromatin	centromere_3	3R_5	3_scaffold2	1100000-1150000	42.3782
distal_heterochromatin	centromere_3	3R_5	3_scaffold2	300000-350000	42.3782
distal_heterochromatin	centromere_3	3R_5	3L_8	0-9398	40.9934
distal_heterochromatin	centromere_3	3R_5	3_scaffold1	1350000-1400000	40.4519
distal_heterochromatin	centromere_3	3R_5	3_scaffold2	750000-800000	40.4519
distal_heterochromatin	centromere_3	3R_5	3_scaffold2	950000-1000000	40.4519
distal_heterochromatin	centromere_3	3R_5	3_scaffold1	900000-950000	38.5256
distal_heterochromatin	centromere_3	3R_5	3_scaffold1	1400000-1450000	36.5993
distal_heterochromatin	centromere_3	3R_5	3_scaffold1	1500000-1550000	36.5993
distal_heterochromatin	centromere_3	3R_5	3_scaffold2	1400000-1450000	36.5993
distal_heterochromatin	centromere_3	3R_5	3_scaffold2	400000-450000	36.5993
distal_heterochromatin	centromere_3	3R_5	3_scaffold1	300000-350000	34.6731
distal_heterochromatin	centromere_3	3R_5	3_scaffold1	450000-500000	34.6731
distal_heterochromatin	centromere_3	3R_5	3_scaffold1	600000-650000	34.6731
inter-proximal_heterochromatin	centromere_3	3R_5	Contig142	100000-150000	34.6731
inter-proximal_heterochromatin	centromere_3	3R_5	Contig31	0-27958	34.4496
distal_heterochromatin	centromere_3	3R_5	3_scaffold1	750000-800000	32.7468
inter-proximal_heterochromatin	centromere_3	3R_5	Contig142	50000-100000	32.7468
proximal_heterochromatin	centromere_3	3R_5	3R_10	0-36246	31.8868
distal_heterochromatin	centromere_3	3R_5	3L_10	1050000-1100000	30.8205
distal_heterochromatin	centromere_3	3R_5	3L_10	350000-400000	30.8205
distal_heterochromatin	centromere_3	3R_5	3L_10	500000-550000	30.8205
distal_heterochromatin	centromere_3	3R_5	3L_4	900000-950000	30.8205
distal_heterochromatin	centromere_3	3R_5	3_scaffold1	1000000-1050000	30.8205
distal_heterochromatin	centromere_3	3R_5	3_scaffold2	1600000-1650000	30.8205
distal_heterochromatin	centromere_3	3R_5	Contig94	0-12855	29.9694
inter-distal_heterochromatin	centromere_3	3R_5	2R_16	650000-700000	28.8942
euchromatin	centromere_3	3R_5	2R_21	1700000-1750000	28.8942
distal_heterochromatin	centromere_3	3R_5	3L_10	1200000-1250000	28.8942
distal_heterochromatin	centromere_3	3R_5	3L_10	850000-900000	28.8942
distal_heterochromatin	centromere_3	3R_5	3L_4	500000-550000	28.8942
distal_heterochromatin	centromere_3	3R_5	3L_4	800000-850000	28.8942
distal_heterochromatin	centromere_3	3R_5	3_scaffold1	1700000-1750000	28.8942
distal_heterochromatin	centromere_3	3R_5	3L_4	1000000-1050000	26.9679
distal_heterochromatin	centromere_3	3R_5	3L_4	400000-450000	26.9679
distal_heterochromatin	centromere_3	3R_5	3_scaffold1	650000-700000	26.9679
distal_heterochromatin	centromere_3	3R_5	3_scaffold2	850000-900000	26.9679
euchromatin	centromere_3	3R_5	2L_2	50000-100000	25.0417
distal_heterochromatin	centromere_3	3R_5	3L_10	300000-350000	25.0417
distal_heterochromatin	centromere_3	3R_5	3L_4	600000-650000	25.0417
distal_heterochromatin	centromere_3	3R_5	3_scaffold2	1000000-1050000	25.0417
distal_heterochromatin	centromere_3	3R_5	3_scaffold2	1250000-1300000	25.0417
distal_heterochromatin	centromere_3	3R_5	3_scaffold2	1350000-1400000	25.0417
distal_heterochromatin	centromere_3	3R_5	3_scaffold2	1500000-1550000	25.0417
distal_heterochromatin	centromere_3	3R_5	3_scaffold2	600000-650000	25.0417
distal_heterochromatin	centromere_3	3R_5	3_scaffold2	1700000-1735083	24.7079
inter-distal_heterochromatin	centromere_3	3R_5	2R_18	150000-200000	21.1891
distal_heterochromatin	centromere_3	3R_5	3L_4	1300000-1350000	21.1891
distal_heterochromatin	centromere_3	3R_5	3L_4	450000-500000	21.1891
euchromatin	centromere_3	3R_5	3R_28	400000-450000	21.1891
distal_heterochromatin	centromere_3	3R_5	3_scaffold1	1600000-1650000	21.1891
centromere	centromere_3	3R_5	Contig79	0-50000	21.1891
centromere	centromere_3	3R_5	Y_Contig26	0-50000	21.1891
inter-distal_heterochromatin	centromere_3	3R_5	2R_16	750000-784897	19.3197
inter-distal_heterochromatin	centromere_3	3R_5	2R_16	150000-200000	19.2628
inter-distal_heterochromatin	centromere_3	3R_5	2R_16	550000-600000	19.2628
inter-distal_heterochromatin	centromere_3	3R_5	2R_16	600000-650000	19.2628
distal_heterochromatin	centromere_3	3R_5	3L_10	400000-450000	19.2628
distal_heterochromatin	centromere_3	3R_5	3L_10	900000-950000	19.2628
distal_heterochromatin	centromere_3	3R_5	3L_1	23450000-23500000	19.2628
distal_heterochromatin	centromere_3	3R_5	3L_1	23850000-23900000	19.2628
distal_heterochromatin	centromere_3	3R_5	3L_4	1400000-1450000	19.2628
distal_heterochromatin	centromere_3	3R_5	3L_4	1600000-1650000	19.2628
distal_heterochromatin	centromere_3	3R_5	3L_4	1650000-1700000	19.2628
distal_heterochromatin	centromere_3	3R_5	3L_4	700000-750000	19.2628
distal_heterochromatin	centromere_3	3R_5	3_scaffold2	200000-250000	19.2628
euchromatin	centromere_3	3R_5	4_2	1150000-1200000	19.2628
proximal_heterochromatin	centromere_3	3R_5	Contig11	200000-250000	19.2628
euchromatin	centromere_3	3R_5	2L_2	500000-550000	17.3365
euchromatin	centromere_3	3R_5	2R_21	1750000-1800000	17.3365
distal_heterochromatin	centromere_3	3R_5	3L_1	23200000-23250000	17.3365
distal_heterochromatin	centromere_3	3R_5	3L_1	23550000-23600000	17.3365
distal_heterochromatin	centromere_3	3R_5	3L_1	24250000-24300000	17.3365
distal_heterochromatin	centromere_3	3R_5	3L_4	550000-600000	17.3365
distal_heterochromatin	centromere_3	3R_5	3_scaffold1	2000000-2050000	17.3365
distal_heterochromatin	centromere_3	3R_5	3_scaffold1	500000-550000	17.3365
distal_heterochromatin	centromere_3	3R_5	3_scaffold1	50000-100000	17.3365
distal_heterochromatin	centromere_3	3R_5	3_scaffold1	550000-600000	17.3365
distal_heterochromatin	centromere_3	3R_5	3_scaffold2	1050000-1100000	17.3365
distal_heterochromatin	centromere_3	3R_5	3_scaffold2	1200000-1250000	17.3365
distal_heterochromatin	centromere_3	3R_5	3_scaffold2	1550000-1600000	17.3365
distal_heterochromatin	centromere_3	3R_5	3_scaffold2	250000-300000	17.3365
distal_heterochromatin	centromere_3	3R_5	3_scaffold2	700000-750000	17.3365
distal_heterochromatin	centromere_3	3R_5	3_scaffold2	900000-950000	17.3365
euchromatin	centromere_3	3R_5	4_2	1250000-1300000	17.3365
euchromatin	centromere_3	3R_5	4_2	400000-450000	17.3365
euchromatin	centromere_3	3R_5	4_2	850000-900000	17.3365
proximal_heterochromatin	centromere_3	3R_5	Contig11	50000-100000	17.3365
euchromatin	centromere_3	3R_5	2L_2	850000-900000	15.4102
inter-distal_heterochromatin	centromere_3	3R_5	2R_18	200000-250000	15.4102
distal_heterochromatin	centromere_3	3R_5	3L_1	23950000-24000000	15.4102
distal_heterochromatin	centromere_3	3R_5	3L_4	1100000-1150000	15.4102
distal_heterochromatin	centromere_3	3R_5	3L_4	1500000-1550000	15.4102
distal_heterochromatin	centromere_3	3R_5	3L_4	1700000-1750000	15.4102
distal_heterochromatin	centromere_3	3R_5	3L_4	200000-250000	15.4102
distal_heterochromatin	centromere_3	3R_5	3L_4	750000-800000	15.4102
distal_heterochromatin	centromere_3	3R_5	3L_5	100000-150000	15.4102
euchromatin	centromere_3	3R_5	3R_28	3600000-3650000	15.4102
euchromatin	centromere_3	3R_5	3R_28	3650000-3700000	15.4102
distal_heterochromatin	centromere_3	3R_5	3_scaffold1	1050000-1100000	15.4102
distal_heterochromatin	centromere_3	3R_5	3_scaffold2	150000-200000	15.4102
distal_heterochromatin	centromere_3	3R_5	Contig101	0-50000	15.4102
inter-proximal_heterochromatin	centromere_3	3R_5	Contig120	50000-98825	13.8085
euchromatin	centromere_3	3R_5	2L_2	550000-600000	13.484
inter-distal_heterochromatin	centromere_3	3R_5	2R_19	50000-100000	13.484
inter-distal_heterochromatin	centromere_3	3R_5	2R_21	1150000-1200000	13.484
euchromatin	centromere_3	3R_5	2R_21	1950000-2000000	13.484
euchromatin	centromere_3	3R_5	3L_1	16950000-17000000	13.484
distal_heterochromatin	centromere_3	3R_5	3L_1	22950000-23000000	13.484
distal_heterochromatin	centromere_3	3R_5	3L_1	23300000-23350000	13.484
distal_heterochromatin	centromere_3	3R_5	3L_1	23700000-23750000	13.484
distal_heterochromatin	centromere_3	3R_5	3L_1	23800000-23850000	13.484
distal_heterochromatin	centromere_3	3R_5	3L_1	24500000-24550000	13.484
distal_heterochromatin	centromere_3	3R_5	3L_4	1750000-1800000	13.484
distal_heterochromatin	centromere_3	3R_5	3L_4	650000-700000	13.484
euchromatin	centromere_3	3R_5	3R_28	0-50000	13.484
euchromatin	centromere_3	3R_5	3R_28	2500000-2550000	13.484
euchromatin	centromere_3	3R_5	3R_28	2900000-2950000	13.484
euchromatin	centromere_3	3R_5	3R_28	3350000-3400000	13.484
euchromatin	centromere_3	3R_5	3R_28	3800000-3850000	13.484
euchromatin	centromere_3	3R_5	3R_28	5800000-5850000	13.484
euchromatin	centromere_3	3R_5	4_2	1200000-1250000	13.484
euchromatin	centromere_3	3R_5	4_2	50000-100000	13.484
euchromatin	centromere_3	3R_5	4_2	800000-850000	13.484
centromere	centromere_3	3R_5	tig00057289	0-24561	11.7643
inter-distal_heterochromatin	centromere_3	3R_5	id=130011_0	0-16412	11.737
inter-distal_heterochromatin	centromere_3	3R_5	2R_18	700000-724820	11.6415
euchromatin	centromere_3	3R_5	2L_2	0-50000	11.5577
euchromatin	centromere_3	3R_5	2L_2	150000-200000	11.5577
inter-distal_heterochromatin	centromere_3	3R_5	2L_2	1950000-2000000	11.5577
inter-distal_heterochromatin	centromere_3	3R_5	2R_16	200000-250000	11.5577
inter-distal_heterochromatin	centromere_3	3R_5	2R_16	350000-400000	11.5577
inter-distal_heterochromatin	centromere_3	3R_5	2R_16	400000-450000	11.5577
inter-distal_heterochromatin	centromere_3	3R_5	2R_16	450000-500000	11.5577
inter-distal_heterochromatin	centromere_3	3R_5	2R_18	550000-600000	11.5577
euchromatin	centromere_3	3R_5	2R_21	16550000-16600000	11.5577
inter-distal_heterochromatin	centromere_3	3R_5	2R_21	900000-950000	11.5577
distal_heterochromatin	centromere_3	3R_5	3L_10	450000-500000	11.5577
distal_heterochromatin	centromere_3	3R_5	3L_10	650000-700000	11.5577
euchromatin	centromere_3	3R_5	3L_1	17000000-17050000	11.5577
euchromatin	centromere_3	3R_5	3L_1	17050000-17100000	11.5577
euchromatin	centromere_3	3R_5	3L_1	17900000-17950000	11.5577
euchromatin	centromere_3	3R_5	3L_1	19950000-20000000	11.5577
euchromatin	centromere_3	3R_5	3L_1	20400000-20450000	11.5577
euchromatin	centromere_3	3R_5	3L_1	20500000-20550000	11.5577
euchromatin	centromere_3	3R_5	3L_1	22800000-22850000	11.5577
distal_heterochromatin	centromere_3	3R_5	3L_1	23350000-23400000	11.5577
distal_heterochromatin	centromere_3	3R_5	3L_1	23500000-23550000	11.5577
distal_heterochromatin	centromere_3	3R_5	3L_1	23600000-23650000	11.5577
distal_heterochromatin	centromere_3	3R_5	3L_1	24050000-24100000	11.5577
distal_heterochromatin	centromere_3	3R_5	3L_1	24300000-24350000	11.5577
distal_heterochromatin	centromere_3	3R_5	3L_4	50000-100000	11.5577
distal_heterochromatin	centromere_3	3R_5	3L_5	150000-200000	11.5577
euchromatin	centromere_3	3R_5	3R_28	3000000-3050000	11.5577
euchromatin	centromere_3	3R_5	3R_28	50000-100000	11.5577
euchromatin	centromere_3	3R_5	3R_28	6400000-6450000	11.5577
distal_heterochromatin	centromere_3	3R_5	3_scaffold1	1300000-1350000	11.5577
distal_heterochromatin	centromere_3	3R_5	3_scaffold1	700000-750000	11.5577
distal_heterochromatin	centromere_3	3R_5	3_scaffold2	1150000-1200000	11.5577
distal_heterochromatin	centromere_3	3R_5	3_scaffold2	1450000-1500000	11.5577
distal_heterochromatin	centromere_3	3R_5	3_scaffold2	1650000-1700000	11.5577
distal_heterochromatin	centromere_3	3R_5	3_scaffold2	800000-850000	11.5577
euchromatin	centromere_3	3R_5	4_2	100000-150000	11.5577
euchromatin	centromere_3	3R_5	4_2	1100000-1150000	11.5577
inter-distal_heterochromatin	centromere_3	3R_5	X3X4_6_D1712_2	50000-67988	10.7087
inter-distal_heterochromatin	centromere_3	3R_5	Y_Contig70	0-28820	10.0258
centromere	centromere_3	3R_5	Y_Contig26	100000-139957	9.64177
euchromatin	centromere_3	3R_5	2L_1	19750000-19800000	9.63141
euchromatin	centromere_3	3R_5	2L_1	20150000-20200000	9.63141
euchromatin	centromere_3	3R_5	2L_2	350000-400000	9.63141
euchromatin	centromere_3	3R_5	2L_2	800000-850000	9.63141
inter-distal_heterochromatin	centromere_3	3R_5	2R_16	700000-750000	9.63141
inter-distal_heterochromatin	centromere_3	3R_5	2R_18	100000-150000	9.63141
inter-distal_heterochromatin	centromere_3	3R_5	2R_18	250000-300000	9.63141
inter-distal_heterochromatin	centromere_3	3R_5	2R_18	500000-550000	9.63141
inter-distal_heterochromatin	centromere_3	3R_5	2R_18	600000-650000	9.63141
inter-distal_heterochromatin	centromere_3	3R_5	2R_20	300000-350000	9.63141
inter-distal_heterochromatin	centromere_3	3R_5	2R_20	800000-850000	9.63141
inter-distal_heterochromatin	centromere_3	3R_5	2R_21	1100000-1150000	9.63141
inter-distal_heterochromatin	centromere_3	3R_5	2R_21	1200000-1250000	9.63141
euchromatin	centromere_3	3R_5	2R_21	1850000-1900000	9.63141
inter-distal_heterochromatin	centromere_3	3R_5	2R_21	500000-550000	9.63141
inter-distal_heterochromatin	centromere_3	3R_5	2R_21	650000-700000	9.63141
distal_heterochromatin	centromere_3	3R_5	3L_10	750000-800000	9.63141
distal_heterochromatin	centromere_3	3R_5	3L_10	950000-1000000	9.63141
euchromatin	centromere_3	3R_5	3L_1	10600000-10650000	9.63141
euchromatin	centromere_3	3R_5	3L_1	15100000-15150000	9.63141
euchromatin	centromere_3	3R_5	3L_1	16900000-16950000	9.63141
euchromatin	centromere_3	3R_5	3L_1	17300000-17350000	9.63141
euchromatin	centromere_3	3R_5	3L_1	20600000-20650000	9.63141
euchromatin	centromere_3	3R_5	3L_1	20750000-20800000	9.63141
euchromatin	centromere_3	3R_5	3L_1	21050000-21100000	9.63141
euchromatin	centromere_3	3R_5	3L_1	21350000-21400000	9.63141
euchromatin	centromere_3	3R_5	3L_1	21750000-21800000	9.63141
distal_heterochromatin	centromere_3	3R_5	3L_1	23900000-23950000	9.63141
distal_heterochromatin	centromere_3	3R_5	3L_1	24200000-24250000	9.63141
euchromatin	centromere_3	3R_5	3L_1	9400000-9450000	9.63141
distal_heterochromatin	centromere_3	3R_5	3L_3	0-50000	9.63141
distal_heterochromatin	centromere_3	3R_5	3L_4	1050000-1100000	9.63141
distal_heterochromatin	centromere_3	3R_5	3L_4	1150000-1200000	9.63141
distal_heterochromatin	centromere_3	3R_5	3L_4	1200000-1250000	9.63141
distal_heterochromatin	centromere_3	3R_5	3L_4	250000-300000	9.63141
distal_heterochromatin	centromere_3	3R_5	3L_4	350000-400000	9.63141
euchromatin	centromere_3	3R_5	3R_28	100000-150000	9.63141
euchromatin	centromere_3	3R_5	3R_28	1250000-1300000	9.63141
euchromatin	centromere_3	3R_5	3R_28	2050000-2100000	9.63141
euchromatin	centromere_3	3R_5	3R_28	2100000-2150000	9.63141
euchromatin	centromere_3	3R_5	3R_28	2800000-2850000	9.63141
euchromatin	centromere_3	3R_5	3R_28	3100000-3150000	9.63141
euchromatin	centromere_3	3R_5	3R_28	4100000-4150000	9.63141
euchromatin	centromere_3	3R_5	3R_28	4300000-4350000	9.63141
euchromatin	centromere_3	3R_5	3R_28	500000-550000	9.63141
euchromatin	centromere_3	3R_5	3R_28	600000-650000	9.63141
euchromatin	centromere_3	3R_5	3R_28	7400000-7450000	9.63141
euchromatin	centromere_3	3R_5	3R_28	900000-950000	9.63141
distal_heterochromatin	centromere_3	3R_5	3_scaffold1	400000-450000	9.63141
euchromatin	centromere_3	3R_5	4_2	1000000-1050000	9.63141
euchromatin	centromere_3	3R_5	4_2	550000-600000	9.63141
distal_heterochromatin	centromere_3	3R_5	Contig9	200000-250000	9.63141
euchromatin	centromere_3	3R_5	X_1	19250000-19300000	9.63141
euchromatin	centromere_3	3R_5	X_1	6000000-6050000	9.63141
inter-distal_heterochromatin	centromere_3	3R_5	Y_scaffold7	1500000-1550000	9.63141
inter-distal_heterochromatin	centromere_3	3R_5	Y_Contig81	0-32099	9.00159
inter-distal_heterochromatin	centromere_3	3R_5	X_9	0-35571	8.12297
euchromatin	centromere_3	3R_5	2L_1	10450000-10500000	7.70512
euchromatin	centromere_3	3R_5	2L_1	18450000-18500000	7.70512
euchromatin	centromere_3	3R_5	2L_1	18500000-18550000	7.70512
euchromatin	centromere_3	3R_5	2L_1	6600000-6650000	7.70512
euchromatin	centromere_3	3R_5	2L_1	8400000-8450000	7.70512
euchromatin	centromere_3	3R_5	2L_2	100000-150000	7.70512
euchromatin	centromere_3	3R_5	2L_2	1150000-1200000	7.70512
euchromatin	centromere_3	3R_5	2L_2	1500000-1550000	7.70512
inter-distal_heterochromatin	centromere_3	3R_5	2L_2	1700000-1750000	7.70512
inter-distal_heterochromatin	centromere_3	3R_5	2L_2	1800000-1850000	7.70512
euchromatin	centromere_3	3R_5	2L_2	200000-250000	7.70512
euchromatin	centromere_3	3R_5	2L_2	900000-950000	7.70512
inter-distal_heterochromatin	centromere_3	3R_5	2R_16	250000-300000	7.70512
inter-distal_heterochromatin	centromere_3	3R_5	2R_16	500000-550000	7.70512
inter-distal_heterochromatin	centromere_3	3R_5	2R_18	350000-400000	7.70512
inter-distal_heterochromatin	centromere_3	3R_5	2R_18	400000-450000	7.70512
inter-distal_heterochromatin	centromere_3	3R_5	2R_18	450000-500000	7.70512
inter-distal_heterochromatin	centromere_3	3R_5	2R_19	100000-150000	7.70512
inter-distal_heterochromatin	centromere_3	3R_5	2R_20	1100000-1150000	7.70512
inter-distal_heterochromatin	centromere_3	3R_5	2R_20	150000-200000	7.70512
inter-distal_heterochromatin	centromere_3	3R_5	2R_20	500000-550000	7.70512
euchromatin	centromere_3	3R_5	2R_21	12250000-12300000	7.70512
inter-distal_heterochromatin	centromere_3	3R_5	2R_21	1350000-1400000	7.70512
inter-distal_heterochromatin	centromere_3	3R_5	2R_21	1400000-1450000	7.70512
inter-distal_heterochromatin	centromere_3	3R_5	2R_21	150000-200000	7.70512
inter-distal_heterochromatin	centromere_3	3R_5	2R_21	1550000-1600000	7.70512
inter-distal_heterochromatin	centromere_3	3R_5	2R_21	1600000-1650000	7.70512
euchromatin	centromere_3	3R_5	2R_21	1800000-1850000	7.70512
euchromatin	centromere_3	3R_5	2R_21	20150000-20200000	7.70512
euchromatin	centromere_3	3R_5	2R_21	3450000-3500000	7.70512
euchromatin	centromere_3	3R_5	2R_21	4300000-4350000	7.70512
euchromatin	centromere_3	3R_5	2R_21	8550000-8600000	7.70512
distal_heterochromatin	centromere_3	3R_5	3L_10	700000-750000	7.70512
euchromatin	centromere_3	3R_5	3L_1	1200000-1250000	7.70512
euchromatin	centromere_3	3R_5	3L_1	12550000-12600000	7.70512
euchromatin	centromere_3	3R_5	3L_1	12750000-12800000	7.70512
euchromatin	centromere_3	3R_5	3L_1	13400000-13450000	7.70512
euchromatin	centromere_3	3R_5	3L_1	14400000-14450000	7.70512
euchromatin	centromere_3	3R_5	3L_1	1500000-1550000	7.70512
euchromatin	centromere_3	3R_5	3L_1	15800000-15850000	7.70512
euchromatin	centromere_3	3R_5	3L_1	16000000-16050000	7.70512
euchromatin	centromere_3	3R_5	3L_1	16100000-16150000	7.70512
euchromatin	centromere_3	3R_5	3L_1	16300000-16350000	7.70512
euchromatin	centromere_3	3R_5	3L_1	16350000-16400000	7.70512
euchromatin	centromere_3	3R_5	3L_1	16850000-16900000	7.70512
euchromatin	centromere_3	3R_5	3L_1	17250000-17300000	7.70512
euchromatin	centromere_3	3R_5	3L_1	17350000-17400000	7.70512
euchromatin	centromere_3	3R_5	3L_1	19150000-19200000	7.70512
euchromatin	centromere_3	3R_5	3L_1	19650000-19700000	7.70512
euchromatin	centromere_3	3R_5	3L_1	19800000-19850000	7.70512
euchromatin	centromere_3	3R_5	3L_1	20000000-20050000	7.70512
euchromatin	centromere_3	3R_5	3L_1	21250000-21300000	7.70512
euchromatin	centromere_3	3R_5	3L_1	21500000-21550000	7.70512
euchromatin	centromere_3	3R_5	3L_1	21950000-22000000	7.70512
euchromatin	centromere_3	3R_5	3L_1	22500000-22550000	7.70512
euchromatin	centromere_3	3R_5	3L_1	22700000-22750000	7.70512
euchromatin	centromere_3	3R_5	3L_1	22900000-22950000	7.70512
distal_heterochromatin	centromere_3	3R_5	3L_1	23000000-23050000	7.70512
distal_heterochromatin	centromere_3	3R_5	3L_1	23050000-23100000	7.70512
distal_heterochromatin	centromere_3	3R_5	3L_1	23250000-23300000	7.70512
distal_heterochromatin	centromere_3	3R_5	3L_1	23650000-23700000	7.70512
distal_heterochromatin	centromere_3	3R_5	3L_1	24000000-24050000	7.70512
distal_heterochromatin	centromere_3	3R_5	3L_1	24550000-24600000	7.70512
euchromatin	centromere_3	3R_5	3L_1	3350000-3400000	7.70512
euchromatin	centromere_3	3R_5	3L_1	600000-650000	7.70512
euchromatin	centromere_3	3R_5	3L_1	7200000-7250000	7.70512
euchromatin	centromere_3	3R_5	3L_1	7850000-7900000	7.70512
euchromatin	centromere_3	3R_5	3L_1	8350000-8400000	7.70512
euchromatin	centromere_3	3R_5	3L_1	8550000-8600000	7.70512
euchromatin	centromere_3	3R_5	3L_1	9850000-9900000	7.70512
distal_heterochromatin	centromere_3	3R_5	3L_4	0-50000	7.70512
distal_heterochromatin	centromere_3	3R_5	3L_4	100000-150000	7.70512
distal_heterochromatin	centromere_3	3R_5	3L_4	1350000-1400000	7.70512
distal_heterochromatin	centromere_3	3R_5	3L_4	850000-900000	7.70512
distal_heterochromatin	centromere_3	3R_5	3L_4	950000-1000000	7.70512
euchromatin	centromere_3	3R_5	3R_28	11150000-11200000	7.70512
euchromatin	centromere_3	3R_5	3R_28	11350000-11400000	7.70512
euchromatin	centromere_3	3R_5	3R_28	1300000-1350000	7.70512
euchromatin	centromere_3	3R_5	3R_28	1350000-1400000	7.70512
euchromatin	centromere_3	3R_5	3R_28	1450000-1500000	7.70512
euchromatin	centromere_3	3R_5	3R_28	15000000-15050000	7.70512
euchromatin	centromere_3	3R_5	3R_28	1800000-1850000	7.70512
euchromatin	centromere_3	3R_5	3R_28	1950000-2000000	7.70512
euchromatin	centromere_3	3R_5	3R_28	23850000-23900000	7.70512
euchromatin	centromere_3	3R_5	3R_28	24250000-24300000	7.70512
euchromatin	centromere_3	3R_5	3R_28	2450000-2500000	7.70512
euchromatin	centromere_3	3R_5	3R_28	2700000-2750000	7.70512
euchromatin	centromere_3	3R_5	3R_28	27900000-27950000	7.70512
euchromatin	centromere_3	3R_5	3R_28	3300000-3350000	7.70512
euchromatin	centromere_3	3R_5	3R_28	350000-400000	7.70512
euchromatin	centromere_3	3R_5	3R_28	4000000-4050000	7.70512
euchromatin	centromere_3	3R_5	3R_28	4350000-4400000	7.70512
euchromatin	centromere_3	3R_5	3R_28	450000-500000	7.70512
euchromatin	centromere_3	3R_5	3R_28	4550000-4600000	7.70512
euchromatin	centromere_3	3R_5	3R_28	4600000-4650000	7.70512
euchromatin	centromere_3	3R_5	3R_28	4700000-4750000	7.70512
euchromatin	centromere_3	3R_5	3R_28	5300000-5350000	7.70512
euchromatin	centromere_3	3R_5	3R_28	550000-600000	7.70512
euchromatin	centromere_3	3R_5	3R_28	6600000-6650000	7.70512
euchromatin	centromere_3	3R_5	3R_28	750000-800000	7.70512
euchromatin	centromere_3	3R_5	3R_28	800000-850000	7.70512
euchromatin	centromere_3	3R_5	3R_28	8250000-8300000	7.70512
euchromatin	centromere_3	3R_5	4_2	700000-750000	7.70512
euchromatin	centromere_3	3R_5	4_2	900000-950000	7.70512
euchromatin	centromere_3	3R_5	4_2	950000-1000000	7.70512
proximal_heterochromatin	centromere_3	3R_5	Contig145	0-50000	7.70512
euchromatin	centromere_3	3R_5	X_1	10450000-10500000	7.70512
euchromatin	centromere_3	3R_5	X_1	12900000-12950000	7.70512
euchromatin	centromere_3	3R_5	X_1	9600000-9650000	7.70512
inter-distal_heterochromatin	centromere_3	3R_5	X3X4_6_D1712_2	0-50000	7.70512
inter-distal_heterochromatin	centromere_3	3R_5	2R_20	1950000-1966542	5.8224
euchromatin	centromere_3	3R_5	2L_1	11100000-11150000	5.77884
euchromatin	centromere_3	3R_5	2L_1	11150000-11200000	5.77884
euchromatin	centromere_3	3R_5	2L_1	11300000-11350000	5.77884
euchromatin	centromere_3	3R_5	2L_1	12000000-12050000	5.77884
euchromatin	centromere_3	3R_5	2L_1	13300000-13350000	5.77884
euchromatin	centromere_3	3R_5	2L_1	13400000-13450000	5.77884
euchromatin	centromere_3	3R_5	2L_1	14050000-14100000	5.77884
euchromatin	centromere_3	3R_5	2L_1	15950000-16000000	5.77884
euchromatin	centromere_3	3R_5	2L_1	16450000-16500000	5.77884
euchromatin	centromere_3	3R_5	2L_1	16950000-17000000	5.77884
euchromatin	centromere_3	3R_5	2L_1	18600000-18650000	5.77884
euchromatin	centromere_3	3R_5	2L_1	18750000-18800000	5.77884
euchromatin	centromere_3	3R_5	2L_1	18850000-18900000	5.77884
euchromatin	centromere_3	3R_5	2L_1	19500000-19550000	5.77884
euchromatin	centromere_3	3R_5	2L_1	20000000-20050000	5.77884
euchromatin	centromere_3	3R_5	2L_1	200000-250000	5.77884
euchromatin	centromere_3	3R_5	2L_1	20050000-20100000	5.77884
euchromatin	centromere_3	3R_5	2L_1	20250000-20300000	5.77884
euchromatin	centromere_3	3R_5	2L_1	20400000-20450000	5.77884
euchromatin	centromere_3	3R_5	2L_1	21150000-21200000	5.77884
euchromatin	centromere_3	3R_5	2L_1	3000000-3050000	5.77884
euchromatin	centromere_3	3R_5	2L_1	4500000-4550000	5.77884
euchromatin	centromere_3	3R_5	2L_1	4900000-4950000	5.77884
euchromatin	centromere_3	3R_5	2L_1	5200000-5250000	5.77884
euchromatin	centromere_3	3R_5	2L_1	5250000-5300000	5.77884
euchromatin	centromere_3	3R_5	2L_1	5300000-5350000	5.77884
euchromatin	centromere_3	3R_5	2L_1	5600000-5650000	5.77884
euchromatin	centromere_3	3R_5	2L_1	5950000-6000000	5.77884
euchromatin	centromere_3	3R_5	2L_1	6750000-6800000	5.77884
euchromatin	centromere_3	3R_5	2L_1	7150000-7200000	5.77884
euchromatin	centromere_3	3R_5	2L_1	750000-800000	5.77884
euchromatin	centromere_3	3R_5	2L_1	7600000-7650000	5.77884
euchromatin	centromere_3	3R_5	2L_1	8350000-8400000	5.77884
euchromatin	centromere_3	3R_5	2L_1	8850000-8900000	5.77884
euchromatin	centromere_3	3R_5	2L_2	1100000-1150000	5.77884
inter-distal_heterochromatin	centromere_3	3R_5	2L_2	1900000-1950000	5.77884
euchromatin	centromere_3	3R_5	2L_2	450000-500000	5.77884
euchromatin	centromere_3	3R_5	2L_2	600000-650000	5.77884
inter-distal_heterochromatin	centromere_3	3R_5	2R_18	300000-350000	5.77884
inter-distal_heterochromatin	centromere_3	3R_5	2R_18	650000-700000	5.77884
inter-distal_heterochromatin	centromere_3	3R_5	2R_19	200000-250000	5.77884
inter-distal_heterochromatin	centromere_3	3R_5	2R_19	250000-300000	5.77884
inter-distal_heterochromatin	centromere_3	3R_5	2R_20	1250000-1300000	5.77884
inter-distal_heterochromatin	centromere_3	3R_5	2R_20	1300000-1350000	5.77884
inter-distal_heterochromatin	centromere_3	3R_5	2R_20	1550000-1600000	5.77884
inter-distal_heterochromatin	centromere_3	3R_5	2R_20	1600000-1650000	5.77884
inter-distal_heterochromatin	centromere_3	3R_5	2R_20	1650000-1700000	5.77884
inter-distal_heterochromatin	centromere_3	3R_5	2R_20	1850000-1900000	5.77884
inter-distal_heterochromatin	centromere_3	3R_5	2R_21	1000000-1050000	5.77884
inter-distal_heterochromatin	centromere_3	3R_5	2R_21	1050000-1100000	5.77884
euchromatin	centromere_3	3R_5	2R_21	10900000-10950000	5.77884
euchromatin	centromere_3	3R_5	2R_21	12150000-12200000	5.77884
inter-distal_heterochromatin	centromere_3	3R_5	2R_21	1250000-1300000	5.77884
euchromatin	centromere_3	3R_5	2R_21	12550000-12600000	5.77884
euchromatin	centromere_3	3R_5	2R_21	13300000-13350000	5.77884
euchromatin	centromere_3	3R_5	2R_21	13600000-13650000	5.77884
euchromatin	centromere_3	3R_5	2R_21	14950000-15000000	5.77884
euchromatin	centromere_3	3R_5	2R_21	17100000-17150000	5.77884
euchromatin	centromere_3	3R_5	2R_21	17450000-17500000	5.77884
euchromatin	centromere_3	3R_5	2R_21	1900000-1950000	5.77884
euchromatin	centromere_3	3R_5	2R_21	2550000-2600000	5.77884
euchromatin	centromere_3	3R_5	2R_21	2900000-2950000	5.77884
euchromatin	centromere_3	3R_5	2R_21	3000000-3050000	5.77884
euchromatin	centromere_3	3R_5	2R_21	3850000-3900000	5.77884
inter-distal_heterochromatin	centromere_3	3R_5	2R_21	400000-450000	5.77884
euchromatin	centromere_3	3R_5	2R_21	4600000-4650000	5.77884
euchromatin	centromere_3	3R_5	2R_21	4650000-4700000	5.77884
euchromatin	centromere_3	3R_5	2R_21	4700000-4750000	5.77884
euchromatin	centromere_3	3R_5	2R_21	4850000-4900000	5.77884
euchromatin	centromere_3	3R_5	2R_21	5450000-5500000	5.77884
euchromatin	centromere_3	3R_5	2R_21	5500000-5550000	5.77884
inter-distal_heterochromatin	centromere_3	3R_5	2R_21	550000-600000	5.77884
euchromatin	centromere_3	3R_5	2R_21	5800000-5850000	5.77884
euchromatin	centromere_3	3R_5	2R_21	5900000-5950000	5.77884
inter-distal_heterochromatin	centromere_3	3R_5	2R_21	600000-650000	5.77884
euchromatin	centromere_3	3R_5	2R_21	6250000-6300000	5.77884
euchromatin	centromere_3	3R_5	2R_21	6950000-7000000	5.77884
euchromatin	centromere_3	3R_5	2R_21	7150000-7200000	5.77884
euchromatin	centromere_3	3R_5	2R_21	7900000-7950000	5.77884
euchromatin	centromere_3	3R_5	2R_21	8350000-8400000	5.77884
euchromatin	centromere_3	3R_5	2R_21	8450000-8500000	5.77884
inter-distal_heterochromatin	centromere_3	3R_5	2R_21	850000-900000	5.77884
euchromatin	centromere_3	3R_5	3L_1	11550000-11600000	5.77884
euchromatin	centromere_3	3R_5	3L_1	11650000-11700000	5.77884
euchromatin	centromere_3	3R_5	3L_1	12600000-12650000	5.77884
euchromatin	centromere_3	3R_5	3L_1	12700000-12750000	5.77884
euchromatin	centromere_3	3R_5	3L_1	12800000-12850000	5.77884
euchromatin	centromere_3	3R_5	3L_1	12850000-12900000	5.77884
euchromatin	centromere_3	3R_5	3L_1	13300000-13350000	5.77884
euchromatin	centromere_3	3R_5	3L_1	13350000-13400000	5.77884
euchromatin	centromere_3	3R_5	3L_1	13700000-13750000	5.77884
euchromatin	centromere_3	3R_5	3L_1	13950000-14000000	5.77884
euchromatin	centromere_3	3R_5	3L_1	1450000-1500000	5.77884
euchromatin	centromere_3	3R_5	3L_1	15000000-15050000	5.77884
euchromatin	centromere_3	3R_5	3L_1	150000-200000	5.77884
euchromatin	centromere_3	3R_5	3L_1	15050000-15100000	5.77884
euchromatin	centromere_3	3R_5	3L_1	15300000-15350000	5.77884
euchromatin	centromere_3	3R_5	3L_1	15400000-15450000	5.77884
euchromatin	centromere_3	3R_5	3L_1	15450000-15500000	5.77884
euchromatin	centromere_3	3R_5	3L_1	15500000-15550000	5.77884
euchromatin	centromere_3	3R_5	3L_1	15700000-15750000	5.77884
euchromatin	centromere_3	3R_5	3L_1	16250000-16300000	5.77884
euchromatin	centromere_3	3R_5	3L_1	16400000-16450000	5.77884
euchromatin	centromere_3	3R_5	3L_1	16700000-16750000	5.77884
euchromatin	centromere_3	3R_5	3L_1	16750000-16800000	5.77884
euchromatin	centromere_3	3R_5	3L_1	1700000-1750000	5.77884
euchromatin	centromere_3	3R_5	3L_1	17100000-17150000	5.77884
euchromatin	centromere_3	3R_5	3L_1	17800000-17850000	5.77884
euchromatin	centromere_3	3R_5	3L_1	18150000-18200000	5.77884
euchromatin	centromere_3	3R_5	3L_1	18500000-18550000	5.77884
euchromatin	centromere_3	3R_5	3L_1	18800000-18850000	5.77884
euchromatin	centromere_3	3R_5	3L_1	18850000-18900000	5.77884
euchromatin	centromere_3	3R_5	3L_1	18900000-18950000	5.77884
euchromatin	centromere_3	3R_5	3L_1	19100000-19150000	5.77884
euchromatin	centromere_3	3R_5	3L_1	19300000-19350000	5.77884
euchromatin	centromere_3	3R_5	3L_1	20250000-20300000	5.77884
euchromatin	centromere_3	3R_5	3L_1	20300000-20350000	5.77884
euchromatin	centromere_3	3R_5	3L_1	21000000-21050000	5.77884
euchromatin	centromere_3	3R_5	3L_1	21150000-21200000	5.77884
euchromatin	centromere_3	3R_5	3L_1	21300000-21350000	5.77884
euchromatin	centromere_3	3R_5	3L_1	21450000-21500000	5.77884
euchromatin	centromere_3	3R_5	3L_1	21550000-21600000	5.77884
euchromatin	centromere_3	3R_5	3L_1	21700000-21750000	5.77884
euchromatin	centromere_3	3R_5	3L_1	21850000-21900000	5.77884
euchromatin	centromere_3	3R_5	3L_1	22050000-22100000	5.77884
euchromatin	centromere_3	3R_5	3L_1	22250000-22300000	5.77884
euchromatin	centromere_3	3R_5	3L_1	22600000-22650000	5.77884
distal_heterochromatin	centromere_3	3R_5	3L_1	23400000-23450000	5.77884
distal_heterochromatin	centromere_3	3R_5	3L_1	23750000-23800000	5.77884
distal_heterochromatin	centromere_3	3R_5	3L_1	24100000-24150000	5.77884
distal_heterochromatin	centromere_3	3R_5	3L_1	24350000-24400000	5.77884
distal_heterochromatin	centromere_3	3R_5	3L_1	24450000-24500000	5.77884
euchromatin	centromere_3	3R_5	3L_1	4850000-4900000	5.77884
euchromatin	centromere_3	3R_5	3L_1	6050000-6100000	5.77884
euchromatin	centromere_3	3R_5	3L_1	7450000-7500000	5.77884
euchromatin	centromere_3	3R_5	3L_1	7600000-7650000	5.77884
euchromatin	centromere_3	3R_5	3L_1	8050000-8100000	5.77884
euchromatin	centromere_3	3R_5	3L_1	8100000-8150000	5.77884
euchromatin	centromere_3	3R_5	3L_1	8300000-8350000	5.77884
euchromatin	centromere_3	3R_5	3L_1	9350000-9400000	5.77884
euchromatin	centromere_3	3R_5	3L_1	9650000-9700000	5.77884
distal_heterochromatin	centromere_3	3R_5	3L_4	1250000-1300000	5.77884
distal_heterochromatin	centromere_3	3R_5	3L_4	300000-350000	5.77884
distal_heterochromatin	centromere_3	3R_5	3L_5	200000-250000	5.77884
euchromatin	centromere_3	3R_5	3R_28	10100000-10150000	5.77884
euchromatin	centromere_3	3R_5	3R_28	1050000-1100000	5.77884
euchromatin	centromere_3	3R_5	3R_28	10850000-10900000	5.77884
euchromatin	centromere_3	3R_5	3R_28	1100000-1150000	5.77884
euchromatin	centromere_3	3R_5	3R_28	11250000-11300000	5.77884
euchromatin	centromere_3	3R_5	3R_28	1200000-1250000	5.77884
euchromatin	centromere_3	3R_5	3R_28	12700000-12750000	5.77884
euchromatin	centromere_3	3R_5	3R_28	13100000-13150000	5.77884
euchromatin	centromere_3	3R_5	3R_28	13150000-13200000	5.77884
euchromatin	centromere_3	3R_5	3R_28	13850000-13900000	5.77884
euchromatin	centromere_3	3R_5	3R_28	14550000-14600000	5.77884
euchromatin	centromere_3	3R_5	3R_28	1500000-1550000	5.77884
euchromatin	centromere_3	3R_5	3R_28	15150000-15200000	5.77884
euchromatin	centromere_3	3R_5	3R_28	1700000-1750000	5.77884
euchromatin	centromere_3	3R_5	3R_28	17100000-17150000	5.77884
euchromatin	centromere_3	3R_5	3R_28	17900000-17950000	5.77884
euchromatin	centromere_3	3R_5	3R_28	18700000-18750000	5.77884
euchromatin	centromere_3	3R_5	3R_28	20450000-20500000	5.77884
euchromatin	centromere_3	3R_5	3R_28	250000-300000	5.77884
euchromatin	centromere_3	3R_5	3R_28	2550000-2600000	5.77884
euchromatin	centromere_3	3R_5	3R_28	26350000-26400000	5.77884
euchromatin	centromere_3	3R_5	3R_28	26400000-26450000	5.77884
euchromatin	centromere_3	3R_5	3R_28	2650000-2700000	5.77884
euchromatin	centromere_3	3R_5	3R_28	27650000-27700000	5.77884
euchromatin	centromere_3	3R_5	3R_28	2850000-2900000	5.77884
euchromatin	centromere_3	3R_5	3R_28	2950000-3000000	5.77884
euchromatin	centromere_3	3R_5	3R_28	3150000-3200000	5.77884
euchromatin	centromere_3	3R_5	3R_28	3250000-3300000	5.77884
euchromatin	centromere_3	3R_5	3R_28	3500000-3550000	5.77884
euchromatin	centromere_3	3R_5	3R_28	3700000-3750000	5.77884
euchromatin	centromere_3	3R_5	3R_28	3850000-3900000	5.77884
euchromatin	centromere_3	3R_5	3R_28	4400000-4450000	5.77884
euchromatin	centromere_3	3R_5	3R_28	4500000-4550000	5.77884
euchromatin	centromere_3	3R_5	3R_28	5350000-5400000	5.77884
euchromatin	centromere_3	3R_5	3R_28	5550000-5600000	5.77884
euchromatin	centromere_3	3R_5	3R_28	5600000-5650000	5.77884
euchromatin	centromere_3	3R_5	3R_28	5700000-5750000	5.77884
euchromatin	centromere_3	3R_5	3R_28	6050000-6100000	5.77884
euchromatin	centromere_3	3R_5	3R_28	650000-700000	5.77884
euchromatin	centromere_3	3R_5	3R_28	6700000-6750000	5.77884
euchromatin	centromere_3	3R_5	3R_28	6850000-6900000	5.77884
euchromatin	centromere_3	3R_5	3R_28	7500000-7550000	5.77884
euchromatin	centromere_3	3R_5	3R_28	7550000-7600000	5.77884
euchromatin	centromere_3	3R_5	3R_28	7700000-7750000	5.77884
euchromatin	centromere_3	3R_5	3R_28	8200000-8250000	5.77884
euchromatin	centromere_3	3R_5	3R_28	9400000-9450000	5.77884
euchromatin	centromere_3	3R_5	3R_28	9500000-9550000	5.77884
euchromatin	centromere_3	3R_5	3R_28	9550000-9600000	5.77884
distal_heterochromatin	centromere_3	3R_5	3_scaffold2	1300000-1350000	5.77884
inter-distal_heterochromatin	centromere_3	3R_5	4_2	0-50000	5.77884
euchromatin	centromere_3	3R_5	4_2	300000-350000	5.77884
euchromatin	centromere_3	3R_5	4_2	350000-400000	5.77884
euchromatin	centromere_3	3R_5	4_2	500000-550000	5.77884
proximal_heterochromatin	centromere_3	3R_5	Contig11	150000-200000	5.77884
inter-distal_heterochromatin	centromere_3	3R_5	Contig135	300000-350000	5.77884
inter-distal_heterochromatin	centromere_3	3R_5	Contig135	350000-400000	5.77884
distal_heterochromatin	centromere_3	3R_5	Contig9	150000-200000	5.77884
euchromatin	centromere_3	3R_5	X_1	12600000-12650000	5.77884
euchromatin	centromere_3	3R_5	X_1	13050000-13100000	5.77884
euchromatin	centromere_3	3R_5	X_1	14500000-14550000	5.77884
euchromatin	centromere_3	3R_5	X_1	16800000-16850000	5.77884
euchromatin	centromere_3	3R_5	X_1	17250000-17300000	5.77884
euchromatin	centromere_3	3R_5	X_1	1850000-1900000	5.77884
euchromatin	centromere_3	3R_5	X_1	19700000-19750000	5.77884
euchromatin	centromere_3	3R_5	X_1	3800000-3850000	5.77884
euchromatin	centromere_3	3R_5	X_1	6700000-6750000	5.77884
euchromatin	centromere_3	3R_5	X_7	150000-200000	5.77884
inter-distal_heterochromatin	centromere_3	3R_5	Y_Contig22	0-50000	5.77884
inter-proximal_heterochromatin	centromere_3	3R_5	Y_Contig2	500000-550000	5.77884
inter-distal_heterochromatin	centromere_3	3R_5	Y_scaffold4	1200000-1250000	5.77884
inter-distal_heterochromatin	centromere_3	3R_5	Y_scaffold4	1450000-1500000	5.77884
inter-distal_heterochromatin	centromere_3	3R_5	Y_scaffold4	1900000-1950000	5.77884
inter-distal_heterochromatin	centromere_3	3R_5	Y_scaffold5	150000-200000	5.77884
inter-distal_heterochromatin	centromere_3	3R_5	Y_scaffold7	1400000-1450000	5.77884
inter-distal_heterochromatin	centromere_3	3R_5	Y_scaffold7	400000-450000	5.77884
inter-distal_heterochromatin	centromere_3	3R_5	Y_scaffold7	700000-750000	5.77884
inter-distal_heterochromatin	centromere_3	3R_5	2L_2	2000000-2041562	4.63472
inter-distal_heterochromatin	centromere_3	3R_5	Y_Contig124	50000-71252	4.532
distal_heterochromatin	centromere_3	3R_5	Contig9	350000-393235	4.45537
inter-distal_heterochromatin	centromere_3	3R_5	Y_scaffold6	550000-574027	4.00858
proximal_heterochromatin	centromere_3	3R_5	Contig145	50000-99622	3.88191
euchromatin	centromere_3	3R_5	2L_1	100000-150000	3.85256
euchromatin	centromere_3	3R_5	2L_1	10150000-10200000	3.85256
euchromatin	centromere_3	3R_5	2L_1	10300000-10350000	3.85256
euchromatin	centromere_3	3R_5	2L_1	10400000-10450000	3.85256
euchromatin	centromere_3	3R_5	2L_1	10600000-10650000	3.85256
euchromatin	centromere_3	3R_5	2L_1	11000000-11050000	3.85256
euchromatin	centromere_3	3R_5	2L_1	11400000-11450000	3.85256
euchromatin	centromere_3	3R_5	2L_1	11850000-11900000	3.85256
euchromatin	centromere_3	3R_5	2L_1	12200000-12250000	3.85256
euchromatin	centromere_3	3R_5	2L_1	12500000-12550000	3.85256
euchromatin	centromere_3	3R_5	2L_1	12750000-12800000	3.85256
euchromatin	centromere_3	3R_5	2L_1	12950000-13000000	3.85256
euchromatin	centromere_3	3R_5	2L_1	13000000-13050000	3.85256
euchromatin	centromere_3	3R_5	2L_1	13200000-13250000	3.85256
euchromatin	centromere_3	3R_5	2L_1	13550000-13600000	3.85256
euchromatin	centromere_3	3R_5	2L_1	13750000-13800000	3.85256
euchromatin	centromere_3	3R_5	2L_1	13800000-13850000	3.85256
euchromatin	centromere_3	3R_5	2L_1	1400000-1450000	3.85256
euchromatin	centromere_3	3R_5	2L_1	14200000-14250000	3.85256
euchromatin	centromere_3	3R_5	2L_1	14500000-14550000	3.85256
euchromatin	centromere_3	3R_5	2L_1	14600000-14650000	3.85256
euchromatin	centromere_3	3R_5	2L_1	14950000-15000000	3.85256
euchromatin	centromere_3	3R_5	2L_1	15050000-15100000	3.85256
euchromatin	centromere_3	3R_5	2L_1	15100000-15150000	3.85256
euchromatin	centromere_3	3R_5	2L_1	15250000-15300000	3.85256
euchromatin	centromere_3	3R_5	2L_1	16000000-16050000	3.85256
euchromatin	centromere_3	3R_5	2L_1	16050000-16100000	3.85256
euchromatin	centromere_3	3R_5	2L_1	16400000-16450000	3.85256
euchromatin	centromere_3	3R_5	2L_1	16800000-16850000	3.85256
euchromatin	centromere_3	3R_5	2L_1	17100000-17150000	3.85256
euchromatin	centromere_3	3R_5	2L_1	17150000-17200000	3.85256
euchromatin	centromere_3	3R_5	2L_1	17250000-17300000	3.85256
euchromatin	centromere_3	3R_5	2L_1	17450000-17500000	3.85256
euchromatin	centromere_3	3R_5	2L_1	17650000-17700000	3.85256
euchromatin	centromere_3	3R_5	2L_1	17800000-17850000	3.85256
euchromatin	centromere_3	3R_5	2L_1	18050000-18100000	3.85256
euchromatin	centromere_3	3R_5	2L_1	19050000-19100000	3.85256
euchromatin	centromere_3	3R_5	2L_1	19100000-19150000	3.85256
euchromatin	centromere_3	3R_5	2L_1	19150000-19200000	3.85256
euchromatin	centromere_3	3R_5	2L_1	19400000-19450000	3.85256
euchromatin	centromere_3	3R_5	2L_1	19550000-19600000	3.85256
euchromatin	centromere_3	3R_5	2L_1	19700000-19750000	3.85256
euchromatin	centromere_3	3R_5	2L_1	19800000-19850000	3.85256
euchromatin	centromere_3	3R_5	2L_1	19950000-20000000	3.85256
euchromatin	centromere_3	3R_5	2L_1	20600000-20650000	3.85256
euchromatin	centromere_3	3R_5	2L_1	20850000-20900000	3.85256
euchromatin	centromere_3	3R_5	2L_1	21400000-21450000	3.85256
euchromatin	centromere_3	3R_5	2L_1	2150000-2200000	3.85256
euchromatin	centromere_3	3R_5	2L_1	250000-300000	3.85256
euchromatin	centromere_3	3R_5	2L_1	2950000-3000000	3.85256
euchromatin	centromere_3	3R_5	2L_1	3350000-3400000	3.85256
euchromatin	centromere_3	3R_5	2L_1	3450000-3500000	3.85256
euchromatin	centromere_3	3R_5	2L_1	3500000-3550000	3.85256
euchromatin	centromere_3	3R_5	2L_1	3850000-3900000	3.85256
euchromatin	centromere_3	3R_5	2L_1	4300000-4350000	3.85256
euchromatin	centromere_3	3R_5	2L_1	4550000-4600000	3.85256
euchromatin	centromere_3	3R_5	2L_1	4700000-4750000	3.85256
euchromatin	centromere_3	3R_5	2L_1	5100000-5150000	3.85256
euchromatin	centromere_3	3R_5	2L_1	5150000-5200000	3.85256
euchromatin	centromere_3	3R_5	2L_1	5500000-5550000	3.85256
euchromatin	centromere_3	3R_5	2L_1	5700000-5750000	3.85256
euchromatin	centromere_3	3R_5	2L_1	5750000-5800000	3.85256
euchromatin	centromere_3	3R_5	2L_1	5850000-5900000	3.85256
euchromatin	centromere_3	3R_5	2L_1	6500000-6550000	3.85256
euchromatin	centromere_3	3R_5	2L_1	6650000-6700000	3.85256
euchromatin	centromere_3	3R_5	2L_1	6950000-7000000	3.85256
euchromatin	centromere_3	3R_5	2L_1	7450000-7500000	3.85256
euchromatin	centromere_3	3R_5	2L_1	7800000-7850000	3.85256
euchromatin	centromere_3	3R_5	2L_1	7900000-7950000	3.85256
euchromatin	centromere_3	3R_5	2L_1	7950000-8000000	3.85256
euchromatin	centromere_3	3R_5	2L_1	9600000-9650000	3.85256
euchromatin	centromere_3	3R_5	2L_1	9900000-9950000	3.85256
euchromatin	centromere_3	3R_5	2L_1	9950000-10000000	3.85256
euchromatin	centromere_3	3R_5	2L_2	1000000-1050000	3.85256
euchromatin	centromere_3	3R_5	2L_2	1200000-1250000	3.85256
euchromatin	centromere_3	3R_5	2L_2	1350000-1400000	3.85256
inter-distal_heterochromatin	centromere_3	3R_5	2L_2	1650000-1700000	3.85256
inter-distal_heterochromatin	centromere_3	3R_5	2L_2	1750000-1800000	3.85256
euchromatin	centromere_3	3R_5	2L_2	250000-300000	3.85256
euchromatin	centromere_3	3R_5	2L_2	300000-350000	3.85256
euchromatin	centromere_3	3R_5	2L_2	750000-800000	3.85256
inter-distal_heterochromatin	centromere_3	3R_5	2R_19	0-50000	3.85256
inter-distal_heterochromatin	centromere_3	3R_5	2R_19	150000-200000	3.85256
inter-distal_heterochromatin	centromere_3	3R_5	2R_20	100000-150000	3.85256
inter-distal_heterochromatin	centromere_3	3R_5	2R_20	1200000-1250000	3.85256
inter-distal_heterochromatin	centromere_3	3R_5	2R_20	1750000-1800000	3.85256
inter-distal_heterochromatin	centromere_3	3R_5	2R_20	1900000-1950000	3.85256
inter-distal_heterochromatin	centromere_3	3R_5	2R_20	250000-300000	3.85256
inter-distal_heterochromatin	centromere_3	3R_5	2R_20	400000-450000	3.85256
inter-distal_heterochromatin	centromere_3	3R_5	2R_20	700000-750000	3.85256
inter-distal_heterochromatin	centromere_3	3R_5	2R_20	850000-900000	3.85256
inter-distal_heterochromatin	centromere_3	3R_5	2R_20	900000-950000	3.85256
euchromatin	centromere_3	3R_5	2R_21	10200000-10250000	3.85256
euchromatin	centromere_3	3R_5	2R_21	10350000-10400000	3.85256
euchromatin	centromere_3	3R_5	2R_21	10500000-10550000	3.85256
euchromatin	centromere_3	3R_5	2R_21	10800000-10850000	3.85256
euchromatin	centromere_3	3R_5	2R_21	10950000-11000000	3.85256
euchromatin	centromere_3	3R_5	2R_21	11500000-11550000	3.85256
euchromatin	centromere_3	3R_5	2R_21	11800000-11850000	3.85256
euchromatin	centromere_3	3R_5	2R_21	11900000-11950000	3.85256
euchromatin	centromere_3	3R_5	2R_21	12650000-12700000	3.85256
euchromatin	centromere_3	3R_5	2R_21	12900000-12950000	3.85256
inter-distal_heterochromatin	centromere_3	3R_5	2R_21	1300000-1350000	3.85256
euchromatin	centromere_3	3R_5	2R_21	13050000-13100000	3.85256
euchromatin	centromere_3	3R_5	2R_21	13250000-13300000	3.85256
euchromatin	centromere_3	3R_5	2R_21	13500000-13550000	3.85256
euchromatin	centromere_3	3R_5	2R_21	13700000-13750000	3.85256
euchromatin	centromere_3	3R_5	2R_21	14100000-14150000	3.85256
euchromatin	centromere_3	3R_5	2R_21	14350000-14400000	3.85256
euchromatin	centromere_3	3R_5	2R_21	15000000-15050000	3.85256
euchromatin	centromere_3	3R_5	2R_21	15450000-15500000	3.85256
euchromatin	centromere_3	3R_5	2R_21	15800000-15850000	3.85256
euchromatin	centromere_3	3R_5	2R_21	15850000-15900000	3.85256
euchromatin	centromere_3	3R_5	2R_21	1650000-1700000	3.85256
euchromatin	centromere_3	3R_5	2R_21	17000000-17050000	3.85256
euchromatin	centromere_3	3R_5	2R_21	17050000-17100000	3.85256
euchromatin	centromere_3	3R_5	2R_21	17150000-17200000	3.85256
euchromatin	centromere_3	3R_5	2R_21	17800000-17850000	3.85256
euchromatin	centromere_3	3R_5	2R_21	17900000-17950000	3.85256
euchromatin	centromere_3	3R_5	2R_21	18000000-18050000	3.85256
euchromatin	centromere_3	3R_5	2R_21	19100000-19150000	3.85256
euchromatin	centromere_3	3R_5	2R_21	19650000-19700000	3.85256
inter-distal_heterochromatin	centromere_3	3R_5	2R_21	200000-250000	3.85256
euchromatin	centromere_3	3R_5	2R_21	20100000-20150000	3.85256
euchromatin	centromere_3	3R_5	2R_21	20250000-20300000	3.85256
euchromatin	centromere_3	3R_5	2R_21	21400000-21450000	3.85256
euchromatin	centromere_3	3R_5	2R_21	21500000-21550000	3.85256
euchromatin	centromere_3	3R_5	2R_21	2250000-2300000	3.85256
euchromatin	centromere_3	3R_5	2R_21	2350000-2400000	3.85256
euchromatin	centromere_3	3R_5	2R_21	2500000-2550000	3.85256
inter-distal_heterochromatin	centromere_3	3R_5	2R_21	250000-300000	3.85256
euchromatin	centromere_3	3R_5	2R_21	2950000-3000000	3.85256
euchromatin	centromere_3	3R_5	2R_21	3100000-3150000	3.85256
euchromatin	centromere_3	3R_5	2R_21	3550000-3600000	3.85256
euchromatin	centromere_3	3R_5	2R_21	3600000-3650000	3.85256
euchromatin	centromere_3	3R_5	2R_21	3650000-3700000	3.85256
euchromatin	centromere_3	3R_5	2R_21	3800000-3850000	3.85256
euchromatin	centromere_3	3R_5	2R_21	3900000-3950000	3.85256
euchromatin	centromere_3	3R_5	2R_21	4000000-4050000	3.85256
euchromatin	centromere_3	3R_5	2R_21	4400000-4450000	3.85256
euchromatin	centromere_3	3R_5	2R_21	4800000-4850000	3.85256
euchromatin	centromere_3	3R_5	2R_21	5250000-5300000	3.85256
euchromatin	centromere_3	3R_5	2R_21	5650000-5700000	3.85256
euchromatin	centromere_3	3R_5	2R_21	5850000-5900000	3.85256
euchromatin	centromere_3	3R_5	2R_21	6000000-6050000	3.85256
euchromatin	centromere_3	3R_5	2R_21	6200000-6250000	3.85256
euchromatin	centromere_3	3R_5	2R_21	6400000-6450000	3.85256
euchromatin	centromere_3	3R_5	2R_21	6650000-6700000	3.85256
euchromatin	centromere_3	3R_5	2R_21	6800000-6850000	3.85256
euchromatin	centromere_3	3R_5	2R_21	6850000-6900000	3.85256
euchromatin	centromere_3	3R_5	2R_21	7100000-7150000	3.85256
inter-distal_heterochromatin	centromere_3	3R_5	2R_21	750000-800000	3.85256
euchromatin	centromere_3	3R_5	2R_21	7600000-7650000	3.85256
euchromatin	centromere_3	3R_5	2R_21	7700000-7750000	3.85256
euchromatin	centromere_3	3R_5	2R_21	7800000-7850000	3.85256
euchromatin	centromere_3	3R_5	2R_21	8000000-8050000	3.85256
inter-distal_heterochromatin	centromere_3	3R_5	2R_21	800000-850000	3.85256
euchromatin	centromere_3	3R_5	2R_21	8600000-8650000	3.85256
euchromatin	centromere_3	3R_5	2R_21	8850000-8900000	3.85256
euchromatin	centromere_3	3R_5	2R_21	8900000-8950000	3.85256
inter-distal_heterochromatin	centromere_3	3R_5	2R_21	950000-1000000	3.85256
euchromatin	centromere_3	3R_5	2R_21	9950000-10000000	3.85256
euchromatin	centromere_3	3R_5	3L_1	10000000-10050000	3.85256
euchromatin	centromere_3	3R_5	3L_1	10100000-10150000	3.85256
euchromatin	centromere_3	3R_5	3L_1	10650000-10700000	3.85256
euchromatin	centromere_3	3R_5	3L_1	10800000-10850000	3.85256
euchromatin	centromere_3	3R_5	3L_1	10900000-10950000	3.85256
euchromatin	centromere_3	3R_5	3L_1	11050000-11100000	3.85256
euchromatin	centromere_3	3R_5	3L_1	11150000-11200000	3.85256
euchromatin	centromere_3	3R_5	3L_1	11800000-11850000	3.85256
euchromatin	centromere_3	3R_5	3L_1	12000000-12050000	3.85256
euchromatin	centromere_3	3R_5	3L_1	12100000-12150000	3.85256
euchromatin	centromere_3	3R_5	3L_1	12150000-12200000	3.85256
euchromatin	centromere_3	3R_5	3L_1	12200000-12250000	3.85256
euchromatin	centromere_3	3R_5	3L_1	12300000-12350000	3.85256
euchromatin	centromere_3	3R_5	3L_1	12400000-12450000	3.85256
euchromatin	centromere_3	3R_5	3L_1	12450000-12500000	3.85256
euchromatin	centromere_3	3R_5	3L_1	12900000-12950000	3.85256
euchromatin	centromere_3	3R_5	3L_1	13000000-13050000	3.85256
euchromatin	centromere_3	3R_5	3L_1	13750000-13800000	3.85256
euchromatin	centromere_3	3R_5	3L_1	13900000-13950000	3.85256
euchromatin	centromere_3	3R_5	3L_1	14150000-14200000	3.85256
euchromatin	centromere_3	3R_5	3L_1	14250000-14300000	3.85256
euchromatin	centromere_3	3R_5	3L_1	14450000-14500000	3.85256
euchromatin	centromere_3	3R_5	3L_1	14950000-15000000	3.85256
euchromatin	centromere_3	3R_5	3L_1	15150000-15200000	3.85256
euchromatin	centromere_3	3R_5	3L_1	15750000-15800000	3.85256
euchromatin	centromere_3	3R_5	3L_1	16200000-16250000	3.85256
euchromatin	centromere_3	3R_5	3L_1	16500000-16550000	3.85256
euchromatin	centromere_3	3R_5	3L_1	16650000-16700000	3.85256
euchromatin	centromere_3	3R_5	3L_1	16800000-16850000	3.85256
euchromatin	centromere_3	3R_5	3L_1	17500000-17550000	3.85256
euchromatin	centromere_3	3R_5	3L_1	17550000-17600000	3.85256
euchromatin	centromere_3	3R_5	3L_1	17600000-17650000	3.85256
euchromatin	centromere_3	3R_5	3L_1	17650000-17700000	3.85256
euchromatin	centromere_3	3R_5	3L_1	17850000-17900000	3.85256
euchromatin	centromere_3	3R_5	3L_1	18000000-18050000	3.85256
euchromatin	centromere_3	3R_5	3L_1	18100000-18150000	3.85256
euchromatin	centromere_3	3R_5	3L_1	18250000-18300000	3.85256
euchromatin	centromere_3	3R_5	3L_1	18400000-18450000	3.85256
euchromatin	centromere_3	3R_5	3L_1	18450000-18500000	3.85256
euchromatin	centromere_3	3R_5	3L_1	18950000-19000000	3.85256
euchromatin	centromere_3	3R_5	3L_1	19350000-19400000	3.85256
euchromatin	centromere_3	3R_5	3L_1	19500000-19550000	3.85256
euchromatin	centromere_3	3R_5	3L_1	19550000-19600000	3.85256
euchromatin	centromere_3	3R_5	3L_1	19750000-19800000	3.85256
euchromatin	centromere_3	3R_5	3L_1	19850000-19900000	3.85256
euchromatin	centromere_3	3R_5	3L_1	200000-250000	3.85256
euchromatin	centromere_3	3R_5	3L_1	20100000-20150000	3.85256
euchromatin	centromere_3	3R_5	3L_1	20350000-20400000	3.85256
euchromatin	centromere_3	3R_5	3L_1	20550000-20600000	3.85256
euchromatin	centromere_3	3R_5	3L_1	20650000-20700000	3.85256
euchromatin	centromere_3	3R_5	3L_1	20850000-20900000	3.85256
euchromatin	centromere_3	3R_5	3L_1	20950000-21000000	3.85256
euchromatin	centromere_3	3R_5	3L_1	21100000-21150000	3.85256
euchromatin	centromere_3	3R_5	3L_1	21400000-21450000	3.85256
euchromatin	centromere_3	3R_5	3L_1	22000000-22050000	3.85256
euchromatin	centromere_3	3R_5	3L_1	22100000-22150000	3.85256
euchromatin	centromere_3	3R_5	3L_1	22150000-22200000	3.85256
euchromatin	centromere_3	3R_5	3L_1	22300000-22350000	3.85256
euchromatin	centromere_3	3R_5	3L_1	22450000-22500000	3.85256
euchromatin	centromere_3	3R_5	3L_1	2250000-2300000	3.85256
euchromatin	centromere_3	3R_5	3L_1	22850000-22900000	3.85256
distal_heterochromatin	centromere_3	3R_5	3L_1	23100000-23150000	3.85256
euchromatin	centromere_3	3R_5	3L_1	2350000-2400000	3.85256
distal_heterochromatin	centromere_3	3R_5	3L_1	24150000-24200000	3.85256
euchromatin	centromere_3	3R_5	3L_1	2500000-2550000	3.85256
euchromatin	centromere_3	3R_5	3L_1	2550000-2600000	3.85256
euchromatin	centromere_3	3R_5	3L_1	2850000-2900000	3.85256
euchromatin	centromere_3	3R_5	3L_1	300000-350000	3.85256
euchromatin	centromere_3	3R_5	3L_1	3050000-3100000	3.85256
euchromatin	centromere_3	3R_5	3L_1	3100000-3150000	3.85256
euchromatin	centromere_3	3R_5	3L_1	3200000-3250000	3.85256
euchromatin	centromere_3	3R_5	3L_1	3450000-3500000	3.85256
euchromatin	centromere_3	3R_5	3L_1	400000-450000	3.85256
euchromatin	centromere_3	3R_5	3L_1	4250000-4300000	3.85256
euchromatin	centromere_3	3R_5	3L_1	450000-500000	3.85256
euchromatin	centromere_3	3R_5	3L_1	4950000-5000000	3.85256
euchromatin	centromere_3	3R_5	3L_1	50000-100000	3.85256
euchromatin	centromere_3	3R_5	3L_1	5100000-5150000	3.85256
euchromatin	centromere_3	3R_5	3L_1	5150000-5200000	3.85256
euchromatin	centromere_3	3R_5	3L_1	5200000-5250000	3.85256
euchromatin	centromere_3	3R_5	3L_1	5250000-5300000	3.85256
euchromatin	centromere_3	3R_5	3L_1	5400000-5450000	3.85256
euchromatin	centromere_3	3R_5	3L_1	5600000-5650000	3.85256
euchromatin	centromere_3	3R_5	3L_1	5650000-5700000	3.85256
euchromatin	centromere_3	3R_5	3L_1	5700000-5750000	3.85256
euchromatin	centromere_3	3R_5	3L_1	5900000-5950000	3.85256
euchromatin	centromere_3	3R_5	3L_1	6350000-6400000	3.85256
euchromatin	centromere_3	3R_5	3L_1	6550000-6600000	3.85256
euchromatin	centromere_3	3R_5	3L_1	6700000-6750000	3.85256
euchromatin	centromere_3	3R_5	3L_1	700000-750000	3.85256
euchromatin	centromere_3	3R_5	3L_1	7250000-7300000	3.85256
euchromatin	centromere_3	3R_5	3L_1	7750000-7800000	3.85256
euchromatin	centromere_3	3R_5	3L_1	7950000-8000000	3.85256
euchromatin	centromere_3	3R_5	3L_1	8150000-8200000	3.85256
euchromatin	centromere_3	3R_5	3L_1	8400000-8450000	3.85256
euchromatin	centromere_3	3R_5	3L_1	8450000-8500000	3.85256
euchromatin	centromere_3	3R_5	3L_1	8700000-8750000	3.85256
euchromatin	centromere_3	3R_5	3L_1	8950000-9000000	3.85256
euchromatin	centromere_3	3R_5	3L_1	9100000-9150000	3.85256
euchromatin	centromere_3	3R_5	3L_1	9450000-9500000	3.85256
distal_heterochromatin	centromere_3	3R_5	3L_5	450000-500000	3.85256
euchromatin	centromere_3	3R_5	3R_28	10000000-10050000	3.85256
euchromatin	centromere_3	3R_5	3R_28	1000000-1050000	3.85256
euchromatin	centromere_3	3R_5	3R_28	10050000-10100000	3.85256
euchromatin	centromere_3	3R_5	3R_28	10150000-10200000	3.85256
euchromatin	centromere_3	3R_5	3R_28	10200000-10250000	3.85256
euchromatin	centromere_3	3R_5	3R_28	10250000-10300000	3.85256
euchromatin	centromere_3	3R_5	3R_28	10300000-10350000	3.85256
euchromatin	centromere_3	3R_5	3R_28	10550000-10600000	3.85256
euchromatin	centromere_3	3R_5	3R_28	10700000-10750000	3.85256
euchromatin	centromere_3	3R_5	3R_28	11100000-11150000	3.85256
euchromatin	centromere_3	3R_5	3R_28	11300000-11350000	3.85256
euchromatin	centromere_3	3R_5	3R_28	11400000-11450000	3.85256
euchromatin	centromere_3	3R_5	3R_28	11550000-11600000	3.85256
euchromatin	centromere_3	3R_5	3R_28	11600000-11650000	3.85256
euchromatin	centromere_3	3R_5	3R_28	11800000-11850000	3.85256
euchromatin	centromere_3	3R_5	3R_28	12050000-12100000	3.85256
euchromatin	centromere_3	3R_5	3R_28	12100000-12150000	3.85256
euchromatin	centromere_3	3R_5	3R_28	12150000-12200000	3.85256
euchromatin	centromere_3	3R_5	3R_28	12600000-12650000	3.85256
euchromatin	centromere_3	3R_5	3R_28	13250000-13300000	3.85256
euchromatin	centromere_3	3R_5	3R_28	13450000-13500000	3.85256
euchromatin	centromere_3	3R_5	3R_28	13900000-13950000	3.85256
euchromatin	centromere_3	3R_5	3R_28	1400000-1450000	3.85256
euchromatin	centromere_3	3R_5	3R_28	14400000-14450000	3.85256
euchromatin	centromere_3	3R_5	3R_28	14500000-14550000	3.85256
euchromatin	centromere_3	3R_5	3R_28	14850000-14900000	3.85256
euchromatin	centromere_3	3R_5	3R_28	150000-200000	3.85256
euchromatin	centromere_3	3R_5	3R_28	15100000-15150000	3.85256
euchromatin	centromere_3	3R_5	3R_28	15200000-15250000	3.85256
euchromatin	centromere_3	3R_5	3R_28	15450000-15500000	3.85256
euchromatin	centromere_3	3R_5	3R_28	1550000-1600000	3.85256
euchromatin	centromere_3	3R_5	3R_28	15550000-15600000	3.85256
euchromatin	centromere_3	3R_5	3R_28	15600000-15650000	3.85256
euchromatin	centromere_3	3R_5	3R_28	15650000-15700000	3.85256
euchromatin	centromere_3	3R_5	3R_28	16000000-16050000	3.85256
euchromatin	centromere_3	3R_5	3R_28	16250000-16300000	3.85256
euchromatin	centromere_3	3R_5	3R_28	16350000-16400000	3.85256
euchromatin	centromere_3	3R_5	3R_28	16450000-16500000	3.85256
euchromatin	centromere_3	3R_5	3R_28	1650000-1700000	3.85256
euchromatin	centromere_3	3R_5	3R_28	16600000-16650000	3.85256
euchromatin	centromere_3	3R_5	3R_28	16750000-16800000	3.85256
euchromatin	centromere_3	3R_5	3R_28	16850000-16900000	3.85256
euchromatin	centromere_3	3R_5	3R_28	16900000-16950000	3.85256
euchromatin	centromere_3	3R_5	3R_28	16950000-17000000	3.85256
euchromatin	centromere_3	3R_5	3R_28	17500000-17550000	3.85256
euchromatin	centromere_3	3R_5	3R_28	18350000-18400000	3.85256
euchromatin	centromere_3	3R_5	3R_28	18450000-18500000	3.85256
euchromatin	centromere_3	3R_5	3R_28	1850000-1900000	3.85256
euchromatin	centromere_3	3R_5	3R_28	18600000-18650000	3.85256
euchromatin	centromere_3	3R_5	3R_28	18800000-18850000	3.85256
euchromatin	centromere_3	3R_5	3R_28	18850000-18900000	3.85256
euchromatin	centromere_3	3R_5	3R_28	18950000-19000000	3.85256
euchromatin	centromere_3	3R_5	3R_28	1900000-1950000	3.85256
euchromatin	centromere_3	3R_5	3R_28	19050000-19100000	3.85256
euchromatin	centromere_3	3R_5	3R_28	19200000-19250000	3.85256
euchromatin	centromere_3	3R_5	3R_28	19300000-19350000	3.85256
euchromatin	centromere_3	3R_5	3R_28	200000-250000	3.85256
euchromatin	centromere_3	3R_5	3R_28	20200000-20250000	3.85256
euchromatin	centromere_3	3R_5	3R_28	20300000-20350000	3.85256
euchromatin	centromere_3	3R_5	3R_28	20550000-20600000	3.85256
euchromatin	centromere_3	3R_5	3R_28	20850000-20900000	3.85256
euchromatin	centromere_3	3R_5	3R_28	20950000-21000000	3.85256
euchromatin	centromere_3	3R_5	3R_28	21150000-21200000	3.85256
euchromatin	centromere_3	3R_5	3R_28	21400000-21450000	3.85256
euchromatin	centromere_3	3R_5	3R_28	2150000-2200000	3.85256
euchromatin	centromere_3	3R_5	3R_28	2250000-2300000	3.85256
euchromatin	centromere_3	3R_5	3R_28	22700000-22750000	3.85256
euchromatin	centromere_3	3R_5	3R_28	2350000-2400000	3.85256
euchromatin	centromere_3	3R_5	3R_28	23950000-24000000	3.85256
euchromatin	centromere_3	3R_5	3R_28	2400000-2450000	3.85256
euchromatin	centromere_3	3R_5	3R_28	24050000-24100000	3.85256
euchromatin	centromere_3	3R_5	3R_28	24400000-24450000	3.85256
euchromatin	centromere_3	3R_5	3R_28	24750000-24800000	3.85256
euchromatin	centromere_3	3R_5	3R_28	24850000-24900000	3.85256
euchromatin	centromere_3	3R_5	3R_28	25050000-25100000	3.85256
euchromatin	centromere_3	3R_5	3R_28	25400000-25450000	3.85256
euchromatin	centromere_3	3R_5	3R_28	25900000-25950000	3.85256
euchromatin	centromere_3	3R_5	3R_28	25950000-26000000	3.85256
euchromatin	centromere_3	3R_5	3R_28	26600000-26650000	3.85256
euchromatin	centromere_3	3R_5	3R_28	26900000-26950000	3.85256
euchromatin	centromere_3	3R_5	3R_28	27250000-27300000	3.85256
euchromatin	centromere_3	3R_5	3R_28	27350000-27400000	3.85256
euchromatin	centromere_3	3R_5	3R_28	27850000-27900000	3.85256
euchromatin	centromere_3	3R_5	3R_28	3050000-3100000	3.85256
euchromatin	centromere_3	3R_5	3R_28	3400000-3450000	3.85256
euchromatin	centromere_3	3R_5	3R_28	3450000-3500000	3.85256
euchromatin	centromere_3	3R_5	3R_28	3750000-3800000	3.85256
euchromatin	centromere_3	3R_5	3R_28	3950000-4000000	3.85256
euchromatin	centromere_3	3R_5	3R_28	4150000-4200000	3.85256
euchromatin	centromere_3	3R_5	3R_28	4200000-4250000	3.85256
euchromatin	centromere_3	3R_5	3R_28	4750000-4800000	3.85256
euchromatin	centromere_3	3R_5	3R_28	5150000-5200000	3.85256
euchromatin	centromere_3	3R_5	3R_28	5250000-5300000	3.85256
euchromatin	centromere_3	3R_5	3R_28	5450000-5500000	3.85256
euchromatin	centromere_3	3R_5	3R_28	5650000-5700000	3.85256
euchromatin	centromere_3	3R_5	3R_28	5750000-5800000	3.85256
euchromatin	centromere_3	3R_5	3R_28	5950000-6000000	3.85256
euchromatin	centromere_3	3R_5	3R_28	6100000-6150000	3.85256
euchromatin	centromere_3	3R_5	3R_28	6200000-6250000	3.85256
euchromatin	centromere_3	3R_5	3R_28	6350000-6400000	3.85256
euchromatin	centromere_3	3R_5	3R_28	6750000-6800000	3.85256
euchromatin	centromere_3	3R_5	3R_28	7100000-7150000	3.85256
euchromatin	centromere_3	3R_5	3R_28	7250000-7300000	3.85256
euchromatin	centromere_3	3R_5	3R_28	7950000-8000000	3.85256
euchromatin	centromere_3	3R_5	3R_28	8050000-8100000	3.85256
euchromatin	centromere_3	3R_5	3R_28	8100000-8150000	3.85256
euchromatin	centromere_3	3R_5	3R_28	8350000-8400000	3.85256
euchromatin	centromere_3	3R_5	3R_28	8550000-8600000	3.85256
euchromatin	centromere_3	3R_5	3R_28	9050000-9100000	3.85256
euchromatin	centromere_3	3R_5	3R_28	9200000-9250000	3.85256
euchromatin	centromere_3	3R_5	3R_28	9300000-9350000	3.85256
euchromatin	centromere_3	3R_5	3R_28	9450000-9500000	3.85256
euchromatin	centromere_3	3R_5	3R_28	950000-1000000	3.85256
euchromatin	centromere_3	3R_5	3R_28	9650000-9700000	3.85256
euchromatin	centromere_3	3R_5	3R_28	9700000-9750000	3.85256
euchromatin	centromere_3	3R_5	3R_28	9750000-9800000	3.85256
euchromatin	centromere_3	3R_5	4_2	1050000-1100000	3.85256
euchromatin	centromere_3	3R_5	4_2	150000-200000	3.85256
euchromatin	centromere_3	3R_5	4_2	200000-250000	3.85256
euchromatin	centromere_3	3R_5	4_2	250000-300000	3.85256
euchromatin	centromere_3	3R_5	4_2	600000-650000	3.85256
euchromatin	centromere_3	3R_5	4_2	650000-700000	3.85256
euchromatin	centromere_3	3R_5	4_2	750000-800000	3.85256
inter-distal_heterochromatin	centromere_3	3R_5	Contig135	100000-150000	3.85256
inter-distal_heterochromatin	centromere_3	3R_5	Contig135	250000-300000	3.85256
inter-distal_heterochromatin	centromere_3	3R_5	Contig5	250000-300000	3.85256
distal_heterochromatin	centromere_3	3R_5	Contig9	100000-150000	3.85256
distal_heterochromatin	centromere_3	3R_5	Contig9	250000-300000	3.85256
inter-distal_heterochromatin	centromere_3	3R_5	X_10	0-50000	3.85256
euchromatin	centromere_3	3R_5	X_1	11350000-11400000	3.85256
euchromatin	centromere_3	3R_5	X_1	11600000-11650000	3.85256
euchromatin	centromere_3	3R_5	X_1	11900000-11950000	3.85256
euchromatin	centromere_3	3R_5	X_1	13250000-13300000	3.85256
euchromatin	centromere_3	3R_5	X_1	13300000-13350000	3.85256
euchromatin	centromere_3	3R_5	X_1	13550000-13600000	3.85256
euchromatin	centromere_3	3R_5	X_1	13650000-13700000	3.85256
euchromatin	centromere_3	3R_5	X_1	13750000-13800000	3.85256
euchromatin	centromere_3	3R_5	X_1	13850000-13900000	3.85256
euchromatin	centromere_3	3R_5	X_1	1400000-1450000	3.85256
euchromatin	centromere_3	3R_5	X_1	14450000-14500000	3.85256
euchromatin	centromere_3	3R_5	X_1	14650000-14700000	3.85256
euchromatin	centromere_3	3R_5	X_1	14700000-14750000	3.85256
euchromatin	centromere_3	3R_5	X_1	150000-200000	3.85256
euchromatin	centromere_3	3R_5	X_1	15100000-15150000	3.85256
euchromatin	centromere_3	3R_5	X_1	15950000-16000000	3.85256
euchromatin	centromere_3	3R_5	X_1	16000000-16050000	3.85256
euchromatin	centromere_3	3R_5	X_1	16100000-16150000	3.85256
euchromatin	centromere_3	3R_5	X_1	16300000-16350000	3.85256
euchromatin	centromere_3	3R_5	X_1	16600000-16650000	3.85256
euchromatin	centromere_3	3R_5	X_1	16850000-16900000	3.85256
euchromatin	centromere_3	3R_5	X_1	17050000-17100000	3.85256
euchromatin	centromere_3	3R_5	X_1	18050000-18100000	3.85256
euchromatin	centromere_3	3R_5	X_1	18450000-18500000	3.85256
euchromatin	centromere_3	3R_5	X_1	18800000-18850000	3.85256
euchromatin	centromere_3	3R_5	X_1	19850000-19900000	3.85256
euchromatin	centromere_3	3R_5	X_1	20550000-20600000	3.85256
euchromatin	centromere_3	3R_5	X_1	20600000-20650000	3.85256
euchromatin	centromere_3	3R_5	X_1	21400000-21450000	3.85256
euchromatin	centromere_3	3R_5	X_1	21450000-21500000	3.85256
euchromatin	centromere_3	3R_5	X_1	21700000-21750000	3.85256
euchromatin	centromere_3	3R_5	X_1	2200000-2250000	3.85256
euchromatin	centromere_3	3R_5	X_1	2300000-2350000	3.85256
euchromatin	centromere_3	3R_5	X_1	2350000-2400000	3.85256
euchromatin	centromere_3	3R_5	X_1	2950000-3000000	3.85256
euchromatin	centromere_3	3R_5	X_1	400000-450000	3.85256
euchromatin	centromere_3	3R_5	X_1	4350000-4400000	3.85256
euchromatin	centromere_3	3R_5	X_1	4650000-4700000	3.85256
euchromatin	centromere_3	3R_5	X_1	4750000-4800000	3.85256
euchromatin	centromere_3	3R_5	X_1	5050000-5100000	3.85256
euchromatin	centromere_3	3R_5	X_1	5150000-5200000	3.85256
euchromatin	centromere_3	3R_5	X_1	5200000-5250000	3.85256
euchromatin	centromere_3	3R_5	X_1	5400000-5450000	3.85256
euchromatin	centromere_3	3R_5	X_1	5700000-5750000	3.85256
euchromatin	centromere_3	3R_5	X_1	6100000-6150000	3.85256
euchromatin	centromere_3	3R_5	X_1	6150000-6200000	3.85256
euchromatin	centromere_3	3R_5	X_1	7950000-8000000	3.85256
euchromatin	centromere_3	3R_5	X_1	800000-850000	3.85256
euchromatin	centromere_3	3R_5	X_1	9350000-9400000	3.85256
euchromatin	centromere_3	3R_5	X_1	950000-1000000	3.85256
euchromatin	centromere_3	3R_5	X_1	9700000-9750000	3.85256
euchromatin	centromere_3	3R_5	X_1	9750000-9800000	3.85256
euchromatin	centromere_3	3R_5	X_7	250000-300000	3.85256
inter-distal_heterochromatin	centromere_3	3R_5	X_7	600000-650000	3.85256
inter-distal_heterochromatin	centromere_3	3R_5	Y_Contig10	200000-250000	3.85256
inter-distal_heterochromatin	centromere_3	3R_5	Y_Contig140	450000-500000	3.85256
inter-distal_heterochromatin	centromere_3	3R_5	Y_Contig17	300000-350000	3.85256
centromere	centromere_3	3R_5	Y_Contig26	50000-100000	3.85256
inter-distal_heterochromatin	centromere_3	3R_5	Y_Contig29	50000-100000	3.85256
inter-distal_heterochromatin	centromere_3	3R_5	Y_scaffold4	2200000-2250000	3.85256
inter-distal_heterochromatin	centromere_3	3R_5	Y_scaffold4	2500000-2550000	3.85256
inter-distal_heterochromatin	centromere_3	3R_5	Y_scaffold4	2950000-3000000	3.85256
inter-distal_heterochromatin	centromere_3	3R_5	Y_scaffold4	3000000-3050000	3.85256
inter-distal_heterochromatin	centromere_3	3R_5	Y_scaffold4	850000-900000	3.85256
inter-distal_heterochromatin	centromere_3	3R_5	Y_scaffold5	250000-300000	3.85256
inter-distal_heterochromatin	centromere_3	3R_5	Y_scaffold5	400000-450000	3.85256
inter-distal_heterochromatin	centromere_3	3R_5	Y_scaffold6	200000-250000	3.85256
inter-distal_heterochromatin	centromere_3	3R_5	Y_scaffold6	350000-400000	3.85256
inter-distal_heterochromatin	centromere_3	3R_5	Y_scaffold6	500000-550000	3.85256
inter-distal_heterochromatin	centromere_3	3R_5	Y_Contig44	0-35218	2.7348
inter-distal_heterochromatin	centromere_3	3R_5	Y_scaffold3	200000-235319	2.72698
inter-distal_heterochromatin	centromere_3	3R_5	Y_scaffold5	650000-686231	2.65833
inter-distal_heterochromatin	centromere_3	3R_5	Y_Contig91	0-37888	2.54207
inter-distal_heterochromatin	centromere_3	3R_5	Contig135	400000-439355	2.44731
inter-distal_heterochromatin	centromere_3	3R_5	Y_Contig23	150000-189747	2.42318
distal_heterochromatin	centromere_3	3R_5	3L_5	500000-545545	2.1147
euchromatin	centromere_3	3R_5	2L_1	21450000-21497588	2.02391
inter-distal_heterochromatin	centromere_3	3R_5	Y_scaffold4	3300000-3349330	1.95244
euchromatin	centromere_3	3R_5	2L_1	10000000-10050000	1.92628
euchromatin	centromere_3	3R_5	2L_1	10250000-10300000	1.92628
euchromatin	centromere_3	3R_5	2L_1	10350000-10400000	1.92628
euchromatin	centromere_3	3R_5	2L_1	10500000-10550000	1.92628
euchromatin	centromere_3	3R_5	2L_1	10700000-10750000	1.92628
euchromatin	centromere_3	3R_5	2L_1	10850000-10900000	1.92628
euchromatin	centromere_3	3R_5	2L_1	11200000-11250000	1.92628
euchromatin	centromere_3	3R_5	2L_1	11250000-11300000	1.92628
euchromatin	centromere_3	3R_5	2L_1	11450000-11500000	1.92628
euchromatin	centromere_3	3R_5	2L_1	11500000-11550000	1.92628
euchromatin	centromere_3	3R_5	2L_1	11550000-11600000	1.92628
euchromatin	centromere_3	3R_5	2L_1	11600000-11650000	1.92628
euchromatin	centromere_3	3R_5	2L_1	11700000-11750000	1.92628
euchromatin	centromere_3	3R_5	2L_1	11950000-12000000	1.92628
euchromatin	centromere_3	3R_5	2L_1	12050000-12100000	1.92628
euchromatin	centromere_3	3R_5	2L_1	12100000-12150000	1.92628
euchromatin	centromere_3	3R_5	2L_1	12350000-12400000	1.92628
euchromatin	centromere_3	3R_5	2L_1	12450000-12500000	1.92628
euchromatin	centromere_3	3R_5	2L_1	1250000-1300000	1.92628
euchromatin	centromere_3	3R_5	2L_1	12650000-12700000	1.92628
euchromatin	centromere_3	3R_5	2L_1	1300000-1350000	1.92628
euchromatin	centromere_3	3R_5	2L_1	13050000-13100000	1.92628
euchromatin	centromere_3	3R_5	2L_1	13150000-13200000	1.92628
euchromatin	centromere_3	3R_5	2L_1	13350000-13400000	1.92628
euchromatin	centromere_3	3R_5	2L_1	13600000-13650000	1.92628
euchromatin	centromere_3	3R_5	2L_1	13650000-13700000	1.92628
euchromatin	centromere_3	3R_5	2L_1	13850000-13900000	1.92628
euchromatin	centromere_3	3R_5	2L_1	13900000-13950000	1.92628
euchromatin	centromere_3	3R_5	2L_1	13950000-14000000	1.92628
euchromatin	centromere_3	3R_5	2L_1	14000000-14050000	1.92628
euchromatin	centromere_3	3R_5	2L_1	14100000-14150000	1.92628
euchromatin	centromere_3	3R_5	2L_1	14250000-14300000	1.92628
euchromatin	centromere_3	3R_5	2L_1	14450000-14500000	1.92628
euchromatin	centromere_3	3R_5	2L_1	14550000-14600000	1.92628
euchromatin	centromere_3	3R_5	2L_1	14650000-14700000	1.92628
euchromatin	centromere_3	3R_5	2L_1	14700000-14750000	1.92628
euchromatin	centromere_3	3R_5	2L_1	14900000-14950000	1.92628
euchromatin	centromere_3	3R_5	2L_1	15000000-15050000	1.92628
euchromatin	centromere_3	3R_5	2L_1	150000-200000	1.92628
euchromatin	centromere_3	3R_5	2L_1	15150000-15200000	1.92628
euchromatin	centromere_3	3R_5	2L_1	15200000-15250000	1.92628
euchromatin	centromere_3	3R_5	2L_1	15300000-15350000	1.92628
euchromatin	centromere_3	3R_5	2L_1	15350000-15400000	1.92628
euchromatin	centromere_3	3R_5	2L_1	15500000-15550000	1.92628
euchromatin	centromere_3	3R_5	2L_1	1550000-1600000	1.92628
euchromatin	centromere_3	3R_5	2L_1	15550000-15600000	1.92628
euchromatin	centromere_3	3R_5	2L_1	15600000-15650000	1.92628
euchromatin	centromere_3	3R_5	2L_1	15650000-15700000	1.92628
euchromatin	centromere_3	3R_5	2L_1	15850000-15900000	1.92628
euchromatin	centromere_3	3R_5	2L_1	15900000-15950000	1.92628
euchromatin	centromere_3	3R_5	2L_1	1600000-1650000	1.92628
euchromatin	centromere_3	3R_5	2L_1	16100000-16150000	1.92628
euchromatin	centromere_3	3R_5	2L_1	16150000-16200000	1.92628
euchromatin	centromere_3	3R_5	2L_1	16200000-16250000	1.92628
euchromatin	centromere_3	3R_5	2L_1	16250000-16300000	1.92628
euchromatin	centromere_3	3R_5	2L_1	16300000-16350000	1.92628
euchromatin	centromere_3	3R_5	2L_1	16350000-16400000	1.92628
euchromatin	centromere_3	3R_5	2L_1	1650000-1700000	1.92628
euchromatin	centromere_3	3R_5	2L_1	16600000-16650000	1.92628
euchromatin	centromere_3	3R_5	2L_1	16650000-16700000	1.92628
euchromatin	centromere_3	3R_5	2L_1	16700000-16750000	1.92628
euchromatin	centromere_3	3R_5	2L_1	16750000-16800000	1.92628
euchromatin	centromere_3	3R_5	2L_1	17000000-17050000	1.92628
euchromatin	centromere_3	3R_5	2L_1	17300000-17350000	1.92628
euchromatin	centromere_3	3R_5	2L_1	17400000-17450000	1.92628
euchromatin	centromere_3	3R_5	2L_1	17550000-17600000	1.92628
euchromatin	centromere_3	3R_5	2L_1	17600000-17650000	1.92628
euchromatin	centromere_3	3R_5	2L_1	17700000-17750000	1.92628
euchromatin	centromere_3	3R_5	2L_1	17750000-17800000	1.92628
euchromatin	centromere_3	3R_5	2L_1	17850000-17900000	1.92628
euchromatin	centromere_3	3R_5	2L_1	17900000-17950000	1.92628
euchromatin	centromere_3	3R_5	2L_1	18000000-18050000	1.92628
euchromatin	centromere_3	3R_5	2L_1	1800000-1850000	1.92628
euchromatin	centromere_3	3R_5	2L_1	18150000-18200000	1.92628
euchromatin	centromere_3	3R_5	2L_1	18250000-18300000	1.92628
euchromatin	centromere_3	3R_5	2L_1	18550000-18600000	1.92628
euchromatin	centromere_3	3R_5	2L_1	18650000-18700000	1.92628
euchromatin	centromere_3	3R_5	2L_1	18700000-18750000	1.92628
euchromatin	centromere_3	3R_5	2L_1	18800000-18850000	1.92628
euchromatin	centromere_3	3R_5	2L_1	19000000-19050000	1.92628
euchromatin	centromere_3	3R_5	2L_1	19200000-19250000	1.92628
euchromatin	centromere_3	3R_5	2L_1	19250000-19300000	1.92628
euchromatin	centromere_3	3R_5	2L_1	19300000-19350000	1.92628
euchromatin	centromere_3	3R_5	2L_1	19350000-19400000	1.92628
euchromatin	centromere_3	3R_5	2L_1	19450000-19500000	1.92628
euchromatin	centromere_3	3R_5	2L_1	1950000-2000000	1.92628
euchromatin	centromere_3	3R_5	2L_1	19650000-19700000	1.92628
euchromatin	centromere_3	3R_5	2L_1	19850000-19900000	1.92628
euchromatin	centromere_3	3R_5	2L_1	19900000-19950000	1.92628
euchromatin	centromere_3	3R_5	2L_1	20100000-20150000	1.92628
euchromatin	centromere_3	3R_5	2L_1	20200000-20250000	1.92628
euchromatin	centromere_3	3R_5	2L_1	20300000-20350000	1.92628
euchromatin	centromere_3	3R_5	2L_1	20350000-20400000	1.92628
euchromatin	centromere_3	3R_5	2L_1	20450000-20500000	1.92628
euchromatin	centromere_3	3R_5	2L_1	20500000-20550000	1.92628
euchromatin	centromere_3	3R_5	2L_1	20950000-21000000	1.92628
euchromatin	centromere_3	3R_5	2L_1	21050000-21100000	1.92628
euchromatin	centromere_3	3R_5	2L_1	21200000-21250000	1.92628
euchromatin	centromere_3	3R_5	2L_1	21250000-21300000	1.92628
euchromatin	centromere_3	3R_5	2L_1	21350000-21400000	1.92628
euchromatin	centromere_3	3R_5	2L_1	2300000-2350000	1.92628
euchromatin	centromere_3	3R_5	2L_1	2400000-2450000	1.92628
euchromatin	centromere_3	3R_5	2L_1	2550000-2600000	1.92628
euchromatin	centromere_3	3R_5	2L_1	2650000-2700000	1.92628
euchromatin	centromere_3	3R_5	2L_1	2700000-2750000	1.92628
euchromatin	centromere_3	3R_5	2L_1	2850000-2900000	1.92628
euchromatin	centromere_3	3R_5	2L_1	300000-350000	1.92628
euchromatin	centromere_3	3R_5	2L_1	3050000-3100000	1.92628
euchromatin	centromere_3	3R_5	2L_1	3100000-3150000	1.92628
euchromatin	centromere_3	3R_5	2L_1	3550000-3600000	1.92628
euchromatin	centromere_3	3R_5	2L_1	3600000-3650000	1.92628
euchromatin	centromere_3	3R_5	2L_1	3650000-3700000	1.92628
euchromatin	centromere_3	3R_5	2L_1	3700000-3750000	1.92628
euchromatin	centromere_3	3R_5	2L_1	3800000-3850000	1.92628
euchromatin	centromere_3	3R_5	2L_1	4000000-4050000	1.92628
euchromatin	centromere_3	3R_5	2L_1	400000-450000	1.92628
euchromatin	centromere_3	3R_5	2L_1	4050000-4100000	1.92628
euchromatin	centromere_3	3R_5	2L_1	4100000-4150000	1.92628
euchromatin	centromere_3	3R_5	2L_1	4450000-4500000	1.92628
euchromatin	centromere_3	3R_5	2L_1	4600000-4650000	1.92628
euchromatin	centromere_3	3R_5	2L_1	4800000-4850000	1.92628
euchromatin	centromere_3	3R_5	2L_1	5000000-5050000	1.92628
euchromatin	centromere_3	3R_5	2L_1	500000-550000	1.92628
euchromatin	centromere_3	3R_5	2L_1	5550000-5600000	1.92628
euchromatin	centromere_3	3R_5	2L_1	600000-650000	1.92628
euchromatin	centromere_3	3R_5	2L_1	6050000-6100000	1.92628
euchromatin	centromere_3	3R_5	2L_1	6150000-6200000	1.92628
euchromatin	centromere_3	3R_5	2L_1	6200000-6250000	1.92628
euchromatin	centromere_3	3R_5	2L_1	6250000-6300000	1.92628
euchromatin	centromere_3	3R_5	2L_1	6350000-6400000	1.92628
euchromatin	centromere_3	3R_5	2L_1	6450000-6500000	1.92628
euchromatin	centromere_3	3R_5	2L_1	650000-700000	1.92628
euchromatin	centromere_3	3R_5	2L_1	6900000-6950000	1.92628
euchromatin	centromere_3	3R_5	2L_1	7000000-7050000	1.92628
euchromatin	centromere_3	3R_5	2L_1	7100000-7150000	1.92628
euchromatin	centromere_3	3R_5	2L_1	7250000-7300000	1.92628
euchromatin	centromere_3	3R_5	2L_1	7300000-7350000	1.92628
euchromatin	centromere_3	3R_5	2L_1	7350000-7400000	1.92628
euchromatin	centromere_3	3R_5	2L_1	7550000-7600000	1.92628
euchromatin	centromere_3	3R_5	2L_1	7650000-7700000	1.92628
euchromatin	centromere_3	3R_5	2L_1	7850000-7900000	1.92628
euchromatin	centromere_3	3R_5	2L_1	8000000-8050000	1.92628
euchromatin	centromere_3	3R_5	2L_1	8100000-8150000	1.92628
euchromatin	centromere_3	3R_5	2L_1	8150000-8200000	1.92628
euchromatin	centromere_3	3R_5	2L_1	8200000-8250000	1.92628
euchromatin	centromere_3	3R_5	2L_1	8250000-8300000	1.92628
euchromatin	centromere_3	3R_5	2L_1	8300000-8350000	1.92628
euchromatin	centromere_3	3R_5	2L_1	8500000-8550000	1.92628
euchromatin	centromere_3	3R_5	2L_1	850000-900000	1.92628
euchromatin	centromere_3	3R_5	2L_1	8600000-8650000	1.92628
euchromatin	centromere_3	3R_5	2L_1	8650000-8700000	1.92628
euchromatin	centromere_3	3R_5	2L_1	8750000-8800000	1.92628
euchromatin	centromere_3	3R_5	2L_1	8800000-8850000	1.92628
euchromatin	centromere_3	3R_5	2L_1	8900000-8950000	1.92628
euchromatin	centromere_3	3R_5	2L_1	8950000-9000000	1.92628
euchromatin	centromere_3	3R_5	2L_1	9000000-9050000	1.92628
euchromatin	centromere_3	3R_5	2L_1	9100000-9150000	1.92628
euchromatin	centromere_3	3R_5	2L_1	9200000-9250000	1.92628
euchromatin	centromere_3	3R_5	2L_1	9350000-9400000	1.92628
euchromatin	centromere_3	3R_5	2L_1	9750000-9800000	1.92628
euchromatin	centromere_3	3R_5	2L_1	9850000-9900000	1.92628
euchromatin	centromere_3	3R_5	2L_2	1250000-1300000	1.92628
euchromatin	centromere_3	3R_5	2L_2	1300000-1350000	1.92628
euchromatin	centromere_3	3R_5	2L_2	1450000-1500000	1.92628
inter-distal_heterochromatin	centromere_3	3R_5	2L_2	1550000-1600000	1.92628
inter-distal_heterochromatin	centromere_3	3R_5	2L_2	1600000-1650000	1.92628
inter-distal_heterochromatin	centromere_3	3R_5	2R_19	350000-400000	1.92628
inter-distal_heterochromatin	centromere_3	3R_5	2R_20	0-50000	1.92628
inter-distal_heterochromatin	centromere_3	3R_5	2R_20	1000000-1050000	1.92628
inter-distal_heterochromatin	centromere_3	3R_5	2R_20	1150000-1200000	1.92628
inter-distal_heterochromatin	centromere_3	3R_5	2R_20	1450000-1500000	1.92628
inter-distal_heterochromatin	centromere_3	3R_5	2R_20	1800000-1850000	1.92628
inter-distal_heterochromatin	centromere_3	3R_5	2R_20	200000-250000	1.92628
inter-distal_heterochromatin	centromere_3	3R_5	2R_20	450000-500000	1.92628
inter-distal_heterochromatin	centromere_3	3R_5	2R_20	50000-100000	1.92628
inter-distal_heterochromatin	centromere_3	3R_5	2R_20	550000-600000	1.92628
inter-distal_heterochromatin	centromere_3	3R_5	2R_20	650000-700000	1.92628
inter-distal_heterochromatin	centromere_3	3R_5	2R_20	750000-800000	1.92628
inter-distal_heterochromatin	centromere_3	3R_5	2R_20	950000-1000000	1.92628
inter-distal_heterochromatin	centromere_3	3R_5	2R_21	100000-150000	1.92628
euchromatin	centromere_3	3R_5	2R_21	10050000-10100000	1.92628
euchromatin	centromere_3	3R_5	2R_21	10100000-10150000	1.92628
euchromatin	centromere_3	3R_5	2R_21	10250000-10300000	1.92628
euchromatin	centromere_3	3R_5	2R_21	10300000-10350000	1.92628
euchromatin	centromere_3	3R_5	2R_21	10450000-10500000	1.92628
euchromatin	centromere_3	3R_5	2R_21	10550000-10600000	1.92628
euchromatin	centromere_3	3R_5	2R_21	10700000-10750000	1.92628
euchromatin	centromere_3	3R_5	2R_21	10850000-10900000	1.92628
euchromatin	centromere_3	3R_5	2R_21	11000000-11050000	1.92628
euchromatin	centromere_3	3R_5	2R_21	11100000-11150000	1.92628
euchromatin	centromere_3	3R_5	2R_21	11250000-11300000	1.92628
euchromatin	centromere_3	3R_5	2R_21	11300000-11350000	1.92628
euchromatin	centromere_3	3R_5	2R_21	11550000-11600000	1.92628
euchromatin	centromere_3	3R_5	2R_21	11600000-11650000	1.92628
euchromatin	centromere_3	3R_5	2R_21	11750000-11800000	1.92628
euchromatin	centromere_3	3R_5	2R_21	12100000-12150000	1.92628
euchromatin	centromere_3	3R_5	2R_21	12200000-12250000	1.92628
euchromatin	centromere_3	3R_5	2R_21	12800000-12850000	1.92628
euchromatin	centromere_3	3R_5	2R_21	13000000-13050000	1.92628
euchromatin	centromere_3	3R_5	2R_21	13100000-13150000	1.92628
euchromatin	centromere_3	3R_5	2R_21	13200000-13250000	1.92628
euchromatin	centromere_3	3R_5	2R_21	13350000-13400000	1.92628
euchromatin	centromere_3	3R_5	2R_21	13450000-13500000	1.92628
euchromatin	centromere_3	3R_5	2R_21	13750000-13800000	1.92628
euchromatin	centromere_3	3R_5	2R_21	13950000-14000000	1.92628
euchromatin	centromere_3	3R_5	2R_21	14000000-14050000	1.92628
euchromatin	centromere_3	3R_5	2R_21	14300000-14350000	1.92628
euchromatin	centromere_3	3R_5	2R_21	14400000-14450000	1.92628
euchromatin	centromere_3	3R_5	2R_21	14450000-14500000	1.92628
inter-distal_heterochromatin	centromere_3	3R_5	2R_21	1450000-1500000	1.92628
euchromatin	centromere_3	3R_5	2R_21	14650000-14700000	1.92628
euchromatin	centromere_3	3R_5	2R_21	14700000-14750000	1.92628
euchromatin	centromere_3	3R_5	2R_21	15100000-15150000	1.92628
euchromatin	centromere_3	3R_5	2R_21	15150000-15200000	1.92628
euchromatin	centromere_3	3R_5	2R_21	15250000-15300000	1.92628
euchromatin	centromere_3	3R_5	2R_21	15350000-15400000	1.92628
euchromatin	centromere_3	3R_5	2R_21	15400000-15450000	1.92628
euchromatin	centromere_3	3R_5	2R_21	15500000-15550000	1.92628
euchromatin	centromere_3	3R_5	2R_21	15550000-15600000	1.92628
euchromatin	centromere_3	3R_5	2R_21	15700000-15750000	1.92628
euchromatin	centromere_3	3R_5	2R_21	15950000-16000000	1.92628
euchromatin	centromere_3	3R_5	2R_21	16250000-16300000	1.92628
euchromatin	centromere_3	3R_5	2R_21	16300000-16350000	1.92628
euchromatin	centromere_3	3R_5	2R_21	16450000-16500000	1.92628
euchromatin	centromere_3	3R_5	2R_21	16500000-16550000	1.92628
euchromatin	centromere_3	3R_5	2R_21	16750000-16800000	1.92628
euchromatin	centromere_3	3R_5	2R_21	16850000-16900000	1.92628
euchromatin	centromere_3	3R_5	2R_21	16900000-16950000	1.92628
euchromatin	centromere_3	3R_5	2R_21	17400000-17450000	1.92628
euchromatin	centromere_3	3R_5	2R_21	17500000-17550000	1.92628
euchromatin	centromere_3	3R_5	2R_21	17550000-17600000	1.92628
euchromatin	centromere_3	3R_5	2R_21	17650000-17700000	1.92628
euchromatin	centromere_3	3R_5	2R_21	17700000-17750000	1.92628
euchromatin	centromere_3	3R_5	2R_21	17950000-18000000	1.92628
euchromatin	centromere_3	3R_5	2R_21	18050000-18100000	1.92628
euchromatin	centromere_3	3R_5	2R_21	18250000-18300000	1.92628
euchromatin	centromere_3	3R_5	2R_21	18500000-18550000	1.92628
euchromatin	centromere_3	3R_5	2R_21	18700000-18750000	1.92628
euchromatin	centromere_3	3R_5	2R_21	18800000-18850000	1.92628
euchromatin	centromere_3	3R_5	2R_21	18850000-18900000	1.92628
euchromatin	centromere_3	3R_5	2R_21	19250000-19300000	1.92628
euchromatin	centromere_3	3R_5	2R_21	19400000-19450000	1.92628
euchromatin	centromere_3	3R_5	2R_21	19450000-19500000	1.92628
euchromatin	centromere_3	3R_5	2R_21	19500000-19550000	1.92628
euchromatin	centromere_3	3R_5	2R_21	19600000-19650000	1.92628
euchromatin	centromere_3	3R_5	2R_21	19800000-19850000	1.92628
euchromatin	centromere_3	3R_5	2R_21	19900000-19950000	1.92628
euchromatin	centromere_3	3R_5	2R_21	20300000-20350000	1.92628
euchromatin	centromere_3	3R_5	2R_21	20450000-20500000	1.92628
euchromatin	centromere_3	3R_5	2R_21	20500000-20550000	1.92628
euchromatin	centromere_3	3R_5	2R_21	2050000-2100000	1.92628
euchromatin	centromere_3	3R_5	2R_21	20700000-20750000	1.92628
euchromatin	centromere_3	3R_5	2R_21	20750000-20800000	1.92628
euchromatin	centromere_3	3R_5	2R_21	20950000-21000000	1.92628
euchromatin	centromere_3	3R_5	2R_21	21000000-21050000	1.92628
euchromatin	centromere_3	3R_5	2R_21	21100000-21150000	1.92628
euchromatin	centromere_3	3R_5	2R_21	21200000-21250000	1.92628
euchromatin	centromere_3	3R_5	2R_21	21300000-21350000	1.92628
euchromatin	centromere_3	3R_5	2R_21	21350000-21400000	1.92628
euchromatin	centromere_3	3R_5	2R_21	2200000-2250000	1.92628
euchromatin	centromere_3	3R_5	2R_21	2300000-2350000	1.92628
euchromatin	centromere_3	3R_5	2R_21	2400000-2450000	1.92628
euchromatin	centromere_3	3R_5	2R_21	2700000-2750000	1.92628
euchromatin	centromere_3	3R_5	2R_21	2750000-2800000	1.92628
euchromatin	centromere_3	3R_5	2R_21	2800000-2850000	1.92628
euchromatin	centromere_3	3R_5	2R_21	2850000-2900000	1.92628
euchromatin	centromere_3	3R_5	2R_21	3200000-3250000	1.92628
euchromatin	centromere_3	3R_5	2R_21	3250000-3300000	1.92628
euchromatin	centromere_3	3R_5	2R_21	3350000-3400000	1.92628
euchromatin	centromere_3	3R_5	2R_21	3950000-4000000	1.92628
euchromatin	centromere_3	3R_5	2R_21	4050000-4100000	1.92628
euchromatin	centromere_3	3R_5	2R_21	4100000-4150000	1.92628
euchromatin	centromere_3	3R_5	2R_21	4150000-4200000	1.92628
inter-distal_heterochromatin	centromere_3	3R_5	2R_21	450000-500000	1.92628
euchromatin	centromere_3	3R_5	2R_21	4550000-4600000	1.92628
euchromatin	centromere_3	3R_5	2R_21	4900000-4950000	1.92628
euchromatin	centromere_3	3R_5	2R_21	4950000-5000000	1.92628
euchromatin	centromere_3	3R_5	2R_21	5100000-5150000	1.92628
euchromatin	centromere_3	3R_5	2R_21	5400000-5450000	1.92628
euchromatin	centromere_3	3R_5	2R_21	6050000-6100000	1.92628
euchromatin	centromere_3	3R_5	2R_21	6350000-6400000	1.92628
euchromatin	centromere_3	3R_5	2R_21	6500000-6550000	1.92628
euchromatin	centromere_3	3R_5	2R_21	6550000-6600000	1.92628
euchromatin	centromere_3	3R_5	2R_21	6750000-6800000	1.92628
euchromatin	centromere_3	3R_5	2R_21	6900000-6950000	1.92628
euchromatin	centromere_3	3R_5	2R_21	7000000-7050000	1.92628
inter-distal_heterochromatin	centromere_3	3R_5	2R_21	700000-750000	1.92628
euchromatin	centromere_3	3R_5	2R_21	7050000-7100000	1.92628
euchromatin	centromere_3	3R_5	2R_21	7200000-7250000	1.92628
euchromatin	centromere_3	3R_5	2R_21	7500000-7550000	1.92628
euchromatin	centromere_3	3R_5	2R_21	7650000-7700000	1.92628
euchromatin	centromere_3	3R_5	2R_21	7750000-7800000	1.92628
euchromatin	centromere_3	3R_5	2R_21	7850000-7900000	1.92628
euchromatin	centromere_3	3R_5	2R_21	7950000-8000000	1.92628
euchromatin	centromere_3	3R_5	2R_21	8100000-8150000	1.92628
euchromatin	centromere_3	3R_5	2R_21	8150000-8200000	1.92628
euchromatin	centromere_3	3R_5	2R_21	8250000-8300000	1.92628
euchromatin	centromere_3	3R_5	2R_21	8300000-8350000	1.92628
euchromatin	centromere_3	3R_5	2R_21	8400000-8450000	1.92628
euchromatin	centromere_3	3R_5	2R_21	8500000-8550000	1.92628
euchromatin	centromere_3	3R_5	2R_21	8700000-8750000	1.92628
euchromatin	centromere_3	3R_5	2R_21	8750000-8800000	1.92628
euchromatin	centromere_3	3R_5	2R_21	8800000-8850000	1.92628
euchromatin	centromere_3	3R_5	2R_21	8950000-9000000	1.92628
euchromatin	centromere_3	3R_5	2R_21	9200000-9250000	1.92628
euchromatin	centromere_3	3R_5	2R_21	9500000-9550000	1.92628
euchromatin	centromere_3	3R_5	2R_21	9650000-9700000	1.92628
euchromatin	centromere_3	3R_5	2R_21	9750000-9800000	1.92628
euchromatin	centromere_3	3R_5	2R_21	9800000-9850000	1.92628
euchromatin	centromere_3	3R_5	2R_21	9850000-9900000	1.92628
euchromatin	centromere_3	3R_5	3L_1	1000000-1050000	1.92628
euchromatin	centromere_3	3R_5	3L_1	100000-150000	1.92628
euchromatin	centromere_3	3R_5	3L_1	10050000-10100000	1.92628
euchromatin	centromere_3	3R_5	3L_1	10150000-10200000	1.92628
euchromatin	centromere_3	3R_5	3L_1	10400000-10450000	1.92628
euchromatin	centromere_3	3R_5	3L_1	10450000-10500000	1.92628
euchromatin	centromere_3	3R_5	3L_1	10500000-10550000	1.92628
euchromatin	centromere_3	3R_5	3L_1	1050000-1100000	1.92628
euchromatin	centromere_3	3R_5	3L_1	10550000-10600000	1.92628
euchromatin	centromere_3	3R_5	3L_1	10700000-10750000	1.92628
euchromatin	centromere_3	3R_5	3L_1	10950000-11000000	1.92628
euchromatin	centromere_3	3R_5	3L_1	1100000-1150000	1.92628
euchromatin	centromere_3	3R_5	3L_1	11100000-11150000	1.92628
euchromatin	centromere_3	3R_5	3L_1	11300000-11350000	1.92628
euchromatin	centromere_3	3R_5	3L_1	11350000-11400000	1.92628
euchromatin	centromere_3	3R_5	3L_1	11450000-11500000	1.92628
euchromatin	centromere_3	3R_5	3L_1	1150000-1200000	1.92628
euchromatin	centromere_3	3R_5	3L_1	11600000-11650000	1.92628
euchromatin	centromere_3	3R_5	3L_1	11750000-11800000	1.92628
euchromatin	centromere_3	3R_5	3L_1	11950000-12000000	1.92628
euchromatin	centromere_3	3R_5	3L_1	12050000-12100000	1.92628
euchromatin	centromere_3	3R_5	3L_1	12250000-12300000	1.92628
euchromatin	centromere_3	3R_5	3L_1	12350000-12400000	1.92628
euchromatin	centromere_3	3R_5	3L_1	12500000-12550000	1.92628
euchromatin	centromere_3	3R_5	3L_1	1250000-1300000	1.92628
euchromatin	centromere_3	3R_5	3L_1	12650000-12700000	1.92628
euchromatin	centromere_3	3R_5	3L_1	13050000-13100000	1.92628
euchromatin	centromere_3	3R_5	3L_1	13200000-13250000	1.92628
euchromatin	centromere_3	3R_5	3L_1	13250000-13300000	1.92628
euchromatin	centromere_3	3R_5	3L_1	13500000-13550000	1.92628
euchromatin	centromere_3	3R_5	3L_1	1350000-1400000	1.92628
euchromatin	centromere_3	3R_5	3L_1	13600000-13650000	1.92628
euchromatin	centromere_3	3R_5	3L_1	13800000-13850000	1.92628
euchromatin	centromere_3	3R_5	3L_1	13850000-13900000	1.92628
euchromatin	centromere_3	3R_5	3L_1	14000000-14050000	1.92628
euchromatin	centromere_3	3R_5	3L_1	14050000-14100000	1.92628
euchromatin	centromere_3	3R_5	3L_1	14200000-14250000	1.92628
euchromatin	centromere_3	3R_5	3L_1	14300000-14350000	1.92628
euchromatin	centromere_3	3R_5	3L_1	14500000-14550000	1.92628
euchromatin	centromere_3	3R_5	3L_1	14650000-14700000	1.92628
euchromatin	centromere_3	3R_5	3L_1	14800000-14850000	1.92628
euchromatin	centromere_3	3R_5	3L_1	15200000-15250000	1.92628
euchromatin	centromere_3	3R_5	3L_1	15250000-15300000	1.92628
euchromatin	centromere_3	3R_5	3L_1	15350000-15400000	1.92628
euchromatin	centromere_3	3R_5	3L_1	15600000-15650000	1.92628
euchromatin	centromere_3	3R_5	3L_1	15650000-15700000	1.92628
euchromatin	centromere_3	3R_5	3L_1	15900000-15950000	1.92628
euchromatin	centromere_3	3R_5	3L_1	1600000-1650000	1.92628
euchromatin	centromere_3	3R_5	3L_1	16050000-16100000	1.92628
euchromatin	centromere_3	3R_5	3L_1	16150000-16200000	1.92628
euchromatin	centromere_3	3R_5	3L_1	16450000-16500000	1.92628
euchromatin	centromere_3	3R_5	3L_1	16550000-16600000	1.92628
euchromatin	centromere_3	3R_5	3L_1	16600000-16650000	1.92628
euchromatin	centromere_3	3R_5	3L_1	17150000-17200000	1.92628
euchromatin	centromere_3	3R_5	3L_1	17200000-17250000	1.92628
euchromatin	centromere_3	3R_5	3L_1	17400000-17450000	1.92628
euchromatin	centromere_3	3R_5	3L_1	17450000-17500000	1.92628
euchromatin	centromere_3	3R_5	3L_1	17750000-17800000	1.92628
euchromatin	centromere_3	3R_5	3L_1	17950000-18000000	1.92628
euchromatin	centromere_3	3R_5	3L_1	18350000-18400000	1.92628
euchromatin	centromere_3	3R_5	3L_1	1850000-1900000	1.92628
euchromatin	centromere_3	3R_5	3L_1	18600000-18650000	1.92628
euchromatin	centromere_3	3R_5	3L_1	18650000-18700000	1.92628
euchromatin	centromere_3	3R_5	3L_1	18700000-18750000	1.92628
euchromatin	centromere_3	3R_5	3L_1	18750000-18800000	1.92628
euchromatin	centromere_3	3R_5	3L_1	1900000-1950000	1.92628
euchromatin	centromere_3	3R_5	3L_1	19200000-19250000	1.92628
euchromatin	centromere_3	3R_5	3L_1	19250000-19300000	1.92628
euchromatin	centromere_3	3R_5	3L_1	19450000-19500000	1.92628
euchromatin	centromere_3	3R_5	3L_1	1950000-2000000	1.92628
euchromatin	centromere_3	3R_5	3L_1	19600000-19650000	1.92628
euchromatin	centromere_3	3R_5	3L_1	19700000-19750000	1.92628
euchromatin	centromere_3	3R_5	3L_1	19900000-19950000	1.92628
euchromatin	centromere_3	3R_5	3L_1	2000000-2050000	1.92628
euchromatin	centromere_3	3R_5	3L_1	20050000-20100000	1.92628
euchromatin	centromere_3	3R_5	3L_1	20150000-20200000	1.92628
euchromatin	centromere_3	3R_5	3L_1	20200000-20250000	1.92628
euchromatin	centromere_3	3R_5	3L_1	2050000-2100000	1.92628
euchromatin	centromere_3	3R_5	3L_1	20700000-20750000	1.92628
euchromatin	centromere_3	3R_5	3L_1	20800000-20850000	1.92628
euchromatin	centromere_3	3R_5	3L_1	20900000-20950000	1.92628
euchromatin	centromere_3	3R_5	3L_1	2100000-2150000	1.92628
euchromatin	centromere_3	3R_5	3L_1	21200000-21250000	1.92628
euchromatin	centromere_3	3R_5	3L_1	2150000-2200000	1.92628
euchromatin	centromere_3	3R_5	3L_1	21600000-21650000	1.92628
euchromatin	centromere_3	3R_5	3L_1	21800000-21850000	1.92628
euchromatin	centromere_3	3R_5	3L_1	21900000-21950000	1.92628
euchromatin	centromere_3	3R_5	3L_1	2200000-2250000	1.92628
euchromatin	centromere_3	3R_5	3L_1	22200000-22250000	1.92628
euchromatin	centromere_3	3R_5	3L_1	22350000-22400000	1.92628
euchromatin	centromere_3	3R_5	3L_1	22550000-22600000	1.92628
distal_heterochromatin	centromere_3	3R_5	3L_1	23150000-23200000	1.92628
euchromatin	centromere_3	3R_5	3L_1	2400000-2450000	1.92628
distal_heterochromatin	centromere_3	3R_5	3L_1	24400000-24450000	1.92628
euchromatin	centromere_3	3R_5	3L_1	250000-300000	1.92628
euchromatin	centromere_3	3R_5	3L_1	2700000-2750000	1.92628
euchromatin	centromere_3	3R_5	3L_1	2750000-2800000	1.92628
euchromatin	centromere_3	3R_5	3L_1	3000000-3050000	1.92628
euchromatin	centromere_3	3R_5	3L_1	3150000-3200000	1.92628
euchromatin	centromere_3	3R_5	3L_1	3300000-3350000	1.92628
euchromatin	centromere_3	3R_5	3L_1	3400000-3450000	1.92628
euchromatin	centromere_3	3R_5	3L_1	3650000-3700000	1.92628
euchromatin	centromere_3	3R_5	3L_1	3700000-3750000	1.92628
euchromatin	centromere_3	3R_5	3L_1	3750000-3800000	1.92628
euchromatin	centromere_3	3R_5	3L_1	3900000-3950000	1.92628
euchromatin	centromere_3	3R_5	3L_1	3950000-4000000	1.92628
euchromatin	centromere_3	3R_5	3L_1	4000000-4050000	1.92628
euchromatin	centromere_3	3R_5	3L_1	4050000-4100000	1.92628
euchromatin	centromere_3	3R_5	3L_1	4100000-4150000	1.92628
euchromatin	centromere_3	3R_5	3L_1	4150000-4200000	1.92628
euchromatin	centromere_3	3R_5	3L_1	4200000-4250000	1.92628
euchromatin	centromere_3	3R_5	3L_1	4300000-4350000	1.92628
euchromatin	centromere_3	3R_5	3L_1	4500000-4550000	1.92628
euchromatin	centromere_3	3R_5	3L_1	4600000-4650000	1.92628
euchromatin	centromere_3	3R_5	3L_1	4700000-4750000	1.92628
euchromatin	centromere_3	3R_5	3L_1	4800000-4850000	1.92628
euchromatin	centromere_3	3R_5	3L_1	5450000-5500000	1.92628
euchromatin	centromere_3	3R_5	3L_1	550000-600000	1.92628
euchromatin	centromere_3	3R_5	3L_1	5550000-5600000	1.92628
euchromatin	centromere_3	3R_5	3L_1	5750000-5800000	1.92628
euchromatin	centromere_3	3R_5	3L_1	5800000-5850000	1.92628
euchromatin	centromere_3	3R_5	3L_1	5850000-5900000	1.92628
euchromatin	centromere_3	3R_5	3L_1	6450000-6500000	1.92628
euchromatin	centromere_3	3R_5	3L_1	6500000-6550000	1.92628
euchromatin	centromere_3	3R_5	3L_1	650000-700000	1.92628
euchromatin	centromere_3	3R_5	3L_1	6600000-6650000	1.92628
euchromatin	centromere_3	3R_5	3L_1	6750000-6800000	1.92628
euchromatin	centromere_3	3R_5	3L_1	6800000-6850000	1.92628
euchromatin	centromere_3	3R_5	3L_1	6900000-6950000	1.92628
euchromatin	centromere_3	3R_5	3L_1	6950000-7000000	1.92628
euchromatin	centromere_3	3R_5	3L_1	7050000-7100000	1.92628
euchromatin	centromere_3	3R_5	3L_1	7150000-7200000	1.92628
euchromatin	centromere_3	3R_5	3L_1	7300000-7350000	1.92628
euchromatin	centromere_3	3R_5	3L_1	7350000-7400000	1.92628
euchromatin	centromere_3	3R_5	3L_1	7400000-7450000	1.92628
euchromatin	centromere_3	3R_5	3L_1	7500000-7550000	1.92628
euchromatin	centromere_3	3R_5	3L_1	7550000-7600000	1.92628
euchromatin	centromere_3	3R_5	3L_1	7700000-7750000	1.92628
euchromatin	centromere_3	3R_5	3L_1	7800000-7850000	1.92628
euchromatin	centromere_3	3R_5	3L_1	7900000-7950000	1.92628
euchromatin	centromere_3	3R_5	3L_1	800000-850000	1.92628
euchromatin	centromere_3	3R_5	3L_1	8500000-8550000	1.92628
euchromatin	centromere_3	3R_5	3L_1	8650000-8700000	1.92628
euchromatin	centromere_3	3R_5	3L_1	8750000-8800000	1.92628
euchromatin	centromere_3	3R_5	3L_1	8900000-8950000	1.92628
euchromatin	centromere_3	3R_5	3L_1	9000000-9050000	1.92628
euchromatin	centromere_3	3R_5	3L_1	900000-950000	1.92628
euchromatin	centromere_3	3R_5	3L_1	9050000-9100000	1.92628
euchromatin	centromere_3	3R_5	3L_1	9550000-9600000	1.92628
euchromatin	centromere_3	3R_5	3L_1	9600000-9650000	1.92628
euchromatin	centromere_3	3R_5	3L_1	9750000-9800000	1.92628
euchromatin	centromere_3	3R_5	3L_1	9950000-10000000	1.92628
distal_heterochromatin	centromere_3	3R_5	3L_3	50000-100000	1.92628
distal_heterochromatin	centromere_3	3R_5	3L_4	1450000-1500000	1.92628
distal_heterochromatin	centromere_3	3R_5	3L_4	150000-200000	1.92628
distal_heterochromatin	centromere_3	3R_5	3L_4	1550000-1600000	1.92628
distal_heterochromatin	centromere_3	3R_5	3L_5	0-50000	1.92628
distal_heterochromatin	centromere_3	3R_5	3L_5	400000-450000	1.92628
distal_heterochromatin	centromere_3	3R_5	3L_5	50000-100000	1.92628
euchromatin	centromere_3	3R_5	3R_28	10450000-10500000	1.92628
euchromatin	centromere_3	3R_5	3R_28	10600000-10650000	1.92628
euchromatin	centromere_3	3R_5	3R_28	10650000-10700000	1.92628
euchromatin	centromere_3	3R_5	3R_28	10750000-10800000	1.92628
euchromatin	centromere_3	3R_5	3R_28	10800000-10850000	1.92628
euchromatin	centromere_3	3R_5	3R_28	11050000-11100000	1.92628
euchromatin	centromere_3	3R_5	3R_28	11200000-11250000	1.92628
euchromatin	centromere_3	3R_5	3R_28	11500000-11550000	1.92628
euchromatin	centromere_3	3R_5	3R_28	1150000-1200000	1.92628
euchromatin	centromere_3	3R_5	3R_28	11650000-11700000	1.92628
euchromatin	centromere_3	3R_5	3R_28	11700000-11750000	1.92628
euchromatin	centromere_3	3R_5	3R_28	12000000-12050000	1.92628
euchromatin	centromere_3	3R_5	3R_28	12200000-12250000	1.92628
euchromatin	centromere_3	3R_5	3R_28	12250000-12300000	1.92628
euchromatin	centromere_3	3R_5	3R_28	12300000-12350000	1.92628
euchromatin	centromere_3	3R_5	3R_28	12350000-12400000	1.92628
euchromatin	centromere_3	3R_5	3R_28	12450000-12500000	1.92628
euchromatin	centromere_3	3R_5	3R_28	12750000-12800000	1.92628
euchromatin	centromere_3	3R_5	3R_28	12850000-12900000	1.92628
euchromatin	centromere_3	3R_5	3R_28	12900000-12950000	1.92628
euchromatin	centromere_3	3R_5	3R_28	13000000-13050000	1.92628
euchromatin	centromere_3	3R_5	3R_28	13350000-13400000	1.92628
euchromatin	centromere_3	3R_5	3R_28	13400000-13450000	1.92628
euchromatin	centromere_3	3R_5	3R_28	13550000-13600000	1.92628
euchromatin	centromere_3	3R_5	3R_28	13950000-14000000	1.92628
euchromatin	centromere_3	3R_5	3R_28	14050000-14100000	1.92628
euchromatin	centromere_3	3R_5	3R_28	14100000-14150000	1.92628
euchromatin	centromere_3	3R_5	3R_28	14200000-14250000	1.92628
euchromatin	centromere_3	3R_5	3R_28	14350000-14400000	1.92628
euchromatin	centromere_3	3R_5	3R_28	14450000-14500000	1.92628
euchromatin	centromere_3	3R_5	3R_28	14600000-14650000	1.92628
euchromatin	centromere_3	3R_5	3R_28	14700000-14750000	1.92628
euchromatin	centromere_3	3R_5	3R_28	14750000-14800000	1.92628
euchromatin	centromere_3	3R_5	3R_28	14800000-14850000	1.92628
euchromatin	centromere_3	3R_5	3R_28	15250000-15300000	1.92628
euchromatin	centromere_3	3R_5	3R_28	15350000-15400000	1.92628
euchromatin	centromere_3	3R_5	3R_28	15500000-15550000	1.92628
euchromatin	centromere_3	3R_5	3R_28	15850000-15900000	1.92628
euchromatin	centromere_3	3R_5	3R_28	1600000-1650000	1.92628
euchromatin	centromere_3	3R_5	3R_28	16700000-16750000	1.92628
euchromatin	centromere_3	3R_5	3R_28	16800000-16850000	1.92628
euchromatin	centromere_3	3R_5	3R_28	17300000-17350000	1.92628
euchromatin	centromere_3	3R_5	3R_28	17350000-17400000	1.92628
euchromatin	centromere_3	3R_5	3R_28	17450000-17500000	1.92628
euchromatin	centromere_3	3R_5	3R_28	17750000-17800000	1.92628
euchromatin	centromere_3	3R_5	3R_28	17800000-17850000	1.92628
euchromatin	centromere_3	3R_5	3R_28	17950000-18000000	1.92628
euchromatin	centromere_3	3R_5	3R_28	18000000-18050000	1.92628
euchromatin	centromere_3	3R_5	3R_28	18050000-18100000	1.92628
euchromatin	centromere_3	3R_5	3R_28	18100000-18150000	1.92628
euchromatin	centromere_3	3R_5	3R_28	18150000-18200000	1.92628
euchromatin	centromere_3	3R_5	3R_28	18200000-18250000	1.92628
euchromatin	centromere_3	3R_5	3R_28	18300000-18350000	1.92628
euchromatin	centromere_3	3R_5	3R_28	18500000-18550000	1.92628
euchromatin	centromere_3	3R_5	3R_28	18650000-18700000	1.92628
euchromatin	centromere_3	3R_5	3R_28	18900000-18950000	1.92628
euchromatin	centromere_3	3R_5	3R_28	19100000-19150000	1.92628
euchromatin	centromere_3	3R_5	3R_28	19350000-19400000	1.92628
euchromatin	centromere_3	3R_5	3R_28	19450000-19500000	1.92628
euchromatin	centromere_3	3R_5	3R_28	19500000-19550000	1.92628
euchromatin	centromere_3	3R_5	3R_28	19600000-19650000	1.92628
euchromatin	centromere_3	3R_5	3R_28	19650000-19700000	1.92628
euchromatin	centromere_3	3R_5	3R_28	19700000-19750000	1.92628
euchromatin	centromere_3	3R_5	3R_28	19750000-19800000	1.92628
euchromatin	centromere_3	3R_5	3R_28	19800000-19850000	1.92628
euchromatin	centromere_3	3R_5	3R_28	19900000-19950000	1.92628
euchromatin	centromere_3	3R_5	3R_28	20000000-20050000	1.92628
euchromatin	centromere_3	3R_5	3R_28	2000000-2050000	1.92628
euchromatin	centromere_3	3R_5	3R_28	20050000-20100000	1.92628
euchromatin	centromere_3	3R_5	3R_28	20100000-20150000	1.92628
euchromatin	centromere_3	3R_5	3R_28	20150000-20200000	1.92628
euchromatin	centromere_3	3R_5	3R_28	20500000-20550000	1.92628
euchromatin	centromere_3	3R_5	3R_28	20600000-20650000	1.92628
euchromatin	centromere_3	3R_5	3R_28	20650000-20700000	1.92628
euchromatin	centromere_3	3R_5	3R_28	20900000-20950000	1.92628
euchromatin	centromere_3	3R_5	3R_28	21050000-21100000	1.92628
euchromatin	centromere_3	3R_5	3R_28	21250000-21300000	1.92628
euchromatin	centromere_3	3R_5	3R_28	21300000-21350000	1.92628
euchromatin	centromere_3	3R_5	3R_28	21350000-21400000	1.92628
euchromatin	centromere_3	3R_5	3R_28	21650000-21700000	1.92628
euchromatin	centromere_3	3R_5	3R_28	21700000-21750000	1.92628
euchromatin	centromere_3	3R_5	3R_28	21750000-21800000	1.92628
euchromatin	centromere_3	3R_5	3R_28	22000000-22050000	1.92628
euchromatin	centromere_3	3R_5	3R_28	2200000-2250000	1.92628
euchromatin	centromere_3	3R_5	3R_28	22350000-22400000	1.92628
euchromatin	centromere_3	3R_5	3R_28	22450000-22500000	1.92628
euchromatin	centromere_3	3R_5	3R_28	22650000-22700000	1.92628
euchromatin	centromere_3	3R_5	3R_28	22800000-22850000	1.92628
euchromatin	centromere_3	3R_5	3R_28	22850000-22900000	1.92628
euchromatin	centromere_3	3R_5	3R_28	23100000-23150000	1.92628
euchromatin	centromere_3	3R_5	3R_28	23600000-23650000	1.92628
euchromatin	centromere_3	3R_5	3R_28	23750000-23800000	1.92628
euchromatin	centromere_3	3R_5	3R_28	23900000-23950000	1.92628
euchromatin	centromere_3	3R_5	3R_28	24150000-24200000	1.92628
euchromatin	centromere_3	3R_5	3R_28	24200000-24250000	1.92628
euchromatin	centromere_3	3R_5	3R_28	24300000-24350000	1.92628
euchromatin	centromere_3	3R_5	3R_28	24500000-24550000	1.92628
euchromatin	centromere_3	3R_5	3R_28	24550000-24600000	1.92628
euchromatin	centromere_3	3R_5	3R_28	24600000-24650000	1.92628
euchromatin	centromere_3	3R_5	3R_28	24650000-24700000	1.92628
euchromatin	centromere_3	3R_5	3R_28	24800000-24850000	1.92628
euchromatin	centromere_3	3R_5	3R_28	25100000-25150000	1.92628
euchromatin	centromere_3	3R_5	3R_28	25200000-25250000	1.92628
euchromatin	centromere_3	3R_5	3R_28	25350000-25400000	1.92628
euchromatin	centromere_3	3R_5	3R_28	25450000-25500000	1.92628
euchromatin	centromere_3	3R_5	3R_28	25550000-25600000	1.92628
euchromatin	centromere_3	3R_5	3R_28	25650000-25700000	1.92628
euchromatin	centromere_3	3R_5	3R_28	25750000-25800000	1.92628
euchromatin	centromere_3	3R_5	3R_28	25800000-25850000	1.92628
euchromatin	centromere_3	3R_5	3R_28	26000000-26050000	1.92628
euchromatin	centromere_3	3R_5	3R_28	2600000-2650000	1.92628
euchromatin	centromere_3	3R_5	3R_28	26050000-26100000	1.92628
euchromatin	centromere_3	3R_5	3R_28	26100000-26150000	1.92628
euchromatin	centromere_3	3R_5	3R_28	26300000-26350000	1.92628
euchromatin	centromere_3	3R_5	3R_28	26550000-26600000	1.92628
euchromatin	centromere_3	3R_5	3R_28	26650000-26700000	1.92628
euchromatin	centromere_3	3R_5	3R_28	26700000-26750000	1.92628
euchromatin	centromere_3	3R_5	3R_28	26800000-26850000	1.92628
euchromatin	centromere_3	3R_5	3R_28	27100000-27150000	1.92628
euchromatin	centromere_3	3R_5	3R_28	27150000-27200000	1.92628
euchromatin	centromere_3	3R_5	3R_28	27500000-27550000	1.92628
euchromatin	centromere_3	3R_5	3R_28	27600000-27650000	1.92628
euchromatin	centromere_3	3R_5	3R_28	27700000-27750000	1.92628
euchromatin	centromere_3	3R_5	3R_28	300000-350000	1.92628
euchromatin	centromere_3	3R_5	3R_28	3550000-3600000	1.92628
euchromatin	centromere_3	3R_5	3R_28	3900000-3950000	1.92628
euchromatin	centromere_3	3R_5	3R_28	4050000-4100000	1.92628
euchromatin	centromere_3	3R_5	3R_28	4250000-4300000	1.92628
euchromatin	centromere_3	3R_5	3R_28	4450000-4500000	1.92628
euchromatin	centromere_3	3R_5	3R_28	4650000-4700000	1.92628
euchromatin	centromere_3	3R_5	3R_28	4800000-4850000	1.92628
euchromatin	centromere_3	3R_5	3R_28	4850000-4900000	1.92628
euchromatin	centromere_3	3R_5	3R_28	4900000-4950000	1.92628
euchromatin	centromere_3	3R_5	3R_28	5000000-5050000	1.92628
euchromatin	centromere_3	3R_5	3R_28	5100000-5150000	1.92628
euchromatin	centromere_3	3R_5	3R_28	5200000-5250000	1.92628
euchromatin	centromere_3	3R_5	3R_28	5400000-5450000	1.92628
euchromatin	centromere_3	3R_5	3R_28	5500000-5550000	1.92628
euchromatin	centromere_3	3R_5	3R_28	5850000-5900000	1.92628
euchromatin	centromere_3	3R_5	3R_28	5900000-5950000	1.92628
euchromatin	centromere_3	3R_5	3R_28	6000000-6050000	1.92628
euchromatin	centromere_3	3R_5	3R_28	6150000-6200000	1.92628
euchromatin	centromere_3	3R_5	3R_28	6250000-6300000	1.92628
euchromatin	centromere_3	3R_5	3R_28	6300000-6350000	1.92628
euchromatin	centromere_3	3R_5	3R_28	6500000-6550000	1.92628
euchromatin	centromere_3	3R_5	3R_28	6650000-6700000	1.92628
euchromatin	centromere_3	3R_5	3R_28	6800000-6850000	1.92628
euchromatin	centromere_3	3R_5	3R_28	6900000-6950000	1.92628
euchromatin	centromere_3	3R_5	3R_28	7150000-7200000	1.92628
euchromatin	centromere_3	3R_5	3R_28	7300000-7350000	1.92628
euchromatin	centromere_3	3R_5	3R_28	7650000-7700000	1.92628
euchromatin	centromere_3	3R_5	3R_28	7800000-7850000	1.92628
euchromatin	centromere_3	3R_5	3R_28	7850000-7900000	1.92628
euchromatin	centromere_3	3R_5	3R_28	8000000-8050000	1.92628
euchromatin	centromere_3	3R_5	3R_28	8150000-8200000	1.92628
euchromatin	centromere_3	3R_5	3R_28	8300000-8350000	1.92628
euchromatin	centromere_3	3R_5	3R_28	8450000-8500000	1.92628
euchromatin	centromere_3	3R_5	3R_28	8600000-8650000	1.92628
euchromatin	centromere_3	3R_5	3R_28	8700000-8750000	1.92628
euchromatin	centromere_3	3R_5	3R_28	8850000-8900000	1.92628
euchromatin	centromere_3	3R_5	3R_28	8950000-9000000	1.92628
euchromatin	centromere_3	3R_5	3R_28	9100000-9150000	1.92628
euchromatin	centromere_3	3R_5	3R_28	9150000-9200000	1.92628
euchromatin	centromere_3	3R_5	3R_28	9250000-9300000	1.92628
euchromatin	centromere_3	3R_5	3R_28	9350000-9400000	1.92628
distal_heterochromatin	centromere_3	3R_5	3_scaffold1	150000-200000	1.92628
euchromatin	centromere_3	3R_5	4_2	450000-500000	1.92628
proximal_heterochromatin	centromere_3	3R_5	Contig11	100000-150000	1.92628
inter-distal_heterochromatin	centromere_3	3R_5	Contig135	150000-200000	1.92628
inter-distal_heterochromatin	centromere_3	3R_5	Contig135	200000-250000	1.92628
inter-distal_heterochromatin	centromere_3	3R_5	Contig135	50000-100000	1.92628
inter-distal_heterochromatin	centromere_3	3R_5	Contig5	300000-350000	1.92628
euchromatin	centromere_3	3R_5	X_1	10000000-10050000	1.92628
euchromatin	centromere_3	3R_5	X_1	1000000-1050000	1.92628
euchromatin	centromere_3	3R_5	X_1	100000-150000	1.92628
euchromatin	centromere_3	3R_5	X_1	10100000-10150000	1.92628
euchromatin	centromere_3	3R_5	X_1	10150000-10200000	1.92628
euchromatin	centromere_3	3R_5	X_1	10500000-10550000	1.92628
euchromatin	centromere_3	3R_5	X_1	10600000-10650000	1.92628
euchromatin	centromere_3	3R_5	X_1	10650000-10700000	1.92628
euchromatin	centromere_3	3R_5	X_1	10800000-10850000	1.92628
euchromatin	centromere_3	3R_5	X_1	10850000-10900000	1.92628
euchromatin	centromere_3	3R_5	X_1	10950000-11000000	1.92628
euchromatin	centromere_3	3R_5	X_1	1100000-1150000	1.92628
euchromatin	centromere_3	3R_5	X_1	11200000-11250000	1.92628
euchromatin	centromere_3	3R_5	X_1	11500000-11550000	1.92628
euchromatin	centromere_3	3R_5	X_1	1150000-1200000	1.92628
euchromatin	centromere_3	3R_5	X_1	11650000-11700000	1.92628
euchromatin	centromere_3	3R_5	X_1	11700000-11750000	1.92628
euchromatin	centromere_3	3R_5	X_1	11750000-11800000	1.92628
euchromatin	centromere_3	3R_5	X_1	11800000-11850000	1.92628
euchromatin	centromere_3	3R_5	X_1	11850000-11900000	1.92628
euchromatin	centromere_3	3R_5	X_1	11950000-12000000	1.92628
euchromatin	centromere_3	3R_5	X_1	12050000-12100000	1.92628
euchromatin	centromere_3	3R_5	X_1	12150000-12200000	1.92628
euchromatin	centromere_3	3R_5	X_1	12350000-12400000	1.92628
euchromatin	centromere_3	3R_5	X_1	12750000-12800000	1.92628
euchromatin	centromere_3	3R_5	X_1	12800000-12850000	1.92628
euchromatin	centromere_3	3R_5	X_1	12850000-12900000	1.92628
euchromatin	centromere_3	3R_5	X_1	1300000-1350000	1.92628
euchromatin	centromere_3	3R_5	X_1	13150000-13200000	1.92628
euchromatin	centromere_3	3R_5	X_1	13350000-13400000	1.92628
euchromatin	centromere_3	3R_5	X_1	1350000-1400000	1.92628
euchromatin	centromere_3	3R_5	X_1	13600000-13650000	1.92628
euchromatin	centromere_3	3R_5	X_1	13700000-13750000	1.92628
euchromatin	centromere_3	3R_5	X_1	13800000-13850000	1.92628
euchromatin	centromere_3	3R_5	X_1	13950000-14000000	1.92628
euchromatin	centromere_3	3R_5	X_1	14100000-14150000	1.92628
euchromatin	centromere_3	3R_5	X_1	14250000-14300000	1.92628
euchromatin	centromere_3	3R_5	X_1	1450000-1500000	1.92628
euchromatin	centromere_3	3R_5	X_1	14600000-14650000	1.92628
euchromatin	centromere_3	3R_5	X_1	14750000-14800000	1.92628
euchromatin	centromere_3	3R_5	X_1	14850000-14900000	1.92628
euchromatin	centromere_3	3R_5	X_1	1500000-1550000	1.92628
euchromatin	centromere_3	3R_5	X_1	15050000-15100000	1.92628
euchromatin	centromere_3	3R_5	X_1	15300000-15350000	1.92628
euchromatin	centromere_3	3R_5	X_1	15350000-15400000	1.92628
euchromatin	centromere_3	3R_5	X_1	15450000-15500000	1.92628
euchromatin	centromere_3	3R_5	X_1	15500000-15550000	1.92628
euchromatin	centromere_3	3R_5	X_1	15600000-15650000	1.92628
euchromatin	centromere_3	3R_5	X_1	15700000-15750000	1.92628
euchromatin	centromere_3	3R_5	X_1	15750000-15800000	1.92628
euchromatin	centromere_3	3R_5	X_1	15900000-15950000	1.92628
euchromatin	centromere_3	3R_5	X_1	1600000-1650000	1.92628
euchromatin	centromere_3	3R_5	X_1	16150000-16200000	1.92628
euchromatin	centromere_3	3R_5	X_1	16250000-16300000	1.92628
euchromatin	centromere_3	3R_5	X_1	16350000-16400000	1.92628
euchromatin	centromere_3	3R_5	X_1	1650000-1700000	1.92628
euchromatin	centromere_3	3R_5	X_1	16650000-16700000	1.92628
euchromatin	centromere_3	3R_5	X_1	16750000-16800000	1.92628
euchromatin	centromere_3	3R_5	X_1	16900000-16950000	1.92628
euchromatin	centromere_3	3R_5	X_1	17000000-17050000	1.92628
euchromatin	centromere_3	3R_5	X_1	17150000-17200000	1.92628
euchromatin	centromere_3	3R_5	X_1	1750000-1800000	1.92628
euchromatin	centromere_3	3R_5	X_1	17650000-17700000	1.92628
euchromatin	centromere_3	3R_5	X_1	17800000-17850000	1.92628
euchromatin	centromere_3	3R_5	X_1	17900000-17950000	1.92628
euchromatin	centromere_3	3R_5	X_1	17950000-18000000	1.92628
euchromatin	centromere_3	3R_5	X_1	18000000-18050000	1.92628
euchromatin	centromere_3	3R_5	X_1	18100000-18150000	1.92628
euchromatin	centromere_3	3R_5	X_1	18150000-18200000	1.92628
euchromatin	centromere_3	3R_5	X_1	18300000-18350000	1.92628
euchromatin	centromere_3	3R_5	X_1	18550000-18600000	1.92628
euchromatin	centromere_3	3R_5	X_1	18600000-18650000	1.92628
euchromatin	centromere_3	3R_5	X_1	18650000-18700000	1.92628
euchromatin	centromere_3	3R_5	X_1	18950000-19000000	1.92628
euchromatin	centromere_3	3R_5	X_1	19000000-19050000	1.92628
euchromatin	centromere_3	3R_5	X_1	1900000-1950000	1.92628
euchromatin	centromere_3	3R_5	X_1	19050000-19100000	1.92628
euchromatin	centromere_3	3R_5	X_1	19300000-19350000	1.92628
euchromatin	centromere_3	3R_5	X_1	19400000-19450000	1.92628
euchromatin	centromere_3	3R_5	X_1	19600000-19650000	1.92628
euchromatin	centromere_3	3R_5	X_1	19650000-19700000	1.92628
euchromatin	centromere_3	3R_5	X_1	19750000-19800000	1.92628
euchromatin	centromere_3	3R_5	X_1	20000000-20050000	1.92628
euchromatin	centromere_3	3R_5	X_1	2000000-2050000	1.92628
euchromatin	centromere_3	3R_5	X_1	20150000-20200000	1.92628
euchromatin	centromere_3	3R_5	X_1	20400000-20450000	1.92628
euchromatin	centromere_3	3R_5	X_1	20500000-20550000	1.92628
euchromatin	centromere_3	3R_5	X_1	20800000-20850000	1.92628
euchromatin	centromere_3	3R_5	X_1	20850000-20900000	1.92628
euchromatin	centromere_3	3R_5	X_1	20900000-20950000	1.92628
euchromatin	centromere_3	3R_5	X_1	21000000-21050000	1.92628
euchromatin	centromere_3	3R_5	X_1	2100000-2150000	1.92628
euchromatin	centromere_3	3R_5	X_1	21050000-21100000	1.92628
euchromatin	centromere_3	3R_5	X_1	21150000-21200000	1.92628
euchromatin	centromere_3	3R_5	X_1	21200000-21250000	1.92628
euchromatin	centromere_3	3R_5	X_1	21250000-21300000	1.92628
euchromatin	centromere_3	3R_5	X_1	21350000-21400000	1.92628
euchromatin	centromere_3	3R_5	X_1	21500000-21550000	1.92628
euchromatin	centromere_3	3R_5	X_1	21550000-21600000	1.92628
euchromatin	centromere_3	3R_5	X_1	21650000-21700000	1.92628
euchromatin	centromere_3	3R_5	X_1	2450000-2500000	1.92628
euchromatin	centromere_3	3R_5	X_1	2600000-2650000	1.92628
euchromatin	centromere_3	3R_5	X_1	2650000-2700000	1.92628
euchromatin	centromere_3	3R_5	X_1	2700000-2750000	1.92628
euchromatin	centromere_3	3R_5	X_1	300000-350000	1.92628
euchromatin	centromere_3	3R_5	X_1	3150000-3200000	1.92628
euchromatin	centromere_3	3R_5	X_1	3200000-3250000	1.92628
euchromatin	centromere_3	3R_5	X_1	3300000-3350000	1.92628
euchromatin	centromere_3	3R_5	X_1	3400000-3450000	1.92628
euchromatin	centromere_3	3R_5	X_1	3450000-3500000	1.92628
euchromatin	centromere_3	3R_5	X_1	3600000-3650000	1.92628
euchromatin	centromere_3	3R_5	X_1	3700000-3750000	1.92628
euchromatin	centromere_3	3R_5	X_1	3900000-3950000	1.92628
euchromatin	centromere_3	3R_5	X_1	4200000-4250000	1.92628
euchromatin	centromere_3	3R_5	X_1	4850000-4900000	1.92628
euchromatin	centromere_3	3R_5	X_1	4900000-4950000	1.92628
euchromatin	centromere_3	3R_5	X_1	5100000-5150000	1.92628
euchromatin	centromere_3	3R_5	X_1	5500000-5550000	1.92628
euchromatin	centromere_3	3R_5	X_1	550000-600000	1.92628
euchromatin	centromere_3	3R_5	X_1	5550000-5600000	1.92628
euchromatin	centromere_3	3R_5	X_1	600000-650000	1.92628
euchromatin	centromere_3	3R_5	X_1	6350000-6400000	1.92628
euchromatin	centromere_3	3R_5	X_1	6550000-6600000	1.92628
euchromatin	centromere_3	3R_5	X_1	6600000-6650000	1.92628
euchromatin	centromere_3	3R_5	X_1	6750000-6800000	1.92628
euchromatin	centromere_3	3R_5	X_1	6800000-6850000	1.92628
euchromatin	centromere_3	3R_5	X_1	6850000-6900000	1.92628
euchromatin	centromere_3	3R_5	X_1	6950000-7000000	1.92628
euchromatin	centromere_3	3R_5	X_1	7250000-7300000	1.92628
euchromatin	centromere_3	3R_5	X_1	7300000-7350000	1.92628
euchromatin	centromere_3	3R_5	X_1	7350000-7400000	1.92628
euchromatin	centromere_3	3R_5	X_1	7500000-7550000	1.92628
euchromatin	centromere_3	3R_5	X_1	7650000-7700000	1.92628
euchromatin	centromere_3	3R_5	X_1	7700000-7750000	1.92628
euchromatin	centromere_3	3R_5	X_1	7800000-7850000	1.92628
euchromatin	centromere_3	3R_5	X_1	8000000-8050000	1.92628
euchromatin	centromere_3	3R_5	X_1	8100000-8150000	1.92628
euchromatin	centromere_3	3R_5	X_1	8550000-8600000	1.92628
euchromatin	centromere_3	3R_5	X_1	8650000-8700000	1.92628
euchromatin	centromere_3	3R_5	X_1	8800000-8850000	1.92628
euchromatin	centromere_3	3R_5	X_1	8900000-8950000	1.92628
euchromatin	centromere_3	3R_5	X_1	900000-950000	1.92628
euchromatin	centromere_3	3R_5	X_1	9050000-9100000	1.92628
euchromatin	centromere_3	3R_5	X_1	9200000-9250000	1.92628
euchromatin	centromere_3	3R_5	X_1	9450000-9500000	1.92628
euchromatin	centromere_3	3R_5	X_1	9800000-9850000	1.92628
euchromatin	centromere_3	3R_5	X_1	9850000-9900000	1.92628
euchromatin	centromere_3	3R_5	X_2	0-50000	1.92628
euchromatin	centromere_3	3R_5	X_7	200000-250000	1.92628
inter-distal_heterochromatin	centromere_3	3R_5	X_7	350000-400000	1.92628
inter-distal_heterochromatin	centromere_3	3R_5	X_7	450000-500000	1.92628
inter-distal_heterochromatin	centromere_3	3R_5	X_7	500000-550000	1.92628
inter-distal_heterochromatin	centromere_3	3R_5	X_7	550000-600000	1.92628
inter-distal_heterochromatin	centromere_3	3R_5	Y_Contig10	100000-150000	1.92628
inter-distal_heterochromatin	centromere_3	3R_5	Y_Contig104	300000-350000	1.92628
inter-distal_heterochromatin	centromere_3	3R_5	Y_Contig122	0-50000	1.92628
inter-distal_heterochromatin	centromere_3	3R_5	Y_Contig140	200000-250000	1.92628
inter-distal_heterochromatin	centromere_3	3R_5	Y_Contig140	300000-350000	1.92628
inter-distal_heterochromatin	centromere_3	3R_5	Y_Contig140	500000-550000	1.92628
inter-distal_heterochromatin	centromere_3	3R_5	Y_Contig14	100000-150000	1.92628
inter-distal_heterochromatin	centromere_3	3R_5	Y_Contig14	50000-100000	1.92628
inter-distal_heterochromatin	centromere_3	3R_5	Y_Contig20	250000-300000	1.92628
inter-proximal_heterochromatin	centromere_3	3R_5	Y_Contig2	100000-150000	1.92628
inter-distal_heterochromatin	centromere_3	3R_5	Y_Contig23	0-50000	1.92628
inter-distal_heterochromatin	centromere_3	3R_5	Y_Contig23	100000-150000	1.92628
inter-proximal_heterochromatin	centromere_3	3R_5	Y_Contig2	650000-700000	1.92628
inter-proximal_heterochromatin	centromere_3	3R_5	Y_Contig2	800000-850000	1.92628
inter-proximal_heterochromatin	centromere_3	3R_5	Y_Contig2	900000-950000	1.92628
inter-proximal_heterochromatin	centromere_3	3R_5	Y_Contig2	950000-1000000	1.92628
inter-distal_heterochromatin	centromere_3	3R_5	Y_Contig34	0-50000	1.92628
inter-distal_heterochromatin	centromere_3	3R_5	Y_Contig35	0-50000	1.92628
inter-distal_heterochromatin	centromere_3	3R_5	Y_Contig4	150000-200000	1.92628
inter-distal_heterochromatin	centromere_3	3R_5	Y_Contig6	250000-300000	1.92628
inter-distal_heterochromatin	centromere_3	3R_5	Y_Contig6	400000-450000	1.92628
inter-distal_heterochromatin	centromere_3	3R_5	Y_scaffold3	0-50000	1.92628
inter-distal_heterochromatin	centromere_3	3R_5	Y_scaffold3	50000-100000	1.92628
inter-distal_heterochromatin	centromere_3	3R_5	Y_scaffold4	1350000-1400000	1.92628
inter-distal_heterochromatin	centromere_3	3R_5	Y_scaffold4	1650000-1700000	1.92628
inter-distal_heterochromatin	centromere_3	3R_5	Y_scaffold4	1750000-1800000	1.92628
inter-distal_heterochromatin	centromere_3	3R_5	Y_scaffold4	1800000-1850000	1.92628
inter-distal_heterochromatin	centromere_3	3R_5	Y_scaffold4	2250000-2300000	1.92628
inter-distal_heterochromatin	centromere_3	3R_5	Y_scaffold4	2400000-2450000	1.92628
inter-distal_heterochromatin	centromere_3	3R_5	Y_scaffold4	2450000-2500000	1.92628
inter-distal_heterochromatin	centromere_3	3R_5	Y_scaffold4	250000-300000	1.92628
inter-distal_heterochromatin	centromere_3	3R_5	Y_scaffold4	2550000-2600000	1.92628
inter-distal_heterochromatin	centromere_3	3R_5	Y_scaffold4	2600000-2650000	1.92628
inter-distal_heterochromatin	centromere_3	3R_5	Y_scaffold4	2700000-2750000	1.92628
inter-distal_heterochromatin	centromere_3	3R_5	Y_scaffold4	2800000-2850000	1.92628
inter-distal_heterochromatin	centromere_3	3R_5	Y_scaffold4	3150000-3200000	1.92628
inter-distal_heterochromatin	centromere_3	3R_5	Y_scaffold4	3250000-3300000	1.92628
inter-distal_heterochromatin	centromere_3	3R_5	Y_scaffold4	450000-500000	1.92628
inter-distal_heterochromatin	centromere_3	3R_5	Y_scaffold4	50000-100000	1.92628
inter-distal_heterochromatin	centromere_3	3R_5	Y_scaffold4	600000-650000	1.92628
inter-distal_heterochromatin	centromere_3	3R_5	Y_scaffold4	650000-700000	1.92628
inter-distal_heterochromatin	centromere_3	3R_5	Y_scaffold4	700000-750000	1.92628
inter-distal_heterochromatin	centromere_3	3R_5	Y_scaffold4	750000-800000	1.92628
inter-distal_heterochromatin	centromere_3	3R_5	Y_scaffold6	450000-500000	1.92628
inter-distal_heterochromatin	centromere_3	3R_5	Y_scaffold6	50000-100000	1.92628
inter-distal_heterochromatin	centromere_3	3R_5	Y_scaffold7	1250000-1300000	1.92628
inter-distal_heterochromatin	centromere_3	3R_5	Y_scaffold7	1350000-1400000	1.92628
inter-distal_heterochromatin	centromere_3	3R_5	Y_scaffold7	1450000-1500000	1.92628
inter-distal_heterochromatin	centromere_3	3R_5	Y_scaffold7	150000-200000	1.92628
inter-distal_heterochromatin	centromere_3	3R_5	Y_scaffold7	1550000-1600000	1.92628
inter-distal_heterochromatin	centromere_3	3R_5	Y_scaffold7	1700000-1750000	1.92628
inter-distal_heterochromatin	centromere_3	3R_5	Y_scaffold7	1850000-1900000	1.92628
inter-distal_heterochromatin	centromere_3	3R_5	Y_scaffold7	1950000-2000000	1.92628
inter-distal_heterochromatin	centromere_3	3R_5	Y_scaffold7	2000000-2050000	1.92628
inter-distal_heterochromatin	centromere_3	3R_5	Y_scaffold7	500000-550000	1.92628
inter-distal_heterochromatin	centromere_3	3R_5	Y_scaffold7	750000-800000	1.92628
inter-distal_heterochromatin	centromere_3	3R_5	Y_scaffold7	850000-900000	1.92628
inter-proximal_heterochromatin	centromere_4	Contig119	Contig102	0-4967	2250.94
inter-proximal_heterochromatin	centromere_4	Contig119	Contig95	0-17404	1248.1
inter-proximal_heterochromatin	centromere_4	Contig119	Contig103	0-7153	788.964
inter-proximal_heterochromatin	centromere_4	Contig119	Contig96	0-19727	766.473
centromere	centromere_4	Contig119	Contig79	0-50000	564.346
inter-proximal_heterochromatin	centromere_4	Contig119	Contig83	0-15769	506.439
euchromatin	centromere_4	Contig119	4_2	1250000-1300000	453.606
inter-proximal_heterochromatin	centromere_4	Contig119	Contig31	0-27958	449.413
inter-proximal_heterochromatin	centromere_4	Contig119	3Cen_50_D1686_1	0-5642	301.965
centromere	centromere_4	Contig119	Y_Contig26	0-50000	291.756
euchromatin	centromere_4	Contig119	4_2	750000-800000	259.812
centromere	centromere_4	Contig119	3R_5	50000-100000	238.516
inter-distal_heterochromatin	centromere_4	Contig119	3L_8	0-9398	215.272
euchromatin	centromere_4	Contig119	4_2	50000-100000	215.09
inter-distal_heterochromatin	centromere_4	Contig119	3_scaffold1	2200000-2250000	208.702
euchromatin	centromere_4	Contig119	4_2	700000-750000	202.313
euchromatin	centromere_4	Contig119	4_2	800000-850000	202.313
centromere	centromere_4	Contig119	Y_Contig26	100000-139957	199.866
euchromatin	centromere_4	Contig119	4_2	1150000-1200000	193.794
euchromatin	centromere_4	Contig119	4_2	850000-900000	181.017
euchromatin	centromere_4	Contig119	4_2	1200000-1250000	178.887
distal_heterochromatin	centromere_4	Contig119	4_2	0-50000	174.628
inter-distal_heterochromatin	centromere_4	Contig119	Y_Contig97	0-34309	173.8
centromere	centromere_4	Contig119	3R_5	0-50000	170.369
inter-distal_heterochromatin	centromere_4	Contig119	3_scaffold1	1650000-1700000	170.369
inter-distal_heterochromatin	centromere_4	Contig119	3_scaffold1	650000-700000	168.239
inter-distal_heterochromatin	centromere_4	Contig119	Contig94	0-12855	165.664
euchromatin	centromere_4	Contig119	4_2	150000-200000	153.332
inter-proximal_heterochromatin	centromere_4	Contig119	3Cen_27_D1777	0-11973	151.187
inter-distal_heterochromatin	centromere_4	Contig119	3_scaffold1	1200000-1250000	146.943
inter-distal_heterochromatin	centromere_4	Contig119	3_scaffold1	1950000-2000000	146.943
inter-distal_heterochromatin	centromere_4	Contig119	3_scaffold2	1600000-1650000	142.684
inter-distal_heterochromatin	centromere_4	Contig119	3_scaffold2	1700000-1735083	139.615
euchromatin	centromere_4	Contig119	X_1	100000-150000	134.165
inter-distal_heterochromatin	centromere_4	Contig119	3_scaffold1	1100000-1150000	127.776
inter-distal_heterochromatin	centromere_4	Contig119	3_scaffold1	200000-250000	127.776
inter-distal_heterochromatin	centromere_4	Contig119	3_scaffold1	1850000-1900000	125.647
inter-distal_heterochromatin	centromere_4	Contig119	3_scaffold1	2250000-2300000	125.647
[truncated: 7,036 more rows]

## Sheet: FigS14B
Data underlying Figure 14B
#category	#chromosome	#contig_1	#contig_2	#window	#interactions per 100kb
proximal_heterochromatin	centromere_3	3R_5	tig00000039	0-42086	826.151
proximal_heterochromatin	centromere_3	3R_5	Contig86	0-30087	409.752
proximal_heterochromatin	centromere_3	3R_5	id=139401_0	0-11405	388.465
distal_heterochromatin	centromere_3	3R_5	3L_10	1300000-1333836	378.584
proximal_heterochromatin	centromere_3	3R_5	3R_2	0-3452	362.712
proximal_heterochromatin	centromere_3	3R_5	3R_1	0-27264	317.938
proximal_heterochromatin	centromere_3	3R_5	3R_3	0-13549	284.343
proximal_heterochromatin	centromere_3	3R_5	tig00022795	0-30745	260.012
proximal_heterochromatin	centromere_3	3R_5	3Cen_50_D1686_1	0-5642	256.064
inter-proximal_heterochromatin	centromere_3	3R_5	Contig142	0-50000	235.006
proximal_heterochromatin	centromere_3	3R_5	3Cen_36_D1605_2	0-9663	229.248
proximal_heterochromatin	centromere_3	3R_5	3Cen_36_D1605_1	0-27124	181.095
proximal_heterochromatin	centromere_3	3R_5	3R_4	0-2314	124.867
proximal_heterochromatin	centromere_3	3R_5	3Cen_27_D1777	0-11973	112.62
proximal_heterochromatin	centromere_3	3R_5	3R_6	0-45849	100.833
proximal_heterochromatin	centromere_3	3R_5	3Cen_50_D1686_2	0-14583	92.4636
proximal_heterochromatin	centromere_3	3R_5	Contig11	300000-338657	87.2026
distal_heterochromatin	centromere_3	3R_5	3_scaffold1	2750000-2800000	50.0833
distal_heterochromatin	centromere_3	3R_5	3_scaffold1	2800000-2808589	33.641
distal_heterochromatin	centromere_3	3R_5	3_scaffold1	2250000-2300000	32.7468
proximal_heterochromatin	centromere_3	3R_5	3R_10	0-36246	31.8868
proximal_heterochromatin	centromere_3	3R_5	3R_9	0-50000	30.8205
distal_heterochromatin	centromere_3	3R_5	3_scaffold1	2600000-2650000	30.8205
euchromatin	centromere_3	3R_5	X_7	100000-150000	30.8205
proximal_heterochromatin	centromere_3	3R_5	Contig11	0-50000	28.8942
inter-proximal_heterochromatin	centromere_3	3R_5	Contig96	0-19727	24.4117
proximal_heterochromatin	centromere_3	3R_5	id=102159_0	0-20774	23.1814
distal_heterochromatin	centromere_3	3R_5	3_scaffold1	2500000-2550000	23.1154
proximal_heterochromatin	centromere_3	3R_5	Contig11	200000-250000	21.1891
proximal_heterochromatin	centromere_3	3R_5	Contig11	250000-300000	21.1891
inter-proximal_heterochromatin	centromere_3	3R_5	Contig102	0-4967	19.3908
distal_heterochromatin	centromere_3	3R_5	3_scaffold1	2200000-2250000	19.2628
distal_heterochromatin	centromere_3	3R_5	3_scaffold1	2650000-2700000	19.2628
euchromatin	centromere_3	3R_5	2R_21	1750000-1800000	17.3365
distal_heterochromatin	centromere_3	3R_5	3_scaffold1	2050000-2100000	17.3365
distal_heterochromatin	centromere_3	3R_5	3_scaffold1	2350000-2400000	17.3365
distal_heterochromatin	centromere_3	3R_5	3_scaffold1	2450000-2500000	17.3365
distal_heterochromatin	centromere_3	3R_5	3_scaffold1	1900000-1950000	15.4102
distal_heterochromatin	centromere_3	3R_5	3_scaffold1	2300000-2350000	15.4102
centromere	centromere_3	3R_5	Contig119	50000-93914	15.3527
distal_heterochromatin	centromere_3	3R_5	Contig94	0-12855	14.9847
distal_heterochromatin	centromere_3	3R_5	3_scaffold1	1550000-1600000	13.484
distal_heterochromatin	centromere_3	3R_5	3_scaffold1	1800000-1850000	13.484
distal_heterochromatin	centromere_3	3R_5	3_scaffold1	1850000-1900000	13.484
distal_heterochromatin	centromere_3	3R_5	3_scaffold1	1950000-2000000	13.484
distal_heterochromatin	centromere_3	3R_5	3_scaffold1	2700000-2750000	13.484
inter-proximal_heterochromatin	centromere_3	3R_5	Contig103	0-7153	13.4648
inter-distal_heterochromatin	centromere_3	3R_5	Y_Contig81	0-32099	12.0021
euchromatin	centromere_3	3R_5	2R_21	1700000-1750000	11.5577
distal_heterochromatin	centromere_3	3R_5	3_scaffold1	2550000-2600000	11.5577
centromere	centromere_3	3R_5	Contig79	0-50000	11.5577
inter-proximal_heterochromatin	centromere_3	3R_5	Contig95	0-17404	11.068
centromere	centromere_3	3R_5	Y_Contig26	100000-139957	9.64177
distal_heterochromatin	centromere_3	3R_5	3_scaffold1	1200000-1250000	9.63141
distal_heterochromatin	centromere_3	3R_5	3_scaffold1	2100000-2150000	9.63141
distal_heterochromatin	centromere_3	3R_5	3_scaffold2	550000-600000	9.63141
proximal_heterochromatin	centromere_3	3R_5	Contig11	50000-100000	9.63141
inter-proximal_heterochromatin	centromere_3	3R_5	Contig142	50000-100000	9.63141
centromere	centromere_3	3R_5	Y_Contig26	50000-100000	9.63141
inter-distal_heterochromatin	centromere_3	3R_5	2L_2	1600000-1650000	7.70512
euchromatin	centromere_3	3R_5	2L_2	550000-600000	7.70512
inter-distal_heterochromatin	centromere_3	3R_5	2R_20	1250000-1300000	7.70512
distal_heterochromatin	centromere_3	3R_5	3L_10	1150000-1200000	7.70512
euchromatin	centromere_3	3R_5	3L_1	21300000-21350000	7.70512
distal_heterochromatin	centromere_3	3R_5	3_scaffold1	2400000-2450000	7.70512
euchromatin	centromere_3	3R_5	4_2	200000-250000	7.70512
euchromatin	centromere_3	3R_5	4_2	250000-300000	7.70512
euchromatin	centromere_3	3R_5	4_2	650000-700000	7.70512
proximal_heterochromatin	centromere_3	3R_5	Contig145	0-50000	7.70512
centromere	centromere_3	3R_5	Y_Contig26	0-50000	7.70512
inter-proximal_heterochromatin	centromere_3	3R_5	Contig31	0-27958	6.88991
proximal_heterochromatin	centromere_3	3R_5	id=67822_0	0-14294	6.73808
euchromatin	centromere_3	3R_5	2L_2	1200000-1250000	5.77884
euchromatin	centromere_3	3R_5	2L_2	200000-250000	5.77884
euchromatin	centromere_3	3R_5	2L_2	800000-850000	5.77884
inter-distal_heterochromatin	centromere_3	3R_5	2R_18	200000-250000	5.77884
inter-distal_heterochromatin	centromere_3	3R_5	2R_19	50000-100000	5.77884
inter-distal_heterochromatin	centromere_3	3R_5	2R_21	1250000-1300000	5.77884
inter-distal_heterochromatin	centromere_3	3R_5	2R_21	1550000-1600000	5.77884
distal_heterochromatin	centromere_3	3R_5	3L_10	1050000-1100000	5.77884
distal_heterochromatin	centromere_3	3R_5	3L_10	350000-400000	5.77884
distal_heterochromatin	centromere_3	3R_5	3L_10	550000-600000	5.77884
distal_heterochromatin	centromere_3	3R_5	3L_4	650000-700000	5.77884
euchromatin	centromere_3	3R_5	3R_28	400000-450000	5.77884
distal_heterochromatin	centromere_3	3R_5	3_scaffold1	1150000-1200000	5.77884
distal_heterochromatin	centromere_3	3R_5	3_scaffold1	1450000-1500000	5.77884
distal_heterochromatin	centromere_3	3R_5	3_scaffold1	1600000-1650000	5.77884
distal_heterochromatin	centromere_3	3R_5	3_scaffold1	1750000-1800000	5.77884
distal_heterochromatin	centromere_3	3R_5	3_scaffold1	2150000-2200000	5.77884
distal_heterochromatin	centromere_3	3R_5	3_scaffold1	750000-800000	5.77884
euchromatin	centromere_3	3R_5	4_2	1250000-1300000	5.77884
euchromatin	centromere_3	3R_5	4_2	150000-200000	5.77884
euchromatin	centromere_3	3R_5	4_2	300000-350000	5.77884
euchromatin	centromere_3	3R_5	4_2	350000-400000	5.77884
euchromatin	centromere_3	3R_5	4_2	800000-850000	5.77884
inter-distal_heterochromatin	centromere_3	3R_5	Y_Contig29	100000-123550	4.08977
centromere	centromere_3	3R_5	tig00057289	0-24561	3.92142
euchromatin	centromere_3	3R_5	2L_1	13650000-13700000	3.85256
euchromatin	centromere_3	3R_5	2L_1	20050000-20100000	3.85256
euchromatin	centromere_3	3R_5	2L_1	20150000-20200000	3.85256
euchromatin	centromere_3	3R_5	2L_1	8900000-8950000	3.85256
euchromatin	centromere_3	3R_5	2L_2	1000000-1050000	3.85256
euchromatin	centromere_3	3R_5	2L_2	100000-150000	3.85256
inter-distal_heterochromatin	centromere_3	3R_5	2L_2	1650000-1700000	3.85256
inter-distal_heterochromatin	centromere_3	3R_5	2R_16	500000-550000	3.85256
inter-distal_heterochromatin	centromere_3	3R_5	2R_16	650000-700000	3.85256
inter-distal_heterochromatin	centromere_3	3R_5	2R_16	700000-750000	3.85256
inter-distal_heterochromatin	centromere_3	3R_5	2R_19	150000-200000	3.85256
inter-distal_heterochromatin	centromere_3	3R_5	2R_20	900000-950000	3.85256
inter-distal_heterochromatin	centromere_3	3R_5	2R_20	950000-1000000	3.85256
euchromatin	centromere_3	3R_5	2R_21	10200000-10250000	3.85256
euchromatin	centromere_3	3R_5	2R_21	11350000-11400000	3.85256
inter-distal_heterochromatin	centromere_3	3R_5	2R_21	1450000-1500000	3.85256
inter-distal_heterochromatin	centromere_3	3R_5	2R_21	1600000-1650000	3.85256
euchromatin	centromere_3	3R_5	2R_21	1850000-1900000	3.85256
euchromatin	centromere_3	3R_5	2R_21	2000000-2050000	3.85256
euchromatin	centromere_3	3R_5	2R_21	2200000-2250000	3.85256
euchromatin	centromere_3	3R_5	2R_21	4050000-4100000	3.85256
euchromatin	centromere_3	3R_5	2R_21	7600000-7650000	3.85256
distal_heterochromatin	centromere_3	3R_5	3L_10	1000000-1050000	3.85256
distal_heterochromatin	centromere_3	3R_5	3L_10	300000-350000	3.85256
distal_heterochromatin	centromere_3	3R_5	3L_10	600000-650000	3.85256
euchromatin	centromere_3	3R_5	3L_1	13400000-13450000	3.85256
euchromatin	centromere_3	3R_5	3L_1	14350000-14400000	3.85256
euchromatin	centromere_3	3R_5	3L_1	21350000-21400000	3.85256
euchromatin	centromere_3	3R_5	3L_1	21850000-21900000	3.85256
euchromatin	centromere_3	3R_5	3L_1	22400000-22450000	3.85256
euchromatin	centromere_3	3R_5	3L_1	22450000-22500000	3.85256
distal_heterochromatin	centromere_3	3R_5	3L_1	23550000-23600000	3.85256
distal_heterochromatin	centromere_3	3R_5	3L_1	23950000-24000000	3.85256
distal_heterochromatin	centromere_3	3R_5	3L_1	24500000-24550000	3.85256
distal_heterochromatin	centromere_3	3R_5	3L_4	1350000-1400000	3.85256
distal_heterochromatin	centromere_3	3R_5	3L_4	350000-400000	3.85256
distal_heterochromatin	centromere_3	3R_5	3L_4	450000-500000	3.85256
euchromatin	centromere_3	3R_5	3R_28	1400000-1450000	3.85256
euchromatin	centromere_3	3R_5	3R_28	250000-300000	3.85256
euchromatin	centromere_3	3R_5	3R_28	50000-100000	3.85256
euchromatin	centromere_3	3R_5	3R_28	6200000-6250000	3.85256
distal_heterochromatin	centromere_3	3R_5	3_scaffold1	1100000-1150000	3.85256
distal_heterochromatin	centromere_3	3R_5	3_scaffold1	1250000-1300000	3.85256
distal_heterochromatin	centromere_3	3R_5	3_scaffold1	1500000-1550000	3.85256
distal_heterochromatin	centromere_3	3R_5	3_scaffold1	1650000-1700000	3.85256
distal_heterochromatin	centromere_3	3R_5	3_scaffold1	1700000-1750000	3.85256
distal_heterochromatin	centromere_3	3R_5	3_scaffold1	2000000-2050000	3.85256
distal_heterochromatin	centromere_3	3R_5	3_scaffold1	250000-300000	3.85256
distal_heterochromatin	centromere_3	3R_5	3_scaffold1	300000-350000	3.85256
distal_heterochromatin	centromere_3	3R_5	3_scaffold1	600000-650000	3.85256
distal_heterochromatin	centromere_3	3R_5	3_scaffold1	650000-700000	3.85256
distal_heterochromatin	centromere_3	3R_5	3_scaffold1	850000-900000	3.85256
distal_heterochromatin	centromere_3	3R_5	3_scaffold2	100000-150000	3.85256
distal_heterochromatin	centromere_3	3R_5	3_scaffold2	950000-1000000	3.85256
euchromatin	centromere_3	3R_5	4_2	1000000-1050000	3.85256
euchromatin	centromere_3	3R_5	4_2	1100000-1150000	3.85256
euchromatin	centromere_3	3R_5	4_2	450000-500000	3.85256
euchromatin	centromere_3	3R_5	4_2	550000-600000	3.85256
euchromatin	centromere_3	3R_5	4_2	700000-750000	3.85256
proximal_heterochromatin	centromere_3	3R_5	Contig11	150000-200000	3.85256
inter-distal_heterochromatin	centromere_3	3R_5	Contig135	350000-400000	3.85256
inter-proximal_heterochromatin	centromere_3	3R_5	Contig142	100000-150000	3.85256
euchromatin	centromere_3	3R_5	X_1	17650000-17700000	3.85256
inter-distal_heterochromatin	centromere_3	3R_5	Y_Contig104	300000-350000	3.85256
inter-distal_heterochromatin	centromere_3	3R_5	Y_scaffold5	100000-150000	3.85256
distal_heterochromatin	centromere_3	3R_5	3_scaffold2	1700000-1735083	2.74532
inter-proximal_heterochromatin	centromere_3	3R_5	Contig120	50000-98825	1.97264
euchromatin	centromere_3	3R_5	2L_1	10450000-10500000	1.92628
euchromatin	centromere_3	3R_5	2L_1	10850000-10900000	1.92628
euchromatin	centromere_3	3R_5	2L_1	11100000-11150000	1.92628
euchromatin	centromere_3	3R_5	2L_1	11450000-11500000	1.92628
euchromatin	centromere_3	3R_5	2L_1	11950000-12000000	1.92628
euchromatin	centromere_3	3R_5	2L_1	12200000-12250000	1.92628
euchromatin	centromere_3	3R_5	2L_1	12300000-12350000	1.92628
euchromatin	centromere_3	3R_5	2L_1	12700000-12750000	1.92628
euchromatin	centromere_3	3R_5	2L_1	13200000-13250000	1.92628
euchromatin	centromere_3	3R_5	2L_1	14950000-15000000	1.92628
euchromatin	centromere_3	3R_5	2L_1	15000000-15050000	1.92628
euchromatin	centromere_3	3R_5	2L_1	15250000-15300000	1.92628
euchromatin	centromere_3	3R_5	2L_1	15700000-15750000	1.92628
euchromatin	centromere_3	3R_5	2L_1	16050000-16100000	1.92628
euchromatin	centromere_3	3R_5	2L_1	16300000-16350000	1.92628
euchromatin	centromere_3	3R_5	2L_1	16750000-16800000	1.92628
euchromatin	centromere_3	3R_5	2L_1	16900000-16950000	1.92628
euchromatin	centromere_3	3R_5	2L_1	17800000-17850000	1.92628
euchromatin	centromere_3	3R_5	2L_1	18400000-18450000	1.92628
euchromatin	centromere_3	3R_5	2L_1	18950000-19000000	1.92628
euchromatin	centromere_3	3R_5	2L_1	19150000-19200000	1.92628
euchromatin	centromere_3	3R_5	2L_1	19400000-19450000	1.92628
euchromatin	centromere_3	3R_5	2L_1	19500000-19550000	1.92628
euchromatin	centromere_3	3R_5	2L_1	19550000-19600000	1.92628
euchromatin	centromere_3	3R_5	2L_1	19800000-19850000	1.92628
euchromatin	centromere_3	3R_5	2L_1	19850000-19900000	1.92628
euchromatin	centromere_3	3R_5	2L_1	20550000-20600000	1.92628
euchromatin	centromere_3	3R_5	2L_1	20650000-20700000	1.92628
euchromatin	centromere_3	3R_5	2L_1	20900000-20950000	1.92628
euchromatin	centromere_3	3R_5	2L_1	21150000-21200000	1.92628
euchromatin	centromere_3	3R_5	2L_1	21300000-21350000	1.92628
euchromatin	centromere_3	3R_5	2L_1	2500000-2550000	1.92628
euchromatin	centromere_3	3R_5	2L_1	300000-350000	1.92628
euchromatin	centromere_3	3R_5	2L_1	4450000-4500000	1.92628
euchromatin	centromere_3	3R_5	2L_1	6800000-6850000	1.92628
euchromatin	centromere_3	3R_5	2L_1	8000000-8050000	1.92628
euchromatin	centromere_3	3R_5	2L_1	8950000-9000000	1.92628
euchromatin	centromere_3	3R_5	2L_1	9000000-9050000	1.92628
euchromatin	centromere_3	3R_5	2L_1	9800000-9850000	1.92628
euchromatin	centromere_3	3R_5	2L_1	9900000-9950000	1.92628
euchromatin	centromere_3	3R_5	2L_2	0-50000	1.92628
euchromatin	centromere_3	3R_5	2L_2	1150000-1200000	1.92628
euchromatin	centromere_3	3R_5	2L_2	1350000-1400000	1.92628
euchromatin	centromere_3	3R_5	2L_2	1400000-1450000	1.92628
euchromatin	centromere_3	3R_5	2L_2	1450000-1500000	1.92628
euchromatin	centromere_3	3R_5	2L_2	250000-300000	1.92628
euchromatin	centromere_3	3R_5	2L_2	300000-350000	1.92628
euchromatin	centromere_3	3R_5	2L_2	500000-550000	1.92628
euchromatin	centromere_3	3R_5	2L_2	50000-100000	1.92628
euchromatin	centromere_3	3R_5	2L_2	600000-650000	1.92628
euchromatin	centromere_3	3R_5	2L_2	750000-800000	1.92628
euchromatin	centromere_3	3R_5	2L_2	950000-1000000	1.92628
inter-distal_heterochromatin	centromere_3	3R_5	2R_16	100000-150000	1.92628
inter-distal_heterochromatin	centromere_3	3R_5	2R_16	200000-250000	1.92628
inter-distal_heterochromatin	centromere_3	3R_5	2R_16	350000-400000	1.92628
inter-distal_heterochromatin	centromere_3	3R_5	2R_16	450000-500000	1.92628
inter-distal_heterochromatin	centromere_3	3R_5	2R_16	550000-600000	1.92628
inter-distal_heterochromatin	centromere_3	3R_5	2R_18	150000-200000	1.92628
inter-distal_heterochromatin	centromere_3	3R_5	2R_18	300000-350000	1.92628
inter-distal_heterochromatin	centromere_3	3R_5	2R_18	500000-550000	1.92628
inter-distal_heterochromatin	centromere_3	3R_5	2R_18	550000-600000	1.92628
inter-distal_heterochromatin	centromere_3	3R_5	2R_18	600000-650000	1.92628
inter-distal_heterochromatin	centromere_3	3R_5	2R_18	650000-700000	1.92628
inter-distal_heterochromatin	centromere_3	3R_5	2R_19	100000-150000	1.92628
inter-distal_heterochromatin	centromere_3	3R_5	2R_19	250000-300000	1.92628
inter-distal_heterochromatin	centromere_3	3R_5	2R_20	0-50000	1.92628
inter-distal_heterochromatin	centromere_3	3R_5	2R_20	1000000-1050000	1.92628
inter-distal_heterochromatin	centromere_3	3R_5	2R_20	1150000-1200000	1.92628
inter-distal_heterochromatin	centromere_3	3R_5	2R_20	1500000-1550000	1.92628
inter-distal_heterochromatin	centromere_3	3R_5	2R_20	150000-200000	1.92628
inter-distal_heterochromatin	centromere_3	3R_5	2R_20	1550000-1600000	1.92628
inter-distal_heterochromatin	centromere_3	3R_5	2R_20	1650000-1700000	1.92628
inter-distal_heterochromatin	centromere_3	3R_5	2R_20	1750000-1800000	1.92628
inter-distal_heterochromatin	centromere_3	3R_5	2R_20	200000-250000	1.92628
inter-distal_heterochromatin	centromere_3	3R_5	2R_20	250000-300000	1.92628
inter-distal_heterochromatin	centromere_3	3R_5	2R_20	450000-500000	1.92628
inter-distal_heterochromatin	centromere_3	3R_5	2R_20	500000-550000	1.92628
euchromatin	centromere_3	3R_5	2R_21	10700000-10750000	1.92628
inter-distal_heterochromatin	centromere_3	3R_5	2R_21	1100000-1150000	1.92628
euchromatin	centromere_3	3R_5	2R_21	11150000-11200000	1.92628
euchromatin	centromere_3	3R_5	2R_21	11400000-11450000	1.92628
inter-distal_heterochromatin	centromere_3	3R_5	2R_21	1200000-1250000	1.92628
euchromatin	centromere_3	3R_5	2R_21	12900000-12950000	1.92628
euchromatin	centromere_3	3R_5	2R_21	13050000-13100000	1.92628
euchromatin	centromere_3	3R_5	2R_21	13300000-13350000	1.92628
euchromatin	centromere_3	3R_5	2R_21	14600000-14650000	1.92628
euchromatin	centromere_3	3R_5	2R_21	15750000-15800000	1.92628
euchromatin	centromere_3	3R_5	2R_21	16300000-16350000	1.92628
euchromatin	centromere_3	3R_5	2R_21	17300000-17350000	1.92628
euchromatin	centromere_3	3R_5	2R_21	18000000-18050000	1.92628
euchromatin	centromere_3	3R_5	2R_21	1800000-1850000	1.92628
euchromatin	centromere_3	3R_5	2R_21	18950000-19000000	1.92628
euchromatin	centromere_3	3R_5	2R_21	1900000-1950000	1.92628
euchromatin	centromere_3	3R_5	2R_21	19200000-19250000	1.92628
euchromatin	centromere_3	3R_5	2R_21	20100000-20150000	1.92628
euchromatin	centromere_3	3R_5	2R_21	2100000-2150000	1.92628
euchromatin	centromere_3	3R_5	2R_21	21350000-21400000	1.92628
euchromatin	centromere_3	3R_5	2R_21	21500000-21550000	1.92628
euchromatin	centromere_3	3R_5	2R_21	2500000-2550000	1.92628
inter-distal_heterochromatin	centromere_3	3R_5	2R_21	250000-300000	1.92628
euchromatin	centromere_3	3R_5	2R_21	2700000-2750000	1.92628
euchromatin	centromere_3	3R_5	2R_21	2750000-2800000	1.92628
euchromatin	centromere_3	3R_5	2R_21	2950000-3000000	1.92628
euchromatin	centromere_3	3R_5	2R_21	3100000-3150000	1.92628
euchromatin	centromere_3	3R_5	2R_21	3350000-3400000	1.92628
euchromatin	centromere_3	3R_5	2R_21	3400000-3450000	1.92628
inter-distal_heterochromatin	centromere_3	3R_5	2R_21	400000-450000	1.92628
euchromatin	centromere_3	3R_5	2R_21	4150000-4200000	1.92628
inter-distal_heterochromatin	centromere_3	3R_5	2R_21	50000-100000	1.92628
euchromatin	centromere_3	3R_5	2R_21	5250000-5300000	1.92628
euchromatin	centromere_3	3R_5	2R_21	5700000-5750000	1.92628
euchromatin	centromere_3	3R_5	2R_21	6000000-6050000	1.92628
euchromatin	centromere_3	3R_5	2R_21	6100000-6150000	1.92628
euchromatin	centromere_3	3R_5	2R_21	6150000-6200000	1.92628
euchromatin	centromere_3	3R_5	2R_21	6200000-6250000	1.92628
euchromatin	centromere_3	3R_5	2R_21	6300000-6350000	1.92628
inter-distal_heterochromatin	centromere_3	3R_5	2R_21	700000-750000	1.92628
inter-distal_heterochromatin	centromere_3	3R_5	2R_21	750000-800000	1.92628
euchromatin	centromere_3	3R_5	2R_21	7650000-7700000	1.92628
inter-distal_heterochromatin	centromere_3	3R_5	2R_21	800000-850000	1.92628
euchromatin	centromere_3	3R_5	2R_21	8150000-8200000	1.92628
euchromatin	centromere_3	3R_5	2R_21	8400000-8450000	1.92628
euchromatin	centromere_3	3R_5	2R_21	8550000-8600000	1.92628
distal_heterochromatin	centromere_3	3R_5	3L_10	400000-450000	1.92628
distal_heterochromatin	centromere_3	3R_5	3L_10	450000-500000	1.92628
distal_heterochromatin	centromere_3	3R_5	3L_10	700000-750000	1.92628
euchromatin	centromere_3	3R_5	3L_1	1150000-1200000	1.92628
euchromatin	centromere_3	3R_5	3L_1	12500000-12550000	1.92628
euchromatin	centromere_3	3R_5	3L_1	12700000-12750000	1.92628
euchromatin	centromere_3	3R_5	3L_1	12800000-12850000	1.92628
euchromatin	centromere_3	3R_5	3L_1	13100000-13150000	1.92628
euchromatin	centromere_3	3R_5	3L_1	14000000-14050000	1.92628
euchromatin	centromere_3	3R_5	3L_1	14150000-14200000	1.92628
euchromatin	centromere_3	3R_5	3L_1	15200000-15250000	1.92628
euchromatin	centromere_3	3R_5	3L_1	16300000-16350000	1.92628
euchromatin	centromere_3	3R_5	3L_1	1650000-1700000	1.92628
euchromatin	centromere_3	3R_5	3L_1	16700000-16750000	1.92628
euchromatin	centromere_3	3R_5	3L_1	1750000-1800000	1.92628
euchromatin	centromere_3	3R_5	3L_1	18000000-18050000	1.92628
euchromatin	centromere_3	3R_5	3L_1	18050000-18100000	1.92628
euchromatin	centromere_3	3R_5	3L_1	18600000-18650000	1.92628
euchromatin	centromere_3	3R_5	3L_1	19200000-19250000	1.92628
euchromatin	centromere_3	3R_5	3L_1	19250000-19300000	1.92628
euchromatin	centromere_3	3R_5	3L_1	19350000-19400000	1.92628
euchromatin	centromere_3	3R_5	3L_1	19500000-19550000	1.92628
euchromatin	centromere_3	3R_5	3L_1	19600000-19650000	1.92628
euchromatin	centromere_3	3R_5	3L_1	19900000-19950000	1.92628
euchromatin	centromere_3	3R_5	3L_1	20000000-20050000	1.92628
euchromatin	centromere_3	3R_5	3L_1	20500000-20550000	1.92628
euchromatin	centromere_3	3R_5	3L_1	20900000-20950000	1.92628
euchromatin	centromere_3	3R_5	3L_1	21050000-21100000	1.92628
euchromatin	centromere_3	3R_5	3L_1	21550000-21600000	1.92628
euchromatin	centromere_3	3R_5	3L_1	21950000-22000000	1.92628
euchromatin	centromere_3	3R_5	3L_1	22100000-22150000	1.92628
euchromatin	centromere_3	3R_5	3L_1	22500000-22550000	1.92628
euchromatin	centromere_3	3R_5	3L_1	22750000-22800000	1.92628
distal_heterochromatin	centromere_3	3R_5	3L_1	22950000-23000000	1.92628
distal_heterochromatin	centromere_3	3R_5	3L_1	23050000-23100000	1.92628
distal_heterochromatin	centromere_3	3R_5	3L_1	23100000-23150000	1.92628
distal_heterochromatin	centromere_3	3R_5	3L_1	23250000-23300000	1.92628
distal_heterochromatin	centromere_3	3R_5	3L_1	23350000-23400000	1.92628
distal_heterochromatin	centromere_3	3R_5	3L_1	23500000-23550000	1.92628
distal_heterochromatin	centromere_3	3R_5	3L_1	23600000-23650000	1.92628
distal_heterochromatin	centromere_3	3R_5	3L_1	23750000-23800000	1.92628
distal_heterochromatin	centromere_3	3R_5	3L_1	24050000-24100000	1.92628
distal_heterochromatin	centromere_3	3R_5	3L_1	24250000-24300000	1.92628
distal_heterochromatin	centromere_3	3R_5	3L_1	24300000-24350000	1.92628
euchromatin	centromere_3	3R_5	3L_1	2450000-2500000	1.92628
distal_heterochromatin	centromere_3	3R_5	3L_1	24550000-24600000	1.92628
euchromatin	centromere_3	3R_5	3L_1	2500000-2550000	1.92628
euchromatin	centromere_3	3R_5	3L_1	250000-300000	1.92628
euchromatin	centromere_3	3R_5	3L_1	400000-450000	1.92628
euchromatin	centromere_3	3R_5	3L_1	4350000-4400000	1.92628
euchromatin	centromere_3	3R_5	3L_1	4450000-4500000	1.92628
euchromatin	centromere_3	3R_5	3L_1	6550000-6600000	1.92628
euchromatin	centromere_3	3R_5	3L_1	6700000-6750000	1.92628
euchromatin	centromere_3	3R_5	3L_1	750000-800000	1.92628
euchromatin	centromere_3	3R_5	3L_1	8750000-8800000	1.92628
euchromatin	centromere_3	3R_5	3L_1	9000000-9050000	1.92628
euchromatin	centromere_3	3R_5	3L_1	900000-950000	1.92628
euchromatin	centromere_3	3R_5	3L_1	9150000-9200000	1.92628
euchromatin	centromere_3	3R_5	3L_1	9300000-9350000	1.92628
euchromatin	centromere_3	3R_5	3L_1	9400000-9450000	1.92628
euchromatin	centromere_3	3R_5	3L_1	9700000-9750000	1.92628
distal_heterochromatin	centromere_3	3R_5	3L_4	100000-150000	1.92628
distal_heterochromatin	centromere_3	3R_5	3L_4	1200000-1250000	1.92628
distal_heterochromatin	centromere_3	3R_5	3L_4	1300000-1350000	1.92628
distal_heterochromatin	centromere_3	3R_5	3L_4	1400000-1450000	1.92628
distal_heterochromatin	centromere_3	3R_5	3L_4	1650000-1700000	1.92628
distal_heterochromatin	centromere_3	3R_5	3L_4	1750000-1800000	1.92628
distal_heterochromatin	centromere_3	3R_5	3L_4	250000-300000	1.92628
distal_heterochromatin	centromere_3	3R_5	3L_4	500000-550000	1.92628
distal_heterochromatin	centromere_3	3R_5	3L_4	50000-100000	1.92628
distal_heterochromatin	centromere_3	3R_5	3L_4	550000-600000	1.92628
distal_heterochromatin	centromere_3	3R_5	3L_4	800000-850000	1.92628
distal_heterochromatin	centromere_3	3R_5	3L_4	950000-1000000	1.92628
distal_heterochromatin	centromere_3	3R_5	3L_5	100000-150000	1.92628
euchromatin	centromere_3	3R_5	3R_28	10250000-10300000	1.92628
euchromatin	centromere_3	3R_5	3R_28	10500000-10550000	1.92628
euchromatin	centromere_3	3R_5	3R_28	10700000-10750000	1.92628
euchromatin	centromere_3	3R_5	3R_28	10950000-11000000	1.92628
euchromatin	centromere_3	3R_5	3R_28	11300000-11350000	1.92628
euchromatin	centromere_3	3R_5	3R_28	11400000-11450000	1.92628
euchromatin	centromere_3	3R_5	3R_28	11850000-11900000	1.92628
euchromatin	centromere_3	3R_5	3R_28	11950000-12000000	1.92628
euchromatin	centromere_3	3R_5	3R_28	12000000-12050000	1.92628
euchromatin	centromere_3	3R_5	3R_28	1250000-1300000	1.92628
euchromatin	centromere_3	3R_5	3R_28	1350000-1400000	1.92628
euchromatin	centromere_3	3R_5	3R_28	13950000-14000000	1.92628
euchromatin	centromere_3	3R_5	3R_28	14550000-14600000	1.92628
euchromatin	centromere_3	3R_5	3R_28	14850000-14900000	1.92628
euchromatin	centromere_3	3R_5	3R_28	14950000-15000000	1.92628
euchromatin	centromere_3	3R_5	3R_28	150000-200000	1.92628
euchromatin	centromere_3	3R_5	3R_28	15400000-15450000	1.92628
euchromatin	centromere_3	3R_5	3R_28	15800000-15850000	1.92628
euchromatin	centromere_3	3R_5	3R_28	17600000-17650000	1.92628
euchromatin	centromere_3	3R_5	3R_28	18350000-18400000	1.92628
euchromatin	centromere_3	3R_5	3R_28	18750000-18800000	1.92628
euchromatin	centromere_3	3R_5	3R_28	200000-250000	1.92628
euchromatin	centromere_3	3R_5	3R_28	20200000-20250000	1.92628
euchromatin	centromere_3	3R_5	3R_28	20800000-20850000	1.92628
euchromatin	centromere_3	3R_5	3R_28	22000000-22050000	1.92628
euchromatin	centromere_3	3R_5	3R_28	2250000-2300000	1.92628
euchromatin	centromere_3	3R_5	3R_28	22750000-22800000	1.92628
euchromatin	centromere_3	3R_5	3R_28	22850000-22900000	1.92628
euchromatin	centromere_3	3R_5	3R_28	2300000-2350000	1.92628
euchromatin	centromere_3	3R_5	3R_28	23050000-23100000	1.92628
euchromatin	centromere_3	3R_5	3R_28	23100000-23150000	1.92628
euchromatin	centromere_3	3R_5	3R_28	23400000-23450000	1.92628
euchromatin	centromere_3	3R_5	3R_28	24600000-24650000	1.92628
euchromatin	centromere_3	3R_5	3R_28	24800000-24850000	1.92628
euchromatin	centromere_3	3R_5	3R_28	2500000-2550000	1.92628
euchromatin	centromere_3	3R_5	3R_28	25600000-25650000	1.92628
euchromatin	centromere_3	3R_5	3R_28	25900000-25950000	1.92628
euchromatin	centromere_3	3R_5	3R_28	2600000-2650000	1.92628
euchromatin	centromere_3	3R_5	3R_28	26250000-26300000	1.92628
euchromatin	centromere_3	3R_5	3R_28	26450000-26500000	1.92628
euchromatin	centromere_3	3R_5	3R_28	26800000-26850000	1.92628
euchromatin	centromere_3	3R_5	3R_28	26950000-27000000	1.92628
euchromatin	centromere_3	3R_5	3R_28	3000000-3050000	1.92628
euchromatin	centromere_3	3R_5	3R_28	300000-350000	1.92628
euchromatin	centromere_3	3R_5	3R_28	3100000-3150000	1.92628
euchromatin	centromere_3	3R_5	3R_28	3200000-3250000	1.92628
euchromatin	centromere_3	3R_5	3R_28	3500000-3550000	1.92628
euchromatin	centromere_3	3R_5	3R_28	3700000-3750000	1.92628
euchromatin	centromere_3	3R_5	3R_28	3750000-3800000	1.92628
euchromatin	centromere_3	3R_5	3R_28	3800000-3850000	1.92628
euchromatin	centromere_3	3R_5	3R_28	3950000-4000000	1.92628
euchromatin	centromere_3	3R_5	3R_28	4350000-4400000	1.92628
euchromatin	centromere_3	3R_5	3R_28	450000-500000	1.92628
euchromatin	centromere_3	3R_5	3R_28	4850000-4900000	1.92628
euchromatin	centromere_3	3R_5	3R_28	5200000-5250000	1.92628
euchromatin	centromere_3	3R_5	3R_28	550000-600000	1.92628
euchromatin	centromere_3	3R_5	3R_28	5600000-5650000	1.92628
euchromatin	centromere_3	3R_5	3R_28	5700000-5750000	1.92628
euchromatin	centromere_3	3R_5	3R_28	5800000-5850000	1.92628
euchromatin	centromere_3	3R_5	3R_28	600000-650000	1.92628
euchromatin	centromere_3	3R_5	3R_28	6600000-6650000	1.92628
euchromatin	centromere_3	3R_5	3R_28	6850000-6900000	1.92628
euchromatin	centromere_3	3R_5	3R_28	6900000-6950000	1.92628
euchromatin	centromere_3	3R_5	3R_28	7150000-7200000	1.92628
euchromatin	centromere_3	3R_5	3R_28	7250000-7300000	1.92628
euchromatin	centromere_3	3R_5	3R_28	750000-800000	1.92628
euchromatin	centromere_3	3R_5	3R_28	7650000-7700000	1.92628
euchromatin	centromere_3	3R_5	3R_28	7850000-7900000	1.92628
euchromatin	centromere_3	3R_5	3R_28	800000-850000	1.92628
euchromatin	centromere_3	3R_5	3R_28	8400000-8450000	1.92628
euchromatin	centromere_3	3R_5	3R_28	8850000-8900000	1.92628
euchromatin	centromere_3	3R_5	3R_28	9000000-9050000	1.92628
euchromatin	centromere_3	3R_5	3R_28	9200000-9250000	1.92628
euchromatin	centromere_3	3R_5	3R_28	9450000-9500000	1.92628
euchromatin	centromere_3	3R_5	3R_28	9750000-9800000	1.92628
euchromatin	centromere_3	3R_5	3R_28	9850000-9900000	1.92628
distal_heterochromatin	centromere_3	3R_5	3_scaffold1	0-50000	1.92628
distal_heterochromatin	centromere_3	3R_5	3_scaffold1	1000000-1050000	1.92628
distal_heterochromatin	centromere_3	3R_5	3_scaffold1	1300000-1350000	1.92628
distal_heterochromatin	centromere_3	3R_5	3_scaffold1	150000-200000	1.92628
distal_heterochromatin	centromere_3	3R_5	3_scaffold1	200000-250000	1.92628
distal_heterochromatin	centromere_3	3R_5	3_scaffold1	450000-500000	1.92628
distal_heterochromatin	centromere_3	3R_5	3_scaffold1	500000-550000	1.92628
distal_heterochromatin	centromere_3	3R_5	3_scaffold1	800000-850000	1.92628
distal_heterochromatin	centromere_3	3R_5	3_scaffold1	900000-950000	1.92628
distal_heterochromatin	centromere_3	3R_5	3_scaffold1	950000-1000000	1.92628
distal_heterochromatin	centromere_3	3R_5	3_scaffold2	0-50000	1.92628
distal_heterochromatin	centromere_3	3R_5	3_scaffold2	1000000-1050000	1.92628
distal_heterochromatin	centromere_3	3R_5	3_scaffold2	1250000-1300000	1.92628
distal_heterochromatin	centromere_3	3R_5	3_scaffold2	1400000-1450000	1.92628
distal_heterochromatin	centromere_3	3R_5	3_scaffold2	1500000-1550000	1.92628
distal_heterochromatin	centromere_3	3R_5	3_scaffold2	1600000-1650000	1.92628
distal_heterochromatin	centromere_3	3R_5	3_scaffold2	300000-350000	1.92628
distal_heterochromatin	centromere_3	3R_5	3_scaffold2	400000-450000	1.92628
distal_heterochromatin	centromere_3	3R_5	3_scaffold2	50000-100000	1.92628
inter-distal_heterochromatin	centromere_3	3R_5	4_2	0-50000	1.92628
euchromatin	centromere_3	3R_5	4_2	100000-150000	1.92628
euchromatin	centromere_3	3R_5	4_2	1050000-1100000	1.92628
euchromatin	centromere_3	3R_5	4_2	1200000-1250000	1.92628
euchromatin	centromere_3	3R_5	4_2	400000-450000	1.92628
euchromatin	centromere_3	3R_5	4_2	500000-550000	1.92628
euchromatin	centromere_3	3R_5	4_2	50000-100000	1.92628
euchromatin	centromere_3	3R_5	4_2	600000-650000	1.92628
euchromatin	centromere_3	3R_5	4_2	750000-800000	1.92628
euchromatin	centromere_3	3R_5	4_2	850000-900000	1.92628
euchromatin	centromere_3	3R_5	4_2	900000-950000	1.92628
euchromatin	centromere_3	3R_5	4_2	950000-1000000	1.92628
centromere	centromere_3	3R_5	Contig119	0-50000	1.92628
inter-distal_heterochromatin	centromere_3	3R_5	Contig5	300000-350000	1.92628
euchromatin	centromere_3	3R_5	X_1	10050000-10100000	1.92628
euchromatin	centromere_3	3R_5	X_1	10100000-10150000	1.92628
euchromatin	centromere_3	3R_5	X_1	10300000-10350000	1.92628
euchromatin	centromere_3	3R_5	X_1	11050000-11100000	1.92628
euchromatin	centromere_3	3R_5	X_1	12350000-12400000	1.92628
euchromatin	centromere_3	3R_5	X_1	13800000-13850000	1.92628
euchromatin	centromere_3	3R_5	X_1	14850000-14900000	1.92628
euchromatin	centromere_3	3R_5	X_1	17450000-17500000	1.92628
euchromatin	centromere_3	3R_5	X_1	19700000-19750000	1.92628
euchromatin	centromere_3	3R_5	X_1	19850000-19900000	1.92628
euchromatin	centromere_3	3R_5	X_1	20700000-20750000	1.92628
euchromatin	centromere_3	3R_5	X_1	21250000-21300000	1.92628
euchromatin	centromere_3	3R_5	X_1	21550000-21600000	1.92628
euchromatin	centromere_3	3R_5	X_1	4600000-4650000	1.92628
euchromatin	centromere_3	3R_5	X_1	7850000-7900000	1.92628
euchromatin	centromere_3	3R_5	X_1	9650000-9700000	1.92628
inter-distal_heterochromatin	centromere_3	3R_5	X_7	400000-450000	1.92628
inter-distal_heterochromatin	centromere_3	3R_5	Y_Contig10	250000-300000	1.92628
inter-distal_heterochromatin	centromere_3	3R_5	Y_Contig140	300000-350000	1.92628
inter-distal_heterochromatin	centromere_3	3R_5	Y_Contig140	650000-700000	1.92628
inter-distal_heterochromatin	centromere_3	3R_5	Y_Contig17	300000-350000	1.92628
inter-proximal_heterochromatin	centromere_3	3R_5	Y_Contig2	750000-800000	1.92628
inter-distal_heterochromatin	centromere_3	3R_5	Y_Contig33	100000-150000	1.92628
inter-distal_heterochromatin	centromere_3	3R_5	Y_scaffold4	1600000-1650000	1.92628
inter-distal_heterochromatin	centromere_3	3R_5	Y_scaffold4	1900000-1950000	1.92628
inter-distal_heterochromatin	centromere_3	3R_5	Y_scaffold4	2900000-2950000	1.92628
inter-distal_heterochromatin	centromere_3	3R_5	Y_scaffold4	3000000-3050000	1.92628
inter-distal_heterochromatin	centromere_3	3R_5	Y_scaffold4	700000-750000	1.92628
inter-distal_heterochromatin	centromere_3	3R_5	Y_scaffold5	400000-450000	1.92628
inter-distal_heterochromatin	centromere_3	3R_5	Y_scaffold6	0-50000	1.92628
inter-distal_heterochromatin	centromere_3	3R_5	Y_scaffold7	1750000-1800000	1.92628
inter-distal_heterochromatin	centromere_3	3R_5	Y_scaffold7	1950000-2000000	1.92628
centromere	centromere_4	Contig119	Contig79	50000-70181	211.051
centromere	centromere_4	Contig119	Contig79	0-50000	193.794
inter-distal_heterochromatin	centromere_4	Contig119	Y_Contig97	0-34309	189.318
euchromatin	centromere_4	Contig119	4_2	1250000-1300000	146.943
inter-proximal_heterochromatin	centromere_4	Contig119	Contig102	0-4967	128.625
inter-proximal_heterochromatin	centromere_4	Contig119	3R_2	0-3452	92.538
centromere	centromere_4	Contig119	Y_Contig26	50000-100000	72.4067
inter-distal_heterochromatin	centromere_4	Contig119	2R_18	250000-300000	59.629
inter-proximal_heterochromatin	centromere_4	Contig119	Contig103	0-7153	59.5445
inter-proximal_heterochromatin	centromere_4	Contig119	Contig95	0-17404	55.0634
centromere	centromere_4	Contig119	Y_Contig26	100000-139957	47.9677
inter-proximal_heterochromatin	centromere_4	Contig119	Contig96	0-19727	43.1816
inter-distal_heterochromatin	centromere_4	Contig119	3_scaffold2	650000-700000	38.3329
euchromatin	centromere_4	Contig119	4_2	150000-200000	38.3329
inter-proximal_heterochromatin	centromere_4	Contig119	3Cen_50_D1686_1	0-5642	37.7456
centromere	centromere_4	Contig119	Y_Contig26	0-50000	34.0737
inter-proximal_heterochromatin	centromere_4	Contig119	Contig83	0-15769	33.7626
euchromatin	centromere_4	Contig119	4_2	200000-250000	29.8145
euchromatin	centromere_4	Contig119	4_2	400000-450000	27.6849
euchromatin	centromere_4	Contig119	4_2	700000-750000	27.6849
inter-distal_heterochromatin	centromere_4	Contig119	Y_Contig22	150000-157794	27.3237
inter-proximal_heterochromatin	centromere_4	Contig119	3Cen_27_D1777	0-11973	26.6801
inter-proximal_heterochromatin	centromere_4	Contig119	Contig31	0-27958	26.6601
centromere	centromere_4	Contig119	tig00057289	0-24561	26.0121
inter-distal_heterochromatin	centromere_4	Contig119	2R_18	650000-700000	25.5553
euchromatin	centromere_4	Contig119	4_2	350000-400000	25.5553
inter-distal_heterochromatin	centromere_4	Contig119	Y_scaffold7	1550000-1600000	25.5553
inter-distal_heterochromatin	centromere_4	Contig119	2R_16	550000-600000	23.4257
inter-distal_heterochromatin	centromere_4	Contig119	2R_16	650000-700000	23.4257
euchromatin	centromere_4	Contig119	X_1	100000-150000	23.4257
inter-proximal_heterochromatin	centromere_4	Contig119	Y_Contig2	500000-550000	23.4257
inter-distal_heterochromatin	centromere_4	Contig119	3L_8	0-9398	22.6602
inter-distal_heterochromatin	centromere_4	Contig119	2R_16	500000-550000	21.2961
euchromatin	centromere_4	Contig119	4_2	500000-550000	21.2961
euchromatin	centromere_4	Contig119	4_2	50000-100000	21.2961
euchromatin	centromere_4	Contig119	4_2	750000-800000	21.2961
inter-distal_heterochromatin	centromere_4	Contig119	3L_1	24150000-24200000	19.1665
euchromatin	centromere_4	Contig119	4_2	250000-300000	19.1665
euchromatin	centromere_4	Contig119	4_2	450000-500000	19.1665
euchromatin	centromere_4	Contig119	4_2	950000-1000000	19.1665
inter-proximal_heterochromatin	centromere_4	Contig119	id=139401_0	0-11405	18.6726
inter-proximal_heterochromatin	centromere_4	Contig119	Contig145	50000-99622	17.1666
inter-distal_heterochromatin	centromere_4	Contig119	2R_18	200000-250000	17.0369
inter-distal_heterochromatin	centromere_4	Contig119	2R_18	500000-550000	17.0369
inter-distal_heterochromatin	centromere_4	Contig119	Y_Contig100	0-6306	16.8856
inter-distal_heterochromatin	centromere_4	Contig119	Contig94	0-12855	16.5664
inter-distal_heterochromatin	centromere_4	Contig119	2R_18	150000-200000	14.9073
euchromatin	centromere_4	Contig119	4_2	600000-650000	14.9073
inter-distal_heterochromatin	centromere_4	Contig119	2R_18	700000-724820	12.8703
inter-distal_heterochromatin	centromere_4	Contig119	2R_16	400000-450000	12.7776
inter-distal_heterochromatin	centromere_4	Contig119	2R_16	600000-650000	12.7776
inter-distal_heterochromatin	centromere_4	Contig119	2R_18	300000-350000	12.7776
inter-distal_heterochromatin	centromere_4	Contig119	2R_18	600000-650000	12.7776
inter-distal_heterochromatin	centromere_4	Contig119	2R_20	1250000-1300000	12.7776
euchromatin	centromere_4	Contig119	2R_21	4200000-4250000	12.7776
euchromatin	centromere_4	Contig119	3L_1	21300000-21350000	12.7776
inter-distal_heterochromatin	centromere_4	Contig119	3_scaffold1	1950000-2000000	12.7776
inter-distal_heterochromatin	centromere_4	Contig119	3_scaffold1	2200000-2250000	12.7776
inter-distal_heterochromatin	centromere_4	Contig119	3_scaffold1	2550000-2600000	12.7776
euchromatin	centromere_4	Contig119	4_2	1200000-1250000	12.7776
euchromatin	centromere_4	Contig119	4_2	800000-850000	12.7776
euchromatin	centromere_4	Contig119	4_2	850000-900000	12.7776
inter-distal_heterochromatin	centromere_4	Contig119	Y_scaffold7	700000-750000	12.7776
inter-distal_heterochromatin	centromere_4	Contig119	3_scaffold1	2800000-2808589	12.3973
inter-distal_heterochromatin	centromere_4	Contig119	Y_scaffold5	650000-686231	11.7557
inter-proximal_heterochromatin	centromere_4	Contig119	3R_6	0-45849	11.6121
inter-distal_heterochromatin	centromere_4	Contig119	Y_Contig70	0-28820	11.084
inter-proximal_heterochromatin	centromere_4	Contig119	Contig11	300000-338657	11.018
euchromatin	centromere_4	Contig119	2L_2	500000-550000	10.648
euchromatin	centromere_4	Contig119	2L_2	550000-600000	10.648
inter-distal_heterochromatin	centromere_4	Contig119	2R_16	350000-400000	10.648
inter-distal_heterochromatin	centromere_4	Contig119	2R_18	550000-600000	10.648
inter-distal_heterochromatin	centromere_4	Contig119	2R_19	100000-150000	10.648
inter-distal_heterochromatin	centromere_4	Contig119	3L_10	800000-850000	10.648
centromere	centromere_4	Contig119	3R_5	0-50000	10.648
inter-distal_heterochromatin	centromere_4	Contig119	3_scaffold1	200000-250000	10.648
inter-distal_heterochromatin	centromere_4	Contig119	3_scaffold1	2250000-2300000	10.648
inter-distal_heterochromatin	centromere_4	Contig119	3_scaffold1	450000-500000	10.648
inter-distal_heterochromatin	centromere_4	Contig119	3_scaffold1	650000-700000	10.648
inter-distal_heterochromatin	centromere_4	Contig119	3_scaffold1	900000-950000	10.648
distal_heterochromatin	centromere_4	Contig119	4_2	0-50000	10.648
euchromatin	centromere_4	Contig119	4_2	1000000-1050000	10.648
euchromatin	centromere_4	Contig119	4_2	1050000-1100000	10.648
euchromatin	centromere_4	Contig119	4_2	300000-350000	10.648
euchromatin	centromere_4	Contig119	4_2	650000-700000	10.648
euchromatin	centromere_4	Contig119	4_2	900000-950000	10.648
inter-distal_heterochromatin	centromere_4	Contig119	Y_scaffold4	1250000-1300000	10.648
inter-distal_heterochromatin	centromere_4	Contig119	Y_scaffold4	1300000-1350000	10.648
inter-distal_heterochromatin	centromere_4	Contig119	Y_scaffold7	1950000-2000000	10.648
inter-proximal_heterochromatin	centromere_4	Contig119	tig00022795	0-30745	10.39
inter-distal_heterochromatin	centromere_4	Contig119	Y_scaffold4	3300000-3349330	8.63413
euchromatin	centromere_4	Contig119	2L_2	800000-850000	8.51843
euchromatin	centromere_4	Contig119	2L_2	850000-900000	8.51843
inter-distal_heterochromatin	centromere_4	Contig119	2R_16	150000-200000	8.51843
inter-distal_heterochromatin	centromere_4	Contig119	2R_16	200000-250000	8.51843
inter-distal_heterochromatin	centromere_4	Contig119	2R_16	300000-350000	8.51843
inter-distal_heterochromatin	centromere_4	Contig119	2R_16	450000-500000	8.51843
inter-distal_heterochromatin	centromere_4	Contig119	2R_18	450000-500000	8.51843
inter-distal_heterochromatin	centromere_4	Contig119	2R_19	200000-250000	8.51843
inter-distal_heterochromatin	centromere_4	Contig119	2R_20	1300000-1350000	8.51843
inter-distal_heterochromatin	centromere_4	Contig119	2R_21	200000-250000	8.51843
euchromatin	centromere_4	Contig119	2R_21	7500000-7550000	8.51843
inter-distal_heterochromatin	centromere_4	Contig119	2R_21	800000-850000	8.51843
euchromatin	centromere_4	Contig119	2R_21	8250000-8300000	8.51843
inter-distal_heterochromatin	centromere_4	Contig119	3L_10	600000-650000	8.51843
euchromatin	centromere_4	Contig119	3L_1	14000000-14050000	8.51843
euchromatin	centromere_4	Contig119	3L_1	17050000-17100000	8.51843
euchromatin	centromere_4	Contig119	3L_1	20800000-20850000	8.51843
inter-distal_heterochromatin	centromere_4	Contig119	3L_1	23400000-23450000	8.51843
inter-distal_heterochromatin	centromere_4	Contig119	3L_4	800000-850000	8.51843
euchromatin	centromere_4	Contig119	3R_28	3750000-3800000	8.51843
inter-distal_heterochromatin	centromere_4	Contig119	3_scaffold1	1550000-1600000	8.51843
inter-distal_heterochromatin	centromere_4	Contig119	3_scaffold1	1900000-1950000	8.51843
inter-distal_heterochromatin	centromere_4	Contig119	3_scaffold1	2050000-2100000	8.51843
inter-distal_heterochromatin	centromere_4	Contig119	3_scaffold1	2300000-2350000	8.51843
inter-distal_heterochromatin	centromere_4	Contig119	3_scaffold1	2750000-2800000	8.51843
inter-distal_heterochromatin	centromere_4	Contig119	3_scaffold1	600000-650000	8.51843
euchromatin	centromere_4	Contig119	4_2	100000-150000	8.51843
euchromatin	centromere_4	Contig119	4_2	1150000-1200000	8.51843
euchromatin	centromere_4	Contig119	4_2	550000-600000	8.51843
inter-distal_heterochromatin	centromere_4	Contig119	Contig5	250000-300000	8.51843
inter-distal_heterochromatin	centromere_4	Contig119	X_10	0-50000	8.51843
inter-distal_heterochromatin	centromere_4	Contig119	Y_Contig23	0-50000	8.51843
inter-distal_heterochromatin	centromere_4	Contig119	Y_scaffold3	0-50000	8.51843
inter-proximal_heterochromatin	centromere_4	Contig119	3Cen_36_D1605_1	0-27124	7.85138
inter-proximal_heterochromatin	centromere_4	Contig119	3R_1	0-27264	7.81106
inter-proximal_heterochromatin	centromere_4	Contig119	Contig142	150000-183015	6.45043
inter-distal_heterochromatin	centromere_4	Contig119	2R_20	1950000-1966542	6.43697
euchromatin	centromere_4	Contig119	2L_1	11300000-11350000	6.38882
euchromatin	centromere_4	Contig119	2L_1	13300000-13350000	6.38882
euchromatin	centromere_4	Contig119	2L_1	16050000-16100000	6.38882
euchromatin	centromere_4	Contig119	2L_1	18850000-18900000	6.38882
euchromatin	centromere_4	Contig119	2L_1	20750000-20800000	6.38882
euchromatin	centromere_4	Contig119	2L_1	21050000-21100000	6.38882
euchromatin	centromere_4	Contig119	2L_1	800000-850000	6.38882
euchromatin	centromere_4	Contig119	2L_2	0-50000	6.38882
euchromatin	centromere_4	Contig119	2L_2	100000-150000	6.38882
euchromatin	centromere_4	Contig119	2L_2	1150000-1200000	6.38882
euchromatin	centromere_4	Contig119	2L_2	1300000-1350000	6.38882
euchromatin	centromere_4	Contig119	2L_2	1450000-1500000	6.38882
euchromatin	centromere_4	Contig119	2L_2	1500000-1550000	6.38882
euchromatin	centromere_4	Contig119	2L_2	150000-200000	6.38882
inter-distal_heterochromatin	centromere_4	Contig119	2L_2	1700000-1750000	6.38882
inter-distal_heterochromatin	centromere_4	Contig119	2L_2	1800000-1850000	6.38882
euchromatin	centromere_4	Contig119	2L_2	200000-250000	6.38882
euchromatin	centromere_4	Contig119	2L_2	250000-300000	6.38882
inter-distal_heterochromatin	centromere_4	Contig119	2R_16	100000-150000	6.38882
inter-distal_heterochromatin	centromere_4	Contig119	2R_16	700000-750000	6.38882
inter-distal_heterochromatin	centromere_4	Contig119	2R_18	100000-150000	6.38882
inter-distal_heterochromatin	centromere_4	Contig119	2R_18	400000-450000	6.38882
inter-distal_heterochromatin	centromere_4	Contig119	2R_19	0-50000	6.38882
inter-distal_heterochromatin	centromere_4	Contig119	2R_19	350000-400000	6.38882
inter-distal_heterochromatin	centromere_4	Contig119	2R_19	50000-100000	6.38882
inter-distal_heterochromatin	centromere_4	Contig119	2R_20	1000000-1050000	6.38882
inter-distal_heterochromatin	centromere_4	Contig119	2R_20	1500000-1550000	6.38882
inter-distal_heterochromatin	centromere_4	Contig119	2R_20	450000-500000	6.38882
inter-distal_heterochromatin	centromere_4	Contig119	2R_20	650000-700000	6.38882
euchromatin	centromere_4	Contig119	2R_21	12950000-13000000	6.38882
euchromatin	centromere_4	Contig119	2R_21	1700000-1750000	6.38882
euchromatin	centromere_4	Contig119	2R_21	18750000-18800000	6.38882
euchromatin	centromere_4	Contig119	2R_21	3950000-4000000	6.38882
euchromatin	centromere_4	Contig119	2R_21	6100000-6150000	6.38882
euchromatin	centromere_4	Contig119	2R_21	6450000-6500000	6.38882
inter-distal_heterochromatin	centromere_4	Contig119	3L_10	1000000-1050000	6.38882
inter-distal_heterochromatin	centromere_4	Contig119	3L_10	1150000-1200000	6.38882
inter-distal_heterochromatin	centromere_4	Contig119	3L_10	350000-400000	6.38882
euchromatin	centromere_4	Contig119	3L_1	14600000-14650000	6.38882
euchromatin	centromere_4	Contig119	3L_1	20300000-20350000	6.38882
euchromatin	centromere_4	Contig119	3L_1	22050000-22100000	6.38882
inter-distal_heterochromatin	centromere_4	Contig119	3L_1	23250000-23300000	6.38882
inter-distal_heterochromatin	centromere_4	Contig119	3L_1	23500000-23550000	6.38882
euchromatin	centromere_4	Contig119	3L_1	6500000-6550000	6.38882
inter-distal_heterochromatin	centromere_4	Contig119	3L_4	1100000-1150000	6.38882
inter-distal_heterochromatin	centromere_4	Contig119	3L_4	1150000-1200000	6.38882
euchromatin	centromere_4	Contig119	3R_28	2700000-2750000	6.38882
euchromatin	centromere_4	Contig119	3R_28	3100000-3150000	6.38882
euchromatin	centromere_4	Contig119	3R_28	3950000-4000000	6.38882
euchromatin	centromere_4	Contig119	3R_28	500000-550000	6.38882
euchromatin	centromere_4	Contig119	3R_28	7500000-7550000	6.38882
euchromatin	centromere_4	Contig119	3R_28	7850000-7900000	6.38882
centromere	centromere_4	Contig119	3R_5	50000-100000	6.38882
inter-distal_heterochromatin	centromere_4	Contig119	3_scaffold1	1100000-1150000	6.38882
inter-distal_heterochromatin	centromere_4	Contig119	3_scaffold1	1500000-1550000	6.38882
inter-distal_heterochromatin	centromere_4	Contig119	3_scaffold1	2350000-2400000	6.38882
inter-distal_heterochromatin	centromere_4	Contig119	3_scaffold1	2650000-2700000	6.38882
inter-distal_heterochromatin	centromere_4	Contig119	3_scaffold1	300000-350000	6.38882
inter-distal_heterochromatin	centromere_4	Contig119	3_scaffold1	50000-100000	6.38882
inter-distal_heterochromatin	centromere_4	Contig119	3_scaffold1	850000-900000	6.38882
inter-distal_heterochromatin	centromere_4	Contig119	3_scaffold2	1250000-1300000	6.38882
inter-distal_heterochromatin	centromere_4	Contig119	3_scaffold2	1300000-1350000	6.38882
inter-distal_heterochromatin	centromere_4	Contig119	3_scaffold2	450000-500000	6.38882
inter-distal_heterochromatin	centromere_4	Contig119	3_scaffold2	500000-550000	6.38882
euchromatin	centromere_4	Contig119	4_2	1100000-1150000	6.38882
inter-proximal_heterochromatin	centromere_4	Contig119	Contig11	200000-250000	6.38882
inter-proximal_heterochromatin	centromere_4	Contig119	Contig142	100000-150000	6.38882
inter-distal_heterochromatin	centromere_4	Contig119	Contig5	100000-150000	6.38882
euchromatin	centromere_4	Contig119	X_1	11350000-11400000	6.38882
euchromatin	centromere_4	Contig119	X_1	17200000-17250000	6.38882
inter-distal_heterochromatin	centromere_4	Contig119	X3X4_6_D1712_2	0-50000	6.38882
inter-distal_heterochromatin	centromere_4	Contig119	Y_Contig22	0-50000	6.38882
inter-proximal_heterochromatin	centromere_4	Contig119	Y_Contig2	450000-500000	6.38882
inter-proximal_heterochromatin	centromere_4	Contig119	Y_Contig2	900000-950000	6.38882
inter-distal_heterochromatin	centromere_4	Contig119	Y_scaffold4	2250000-2300000	6.38882
inter-distal_heterochromatin	centromere_4	Contig119	Y_scaffold7	1750000-1800000	6.38882
inter-distal_heterochromatin	centromere_4	Contig119	Y_scaffold7	2050000-2069423	5.48218
inter-distal_heterochromatin	centromere_4	Contig119	Y_Contig52	0-39424	5.40181
inter-distal_heterochromatin	centromere_4	Contig119	2L_2	2000000-2041562	5.12393
inter-distal_heterochromatin	centromere_4	Contig119	Y_scaffold6	550000-574027	4.4317
inter-proximal_heterochromatin	centromere_4	Contig119	Contig120	50000-98825	4.36172
euchromatin	centromere_4	Contig119	2L_1	10000000-10050000	4.25922
euchromatin	centromere_4	Contig119	2L_1	10900000-10950000	4.25922
euchromatin	centromere_4	Contig119	2L_1	12850000-12900000	4.25922
euchromatin	centromere_4	Contig119	2L_1	13000000-13050000	4.25922
euchromatin	centromere_4	Contig119	2L_1	14350000-14400000	4.25922
euchromatin	centromere_4	Contig119	2L_1	14750000-14800000	4.25922
euchromatin	centromere_4	Contig119	2L_1	15500000-15550000	4.25922
euchromatin	centromere_4	Contig119	2L_1	17100000-17150000	4.25922
euchromatin	centromere_4	Contig119	2L_1	17400000-17450000	4.25922
euchromatin	centromere_4	Contig119	2L_1	18000000-18050000	4.25922
euchromatin	centromere_4	Contig119	2L_1	19050000-19100000	4.25922
euchromatin	centromere_4	Contig119	2L_1	19300000-19350000	4.25922
euchromatin	centromere_4	Contig119	2L_1	19400000-19450000	4.25922
euchromatin	centromere_4	Contig119	2L_1	19900000-19950000	4.25922
euchromatin	centromere_4	Contig119	2L_1	20050000-20100000	4.25922
euchromatin	centromere_4	Contig119	2L_1	20150000-20200000	4.25922
euchromatin	centromere_4	Contig119	2L_1	20400000-20450000	4.25922
euchromatin	centromere_4	Contig119	2L_1	20550000-20600000	4.25922
euchromatin	centromere_4	Contig119	2L_1	21200000-21250000	4.25922
euchromatin	centromere_4	Contig119	2L_1	8850000-8900000	4.25922
euchromatin	centromere_4	Contig119	2L_2	1000000-1050000	4.25922
inter-distal_heterochromatin	centromere_4	Contig119	2L_2	1650000-1700000	4.25922
inter-distal_heterochromatin	centromere_4	Contig119	2L_2	1950000-2000000	4.25922
euchromatin	centromere_4	Contig119	2L_2	350000-400000	4.25922
euchromatin	centromere_4	Contig119	2L_2	50000-100000	4.25922
euchromatin	centromere_4	Contig119	2L_2	600000-650000	4.25922
euchromatin	centromere_4	Contig119	2L_2	900000-950000	4.25922
euchromatin	centromere_4	Contig119	2L_2	950000-1000000	4.25922
inter-distal_heterochromatin	centromere_4	Contig119	2R_16	250000-300000	4.25922
inter-distal_heterochromatin	centromere_4	Contig119	2R_18	350000-400000	4.25922
inter-distal_heterochromatin	centromere_4	Contig119	2R_19	250000-300000	4.25922
inter-distal_heterochromatin	centromere_4	Contig119	2R_20	100000-150000	4.25922
inter-distal_heterochromatin	centromere_4	Contig119	2R_20	1100000-1150000	4.25922
inter-distal_heterochromatin	centromere_4	Contig119	2R_20	1350000-1400000	4.25922
inter-distal_heterochromatin	centromere_4	Contig119	2R_20	1400000-1450000	4.25922
inter-distal_heterochromatin	centromere_4	Contig119	2R_20	1550000-1600000	4.25922
inter-distal_heterochromatin	centromere_4	Contig119	2R_20	1750000-1800000	4.25922
inter-distal_heterochromatin	centromere_4	Contig119	2R_20	250000-300000	4.25922
inter-distal_heterochromatin	centromere_4	Contig119	2R_20	350000-400000	4.25922
inter-distal_heterochromatin	centromere_4	Contig119	2R_20	400000-450000	4.25922
inter-distal_heterochromatin	centromere_4	Contig119	2R_20	500000-550000	4.25922
inter-distal_heterochromatin	centromere_4	Contig119	2R_20	50000-100000	4.25922
inter-distal_heterochromatin	centromere_4	Contig119	2R_20	800000-850000	4.25922
inter-distal_heterochromatin	centromere_4	Contig119	2R_20	850000-900000	4.25922
inter-distal_heterochromatin	centromere_4	Contig119	2R_20	950000-1000000	4.25922
inter-distal_heterochromatin	centromere_4	Contig119	2R_21	1000000-1050000	4.25922
inter-distal_heterochromatin	centromere_4	Contig119	2R_21	100000-150000	4.25922
inter-distal_heterochromatin	centromere_4	Contig119	2R_21	1050000-1100000	4.25922
euchromatin	centromere_4	Contig119	2R_21	10750000-10800000	4.25922
inter-distal_heterochromatin	centromere_4	Contig119	2R_21	1100000-1150000	4.25922
inter-distal_heterochromatin	centromere_4	Contig119	2R_21	1150000-1200000	4.25922
euchromatin	centromere_4	Contig119	2R_21	11600000-11650000	4.25922
inter-distal_heterochromatin	centromere_4	Contig119	2R_21	1200000-1250000	4.25922
inter-distal_heterochromatin	centromere_4	Contig119	2R_21	1300000-1350000	4.25922
euchromatin	centromere_4	Contig119	2R_21	13300000-13350000	4.25922
inter-distal_heterochromatin	centromere_4	Contig119	2R_21	150000-200000	4.25922
euchromatin	centromere_4	Contig119	2R_21	17200000-17250000	4.25922
euchromatin	centromere_4	Contig119	2R_21	18400000-18450000	4.25922
euchromatin	centromere_4	Contig119	2R_21	21100000-21150000	4.25922
euchromatin	centromere_4	Contig119	2R_21	2550000-2600000	4.25922
euchromatin	centromere_4	Contig119	2R_21	2850000-2900000	4.25922
euchromatin	centromere_4	Contig119	2R_21	3150000-3200000	4.25922
euchromatin	centromere_4	Contig119	2R_21	3350000-3400000	4.25922
euchromatin	centromere_4	Contig119	2R_21	3750000-3800000	4.25922
euchromatin	centromere_4	Contig119	2R_21	3900000-3950000	4.25922
euchromatin	centromere_4	Contig119	2R_21	5350000-5400000	4.25922
inter-distal_heterochromatin	centromere_4	Contig119	2R_21	550000-600000	4.25922
euchromatin	centromere_4	Contig119	2R_21	5750000-5800000	4.25922
euchromatin	centromere_4	Contig119	2R_21	6050000-6100000	4.25922
inter-distal_heterochromatin	centromere_4	Contig119	2R_21	750000-800000	4.25922
euchromatin	centromere_4	Contig119	2R_21	8200000-8250000	4.25922
inter-distal_heterochromatin	centromere_4	Contig119	2R_21	850000-900000	4.25922
inter-distal_heterochromatin	centromere_4	Contig119	2R_21	950000-1000000	4.25922
inter-distal_heterochromatin	centromere_4	Contig119	3L_10	1200000-1250000	4.25922
inter-distal_heterochromatin	centromere_4	Contig119	3L_10	300000-350000	4.25922
euchromatin	centromere_4	Contig119	3L_1	11800000-11850000	4.25922
euchromatin	centromere_4	Contig119	3L_1	12500000-12550000	4.25922
euchromatin	centromere_4	Contig119	3L_1	13700000-13750000	4.25922
euchromatin	centromere_4	Contig119	3L_1	14450000-14500000	4.25922
euchromatin	centromere_4	Contig119	3L_1	14950000-15000000	4.25922
euchromatin	centromere_4	Contig119	3L_1	17250000-17300000	4.25922
euchromatin	centromere_4	Contig119	3L_1	17400000-17450000	4.25922
euchromatin	centromere_4	Contig119	3L_1	17450000-17500000	4.25922
euchromatin	centromere_4	Contig119	3L_1	18250000-18300000	4.25922
euchromatin	centromere_4	Contig119	3L_1	18300000-18350000	4.25922
euchromatin	centromere_4	Contig119	3L_1	19600000-19650000	4.25922
euchromatin	centromere_4	Contig119	3L_1	20900000-20950000	4.25922
euchromatin	centromere_4	Contig119	3L_1	21050000-21100000	4.25922
euchromatin	centromere_4	Contig119	3L_1	21500000-21550000	4.25922
euchromatin	centromere_4	Contig119	3L_1	21550000-21600000	4.25922
euchromatin	centromere_4	Contig119	3L_1	21650000-21700000	4.25922
euchromatin	centromere_4	Contig119	3L_1	21700000-21750000	4.25922
euchromatin	centromere_4	Contig119	3L_1	22200000-22250000	4.25922
euchromatin	centromere_4	Contig119	3L_1	22250000-22300000	4.25922
euchromatin	centromere_4	Contig119	3L_1	22750000-22800000	4.25922
euchromatin	centromere_4	Contig119	3L_1	22850000-22900000	4.25922
inter-distal_heterochromatin	centromere_4	Contig119	3L_1	23050000-23100000	4.25922
inter-distal_heterochromatin	centromere_4	Contig119	3L_1	23300000-23350000	4.25922
inter-distal_heterochromatin	centromere_4	Contig119	3L_1	23450000-23500000	4.25922
inter-distal_heterochromatin	centromere_4	Contig119	3L_1	23650000-23700000	4.25922
inter-distal_heterochromatin	centromere_4	Contig119	3L_1	23850000-23900000	4.25922
inter-distal_heterochromatin	centromere_4	Contig119	3L_1	23950000-24000000	4.25922
inter-distal_heterochromatin	centromere_4	Contig119	3L_1	24000000-24050000	4.25922
inter-distal_heterochromatin	centromere_4	Contig119	3L_1	24300000-24350000	4.25922
euchromatin	centromere_4	Contig119	3L_1	2450000-2500000	4.25922
euchromatin	centromere_4	Contig119	3L_1	9600000-9650000	4.25922
inter-distal_heterochromatin	centromere_4	Contig119	3L_4	1300000-1350000	4.25922
inter-distal_heterochromatin	centromere_4	Contig119	3L_4	150000-200000	4.25922
inter-distal_heterochromatin	centromere_4	Contig119	3L_4	1600000-1650000	4.25922
inter-distal_heterochromatin	centromere_4	Contig119	3L_4	250000-300000	4.25922
inter-distal_heterochromatin	centromere_4	Contig119	3L_4	350000-400000	4.25922
inter-distal_heterochromatin	centromere_4	Contig119	3L_4	400000-450000	4.25922
inter-distal_heterochromatin	centromere_4	Contig119	3L_4	450000-500000	4.25922
inter-distal_heterochromatin	centromere_4	Contig119	3L_4	550000-600000	4.25922
inter-distal_heterochromatin	centromere_4	Contig119	3L_4	600000-650000	4.25922
inter-distal_heterochromatin	centromere_4	Contig119	3L_4	650000-700000	4.25922
inter-distal_heterochromatin	centromere_4	Contig119	3L_4	900000-950000	4.25922
euchromatin	centromere_4	Contig119	3R_28	1050000-1100000	4.25922
euchromatin	centromere_4	Contig119	3R_28	1100000-1150000	4.25922
euchromatin	centromere_4	Contig119	3R_28	11900000-11950000	4.25922
euchromatin	centromere_4	Contig119	3R_28	12200000-12250000	4.25922
euchromatin	centromere_4	Contig119	3R_28	13250000-13300000	4.25922
euchromatin	centromere_4	Contig119	3R_28	150000-200000	4.25922
euchromatin	centromere_4	Contig119	3R_28	15400000-15450000	4.25922
euchromatin	centromere_4	Contig119	3R_28	15900000-15950000	4.25922
euchromatin	centromere_4	Contig119	3R_28	17850000-17900000	4.25922
euchromatin	centromere_4	Contig119	3R_28	1800000-1850000	4.25922
euchromatin	centromere_4	Contig119	3R_28	20350000-20400000	4.25922
euchromatin	centromere_4	Contig119	3R_28	20950000-21000000	4.25922
euchromatin	centromere_4	Contig119	3R_28	2150000-2200000	4.25922
euchromatin	centromere_4	Contig119	3R_28	22800000-22850000	4.25922
euchromatin	centromere_4	Contig119	3R_28	22850000-22900000	4.25922
euchromatin	centromere_4	Contig119	3R_28	23550000-23600000	4.25922
euchromatin	centromere_4	Contig119	3R_28	25350000-25400000	4.25922
euchromatin	centromere_4	Contig119	3R_28	26850000-26900000	4.25922
euchromatin	centromere_4	Contig119	3R_28	3200000-3250000	4.25922
euchromatin	centromere_4	Contig119	3R_28	3250000-3300000	4.25922
euchromatin	centromere_4	Contig119	3R_28	3300000-3350000	4.25922
euchromatin	centromere_4	Contig119	3R_28	3350000-3400000	4.25922
euchromatin	centromere_4	Contig119	3R_28	3450000-3500000	4.25922
euchromatin	centromere_4	Contig119	3R_28	3500000-3550000	4.25922
euchromatin	centromere_4	Contig119	3R_28	4950000-5000000	4.25922
euchromatin	centromere_4	Contig119	3R_28	50000-100000	4.25922
euchromatin	centromere_4	Contig119	3R_28	5650000-5700000	4.25922
euchromatin	centromere_4	Contig119	3R_28	600000-650000	4.25922
euchromatin	centromere_4	Contig119	3R_28	6150000-6200000	4.25922
euchromatin	centromere_4	Contig119	3R_28	650000-700000	4.25922
euchromatin	centromere_4	Contig119	3R_28	6550000-6600000	4.25922
euchromatin	centromere_4	Contig119	3R_28	7350000-7400000	4.25922
euchromatin	centromere_4	Contig119	3R_28	800000-850000	4.25922
euchromatin	centromere_4	Contig119	3R_28	8200000-8250000	4.25922
euchromatin	centromere_4	Contig119	3R_28	9150000-9200000	4.25922
inter-distal_heterochromatin	centromere_4	Contig119	3_scaffold1	1000000-1050000	4.25922
inter-distal_heterochromatin	centromere_4	Contig119	3_scaffold1	1050000-1100000	4.25922
inter-distal_heterochromatin	centromere_4	Contig119	3_scaffold1	1150000-1200000	4.25922
inter-distal_heterochromatin	centromere_4	Contig119	3_scaffold1	1200000-1250000	4.25922
inter-distal_heterochromatin	centromere_4	Contig119	3_scaffold1	1400000-1450000	4.25922
inter-distal_heterochromatin	centromere_4	Contig119	3_scaffold1	1600000-1650000	4.25922
inter-distal_heterochromatin	centromere_4	Contig119	3_scaffold1	1650000-1700000	4.25922
inter-distal_heterochromatin	centromere_4	Contig119	3_scaffold1	1750000-1800000	4.25922
inter-distal_heterochromatin	centromere_4	Contig119	3_scaffold1	1800000-1850000	4.25922
inter-distal_heterochromatin	centromere_4	Contig119	3_scaffold1	2100000-2150000	4.25922
inter-distal_heterochromatin	centromere_4	Contig119	3_scaffold1	2150000-2200000	4.25922
inter-distal_heterochromatin	centromere_4	Contig119	3_scaffold1	2450000-2500000	4.25922
inter-distal_heterochromatin	centromere_4	Contig119	3_scaffold1	250000-300000	4.25922
inter-distal_heterochromatin	centromere_4	Contig119	3_scaffold1	2600000-2650000	4.25922
inter-distal_heterochromatin	centromere_4	Contig119	3_scaffold1	500000-550000	4.25922
inter-distal_heterochromatin	centromere_4	Contig119	3_scaffold1	750000-800000	4.25922
inter-distal_heterochromatin	centromere_4	Contig119	3_scaffold1	950000-1000000	4.25922
inter-distal_heterochromatin	centromere_4	Contig119	3_scaffold2	1200000-1250000	4.25922
inter-distal_heterochromatin	centromere_4	Contig119	3_scaffold2	1350000-1400000	4.25922
inter-distal_heterochromatin	centromere_4	Contig119	3_scaffold2	300000-350000	4.25922
inter-distal_heterochromatin	centromere_4	Contig119	3_scaffold2	550000-600000	4.25922
inter-distal_heterochromatin	centromere_4	Contig119	3_scaffold2	850000-900000	4.25922
inter-distal_heterochromatin	centromere_4	Contig119	3_scaffold2	900000-950000	4.25922
inter-distal_heterochromatin	centromere_4	Contig119	Contig5	300000-350000	4.25922
euchromatin	centromere_4	Contig119	X_1	11750000-11800000	4.25922
euchromatin	centromere_4	Contig119	X_1	12900000-12950000	4.25922
euchromatin	centromere_4	Contig119	X_1	15700000-15750000	4.25922
euchromatin	centromere_4	Contig119	X_1	16550000-16600000	4.25922
euchromatin	centromere_4	Contig119	X_1	16600000-16650000	4.25922
euchromatin	centromere_4	Contig119	X_1	19450000-19500000	4.25922
euchromatin	centromere_4	Contig119	X_1	2200000-2250000	4.25922
euchromatin	centromere_4	Contig119	X_1	3500000-3550000	4.25922
euchromatin	centromere_4	Contig119	X_1	600000-650000	4.25922
euchromatin	centromere_4	Contig119	X_1	8200000-8250000	4.25922
euchromatin	centromere_4	Contig119	X_1	9200000-9250000	4.25922
euchromatin	centromere_4	Contig119	X_1	9700000-9750000	4.25922
euchromatin	centromere_4	Contig119	X_7	100000-150000	4.25922
inter-distal_heterochromatin	centromere_4	Contig119	Y_Contig10	200000-250000	4.25922
inter-distal_heterochromatin	centromere_4	Contig119	Y_Contig140	350000-400000	4.25922
inter-proximal_heterochromatin	centromere_4	Contig119	Y_Contig2	650000-700000	4.25922
inter-distal_heterochromatin	centromere_4	Contig119	Y_Contig6	350000-400000	4.25922
inter-distal_heterochromatin	centromere_4	Contig119	Y_scaffold4	0-50000	4.25922
inter-distal_heterochromatin	centromere_4	Contig119	Y_scaffold4	2600000-2650000	4.25922
inter-distal_heterochromatin	centromere_4	Contig119	Y_scaffold4	50000-100000	4.25922
inter-distal_heterochromatin	centromere_4	Contig119	Y_scaffold5	500000-550000	4.25922
inter-distal_heterochromatin	centromere_4	Contig119	Y_scaffold6	0-50000	4.25922
inter-distal_heterochromatin	centromere_4	Contig119	Y_scaffold7	1350000-1400000	4.25922
inter-distal_heterochromatin	centromere_4	Contig119	Y_scaffold7	800000-850000	4.25922
inter-distal_heterochromatin	centromere_4	Contig119	Y_scaffold7	850000-900000	4.25922
inter-distal_heterochromatin	centromere_4	Contig119	X_9	0-35571	2.99346
inter-distal_heterochromatin	centromere_4	Contig119	Y_Contig23	150000-189747	2.67895
inter-proximal_heterochromatin	centromere_4	Contig119	tig00000039	0-42086	2.53007
euchromatin	centromere_4	Contig119	2L_1	10100000-10150000	2.12961
euchromatin	centromere_4	Contig119	2L_1	10200000-10250000	2.12961
euchromatin	centromere_4	Contig119	2L_1	10400000-10450000	2.12961
euchromatin	centromere_4	Contig119	2L_1	10700000-10750000	2.12961
euchromatin	centromere_4	Contig119	2L_1	11000000-11050000	2.12961
euchromatin	centromere_4	Contig119	2L_1	1100000-1150000	2.12961
euchromatin	centromere_4	Contig119	2L_1	11150000-11200000	2.12961
euchromatin	centromere_4	Contig119	2L_1	11200000-11250000	2.12961
euchromatin	centromere_4	Contig119	2L_1	11350000-11400000	2.12961
euchromatin	centromere_4	Contig119	2L_1	11500000-11550000	2.12961
euchromatin	centromere_4	Contig119	2L_1	11650000-11700000	2.12961
euchromatin	centromere_4	Contig119	2L_1	11900000-11950000	2.12961
euchromatin	centromere_4	Contig119	2L_1	12050000-12100000	2.12961
euchromatin	centromere_4	Contig119	2L_1	12400000-12450000	2.12961
euchromatin	centromere_4	Contig119	2L_1	12500000-12550000	2.12961
euchromatin	centromere_4	Contig119	2L_1	12900000-12950000	2.12961
euchromatin	centromere_4	Contig119	2L_1	13050000-13100000	2.12961
euchromatin	centromere_4	Contig119	2L_1	13150000-13200000	2.12961
euchromatin	centromere_4	Contig119	2L_1	13200000-13250000	2.12961
euchromatin	centromere_4	Contig119	2L_1	13250000-13300000	2.12961
euchromatin	centromere_4	Contig119	2L_1	13500000-13550000	2.12961
euchromatin	centromere_4	Contig119	2L_1	1350000-1400000	2.12961
euchromatin	centromere_4	Contig119	2L_1	13750000-13800000	2.12961
euchromatin	centromere_4	Contig119	2L_1	13950000-14000000	2.12961
euchromatin	centromere_4	Contig119	2L_1	14050000-14100000	2.12961
euchromatin	centromere_4	Contig119	2L_1	14150000-14200000	2.12961
euchromatin	centromere_4	Contig119	2L_1	14200000-14250000	2.12961
euchromatin	centromere_4	Contig119	2L_1	14450000-14500000	2.12961
euchromatin	centromere_4	Contig119	2L_1	14500000-14550000	2.12961
euchromatin	centromere_4	Contig119	2L_1	14550000-14600000	2.12961
euchromatin	centromere_4	Contig119	2L_1	14800000-14850000	2.12961
euchromatin	centromere_4	Contig119	2L_1	14950000-15000000	2.12961
euchromatin	centromere_4	Contig119	2L_1	150000-200000	2.12961
euchromatin	centromere_4	Contig119	2L_1	15150000-15200000	2.12961
euchromatin	centromere_4	Contig119	2L_1	15250000-15300000	2.12961
euchromatin	centromere_4	Contig119	2L_1	15350000-15400000	2.12961
euchromatin	centromere_4	Contig119	2L_1	15400000-15450000	2.12961
euchromatin	centromere_4	Contig119	2L_1	15450000-15500000	2.12961
euchromatin	centromere_4	Contig119	2L_1	15550000-15600000	2.12961
euchromatin	centromere_4	Contig119	2L_1	15750000-15800000	2.12961
euchromatin	centromere_4	Contig119	2L_1	16000000-16050000	2.12961
euchromatin	centromere_4	Contig119	2L_1	16100000-16150000	2.12961
euchromatin	centromere_4	Contig119	2L_1	16800000-16850000	2.12961
euchromatin	centromere_4	Contig119	2L_1	17000000-17050000	2.12961
euchromatin	centromere_4	Contig119	2L_1	17250000-17300000	2.12961
euchromatin	centromere_4	Contig119	2L_1	17450000-17500000	2.12961
euchromatin	centromere_4	Contig119	2L_1	17500000-17550000	2.12961
euchromatin	centromere_4	Contig119	2L_1	17550000-17600000	2.12961
euchromatin	centromere_4	Contig119	2L_1	17600000-17650000	2.12961
euchromatin	centromere_4	Contig119	2L_1	17650000-17700000	2.12961
euchromatin	centromere_4	Contig119	2L_1	17750000-17800000	2.12961
euchromatin	centromere_4	Contig119	2L_1	17900000-17950000	2.12961
euchromatin	centromere_4	Contig119	2L_1	17950000-18000000	2.12961
euchromatin	centromere_4	Contig119	2L_1	18250000-18300000	2.12961
euchromatin	centromere_4	Contig119	2L_1	18300000-18350000	2.12961
euchromatin	centromere_4	Contig119	2L_1	18400000-18450000	2.12961
euchromatin	centromere_4	Contig119	2L_1	18550000-18600000	2.12961
euchromatin	centromere_4	Contig119	2L_1	18700000-18750000	2.12961
euchromatin	centromere_4	Contig119	2L_1	18800000-18850000	2.12961
euchromatin	centromere_4	Contig119	2L_1	18900000-18950000	2.12961
euchromatin	centromere_4	Contig119	2L_1	19200000-19250000	2.12961
euchromatin	centromere_4	Contig119	2L_1	19450000-19500000	2.12961
euchromatin	centromere_4	Contig119	2L_1	19500000-19550000	2.12961
euchromatin	centromere_4	Contig119	2L_1	19550000-19600000	2.12961
euchromatin	centromere_4	Contig119	2L_1	19650000-19700000	2.12961
euchromatin	centromere_4	Contig119	2L_1	19850000-19900000	2.12961
euchromatin	centromere_4	Contig119	2L_1	19950000-20000000	2.12961
euchromatin	centromere_4	Contig119	2L_1	2000000-2050000	2.12961
euchromatin	centromere_4	Contig119	2L_1	20100000-20150000	2.12961
euchromatin	centromere_4	Contig119	2L_1	20200000-20250000	2.12961
euchromatin	centromere_4	Contig119	2L_1	20250000-20300000	2.12961
euchromatin	centromere_4	Contig119	2L_1	20300000-20350000	2.12961
euchromatin	centromere_4	Contig119	2L_1	20350000-20400000	2.12961
euchromatin	centromere_4	Contig119	2L_1	20600000-20650000	2.12961
euchromatin	centromere_4	Contig119	2L_1	20700000-20750000	2.12961
euchromatin	centromere_4	Contig119	2L_1	20950000-21000000	2.12961
euchromatin	centromere_4	Contig119	2L_1	21150000-21200000	2.12961
euchromatin	centromere_4	Contig119	2L_1	21250000-21300000	2.12961
euchromatin	centromere_4	Contig119	2L_1	21300000-21350000	2.12961
euchromatin	centromere_4	Contig119	2L_1	21350000-21400000	2.12961
euchromatin	centromere_4	Contig119	2L_1	2750000-2800000	2.12961
euchromatin	centromere_4	Contig119	2L_1	3050000-3100000	2.12961
euchromatin	centromere_4	Contig119	2L_1	3300000-3350000	2.12961
euchromatin	centromere_4	Contig119	2L_1	3500000-3550000	2.12961
euchromatin	centromere_4	Contig119	2L_1	350000-400000	2.12961
euchromatin	centromere_4	Contig119	2L_1	3800000-3850000	2.12961
euchromatin	centromere_4	Contig119	2L_1	3850000-3900000	2.12961
euchromatin	centromere_4	Contig119	2L_1	3950000-4000000	2.12961
euchromatin	centromere_4	Contig119	2L_1	4100000-4150000	2.12961
euchromatin	centromere_4	Contig119	2L_1	4300000-4350000	2.12961
euchromatin	centromere_4	Contig119	2L_1	4350000-4400000	2.12961
euchromatin	centromere_4	Contig119	2L_1	450000-500000	2.12961
euchromatin	centromere_4	Contig119	2L_1	5000000-5050000	2.12961
euchromatin	centromere_4	Contig119	2L_1	5200000-5250000	2.12961
euchromatin	centromere_4	Contig119	2L_1	5600000-5650000	2.12961
euchromatin	centromere_4	Contig119	2L_1	5700000-5750000	2.12961
euchromatin	centromere_4	Contig119	2L_1	5800000-5850000	2.12961
euchromatin	centromere_4	Contig119	2L_1	5850000-5900000	2.12961
euchromatin	centromere_4	Contig119	2L_1	650000-700000	2.12961
euchromatin	centromere_4	Contig119	2L_1	6700000-6750000	2.12961
euchromatin	centromere_4	Contig119	2L_1	6900000-6950000	2.12961
euchromatin	centromere_4	Contig119	2L_1	7050000-7100000	2.12961
euchromatin	centromere_4	Contig119	2L_1	7350000-7400000	2.12961
euchromatin	centromere_4	Contig119	2L_1	7400000-7450000	2.12961
euchromatin	centromere_4	Contig119	2L_1	750000-800000	2.12961
euchromatin	centromere_4	Contig119	2L_1	7600000-7650000	2.12961
euchromatin	centromere_4	Contig119	2L_1	8400000-8450000	2.12961
euchromatin	centromere_4	Contig119	2L_1	8450000-8500000	2.12961
euchromatin	centromere_4	Contig119	2L_1	8550000-8600000	2.12961
euchromatin	centromere_4	Contig119	2L_1	8700000-8750000	2.12961
euchromatin	centromere_4	Contig119	2L_1	9050000-9100000	2.12961
euchromatin	centromere_4	Contig119	2L_1	9950000-10000000	2.12961
euchromatin	centromere_4	Contig119	2L_2	1200000-1250000	2.12961
euchromatin	centromere_4	Contig119	2L_2	1350000-1400000	2.12961
inter-distal_heterochromatin	centromere_4	Contig119	2L_2	1600000-1650000	2.12961
inter-distal_heterochromatin	centromere_4	Contig119	2L_2	1750000-1800000	2.12961
inter-distal_heterochromatin	centromere_4	Contig119	2L_2	1850000-1900000	2.12961
inter-distal_heterochromatin	centromere_4	Contig119	2L_2	1900000-1950000	2.12961
euchromatin	centromere_4	Contig119	2L_2	300000-350000	2.12961
euchromatin	centromere_4	Contig119	2L_2	450000-500000	2.12961
euchromatin	centromere_4	Contig119	2L_2	700000-750000	2.12961
inter-distal_heterochromatin	centromere_4	Contig119	2R_19	300000-350000	2.12961
inter-distal_heterochromatin	centromere_4	Contig119	2R_20	0-50000	2.12961
inter-distal_heterochromatin	centromere_4	Contig119	2R_20	1150000-1200000	2.12961
inter-distal_heterochromatin	centromere_4	Contig119	2R_20	1650000-1700000	2.12961
inter-distal_heterochromatin	centromere_4	Contig119	2R_20	200000-250000	2.12961
inter-distal_heterochromatin	centromere_4	Contig119	2R_20	300000-350000	2.12961
inter-distal_heterochromatin	centromere_4	Contig119	2R_20	550000-600000	2.12961
inter-distal_heterochromatin	centromere_4	Contig119	2R_20	750000-800000	2.12961
euchromatin	centromere_4	Contig119	2R_21	10050000-10100000	2.12961
euchromatin	centromere_4	Contig119	2R_21	10250000-10300000	2.12961
euchromatin	centromere_4	Contig119	2R_21	10500000-10550000	2.12961
euchromatin	centromere_4	Contig119	2R_21	10650000-10700000	2.12961
euchromatin	centromere_4	Contig119	2R_21	10700000-10750000	2.12961
euchromatin	centromere_4	Contig119	2R_21	10900000-10950000	2.12961
euchromatin	centromere_4	Contig119	2R_21	11000000-11050000	2.12961
euchromatin	centromere_4	Contig119	2R_21	11200000-11250000	2.12961
euchromatin	centromere_4	Contig119	2R_21	11400000-11450000	2.12961
euchromatin	centromere_4	Contig119	2R_21	11500000-11550000	2.12961
euchromatin	centromere_4	Contig119	2R_21	11650000-11700000	2.12961
euchromatin	centromere_4	Contig119	2R_21	11800000-11850000	2.12961
euchromatin	centromere_4	Contig119	2R_21	11850000-11900000	2.12961
euchromatin	centromere_4	Contig119	2R_21	12100000-12150000	2.12961
euchromatin	centromere_4	Contig119	2R_21	12250000-12300000	2.12961
euchromatin	centromere_4	Contig119	2R_21	13000000-13050000	2.12961
inter-distal_heterochromatin	centromere_4	Contig119	2R_21	1350000-1400000	2.12961
euchromatin	centromere_4	Contig119	2R_21	13550000-13600000	2.12961
euchromatin	centromere_4	Contig119	2R_21	13800000-13850000	2.12961
euchromatin	centromere_4	Contig119	2R_21	13850000-13900000	2.12961
euchromatin	centromere_4	Contig119	2R_21	13950000-14000000	2.12961
euchromatin	centromere_4	Contig119	2R_21	14500000-14550000	2.12961
euchromatin	centromere_4	Contig119	2R_21	14750000-14800000	2.12961
euchromatin	centromere_4	Contig119	2R_21	14850000-14900000	2.12961
euchromatin	centromere_4	Contig119	2R_21	14900000-14950000	2.12961
euchromatin	centromere_4	Contig119	2R_21	15100000-15150000	2.12961
euchromatin	centromere_4	Contig119	2R_21	15200000-15250000	2.12961
euchromatin	centromere_4	Contig119	2R_21	15300000-15350000	2.12961
euchromatin	centromere_4	Contig119	2R_21	15550000-15600000	2.12961
euchromatin	centromere_4	Contig119	2R_21	15650000-15700000	2.12961
euchromatin	centromere_4	Contig119	2R_21	15900000-15950000	2.12961
euchromatin	centromere_4	Contig119	2R_21	16700000-16750000	2.12961
euchromatin	centromere_4	Contig119	2R_21	1750000-1800000	2.12961
euchromatin	centromere_4	Contig119	2R_21	17900000-17950000	2.12961
euchromatin	centromere_4	Contig119	2R_21	17950000-18000000	2.12961
euchromatin	centromere_4	Contig119	2R_21	18050000-18100000	2.12961
euchromatin	centromere_4	Contig119	2R_21	18300000-18350000	2.12961
euchromatin	centromere_4	Contig119	2R_21	18950000-19000000	2.12961
euchromatin	centromere_4	Contig119	2R_21	19000000-19050000	2.12961
euchromatin	centromere_4	Contig119	2R_21	1900000-1950000	2.12961
euchromatin	centromere_4	Contig119	2R_21	19100000-19150000	2.12961
euchromatin	centromere_4	Contig119	2R_21	19800000-19850000	2.12961
euchromatin	centromere_4	Contig119	2R_21	19850000-19900000	2.12961
euchromatin	centromere_4	Contig119	2R_21	2000000-2050000	2.12961
euchromatin	centromere_4	Contig119	2R_21	20100000-20150000	2.12961
euchromatin	centromere_4	Contig119	2R_21	20150000-20200000	2.12961
euchromatin	centromere_4	Contig119	2R_21	20450000-20500000	2.12961
euchromatin	centromere_4	Contig119	2R_21	20500000-20550000	2.12961
euchromatin	centromere_4	Contig119	2R_21	20650000-20700000	2.12961
euchromatin	centromere_4	Contig119	2R_21	20750000-20800000	2.12961
euchromatin	centromere_4	Contig119	2R_21	2100000-2150000	2.12961
euchromatin	centromere_4	Contig119	2R_21	21450000-21500000	2.12961
euchromatin	centromere_4	Contig119	2R_21	2250000-2300000	2.12961
euchromatin	centromere_4	Contig119	2R_21	2300000-2350000	2.12961
euchromatin	centromere_4	Contig119	2R_21	2350000-2400000	2.12961
euchromatin	centromere_4	Contig119	2R_21	2650000-2700000	2.12961
euchromatin	centromere_4	Contig119	2R_21	3250000-3300000	2.12961
inter-distal_heterochromatin	centromere_4	Contig119	2R_21	350000-400000	2.12961
euchromatin	centromere_4	Contig119	2R_21	3550000-3600000	2.12961
euchromatin	centromere_4	Contig119	2R_21	3600000-3650000	2.12961
euchromatin	centromere_4	Contig119	2R_21	4000000-4050000	2.12961
inter-distal_heterochromatin	centromere_4	Contig119	2R_21	400000-450000	2.12961
euchromatin	centromere_4	Contig119	2R_21	4050000-4100000	2.12961
euchromatin	centromere_4	Contig119	2R_21	4250000-4300000	2.12961
euchromatin	centromere_4	Contig119	2R_21	4300000-4350000	2.12961
euchromatin	centromere_4	Contig119	2R_21	4350000-4400000	2.12961
euchromatin	centromere_4	Contig119	2R_21	4400000-4450000	2.12961
euchromatin	centromere_4	Contig119	2R_21	4450000-4500000	2.12961
euchromatin	centromere_4	Contig119	2R_21	4500000-4550000	2.12961
inter-distal_heterochromatin	centromere_4	Contig119	2R_21	450000-500000	2.12961
euchromatin	centromere_4	Contig119	2R_21	4700000-4750000	2.12961
euchromatin	centromere_4	Contig119	2R_21	4850000-4900000	2.12961
inter-distal_heterochromatin	centromere_4	Contig119	2R_21	500000-550000	2.12961
inter-distal_heterochromatin	centromere_4	Contig119	2R_21	50000-100000	2.12961
euchromatin	centromere_4	Contig119	2R_21	5050000-5100000	2.12961
euchromatin	centromere_4	Contig119	2R_21	5100000-5150000	2.12961
euchromatin	centromere_4	Contig119	2R_21	5250000-5300000	2.12961
euchromatin	centromere_4	Contig119	2R_21	5650000-5700000	2.12961
euchromatin	centromere_4	Contig119	2R_21	5700000-5750000	2.12961
euchromatin	centromere_4	Contig119	2R_21	5800000-5850000	2.12961
euchromatin	centromere_4	Contig119	2R_21	5850000-5900000	2.12961
euchromatin	centromere_4	Contig119	2R_21	5900000-5950000	2.12961
euchromatin	centromere_4	Contig119	2R_21	5950000-6000000	2.12961
inter-distal_heterochromatin	centromere_4	Contig119	2R_21	600000-650000	2.12961
euchromatin	centromere_4	Contig119	2R_21	6200000-6250000	2.12961
euchromatin	centromere_4	Contig119	2R_21	6250000-6300000	2.12961
euchromatin	centromere_4	Contig119	2R_21	6300000-6350000	2.12961
euchromatin	centromere_4	Contig119	2R_21	6350000-6400000	2.12961
euchromatin	centromere_4	Contig119	2R_21	6400000-6450000	2.12961
euchromatin	centromere_4	Contig119	2R_21	6650000-6700000	2.12961
euchromatin	centromere_4	Contig119	2R_21	6700000-6750000	2.12961
euchromatin	centromere_4	Contig119	2R_21	6950000-7000000	2.12961
inter-distal_heterochromatin	centromere_4	Contig119	2R_21	700000-750000	2.12961
euchromatin	centromere_4	Contig119	2R_21	7150000-7200000	2.12961
euchromatin	centromere_4	Contig119	2R_21	7350000-7400000	2.12961
euchromatin	centromere_4	Contig119	2R_21	7450000-7500000	2.12961
euchromatin	centromere_4	Contig119	2R_21	7550000-7600000	2.12961
euchromatin	centromere_4	Contig119	2R_21	8150000-8200000	2.12961
euchromatin	centromere_4	Contig119	2R_21	8650000-8700000	2.12961
euchromatin	centromere_4	Contig119	2R_21	8700000-8750000	2.12961
euchromatin	centromere_4	Contig119	2R_21	8850000-8900000	2.12961
euchromatin	centromere_4	Contig119	2R_21	9050000-9100000	2.12961
euchromatin	centromere_4	Contig119	2R_21	9300000-9350000	2.12961
euchromatin	centromere_4	Contig119	2R_21	9350000-9400000	2.12961
euchromatin	centromere_4	Contig119	2R_21	9400000-9450000	2.12961
euchromatin	centromere_4	Contig119	2R_21	9650000-9700000	2.12961
inter-distal_heterochromatin	centromere_4	Contig119	3Cen_31_D1643_D1653_D1791_8	0-50000	2.12961
inter-distal_heterochromatin	centromere_4	Contig119	3L_10	1250000-1300000	2.12961
inter-distal_heterochromatin	centromere_4	Contig119	3L_10	250000-300000	2.12961
inter-distal_heterochromatin	centromere_4	Contig119	3L_10	500000-550000	2.12961
inter-distal_heterochromatin	centromere_4	Contig119	3L_10	550000-600000	2.12961
inter-distal_heterochromatin	centromere_4	Contig119	3L_10	850000-900000	2.12961
euchromatin	centromere_4	Contig119	3L_1	10200000-10250000	2.12961
euchromatin	centromere_4	Contig119	3L_1	10350000-10400000	2.12961
euchromatin	centromere_4	Contig119	3L_1	10450000-10500000	2.12961
euchromatin	centromere_4	Contig119	3L_1	10500000-10550000	2.12961
euchromatin	centromere_4	Contig119	3L_1	10600000-10650000	2.12961
euchromatin	centromere_4	Contig119	3L_1	10850000-10900000	2.12961
euchromatin	centromere_4	Contig119	3L_1	10950000-11000000	2.12961
euchromatin	centromere_4	Contig119	3L_1	11000000-11050000	2.12961
euchromatin	centromere_4	Contig119	3L_1	1100000-1150000	2.12961
euchromatin	centromere_4	Contig119	3L_1	11050000-11100000	2.12961
euchromatin	centromere_4	Contig119	3L_1	11200000-11250000	2.12961
euchromatin	centromere_4	Contig119	3L_1	11350000-11400000	2.12961
euchromatin	centromere_4	Contig119	3L_1	1150000-1200000	2.12961
euchromatin	centromere_4	Contig119	3L_1	11700000-11750000	2.12961
euchromatin	centromere_4	Contig119	3L_1	11750000-11800000	2.12961
euchromatin	centromere_4	Contig119	3L_1	11850000-11900000	2.12961
euchromatin	centromere_4	Contig119	3L_1	12100000-12150000	2.12961
euchromatin	centromere_4	Contig119	3L_1	12150000-12200000	2.12961
euchromatin	centromere_4	Contig119	3L_1	12250000-12300000	2.12961
euchromatin	centromere_4	Contig119	3L_1	12450000-12500000	2.12961
euchromatin	centromere_4	Contig119	3L_1	12650000-12700000	2.12961
euchromatin	centromere_4	Contig119	3L_1	12750000-12800000	2.12961
euchromatin	centromere_4	Contig119	3L_1	13200000-13250000	2.12961
euchromatin	centromere_4	Contig119	3L_1	13450000-13500000	2.12961
euchromatin	centromere_4	Contig119	3L_1	1350000-1400000	2.12961
euchromatin	centromere_4	Contig119	3L_1	13550000-13600000	2.12961
euchromatin	centromere_4	Contig119	3L_1	13600000-13650000	2.12961
euchromatin	centromere_4	Contig119	3L_1	13650000-13700000	2.12961
euchromatin	centromere_4	Contig119	3L_1	13950000-14000000	2.12961
euchromatin	centromere_4	Contig119	3L_1	14050000-14100000	2.12961
euchromatin	centromere_4	Contig119	3L_1	14300000-14350000	2.12961
euchromatin	centromere_4	Contig119	3L_1	14400000-14450000	2.12961
euchromatin	centromere_4	Contig119	3L_1	14500000-14550000	2.12961
euchromatin	centromere_4	Contig119	3L_1	14700000-14750000	2.12961
euchromatin	centromere_4	Contig119	3L_1	14900000-14950000	2.12961
euchromatin	centromere_4	Contig119	3L_1	150000-200000	2.12961
euchromatin	centromere_4	Contig119	3L_1	15050000-15100000	2.12961
euchromatin	centromere_4	Contig119	3L_1	15150000-15200000	2.12961
euchromatin	centromere_4	Contig119	3L_1	15200000-15250000	2.12961
euchromatin	centromere_4	Contig119	3L_1	15550000-15600000	2.12961
euchromatin	centromere_4	Contig119	3L_1	15600000-15650000	2.12961
euchromatin	centromere_4	Contig119	3L_1	15650000-15700000	2.12961
euchromatin	centromere_4	Contig119	3L_1	15750000-15800000	2.12961
euchromatin	centromere_4	Contig119	3L_1	15800000-15850000	2.12961
euchromatin	centromere_4	Contig119	3L_1	15950000-16000000	2.12961
euchromatin	centromere_4	Contig119	3L_1	16550000-16600000	2.12961
euchromatin	centromere_4	Contig119	3L_1	16700000-16750000	2.12961
euchromatin	centromere_4	Contig119	3L_1	16900000-16950000	2.12961
euchromatin	centromere_4	Contig119	3L_1	17000000-17050000	2.12961
euchromatin	centromere_4	Contig119	3L_1	18200000-18250000	2.12961
euchromatin	centromere_4	Contig119	3L_1	18700000-18750000	2.12961
euchromatin	centromere_4	Contig119	3L_1	18850000-18900000	2.12961
euchromatin	centromere_4	Contig119	3L_1	19200000-19250000	2.12961
euchromatin	centromere_4	Contig119	3L_1	19300000-19350000	2.12961
euchromatin	centromere_4	Contig119	3L_1	19500000-19550000	2.12961
euchromatin	centromere_4	Contig119	3L_1	19750000-19800000	2.12961
euchromatin	centromere_4	Contig119	3L_1	19900000-19950000	2.12961
euchromatin	centromere_4	Contig119	3L_1	19950000-20000000	2.12961
euchromatin	centromere_4	Contig119	3L_1	2000000-2050000	2.12961
euchromatin	centromere_4	Contig119	3L_1	200000-250000	2.12961
euchromatin	centromere_4	Contig119	3L_1	20050000-20100000	2.12961
euchromatin	centromere_4	Contig119	3L_1	20100000-20150000	2.12961
euchromatin	centromere_4	Contig119	3L_1	20200000-20250000	2.12961
euchromatin	centromere_4	Contig119	3L_1	20350000-20400000	2.12961
euchromatin	centromere_4	Contig119	3L_1	20400000-20450000	2.12961
euchromatin	centromere_4	Contig119	3L_1	20650000-20700000	2.12961
euchromatin	centromere_4	Contig119	3L_1	20750000-20800000	2.12961
euchromatin	centromere_4	Contig119	3L_1	20950000-21000000	2.12961
euchromatin	centromere_4	Contig119	3L_1	21000000-21050000	2.12961
euchromatin	centromere_4	Contig119	3L_1	21350000-21400000	2.12961
euchromatin	centromere_4	Contig119	3L_1	21600000-21650000	2.12961
euchromatin	centromere_4	Contig119	3L_1	21850000-21900000	2.12961
euchromatin	centromere_4	Contig119	3L_1	2200000-2250000	2.12961
euchromatin	centromere_4	Contig119	3L_1	22100000-22150000	2.12961
euchromatin	centromere_4	Contig119	3L_1	22300000-22350000	2.12961
euchromatin	centromere_4	Contig119	3L_1	22350000-22400000	2.12961
euchromatin	centromere_4	Contig119	3L_1	22450000-22500000	2.12961
euchromatin	centromere_4	Contig119	3L_1	22650000-22700000	2.12961
euchromatin	centromere_4	Contig119	3L_1	22700000-22750000	2.12961
euchromatin	centromere_4	Contig119	3L_1	22800000-22850000	2.12961
euchromatin	centromere_4	Contig119	3L_1	22900000-22950000	2.12961
inter-distal_heterochromatin	centromere_4	Contig119	3L_1	22950000-23000000	2.12961
inter-distal_heterochromatin	centromere_4	Contig119	3L_1	23000000-23050000	2.12961
euchromatin	centromere_4	Contig119	3L_1	2300000-2350000	2.12961
inter-distal_heterochromatin	centromere_4	Contig119	3L_1	23200000-23250000	2.12961
euchromatin	centromere_4	Contig119	3L_1	2350000-2400000	2.12961
inter-distal_heterochromatin	centromere_4	Contig119	3L_1	23550000-23600000	2.12961
inter-distal_heterochromatin	centromere_4	Contig119	3L_1	23800000-23850000	2.12961
inter-distal_heterochromatin	centromere_4	Contig119	3L_1	24200000-24250000	2.12961
inter-distal_heterochromatin	centromere_4	Contig119	3L_1	24250000-24300000	2.12961
inter-distal_heterochromatin	centromere_4	Contig119	3L_1	24450000-24500000	2.12961
inter-distal_heterochromatin	centromere_4	Contig119	3L_1	24500000-24550000	2.12961
euchromatin	centromere_4	Contig119	3L_1	2900000-2950000	2.12961
euchromatin	centromere_4	Contig119	3L_1	3100000-3150000	2.12961
euchromatin	centromere_4	Contig119	3L_1	3150000-3200000	2.12961
euchromatin	centromere_4	Contig119	3L_1	3200000-3250000	2.12961
euchromatin	centromere_4	Contig119	3L_1	3250000-3300000	2.12961
euchromatin	centromere_4	Contig119	3L_1	3400000-3450000	2.12961
euchromatin	centromere_4	Contig119	3L_1	4000000-4050000	2.12961
euchromatin	centromere_4	Contig119	3L_1	4100000-4150000	2.12961
euchromatin	centromere_4	Contig119	3L_1	4150000-4200000	2.12961
euchromatin	centromere_4	Contig119	3L_1	4350000-4400000	2.12961
euchromatin	centromere_4	Contig119	3L_1	4500000-4550000	2.12961
euchromatin	centromere_4	Contig119	3L_1	4650000-4700000	2.12961
euchromatin	centromere_4	Contig119	3L_1	4800000-4850000	2.12961
euchromatin	centromere_4	Contig119	3L_1	5200000-5250000	2.12961
euchromatin	centromere_4	Contig119	3L_1	5450000-5500000	2.12961
euchromatin	centromere_4	Contig119	3L_1	6600000-6650000	2.12961
euchromatin	centromere_4	Contig119	3L_1	6750000-6800000	2.12961
euchromatin	centromere_4	Contig119	3L_1	6800000-6850000	2.12961
euchromatin	centromere_4	Contig119	3L_1	7150000-7200000	2.12961
euchromatin	centromere_4	Contig119	3L_1	7250000-7300000	2.12961
euchromatin	centromere_4	Contig119	3L_1	8150000-8200000	2.12961
euchromatin	centromere_4	Contig119	3L_1	8750000-8800000	2.12961
euchromatin	centromere_4	Contig119	3L_1	9150000-9200000	2.12961
euchromatin	centromere_4	Contig119	3L_1	950000-1000000	2.12961
euchromatin	centromere_4	Contig119	3L_1	9650000-9700000	2.12961
euchromatin	centromere_4	Contig119	3L_1	9750000-9800000	2.12961
inter-distal_heterochromatin	centromere_4	Contig119	3L_4	0-50000	2.12961
inter-distal_heterochromatin	centromere_4	Contig119	3L_4	1000000-1050000	2.12961
inter-distal_heterochromatin	centromere_4	Contig119	3L_4	1050000-1100000	2.12961
inter-distal_heterochromatin	centromere_4	Contig119	3L_4	1200000-1250000	2.12961
inter-distal_heterochromatin	centromere_4	Contig119	3L_4	1350000-1400000	2.12961
inter-distal_heterochromatin	centromere_4	Contig119	3L_4	1450000-1500000	2.12961
inter-distal_heterochromatin	centromere_4	Contig119	3L_4	1500000-1550000	2.12961
inter-distal_heterochromatin	centromere_4	Contig119	3L_4	1650000-1700000	2.12961
inter-distal_heterochromatin	centromere_4	Contig119	3L_4	1750000-1800000	2.12961
inter-distal_heterochromatin	centromere_4	Contig119	3L_4	500000-550000	2.12961
inter-distal_heterochromatin	centromere_4	Contig119	3L_4	750000-800000	2.12961
inter-distal_heterochromatin	centromere_4	Contig119	3L_5	150000-200000	2.12961
inter-distal_heterochromatin	centromere_4	Contig119	3L_5	200000-250000	2.12961
euchromatin	centromere_4	Contig119	3R_28	0-50000	2.12961
euchromatin	centromere_4	Contig119	3R_28	1000000-1050000	2.12961
euchromatin	centromere_4	Contig119	3R_28	10100000-10150000	2.12961
euchromatin	centromere_4	Contig119	3R_28	10200000-10250000	2.12961
euchromatin	centromere_4	Contig119	3R_28	10500000-10550000	2.12961
euchromatin	centromere_4	Contig119	3R_28	10550000-10600000	2.12961
euchromatin	centromere_4	Contig119	3R_28	10950000-11000000	2.12961
euchromatin	centromere_4	Contig119	3R_28	11200000-11250000	2.12961
euchromatin	centromere_4	Contig119	3R_28	11250000-11300000	2.12961
euchromatin	centromere_4	Contig119	3R_28	1150000-1200000	2.12961
euchromatin	centromere_4	Contig119	3R_28	12100000-12150000	2.12961
euchromatin	centromere_4	Contig119	3R_28	12450000-12500000	2.12961
euchromatin	centromere_4	Contig119	3R_28	12950000-13000000	2.12961
euchromatin	centromere_4	Contig119	3R_28	13200000-13250000	2.12961
euchromatin	centromere_4	Contig119	3R_28	13500000-13550000	2.12961
euchromatin	centromere_4	Contig119	3R_28	13600000-13650000	2.12961
euchromatin	centromere_4	Contig119	3R_28	13650000-13700000	2.12961
euchromatin	centromere_4	Contig119	3R_28	13900000-13950000	2.12961
euchromatin	centromere_4	Contig119	3R_28	1400000-1450000	2.12961
euchromatin	centromere_4	Contig119	3R_28	14250000-14300000	2.12961
euchromatin	centromere_4	Contig119	3R_28	1450000-1500000	2.12961
euchromatin	centromere_4	Contig119	3R_28	1500000-1550000	2.12961
euchromatin	centromere_4	Contig119	3R_28	15050000-15100000	2.12961
euchromatin	centromere_4	Contig119	3R_28	15100000-15150000	2.12961
euchromatin	centromere_4	Contig119	3R_28	15150000-15200000	2.12961
euchromatin	centromere_4	Contig119	3R_28	15200000-15250000	2.12961
euchromatin	centromere_4	Contig119	3R_28	15300000-15350000	2.12961
euchromatin	centromere_4	Contig119	3R_28	15700000-15750000	2.12961
euchromatin	centromere_4	Contig119	3R_28	1600000-1650000	2.12961
euchromatin	centromere_4	Contig119	3R_28	16400000-16450000	2.12961
euchromatin	centromere_4	Contig119	3R_28	16500000-16550000	2.12961
euchromatin	centromere_4	Contig119	3R_28	1650000-1700000	2.12961
euchromatin	centromere_4	Contig119	3R_28	16650000-16700000	2.12961
euchromatin	centromere_4	Contig119	3R_28	16850000-16900000	2.12961
euchromatin	centromere_4	Contig119	3R_28	1700000-1750000	2.12961
euchromatin	centromere_4	Contig119	3R_28	17200000-17250000	2.12961
euchromatin	centromere_4	Contig119	3R_28	17350000-17400000	2.12961
euchromatin	centromere_4	Contig119	3R_28	19200000-19250000	2.12961
euchromatin	centromere_4	Contig119	3R_28	19250000-19300000	2.12961
euchromatin	centromere_4	Contig119	3R_28	19350000-19400000	2.12961
euchromatin	centromere_4	Contig119	3R_28	19450000-19500000	2.12961
euchromatin	centromere_4	Contig119	3R_28	19500000-19550000	2.12961
euchromatin	centromere_4	Contig119	3R_28	19800000-19850000	2.12961
euchromatin	centromere_4	Contig119	3R_28	19950000-20000000	2.12961
euchromatin	centromere_4	Contig119	3R_28	20050000-20100000	2.12961
euchromatin	centromere_4	Contig119	3R_28	20250000-20300000	2.12961
euchromatin	centromere_4	Contig119	3R_28	20300000-20350000	2.12961
euchromatin	centromere_4	Contig119	3R_28	20800000-20850000	2.12961
euchromatin	centromere_4	Contig119	3R_28	2100000-2150000	2.12961
euchromatin	centromere_4	Contig119	3R_28	21150000-21200000	2.12961
euchromatin	centromere_4	Contig119	3R_28	21850000-21900000	2.12961
euchromatin	centromere_4	Contig119	3R_28	22200000-22250000	2.12961
euchromatin	centromere_4	Contig119	3R_28	22500000-22550000	2.12961
euchromatin	centromere_4	Contig119	3R_28	2250000-2300000	2.12961
euchromatin	centromere_4	Contig119	3R_28	22900000-22950000	2.12961
euchromatin	centromere_4	Contig119	3R_28	22950000-23000000	2.12961
euchromatin	centromere_4	Contig119	3R_28	23050000-23100000	2.12961
euchromatin	centromere_4	Contig119	3R_28	23200000-23250000	2.12961
euchromatin	centromere_4	Contig119	3R_28	23300000-23350000	2.12961
euchromatin	centromere_4	Contig119	3R_28	23350000-23400000	2.12961
euchromatin	centromere_4	Contig119	3R_28	23500000-23550000	2.12961
euchromatin	centromere_4	Contig119	3R_28	23650000-23700000	2.12961
euchromatin	centromere_4	Contig119	3R_28	24050000-24100000	2.12961
euchromatin	centromere_4	Contig119	3R_28	24400000-24450000	2.12961
euchromatin	centromere_4	Contig119	3R_28	24500000-24550000	2.12961
euchromatin	centromere_4	Contig119	3R_28	24600000-24650000	2.12961
euchromatin	centromere_4	Contig119	3R_28	24650000-24700000	2.12961
euchromatin	centromere_4	Contig119	3R_28	24750000-24800000	2.12961
euchromatin	centromere_4	Contig119	3R_28	2500000-2550000	2.12961
euchromatin	centromere_4	Contig119	3R_28	26050000-26100000	2.12961
euchromatin	centromere_4	Contig119	3R_28	26300000-26350000	2.12961
euchromatin	centromere_4	Contig119	3R_28	26400000-26450000	2.12961
euchromatin	centromere_4	Contig119	3R_28	26450000-26500000	2.12961
euchromatin	centromere_4	Contig119	3R_28	26500000-26550000	2.12961
euchromatin	centromere_4	Contig119	3R_28	2650000-2700000	2.12961
euchromatin	centromere_4	Contig119	3R_28	26600000-26650000	2.12961
euchromatin	centromere_4	Contig119	3R_28	26900000-26950000	2.12961
euchromatin	centromere_4	Contig119	3R_28	27100000-27150000	2.12961
euchromatin	centromere_4	Contig119	3R_28	27300000-27350000	2.12961
euchromatin	centromere_4	Contig119	3R_28	2750000-2800000	2.12961
euchromatin	centromere_4	Contig119	3R_28	2850000-2900000	2.12961
euchromatin	centromere_4	Contig119	3R_28	2950000-3000000	2.12961
euchromatin	centromere_4	Contig119	3R_28	300000-350000	2.12961
euchromatin	centromere_4	Contig119	3R_28	3050000-3100000	2.12961
euchromatin	centromere_4	Contig119	3R_28	3400000-3450000	2.12961
euchromatin	centromere_4	Contig119	3R_28	350000-400000	2.12961
euchromatin	centromere_4	Contig119	3R_28	3550000-3600000	2.12961
euchromatin	centromere_4	Contig119	3R_28	400000-450000	2.12961
euchromatin	centromere_4	Contig119	3R_28	4050000-4100000	2.12961
euchromatin	centromere_4	Contig119	3R_28	4100000-4150000	2.12961
euchromatin	centromere_4	Contig119	3R_28	4150000-4200000	2.12961
euchromatin	centromere_4	Contig119	3R_28	4200000-4250000	2.12961
euchromatin	centromere_4	Contig119	3R_28	4500000-4550000	2.12961
euchromatin	centromere_4	Contig119	3R_28	450000-500000	2.12961
euchromatin	centromere_4	Contig119	3R_28	4600000-4650000	2.12961
euchromatin	centromere_4	Contig119	3R_28	4650000-4700000	2.12961
euchromatin	centromere_4	Contig119	3R_28	5200000-5250000	2.12961
euchromatin	centromere_4	Contig119	3R_28	5300000-5350000	2.12961
euchromatin	centromere_4	Contig119	3R_28	5450000-5500000	2.12961
euchromatin	centromere_4	Contig119	3R_28	6400000-6450000	2.12961
euchromatin	centromere_4	Contig119	3R_28	6500000-6550000	2.12961
euchromatin	centromere_4	Contig119	3R_28	6600000-6650000	2.12961
euchromatin	centromere_4	Contig119	3R_28	6650000-6700000	2.12961
euchromatin	centromere_4	Contig119	3R_28	6700000-6750000	2.12961
euchromatin	centromere_4	Contig119	3R_28	6950000-7000000	2.12961
euchromatin	centromere_4	Contig119	3R_28	7000000-7050000	2.12961
euchromatin	centromere_4	Contig119	3R_28	7050000-7100000	2.12961
euchromatin	centromere_4	Contig119	3R_28	7100000-7150000	2.12961
euchromatin	centromere_4	Contig119	3R_28	8550000-8600000	2.12961
euchromatin	centromere_4	Contig119	3R_28	8800000-8850000	2.12961
euchromatin	centromere_4	Contig119	3R_28	9250000-9300000	2.12961
euchromatin	centromere_4	Contig119	3R_28	9600000-9650000	2.12961
euchromatin	centromere_4	Contig119	3R_28	9700000-9750000	2.12961
euchromatin	centromere_4	Contig119	3R_28	9850000-9900000	2.12961
inter-proximal_heterochromatin	centromere_4	Contig119	3R_9	0-50000	2.12961
inter-distal_heterochromatin	centromere_4	Contig119	3_scaffold1	0-50000	2.12961
inter-distal_heterochromatin	centromere_4	Contig119	3_scaffold1	1250000-1300000	2.12961
inter-distal_heterochromatin	centromere_4	Contig119	3_scaffold1	1300000-1350000	2.12961
inter-distal_heterochromatin	centromere_4	Contig119	3_scaffold1	1450000-1500000	2.12961
inter-distal_heterochromatin	centromere_4	Contig119	3_scaffold1	1700000-1750000	2.12961
inter-distal_heterochromatin	centromere_4	Contig119	3_scaffold1	1850000-1900000	2.12961
inter-distal_heterochromatin	centromere_4	Contig119	3_scaffold1	2500000-2550000	2.12961
inter-distal_heterochromatin	centromere_4	Contig119	3_scaffold1	2700000-2750000	2.12961
inter-distal_heterochromatin	centromere_4	Contig119	3_scaffold1	350000-400000	2.12961
inter-distal_heterochromatin	centromere_4	Contig119	3_scaffold1	400000-450000	2.12961
inter-distal_heterochromatin	centromere_4	Contig119	3_scaffold1	550000-600000	2.12961
inter-distal_heterochromatin	centromere_4	Contig119	3_scaffold2	1000000-1050000	2.12961
inter-distal_heterochromatin	centromere_4	Contig119	3_scaffold2	100000-150000	2.12961
inter-distal_heterochromatin	centromere_4	Contig119	3_scaffold2	1050000-1100000	2.12961
inter-distal_heterochromatin	centromere_4	Contig119	3_scaffold2	1100000-1150000	2.12961
inter-distal_heterochromatin	centromere_4	Contig119	3_scaffold2	1500000-1550000	2.12961
inter-distal_heterochromatin	centromere_4	Contig119	3_scaffold2	1600000-1650000	2.12961
inter-distal_heterochromatin	centromere_4	Contig119	3_scaffold2	1650000-1700000	2.12961
inter-distal_heterochromatin	centromere_4	Contig119	3_scaffold2	200000-250000	2.12961
inter-distal_heterochromatin	centromere_4	Contig119	3_scaffold2	350000-400000	2.12961
inter-distal_heterochromatin	centromere_4	Contig119	3_scaffold2	700000-750000	2.12961
inter-distal_heterochromatin	centromere_4	Contig119	3_scaffold2	750000-800000	2.12961
inter-distal_heterochromatin	centromere_4	Contig119	3_scaffold2	800000-850000	2.12961
inter-distal_heterochromatin	centromere_4	Contig119	3_scaffold2	950000-1000000	2.12961
inter-proximal_heterochromatin	centromere_4	Contig119	Contig11	0-50000	2.12961
inter-proximal_heterochromatin	centromere_4	Contig119	Contig11	150000-200000	2.12961
inter-distal_heterochromatin	centromere_4	Contig119	Contig135	100000-150000	2.12961
inter-distal_heterochromatin	centromere_4	Contig119	Contig135	350000-400000	2.12961
inter-distal_heterochromatin	centromere_4	Contig119	Contig135	50000-100000	2.12961
inter-proximal_heterochromatin	centromere_4	Contig119	Contig142	50000-100000	2.12961
inter-distal_heterochromatin	centromere_4	Contig119	Contig5	0-50000	2.12961
inter-distal_heterochromatin	centromere_4	Contig119	Contig5	350000-400000	2.12961
inter-distal_heterochromatin	centromere_4	Contig119	Contig5	450000-500000	2.12961
inter-distal_heterochromatin	centromere_4	Contig119	Contig9	100000-150000	2.12961
inter-distal_heterochromatin	centromere_4	Contig119	Contig9	150000-200000	2.12961
euchromatin	centromere_4	Contig119	X_1	10150000-10200000	2.12961
euchromatin	centromere_4	Contig119	X_1	10250000-10300000	2.12961
euchromatin	centromere_4	Contig119	X_1	10700000-10750000	2.12961
euchromatin	centromere_4	Contig119	X_1	10750000-10800000	2.12961
euchromatin	centromere_4	Contig119	X_1	11100000-11150000	2.12961
euchromatin	centromere_4	Contig119	X_1	11150000-11200000	2.12961
euchromatin	centromere_4	Contig119	X_1	11650000-11700000	2.12961
euchromatin	centromere_4	Contig119	X_1	12200000-12250000	2.12961
euchromatin	centromere_4	Contig119	X_1	12350000-12400000	2.12961
euchromatin	centromere_4	Contig119	X_1	12650000-12700000	2.12961
euchromatin	centromere_4	Contig119	X_1	13300000-13350000	2.12961
euchromatin	centromere_4	Contig119	X_1	13500000-13550000	2.12961
euchromatin	centromere_4	Contig119	X_1	13650000-13700000	2.12961
euchromatin	centromere_4	Contig119	X_1	13850000-13900000	2.12961
euchromatin	centromere_4	Contig119	X_1	13900000-13950000	2.12961
euchromatin	centromere_4	Contig119	X_1	1450000-1500000	2.12961
euchromatin	centromere_4	Contig119	X_1	14650000-14700000	2.12961
euchromatin	centromere_4	Contig119	X_1	14750000-14800000	2.12961
euchromatin	centromere_4	Contig119	X_1	16100000-16150000	2.12961
euchromatin	centromere_4	Contig119	X_1	16450000-16500000	2.12961
euchromatin	centromere_4	Contig119	X_1	16900000-16950000	2.12961
euchromatin	centromere_4	Contig119	X_1	18000000-18050000	2.12961
euchromatin	centromere_4	Contig119	X_1	18500000-18550000	2.12961
euchromatin	centromere_4	Contig119	X_1	1900000-1950000	2.12961
euchromatin	centromere_4	Contig119	X_1	19600000-19650000	2.12961
euchromatin	centromere_4	Contig119	X_1	19750000-19800000	2.12961
euchromatin	centromere_4	Contig119	X_1	19800000-19850000	2.12961
euchromatin	centromere_4	Contig119	X_1	19850000-19900000	2.12961
euchromatin	centromere_4	Contig119	X_1	20050000-20100000	2.12961
euchromatin	centromere_4	Contig119	X_1	20100000-20150000	2.12961
euchromatin	centromere_4	Contig119	X_1	2050000-2100000	2.12961
euchromatin	centromere_4	Contig119	X_1	20800000-20850000	2.12961
euchromatin	centromere_4	Contig119	X_1	21000000-21050000	2.12961
euchromatin	centromere_4	Contig119	X_1	21100000-21150000	2.12961
euchromatin	centromere_4	Contig119	X_1	21350000-21400000	2.12961
euchromatin	centromere_4	Contig119	X_1	21500000-21550000	2.12961
euchromatin	centromere_4	Contig119	X_1	21700000-21750000	2.12961
euchromatin	centromere_4	Contig119	X_1	2350000-2400000	2.12961
euchromatin	centromere_4	Contig119	X_1	2450000-2500000	2.12961
euchromatin	centromere_4	Contig119	X_1	2800000-2850000	2.12961
euchromatin	centromere_4	Contig119	X_1	300000-350000	2.12961
euchromatin	centromere_4	Contig119	X_1	3400000-3450000	2.12961
euchromatin	centromere_4	Contig119	X_1	3750000-3800000	2.12961
euchromatin	centromere_4	Contig119	X_1	4300000-4350000	2.12961
euchromatin	centromere_4	Contig119	X_1	5000000-5050000	2.12961
euchromatin	centromere_4	Contig119	X_1	500000-550000	2.12961
euchromatin	centromere_4	Contig119	X_1	5200000-5250000	2.12961
euchromatin	centromere_4	Contig119	X_1	5850000-5900000	2.12961
euchromatin	centromere_4	Contig119	X_1	6750000-6800000	2.12961
euchromatin	centromere_4	Contig119	X_1	7200000-7250000	2.12961
euchromatin	centromere_4	Contig119	X_1	8050000-8100000	2.12961
euchromatin	centromere_4	Contig119	X_1	8100000-8150000	2.12961
euchromatin	centromere_4	Contig119	X_1	8250000-8300000	2.12961
euchromatin	centromere_4	Contig119	X_1	8400000-8450000	2.12961
euchromatin	centromere_4	Contig119	X_1	850000-900000	2.12961
euchromatin	centromere_4	Contig119	X_1	8900000-8950000	2.12961
euchromatin	centromere_4	Contig119	X_1	9550000-9600000	2.12961
euchromatin	centromere_4	Contig119	X_1	9950000-10000000	2.12961
euchromatin	centromere_4	Contig119	X_2	50000-100000	2.12961
euchromatin	centromere_4	Contig119	X_7	150000-200000	2.12961
euchromatin	centromere_4	Contig119	X_7	300000-350000	2.12961
inter-distal_heterochromatin	centromere_4	Contig119	X_7	500000-550000	2.12961
inter-distal_heterochromatin	centromere_4	Contig119	Y_Contig10	300000-350000	2.12961
inter-distal_heterochromatin	centromere_4	Contig119	Y_Contig127	0-50000	2.12961
inter-distal_heterochromatin	centromere_4	Contig119	Y_Contig140	100000-150000	2.12961
inter-distal_heterochromatin	centromere_4	Contig119	Y_Contig140	450000-500000	2.12961
inter-distal_heterochromatin	centromere_4	Contig119	Y_Contig140	550000-600000	2.12961
inter-distal_heterochromatin	centromere_4	Contig119	Y_Contig143	0-50000	2.12961
inter-distal_heterochromatin	centromere_4	Contig119	Y_Contig20	150000-200000	2.12961
inter-proximal_heterochromatin	centromere_4	Contig119	Y_Contig2	300000-350000	2.12961
inter-proximal_heterochromatin	centromere_4	Contig119	Y_Contig2	550000-600000	2.12961
inter-proximal_heterochromatin	centromere_4	Contig119	Y_Contig2	750000-800000	2.12961
inter-proximal_heterochromatin	centromere_4	Contig119	Y_Contig2	800000-850000	2.12961
inter-distal_heterochromatin	centromere_4	Contig119	Y_Contig28	0-50000	2.12961
inter-distal_heterochromatin	centromere_4	Contig119	Y_Contig28	50000-100000	2.12961
inter-distal_heterochromatin	centromere_4	Contig119	Y_Contig33	50000-100000	2.12961
inter-distal_heterochromatin	centromere_4	Contig119	Y_Contig4	100000-150000	2.12961
inter-distal_heterochromatin	centromere_4	Contig119	Y_scaffold3	150000-200000	2.12961
inter-distal_heterochromatin	centromere_4	Contig119	Y_scaffold4	100000-150000	2.12961
inter-distal_heterochromatin	centromere_4	Contig119	Y_scaffold4	1050000-1100000	2.12961
inter-distal_heterochromatin	centromere_4	Contig119	Y_scaffold4	1100000-1150000	2.12961
inter-distal_heterochromatin	centromere_4	Contig119	Y_scaffold4	1500000-1550000	2.12961
inter-distal_heterochromatin	centromere_4	Contig119	Y_scaffold4	1700000-1750000	2.12961
inter-distal_heterochromatin	centromere_4	Contig119	Y_scaffold4	1750000-1800000	2.12961
inter-distal_heterochromatin	centromere_4	Contig119	Y_scaffold4	1800000-1850000	2.12961
inter-distal_heterochromatin	centromere_4	Contig119	Y_scaffold4	1850000-1900000	2.12961
inter-distal_heterochromatin	centromere_4	Contig119	Y_scaffold4	1900000-1950000	2.12961
inter-distal_heterochromatin	centromere_4	Contig119	Y_scaffold4	2150000-2200000	2.12961
inter-distal_heterochromatin	centromere_4	Contig119	Y_scaffold4	2650000-2700000	2.12961
inter-distal_heterochromatin	centromere_4	Contig119	Y_scaffold4	2750000-2800000	2.12961
inter-distal_heterochromatin	centromere_4	Contig119	Y_scaffold4	2900000-2950000	2.12961
inter-distal_heterochromatin	centromere_4	Contig119	Y_scaffold4	2950000-3000000	2.12961
inter-distal_heterochromatin	centromere_4	Contig119	Y_scaffold4	3050000-3100000	2.12961
inter-distal_heterochromatin	centromere_4	Contig119	Y_scaffold4	3150000-3200000	2.12961
inter-distal_heterochromatin	centromere_4	Contig119	Y_scaffold4	3200000-3250000	2.12961
inter-distal_heterochromatin	centromere_4	Contig119	Y_scaffold4	700000-750000	2.12961
inter-distal_heterochromatin	centromere_4	Contig119	Y_scaffold5	300000-350000	2.12961
inter-distal_heterochromatin	centromere_4	Contig119	Y_scaffold5	50000-100000	2.12961
inter-distal_heterochromatin	centromere_4	Contig119	Y_scaffold6	100000-150000	2.12961
inter-distal_heterochromatin	centromere_4	Contig119	Y_scaffold6	350000-400000	2.12961
inter-distal_heterochromatin	centromere_4	Contig119	Y_scaffold7	1450000-1500000	2.12961
inter-distal_heterochromatin	centromere_4	Contig119	Y_scaffold7	1700000-1750000	2.12961
inter-distal_heterochromatin	centromere_4	Contig119	Y_scaffold7	650000-700000	2.12961
inter-distal_heterochromatin	centromere_4	Contig119	Y_scaffold7	750000-800000	2.12961
proximal_heterochromatin	centromere_X	Contig79	Contig102	0-4967	1348.29
proximal_heterochromatin	centromere_X	Contig79	Contig96	0-19727	671.742
proximal_heterochromatin	centromere_X	Contig79	Contig103	0-7153	438.243
centromere	centromere_X	Contig79	Contig119	50000-93914	275.801
proximal_heterochromatin	centromere_X	Contig79	Contig31	0-27958	224.247
proximal_heterochromatin	centromere_X	Contig79	Contig95	0-17404	221.052
centromere	centromere_X	Contig79	Contig119	0-50000	131.09
proximal_heterochromatin	centromere_X	Contig79	Contig83	0-15769	63.252
inter-distal_heterochromatin	centromere_X	Contig79	Y_scaffold5	650000-686231	55.059
inter-distal_heterochromatin	centromere_X	Contig79	Y_scaffold7	1550000-1600000	45.5964
inter-distal_heterochromatin	centromere_X	Contig79	3L_8	0-9398	45.4848
inter-proximal_heterochromatin	centromere_X	Contig79	3R_2	0-3452	41.2771
inter-proximal_heterochromatin	centromere_X	Contig79	3Cen_27_D1777	0-11973	35.7025
proximal_heterochromatin	centromere_X	Contig79	Contig120	50000-98825	35.0203
centromere	centromere_X	Contig79	Y_Contig26	100000-139957	32.0945
inter-distal_heterochromatin	centromere_X	Contig79	2R_16	550000-600000	31.3475
inter-distal_heterochromatin	centromere_X	Contig79	Y_scaffold4	0-50000	28.4977
inter-distal_heterochromatin	centromere_X	Contig79	Y_scaffold7	850000-900000	28.4977
inter-distal_heterochromatin	centromere_X	Contig79	2R_19	0-50000	22.7982
inter-distal_heterochromatin	centromere_X	Contig79	3L_10	300000-350000	19.9484
euchromatin	centromere_X	Contig79	4_2	450000-500000	19.9484
euchromatin	centromere_X	Contig79	4_2	550000-600000	19.9484
euchromatin	centromere_X	Contig79	4_2	800000-850000	19.9484
inter-distal_heterochromatin	centromere_X	Contig79	Y_Contig22	150000-157794	18.2818
inter-distal_heterochromatin	centromere_X	Contig79	Y_Contig29	100000-123550	18.1514
inter-distal_heterochromatin	centromere_X	Contig79	2R_16	150000-200000	17.0986
inter-distal_heterochromatin	centromere_X	Contig79	2R_16	450000-500000	17.0986
inter-distal_heterochromatin	centromere_X	Contig79	2R_16	650000-700000	17.0986
inter-distal_heterochromatin	centromere_X	Contig79	2R_18	150000-200000	17.0986
inter-distal_heterochromatin	centromere_X	Contig79	2R_18	250000-300000	17.0986
centromere	centromere_X	Contig79	Y_Contig26	0-50000	17.0986
inter-distal_heterochromatin	centromere_X	Contig79	2R_16	750000-784897	16.3325
inter-distal_heterochromatin	centromere_X	Contig79	Y_Contig70	0-28820	14.8323
euchromatin	centromere_X	Contig79	2L_1	21200000-21250000	14.2489
inter-distal_heterochromatin	centromere_X	Contig79	2R_16	300000-350000	14.2489
inter-distal_heterochromatin	centromere_X	Contig79	2R_16	600000-650000	14.2489
inter-distal_heterochromatin	centromere_X	Contig79	2R_18	200000-250000	14.2489
inter-distal_heterochromatin	centromere_X	Contig79	2R_18	650000-700000	14.2489
inter-distal_heterochromatin	centromere_X	Contig79	2R_21	1150000-1200000	14.2489
inter-distal_heterochromatin	centromere_X	Contig79	3L_10	450000-500000	14.2489
centromere	centromere_X	Contig79	3R_5	50000-100000	14.2489
inter-distal_heterochromatin	centromere_X	Contig79	3_scaffold1	1650000-1700000	14.2489
inter-distal_heterochromatin	centromere_X	Contig79	3_scaffold1	2250000-2300000	14.2489
inter-distal_heterochromatin	centromere_X	Contig79	3_scaffold2	350000-400000	14.2489
inter-distal_heterochromatin	centromere_X	Contig79	3_scaffold2	450000-500000	14.2489
euchromatin	centromere_X	Contig79	4_2	1050000-1100000	14.2489
euchromatin	centromere_X	Contig79	4_2	350000-400000	14.2489
inter-distal_heterochromatin	centromere_X	Contig79	Y_Contig74	0-50000	14.2489
inter-distal_heterochromatin	centromere_X	Contig79	Y_scaffold7	1950000-2000000	14.2489
euchromatin	centromere_X	Contig79	2L_1	19350000-19400000	11.3991
euchromatin	centromere_X	Contig79	2L_1	20150000-20200000	11.3991
euchromatin	centromere_X	Contig79	2L_2	1000000-1050000	11.3991
inter-distal_heterochromatin	centromere_X	Contig79	2R_16	250000-300000	11.3991
inter-distal_heterochromatin	centromere_X	Contig79	2R_16	350000-400000	11.3991
inter-distal_heterochromatin	centromere_X	Contig79	2R_16	500000-550000	11.3991
inter-distal_heterochromatin	centromere_X	Contig79	2R_16	700000-750000	11.3991
inter-distal_heterochromatin	centromere_X	Contig79	2R_18	600000-650000	11.3991
inter-distal_heterochromatin	centromere_X	Contig79	2R_19	250000-300000	11.3991
inter-distal_heterochromatin	centromere_X	Contig79	2R_20	1050000-1100000	11.3991
inter-distal_heterochromatin	centromere_X	Contig79	2R_20	1250000-1300000	11.3991
euchromatin	centromere_X	Contig79	2R_21	4850000-4900000	11.3991
inter-distal_heterochromatin	centromere_X	Contig79	3L_10	800000-850000	11.3991
euchromatin	centromere_X	Contig79	3L_1	21300000-21350000	11.3991
inter-distal_heterochromatin	centromere_X	Contig79	3L_4	1250000-1300000	11.3991
inter-distal_heterochromatin	centromere_X	Contig79	3_scaffold1	2200000-2250000	11.3991
euchromatin	centromere_X	Contig79	4_2	1000000-1050000	11.3991
euchromatin	centromere_X	Contig79	4_2	1100000-1150000	11.3991
euchromatin	centromere_X	Contig79	4_2	1200000-1250000	11.3991
euchromatin	centromere_X	Contig79	4_2	1250000-1300000	11.3991
euchromatin	centromere_X	Contig79	4_2	500000-550000	11.3991
euchromatin	centromere_X	Contig79	4_2	600000-650000	11.3991
euchromatin	centromere_X	Contig79	4_2	750000-800000	11.3991
inter-proximal_heterochromatin	centromere_X	Contig79	Contig142	100000-150000	11.3991
inter-distal_heterochromatin	centromere_X	Contig79	Y_Contig140	500000-550000	11.3991
centromere	centromere_X	Contig79	Y_Contig26	50000-100000	11.3991
inter-distal_heterochromatin	centromere_X	Contig79	Y_Contig29	0-50000	11.3991
inter-distal_heterochromatin	centromere_X	Contig79	Y_scaffold3	0-50000	11.3991
inter-distal_heterochromatin	centromere_X	Contig79	Contig94	0-12855	11.0843
inter-proximal_heterochromatin	centromere_X	Contig79	3Cen_50_D1686_2	0-14583	9.77088
euchromatin	centromere_X	Contig79	2L_1	10500000-10550000	8.54932
euchromatin	centromere_X	Contig79	2L_1	11350000-11400000	8.54932
euchromatin	centromere_X	Contig79	2L_1	14200000-14250000	8.54932
euchromatin	centromere_X	Contig79	2L_1	15200000-15250000	8.54932
euchromatin	centromere_X	Contig79	2L_1	15550000-15600000	8.54932
euchromatin	centromere_X	Contig79	2L_1	18050000-18100000	8.54932
euchromatin	centromere_X	Contig79	2L_1	18500000-18550000	8.54932
euchromatin	centromere_X	Contig79	2L_2	1100000-1150000	8.54932
euchromatin	centromere_X	Contig79	2L_2	1250000-1300000	8.54932
euchromatin	centromere_X	Contig79	2L_2	1350000-1400000	8.54932
inter-distal_heterochromatin	centromere_X	Contig79	2L_2	1700000-1750000	8.54932
euchromatin	centromere_X	Contig79	2L_2	500000-550000	8.54932
euchromatin	centromere_X	Contig79	2L_2	50000-100000	8.54932
euchromatin	centromere_X	Contig79	2L_2	550000-600000	8.54932
inter-distal_heterochromatin	centromere_X	Contig79	2R_16	400000-450000	8.54932
inter-distal_heterochromatin	centromere_X	Contig79	2R_19	50000-100000	8.54932
inter-distal_heterochromatin	centromere_X	Contig79	2R_20	650000-700000	8.54932
inter-distal_heterochromatin	centromere_X	Contig79	2R_21	150000-200000	8.54932
euchromatin	centromere_X	Contig79	2R_21	5350000-5400000	8.54932
inter-distal_heterochromatin	centromere_X	Contig79	3L_10	550000-600000	8.54932
euchromatin	centromere_X	Contig79	3L_1	14500000-14550000	8.54932
euchromatin	centromere_X	Contig79	3L_1	21600000-21650000	8.54932
euchromatin	centromere_X	Contig79	3L_1	21700000-21750000	8.54932
inter-distal_heterochromatin	centromere_X	Contig79	3L_1	23700000-23750000	8.54932
inter-distal_heterochromatin	centromere_X	Contig79	3L_1	24150000-24200000	8.54932
inter-distal_heterochromatin	centromere_X	Contig79	3L_4	1150000-1200000	8.54932
inter-distal_heterochromatin	centromere_X	Contig79	3L_4	1400000-1450000	8.54932
inter-distal_heterochromatin	centromere_X	Contig79	3L_4	1650000-1700000	8.54932
euchromatin	centromere_X	Contig79	3R_28	2950000-3000000	8.54932
euchromatin	centromere_X	Contig79	3R_28	3150000-3200000	8.54932
inter-distal_heterochromatin	centromere_X	Contig79	3_scaffold1	1200000-1250000	8.54932
inter-distal_heterochromatin	centromere_X	Contig79	3_scaffold1	1950000-2000000	8.54932
inter-distal_heterochromatin	centromere_X	Contig79	3_scaffold1	200000-250000	8.54932
inter-distal_heterochromatin	centromere_X	Contig79	3_scaffold1	2350000-2400000	8.54932
inter-distal_heterochromatin	centromere_X	Contig79	3_scaffold1	2650000-2700000	8.54932
inter-distal_heterochromatin	centromere_X	Contig79	3_scaffold1	900000-950000	8.54932
inter-distal_heterochromatin	centromere_X	Contig79	3_scaffold2	1100000-1150000	8.54932
inter-distal_heterochromatin	centromere_X	Contig79	3_scaffold2	200000-250000	8.54932
inter-distal_heterochromatin	centromere_X	Contig79	3_scaffold2	650000-700000	8.54932
euchromatin	centromere_X	Contig79	4_2	200000-250000	8.54932
euchromatin	centromere_X	Contig79	4_2	250000-300000	8.54932
euchromatin	centromere_X	Contig79	4_2	400000-450000	8.54932
euchromatin	centromere_X	Contig79	4_2	700000-750000	8.54932
euchromatin	centromere_X	Contig79	4_2	900000-950000	8.54932
euchromatin	centromere_X	Contig79	4_2	950000-1000000	8.54932
distal_heterochromatin	centromere_X	Contig79	X_10	50000-100000	8.54932
euchromatin	centromere_X	Contig79	X_1	6200000-6250000	8.54932
inter-proximal_heterochromatin	centromere_X	Contig79	Y_Contig2	650000-700000	8.54932
inter-distal_heterochromatin	centromere_X	Contig79	Y_scaffold5	500000-550000	8.54932
inter-distal_heterochromatin	centromere_X	Contig79	Y_Contig52	0-39424	7.22853
inter-proximal_heterochromatin	centromere_X	Contig79	tig00000039	0-42086	6.77131
inter-distal_heterochromatin	centromere_X	Contig79	Y_scaffold6	550000-574027	5.93036
centromere	centromere_X	Contig79	tig00057289	0-24561	5.80142
inter-proximal_heterochromatin	centromere_X	Contig79	Contig145	50000-99622	5.74297
euchromatin	centromere_X	Contig79	2L_1	11050000-11100000	5.69955
euchromatin	centromere_X	Contig79	2L_1	11400000-11450000	5.69955
euchromatin	centromere_X	Contig79	2L_1	11950000-12000000	5.69955
euchromatin	centromere_X	Contig79	2L_1	12350000-12400000	5.69955
euchromatin	centromere_X	Contig79	2L_1	13650000-13700000	5.69955
euchromatin	centromere_X	Contig79	2L_1	15350000-15400000	5.69955
euchromatin	centromere_X	Contig79	2L_1	16550000-16600000	5.69955
euchromatin	centromere_X	Contig79	2L_1	16750000-16800000	5.69955
euchromatin	centromere_X	Contig79	2L_1	16800000-16850000	5.69955
euchromatin	centromere_X	Contig79	2L_1	17100000-17150000	5.69955
euchromatin	centromere_X	Contig79	2L_1	17550000-17600000	5.69955
euchromatin	centromere_X	Contig79	2L_1	17950000-18000000	5.69955
euchromatin	centromere_X	Contig79	2L_1	18550000-18600000	5.69955
euchromatin	centromere_X	Contig79	2L_1	18750000-18800000	5.69955
euchromatin	centromere_X	Contig79	2L_1	19150000-19200000	5.69955
euchromatin	centromere_X	Contig79	2L_1	19550000-19600000	5.69955
euchromatin	centromere_X	Contig79	2L_1	20100000-20150000	5.69955
euchromatin	centromere_X	Contig79	2L_1	20850000-20900000	5.69955
euchromatin	centromere_X	Contig79	2L_1	21000000-21050000	5.69955
euchromatin	centromere_X	Contig79	2L_1	21050000-21100000	5.69955
euchromatin	centromere_X	Contig79	2L_1	2900000-2950000	5.69955
euchromatin	centromere_X	Contig79	2L_1	2950000-3000000	5.69955
euchromatin	centromere_X	Contig79	2L_1	4100000-4150000	5.69955
euchromatin	centromere_X	Contig79	2L_1	5250000-5300000	5.69955
euchromatin	centromere_X	Contig79	2L_1	7000000-7050000	5.69955
euchromatin	centromere_X	Contig79	2L_1	7300000-7350000	5.69955
euchromatin	centromere_X	Contig79	2L_1	8250000-8300000	5.69955
euchromatin	centromere_X	Contig79	2L_1	9200000-9250000	5.69955
euchromatin	centromere_X	Contig79	2L_2	100000-150000	5.69955
euchromatin	centromere_X	Contig79	2L_2	1400000-1450000	5.69955
euchromatin	centromere_X	Contig79	2L_2	1450000-1500000	5.69955
inter-distal_heterochromatin	centromere_X	Contig79	2L_2	1550000-1600000	5.69955
inter-distal_heterochromatin	centromere_X	Contig79	2L_2	1800000-1850000	5.69955
inter-distal_heterochromatin	centromere_X	Contig79	2L_2	1900000-1950000	5.69955
euchromatin	centromere_X	Contig79	2L_2	450000-500000	5.69955
euchromatin	centromere_X	Contig79	2L_2	750000-800000	5.69955
euchromatin	centromere_X	Contig79	2L_2	850000-900000	5.69955
euchromatin	centromere_X	Contig79	2L_2	900000-950000	5.69955
euchromatin	centromere_X	Contig79	2L_2	950000-1000000	5.69955
inter-distal_heterochromatin	centromere_X	Contig79	2R_18	300000-350000	5.69955
inter-distal_heterochromatin	centromere_X	Contig79	2R_18	400000-450000	5.69955
inter-distal_heterochromatin	centromere_X	Contig79	2R_19	100000-150000	5.69955
inter-distal_heterochromatin	centromere_X	Contig79	2R_19	150000-200000	5.69955
inter-distal_heterochromatin	centromere_X	Contig79	2R_19	200000-250000	5.69955
inter-distal_heterochromatin	centromere_X	Contig79	2R_20	0-50000	5.69955
inter-distal_heterochromatin	centromere_X	Contig79	2R_20	1300000-1350000	5.69955
inter-distal_heterochromatin	centromere_X	Contig79	2R_20	1350000-1400000	5.69955
inter-distal_heterochromatin	centromere_X	Contig79	2R_20	50000-100000	5.69955
inter-distal_heterochromatin	centromere_X	Contig79	2R_20	750000-800000	5.69955
inter-distal_heterochromatin	centromere_X	Contig79	2R_20	900000-950000	5.69955
inter-distal_heterochromatin	centromere_X	Contig79	2R_20	950000-1000000	5.69955
inter-distal_heterochromatin	centromere_X	Contig79	2R_21	1000000-1050000	5.69955
inter-distal_heterochromatin	centromere_X	Contig79	2R_21	1100000-1150000	5.69955
euchromatin	centromere_X	Contig79	2R_21	12250000-12300000	5.69955
inter-distal_heterochromatin	centromere_X	Contig79	2R_21	1300000-1350000	5.69955
euchromatin	centromere_X	Contig79	2R_21	15050000-15100000	5.69955
inter-distal_heterochromatin	centromere_X	Contig79	2R_21	1600000-1650000	5.69955
euchromatin	centromere_X	Contig79	2R_21	1650000-1700000	5.69955
euchromatin	centromere_X	Contig79	2R_21	17200000-17250000	5.69955
euchromatin	centromere_X	Contig79	2R_21	18200000-18250000	5.69955
euchromatin	centromere_X	Contig79	2R_21	18750000-18800000	5.69955
euchromatin	centromere_X	Contig79	2R_21	2050000-2100000	5.69955
euchromatin	centromere_X	Contig79	2R_21	2250000-2300000	5.69955
euchromatin	centromere_X	Contig79	2R_21	2350000-2400000	5.69955
euchromatin	centromere_X	Contig79	2R_21	2500000-2550000	5.69955
euchromatin	centromere_X	Contig79	2R_21	3150000-3200000	5.69955
euchromatin	centromere_X	Contig79	2R_21	3750000-3800000	5.69955
inter-distal_heterochromatin	centromere_X	Contig79	2R_21	400000-450000	5.69955
euchromatin	centromere_X	Contig79	2R_21	4800000-4850000	5.69955
euchromatin	centromere_X	Contig79	2R_21	4900000-4950000	5.69955
inter-distal_heterochromatin	centromere_X	Contig79	2R_21	550000-600000	5.69955
inter-distal_heterochromatin	centromere_X	Contig79	2R_21	750000-800000	5.69955
inter-distal_heterochromatin	centromere_X	Contig79	2R_21	850000-900000	5.69955
inter-distal_heterochromatin	centromere_X	Contig79	3L_10	1000000-1050000	5.69955
inter-distal_heterochromatin	centromere_X	Contig79	3L_10	1150000-1200000	5.69955
inter-distal_heterochromatin	centromere_X	Contig79	3L_10	1250000-1300000	5.69955
inter-distal_heterochromatin	centromere_X	Contig79	3L_10	350000-400000	5.69955
euchromatin	centromere_X	Contig79	3L_1	10850000-10900000	5.69955
euchromatin	centromere_X	Contig79	3L_1	11100000-11150000	5.69955
euchromatin	centromere_X	Contig79	3L_1	13250000-13300000	5.69955
euchromatin	centromere_X	Contig79	3L_1	14000000-14050000	5.69955
euchromatin	centromere_X	Contig79	3L_1	14300000-14350000	5.69955
euchromatin	centromere_X	Contig79	3L_1	14400000-14450000	5.69955
euchromatin	centromere_X	Contig79	3L_1	150000-200000	5.69955
euchromatin	centromere_X	Contig79	3L_1	15750000-15800000	5.69955
euchromatin	centromere_X	Contig79	3L_1	16600000-16650000	5.69955
euchromatin	centromere_X	Contig79	3L_1	19150000-19200000	5.69955
euchromatin	centromere_X	Contig79	3L_1	20350000-20400000	5.69955
euchromatin	centromere_X	Contig79	3L_1	20650000-20700000	5.69955
euchromatin	centromere_X	Contig79	3L_1	20800000-20850000	5.69955
euchromatin	centromere_X	Contig79	3L_1	21100000-21150000	5.69955
euchromatin	centromere_X	Contig79	3L_1	21350000-21400000	5.69955
euchromatin	centromere_X	Contig79	3L_1	22400000-22450000	5.69955
euchromatin	centromere_X	Contig79	3L_1	22700000-22750000	5.69955
inter-distal_heterochromatin	centromere_X	Contig79	3L_1	23550000-23600000	5.69955
inter-distal_heterochromatin	centromere_X	Contig79	3L_1	23600000-23650000	5.69955
inter-distal_heterochromatin	centromere_X	Contig79	3L_1	24000000-24050000	5.69955
euchromatin	centromere_X	Contig79	3L_1	5250000-5300000	5.69955
euchromatin	centromere_X	Contig79	3L_1	5450000-5500000	5.69955
euchromatin	centromere_X	Contig79	3L_1	600000-650000	5.69955
euchromatin	centromere_X	Contig79	3L_1	8850000-8900000	5.69955
inter-distal_heterochromatin	centromere_X	Contig79	3L_4	1700000-1750000	5.69955
inter-distal_heterochromatin	centromere_X	Contig79	3L_4	300000-350000	5.69955
inter-distal_heterochromatin	centromere_X	Contig79	3L_4	950000-1000000	5.69955
euchromatin	centromere_X	Contig79	3R_28	13400000-13450000	5.69955
euchromatin	centromere_X	Contig79	3R_28	13700000-13750000	5.69955
euchromatin	centromere_X	Contig79	3R_28	15200000-15250000	5.69955
euchromatin	centromere_X	Contig79	3R_28	17550000-17600000	5.69955
euchromatin	centromere_X	Contig79	3R_28	17650000-17700000	5.69955
euchromatin	centromere_X	Contig79	3R_28	20500000-20550000	5.69955
euchromatin	centromere_X	Contig79	3R_28	21150000-21200000	5.69955
euchromatin	centromere_X	Contig79	3R_28	21200000-21250000	5.69955
euchromatin	centromere_X	Contig79	3R_28	2700000-2750000	5.69955
euchromatin	centromere_X	Contig79	3R_28	3650000-3700000	5.69955
euchromatin	centromere_X	Contig79	3R_28	3900000-3950000	5.69955
euchromatin	centromere_X	Contig79	3R_28	4900000-4950000	5.69955
euchromatin	centromere_X	Contig79	3R_28	500000-550000	5.69955
euchromatin	centromere_X	Contig79	3R_28	5500000-5550000	5.69955
euchromatin	centromere_X	Contig79	3R_28	550000-600000	5.69955
euchromatin	centromere_X	Contig79	3R_28	5750000-5800000	5.69955
euchromatin	centromere_X	Contig79	3R_28	7800000-7850000	5.69955
euchromatin	centromere_X	Contig79	3R_28	9650000-9700000	5.69955
inter-distal_heterochromatin	centromere_X	Contig79	3_scaffold1	0-50000	5.69955
inter-distal_heterochromatin	centromere_X	Contig79	3_scaffold1	1000000-1050000	5.69955
inter-distal_heterochromatin	centromere_X	Contig79	3_scaffold1	1350000-1400000	5.69955
inter-distal_heterochromatin	centromere_X	Contig79	3_scaffold1	1450000-1500000	5.69955
inter-distal_heterochromatin	centromere_X	Contig79	3_scaffold1	1500000-1550000	5.69955
inter-distal_heterochromatin	centromere_X	Contig79	3_scaffold1	1600000-1650000	5.69955
inter-distal_heterochromatin	centromere_X	Contig79	3_scaffold1	1750000-1800000	5.69955
inter-distal_heterochromatin	centromere_X	Contig79	3_scaffold1	1900000-1950000	5.69955
inter-distal_heterochromatin	centromere_X	Contig79	3_scaffold1	2050000-2100000	5.69955
inter-distal_heterochromatin	centromere_X	Contig79	3_scaffold1	2300000-2350000	5.69955
inter-distal_heterochromatin	centromere_X	Contig79	3_scaffold1	2750000-2800000	5.69955
inter-distal_heterochromatin	centromere_X	Contig79	3_scaffold1	300000-350000	5.69955
inter-distal_heterochromatin	centromere_X	Contig79	3_scaffold1	450000-500000	5.69955
inter-distal_heterochromatin	centromere_X	Contig79	3_scaffold1	550000-600000	5.69955
inter-distal_heterochromatin	centromere_X	Contig79	3_scaffold1	600000-650000	5.69955
inter-distal_heterochromatin	centromere_X	Contig79	3_scaffold1	950000-1000000	5.69955
inter-distal_heterochromatin	centromere_X	Contig79	3_scaffold2	1600000-1650000	5.69955
inter-distal_heterochromatin	centromere_X	Contig79	3_scaffold2	400000-450000	5.69955
euchromatin	centromere_X	Contig79	4_2	150000-200000	5.69955
euchromatin	centromere_X	Contig79	4_2	300000-350000	5.69955
euchromatin	centromere_X	Contig79	4_2	650000-700000	5.69955
distal_heterochromatin	centromere_X	Contig79	Contig5	250000-300000	5.69955
distal_heterochromatin	centromere_X	Contig79	Contig5	50000-100000	5.69955
inter-distal_heterochromatin	centromere_X	Contig79	Contig9	150000-200000	5.69955
euchromatin	centromere_X	Contig79	X_1	1000000-1050000	5.69955
euchromatin	centromere_X	Contig79	X_1	10200000-10250000	5.69955
euchromatin	centromere_X	Contig79	X_1	12000000-12050000	5.69955
euchromatin	centromere_X	Contig79	X_1	13250000-13300000	5.69955
euchromatin	centromere_X	Contig79	X_1	13950000-14000000	5.69955
euchromatin	centromere_X	Contig79	X_1	14800000-14850000	5.69955
euchromatin	centromere_X	Contig79	X_1	16100000-16150000	5.69955
euchromatin	centromere_X	Contig79	X_1	17350000-17400000	5.69955
euchromatin	centromere_X	Contig79	X_1	19850000-19900000	5.69955
euchromatin	centromere_X	Contig79	X_1	21050000-21100000	5.69955
euchromatin	centromere_X	Contig79	X_1	21350000-21400000	5.69955
euchromatin	centromere_X	Contig79	X_1	21700000-21750000	5.69955
euchromatin	centromere_X	Contig79	X_1	3250000-3300000	5.69955
euchromatin	centromere_X	Contig79	X_1	3350000-3400000	5.69955
euchromatin	centromere_X	Contig79	X_1	5250000-5300000	5.69955
euchromatin	centromere_X	Contig79	X_1	7300000-7350000	5.69955
euchromatin	centromere_X	Contig79	X_1	9550000-9600000	5.69955
euchromatin	centromere_X	Contig79	X_1	9800000-9850000	5.69955
distal_heterochromatin	centromere_X	Contig79	X3X4_6_D1712_2	0-50000	5.69955
distal_heterochromatin	centromere_X	Contig79	X_7	500000-550000	5.69955
inter-distal_heterochromatin	centromere_X	Contig79	Y_Contig127	0-50000	5.69955
inter-proximal_heterochromatin	centromere_X	Contig79	Y_Contig2	950000-1000000	5.69955
inter-distal_heterochromatin	centromere_X	Contig79	Y_scaffold4	850000-900000	5.69955
inter-distal_heterochromatin	centromere_X	Contig79	Y_scaffold6	400000-450000	5.69955
inter-distal_heterochromatin	centromere_X	Contig79	Y_scaffold7	1450000-1500000	5.69955
inter-distal_heterochromatin	centromere_X	Contig79	Y_scaffold7	600000-650000	5.69955
inter-distal_heterochromatin	centromere_X	Contig79	Y_scaffold7	800000-850000	5.69955
inter-proximal_heterochromatin	centromere_X	Contig79	3Cen_36_D1605_1	0-27124	5.25323
inter-proximal_heterochromatin	centromere_X	Contig79	3R_1	0-27264	5.22626
inter-proximal_heterochromatin	centromere_X	Contig79	tig00022795	0-30745	4.63453
inter-distal_heterochromatin	centromere_X	Contig79	3L_10	1300000-1333836	4.21116
inter-distal_heterochromatin	centromere_X	Contig79	Y_Contig97	0-34309	4.1531
inter-distal_heterochromatin	centromere_X	Contig79	3_scaffold2	1700000-1735083	4.06147
distal_heterochromatin	centromere_X	Contig79	Contig5	500000-535166	4.05189
inter-distal_heterochromatin	centromere_X	Contig79	Y_scaffold3	200000-235319	4.03434
inter-proximal_heterochromatin	centromere_X	Contig79	Contig11	300000-338657	3.68597
inter-distal_heterochromatin	centromere_X	Contig79	2L_2	2000000-2041562	3.42834
inter-proximal_heterochromatin	centromere_X	Contig79	3R_6	0-45849	3.10778
euchromatin	centromere_X	Contig79	2L_1	10000000-10050000	2.84977
euchromatin	centromere_X	Contig79	2L_1	10200000-10250000	2.84977
euchromatin	centromere_X	Contig79	2L_1	11000000-11050000	2.84977
euchromatin	centromere_X	Contig79	2L_1	1100000-1150000	2.84977
euchromatin	centromere_X	Contig79	2L_1	11150000-11200000	2.84977
euchromatin	centromere_X	Contig79	2L_1	11250000-11300000	2.84977
euchromatin	centromere_X	Contig79	2L_1	11300000-11350000	2.84977
euchromatin	centromere_X	Contig79	2L_1	1150000-1200000	2.84977
euchromatin	centromere_X	Contig79	2L_1	12000000-12050000	2.84977
euchromatin	centromere_X	Contig79	2L_1	12250000-12300000	2.84977
euchromatin	centromere_X	Contig79	2L_1	12600000-12650000	2.84977
euchromatin	centromere_X	Contig79	2L_1	12800000-12850000	2.84977
euchromatin	centromere_X	Contig79	2L_1	13300000-13350000	2.84977
euchromatin	centromere_X	Contig79	2L_1	13450000-13500000	2.84977
euchromatin	centromere_X	Contig79	2L_1	13500000-13550000	2.84977
euchromatin	centromere_X	Contig79	2L_1	13600000-13650000	2.84977
euchromatin	centromere_X	Contig79	2L_1	13950000-14000000	2.84977
euchromatin	centromere_X	Contig79	2L_1	14000000-14050000	2.84977
euchromatin	centromere_X	Contig79	2L_1	14050000-14100000	2.84977
euchromatin	centromere_X	Contig79	2L_1	14100000-14150000	2.84977
euchromatin	centromere_X	Contig79	2L_1	14400000-14450000	2.84977
euchromatin	centromere_X	Contig79	2L_1	14700000-14750000	2.84977
euchromatin	centromere_X	Contig79	2L_1	14750000-14800000	2.84977
euchromatin	centromere_X	Contig79	2L_1	14800000-14850000	2.84977
euchromatin	centromere_X	Contig79	2L_1	15000000-15050000	2.84977
euchromatin	centromere_X	Contig79	2L_1	15150000-15200000	2.84977
euchromatin	centromere_X	Contig79	2L_1	15900000-15950000	2.84977
euchromatin	centromere_X	Contig79	2L_1	15950000-16000000	2.84977
euchromatin	centromere_X	Contig79	2L_1	16000000-16050000	2.84977
euchromatin	centromere_X	Contig79	2L_1	16100000-16150000	2.84977
euchromatin	centromere_X	Contig79	2L_1	16150000-16200000	2.84977
euchromatin	centromere_X	Contig79	2L_1	16400000-16450000	2.84977
euchromatin	centromere_X	Contig79	2L_1	16450000-16500000	2.84977
euchromatin	centromere_X	Contig79	2L_1	16500000-16550000	2.84977
euchromatin	centromere_X	Contig79	2L_1	17000000-17050000	2.84977
euchromatin	centromere_X	Contig79	2L_1	17250000-17300000	2.84977
euchromatin	centromere_X	Contig79	2L_1	17300000-17350000	2.84977
euchromatin	centromere_X	Contig79	2L_1	17350000-17400000	2.84977
euchromatin	centromere_X	Contig79	2L_1	17400000-17450000	2.84977
euchromatin	centromere_X	Contig79	2L_1	17750000-17800000	2.84977
euchromatin	centromere_X	Contig79	2L_1	17800000-17850000	2.84977
euchromatin	centromere_X	Contig79	2L_1	17900000-17950000	2.84977
euchromatin	centromere_X	Contig79	2L_1	18100000-18150000	2.84977
euchromatin	centromere_X	Contig79	2L_1	18250000-18300000	2.84977
euchromatin	centromere_X	Contig79	2L_1	18450000-18500000	2.84977
euchromatin	centromere_X	Contig79	2L_1	1850000-1900000	2.84977
euchromatin	centromere_X	Contig79	2L_1	18850000-18900000	2.84977
euchromatin	centromere_X	Contig79	2L_1	18900000-18950000	2.84977
euchromatin	centromere_X	Contig79	2L_1	19050000-19100000	2.84977
euchromatin	centromere_X	Contig79	2L_1	19100000-19150000	2.84977
euchromatin	centromere_X	Contig79	2L_1	19800000-19850000	2.84977
euchromatin	centromere_X	Contig79	2L_1	20050000-20100000	2.84977
euchromatin	centromere_X	Contig79	2L_1	20350000-20400000	2.84977
euchromatin	centromere_X	Contig79	2L_1	20600000-20650000	2.84977
euchromatin	centromere_X	Contig79	2L_1	20700000-20750000	2.84977
euchromatin	centromere_X	Contig79	2L_1	20900000-20950000	2.84977
euchromatin	centromere_X	Contig79	2L_1	21150000-21200000	2.84977
euchromatin	centromere_X	Contig79	2L_1	21250000-21300000	2.84977
euchromatin	centromere_X	Contig79	2L_1	21350000-21400000	2.84977
euchromatin	centromere_X	Contig79	2L_1	21400000-21450000	2.84977
euchromatin	centromere_X	Contig79	2L_1	2400000-2450000	2.84977
euchromatin	centromere_X	Contig79	2L_1	2550000-2600000	2.84977
euchromatin	centromere_X	Contig79	2L_1	2850000-2900000	2.84977
euchromatin	centromere_X	Contig79	2L_1	3050000-3100000	2.84977
euchromatin	centromere_X	Contig79	2L_1	3150000-3200000	2.84977
euchromatin	centromere_X	Contig79	2L_1	3200000-3250000	2.84977
euchromatin	centromere_X	Contig79	2L_1	3400000-3450000	2.84977
euchromatin	centromere_X	Contig79	2L_1	3500000-3550000	2.84977
euchromatin	centromere_X	Contig79	2L_1	3650000-3700000	2.84977
euchromatin	centromere_X	Contig79	2L_1	3800000-3850000	2.84977
euchromatin	centromere_X	Contig79	2L_1	400000-450000	2.84977
euchromatin	centromere_X	Contig79	2L_1	4150000-4200000	2.84977
euchromatin	centromere_X	Contig79	2L_1	4300000-4350000	2.84977
euchromatin	centromere_X	Contig79	2L_1	4650000-4700000	2.84977
euchromatin	centromere_X	Contig79	2L_1	4700000-4750000	2.84977
euchromatin	centromere_X	Contig79	2L_1	4850000-4900000	2.84977
euchromatin	centromere_X	Contig79	2L_1	5150000-5200000	2.84977
euchromatin	centromere_X	Contig79	2L_1	5900000-5950000	2.84977
euchromatin	centromere_X	Contig79	2L_1	6000000-6050000	2.84977
euchromatin	centromere_X	Contig79	2L_1	6350000-6400000	2.84977
euchromatin	centromere_X	Contig79	2L_1	6400000-6450000	2.84977
euchromatin	centromere_X	Contig79	2L_1	6800000-6850000	2.84977
euchromatin	centromere_X	Contig79	2L_1	7250000-7300000	2.84977
euchromatin	centromere_X	Contig79	2L_1	7600000-7650000	2.84977
euchromatin	centromere_X	Contig79	2L_1	7800000-7850000	2.84977
euchromatin	centromere_X	Contig79	2L_1	7850000-7900000	2.84977
euchromatin	centromere_X	Contig79	2L_1	7950000-8000000	2.84977
euchromatin	centromere_X	Contig79	2L_1	8050000-8100000	2.84977
euchromatin	centromere_X	Contig79	2L_1	8100000-8150000	2.84977
euchromatin	centromere_X	Contig79	2L_1	8350000-8400000	2.84977
euchromatin	centromere_X	Contig79	2L_1	8450000-8500000	2.84977
euchromatin	centromere_X	Contig79	2L_1	900000-950000	2.84977
euchromatin	centromere_X	Contig79	2L_1	9400000-9450000	2.84977
euchromatin	centromere_X	Contig79	2L_1	9450000-9500000	2.84977
euchromatin	centromere_X	Contig79	2L_1	950000-1000000	2.84977
euchromatin	centromere_X	Contig79	2L_1	9850000-9900000	2.84977
euchromatin	centromere_X	Contig79	2L_1	9950000-10000000	2.84977
euchromatin	centromere_X	Contig79	2L_2	0-50000	2.84977
euchromatin	centromere_X	Contig79	2L_2	1150000-1200000	2.84977
euchromatin	centromere_X	Contig79	2L_2	1300000-1350000	2.84977
inter-distal_heterochromatin	centromere_X	Contig79	2L_2	1600000-1650000	2.84977
inter-distal_heterochromatin	centromere_X	Contig79	2L_2	1750000-1800000	2.84977
inter-distal_heterochromatin	centromere_X	Contig79	2L_2	1950000-2000000	2.84977
euchromatin	centromere_X	Contig79	2L_2	200000-250000	2.84977
euchromatin	centromere_X	Contig79	2L_2	250000-300000	2.84977
euchromatin	centromere_X	Contig79	2L_2	350000-400000	2.84977
inter-distal_heterochromatin	centromere_X	Contig79	2R_16	100000-150000	2.84977
inter-distal_heterochromatin	centromere_X	Contig79	2R_16	200000-250000	2.84977
inter-distal_heterochromatin	centromere_X	Contig79	2R_18	350000-400000	2.84977
inter-distal_heterochromatin	centromere_X	Contig79	2R_18	450000-500000	2.84977
inter-distal_heterochromatin	centromere_X	Contig79	2R_19	300000-350000	2.84977
inter-distal_heterochromatin	centromere_X	Contig79	2R_19	350000-400000	2.84977
inter-distal_heterochromatin	centromere_X	Contig79	2R_20	100000-150000	2.84977
inter-distal_heterochromatin	centromere_X	Contig79	2R_20	1400000-1450000	2.84977
inter-distal_heterochromatin	centromere_X	Contig79	2R_20	1450000-1500000	2.84977
inter-distal_heterochromatin	centromere_X	Contig79	2R_20	1500000-1550000	2.84977
inter-distal_heterochromatin	centromere_X	Contig79	2R_20	1650000-1700000	2.84977
inter-distal_heterochromatin	centromere_X	Contig79	2R_20	1750000-1800000	2.84977
inter-distal_heterochromatin	centromere_X	Contig79	2R_20	1900000-1950000	2.84977
inter-distal_heterochromatin	centromere_X	Contig79	2R_20	400000-450000	2.84977
inter-distal_heterochromatin	centromere_X	Contig79	2R_20	500000-550000	2.84977
inter-distal_heterochromatin	centromere_X	Contig79	2R_20	800000-850000	2.84977
inter-distal_heterochromatin	centromere_X	Contig79	2R_20	850000-900000	2.84977
euchromatin	centromere_X	Contig79	2R_21	10100000-10150000	2.84977
euchromatin	centromere_X	Contig79	2R_21	10350000-10400000	2.84977
euchromatin	centromere_X	Contig79	2R_21	10500000-10550000	2.84977
euchromatin	centromere_X	Contig79	2R_21	10900000-10950000	2.84977
euchromatin	centromere_X	Contig79	2R_21	11000000-11050000	2.84977
euchromatin	centromere_X	Contig79	2R_21	11100000-11150000	2.84977
euchromatin	centromere_X	Contig79	2R_21	11150000-11200000	2.84977
euchromatin	centromere_X	Contig79	2R_21	11200000-11250000	2.84977
euchromatin	centromere_X	Contig79	2R_21	11550000-11600000	2.84977
euchromatin	centromere_X	Contig79	2R_21	11950000-12000000	2.84977
inter-distal_heterochromatin	centromere_X	Contig79	2R_21	1200000-1250000	2.84977
euchromatin	centromere_X	Contig79	2R_21	12050000-12100000	2.84977
euchromatin	centromere_X	Contig79	2R_21	12100000-12150000	2.84977
euchromatin	centromere_X	Contig79	2R_21	12400000-12450000	2.84977
inter-distal_heterochromatin	centromere_X	Contig79	2R_21	1250000-1300000	2.84977
euchromatin	centromere_X	Contig79	2R_21	12550000-12600000	2.84977
euchromatin	centromere_X	Contig79	2R_21	12650000-12700000	2.84977
[truncated: 1,249 more rows]

## Sheet: FigS15D
Data underlying numerical values in Fig S15D
Numerical values for length of FISH signal
	Length of FISH signal in microns
	Responder (Rsp)	Oligopaints targeting heterochromatin (80C4)	Oligopaints targeting euchromatin (61C7)
	7.803	8.94	8.347
	12.214	9.909	7.152
	10.124	15.403	10.489
	10.233	9.783	9.848
	15.229	10.757	8.338
	10.79	9.641	6.094
	18.737	8.924	8.09
	9.027	10.656	5.75
	10.756	9.098	10.64
	8.234	6.916	5.756
	7.036	5.134	9.942
	8.102	10.763	5.303
	12.1	6.322	11.905
	7.034	10.272	9.242
	7.331	10.601	7.549
	11.505	10.819	8.12
	8	8.093	8.429
	10.202	12.253	15.161
	8.45	7.002	13.76
	7.65	11.517	8.64
	12.796	12.431	9.382
	13.32	11.767	13.821
	7.611	12.695
	6.063	6.694
	9.72	8.71
	9.393	9.796
	9.966	11.047
	11.009	11.278
	7.062	14.944
	10.301	9.224
	8.559	8.914
	11.971	8.653
	11.445	12.234
	6.119	11.922
	8.461	13.5
	12.201	10.654
	8.374	16.231
	11.32
	9.956
	11.108
	8.067
	9.885
	10.846
	15.65
	15.159
	13.348
	17.7
Mean length in microns	10.3823	10.3648	9.17082
Standard deviation	2.8378	2.42088	2.61129
Total number of fibers	47	37	22
Calculation for stretching factor of fibers
Each probe is 100kb therefore kb/micron	9.6318	9.64805	10.9042
Mean stretching of chromatin fibers in kb	10.0613

## Sheet: Table S18
Numerical data underlying Table S18
S2 Cell Oligopaint and Satellite FISH Localization
Categories
C	Centromeric
P	Pericentric
H	Heterochromatic
E	Euchromatic
N	Number of spreads
Counts (Oligopaints)
	Oligopaint
	XMaupiti								YLipari								3Giglio								4Lampedusa
Chromosome	X	X;4	2	cf(2R)	cf(2L)	3	4s	4	X	X;4	2	cf(2R)	cf(2L)	3	4s	4	X	X;4	2	cf(2R)	cf(2L)	3	4s	4	X	X;4	2	cf(2R)	cf(2L)	3	4s	4
C	0	0	0	0	0	21	1	1	0	0	0	0	0	0	0	0	0	0	0	0	0	4	0	0	0	0	0	0	0	4	0	0
P	0	0	0	13	3	2	0	1	0	0	0	0	0	0	0	0	0	0	0	0	0	0	0	0	0	0	0	0	0	0	0	0
H	0	0	30	8	5	0	4	24	0	0	0	0	0	0	0	0	25	25	0	0	0	0	0	0	2	1	1	2	3	0	0	12
E	0	0	0	0	0	0	0	0	0	0	0	0	0	0	0	0	0	0	0	0	0	0	0	0	0	0	0	0	0	0	0	0
C + P	0	0	0	0	0	4	0	0	0	0	0	0	0	0	0	0	0	0	0	0	0	21	0	0	0	0	0	0	0	1	0	0
C + P + H	7	25	0	0	0	3	0	0	0	0	0	0	0	0	0	0	0	0	0	0	0	0	0	0	3	1	11	7	2	9	0	0
P + H	23	5	0	0	0	0	0	0	0	0	0	0	0	0	0	0	0	0	0	0	0	0	0	0	10	13	3	2	9	1	0	0
N (number of spreads)	30	30	30	30	30	30	30	30	35	35	35	35	35	35	35	35	25	25	25	25	25	25	25	25	15	15	15	15	15	15	15	15
Counts (Satellites)
	Satellite Probe
	AATAT								AAGAG								AATAG								AAGAT								dodeca								Prodsat								SATIII
Chromosome	X	X;4	2	cf(2R)	cf(2L)	3	4s	4	X	X;4	2	cf(2R)	cf(2L)	3	4s	4	X	X;4	2	cf(2R)	cf(2L)	3	4s	4	X	X;4	2	cf(2R)	cf(2L)	3	4s	4	X	X;4	2	cf(2R)	cf(2L)	3	4s	4	X	X;4	2	cf(2R)	cf(2L)	3	4s	4	X
C	0	3	2	1	1	0	16	17	0	2	9	8	9	0	0	3	0	0	17	9	10	0	0	0	1	1	0	0	0	0	0	0	0	0	0	0	0	18	0	0	0	0	18	5	5	18	0	0	7
P	20	20	18	8	11	9	19	20	14	13	14	11	13	0	11	11	1	1	17	12	14	17	0	1	14	13	13	8	7	0	1	2	0	0	0	0	0	18	0	0	0	0	18	7	18	18	0	0	20
H	0	0	20	13	12	20	19	20	0	1	14	11	12	14	0	13	0	0	17	7	14	0	0	0	0	0	13	8	5	0	0	11	0	0	0	0	0	0	0	0	0	0	0	0	0	0	0	0	20
M (missing from spread)	0	0	0	3	2	0	1	0	0	0	0	3	1	0	2	1	0	0	0	4	3	0	0	0	0	0	0	3	1	0	2	1	0	0	0	0	0	0	0	0	0	0	0	3	0	0	0	0	0
N (number of spreads)	20	20	20	17	18	20	19	20	14	14	14	11	13	14	12	13	17	17	17	13	14	17	17	17	14	14	14	11	13	14	12	13	18	18	18	18	18	18	18	18	18	18	18	15	18	18	18	18	20
Percentages
		Chromosome
Probe	Location	X	X;4	2	cf(2R)	cf(2L)	3	4s	4
AATAT	C	0	15	10	5.88235	5.55556	0	84.2105	85
	P	100	100	90	47.0588	61.1111	45	100	100
	H	0	0	100	76.4706	66.6667	100	100	100
	N	20	20	20	17	18	20	19	20
AAGAG	C	0	14.2857	64.2857	72.7273	69.2308	0	0	23.0769
	P	100	92.8571	100	100	100	0	91.6667	84.6154
	H	0	7.14286	100	100	92.3077	100	0	100
	N	14	14	14	11	13	14	12	13
AATAG	C	0	0	100	69.2308	71.4286	0	0	0
	P	5.88235	5.88235	100	92.3077	100	100	0	5.88235
	H	0	0	100	53.8462	100	0	0	0
	N	17	17	17	13	14	17	17	17
AAGAT	C	7.14286	7.14286	0	0	0	0	0	0
	P	100	92.8571	92.8571	72.7273	53.8462	0	8.33333	15.3846
	H	0	0	92.8571	72.7273	38.4615	0	0	84.6154
	N	14	14	14	11	13	14	12	13
dodeca	C	0	0	0	0	0	100	0	0
	P	0	0	0	0	0	100	0	0
	H	0	0	0	0	0	0	0	0
	N	18	18	18	18	18	18	18	18
Prodsat	C	0	0	100	33.3333	27.7778	100	0	0
	P	0	0	100	46.6667	100	100	0	0
	H	0	0	0	0	0	0	0	0
	N	18	18	18	15	18	18	18	18
SATIII	C	35	0	0	0	0	0	0	0
	P	100	100	0	0	0	5	0	0
	H	100	100	0	0	0	100	0	0
	N	20	20	20	20	20	20	20	20
XMaupiti	C	23.3333	83.3333	0	0	0	93.3333	3.33333	3.33333
	P	100	100	0	43.3333	10	30	0	3.33333
	H	100	100	100	26.6667	16.6667	10	13.3333	80
	N	30	30	30	30	30	30	30	30
YLipari	C	0	0	0	0	0	0	0	0
	P	0	0	0	0	0	0	0	0
	H	0	0	0	0	0	0	0	0
	N	35	35	35	35	35	35	35	35
3Giglio	C	0	0	0	0	0	100	0	0
	P	0	0	0	0	0	84	0	0
	H	100	100	0	0	0	0	0	0
	N	25	25	25	25	25	25	25	25
4Lampedusa	C	20	6.66667	73.3333	46.6667	13.3333	93.3333	0	0
	P	86.6667	93.3333	93.3333	60	73.3333	73.3333	0	0
	H	100	100	100	73.3333	93.3333	66.6667	0	80
	N	15	15	15	15	15	15	15	15
[truncated: 7 more columns]
