# Supplementary material for: Islands of retroelements are major components of Drosophila centromeres
Source: PLoS Biol. 2019 May 14;17(5):e3000241. doi: 10.1371/journal.pbio.3000241 (PMC6516634; doi:10.1371/journal.pbio.3000241)
Supplement: S3 Data — The columns indicate the centromere contig ID, start and end coordinates of sequence, followed by the oligo sequence, and the melting temperature (all.oligos.cen.islands). Included are also the same Oligopaint sequences with 5' and 3' extensions containing the universal primer followed by library-specific barcodes (oligos.with.adaptors). (XLSX) [file pbio.3000241.s043.xlsx]

## Sheet: all.oligo.cen.islands
Centromere Contig	start_coordinate	end_coordinate	sequence	Tm
Contig119	29236	29276	ATCTTATCTTATCTTAGAGTCGCCAGTCCACTTTTCACGGG	42.59
Contig119	29237	29276	TCTTATCTTATCTTAGAGTCGCCAGTCCACTTTTCACGGG	42.61
Contig119	29238	29277	CTTATCTTATCTTAGAGTCGCCAGTCCACTTTTCACGGGT	42.76
Contig119	29239	29277	TTATCTTATCTTAGAGTCGCCAGTCCACTTTTCACGGGT	42.58
Contig119	29240	29277	TATCTTATCTTAGAGTCGCCAGTCCACTTTTCACGGGT	42.52
Contig119	29241	29276	ATCTTATCTTAGAGTCGCCAGTCCACTTTTCACGGG	42.1
Contig119	29242	29276	TCTTATCTTAGAGTCGCCAGTCCACTTTTCACGGG	42.11
Contig119	29243	29277	CTTATCTTAGAGTCGCCAGTCCACTTTTCACGGGT	42.28
Contig119	29244	29278	TTATCTTAGAGTCGCCAGTCCACTTTTCACGGGTT	42.13
Contig119	29245	29282	TATCTTAGAGTCGCCAGTCCACTTTTCACGGGTTAAGT	42.76
Contig119	29246	29280	ATCTTAGAGTCGCCAGTCCACTTTTCACGGGTTAA	42.13
Contig119	29247	29281	TCTTAGAGTCGCCAGTCCACTTTTCACGGGTTAAG	42.37
Contig119	29248	29282	CTTAGAGTCGCCAGTCCACTTTTCACGGGTTAAGT	42.53
Contig119	29249	29283	TTAGAGTCGCCAGTCCACTTTTCACGGGTTAAGTC	42.51
Contig119	29250	29284	TAGAGTCGCCAGTCCACTTTTCACGGGTTAAGTCA	43.3
Contig119	29251	29285	AGAGTCGCCAGTCCACTTTTCACGGGTTAAGTCAA	43.79
Contig119	29252	29286	GAGTCGCCAGTCCACTTTTCACGGGTTAAGTCAAG	43.27
Contig119	29253	29287	AGTCGCCAGTCCACTTTTCACGGGTTAAGTCAAGC	44.56
Contig119	29254	29288	GTCGCCAGTCCACTTTTCACGGGTTAAGTCAAGCT	44.56
Contig119	29255	29289	TCGCCAGTCCACTTTTCACGGGTTAAGTCAAGCTA	43.81
Contig119	29256	29290	CGCCAGTCCACTTTTCACGGGTTAAGTCAAGCTAC	43.45
Contig119	29257	29291	GCCAGTCCACTTTTCACGGGTTAAGTCAAGCTACG	43.45
Contig119	29258	29292	CCAGTCCACTTTTCACGGGTTAAGTCAAGCTACGA	42.67
Contig119	29259	29297	CAGTCCACTTTTCACGGGTTAAGTCAAGCTACGAATAGC	42.75
Contig119	29260	29297	AGTCCACTTTTCACGGGTTAAGTCAAGCTACGAATAGC	42.44
Contig119	29261	29298	GTCCACTTTTCACGGGTTAAGTCAAGCTACGAATAGCA	42.57
Contig119	29262	29298	TCCACTTTTCACGGGTTAAGTCAAGCTACGAATAGCA	42.24
Contig119	29463	29497	GACATACGTTCTCAGCGCCAATGTGAACAAGACGA	43.22
Contig119	29553	29587	ATCGGTGATCGAGCACCATCACCTTCAACTAACTC	42.47
Contig119	29739	29773	ATAACGAGTGCAGTGACTTCACTGGCAACTGCCAC	44.72
Contig119	30865	30901	TGTCCCAAGCACTACTCAAACAATTTCTTCGCTAGCG	43.1
Contig119	30866	30901	GTCCCAAGCACTACTCAAACAATTTCTTCGCTAGCG	42.3
Contig119	30867	30902	TCCCAAGCACTACTCAAACAATTTCTTCGCTAGCGC	43.39
Contig119	30868	30902	CCCAAGCACTACTCAAACAATTTCTTCGCTAGCGC	42.73
Contig119	30869	30903	CCAAGCACTACTCAAACAATTTCTTCGCTAGCGCC	42.73
Contig119	30870	30904	CAAGCACTACTCAAACAATTTCTTCGCTAGCGCCC	42.73
Contig119	30871	30905	AAGCACTACTCAAACAATTTCTTCGCTAGCGCCCT	43.11
Contig119	30872	30906	AGCACTACTCAAACAATTTCTTCGCTAGCGCCCTA	42.62
Contig119	30873	30908	GCACTACTCAAACAATTTCTTCGCTAGCGCCCTAAA	42.05
Contig119	32080	32114	ATCTCACGCTGTGTCTGAGTCCGTATAGACTCACA	42.49
Contig119	32081	32115	TCTCACGCTGTGTCTGAGTCCGTATAGACTCACAA	42.58
Contig119	32309	32343	CGAGCGGCTGGTATTAGGTAAACGACGCCTACGAA	45.09
Contig119	32457	32491	GAGCAACTCTCTCCCACTAGCACTAAGTACCCTCT	42.5
Contig119	32549	32583	TCCCTCTGGCACCTGGTATCGAAGTGATGAAGAAA	43.21
Contig119	32619	32659	TTCCGACCAAATCCCTATACCAACACTTTTATTCTCCCTCC	42.87
Contig119	32620	32659	TCCGACCAAATCCCTATACCAACACTTTTATTCTCCCTCC	42.82
Contig119	32621	32659	CCGACCAAATCCCTATACCAACACTTTTATTCTCCCTCC	42.2
Contig119	35145	35180	CTGGACTTTGCCATCTCTAAAGGCATAGGTCAAGCC	43.02
Contig119	35146	35180	TGGACTTTGCCATCTCTAAAGGCATAGGTCAAGCC	42.83
Contig119	35147	35181	GGACTTTGCCATCTCTAAAGGCATAGGTCAAGCCA	42.83
Contig119	35148	35183	GACTTTGCCATCTCTAAAGGCATAGGTCAAGCCAGA	42.54
Contig119	35149	35183	ACTTTGCCATCTCTAAAGGCATAGGTCAAGCCAGA	42.35
Contig119	35150	35185	CTTTGCCATCTCTAAAGGCATAGGTCAAGCCAGACT	42.56
Contig119	35151	35185	TTTGCCATCTCTAAAGGCATAGGTCAAGCCAGACT	42.35
Contig119	35152	35188	TTGCCATCTCTAAAGGCATAGGTCAAGCCAGACTAAC	42.29
Contig119	35153	35188	TGCCATCTCTAAAGGCATAGGTCAAGCCAGACTAAC	42.22
Contig119	35154	35189	GCCATCTCTAAAGGCATAGGTCAAGCCAGACTAACT	42.09
Contig119	35155	35195	CCATCTCTAAAGGCATAGGTCAAGCCAGACTAACTTGATCC	42.97
Contig119	35156	35196	CATCTCTAAAGGCATAGGTCAAGCCAGACTAACTTGATCCA	42.68
Contig119	35157	35196	ATCTCTAAAGGCATAGGTCAAGCCAGACTAACTTGATCCA	42.37
Contig119	35158	35196	TCTCTAAAGGCATAGGTCAAGCCAGACTAACTTGATCCA	42.4
Contig119	35159	35198	CTCTAAAGGCATAGGTCAAGCCAGACTAACTTGATCCAAC	42.15
Contig119	35160	35199	TCTAAAGGCATAGGTCAAGCCAGACTAACTTGATCCAACT	42.6
Contig119	35163	35199	AAAGGCATAGGTCAAGCCAGACTAACTTGATCCAACT	42.15
Contig119	35164	35199	AAGGCATAGGTCAAGCCAGACTAACTTGATCCAACT	42.07
Contig119	35165	35205	AGGCATAGGTCAAGCCAGACTAACTTGATCCAACTATAACA	42.41
Contig119	35196	35234	AACTATAACAAGCTGCTGCAAGACTCACACTTTGGATGC	43.15
Contig119	35197	35234	ACTATAACAAGCTGCTGCAAGACTCACACTTTGGATGC	43.11
Contig119	35198	35234	CTATAACAAGCTGCTGCAAGACTCACACTTTGGATGC	42.32
Contig119	35199	35234	TATAACAAGCTGCTGCAAGACTCACACTTTGGATGC	42.11
Contig119	35200	35234	ATAACAAGCTGCTGCAAGACTCACACTTTGGATGC	42.52
Contig119	35201	35235	TAACAAGCTGCTGCAAGACTCACACTTTGGATGCT	43.27
Contig119	35202	35236	AACAAGCTGCTGCAAGACTCACACTTTGGATGCTG	44.02
Contig119	35203	35237	ACAAGCTGCTGCAAGACTCACACTTTGGATGCTGT	44.83
Contig119	35204	35238	CAAGCTGCTGCAAGACTCACACTTTGGATGCTGTC	44.13
Contig119	35205	35239	AAGCTGCTGCAAGACTCACACTTTGGATGCTGTCC	44.99
Contig119	35206	35240	AGCTGCTGCAAGACTCACACTTTGGATGCTGTCCT	45.68
Contig119	35207	35241	GCTGCTGCAAGACTCACACTTTGGATGCTGTCCTC	45.09
Contig119	35208	35242	CTGCTGCAAGACTCACACTTTGGATGCTGTCCTCT	44.36
Contig119	35209	35243	TGCTGCAAGACTCACACTTTGGATGCTGTCCTCTC	44.33
Contig119	35210	35244	GCTGCAAGACTCACACTTTGGATGCTGTCCTCTCT	44.2
Contig119	35211	35245	CTGCAAGACTCACACTTTGGATGCTGTCCTCTCTG	43.05
Contig119	35212	35246	TGCAAGACTCACACTTTGGATGCTGTCCTCTCTGC	44.33
Contig119	35213	35247	GCAAGACTCACACTTTGGATGCTGTCCTCTCTGCC	44.66
Contig119	35214	35248	CAAGACTCACACTTTGGATGCTGTCCTCTCTGCCG	44.44
Contig119	35215	35249	AAGACTCACACTTTGGATGCTGTCCTCTCTGCCGG	45.31
Contig119	35216	35250	AGACTCACACTTTGGATGCTGTCCTCTCTGCCGGA	45.97
Contig119	35217	35251	GACTCACACTTTGGATGCTGTCCTCTCTGCCGGAT	45.2
Contig119	35218	35252	ACTCACACTTTGGATGCTGTCCTCTCTGCCGGATT	45.1
Contig119	35219	35253	CTCACACTTTGGATGCTGTCCTCTCTGCCGGATTC	44.39
Contig119	35220	35254	TCACACTTTGGATGCTGTCCTCTCTGCCGGATTCT	44.94
Contig119	35221	35255	CACACTTTGGATGCTGTCCTCTCTGCCGGATTCTC	44.39
Contig119	35222	35256	ACACTTTGGATGCTGTCCTCTCTGCCGGATTCTCC	45.27
Contig119	35223	35257	CACTTTGGATGCTGTCCTCTCTGCCGGATTCTCCA	45.26
Contig119	35224	35258	ACTTTGGATGCTGTCCTCTCTGCCGGATTCTCCAT	44.91
Contig119	35225	35259	CTTTGGATGCTGTCCTCTCTGCCGGATTCTCCATT	44.09
Contig119	35226	35260	TTTGGATGCTGTCCTCTCTGCCGGATTCTCCATTC	44.07
Contig119	35227	35261	TTGGATGCTGTCCTCTCTGCCGGATTCTCCATTCT	44.75
Contig119	35228	35262	TGGATGCTGTCCTCTCTGCCGGATTCTCCATTCTC	44.85
Contig119	35229	35263	GGATGCTGTCCTCTCTGCCGGATTCTCCATTCTCC	45.18
Contig119	35230	35264	GATGCTGTCCTCTCTGCCGGATTCTCCATTCTCCA	44.85
Contig119	35231	35265	ATGCTGTCCTCTCTGCCGGATTCTCCATTCTCCAC	45.02
Contig119	35232	35266	TGCTGTCCTCTCTGCCGGATTCTCCATTCTCCACT	45.79
Contig119	35233	35267	GCTGTCCTCTCTGCCGGATTCTCCATTCTCCACTG	45.23
Contig119	35234	35268	CTGTCCTCTCTGCCGGATTCTCCATTCTCCACTGC	45.23
Contig119	35235	35269	TGTCCTCTCTGCCGGATTCTCCATTCTCCACTGCA	45.92
Contig119	35236	35270	GTCCTCTCTGCCGGATTCTCCATTCTCCACTGCAA	45.1
Contig119	35237	35271	TCCTCTCTGCCGGATTCTCCATTCTCCACTGCAAG	44.97
Contig119	35238	35272	CCTCTCTGCCGGATTCTCCATTCTCCACTGCAAGC	45.73
Contig119	35239	35273	CTCTCTGCCGGATTCTCCATTCTCCACTGCAAGCA	45.4
Contig119	35240	35274	TCTCTGCCGGATTCTCCATTCTCCACTGCAAGCAA	45.28
Contig119	35241	35275	CTCTGCCGGATTCTCCATTCTCCACTGCAAGCAAC	44.89
Contig119	35242	35276	TCTGCCGGATTCTCCATTCTCCACTGCAAGCAACA	45.57
Contig119	35243	35277	CTGCCGGATTCTCCATTCTCCACTGCAAGCAACAT	44.83
Contig119	35244	35278	TGCCGGATTCTCCATTCTCCACTGCAAGCAACATC	44.8
Contig119	35245	35279	GCCGGATTCTCCATTCTCCACTGCAAGCAACATCG	45.18
Contig119	35246	35280	CCGGATTCTCCATTCTCCACTGCAAGCAACATCGA	44.42
Contig119	35247	35281	CGGATTCTCCATTCTCCACTGCAAGCAACATCGAT	43.2
Contig119	35248	35282	GGATTCTCCATTCTCCACTGCAAGCAACATCGATG	42.28
Contig119	35249	35283	GATTCTCCATTCTCCACTGCAAGCAACATCGATGC	42.57
Contig119	35250	35284	ATTCTCCATTCTCCACTGCAAGCAACATCGATGCG	43.64
Contig119	35277	35311	TCGATGCGGCAATCAAACTCTCATTGATGAGACGT	42.92
Contig119	35278	35313	CGATGCGGCAATCAAACTCTCATTGATGAGACGTAC	42.17
Contig119	35279	35317	GATGCGGCAATCAAACTCTCATTGATGAGACGTACAATG	42.16
Contig119	35280	35318	ATGCGGCAATCAAACTCTCATTGATGAGACGTACAATGC	43.31
Contig119	35281	35318	TGCGGCAATCAAACTCTCATTGATGAGACGTACAATGC	43.36
Contig119	35282	35318	GCGGCAATCAAACTCTCATTGATGAGACGTACAATGC	42.59
Contig119	35283	35320	CGGCAATCAAACTCTCATTGATGAGACGTACAATGCTG	42.2
Contig119	35284	35321	GGCAATCAAACTCTCATTGATGAGACGTACAATGCTGC	42.4
Contig119	35285	35323	GCAATCAAACTCTCATTGATGAGACGTACAATGCTGCTG	42.28
Contig119	35286	35326	CAATCAAACTCTCATTGATGAGACGTACAATGCTGCTGAGT	42.52
Contig119	35287	35326	AATCAAACTCTCATTGATGAGACGTACAATGCTGCTGAGT	42.22
Contig119	35288	35326	ATCAAACTCTCATTGATGAGACGTACAATGCTGCTGAGT	42.16
Contig119	35289	35326	TCAAACTCTCATTGATGAGACGTACAATGCTGCTGAGT	42.17
Contig119	35325	35363	GTTTGCCAATCCTCCTCTTTCAACGTCTACAAGAACTCC	42.81
Contig119	35326	35363	TTTGCCAATCCTCCTCTTTCAACGTCTACAAGAACTCC	42.5
Contig119	35327	35363	TTGCCAATCCTCCTCTTTCAACGTCTACAAGAACTCC	42.44
Contig119	35328	35363	TGCCAATCCTCCTCTTTCAACGTCTACAAGAACTCC	42.37
Contig119	35329	35364	GCCAATCCTCCTCTTTCAACGTCTACAAGAACTCCT	42.24
Contig119	35330	35366	CCAATCCTCCTCTTTCAACGTCTACAAGAACTCCTGG	42.3
Contig119	35331	35370	CAATCCTCCTCTTTCAACGTCTACAAGAACTCCTGGTACA	42.7
Contig119	35332	35370	AATCCTCCTCTTTCAACGTCTACAAGAACTCCTGGTACA	42.4
Contig119	35333	35370	ATCCTCCTCTTTCAACGTCTACAAGAACTCCTGGTACA	42.33
Contig119	35334	35370	TCCTCCTCTTTCAACGTCTACAAGAACTCCTGGTACA	42.36
Contig119	35335	35372	CCTCCTCTTTCAACGTCTACAAGAACTCCTGGTACAGA	42.55
Contig119	35336	35374	CTCCTCTTTCAACGTCTACAAGAACTCCTGGTACAGACC	42.87
Contig119	35337	35374	TCCTCTTTCAACGTCTACAAGAACTCCTGGTACAGACC	42.69
Contig119	35338	35374	CCTCTTTCAACGTCTACAAGAACTCCTGGTACAGACC	42.03
Contig119	35339	35378	CTCTTTCAACGTCTACAAGAACTCCTGGTACAGACCTTCA	42.61
Contig119	35340	35378	TCTTTCAACGTCTACAAGAACTCCTGGTACAGACCTTCA	42.43
Contig119	35341	35379	CTTTCAACGTCTACAAGAACTCCTGGTACAGACCTTCAC	42.12
Contig119	35342	35380	TTTCAACGTCTACAAGAACTCCTGGTACAGACCTTCACA	42.7
Contig119	35343	35380	TTCAACGTCTACAAGAACTCCTGGTACAGACCTTCACA	42.65
Contig119	35344	35380	TCAACGTCTACAAGAACTCCTGGTACAGACCTTCACA	42.59
Contig119	35345	35382	CAACGTCTACAAGAACTCCTGGTACAGACCTTCACATC	42.09
Contig119	35346	35383	AACGTCTACAAGAACTCCTGGTACAGACCTTCACATCT	42.43
Contig119	35347	35383	ACGTCTACAAGAACTCCTGGTACAGACCTTCACATCT	42.37
Contig119	35348	35385	CGTCTACAAGAACTCCTGGTACAGACCTTCACATCTGG	43
Contig119	35349	35386	GTCTACAAGAACTCCTGGTACAGACCTTCACATCTGGT	42.63
Contig119	35350	35386	TCTACAAGAACTCCTGGTACAGACCTTCACATCTGGT	42.29
Contig119	35382	35416	CTGGTCTCCAGAAATTGGGGCCTTCGTAGCGGAAA	45.57
Contig119	35453	35488	AACGTGCAGAAGTCATTTTCGTCCTCAAACATGGAA	42.01
Contig119	35454	35489	ACGTGCAGAAGTCATTTTCGTCCTCAAACATGGAAA	42.01
Contig119	35455	35492	CGTGCAGAAGTCATTTTCGTCCTCAAACATGGAAAACC	42.72
Contig119	35456	35493	GTGCAGAAGTCATTTTCGTCCTCAAACATGGAAAACCT	42.22
Contig119	35457	35494	TGCAGAAGTCATTTTCGTCCTCAAACATGGAAAACCTG	42.21
Contig119	35458	35495	GCAGAAGTCATTTTCGTCCTCAAACATGGAAAACCTGA	42.07
Contig119	35592	35626	CGAGGCTGGACTGATCCTTGATCACCAGTTTTGCT	44.28
Contig119	35593	35627	GAGGCTGGACTGATCCTTGATCACCAGTTTTGCTT	43.08
Contig119	35594	35628	AGGCTGGACTGATCCTTGATCACCAGTTTTGCTTC	43.08
Contig119	35595	35629	GGCTGGACTGATCCTTGATCACCAGTTTTGCTTCA	43.21
Contig119	35596	35630	GCTGGACTGATCCTTGATCACCAGTTTTGCTTCAG	42.22
Contig119	35597	35632	CTGGACTGATCCTTGATCACCAGTTTTGCTTCAGGC	43.39
Contig119	35598	35632	TGGACTGATCCTTGATCACCAGTTTTGCTTCAGGC	43.21
Contig119	35599	35633	GGACTGATCCTTGATCACCAGTTTTGCTTCAGGCG	43.62
Contig119	35600	35634	GACTGATCCTTGATCACCAGTTTTGCTTCAGGCGA	43.12
Contig119	35601	35635	ACTGATCCTTGATCACCAGTTTTGCTTCAGGCGAT	42.91
Contig119	35602	35636	CTGATCCTTGATCACCAGTTTTGCTTCAGGCGATT	42.11
Contig119	35603	35637	TGATCCTTGATCACCAGTTTTGCTTCAGGCGATTC	42.09
Contig119	35604	35638	GATCCTTGATCACCAGTTTTGCTTCAGGCGATTCC	42.44
Contig119	35605	35639	ATCCTTGATCACCAGTTTTGCTTCAGGCGATTCCA	43.11
Contig119	35606	35640	TCCTTGATCACCAGTTTTGCTTCAGGCGATTCCAC	43.48
Contig119	35607	35641	CCTTGATCACCAGTTTTGCTTCAGGCGATTCCACC	43.97
Contig119	35608	35642	CTTGATCACCAGTTTTGCTTCAGGCGATTCCACCG	44.03
Contig119	35609	35643	TTGATCACCAGTTTTGCTTCAGGCGATTCCACCGA	44.54
Contig119	35610	35644	TGATCACCAGTTTTGCTTCAGGCGATTCCACCGAA	44.54
Contig119	35611	35645	GATCACCAGTTTTGCTTCAGGCGATTCCACCGAAC	44.01
Contig119	35612	35646	ATCACCAGTTTTGCTTCAGGCGATTCCACCGAACA	44.7
Contig119	35613	35647	TCACCAGTTTTGCTTCAGGCGATTCCACCGAACAC	45.05
Contig119	35614	35648	CACCAGTTTTGCTTCAGGCGATTCCACCGAACACC	45.53
Contig119	35615	35649	ACCAGTTTTGCTTCAGGCGATTCCACCGAACACCC	46.41
Contig119	35616	35650	CCAGTTTTGCTTCAGGCGATTCCACCGAACACCCG	46.76
Contig119	35617	35651	CAGTTTTGCTTCAGGCGATTCCACCGAACACCCGA	46.29
Contig119	35618	35652	AGTTTTGCTTCAGGCGATTCCACCGAACACCCGAG	46.16
Contig119	35619	35653	GTTTTGCTTCAGGCGATTCCACCGAACACCCGAGC	46.87
Contig119	35658	35692	CCACCGGCTCGTAGCACTCATCCTAGGTGCATTCG	46.79
Contig119	35659	35693	CACCGGCTCGTAGCACTCATCCTAGGTGCATTCGA	46.32
Contig119	35660	35694	ACCGGCTCGTAGCACTCATCCTAGGTGCATTCGAG	46.2
Contig119	35661	35695	CCGGCTCGTAGCACTCATCCTAGGTGCATTCGAGA	46.04
Contig119	35662	35696	CGGCTCGTAGCACTCATCCTAGGTGCATTCGAGAA	44.91
Contig119	35663	35697	GGCTCGTAGCACTCATCCTAGGTGCATTCGAGAAC	44
Contig119	35664	35698	GCTCGTAGCACTCATCCTAGGTGCATTCGAGAACA	43.67
Contig119	35665	35699	CTCGTAGCACTCATCCTAGGTGCATTCGAGAACAA	42.26
Contig119	35666	35700	TCGTAGCACTCATCCTAGGTGCATTCGAGAACAAA	42.11
Contig119	35736	35770	GGCGTTCGACAGAGTGTAGCATCCTGGACTCCTCT	45.87
Contig119	35855	35889	GTTCCTCAACCAGCACGGCAAGGCCTATACGAACC	46.08
Contig119	35916	35950	TCCCATCCTCTACACCCAGTTTACAGCAGACCTCC	44.37
Contig119	35938	35972	ACAGCAGACCTCCCTATTATACCCTCCCGTTACCT	43.53
Contig119	35963	35997	CCCGTTACCTCACAACATCCACCTCTGCAGATGAC	44.22
Contig119	35964	35998	CCGTTACCTCACAACATCCACCTCTGCAGATGACA	43.89
Contig119	35965	35999	CGTTACCTCACAACATCCACCTCTGCAGATGACAC	43.03
Contig119	35966	36000	GTTACCTCACAACATCCACCTCTGCAGATGACACG	43.03
Contig119	35967	36001	TTACCTCACAACATCCACCTCTGCAGATGACACGG	43.89
Contig119	35968	36002	TACCTCACAACATCCACCTCTGCAGATGACACGGC	45.3
Contig119	35969	36003	ACCTCACAACATCCACCTCTGCAGATGACACGGCG	46.96
Contig119	35970	36004	CCTCACAACATCCACCTCTGCAGATGACACGGCGT	46.96
Contig119	36028	36062	CAACGAGCATCAGCCATTATCCAGAGGCAACTGGC	45.11
Contig119	36029	36063	AACGAGCATCAGCCATTATCCAGAGGCAACTGGCT	45.54
Contig119	36030	36064	ACGAGCATCAGCCATTATCCAGAGGCAACTGGCTG	45.79
Contig119	36031	36065	CGAGCATCAGCCATTATCCAGAGGCAACTGGCTGC	46.38
Contig119	36032	36066	GAGCATCAGCCATTATCCAGAGGCAACTGGCTGCA	46.01
Contig119	36033	36067	AGCATCAGCCATTATCCAGAGGCAACTGGCTGCAT	45.83
Contig119	36034	36068	GCATCAGCCATTATCCAGAGGCAACTGGCTGCATT	45.15
Contig119	36035	36069	CATCAGCCATTATCCAGAGGCAACTGGCTGCATTT	43.72
Contig119	36036	36070	ATCAGCCATTATCCAGAGGCAACTGGCTGCATTTG	43.72
Contig119	36037	36071	TCAGCCATTATCCAGAGGCAACTGGCTGCATTTGA	44.46
Contig119	36038	36072	CAGCCATTATCCAGAGGCAACTGGCTGCATTTGAT	43.72
Contig119	36039	36073	AGCCATTATCCAGAGGCAACTGGCTGCATTTGATC	43.56
Contig119	36040	36074	GCCATTATCCAGAGGCAACTGGCTGCATTTGATCT	43.56
Contig119	36041	36078	CCATTATCCAGAGGCAACTGGCTGCATTTGATCTATGG	43.11
Contig119	36042	36079	CATTATCCAGAGGCAACTGGCTGCATTTGATCTATGGC	43.37
Contig119	36043	36079	ATTATCCAGAGGCAACTGGCTGCATTTGATCTATGGC	43.08
Contig119	36044	36079	TTATCCAGAGGCAACTGGCTGCATTTGATCTATGGC	43.12
Contig119	36045	36079	TATCCAGAGGCAACTGGCTGCATTTGATCTATGGC	43.07
Contig119	36046	36080	ATCCAGAGGCAACTGGCTGCATTTGATCTATGGCT	44.24
Contig119	36047	36081	TCCAGAGGCAACTGGCTGCATTTGATCTATGGCTG	44.59
Contig119	36048	36082	CCAGAGGCAACTGGCTGCATTTGATCTATGGCTGA	44.59
Contig119	36049	36083	CAGAGGCAACTGGCTGCATTTGATCTATGGCTGAA	43.45
Contig119	36050	36084	AGAGGCAACTGGCTGCATTTGATCTATGGCTGAAA	43.18
Contig119	36051	36085	GAGGCAACTGGCTGCATTTGATCTATGGCTGAAAC	42.8
Contig119	36052	36086	AGGCAACTGGCTGCATTTGATCTATGGCTGAAACG	43.88
Contig119	36053	36087	GGCAACTGGCTGCATTTGATCTATGGCTGAAACGC	44.62
Contig119	36054	36088	GCAACTGGCTGCATTTGATCTATGGCTGAAACGCT	44.16
Contig119	36055	36089	CAACTGGCTGCATTTGATCTATGGCTGAAACGCTG	43.02
Contig119	36056	36090	AACTGGCTGCATTTGATCTATGGCTGAAACGCTGG	43.88
Contig119	36057	36091	ACTGGCTGCATTTGATCTATGGCTGAAACGCTGGA	44.52
Contig119	36093	36127	CATCGTGGTCAACGCTGGTCAAGCCATTATATTGG	42.42
Contig119	36094	36128	ATCGTGGTCAACGCTGGTCAAGCCATTATATTGGC	43.56
Contig119	36095	36129	TCGTGGTCAACGCTGGTCAAGCCATTATATTGGCT	44.31
Contig119	36523	36561	AGTTTTATTATTGAGCCGTAATTGAGCCGTATTGGGCGA	42.55
Contig119	36524	36564	GTTTTATTATTGAGCCGTAATTGAGCCGTATTGGGCGATTT	42.03
Contig119	36530	36570	TTATTGAGCCGTAATTGAGCCGTATTGGGCGATTTTAATCC	42.85
Contig119	36531	36570	TATTGAGCCGTAATTGAGCCGTATTGGGCGATTTTAATCC	42.8
Contig119	36532	36569	ATTGAGCCGTAATTGAGCCGTATTGGGCGATTTTAATC	42.11
Contig119	36533	36569	TTGAGCCGTAATTGAGCCGTATTGGGCGATTTTAATC	42.13
Contig119	36534	36569	TGAGCCGTAATTGAGCCGTATTGGGCGATTTTAATC	42.06
Contig119	36535	36570	GAGCCGTAATTGAGCCGTATTGGGCGATTTTAATCC	42.39
Contig119	36536	36570	AGCCGTAATTGAGCCGTATTGGGCGATTTTAATCC	42.2
Contig119	36537	36571	GCCGTAATTGAGCCGTATTGGGCGATTTTAATCCA	42.33
Contig119	37080	37120	ATGAAAATGCACATGCTAAAGAAGCTGGATCAATTGCAACC	42.75
Contig119	37081	37120	TGAAAATGCACATGCTAAAGAAGCTGGATCAATTGCAACC	42.78
Contig119	37082	37120	GAAAATGCACATGCTAAAGAAGCTGGATCAATTGCAACC	42.02
Contig119	37083	37121	AAAATGCACATGCTAAAGAAGCTGGATCAATTGCAACCC	42.93
Contig119	37084	37121	AAATGCACATGCTAAAGAAGCTGGATCAATTGCAACCC	42.88
Contig119	37085	37121	AATGCACATGCTAAAGAAGCTGGATCAATTGCAACCC	42.83
Contig119	37086	37121	ATGCACATGCTAAAGAAGCTGGATCAATTGCAACCC	42.78
Contig119	37087	37121	TGCACATGCTAAAGAAGCTGGATCAATTGCAACCC	42.81
Contig119	37088	37122	GCACATGCTAAAGAAGCTGGATCAATTGCAACCCA	42.81
Contig119	37089	37126	CACATGCTAAAGAAGCTGGATCAATTGCAACCCATTCT	42.28
Contig119	37439	37479	AGGACCCAAATGAATTAATTCAGTCTAGCAGTGCTGAATCA	42.03
Contig119	37496	37536	TAAACCATAGCTTGCTCAAGTGCAGTTTAAACCATCTCTGT	42.32
Contig119	37497	37536	AAACCATAGCTTGCTCAAGTGCAGTTTAAACCATCTCTGT	42.69
Contig119	37498	37536	AACCATAGCTTGCTCAAGTGCAGTTTAAACCATCTCTGT	42.64
Contig119	37499	37536	ACCATAGCTTGCTCAAGTGCAGTTTAAACCATCTCTGT	42.59
Contig119	37500	37537	CCATAGCTTGCTCAAGTGCAGTTTAAACCATCTCTGTG	42.11
Contig119	37501	37541	CATAGCTTGCTCAAGTGCAGTTTAAACCATCTCTGTGTTTG	42.26
Contig119	37502	37542	ATAGCTTGCTCAAGTGCAGTTTAAACCATCTCTGTGTTTGA	42.55
Contig119	37503	37542	TAGCTTGCTCAAGTGCAGTTTAAACCATCTCTGTGTTTGA	42.58
Contig119	37504	37541	AGCTTGCTCAAGTGCAGTTTAAACCATCTCTGTGTTTG	42.33
Contig119	37505	37542	GCTTGCTCAAGTGCAGTTTAAACCATCTCTGTGTTTGA	42.31
Contig119	37533	37573	CTGTGTTTGAATTTCAAATTGCTTTTCACCATACGGTTCGC	42.11
Contig119	37534	37574	TGTGTTTGAATTTCAAATTGCTTTTCACCATACGGTTCGCT	42.54
Contig119	37535	37575	GTGTTTGAATTTCAAATTGCTTTTCACCATACGGTTCGCTG	42.11
Contig119	37536	37576	TGTTTGAATTTCAAATTGCTTTTCACCATACGGTTCGCTGA	42.4
Contig119	37538	37578	TTTGAATTTCAAATTGCTTTTCACCATACGGTTCGCTGACG	42.75
Contig119	37539	37578	TTGAATTTCAAATTGCTTTTCACCATACGGTTCGCTGACG	42.7
Contig119	37540	37578	TGAATTTCAAATTGCTTTTCACCATACGGTTCGCTGACG	42.65
Contig119	37541	37579	GAATTTCAAATTGCTTTTCACCATACGGTTCGCTGACGT	42.65
Contig119	37542	37579	AATTTCAAATTGCTTTTCACCATACGGTTCGCTGACGT	42.49
Contig119	37543	37579	ATTTCAAATTGCTTTTCACCATACGGTTCGCTGACGT	42.43
Contig119	37544	37579	TTTCAAATTGCTTTTCACCATACGGTTCGCTGACGT	42.45
Contig119	37545	37579	TTCAAATTGCTTTTCACCATACGGTTCGCTGACGT	42.39
Contig119	37546	37580	TCAAATTGCTTTTCACCATACGGTTCGCTGACGTG	42.67
Contig119	37831	37865	AACGAAACAACGCGTACATCTCTTACGTCTCCGCG	44.4
Contig119	37873	37907	CAGACAGCGAGCGGTCGATCACACATAACCCGACA	46.6
Contig119	37874	37908	AGACAGCGAGCGGTCGATCACACATAACCCGACAA	46.36
Contig119	37875	37909	GACAGCGAGCGGTCGATCACACATAACCCGACAAA	45.69
Contig119	37876	37910	ACAGCGAGCGGTCGATCACACATAACCCGACAAAT	45.51
Contig119	37877	37911	CAGCGAGCGGTCGATCACACATAACCCGACAAATT	44.71
Contig119	37878	37912	AGCGAGCGGTCGATCACACATAACCCGACAAATTT	44.45
Contig119	37879	37913	GCGAGCGGTCGATCACACATAACCCGACAAATTTA	43.32
Contig119	37880	37914	CGAGCGGTCGATCACACATAACCCGACAAATTTAC	42.21
Contig119	37881	37915	GAGCGGTCGATCACACATAACCCGACAAATTTACC	42.13
Contig119	37882	37916	AGCGGTCGATCACACATAACCCGACAAATTTACCA	42.79
Contig119	37883	37917	GCGGTCGATCACACATAACCCGACAAATTTACCAT	42.05
Contig119	37884	37920	CGGTCGATCACACATAACCCGACAAATTTACCATTGC	42.46
Contig119	37885	37921	GGTCGATCACACATAACCCGACAAATTTACCATTGCC	42.39
Contig119	37886	37922	GTCGATCACACATAACCCGACAAATTTACCATTGCCA	42.06
Contig119	37887	37924	TCGATCACACATAACCCGACAAATTTACCATTGCCAAC	42.13
Contig119	37888	37925	CGATCACACATAACCCGACAAATTTACCATTGCCAACA	42.28
Contig119	37921	37955	CAACAACTCAAGAAAGATCGCGTTCTTGCTCTCCC	42.37
Contig119	37953	37987	CCCTCACTACTGTCACACTGTACAGACTGGAATGG	42.11
Contig119	38260	38294	AAGCGCAAGGGGCCTACGGGTTGTTCTTAAAGGGA	46.91
Contig119	38261	38295	AGCGCAAGGGGCCTACGGGTTGTTCTTAAAGGGAT	46.82
Contig119	38262	38296	GCGCAAGGGGCCTACGGGTTGTTCTTAAAGGGATT	46.12
Contig119	38263	38297	CGCAAGGGGCCTACGGGTTGTTCTTAAAGGGATTG	44.96
Contig119	38264	38298	GCAAGGGGCCTACGGGTTGTTCTTAAAGGGATTGA	44.41
Contig119	38265	38299	CAAGGGGCCTACGGGTTGTTCTTAAAGGGATTGAG	43.12
Contig119	38266	38300	AAGGGGCCTACGGGTTGTTCTTAAAGGGATTGAGG	43.99
Contig119	38267	38301	AGGGGCCTACGGGTTGTTCTTAAAGGGATTGAGGC	45.44
Contig119	38268	38302	GGGGCCTACGGGTTGTTCTTAAAGGGATTGAGGCA	45.57
Contig119	38269	38303	GGGCCTACGGGTTGTTCTTAAAGGGATTGAGGCAA	44.41
Contig119	38270	38304	GGCCTACGGGTTGTTCTTAAAGGGATTGAGGCAAT	43.18
Contig119	38271	38305	GCCTACGGGTTGTTCTTAAAGGGATTGAGGCAATT	42.03
Contig119	38272	38310	CCTACGGGTTGTTCTTAAAGGGATTGAGGCAATTGTTTC	42.11
Contig119	38273	38311	CTACGGGTTGTTCTTAAAGGGATTGAGGCAATTGTTTCG	42.18
Contig119	38274	38312	TACGGGTTGTTCTTAAAGGGATTGAGGCAATTGTTTCGA	42.61
Contig119	38275	38311	ACGGGTTGTTCTTAAAGGGATTGAGGCAATTGTTTCG	42.36
Contig119	38276	38312	CGGGTTGTTCTTAAAGGGATTGAGGCAATTGTTTCGA	42.2
Contig119	38277	38314	GGGTTGTTCTTAAAGGGATTGAGGCAATTGTTTCGACC	42.47
Contig119	38278	38315	GGTTGTTCTTAAAGGGATTGAGGCAATTGTTTCGACCA	42.15
Contig119	38279	38317	GTTGTTCTTAAAGGGATTGAGGCAATTGTTTCGACCACT	42.04
Contig119	38280	38318	TTGTTCTTAAAGGGATTGAGGCAATTGTTTCGACCACTG	42.04
Contig119	38281	38319	TGTTCTTAAAGGGATTGAGGCAATTGTTTCGACCACTGA	42.61
Contig119	38518	38555	CGCAATCGCCCACTGCAGTGCACTAACTGCGAAGAATA	46.97
Contig119	38519	38553	GCAATCGCCCACTGCAGTGCACTAACTGCGAAGAA	46.56
Contig119	38520	38554	CAATCGCCCACTGCAGTGCACTAACTGCGAAGAAT	45.09
Contig119	38521	38555	AATCGCCCACTGCAGTGCACTAACTGCGAAGAATA	44.35
Contig119	38522	38556	ATCGCCCACTGCAGTGCACTAACTGCGAAGAATAT	44.26
Contig119	38523	38557	TCGCCCACTGCAGTGCACTAACTGCGAAGAATATG	44.61
Contig119	38524	38558	CGCCCACTGCAGTGCACTAACTGCGAAGAATATGA	44.61
Contig119	38525	38559	GCCCACTGCAGTGCACTAACTGCGAAGAATATGAC	43.7
Contig119	38526	38560	CCCACTGCAGTGCACTAACTGCGAAGAATATGACT	42.95
Contig119	38527	38563	CCACTGCAGTGCACTAACTGCGAAGAATATGACTACA	42.54
Contig119	38528	38565	CACTGCAGTGCACTAACTGCGAAGAATATGACTACACT	42.42
Contig119	38529	38565	ACTGCAGTGCACTAACTGCGAAGAATATGACTACACT	42.09
Contig119	38530	38569	CTGCAGTGCACTAACTGCGAAGAATATGACTACACTAAGG	42.29
Contig119	38531	38569	TGCAGTGCACTAACTGCGAAGAATATGACTACACTAAGG	42.09
Contig119	38532	38571	GCAGTGCACTAACTGCGAAGAATATGACTACACTAAGGAG	42.15
Contig119	38644	38678	GAAGACATCTCTGTCAATAAGTGCAGCAACTGCGG	42.27
Contig119	38748	38782	CGGAGAATCAATACGCGGTCAGACCACCCACATCG	45.65
Contig119	38831	38865	ACATCGTACCAGTCCTACCGTCTCCTTCGCTAGTG	44.07
Contig119	39196	39236	TATTGACGTCATGCTTCTCTCTGAGACACAACTAACAGACA	42.39
Contig119	39197	39236	ATTGACGTCATGCTTCTCTCTGAGACACAACTAACAGACA	42.76
Contig119	39198	39235	TTGACGTCATGCTTCTCTCTGAGACACAACTAACAGAC	42.02
Contig119	39199	39236	TGACGTCATGCTTCTCTCTGAGACACAACTAACAGACA	42.74
Contig119	39200	39237	GACGTCATGCTTCTCTCTGAGACACAACTAACAGACAA	42.02
Contig119	39201	39238	ACGTCATGCTTCTCTCTGAGACACAACTAACAGACAAG	42.04
Contig119	39202	39239	CGTCATGCTTCTCTCTGAGACACAACTAACAGACAAGC	42.62
Contig119	39203	39240	GTCATGCTTCTCTCTGAGACACAACTAACAGACAAGCA	42.23
Contig119	39204	39241	TCATGCTTCTCTCTGAGACACAACTAACAGACAAGCAC	42.23
Contig119	39205	39242	CATGCTTCTCTCTGAGACACAACTAACAGACAAGCACA	42.38
Contig119	39206	39242	ATGCTTCTCTCTGAGACACAACTAACAGACAAGCACA	42.05
Contig119	39207	39242	TGCTTCTCTCTGAGACACAACTAACAGACAAGCACA	42.06
Contig119	39253	39287	CCCAGGATACTTATTCTGCGGGATAAACCATCCGG	42.59
Contig119	39254	39288	CCAGGATACTTATTCTGCGGGATAAACCATCCGGA	42.09
Contig119	39255	39290	CAGGATACTTATTCTGCGGGATAAACCATCCGGACG	42.51
Contig119	39256	39290	AGGATACTTATTCTGCGGGATAAACCATCCGGACG	42.17
Contig119	39257	39291	GGATACTTATTCTGCGGGATAAACCATCCGGACGG	42.65
Contig119	39258	39292	GATACTTATTCTGCGGGATAAACCATCCGGACGGC	42.94
Contig119	39259	39293	ATACTTATTCTGCGGGATAAACCATCCGGACGGCA	43.62
Contig119	39342	39382	AGCATAACAGAACTGAAAAGGACTACCTGAAATCCACTTCC	42.07
Contig119	39343	39383	GCATAACAGAACTGAAAAGGACTACCTGAAATCCACTTCCA	42.19
Contig119	39348	39388	ACAGAACTGAAAAGGACTACCTGAAATCCACTTCCATAAGC	42.07
Contig119	39423	39458	CAGTCTACTGCCCACCTTGTTGTGTAGTTTCTGAGG	42.63
Contig119	39424	39458	AGTCTACTGCCCACCTTGTTGTGTAGTTTCTGAGG	42.29
Contig119	39425	39459	GTCTACTGCCCACCTTGTTGTGTAGTTTCTGAGGA	42.27
Contig119	39426	39460	TCTACTGCCCACCTTGTTGTGTAGTTTCTGAGGAC	42.27
Contig119	39427	39461	CTACTGCCCACCTTGTTGTGTAGTTTCTGAGGACC	42.77
Contig119	39528	39562	ATACGCACTGGGGATCAGGACTTTTGACCCCAAAG	44.24
Contig119	39529	39563	TACGCACTGGGGATCAGGACTTTTGACCCCAAAGG	45.48
Contig119	39576	39610	ACAACGCGCTCATTAAGTCGCGAAACAAGCTCGAT	44.87
Contig119	39595	39629	GCGAAACAAGCTCGATCGTGTGACTACGAGTAGGC	44.34
Contig119	39596	39630	CGAAACAAGCTCGATCGTGTGACTACGAGTAGGCC	44.07
Contig119	39597	39631	GAAACAAGCTCGATCGTGTGACTACGAGTAGGCCT	43.55
Contig119	39598	39632	AAACAAGCTCGATCGTGTGACTACGAGTAGGCCTA	42.95
Contig119	39599	39633	AACAAGCTCGATCGTGTGACTACGAGTAGGCCTAC	43.23
Contig119	39600	39634	ACAAGCTCGATCGTGTGACTACGAGTAGGCCTACA	44.02
Contig119	39601	39635	CAAGCTCGATCGTGTGACTACGAGTAGGCCTACAT	43.14
Contig119	39602	39636	AAGCTCGATCGTGTGACTACGAGTAGGCCTACATA	42.38
Contig119	39603	39637	AGCTCGATCGTGTGACTACGAGTAGGCCTACATAC	42.66
Contig119	39604	39638	GCTCGATCGTGTGACTACGAGTAGGCCTACATACT	42.66
Contig119	39605	39640	CTCGATCGTGTGACTACGAGTAGGCCTACATACTGG	42.71
Contig119	39606	39640	TCGATCGTGTGACTACGAGTAGGCCTACATACTGG	42.51
Contig119	39635	39675	TACTGGCCATCAGATCCAAATAAGATACCGGATCTCATTGA	42.25
Contig119	39636	39675	ACTGGCCATCAGATCCAAATAAGATACCGGATCTCATTGA	42.62
Contig119	39637	39676	CTGGCCATCAGATCCAAATAAGATACCGGATCTCATTGAC	42.17
Contig119	39762	39796	TTACTCTCTGGCACCGAACACATATAACTGAGCGG	42.29
Contig119	39833	39867	AGGTACGCGAAATATGTACTCGCATGGAACCAACC	42.96
Contig119	39834	39868	GGTACGCGAAATATGTACTCGCATGGAACCAACCC	43.43
Contig119	39835	39869	GTACGCGAAATATGTACTCGCATGGAACCAACCCA	43.09
Contig119	39836	39870	TACGCGAAATATGTACTCGCATGGAACCAACCCAA	42.81
Contig119	39837	39871	ACGCGAAATATGTACTCGCATGGAACCAACCCAAA	43.29
Contig119	40026	40066	AAGACTAAGAAGAGTATGGCAGAATCATAGACTCCAACGGC	42.61
Contig119	40027	40066	AGACTAAGAAGAGTATGGCAGAATCATAGACTCCAACGGC	42.55
Contig119	40028	40067	GACTAAGAAGAGTATGGCAGAATCATAGACTCCAACGGCT	42.55
Contig119	40029	40067	ACTAAGAAGAGTATGGCAGAATCATAGACTCCAACGGCT	42.39
Contig119	40032	40072	AAGAAGAGTATGGCAGAATCATAGACTCCAACGGCTAAAGA	42.36
Contig119	40033	40072	AGAAGAGTATGGCAGAATCATAGACTCCAACGGCTAAAGA	42.3
Contig119	40034	40074	GAAGAGTATGGCAGAATCATAGACTCCAACGGCTAAAGAAC	42.05
Contig119	40035	40075	AAGAGTATGGCAGAATCATAGACTCCAACGGCTAAAGAACA	42.62
Contig119	40036	40075	AGAGTATGGCAGAATCATAGACTCCAACGGCTAAAGAACA	42.57
Contig119	40090	40128	CACGTAAACTAACCAGGACACTTAAGCTTTAGGAAGCCA	42.24
Contig119	40091	40130	ACGTAAACTAACCAGGACACTTAAGCTTTAGGAAGCCAAC	42.31
Contig119	40092	40131	CGTAAACTAACCAGGACACTTAAGCTTTAGGAAGCCAACG	42.67
Contig119	40093	40132	GTAAACTAACCAGGACACTTAAGCTTTAGGAAGCCAACGG	42.61
Contig119	40094	40132	TAAACTAACCAGGACACTTAAGCTTTAGGAAGCCAACGG	42.29
Contig119	40095	40132	AAACTAACCAGGACACTTAAGCTTTAGGAAGCCAACGG	42.68
Contig119	40096	40132	AACTAACCAGGACACTTAAGCTTTAGGAAGCCAACGG	42.63
Contig119	40097	40132	ACTAACCAGGACACTTAAGCTTTAGGAAGCCAACGG	42.57
Contig119	40098	40133	CTAACCAGGACACTTAAGCTTTAGGAAGCCAACGGC	43.18
Contig119	40099	40133	TAACCAGGACACTTAAGCTTTAGGAAGCCAACGGC	42.99
Contig119	40100	40134	AACCAGGACACTTAAGCTTTAGGAAGCCAACGGCC	44.62
Contig119	40101	40135	ACCAGGACACTTAAGCTTTAGGAAGCCAACGGCCA	45.43
Contig119	40102	40136	CCAGGACACTTAAGCTTTAGGAAGCCAACGGCCAG	44.74
Contig119	40103	40137	CAGGACACTTAAGCTTTAGGAAGCCAACGGCCAGC	45.02
Contig119	40104	40138	AGGACACTTAAGCTTTAGGAAGCCAACGGCCAGCT	45.44
Contig119	40105	40139	GGACACTTAAGCTTTAGGAAGCCAACGGCCAGCTT	44.76
Contig119	40106	40140	GACACTTAAGCTTTAGGAAGCCAACGGCCAGCTTC	43.74
Contig119	40107	40141	ACACTTAAGCTTTAGGAAGCCAACGGCCAGCTTCT	44.29
Contig119	40108	40142	CACTTAAGCTTTAGGAAGCCAACGGCCAGCTTCTA	43
Contig119	40109	40143	ACTTAAGCTTTAGGAAGCCAACGGCCAGCTTCTAT	42.63
Contig119	40113	40149	AAGCTTTAGGAAGCCAACGGCCAGCTTCTATATATCA	42.07
Contig119	40156	40190	TATCGCCCACCAGCAAATGGAACCCTTTGTGGAAA	44.75
Contig119	40216	40250	CAGAAACAGTCGTTCCAATGCGAGGTCCCTCTGGA	45.26
Contig119	40281	40319	AATGCGTTCGCCGATCATATTCAGAAAGTATTCCATGGT	42.58
Contig119	40282	40319	ATGCGTTCGCCGATCATATTCAGAAAGTATTCCATGGT	42.53
Contig119	40283	40319	TGCGTTCGCCGATCATATTCAGAAAGTATTCCATGGT	42.55
Contig119	40284	40321	GCGTTCGCCGATCATATTCAGAAAGTATTCCATGGTTG	42.15
Contig119	40285	40323	CGTTCGCCGATCATATTCAGAAAGTATTCCATGGTTGGA	42.51
Contig119	40288	40328	TCGCCGATCATATTCAGAAAGTATTCCATGGTTGGATTTGG	42.47
Contig119	40289	40329	CGCCGATCATATTCAGAAAGTATTCCATGGTTGGATTTGGT	42.61
Contig119	40301	40341	TCAGAAAGTATTCCATGGTTGGATTTGGTAATCCTGCTAGC	42.21
Contig119	40302	40342	CAGAAAGTATTCCATGGTTGGATTTGGTAATCCTGCTAGCA	42.35
Contig119	40303	40342	AGAAAGTATTCCATGGTTGGATTTGGTAATCCTGCTAGCA	42.04
Contig119	40305	40345	AAAGTATTCCATGGTTGGATTTGGTAATCCTGCTAGCAACT	42.25
Contig119	40306	40345	AAGTATTCCATGGTTGGATTTGGTAATCCTGCTAGCAACT	42.18
Contig119	40307	40345	AGTATTCCATGGTTGGATTTGGTAATCCTGCTAGCAACT	42.12
Contig119	40502	40537	ACAAACGAAATTCGTACAGCTTTTGAGCACCGAGAA	42.07
Contig119	40503	40542	CAAACGAAATTCGTACAGCTTTTGAGCACCGAGAATACTG	42.21
Contig119	40504	40543	AAACGAAATTCGTACAGCTTTTGAGCACCGAGAATACTGT	42.65
Contig119	40505	40543	AACGAAATTCGTACAGCTTTTGAGCACCGAGAATACTGT	42.59
Contig119	40506	40543	ACGAAATTCGTACAGCTTTTGAGCACCGAGAATACTGT	42.54
Contig119	40507	40546	CGAAATTCGTACAGCTTTTGAGCACCGAGAATACTGTTCA	42.75
Contig119	40508	40548	GAAATTCGTACAGCTTTTGAGCACCGAGAATACTGTTCAGC	43.1
Contig119	40509	40548	AAATTCGTACAGCTTTTGAGCACCGAGAATACTGTTCAGC	42.96
Contig119	40510	40548	AATTCGTACAGCTTTTGAGCACCGAGAATACTGTTCAGC	42.91
Contig119	40511	40548	ATTCGTACAGCTTTTGAGCACCGAGAATACTGTTCAGC	42.87
Contig119	40512	40548	TTCGTACAGCTTTTGAGCACCGAGAATACTGTTCAGC	42.9
Contig119	40513	40548	TCGTACAGCTTTTGAGCACCGAGAATACTGTTCAGC	42.85
Contig119	40514	40548	CGTACAGCTTTTGAGCACCGAGAATACTGTTCAGC	42.18
Contig119	40684	40722	GTGTAACAGCTCGACTTTACAAGACCGCGTTATCAATGC	43.23
Contig119	40685	40722	TGTAACAGCTCGACTTTACAAGACCGCGTTATCAATGC	42.94
Contig119	40686	40722	GTAACAGCTCGACTTTACAAGACCGCGTTATCAATGC	42.16
Contig119	40688	40722	AACAGCTCGACTTTACAAGACCGCGTTATCAATGC	42.21
Contig119	40960	40994	ACACTGAACAGACAAACTTGCTCACCCTGTACCCT	43.73
Contig119	40961	40995	CACTGAACAGACAAACTTGCTCACCCTGTACCCTG	43.19
Contig119	40962	40996	ACTGAACAGACAAACTTGCTCACCCTGTACCCTGA	43.56
Contig119	40963	40997	CTGAACAGACAAACTTGCTCACCCTGTACCCTGAA	42.75
Contig119	40964	40998	TGAACAGACAAACTTGCTCACCCTGTACCCTGAAC	42.89
Contig119	41047	41081	CTAGATAGACGCCTCACATGGCGGCGACATATAGA	43
Contig119	41175	41209	CTACAATACCGTGCTGAGCCCCATCTGGACATAAG	42.62
Contig119	41176	41210	TACAATACCGTGCTGAGCCCCATCTGGACATAAGG	43.62
Contig119	41177	41211	ACAATACCGTGCTGAGCCCCATCTGGACATAAGGC	45.53
Contig119	41178	41212	CAATACCGTGCTGAGCCCCATCTGGACATAAGGCT	45.4
Contig119	41179	41213	AATACCGTGCTGAGCCCCATCTGGACATAAGGCTG	45.4
Contig119	41180	41214	ATACCGTGCTGAGCCCCATCTGGACATAAGGCTGT	46.23
Contig119	41181	41215	TACCGTGCTGAGCCCCATCTGGACATAAGGCTGTG	46.56
Contig119	41183	41217	CCGTGCTGAGCCCCATCTGGACATAAGGCTGTGAA	46.88
Contig119	41184	41218	CGTGCTGAGCCCCATCTGGACATAAGGCTGTGAAC	45.99
Contig119	41185	41219	GTGCTGAGCCCCATCTGGACATAAGGCTGTGAACT	45.49
Contig119	41186	41220	TGCTGAGCCCCATCTGGACATAAGGCTGTGAACTA	44.74
Contig119	41187	41221	GCTGAGCCCCATCTGGACATAAGGCTGTGAACTAT	43.83
Contig119	41188	41222	CTGAGCCCCATCTGGACATAAGGCTGTGAACTATG	42.67
Contig119	41189	41223	TGAGCCCCATCTGGACATAAGGCTGTGAACTATGG	43.67
Contig119	41190	41224	GAGCCCCATCTGGACATAAGGCTGTGAACTATGGG	44.01
Contig119	41191	41225	AGCCCCATCTGGACATAAGGCTGTGAACTATGGGG	45.06
Contig119	41253	41287	CATACAGCGAGCTCAGTACACGATTCTGCGAACTA	42.3
Contig119	41304	41340	GTATCTACGCAGCGAAAACATCCATAGAGACCTGTCG	42.37
Contig119	41305	41340	TATCTACGCAGCGAAAACATCCATAGAGACCTGTCG	42.03
Contig119	41306	41340	ATCTACGCAGCGAAAACATCCATAGAGACCTGTCG	42.43
Contig119	41307	41341	TCTACGCAGCGAAAACATCCATAGAGACCTGTCGA	43.15
Contig119	41308	41342	CTACGCAGCGAAAACATCCATAGAGACCTGTCGAT	42.43
Contig119	41309	41343	TACGCAGCGAAAACATCCATAGAGACCTGTCGATG	42.57
Contig119	41310	41344	ACGCAGCGAAAACATCCATAGAGACCTGTCGATGA	43.68
Contig119	41311	41345	CGCAGCGAAAACATCCATAGAGACCTGTCGATGAG	43.02
Contig119	41312	41346	GCAGCGAAAACATCCATAGAGACCTGTCGATGAGG	42.96
Contig119	41313	41347	CAGCGAAAACATCCATAGAGACCTGTCGATGAGGA	42.17
Contig119	41314	41351	AGCGAAAACATCCATAGAGACCTGTCGATGAGGAAATT	42.02
Contig119	41315	41353	GCGAAAACATCCATAGAGACCTGTCGATGAGGAAATTCA	42.33
Contig119	42307	42347	ATTAAGTATGTTAAGTAAGGTCAAGCTGGTGCGTTCTCTGC	42.27
Contig119	42308	42347	TTAAGTATGTTAAGTAAGGTCAAGCTGGTGCGTTCTCTGC	42.29
Contig119	42309	42347	TAAGTATGTTAAGTAAGGTCAAGCTGGTGCGTTCTCTGC	42.23
Contig119	42310	42347	AAGTATGTTAAGTAAGGTCAAGCTGGTGCGTTCTCTGC	42.61
Contig119	42311	42347	AGTATGTTAAGTAAGGTCAAGCTGGTGCGTTCTCTGC	42.55
Contig119	42312	42348	GTATGTTAAGTAAGGTCAAGCTGGTGCGTTCTCTGCA	42.68
Contig119	42313	42348	TATGTTAAGTAAGGTCAAGCTGGTGCGTTCTCTGCA	42.35
Contig119	42314	42348	ATGTTAAGTAAGGTCAAGCTGGTGCGTTCTCTGCA	42.77
Contig119	42315	42349	TGTTAAGTAAGGTCAAGCTGGTGCGTTCTCTGCAT	42.77
Contig119	42316	42350	GTTAAGTAAGGTCAAGCTGGTGCGTTCTCTGCATG	42.26
Contig119	42317	42351	TTAAGTAAGGTCAAGCTGGTGCGTTCTCTGCATGC	43.39
Contig119	42318	42352	TAAGTAAGGTCAAGCTGGTGCGTTCTCTGCATGCG	44.57
Contig119	42319	42353	AAGTAAGGTCAAGCTGGTGCGTTCTCTGCATGCGT	45.85
Contig119	42320	42354	AGTAAGGTCAAGCTGGTGCGTTCTCTGCATGCGTC	45.94
Contig119	42321	42355	GTAAGGTCAAGCTGGTGCGTTCTCTGCATGCGTCT	45.94
Contig119	42322	42356	TAAGGTCAAGCTGGTGCGTTCTCTGCATGCGTCTT	45.69
Contig119	42323	42357	AAGGTCAAGCTGGTGCGTTCTCTGCATGCGTCTTA	45.69
Contig119	42324	42358	AGGTCAAGCTGGTGCGTTCTCTGCATGCGTCTTAG	45.81
Contig119	42325	42359	GGTCAAGCTGGTGCGTTCTCTGCATGCGTCTTAGG	46.26
Contig119	42326	42360	GTCAAGCTGGTGCGTTCTCTGCATGCGTCTTAGGG	46.26
Contig119	42327	42361	TCAAGCTGGTGCGTTCTCTGCATGCGTCTTAGGGA	46.66
Contig119	42328	42362	CAAGCTGGTGCGTTCTCTGCATGCGTCTTAGGGAT	45.92
Contig119	42329	42363	AAGCTGGTGCGTTCTCTGCATGCGTCTTAGGGATT	45.67
Contig119	42330	42364	AGCTGGTGCGTTCTCTGCATGCGTCTTAGGGATTG	45.92
Contig119	42331	42365	GCTGGTGCGTTCTCTGCATGCGTCTTAGGGATTGG	46.37
Contig119	42332	42366	CTGGTGCGTTCTCTGCATGCGTCTTAGGGATTGGC	46.37
Contig119	42351	42385	CGTCTTAGGGATTGGCTTGGTGGTGGTTCTCCAGT	45.28
Contig119	42352	42386	GTCTTAGGGATTGGCTTGGTGGTGGTTCTCCAGTC	44.18
Contig119	42378	42412	TCTCCAGTCTGCTAGCACTAGATCTCGTCGTCTAC	42.15
Contig119	42536	42570	GCCCCACAGCTGAATTCTGTACGTCCAGATTGGCT	45.74
Contig119	42644	42678	TTGCTTTAGGCGTATGTGGGCCTGGATACGCTTTC	44.62
Contig119	42696	42730	CAAGTCAGCCTTCTGTCGAGGGTCAGCATTGATCA	44.06
Contig119	42697	42731	AAGTCAGCCTTCTGTCGAGGGTCAGCATTGATCAC	44.06
Contig119	42698	42732	AGTCAGCCTTCTGTCGAGGGTCAGCATTGATCACG	45.25
Contig119	42699	42733	GTCAGCCTTCTGTCGAGGGTCAGCATTGATCACGA	45.22
Contig119	42700	42734	TCAGCCTTCTGTCGAGGGTCAGCATTGATCACGAT	44.87
Contig119	42701	42735	CAGCCTTCTGTCGAGGGTCAGCATTGATCACGATG	44.49
Contig119	42702	42736	AGCCTTCTGTCGAGGGTCAGCATTGATCACGATGT	45.04
Contig119	42703	42737	GCCTTCTGTCGAGGGTCAGCATTGATCACGATGTT	44.36
Contig119	42704	42738	CCTTCTGTCGAGGGTCAGCATTGATCACGATGTTT	42.95
Contig119	42705	42740	CTTCTGTCGAGGGTCAGCATTGATCACGATGTTTCA	42.79
Contig119	42706	42740	TTCTGTCGAGGGTCAGCATTGATCACGATGTTTCA	42.59
Contig119	42707	42741	TCTGTCGAGGGTCAGCATTGATCACGATGTTTCAG	42.73
Contig119	42708	42742	CTGTCGAGGGTCAGCATTGATCACGATGTTTCAGC	43.51
Contig119	42709	42743	TGTCGAGGGTCAGCATTGATCACGATGTTTCAGCG	44.55
Contig119	42710	42744	GTCGAGGGTCAGCATTGATCACGATGTTTCAGCGT	44.55
Contig119	42711	42745	TCGAGGGTCAGCATTGATCACGATGTTTCAGCGTT	44.29
Contig119	42730	42764	ACGATGTTTCAGCGTTTTAGCCATGGATCCAATGC	42.75
Contig119	42757	42791	TCCAATGCATCCAGTTGTCTCTGGATGATGGATGA	42.24
Contig119	42758	42795	CCAATGCATCCAGTTGTCTCTGGATGATGGATGATTCT	42.49
Contig119	42759	42797	CAATGCATCCAGTTGTCTCTGGATGATGGATGATTCTCG	42.72
Contig119	42760	42797	AATGCATCCAGTTGTCTCTGGATGATGGATGATTCTCG	42.41
Contig119	42761	42797	ATGCATCCAGTTGTCTCTGGATGATGGATGATTCTCG	42.35
Contig119	42762	42797	TGCATCCAGTTGTCTCTGGATGATGGATGATTCTCG	42.37
Contig119	42763	42798	GCATCCAGTTGTCTCTGGATGATGGATGATTCTCGT	42.38
Contig119	42764	42801	CATCCAGTTGTCTCTGGATGATGGATGATTCTCGTTGA	42.03
Contig119	42765	42803	ATCCAGTTGTCTCTGGATGATGGATGATTCTCGTTGAGG	43
Contig119	42766	42803	TCCAGTTGTCTCTGGATGATGGATGATTCTCGTTGAGG	43.04
Contig119	42767	42803	CCAGTTGTCTCTGGATGATGGATGATTCTCGTTGAGG	42.39
Contig119	42768	42804	CAGTTGTCTCTGGATGATGGATGATTCTCGTTGAGGG	42.39
Contig119	42769	42804	AGTTGTCTCTGGATGATGGATGATTCTCGTTGAGGG	42.05
Contig119	42770	42805	GTTGTCTCTGGATGATGGATGATTCTCGTTGAGGGT	42.19
Contig119	42771	42808	TTGTCTCTGGATGATGGATGATTCTCGTTGAGGGTTTG	42.32
Contig119	42772	42808	TGTCTCTGGATGATGGATGATTCTCGTTGAGGGTTTG	42.25
Contig119	42773	42809	GTCTCTGGATGATGGATGATTCTCGTTGAGGGTTTGT	42.26
Contig119	42824	42858	ACGCCGTGTCATCTGCAGAGGTGGATGTTGTGAGG	46.96
Contig119	42825	42859	CGCCGTGTCATCTGCAGAGGTGGATGTTGTGAGGT	46.96
Contig119	42826	42860	GCCGTGTCATCTGCAGAGGTGGATGTTGTGAGGTA	45.3
Contig119	42827	42861	CCGTGTCATCTGCAGAGGTGGATGTTGTGAGGTAA	43.89
Contig119	42828	42862	CGTGTCATCTGCAGAGGTGGATGTTGTGAGGTAAC	43.03
Contig119	42829	42863	GTGTCATCTGCAGAGGTGGATGTTGTGAGGTAACG	43.03
Contig119	42830	42864	TGTCATCTGCAGAGGTGGATGTTGTGAGGTAACGG	43.89
Contig119	42831	42865	GTCATCTGCAGAGGTGGATGTTGTGAGGTAACGGG	44.22
Contig119	42856	42890	AGGTAACGGGAGGGTATAATAGGGAGGTCTGCTGT	43.53
Contig119	42878	42912	GGAGGTCTGCTGTAAACTGGGTGTAGAGGATGGGA	44.37
Contig119	42939	42973	GGTTCGTATAGGCCTTGCCGTGCTGGTTGAGGAAC	46.08
Contig119	43058	43092	AGAGGAGTCCAGGATGCTACACTCTGTCGAACGCC	45.87
Contig119	43136	43170	CGAATGCATCTAGGATGAGTGCTACGAGCCGGTGG	45.43
Contig119	43169	43203	GGCATTGCTCGGGTTTTCCGTGGAATCGCCAGAAG	46.85
Contig119	43171	43205	CATTGCTCGGGTTTTCCGTGGAATCGCCAGAAGCC	46.85
Contig119	43175	43209	GCTCGGGTTTTCCGTGGAATCGCCAGAAGCCAAAC	46.94
Contig119	43176	43210	CTCGGGTTTTCCGTGGAATCGCCAGAAGCCAAACT	46.23
Contig119	43177	43211	TCGGGTTTTCCGTGGAATCGCCAGAAGCCAAACTG	46.36
Contig119	43178	43212	CGGGTTTTCCGTGGAATCGCCAGAAGCCAAACTGG	46.83
Contig119	43179	43213	GGGTTTTCCGTGGAATCGCCAGAAGCCAAACTGGT	46.48
Contig119	43180	43214	GGTTTTCCGTGGAATCGCCAGAAGCCAAACTGGTG	45.6
Contig119	43181	43215	GTTTTCCGTGGAATCGCCAGAAGCCAAACTGGTGA	45.12
Contig119	43182	43216	TTTTCCGTGGAATCGCCAGAAGCCAAACTGGTGAT	44.77
Contig119	43434	43468	TAGCGTCGATGCGATCAAGTCCTGGGGATTTGCTT	45.37
Contig119	43435	43469	AGCGTCGATGCGATCAAGTCCTGGGGATTTGCTTT	45.85
Contig119	43436	43470	GCGTCGATGCGATCAAGTCCTGGGGATTTGCTTTA	44.7
Contig119	43437	43471	CGTCGATGCGATCAAGTCCTGGGGATTTGCTTTAA	43.29
Contig119	43438	43472	GTCGATGCGATCAAGTCCTGGGGATTTGCTTTAAG	42.25
Contig119	43439	43473	TCGATGCGATCAAGTCCTGGGGATTTGCTTTAAGG	43.09
Contig119	43440	43474	CGATGCGATCAAGTCCTGGGGATTTGCTTTAAGGA	43.09
Contig119	43441	43475	GATGCGATCAAGTCCTGGGGATTTGCTTTAAGGAG	42.03
Contig119	43442	43476	ATGCGATCAAGTCCTGGGGATTTGCTTTAAGGAGG	43.04
Contig119	43443	43477	TGCGATCAAGTCCTGGGGATTTGCTTTAAGGAGGC	44.57
Contig119	43444	43478	GCGATCAAGTCCTGGGGATTTGCTTTAAGGAGGCG	44.95
Contig119	43445	43479	CGATCAAGTCCTGGGGATTTGCTTTAAGGAGGCGA	44.18
Contig119	43446	43480	GATCAAGTCCTGGGGATTTGCTTTAAGGAGGCGAT	42.88
Contig119	43447	43481	ATCAAGTCCTGGGGATTTGCTTTAAGGAGGCGATC	42.88
Contig119	43448	43482	TCAAGTCCTGGGGATTTGCTTTAAGGAGGCGATCT	43.65
Contig119	43449	43483	CAAGTCCTGGGGATTTGCTTTAAGGAGGCGATCTC	43.12
Contig119	43450	43484	AAGTCCTGGGGATTTGCTTTAAGGAGGCGATCTCT	43.51
Contig119	43451	43485	AGTCCTGGGGATTTGCTTTAAGGAGGCGATCTCTT	43.51
Contig119	43452	43486	GTCCTGGGGATTTGCTTTAAGGAGGCGATCTCTTG	43.12
Contig119	43453	43487	TCCTGGGGATTTGCTTTAAGGAGGCGATCTCTTGC	44.27
Contig119	43454	43488	CCTGGGGATTTGCTTTAAGGAGGCGATCTCTTGCG	44.81
Contig119	43483	43519	CTTGCGCAACCTCTTCTATTAAGCTCTATTGGCAGGC	43.3
Contig119	43484	43519	TTGCGCAACCTCTTCTATTAAGCTCTATTGGCAGGC	43.12
Contig119	43485	43519	TGCGCAACCTCTTCTATTAAGCTCTATTGGCAGGC	43.08
Contig119	43486	43520	GCGCAACCTCTTCTATTAAGCTCTATTGGCAGGCT	42.94
Contig119	43531	43565	GGACTCTCTAGGAACCTTGTAGTTGCAGCACGCTC	43.95
Contig119	43532	43566	GACTCTCTAGGAACCTTGTAGTTGCAGCACGCTCT	43.48
Contig119	43533	43567	ACTCTCTAGGAACCTTGTAGTTGCAGCACGCTCTT	43.37
Contig119	43534	43568	CTCTCTAGGAACCTTGTAGTTGCAGCACGCTCTTC	42.69
Contig119	43598	43635	CAATCTGGAGGTGATCTCCAAACTCTTCAGCTCTTTCG	42.51
Contig119	43599	43635	AATCTGGAGGTGATCTCCAAACTCTTCAGCTCTTTCG	42.18
Contig119	43600	43635	ATCTGGAGGTGATCTCCAAACTCTTCAGCTCTTTCG	42.11
Contig119	43601	43635	TCTGGAGGTGATCTCCAAACTCTTCAGCTCTTTCG	42.13
Contig119	43602	43636	CTGGAGGTGATCTCCAAACTCTTCAGCTCTTTCGG	42.63
Contig119	43603	43637	TGGAGGTGATCTCCAAACTCTTCAGCTCTTTCGGC	43.92
Contig119	43604	43638	GGAGGTGATCTCCAAACTCTTCAGCTCTTTCGGCT	43.78
Contig119	43710	43744	CTTGGGTTGCGCGAAAAGAACCATATTCTCCTGAG	42.36
Contig119	43711	43745	TTGGGTTGCGCGAAAAGAACCATATTCTCCTGAGG	43.34
Contig119	43712	43746	TGGGTTGCGCGAAAAGAACCATATTCTCCTGAGGC	44.76
Contig119	43713	43747	GGGTTGCGCGAAAAGAACCATATTCTCCTGAGGCG	45.13
Contig119	43714	43748	GGTTGCGCGAAAAGAACCATATTCTCCTGAGGCGC	45.41
Contig119	43715	43749	GTTGCGCGAAAAGAACCATATTCTCCTGAGGCGCC	45.41
Contig119	43716	43750	TTGCGCGAAAAGAACCATATTCTCCTGAGGCGCCC	46.27
Contig119	43717	43751	TGCGCGAAAAGAACCATATTCTCCTGAGGCGCCCT	46.96
Contig119	43718	43752	GCGCGAAAAGAACCATATTCTCCTGAGGCGCCCTT	46.15
Contig119	43719	43753	CGCGAAAAGAACCATATTCTCCTGAGGCGCCCTTT	44.74
Contig119	43720	43754	GCGAAAAGAACCATATTCTCCTGAGGCGCCCTTTT	43.55
Contig119	43778	43812	TGGAGACCAGAGGTGAATGTCTCTACCAGGACTTC	42.66
Contig119	43779	43813	GGAGACCAGAGGTGAATGTCTCTACCAGGACTTCT	42.53
Contig119	43780	43816	GAGACCAGAGGTGAATGTCTCTACCAGGACTTCTTGG	42.91
Contig119	43781	43816	AGACCAGAGGTGAATGTCTCTACCAGGACTTCTTGG	42.74
Contig119	43782	43816	GACCAGAGGTGAATGTCTCTACCAGGACTTCTTGG	42.03
Contig119	43783	43817	ACCAGAGGTGAATGTCTCTACCAGGACTTCTTGGG	43.05
Contig119	43784	43818	CCAGAGGTGAATGTCTCTACCAGGACTTCTTGGGG	43.39
Contig119	43785	43819	CAGAGGTGAATGTCTCTACCAGGACTTCTTGGGGA	42.88
Contig119	43786	43820	AGAGGTGAATGTCTCTACCAGGACTTCTTGGGGAC	42.89
Contig119	43787	43821	GAGGTGAATGTCTCTACCAGGACTTCTTGGGGACG	43.44
Contig119	43788	43822	AGGTGAATGTCTCTACCAGGACTTCTTGGGGACGT	44.14
Contig119	43789	43823	GGTGAATGTCTCTACCAGGACTTCTTGGGGACGTT	43.46
Contig119	43790	43824	GTGAATGTCTCTACCAGGACTTCTTGGGGACGTTG	42.6
Contig119	43791	43825	TGAATGTCTCTACCAGGACTTCTTGGGGACGTTGG	43.46
Contig119	43792	43826	GAATGTCTCTACCAGGACTTCTTGGGGACGTTGGC	44.08
Contig119	43793	43827	AATGTCTCTACCAGGACTTCTTGGGGACGTTGGCA	44.79
Contig119	43794	43828	ATGTCTCTACCAGGACTTCTTGGGGACGTTGGCAA	44.79
Contig119	43795	43829	TGTCTCTACCAGGACTTCTTGGGGACGTTGGCAAG	45
Contig119	43796	43830	GTCTCTACCAGGACTTCTTGGGGACGTTGGCAAGC	45.61
Contig119	43797	43831	TCTCTACCAGGACTTCTTGGGGACGTTGGCAAGCT	46.04
Contig119	43798	43832	CTCTACCAGGACTTCTTGGGGACGTTGGCAAGCTC	45.47
Contig119	43799	43833	TCTACCAGGACTTCTTGGGGACGTTGGCAAGCTCA	46.17
Contig119	43800	43834	CTACCAGGACTTCTTGGGGACGTTGGCAAGCTCAG	45.63
Contig119	43801	43835	TACCAGGACTTCTTGGGGACGTTGGCAAGCTCAGA	46.17
Contig119	43802	43836	ACCAGGACTTCTTGGGGACGTTGGCAAGCTCAGAA	46.66
Contig119	43803	43837	CCAGGACTTCTTGGGGACGTTGGCAAGCTCAGAAG	45.95
Contig119	43804	43838	CAGGACTTCTTGGGGACGTTGGCAAGCTCAGAAGC	46.22
Contig119	43805	43839	AGGACTTCTTGGGGACGTTGGCAAGCTCAGAAGCA	46.8
Contig119	43806	43840	GGACTTCTTGGGGACGTTGGCAAGCTCAGAAGCAT	46.02
Contig119	43807	43841	GACTTCTTGGGGACGTTGGCAAGCTCAGAAGCATT	44.88
Contig119	43808	43842	ACTTCTTGGGGACGTTGGCAAGCTCAGAAGCATTG	45.03
Contig119	43809	43843	CTTCTTGGGGACGTTGGCAAGCTCAGAAGCATTGT	45.03
Contig119	43810	43844	TTCTTGGGGACGTTGGCAAGCTCAGAAGCATTGTA	44.42
Contig119	43811	43845	TCTTGGGGACGTTGGCAAGCTCAGAAGCATTGTAC	44.69
Contig119	43812	43846	CTTGGGGACGTTGGCAAGCTCAGAAGCATTGTACA	44.85
Contig119	43813	43847	TTGGGGACGTTGGCAAGCTCAGAAGCATTGTACAT	44.63
Contig119	43814	43848	TGGGGACGTTGGCAAGCTCAGAAGCATTGTACATC	44.73
Contig119	43815	43849	GGGGACGTTGGCAAGCTCAGAAGCATTGTACATCT	44.6
Contig119	43816	43850	GGGACGTTGGCAAGCTCAGAAGCATTGTACATCTC	43.58
Contig119	43817	43851	GGACGTTGGCAAGCTCAGAAGCATTGTACATCTCA	43.25
Contig119	43818	43852	GACGTTGGCAAGCTCAGAAGCATTGTACATCTCAT	42.03
Contig119	43860	43894	AGTTTTGATTGCCGCATAGATGTTGCTTGCAGTGG	43.05
Contig119	43861	43895	GTTTTGATTGCCGCATAGATGTTGCTTGCAGTGGA	43.02
Contig119	43862	43896	TTTTGATTGCCGCATAGATGTTGCTTGCAGTGGAG	42.88
Contig119	43863	43897	TTTGATTGCCGCATAGATGTTGCTTGCAGTGGAGA	43.52
Contig119	43864	43898	TTGATTGCCGCATAGATGTTGCTTGCAGTGGAGAG	43.65
Contig119	43865	43899	TGATTGCCGCATAGATGTTGCTTGCAGTGGAGAGT	44.46
Contig119	43866	43900	GATTGCCGCATAGATGTTGCTTGCAGTGGAGAGTG	43.93
Contig119	43867	43901	ATTGCCGCATAGATGTTGCTTGCAGTGGAGAGTGG	44.94
Contig119	43868	43902	TTGCCGCATAGATGTTGCTTGCAGTGGAGAGTGGA	45.68
Contig119	43869	43903	TGCCGCATAGATGTTGCTTGCAGTGGAGAGTGGAG	45.81
Contig119	43870	43904	GCCGCATAGATGTTGCTTGCAGTGGAGAGTGGAGG	46.13
Contig119	43871	43905	CCGCATAGATGTTGCTTGCAGTGGAGAGTGGAGGA	45.37
Contig119	43872	43906	CGCATAGATGTTGCTTGCAGTGGAGAGTGGAGGAT	44.15
Contig119	43873	43907	GCATAGATGTTGCTTGCAGTGGAGAGTGGAGGATA	42.46
Contig119	43874	43909	CATAGATGTTGCTTGCAGTGGAGAGTGGAGGATACG	42.59
Contig119	43875	43909	ATAGATGTTGCTTGCAGTGGAGAGTGGAGGATACG	42.25
Contig119	43876	43910	TAGATGTTGCTTGCAGTGGAGAGTGGAGGATACGG	43.47
Contig119	43877	43911	AGATGTTGCTTGCAGTGGAGAGTGGAGGATACGGG	45.1
Contig119	43878	43912	GATGTTGCTTGCAGTGGAGAGTGGAGGATACGGGT	45.24
Contig119	43879	43913	ATGTTGCTTGCAGTGGAGAGTGGAGGATACGGGTG	45.4
Contig119	43880	43914	TGTTGCTTGCAGTGGAGAGTGGAGGATACGGGTGC	46.9
Contig119	43881	43915	GTTGCTTGCAGTGGAGAGTGGAGGATACGGGTGCA	46.9
Contig119	43882	43916	TTGCTTGCAGTGGAGAGTGGAGGATACGGGTGCAG	46.76
Contig119	43915	43949	AGGGAGGACAGCATCCAAAGTGTGTGCTTGGAAGA	45.3
Contig119	43916	43950	GGGAGGACAGCATCCAAAGTGTGTGCTTGGAAGAG	44.74
Contig119	43917	43951	GGAGGACAGCATCCAAAGTGTGTGCTTGGAAGAGT	44.41
Contig119	43918	43952	GAGGACAGCATCCAAAGTGTGTGCTTGGAAGAGTG	43.55
Contig119	43919	43953	AGGACAGCATCCAAAGTGTGTGCTTGGAAGAGTGT	44.24
Contig119	43920	43954	GGACAGCATCCAAAGTGTGTGCTTGGAAGAGTGTG	43.84
Contig119	43921	43955	GACAGCATCCAAAGTGTGTGCTTGGAAGAGTGTGC	44.12
Contig119	43922	43956	ACAGCATCCAAAGTGTGTGCTTGGAAGAGTGTGCT	44.69
Contig119	43923	43957	CAGCATCCAAAGTGTGTGCTTGGAAGAGTGTGCTT	43.88
Contig119	43924	43958	AGCATCCAAAGTGTGTGCTTGGAAGAGTGTGCTTC	43.72
Contig119	43925	43959	GCATCCAAAGTGTGTGCTTGGAAGAGTGTGCTTCC	44.18
Contig119	43926	43960	CATCCAAAGTGTGTGCTTGGAAGAGTGTGCTTCCC	43.9
Contig119	43927	43961	ATCCAAAGTGTGTGCTTGGAAGAGTGTGCTTCCCG	44.83
Contig119	43928	43962	TCCAAAGTGTGTGCTTGGAAGAGTGTGCTTCCCGG	46.05
Contig119	43929	43963	CCAAAGTGTGTGCTTGGAAGAGTGTGCTTCCCGGT	46.21
Contig119	43930	43964	CAAAGTGTGTGCTTGGAAGAGTGTGCTTCCCGGTG	45.33
Contig119	43931	43965	AAAGTGTGTGCTTGGAAGAGTGTGCTTCCCGGTGA	45.73
Contig119	43984	44018	TTTTGAGGACGGGGCCGTTGAGAAGCATTTGTATA	42.88
Contig119	43985	44019	TTTGAGGACGGGGCCGTTGAGAAGCATTTGTATAG	43.02
Contig119	43986	44020	TTGAGGACGGGGCCGTTGAGAAGCATTTGTATAGA	43.66
Contig119	43987	44021	TGAGGACGGGGCCGTTGAGAAGCATTTGTATAGAG	43.8
Contig119	43988	44022	GAGGACGGGGCCGTTGAGAAGCATTTGTATAGAGT	43.8
Contig119	43989	44023	AGGACGGGGCCGTTGAGAAGCATTTGTATAGAGTG	43.96
Contig119	43990	44024	GGACGGGGCCGTTGAGAAGCATTTGTATAGAGTGT	44.1
Contig119	43991	44025	GACGGGGCCGTTGAGAAGCATTTGTATAGAGTGTA	42.49
Contig119	43992	44026	ACGGGGCCGTTGAGAAGCATTTGTATAGAGTGTAC	42.65
Contig119	43993	44027	CGGGGCCGTTGAGAAGCATTTGTATAGAGTGTACT	42.51
Contig119	43994	44030	GGGGCCGTTGAGAAGCATTTGTATAGAGTGTACTTGG	42.82
Contig119	43995	44031	GGGCCGTTGAGAAGCATTTGTATAGAGTGTACTTGGT	42.5
Contig119	43996	44034	GGCCGTTGAGAAGCATTTGTATAGAGTGTACTTGGTAGG	42.31
Contig119	43997	44035	GCCGTTGAGAAGCATTTGTATAGAGTGTACTTGGTAGGC	42.58
Contig119	43998	44036	CCGTTGAGAAGCATTTGTATAGAGTGTACTTGGTAGGCG	42.38
Contig119	43999	44037	CGTTGAGAAGCATTTGTATAGAGTGTACTTGGTAGGCGT	42.08
Contig119	44046	44086	ATTAAGTATGTTAAGTAAGGTCAAGCTGGTGCGTTCTCTGC	42.27
Contig119	44047	44086	TTAAGTATGTTAAGTAAGGTCAAGCTGGTGCGTTCTCTGC	42.29
Contig119	44048	44086	TAAGTATGTTAAGTAAGGTCAAGCTGGTGCGTTCTCTGC	42.23
Contig119	44049	44086	AAGTATGTTAAGTAAGGTCAAGCTGGTGCGTTCTCTGC	42.61
Contig119	44050	44086	AGTATGTTAAGTAAGGTCAAGCTGGTGCGTTCTCTGC	42.55
Contig119	44051	44087	GTATGTTAAGTAAGGTCAAGCTGGTGCGTTCTCTGCA	42.68
Contig119	44052	44087	TATGTTAAGTAAGGTCAAGCTGGTGCGTTCTCTGCA	42.35
Contig119	44053	44087	ATGTTAAGTAAGGTCAAGCTGGTGCGTTCTCTGCA	42.77
Contig119	44054	44088	TGTTAAGTAAGGTCAAGCTGGTGCGTTCTCTGCAT	42.77
Contig119	44055	44089	GTTAAGTAAGGTCAAGCTGGTGCGTTCTCTGCATG	42.26
Contig119	44056	44090	TTAAGTAAGGTCAAGCTGGTGCGTTCTCTGCATGC	43.39
Contig119	44057	44091	TAAGTAAGGTCAAGCTGGTGCGTTCTCTGCATGCG	44.57
Contig119	44058	44092	AAGTAAGGTCAAGCTGGTGCGTTCTCTGCATGCGT	45.85
Contig119	44059	44093	AGTAAGGTCAAGCTGGTGCGTTCTCTGCATGCGTC	45.94
Contig119	44060	44094	GTAAGGTCAAGCTGGTGCGTTCTCTGCATGCGTCT	45.94
Contig119	44061	44095	TAAGGTCAAGCTGGTGCGTTCTCTGCATGCGTCTT	45.69
Contig119	44062	44096	AAGGTCAAGCTGGTGCGTTCTCTGCATGCGTCTTA	45.69
Contig119	44063	44097	AGGTCAAGCTGGTGCGTTCTCTGCATGCGTCTTAG	45.81
Contig119	44064	44098	GGTCAAGCTGGTGCGTTCTCTGCATGCGTCTTAGG	46.26
Contig119	44065	44099	GTCAAGCTGGTGCGTTCTCTGCATGCGTCTTAGGG	46.26
Contig119	44066	44100	TCAAGCTGGTGCGTTCTCTGCATGCGTCTTAGGGA	46.66
Contig119	44067	44101	CAAGCTGGTGCGTTCTCTGCATGCGTCTTAGGGAT	45.92
Contig119	44068	44102	AAGCTGGTGCGTTCTCTGCATGCGTCTTAGGGATT	45.67
Contig119	44069	44103	AGCTGGTGCGTTCTCTGCATGCGTCTTAGGGATTG	45.92
Contig119	44070	44104	GCTGGTGCGTTCTCTGCATGCGTCTTAGGGATTGG	46.37
Contig119	44071	44105	CTGGTGCGTTCTCTGCATGCGTCTTAGGGATTGGC	46.37
Contig119	44090	44124	CGTCTTAGGGATTGGCTTTTGTCCAGAAGGTTGAC	42.03
Contig119	44145	44179	TCTCCAGTCTGCTAGCACTAGATCTCGTCGTCTAC	42.15
Contig119	44411	44445	TTGCTTTAGGCGTATGTGGGCCTGGATACGCTTTC	44.62
Contig119	44463	44497	CAAGTCAGCCTTCTGTCGAGGGTCAGCCCTAAATA	43.49
Contig119	44598	44634	TTGATCATGATGTTCCATCGTTTCAGCCTTGGATCCA	42.64
Contig119	44599	44634	TGATCATGATGTTCCATCGTTTCAGCCTTGGATCCA	42.58
Contig119	44600	44636	GATCATGATGTTCCATCGTTTCAGCCTTGGATCCAGT	42.78
Contig119	44601	44636	ATCATGATGTTCCATCGTTTCAGCCTTGGATCCAGT	42.61
Contig119	44602	44636	TCATGATGTTCCATCGTTTCAGCCTTGGATCCAGT	42.64
Contig119	44603	44637	CATGATGTTCCATCGTTTCAGCCTTGGATCCAGTG	42.29
Contig119	44604	44638	ATGATGTTCCATCGTTTCAGCCTTGGATCCAGTGC	43.43
Contig119	44605	44639	TGATGTTCCATCGTTTCAGCCTTGGATCCAGTGCA	44.33
Contig119	44606	44640	GATGTTCCATCGTTTCAGCCTTGGATCCAGTGCAT	43.43
Contig119	44607	44641	ATGTTCCATCGTTTCAGCCTTGGATCCAGTGCATC	43.43
Contig119	44608	44642	TGTTCCATCGTTTCAGCCTTGGATCCAGTGCATCC	44.66
Contig119	44609	44643	GTTCCATCGTTTCAGCCTTGGATCCAGTGCATCCA	44.66
Contig119	44810	44844	TCCGGCTCGTATAGGCCACAAGTTGCTGACTTAAC	44.01
Contig119	44811	44845	CCGGCTCGTATAGGCCACAAGTTGCTGACTTAACT	44.04
Contig119	44812	44846	CGGCTCGTATAGGCCACAAGTTGCTGACTTAACTT	42.91
Contig119	44813	44849	GGCTCGTATAGGCCACAAGTTGCTGACTTAACTTAGT	42.3
Contig119	44850	44884	ATATGACTCCTTGTCGGCCATCATAACTCACACGT	42.07
Contig119	44851	44885	TATGACTCCTTGTCGGCCATCATAACTCACACGTT	42.16
Contig119	44852	44886	ATGACTCCTTGTCGGCCATCATAACTCACACGTTG	42.93
Contig119	44853	44887	TGACTCCTTGTCGGCCATCATAACTCACACGTTGT	43.82
Contig119	44854	44888	GACTCCTTGTCGGCCATCATAACTCACACGTTGTT	43.03
Contig119	44855	44889	ACTCCTTGTCGGCCATCATAACTCACACGTTGTTG	43.18
Contig119	44856	44890	CTCCTTGTCGGCCATCATAACTCACACGTTGTTGT	43.18
Contig119	44857	44891	TCCTTGTCGGCCATCATAACTCACACGTTGTTGTT	43.04
Contig119	44858	44892	CCTTGTCGGCCATCATAACTCACACGTTGTTGTTT	42.41
Contig119	44859	44894	CTTGTCGGCCATCATAACTCACACGTTGTTGTTTCT	42.13
Contig119	44860	44896	TTGTCGGCCATCATAACTCACACGTTGTTGTTTCTTT	42.06
Contig119	44912	44952	AGTCTTTGCATTTTGCAACAATGCAGATATATTGGTCACGT	42.12
Contig119	44914	44954	TCTTTGCATTTTGCAACAATGCAGATATATTGGTCACGTCC	42.39
Contig119	44915	44955	CTTTGCATTTTGCAACAATGCAGATATATTGGTCACGTCCG	42.87
Contig119	44916	44955	TTTGCATTTTGCAACAATGCAGATATATTGGTCACGTCCG	42.7
Contig119	44917	44955	TTGCATTTTGCAACAATGCAGATATATTGGTCACGTCCG	42.65
Contig119	44918	44955	TGCATTTTGCAACAATGCAGATATATTGGTCACGTCCG	42.6
Contig119	44919	44956	GCATTTTGCAACAATGCAGATATATTGGTCACGTCCGG	42.91
Contig119	44920	44957	CATTTTGCAACAATGCAGATATATTGGTCACGTCCGGG	42.64
Contig119	44921	44957	ATTTTGCAACAATGCAGATATATTGGTCACGTCCGGG	42.32
Contig119	44922	44957	TTTTGCAACAATGCAGATATATTGGTCACGTCCGGG	42.35
Contig119	44923	44957	TTTGCAACAATGCAGATATATTGGTCACGTCCGGG	42.28
Contig119	44924	44958	TTGCAACAATGCAGATATATTGGTCACGTCCGGGA	42.91
Contig119	44925	44959	TGCAACAATGCAGATATATTGGTCACGTCCGGGAT	42.82
Contig119	44978	45012	GAAAGTTCTCGGGGTAGTCTTGGGTTTGTCCGGGG	45.51
Contig119	45100	45134	ACAGATTGTTTGTCAACCTTTGTCGCGAGGCTGTG	43.89
Contig119	45101	45135	CAGATTGTTTGTCAACCTTTGTCGCGAGGCTGTGC	44.49
Contig119	45102	45136	AGATTGTTTGTCAACCTTTGTCGCGAGGCTGTGCT	44.9
Contig119	45103	45137	GATTGTTTGTCAACCTTTGTCGCGAGGCTGTGCTG	44.49
Contig119	45132	45166	GTGCTGGTGCTGGGCGTAAGGTCTAGCTCGTCTTT	46.78
Contig119	45133	45167	TGCTGGTGCTGGGCGTAAGGTCTAGCTCGTCTTTT	46.54
Contig119	45168	45202	TTGGGTTTGCGCGCATGATTAGGTTTGATCTCTCC	43.67
Contig119	45169	45203	TGGGTTTGCGCGCATGATTAGGTTTGATCTCTCCG	44.85
Contig119	45170	45204	GGGTTTGCGCGCATGATTAGGTTTGATCTCTCCGT	44.86
Contig119	45171	45205	GGTTTGCGCGCATGATTAGGTTTGATCTCTCCGTG	44
Contig119	45172	45206	GTTTGCGCGCATGATTAGGTTTGATCTCTCCGTGC	44.28
Contig119	45173	45207	TTTGCGCGCATGATTAGGTTTGATCTCTCCGTGCT	44.67
Contig119	45174	45208	TTGCGCGCATGATTAGGTTTGATCTCTCCGTGCTC	44.78
Contig119	45175	45209	TGCGCGCATGATTAGGTTTGATCTCTCCGTGCTCT	45.45
Contig119	45176	45210	GCGCGCATGATTAGGTTTGATCTCTCCGTGCTCTG	44.9
Contig119	45177	45211	CGCGCATGATTAGGTTTGATCTCTCCGTGCTCTGA	44.15
Contig119	45178	45212	GCGCATGATTAGGTTTGATCTCTCCGTGCTCTGAA	42.96
Contig119	45179	45215	CGCATGATTAGGTTTGATCTCTCCGTGCTCTGAATGC	43.23
Contig119	45180	45215	GCATGATTAGGTTTGATCTCTCCGTGCTCTGAATGC	42.03
Contig119	45181	45217	CATGATTAGGTTTGATCTCTCCGTGCTCTGAATGCGA	42.49
Contig119	45182	45217	ATGATTAGGTTTGATCTCTCCGTGCTCTGAATGCGA	42.16
Contig119	45183	45217	TGATTAGGTTTGATCTCTCCGTGCTCTGAATGCGA	42.18
Contig119	45184	45219	GATTAGGTTTGATCTCTCCGTGCTCTGAATGCGACG	42.92
Contig119	45185	45219	ATTAGGTTTGATCTCTCCGTGCTCTGAATGCGACG	42.75
Contig119	45186	45220	TTAGGTTTGATCTCTCCGTGCTCTGAATGCGACGT	43.63
Contig119	45187	45221	TAGGTTTGATCTCTCCGTGCTCTGAATGCGACGTG	43.9
Contig119	45188	45222	AGGTTTGATCTCTCCGTGCTCTGAATGCGACGTGC	45.77
Contig119	45189	45223	GGTTTGATCTCTCCGTGCTCTGAATGCGACGTGCT	45.77
Contig119	45190	45224	GTTTGATCTCTCCGTGCTCTGAATGCGACGTGCTG	44.9
Contig119	45191	45225	TTTGATCTCTCCGTGCTCTGAATGCGACGTGCTGG	45.76
Contig119	45192	45226	TTGATCTCTCCGTGCTCTGAATGCGACGTGCTGGA	46.41
Contig119	45193	45227	TGATCTCTCCGTGCTCTGAATGCGACGTGCTGGAG	46.53
Contig119	45194	45228	GATCTCTCCGTGCTCTGAATGCGACGTGCTGGAGT	46.53
Contig119	45195	45229	ATCTCTCCGTGCTCTGAATGCGACGTGCTGGAGTC	46.53
Contig119	45221	45255	GCTGGAGTCGCTGCTCGAAATAGATTCCCTTGCTC	44.52
Contig119	45222	45256	CTGGAGTCGCTGCTCGAAATAGATTCCCTTGCTCT	43.78
Contig119	45223	45257	TGGAGTCGCTGCTCGAAATAGATTCCCTTGCTCTG	43.91
Contig119	45224	45258	GGAGTCGCTGCTCGAAATAGATTCCCTTGCTCTGA	43.75
Contig119	45225	45259	GAGTCGCTGCTCGAAATAGATTCCCTTGCTCTGAG	42.77
Contig119	45262	45296	CCTTCTTGCAGGGCCTGCCAATTCATGATGAGGGG	46.48
Contig119	45263	45297	CTTCTTGCAGGGCCTGCCAATTCATGATGAGGGGT	46.16
Contig119	45264	45298	TTCTTGCAGGGCCTGCCAATTCATGATGAGGGGTA	45.54
Contig119	45265	45299	TCTTGCAGGGCCTGCCAATTCATGATGAGGGGTAA	45.54
Contig119	45266	45300	CTTGCAGGGCCTGCCAATTCATGATGAGGGGTAAT	44.79
Contig119	45267	45301	TTGCAGGGCCTGCCAATTCATGATGAGGGGTAATT	44.65
Contig119	45268	45302	TGCAGGGCCTGCCAATTCATGATGAGGGGTAATTG	44.92
Contig119	45269	45303	GCAGGGCCTGCCAATTCATGATGAGGGGTAATTGG	45.25
Contig119	45270	45304	CAGGGCCTGCCAATTCATGATGAGGGGTAATTGGT	44.64
Contig119	45451	45486	TTGGAGGCTTTCAGAAGAAAACGCCTAGGTTCAAGC	43.32
Contig119	45452	45486	TGGAGGCTTTCAGAAGAAAACGCCTAGGTTCAAGC	43.28
Contig119	45453	45487	GGAGGCTTTCAGAAGAAAACGCCTAGGTTCAAGCA	43.28
Contig119	45454	45488	GAGGCTTTCAGAAGAAAACGCCTAGGTTCAAGCAC	42.43
Contig119	45455	45489	AGGCTTTCAGAAGAAAACGCCTAGGTTCAAGCACG	43.51
Contig119	45456	45490	GGCTTTCAGAAGAAAACGCCTAGGTTCAAGCACGG	43.97
Contig119	45457	45491	GCTTTCAGAAGAAAACGCCTAGGTTCAAGCACGGC	44.25
Contig119	45458	45492	CTTTCAGAAGAAAACGCCTAGGTTCAAGCACGGCA	43.64
Contig119	45459	45493	TTTCAGAAGAAAACGCCTAGGTTCAAGCACGGCAT	43.41
Contig119	45460	45494	TTCAGAAGAAAACGCCTAGGTTCAAGCACGGCATC	43.53
Contig119	45461	45495	TCAGAAGAAAACGCCTAGGTTCAAGCACGGCATCG	44.7
Contig119	45515	45549	GTTTAAGGAGCTGCAGATGCCGTAGACAGCGATAC	43.06
Contig119	45516	45550	TTTAAGGAGCTGCAGATGCCGTAGACAGCGATACC	43.91
Contig119	45517	45551	TTAAGGAGCTGCAGATGCCGTAGACAGCGATACCT	44.58
Contig119	45696	45730	CAGATTTCCCGTGCGTCGCAGAACTTGAAGTCGCC	46.55
Contig119	45753	45787	CCAACAAAGCCCCTGGAATAGATGGTATTCCTGGA	42.48
Contig119	45881	45915	AAAAGCCAGAAGCTAGTTCTGTTTCCGAAAGGCAA	42.02
Contig119	45994	46033	GTATACCAGAATAGAGGAAATCAACGAGAGCATCAACGGC	42.26
Contig119	45995	46034	TATACCAGAATAGAGGAAATCAACGAGAGCATCAACGGCC	43
Contig119	45996	46033	ATACCAGAATAGAGGAAATCAACGAGAGCATCAACGGC	42.31
Contig119	45997	46033	TACCAGAATAGAGGAAATCAACGAGAGCATCAACGGC	42.33
Contig119	45998	46033	ACCAGAATAGAGGAAATCAACGAGAGCATCAACGGC	42.74
Contig119	45999	46034	CCAGAATAGAGGAAATCAACGAGAGCATCAACGGCC	43.06
Contig119	46072	46106	CACTCTGGACGCTCTTTGGGCCGTTTGTAACATCG	44.98
Contig119	46236	46270	CCCGGAGTACCTAAGGAAAATCGTTGGCAGCTACT	43.66
Contig119	46237	46271	CCGGAGTACCTAAGGAAAATCGTTGGCAGCTACTT	42.52
Contig119	46268	46302	ACTTTAGGGACCGGGTCATAGGTACGATACGGAAG	42.69
Contig119	46269	46303	CTTTAGGGACCGGGTCATAGGTACGATACGGAAGA	42.52
Contig119	46270	46304	TTTAGGGACCGGGTCATAGGTACGATACGGAAGAT	42.28
Contig119	46473	46507	GCAGGGTTGGAAGACAACTCTACTCGGTGCTGCCA	46.85
Contig119	46474	46508	CAGGGTTGGAAGACAACTCTACTCGGTGCTGCCAT	45.35
Contig119	46475	46509	AGGGTTGGAAGACAACTCTACTCGGTGCTGCCATC	45.2
Contig119	46476	46510	GGGTTGGAAGACAACTCTACTCGGTGCTGCCATCC	45.65
Contig119	46477	46511	GGTTGGAAGACAACTCTACTCGGTGCTGCCATCCG	45.7
Contig119	46478	46512	GTTGGAAGACAACTCTACTCGGTGCTGCCATCCGC	45.97
Contig119	46547	46581	ACAAGACCGAAGCAGTCATACTAAGCAGCAGGAAA	42.47
Contig119	46760	46794	CCCGGCCAGGAAACTGACACCAGCAGTAGCAGTAG	46.88
Contig119	46762	46796	CGGCCAGGAAACTGACACCAGCAGTAGCAGTAGCA	46.83
Contig119	46903	46937	TTAGAGGTTTCAGGACCCTATCCGAAGACGCGGCG	46.17
Contig119	46951	46985	GCCTGCCGCCGATTGATTTGGAGATCAAGGCTCTC	46.35
Contig119	47105	47139	GACGGTTTGGGCAGAGTACCAACACAAATGCTTGG	44.2
Contig119	47214	47248	TCAGCCCAATGCTTGTTATGCGTCGACGGTAAAGA	44.3
Contig119	47215	47249	CAGCCCAATGCTTGTTATGCGTCGACGGTAAAGAA	43.67
Contig119	47216	47250	AGCCCAATGCTTGTTATGCGTCGACGGTAAAGAAA	43.4
Contig119	47217	47251	GCCCAATGCTTGTTATGCGTCGACGGTAAAGAAAC	43.03
Contig119	47218	47252	CCCAATGCTTGTTATGCGTCGACGGTAAAGAAACA	42.41
Contig119	47219	47254	CCAATGCTTGTTATGCGTCGACGGTAAAGAAACAGC	42.88
Contig119	47220	47255	CAATGCTTGTTATGCGTCGACGGTAAAGAAACAGCA	42.56
Contig119	47221	47255	AATGCTTGTTATGCGTCGACGGTAAAGAAACAGCA	42.22
Contig119	47222	47256	ATGCTTGTTATGCGTCGACGGTAAAGAAACAGCAG	42.37
Contig119	47223	47257	TGCTTGTTATGCGTCGACGGTAAAGAAACAGCAGA	43.08
Contig119	47224	47258	GCTTGTTATGCGTCGACGGTAAAGAAACAGCAGAA	42.3
Contig119	47225	47260	CTTGTTATGCGTCGACGGTAAAGAAACAGCAGAACA	42.04
Contig119	47287	47321	CGGCGGAGAGAGAGCAGATAAAGACGCTGTCAGGT	46.11
Contig119	47687	47723	GCATAATTCCAATAGGGTTTATGCATGCCACCTACGG	42.16
Contig119	48211	48249	ATGAAAATGCACATCCTTGAGAAGCTGGAACAAATTCCA	42.04
Contig119	48212	48249	TGAAAATGCACATCCTTGAGAAGCTGGAACAAATTCCA	42.06
Contig119	48213	48252	GAAAATGCACATCCTTGAGAAGCTGGAACAAATTCCAACC	42.75
Contig119	48214	48252	AAAATGCACATCCTTGAGAAGCTGGAACAAATTCCAACC	42.59
Contig119	48215	48252	AAATGCACATCCTTGAGAAGCTGGAACAAATTCCAACC	42.53
Contig119	48216	48252	AATGCACATCCTTGAGAAGCTGGAACAAATTCCAACC	42.47
Contig119	48217	48252	ATGCACATCCTTGAGAAGCTGGAACAAATTCCAACC	42.41
Contig119	48218	48252	TGCACATCCTTGAGAAGCTGGAACAAATTCCAACC	42.43
Contig119	48219	48253	GCACATCCTTGAGAAGCTGGAACAAATTCCAACCC	42.78
Contig119	48220	48254	CACATCCTTGAGAAGCTGGAACAAATTCCAACCCA	42.14
Contig119	48221	48257	ACATCCTTGAGAAGCTGGAACAAATTCCAACCCATTC	42.04
Contig119	48222	48262	CATCCTTGAGAAGCTGGAACAAATTCCAACCCATTCTATGG	42.9
Contig119	48223	48262	ATCCTTGAGAAGCTGGAACAAATTCCAACCCATTCTATGG	42.61
Contig119	48224	48262	TCCTTGAGAAGCTGGAACAAATTCCAACCCATTCTATGG	42.63
Contig119	48225	48263	CCTTGAGAAGCTGGAACAAATTCCAACCCATTCTATGGA	42.63
Contig119	48584	48618	GCTCAGCCCACGTGCCTAACGAACACGCAACAATA	46.35
Contig119	48585	48619	CTCAGCCCACGTGCCTAACGAACACGCAACAATAC	45.22
Contig119	48586	48620	TCAGCCCACGTGCCTAACGAACACGCAACAATACA	45.9
Contig119	48587	48621	CAGCCCACGTGCCTAACGAACACGCAACAATACAC	45.51
Contig119	48588	48622	AGCCCACGTGCCTAACGAACACGCAACAATACACT	45.93
Contig119	48589	48623	GCCCACGTGCCTAACGAACACGCAACAATACACTC	45.36
Contig119	48590	48624	CCCACGTGCCTAACGAACACGCAACAATACACTCG	45.13
Contig119	48591	48625	CCACGTGCCTAACGAACACGCAACAATACACTCGA	44.66
Contig119	48592	48626	CACGTGCCTAACGAACACGCAACAATACACTCGAG	43.69
Contig119	48593	48627	ACGTGCCTAACGAACACGCAACAATACACTCGAGC	44.81
Contig119	48594	48628	CGTGCCTAACGAACACGCAACAATACACTCGAGCC	45.12
Contig119	48595	48629	GTGCCTAACGAACACGCAACAATACACTCGAGCCG	45.12
Contig119	48596	48630	TGCCTAACGAACACGCAACAATACACTCGAGCCGG	45.97
Contig119	48681	48715	CCCCTTGAACAATTACCTCTCTCATGGATTGGCCA	42.75
Contig119	48682	48717	CCCTTGAACAATTACCTCTCTCATGGATTGGCCAGC	43.24
Contig119	48683	48717	CCTTGAACAATTACCTCTCTCATGGATTGGCCAGC	42.05
Contig119	48684	48718	CTTGAACAATTACCTCTCTCATGGATTGGCCAGCC	42.05
Contig119	48685	48719	TTGAACAATTACCTCTCTCATGGATTGGCCAGCCC	43.05
Contig119	48686	48720	TGAACAATTACCTCTCTCATGGATTGGCCAGCCCC	44.2
Contig119	48724	48758	ACCAACAGGCCCTGCAATAAGGCTCTCAGAGCAAG	45.81
Contig119	48743	48777	AGGCTCTCAGAGCAAGGAAATCCAGTTCGAGCAGC	45.5
Contig119	48744	48778	GGCTCTCAGAGCAAGGAAATCCAGTTCGAGCAGCG	46
Contig119	48745	48779	GCTCTCAGAGCAAGGAAATCCAGTTCGAGCAGCGA	45.52
Contig119	48746	48780	CTCTCAGAGCAAGGAAATCCAGTTCGAGCAGCGAC	44.39
Contig119	48747	48781	TCTCAGAGCAAGGAAATCCAGTTCGAGCAGCGACT	44.93
Contig119	48748	48782	CTCAGAGCAAGGAAATCCAGTTCGAGCAGCGACTC	44.39
Contig119	48749	48783	TCAGAGCAAGGAAATCCAGTTCGAGCAGCGACTCC	45.38
Contig119	48750	48784	CAGAGCAAGGAAATCCAGTTCGAGCAGCGACTCCA	45.54
Contig119	48751	48785	AGAGCAAGGAAATCCAGTTCGAGCAGCGACTCCAG	45.41
Contig119	48752	48786	GAGCAAGGAAATCCAGTTCGAGCAGCGACTCCAGC	46.13
Contig119	48824	48858	CTGCGCGCAAACCCAAAGAAGACGAGCTAGACGTC	46.33
Contig119	48867	48901	CACCAGCACAGCCTCGCTACGAAGGTTGACAAAGT	45.92
Contig119	48868	48902	ACCAGCACAGCCTCGCTACGAAGGTTGACAAAGTT	45.67
Contig119	48869	48903	CCAGCACAGCCTCGCTACGAAGGTTGACAAAGTTT	44.86
Contig119	48870	48904	CAGCACAGCCTCGCTACGAAGGTTGACAAAGTTTG	44
Contig119	48871	48905	AGCACAGCCTCGCTACGAAGGTTGACAAAGTTTGC	45.13
Contig119	48872	48906	GCACAGCCTCGCTACGAAGGTTGACAAAGTTTGCC	45.58
Contig119	48873	48907	CACAGCCTCGCTACGAAGGTTGACAAAGTTTGCCA	44.99
Contig119	48874	48908	ACAGCCTCGCTACGAAGGTTGACAAAGTTTGCCAT	44.65
Contig119	48875	48909	CAGCCTCGCTACGAAGGTTGACAAAGTTTGCCATT	43.84
Contig119	48876	48910	AGCCTCGCTACGAAGGTTGACAAAGTTTGCCATTC	43.69
Contig119	48877	48911	GCCTCGCTACGAAGGTTGACAAAGTTTGCCATTCT	43.69
Contig119	48878	48915	CCTCGCTACGAAGGTTGACAAAGTTTGCCATTCTATCG	43.15
Contig119	48879	48915	CTCGCTACGAAGGTTGACAAAGTTTGCCATTCTATCG	42.06
Contig119	48880	48916	TCGCTACGAAGGTTGACAAAGTTTGCCATTCTATCGA	42.51
Contig119	48932	48966	ATGACGACGACGAACAAAGCTTCCCAGACGGAGAA	45.08
Contig119	48995	49029	ACAAACCCAAGCCTACCACGAGAACTTTCAAGCCA	44.4
Contig119	49014	49051	GAGAACTTTCAAGCCACTCCCAATCTTCATTACGGACG	42.92
Contig119	49015	49051	AGAACTTTCAAGCCACTCCCAATCTTCATTACGGACG	42.76
Contig119	49016	49051	GAACTTTCAAGCCACTCCCAATCTTCATTACGGACG	42.07
Contig119	49017	49052	AACTTTCAAGCCACTCCCAATCTTCATTACGGACGT	42.72
Contig119	49018	49052	ACTTTCAAGCCACTCCCAATCTTCATTACGGACGT	42.66
Contig119	49019	49053	CTTTCAAGCCACTCCCAATCTTCATTACGGACGTG	42.15
Contig119	49020	49054	TTTCAAGCCACTCCCAATCTTCATTACGGACGTGA	42.64
Contig119	49021	49055	TTCAAGCCACTCCCAATCTTCATTACGGACGTGAC	42.92
Contig119	49022	49056	TCAAGCCACTCCCAATCTTCATTACGGACGTGACA	43.71
Contig119	49023	49057	CAAGCCACTCCCAATCTTCATTACGGACGTGACAT	42.99
Contig119	49024	49058	AAGCCACTCCCAATCTTCATTACGGACGTGACATA	42.22
Contig119	49025	49059	AGCCACTCCCAATCTTCATTACGGACGTGACATAT	42.13
Contig119	49026	49061	GCCACTCCCAATCTTCATTACGGACGTGACATATCT	42.32
Contig119	49027	49063	CCACTCCCAATCTTCATTACGGACGTGACATATCTGC	42.65
Contig119	49028	49064	CACTCCCAATCTTCATTACGGACGTGACATATCTGCA	42.33
Contig119	49029	49066	ACTCCCAATCTTCATTACGGACGTGACATATCTGCATT	42.04
Contig119	49030	49068	CTCCCAATCTTCATTACGGACGTGACATATCTGCATTGT	42.37
Contig119	49031	49068	TCCCAATCTTCATTACGGACGTGACATATCTGCATTGT	42.17
Contig119	49075	49109	TGATTACGACTCTCGTGTGTCCCAGCAAAGACTTC	42.47
Contig119	49076	49110	GATTACGACTCTCGTGTGTCCCAGCAAAGACTTCT	42.33
Contig119	49077	49111	ATTACGACTCTCGTGTGTCCCAGCAAAGACTTCTC	42.33
Contig119	49127	49161	AAACAACAACGTGCGAGATATGATGCCCGACAAGG	43.69
Contig119	49206	49240	TTCCAACCCAAGGATGATAGAGCCTACAGAGTCGT	42.74
Contig119	49366	49400	CTTCGCCAACCTCGAACATGCTAGCAACAACAAGG	44.11
Contig119	49430	49464	TCGGTCGTCACCATCGATCCTCCGCTCAAATATAA	43.12
Contig119	49431	49465	CGGTCGTCACCATCGATCCTCCGCTCAAATATAAT	42.4
Contig119	49432	49469	GGTCGTCACCATCGATCCTCCGCTCAAATATAATAACG	42.4
Contig119	49433	49470	GTCGTCACCATCGATCCTCCGCTCAAATATAATAACGT	42.09
Contig119	49434	49471	TCGTCACCATCGATCCTCCGCTCAAATATAATAACGTG	42.08
Contig119	49435	49472	CGTCACCATCGATCCTCCGCTCAAATATAATAACGTGC	42.81
Contig119	49436	49473	GTCACCATCGATCCTCCGCTCAAATATAATAACGTGCC	42.74
Contig119	49437	49473	TCACCATCGATCCTCCGCTCAAATATAATAACGTGCC	42.42
Contig119	49438	49474	CACCATCGATCCTCCGCTCAAATATAATAACGTGCCG	42.95
Contig119	49439	49474	ACCATCGATCCTCCGCTCAAATATAATAACGTGCCG	42.64
Contig119	49440	49475	CCATCGATCCTCCGCTCAAATATAATAACGTGCCGC	43.24
Contig119	49441	49475	CATCGATCCTCCGCTCAAATATAATAACGTGCCGC	42.09
Contig119	49442	49476	ATCGATCCTCCGCTCAAATATAATAACGTGCCGCA	42.59
Contig119	49443	49477	TCGATCCTCCGCTCAAATATAATAACGTGCCGCAA	42.68
Contig119	49444	49479	CGATCCTCCGCTCAAATATAATAACGTGCCGCAATG	42.31
Contig119	49490	49524	CAAGGCTTCGGACACACACAGCGCTACTGCTTTCT	46.05
Contig119	49527	49561	AACACCGCTGTGTAAAACACACGAGCATGCGCAAA	45.67
Contig119	49528	49562	ACACCGCTGTGTAAAACACACGAGCATGCGCAAAG	45.79
Contig119	49529	49563	CACCGCTGTGTAAAACACACGAGCATGCGCAAAGA	45.63
Contig119	49530	49564	ACCGCTGTGTAAAACACACGAGCATGCGCAAAGAA	45.39
Contig119	49531	49565	CCGCTGTGTAAAACACACGAGCATGCGCAAAGAAG	44.72
Contig119	49532	49566	CGCTGTGTAAAACACACGAGCATGCGCAAAGAAGG	44.72
Contig119	49533	49567	GCTGTGTAAAACACACGAGCATGCGCAAAGAAGGA	44.19
Contig119	49534	49568	CTGTGTAAAACACACGAGCATGCGCAAAGAAGGAG	42.94
Contig119	49535	49569	TGTGTAAAACACACGAGCATGCGCAAAGAAGGAGA	43.43
Contig119	49536	49570	GTGTAAAACACACGAGCATGCGCAAAGAAGGAGAA	42.65
Contig119	49537	49571	TGTAAAACACACGAGCATGCGCAAAGAAGGAGAAC	42.65
Contig119	49538	49572	GTAAAACACACGAGCATGCGCAAAGAAGGAGAACG	43.05
Contig119	49539	49573	TAAAACACACGAGCATGCGCAAAGAAGGAGAACGA	43.39
Contig119	49540	49574	AAAACACACGAGCATGCGCAAAGAAGGAGAACGAG	44
Contig119	49541	49575	AAACACACGAGCATGCGCAAAGAAGGAGAACGAGA	44.64
Contig119	49542	49576	AACACACGAGCATGCGCAAAGAAGGAGAACGAGAA	44.64
Contig119	49693	49727	GCCCTGCACCATCAAGCATCCAAGTATCTCCAATA	42.92
Contig119	49730	49764	AGCTACAGAGATGCGCTGATGTCTACCCAAGTGCC	45.2
Contig119	49752	49786	CTACCCAAGTGCCTCAGAAAACCAATCCCAACCAA	43.27
Contig119	49871	49905	ATGTTCTCGCAAATGACACAGCTTGTTGCTTCCAT	42.53
Contig119	50300	50335	TTGGACCTCGCTTTATAAAGCTGCTATAGCAGCTGG	42.68
Contig119	50301	50335	TGGACCTCGCTTTATAAAGCTGCTATAGCAGCTGG	42.62
Contig119	50302	50336	GGACCTCGCTTTATAAAGCTGCTATAGCAGCTGGT	42.62
Contig119	50303	50338	GACCTCGCTTTATAAAGCTGCTATAGCAGCTGGTGA	42.47
Contig119	50304	50338	ACCTCGCTTTATAAAGCTGCTATAGCAGCTGGTGA	42.28
Contig119	50305	50340	CCTCGCTTTATAAAGCTGCTATAGCAGCTGGTGACT	42.49
Contig119	50409	50443	TGCAGAGCAGAAGACTGTATTGCCACTCCTCTGGT	44.75
Contig119	50497	50531	TGCCATCTCCAAAGGCAAAGGGCAAGACAGACTAA	44.22
Contig119	50609	50643	GAGTTGCCCAGAAGACTGACCGGGAAGCACACTGA	46.68
Contig119	50774	50808	CTCCTCCTTCAACGTCCACAAGAACTCCTGGTAGA	43.05
Contig119	50807	50841	GAGACCTTCACCTCTGGACTCCAGAAATTGCGGAC	44.04
Contig119	50808	50842	AGACCTTCACCTCTGGACTCCAGAAATTGCGGACT	44.61
Contig119	50809	50843	GACCTTCACCTCTGGACTCCAGAAATTGCGGACTT	43.93
Contig119	50810	50844	ACCTTCACCTCTGGACTCCAGAAATTGCGGACTTC	43.93
Contig119	50811	50845	CCTTCACCTCTGGACTCCAGAAATTGCGGACTTCG	44.32
Contig119	50812	50846	CTTCACCTCTGGACTCCAGAAATTGCGGACTTCGT	43.99
Contig119	50813	50847	TTCACCTCTGGACTCCAGAAATTGCGGACTTCGTA	43.37
Contig119	50814	50848	TCACCTCTGGACTCCAGAAATTGCGGACTTCGTAG	43.51
Contig119	50815	50849	CACCTCTGGACTCCAGAAATTGCGGACTTCGTAGC	44.28
Contig119	50816	50850	ACCTCTGGACTCCAGAAATTGCGGACTTCGTAGCG	45.2
Contig119	50817	50851	CCTCTGGACTCCAGAAATTGCGGACTTCGTAGCGG	45.52
Contig119	50818	50852	CTCTGGACTCCAGAAATTGCGGACTTCGTAGCGGA	45.04
Contig119	50819	50853	TCTGGACTCCAGAAATTGCGGACTTCGTAGCGGAA	44.92
Contig119	50820	50854	CTGGACTCCAGAAATTGCGGACTTCGTAGCGGAAA	44.27
Contig119	50821	50855	TGGACTCCAGAAATTGCGGACTTCGTAGCGGAAAA	44.14
Contig119	50955	50989	ACGGCAAGACTCCTTCGGCAGATTCCTTGAGGAGC	46.75
Contig119	51025	51059	GTCACGCGTCATATCAGAAGGCCTGCAAAGAAGGC	45.1
Contig119	51131	51167	ATTCACACCATTTGACATATGCATTGGCGAAAAGCGT	42.73
Contig119	51132	51167	TTCACACCATTTGACATATGCATTGGCGAAAAGCGT	42.77
Contig119	51133	51167	TCACACCATTTGACATATGCATTGGCGAAAAGCGT	42.71
Contig119	51134	51168	CACACCATTTGACATATGCATTGGCGAAAAGCGTG	42.37
Contig119	51135	51169	ACACCATTTGACATATGCATTGGCGAAAAGCGTGC	43.49
Contig119	51136	51170	CACCATTTGACATATGCATTGGCGAAAAGCGTGCT	43.35
Contig119	51137	51171	ACCATTTGACATATGCATTGGCGAAAAGCGTGCTG	43.35
Contig119	51138	51172	CCATTTGACATATGCATTGGCGAAAAGCGTGCTGC	43.95
Contig119	51139	51173	CATTTGACATATGCATTGGCGAAAAGCGTGCTGCA	43.63
Contig119	51140	51174	ATTTGACATATGCATTGGCGAAAAGCGTGCTGCAA	43.36
Contig119	51141	51175	TTTGACATATGCATTGGCGAAAAGCGTGCTGCAAC	43.72
Contig119	51142	51176	TTGACATATGCATTGGCGAAAAGCGTGCTGCAACC	44.83
Contig119	51143	51177	TGACATATGCATTGGCGAAAAGCGTGCTGCAACCA	45.63
Contig119	51144	51178	GACATATGCATTGGCGAAAAGCGTGCTGCAACCAC	45.09
Contig119	51145	51179	ACATATGCATTGGCGAAAAGCGTGCTGCAACCACC	46.11
Contig119	51352	51386	GGAATCCCGTGCTCCTCGTGGATGGCGCAATTTTC	46.74
Contig119	51353	51387	GAATCCCGTGCTCCTCGTGGATGGCGCAATTTTCG	46.78
Contig119	51359	51393	CGTGCTCCTCGTGGATGGCGCAATTTTCGTGGTAG	46.51
Contig119	51360	51394	GTGCTCCTCGTGGATGGCGCAATTTTCGTGGTAGG	46.47
Contig119	52487	52526	TTGGATTCAATTAACGAAATGGTTGAAGCGCATAGAAGCA	42.01
Contig119	52488	52527	TGGATTCAATTAACGAAATGGTTGAAGCGCATAGAAGCAA	42.01
Contig119	52493	52533	TCAATTAACGAAATGGTTGAAGCGCATAGAAGCAATTTCGT	42.15
Contig119	52512	52552	AAGCGCATAGAAGCAATTTCGTATTTAAATATGTGCCAGCA	42.02
Contig119	52971	53005	GGAATCCCGTGCTCCTCGTGGATGGCGCAATTTTC	46.74
Contig119	52972	53006	GAATCCCGTGCTCCTCGTGGATGGCGCAATTTTCG	46.78
Contig119	52978	53012	CGTGCTCCTCGTGGATGGCGCAATTTTCGTGGTAG	46.51
Contig119	52979	53013	GTGCTCCTCGTGGATGGCGCAATTTTCGTGGTAGG	46.47
Contig119	54109	54148	TTGGATTCAATTAACGAAATGGTTGAAGCGCATAGAAGCA	42.01
Contig119	54110	54149	TGGATTCAATTAACGAAATGGTTGAAGCGCATAGAAGCAA	42.01
Contig119	54115	54155	TCAATTAACGAAATGGTTGAAGCGCATAGAAGCAATTTCGT	42.15
Contig119	54134	54174	AAGCGCATAGAAGCAATTTCGTATTTAAATATGTGCCAGCA	42.02
Contig119	54442	54476	TTAAGTATGTTGAGTAACGTCAGCGGGTGCGTTCT	42.48
Contig119	54443	54477	TAAGTATGTTGAGTAACGTCAGCGGGTGCGTTCTC	42.6
Contig119	54444	54478	AAGTATGTTGAGTAACGTCAGCGGGTGCGTTCTCT	43.73
Contig119	54445	54479	AGTATGTTGAGTAACGTCAGCGGGTGCGTTCTCTG	43.99
Contig119	54556	54596	TATCTCACACTGTGTCTTTCGATTTCGTCATCTACCCATGG	42.79
Contig119	54557	54595	ATCTCACACTGTGTCTTTCGATTTCGTCATCTACCCATG	42.11
Contig119	54558	54595	TCTCACACTGTGTCTTTCGATTTCGTCATCTACCCATG	42.13
Contig119	54559	54596	CTCACACTGTGTCTTTCGATTTCGTCATCTACCCATGG	42.59
Contig119	54560	54596	TCACACTGTGTCTTTCGATTTCGTCATCTACCCATGG	42.39
Contig119	55740	55780	AATTAACGAAATGGTTGAAGCGCATATAAGCGATTTCGTCG	42.25
Contig119	55741	55780	ATTAACGAAATGGTTGAAGCGCATATAAGCGATTTCGTCG	42.19
Contig119	55742	55780	TTAACGAAATGGTTGAAGCGCATATAAGCGATTTCGTCG	42.2
Contig119	55743	55780	TAACGAAATGGTTGAAGCGCATATAAGCGATTTCGTCG	42.14
Contig119	55744	55780	AACGAAATGGTTGAAGCGCATATAAGCGATTTCGTCG	42.52
Contig119	55745	55780	ACGAAATGGTTGAAGCGCATATAAGCGATTTCGTCG	42.46
Contig119	55746	55781	CGAAATGGTTGAAGCGCATATAAGCGATTTCGTCGA	42.31
Contig119	55747	55783	GAAATGGTTGAAGCGCATATAAGCGATTTCGTCGAGC	42.7
Contig119	55748	55783	AAATGGTTGAAGCGCATATAAGCGATTTCGTCGAGC	42.53
Contig119	55749	55783	AATGGTTGAAGCGCATATAAGCGATTTCGTCGAGC	42.47
Contig119	55750	55784	ATGGTTGAAGCGCATATAAGCGATTTCGTCGAGCA	43.25
Contig119	55751	55785	TGGTTGAAGCGCATATAAGCGATTTCGTCGAGCAT	43.25
Contig119	55752	55786	GGTTGAAGCGCATATAAGCGATTTCGTCGAGCATT	42.47
Contig119	55753	55789	GTTGAAGCGCATATAAGCGATTTCGTCGAGCATTTGG	42.85
Contig119	55754	55789	TTGAAGCGCATATAAGCGATTTCGTCGAGCATTTGG	42.53
Contig119	55755	55789	TGAAGCGCATATAAGCGATTTCGTCGAGCATTTGG	42.47
Contig119	55756	55790	GAAGCGCATATAAGCGATTTCGTCGAGCATTTGGA	42.31
Contig119	55757	55791	AAGCGCATATAAGCGATTTCGTCGAGCATTTGGAT	42.1
Contig119	55758	55792	AGCGCATATAAGCGATTTCGTCGAGCATTTGGATC	42.22
Contig119	55759	55793	GCGCATATAAGCGATTTCGTCGAGCATTTGGATCT	42.22
Contig119	55760	55797	CGCATATAAGCGATTTCGTCGAGCATTTGGATCTCAAG	42.09
Contig119	55761	55798	GCATATAAGCGATTTCGTCGAGCATTTGGATCTCAAGC	42.28
Contig119	55762	55799	CATATAAGCGATTTCGTCGAGCATTTGGATCTCAAGCC	42.02
Contig119	55763	55800	ATATAAGCGATTTCGTCGAGCATTTGGATCTCAAGCCA	42.48
Contig119	55764	55800	TATAAGCGATTTCGTCGAGCATTTGGATCTCAAGCCA	42.5
Contig119	55765	55799	ATAAGCGATTTCGTCGAGCATTTGGATCTCAAGCC	42.08
Contig119	55766	55800	TAAGCGATTTCGTCGAGCATTTGGATCTCAAGCCA	42.95
Contig119	55767	55801	AAGCGATTTCGTCGAGCATTTGGATCTCAAGCCAA	43.43
Contig119	56223	56257	TGGATGGCGGAATTTTCCTGGTAGGGATGGGCGTT	46.93
Contig119	56682	56721	TTTAAACGTGGTTCTTGTTAAATCCGCTTTTGAACAGGCT	42.17
Contig119	56683	56721	TTAAACGTGGTTCTTGTTAAATCCGCTTTTGAACAGGCT	42.11
Contig119	56684	56721	TAAACGTGGTTCTTGTTAAATCCGCTTTTGAACAGGCT	42.04
Contig119	56685	56721	AAACGTGGTTCTTGTTAAATCCGCTTTTGAACAGGCT	42.43
Contig119	56686	56721	AACGTGGTTCTTGTTAAATCCGCTTTTGAACAGGCT	42.36
Contig119	56687	56721	ACGTGGTTCTTGTTAAATCCGCTTTTGAACAGGCT	42.29
Contig119	56688	56726	CGTGGTTCTTGTTAAATCCGCTTTTGAACAGGCTATAGC	42.29
Contig119	57328	57367	TTGGATTCAATTAACGAAATGGTTGAAGCGCATAGAAGCA	42.01
Contig119	57329	57368	TGGATTCAATTAACGAAATGGTTGAAGCGCATAGAAGCAA	42.01
Contig119	57334	57374	TCAATTAACGAAATGGTTGAAGCGCATAGAAGCAATTTCGT	42.15
Contig119	57353	57393	AAGCGCATAGAAGCAATTTCGTATTTAAATATGTGCCAGCA	42.02
Contig119	58023	58060	ACCGATGAGCCAGTGGATTTGCTTTATGTGTATGTTGG	43.09
Contig119	58024	58060	CCGATGAGCCAGTGGATTTGCTTTATGTGTATGTTGG	42.29
Contig119	58025	58061	CGATGAGCCAGTGGATTTGCTTTATGTGTATGTTGGC	42.57
Contig119	58026	58062	GATGAGCCAGTGGATTTGCTTTATGTGTATGTTGGCC	42.5
Contig119	58027	58062	ATGAGCCAGTGGATTTGCTTTATGTGTATGTTGGCC	42.32
Contig119	58028	58062	TGAGCCAGTGGATTTGCTTTATGTGTATGTTGGCC	42.34
Contig119	58029	58063	GAGCCAGTGGATTTGCTTTATGTGTATGTTGGCCT	42.2
Contig119	58030	58064	AGCCAGTGGATTTGCTTTATGTGTATGTTGGCCTG	42.36
Contig119	58031	58065	GCCAGTGGATTTGCTTTATGTGTATGTTGGCCTGG	42.84
Contig119	58032	58066	CCAGTGGATTTGCTTTATGTGTATGTTGGCCTGGA	42.04
Contig119	58062	58096	CTGGATACGCTTTCTGTCGCCTTCTTTCCGCTACG	44.48
Contig119	58063	58097	TGGATACGCTTTCTGTCGCCTTCTTTCCGCTACGA	44.99
Contig119	58064	58098	GGATACGCTTTCTGTCGCCTTCTTTCCGCTACGAA	44.2
Contig119	58065	58099	GATACGCTTTCTGTCGCCTTCTTTCCGCTACGAAG	43.22
Contig119	58066	58100	ATACGCTTTCTGTCGCCTTCTTTCCGCTACGAAGG	44.22
Contig119	58067	58101	TACGCTTTCTGTCGCCTTCTTTCCGCTACGAAGGC	45.69
Contig119	58096	58130	GAAGGCCGCAATTTCTGTAGACCAGAGGTGAAGGT	44.12
Contig119	58220	58254	GCATCGATGTTGCTTGGTGTGGATAGTGGAGGATC	43.23
Contig119	58221	58255	CATCGATGTTGCTTGGTGTGGATAGTGGAGGATCT	42.46
Contig119	58222	58256	ATCGATGTTGCTTGGTGTGGATAGTGGAGGATCTG	42.46
Contig119	58223	58257	TCGATGTTGCTTGGTGTGGATAGTGGAGGATCTGG	43.69
Contig119	58224	58258	CGATGTTGCTTGGTGTGGATAGTGGAGGATCTGGG	44.19
Contig119	58225	58259	GATGTTGCTTGGTGTGGATAGTGGAGGATCTGGGT	43.8
Contig119	58226	58260	ATGTTGCTTGGTGTGGATAGTGGAGGATCTGGGTG	43.96
Contig119	58227	58261	TGTTGCTTGGTGTGGATAGTGGAGGATCTGGGTGC	45.48
Contig119	58228	58262	GTTGCTTGGTGTGGATAGTGGAGGATCTGGGTGCA	45.48
Contig119	58229	58263	TTGCTTGGTGTGGATAGTGGAGGATCTGGGTGCAG	45.34
Contig119	58230	58264	TGCTTGGTGTGGATAGTGGAGGATCTGGGTGCAGG	46.5
Contig119	58231	58265	GCTTGGTGTGGATAGTGGAGGATCTGGGTGCAGGG	46.83
Contig119	58232	58266	CTTGGTGTGGATAGTGGAGGATCTGGGTGCAGGGA	46.06
Contig119	58233	58267	TTGGTGTGGATAGTGGAGGATCTGGGTGCAGGGAG	46.06
Contig119	58236	58270	GTGTGGATAGTGGAGGATCTGGGTGCAGGGAGGAC	46.17
Contig119	58237	58271	TGTGGATAGTGGAGGATCTGGGTGCAGGGAGGACA	46.75
Contig119	58238	58272	GTGGATAGTGGAGGATCTGGGTGCAGGGAGGACAG	46.03
Contig119	58410	58444	TTAGTCTGTCTTGCCCTTTGCCTTTGGAGATGGCA	44.22
Contig119	58498	58532	ACCAGAGGAGTGGCAATACAGTCTTCTGCTCTGCA	44.75
Contig119	58601	58636	AGTCACCAGCTGCTATAGCAGCTTTATAAAGCGAGG	42.49
Contig119	58602	58637	GTCACCAGCTGCTATAGCAGCTTTATAAAGCGAGGT	42.63
Contig119	58603	58637	TCACCAGCTGCTATAGCAGCTTTATAAAGCGAGGT	42.28
Contig119	58604	58639	CACCAGCTGCTATAGCAGCTTTATAAAGCGAGGTCC	42.95
Contig119	58605	58639	ACCAGCTGCTATAGCAGCTTTATAAAGCGAGGTCC	42.62
Contig119	58606	58640	CCAGCTGCTATAGCAGCTTTATAAAGCGAGGTCCA	42.62
Contig119	58691	58725	GGGGAAGTAGACCGCTCGAACGGTGAGGTCTACAT	45.72
Contig119	58692	58726	GGGAAGTAGACCGCTCGAACGGTGAGGTCTACATG	44.85
Contig119	58693	58727	GGAAGTAGACCGCTCGAACGGTGAGGTCTACATGT	44.53
Contig119	58694	58728	GAAGTAGACCGCTCGAACGGTGAGGTCTACATGTA	42.92
Contig119	58695	58729	AAGTAGACCGCTCGAACGGTGAGGTCTACATGTAG	42.94
Contig119	58696	58730	AGTAGACCGCTCGAACGGTGAGGTCTACATGTAGG	44.07
Contig119	58697	58731	GTAGACCGCTCGAACGGTGAGGTCTACATGTAGGC	44.81
Contig119	58698	58732	TAGACCGCTCGAACGGTGAGGTCTACATGTAGGCT	45.22
Contig119	58699	58733	AGACCGCTCGAACGGTGAGGTCTACATGTAGGCTG	45.95
Contig119	58700	58734	GACCGCTCGAACGGTGAGGTCTACATGTAGGCTGG	46.39
Contig119	58701	58735	ACCGCTCGAACGGTGAGGTCTACATGTAGGCTGGA	46.97
Contig119	58702	58736	CCGCTCGAACGGTGAGGTCTACATGTAGGCTGGAG	46.26
Contig119	58703	58737	CGCTCGAACGGTGAGGTCTACATGTAGGCTGGAGA	45.79
Contig119	58704	58738	GCTCGAACGGTGAGGTCTACATGTAGGCTGGAGAT	44.52
Contig119	58705	58739	CTCGAACGGTGAGGTCTACATGTAGGCTGGAGATT	43.1
Contig119	58964	58998	GGCTCTGCTCCTCTGCAAGCCGTTAGCATTCAAAA	45.04
Contig119	58965	58999	GCTCTGCTCCTCTGCAAGCCGTTAGCATTCAAAAT	43.82
Contig119	58966	59002	CTCTGCTCCTCTGCAAGCCGTTAGCATTCAAAATAAC	42.35
Contig119	58967	59002	TCTGCTCCTCTGCAAGCCGTTAGCATTCAAAATAAC	42.14
Contig119	58968	59003	CTGCTCCTCTGCAAGCCGTTAGCATTCAAAATAACT	42.16
Contig119	59036	59070	ATGGAAGCAACAAGCTGTGTCATTTGCGAGAACAT	42.53
Contig119	60193	60233	AATGCTTTACTTTTAACTCAACTTTTGTGTGCCCTGGTCAG	42.15
Contig119	60194	60233	ATGCTTTACTTTTAACTCAACTTTTGTGTGCCCTGGTCAG	42.09
Contig119	60195	60233	TGCTTTACTTTTAACTCAACTTTTGTGTGCCCTGGTCAG	42.1
Contig119	60196	60235	GCTTTACTTTTAACTCAACTTTTGTGTGCCCTGGTCAGAA	42.03
Contig119	60200	60240	TACTTTTAACTCAACTTTTGTGTGCCCTGGTCAGAATCTCC	42.41
Contig119	60201	60240	ACTTTTAACTCAACTTTTGTGTGCCCTGGTCAGAATCTCC	42.78
Contig119	60202	60240	CTTTTAACTCAACTTTTGTGTGCCCTGGTCAGAATCTCC	42.01
Contig119	60203	60241	TTTTAACTCAACTTTTGTGTGCCCTGGTCAGAATCTCCA	42.59
Contig119	60204	60241	TTTAACTCAACTTTTGTGTGCCCTGGTCAGAATCTCCA	42.54
Contig119	60205	60241	TTAACTCAACTTTTGTGTGCCCTGGTCAGAATCTCCA	42.48
Contig119	60206	60241	TAACTCAACTTTTGTGTGCCCTGGTCAGAATCTCCA	42.41
Contig119	60207	60241	AACTCAACTTTTGTGTGCCCTGGTCAGAATCTCCA	42.84
Contig119	60208	60242	ACTCAACTTTTGTGTGCCCTGGTCAGAATCTCCAG	42.98
Contig119	60209	60243	CTCAACTTTTGTGTGCCCTGGTCAGAATCTCCAGC	43.61
Contig119	60210	60244	TCAACTTTTGTGTGCCCTGGTCAGAATCTCCAGCC	44.61
Contig119	60211	60245	CAACTTTTGTGTGCCCTGGTCAGAATCTCCAGCCT	44.64
Contig119	60212	60246	AACTTTTGTGTGCCCTGGTCAGAATCTCCAGCCTA	43.88
Contig119	60213	60247	ACTTTTGTGTGCCCTGGTCAGAATCTCCAGCCTAC	44.15
Contig119	60281	60317	CCCCTAGACATTCGTTCACCGAGACTTACCTACAAGA	42.54
Contig119	60328	60362	ACCTTTGGACCTCGCTTAATAGCAGCTGGTGACTT	43.83
Contig119	60373	60408	ATTTTGCCATCTCCAAAAGCATAGGGCATGACAGAC	42.34
Contig119	60374	60408	TTTTGCCATCTCCAAAAGCATAGGGCATGACAGAC	42.36
Contig119	60375	60409	TTTGCCATCTCCAAAAGCATAGGGCATGACAGACT	43.02
Contig119	60376	60410	TTGCCATCTCCAAAAGCATAGGGCATGACAGACTA	42.53
Contig119	60377	60411	TGCCATCTCCAAAAGCATAGGGCATGACAGACTAA	42.53
Contig119	60378	60415	GCCATCTCCAAAAGCATAGGGCATGACAGACTAATTTG	42.15
Contig119	60379	60416	CCATCTCCAAAAGCATAGGGCATGACAGACTAATTTGC	42.15
Contig119	60380	60419	CATCTCCAAAAGCATAGGGCATGACAGACTAATTTGCTCC	42.96
Contig119	60381	60419	ATCTCCAAAAGCATAGGGCATGACAGACTAATTTGCTCC	42.66
Contig119	60382	60419	TCTCCAAAAGCATAGGGCATGACAGACTAATTTGCTCC	42.69
Contig119	60383	60419	CTCCAAAAGCATAGGGCATGACAGACTAATTTGCTCC	42.04
Contig119	60384	60420	TCCAAAAGCATAGGGCATGACAGACTAATTTGCTCCA	42.65
Contig119	60385	60421	CCAAAAGCATAGGGCATGACAGACTAATTTGCTCCAA	42.05
Contig119	60519	60553	ACTGACGCCTCCAAGTTTACACTCTGGATGATGTC	42.46
Contig119	60520	60554	CTGACGCCTCCAAGTTTACACTCTGGATGATGTCC	42.79
Contig119	60521	60555	TGACGCCTCCAAGTTTACACTCTGGATGATGTCCT	43.31
Contig119	60522	60556	GACGCCTCCAAGTTTACACTCTGGATGATGTCCTC	42.64
Contig119	60523	60557	ACGCCTCCAAGTTTACACTCTGGATGATGTCCTCC	43.66
Contig119	60524	60558	CGCCTCCAAGTTTACACTCTGGATGATGTCCTCCC	43.99
Contig119	60525	60559	GCCTCCAAGTTTACACTCTGGATGATGTCCTCCCT	43.45
Contig119	60526	60560	CCTCCAAGTTTACACTCTGGATGATGTCCTCCCTG	42.29
Contig119	60527	60561	CTCCAAGTTTACACTCTGGATGATGTCCTCCCTGC	42.58
Contig119	60528	60562	TCCAAGTTTACACTCTGGATGATGTCCTCCCTGCA	43.24
Contig119	60529	60563	CCAAGTTTACACTCTGGATGATGTCCTCCCTGCAC	42.88
Contig119	60530	60564	CAAGTTTACACTCTGGATGATGTCCTCCCTGCACC	42.88
Contig119	60531	60565	AAGTTTACACTCTGGATGATGTCCTCCCTGCACCC	43.75
Contig119	60532	60566	AGTTTACACTCTGGATGATGTCCTCCCTGCACCCG	44.96
Contig119	60595	60629	TCGATGCGGCAATCAAACTCTCACCGATGAGATGT	44.04
Contig119	60596	60630	CGATGCGGCAATCAAACTCTCACCGATGAGATGTA	42.93
Contig119	60597	60631	GATGCGGCAATCAAACTCTCACCGATGAGATGTAC	42.02
Contig119	60598	60632	ATGCGGCAATCAAACTCTCACCGATGAGATGTACA	42.68
Contig119	60599	60633	TGCGGCAATCAAACTCTCACCGATGAGATGTACAA	42.77
Contig119	60600	60635	GCGGCAATCAAACTCTCACCGATGAGATGTACAATG	42.25
Contig119	60601	60636	CGGCAATCAAACTCTCACCGATGAGATGTACAATGC	42.25
Contig119	60643	60682	GTTTGCCAATCCTCCTCTTTCAACGTCTAAAAGAACTCCT	42.49
Contig119	60644	60682	TTTGCCAATCCTCCTCTTTCAACGTCTAAAAGAACTCCT	42.17
Contig119	60645	60682	TTGCCAATCCTCCTCTTTCAACGTCTAAAAGAACTCCT	42.1
Contig119	60646	60682	TGCCAATCCTCCTCTTTCAACGTCTAAAAGAACTCCT	42.03
Contig119	60647	60684	GCCAATCCTCCTCTTTCAACGTCTAAAAGAACTCCTGG	42.68
Contig119	60648	60685	CCAATCCTCCTCTTTCAACGTCTAAAAGAACTCCTGGT	42.1
Contig119	60650	60690	AATCCTCCTCTTTCAACGTCTAAAAGAACTCCTGGTACAGA	42.25
Contig119	60651	60690	ATCCTCCTCTTTCAACGTCTAAAAGAACTCCTGGTACAGA	42.19
Contig119	60652	60690	TCCTCCTCTTTCAACGTCTAAAAGAACTCCTGGTACAGA	42.21
Contig119	60653	60692	CCTCCTCTTTCAACGTCTAAAAGAACTCCTGGTACAGACC	42.96
Contig119	60654	60693	CTCCTCTTTCAACGTCTAAAAGAACTCCTGGTACAGACCT	42.54
Contig119	60655	60693	TCCTCTTTCAACGTCTAAAAGAACTCCTGGTACAGACCT	42.36
Contig119	60656	60696	CCTCTTTCAACGTCTAAAAGAACTCCTGGTACAGACCTTCA	42.71
Contig119	60658	60698	TCTTTCAACGTCTAAAAGAACTCCTGGTACAGACCTTCACA	42.54
Contig119	60661	60701	TTCAACGTCTAAAAGAACTCCTGGTACAGACCTTCACATCT	42.46
Contig119	60662	60701	TCAACGTCTAAAAGAACTCCTGGTACAGACCTTCACATCT	42.4
Contig119	60663	60702	CAACGTCTAAAAGAACTCCTGGTACAGACCTTCACATCTG	42.1
Contig119	60664	60703	AACGTCTAAAAGAACTCCTGGTACAGACCTTCACATCTGG	42.85
Contig119	60665	60703	ACGTCTAAAAGAACTCCTGGTACAGACCTTCACATCTGG	42.8
Contig119	60666	60703	CGTCTAAAAGAACTCCTGGTACAGACCTTCACATCTGG	42.01
Contig119	60700	60734	CTGGTCTCCAGAAATTGGGGCCTTCGTAGCGGAAA	45.57
Contig119	60771	60810	AACGTGCAGAAGTCATTTTCATCCTCAAACATGGAAAACC	42.38
Contig119	60772	60810	ACGTGCAGAAGTCATTTTCATCCTCAAACATGGAAAACC	42.32
Contig119	60773	60811	CGTGCAGAAGTCATTTTCATCCTCAAACATGGAAAACCT	42.2
Contig119	60774	60814	GTGCAGAAGTCATTTTCATCCTCAAACATGGAAAACCTGAA	42.07
Contig119	60897	60931	TGCCAGTACTGGACGAGCCTGGACTGATCCCTGAT	46.93
Contig119	60986	61020	GTAGCACGCATCCTAGAAGCATTCGAGAACAAACG	42.2
Contig119	61186	61221	CACGACAAGGCCTATACAAGACGGAGTACCTCAATG	42.35
Contig119	61187	61222	ACGACAAGGCCTATACAAGACGGAGTACCTCAATGC	43.46
Contig119	61188	61222	CGACAAGGCCTATACAAGACGGAGTACCTCAATGC	42.63
Contig119	61189	61223	GACAAGGCCTATACAAGACGGAGTACCTCAATGCA	42.21
Contig119	61190	61224	ACAAGGCCTATACAAGACGGAGTACCTCAATGCAG	42.24
Contig119	61191	61225	CAAGGCCTATACAAGACGGAGTACCTCAATGCAGC	42.86
Contig119	61192	61226	AAGGCCTATACAAGACGGAGTACCTCAATGCAGCG	43.79
Contig119	61193	61227	AGGCCTATACAAGACGGAGTACCTCAATGCAGCGT	44.6
Contig119	61194	61228	GGCCTATACAAGACGGAGTACCTCAATGCAGCGTC	44.04
Contig119	61195	61229	GCCTATACAAGACGGAGTACCTCAATGCAGCGTCC	44.04
Contig119	61196	61230	CCTATACAAGACGGAGTACCTCAATGCAGCGTCCT	43.28
Contig119	61197	61231	CTATACAAGACGGAGTACCTCAATGCAGCGTCCTT	42.15
Contig119	61198	61232	TATACAAGACGGAGTACCTCAATGCAGCGTCCTTG	42.29
Contig119	61199	61233	ATACAAGACGGAGTACCTCAATGCAGCGTCCTTGG	43.9
Contig119	61200	61234	TACAAGACGGAGTACCTCAATGCAGCGTCCTTGGT	44.8
Contig119	61201	61235	ACAAGACGGAGTACCTCAATGCAGCGTCCTTGGTC	45.38
Contig119	61202	61236	CAAGACGGAGTACCTCAATGCAGCGTCCTTGGTCC	45.7
Contig119	61203	61237	AAGACGGAGTACCTCAATGCAGCGTCCTTGGTCCC	46.59
Contig119	61224	61258	GCGTCCTTGGTCCCATCGTCTACACCCTGTTTACA	45.12
Contig119	61363	61397	CATCCAGAGGCAACTGGGTGCATTGGAAACATTGC	44.55
Contig119	61364	61398	ATCCAGAGGCAACTGGGTGCATTGGAAACATTGCT	44.97
Contig119	61365	61399	TCCAGAGGCAACTGGGTGCATTGGAAACATTGCTG	45.32
Contig119	61366	61400	CCAGAGGCAACTGGGTGCATTGGAAACATTGCTGA	45.32
Contig119	61367	61401	CAGAGGCAACTGGGTGCATTGGAAACATTGCTGAA	44.18
Contig119	61368	61402	AGAGGCAACTGGGTGCATTGGAAACATTGCTGAAA	43.91
Contig119	61369	61403	GAGGCAACTGGGTGCATTGGAAACATTGCTGAAAC	43.52
Contig119	61370	61404	AGGCAACTGGGTGCATTGGAAACATTGCTGAAACG	44.59
Contig119	61371	61405	GGCAACTGGGTGCATTGGAAACATTGCTGAAACGC	45.32
Contig119	61372	61406	GCAACTGGGTGCATTGGAAACATTGCTGAAACGCT	44.87
Contig119	61373	61407	CAACTGGGTGCATTGGAAACATTGCTGAAACGCTG	43.73
Contig119	61374	61408	AACTGGGTGCATTGGAAACATTGCTGAAACGCTGG	44.59
Contig119	61375	61409	ACTGGGTGCATTGGAAACATTGCTGAAACGCTGGA	45.24
Contig119	61376	61410	CTGGGTGCATTGGAAACATTGCTGAAACGCTGGAA	44.43
Contig119	61377	61411	TGGGTGCATTGGAAACATTGCTGAAACGCTGGAAC	44.57
Contig119	61378	61412	GGGTGCATTGGAAACATTGCTGAAACGCTGGAACA	44.57
Contig119	61520	61554	AATACTTAGGGCTGACCGTGGACAGAAGGCTGACT	44.47
Contig119	61770	61804	AGAATAGTCTCCAACGCTACCACGAAAATCCCGCC	44.06
Contig119	61771	61805	GAATAGTCTCCAACGCTACCACGAAAATCCCGCCA	44.2
Contig119	61772	61806	AATAGTCTCCAACGCTACCACGAAAATCCCGCCAT	44
Contig119	61773	61807	ATAGTCTCCAACGCTACCACGAAAATCCCGCCATC	44.11
Contig119	61774	61808	TAGTCTCCAACGCTACCACGAAAATCCCGCCATCC	45.33
Contig119	61775	61809	AGTCTCCAACGCTACCACGAAAATCCCGCCATCCA	46.62
Contig119	61776	61810	GTCTCCAACGCTACCACGAAAATCCCGCCATCCAC	46.18
Contig119	61782	61816	AACGCTACCACGAAAATCCCGCCATCCACGAGGAG	46.97
Contig119	61804	61838	CATCCACGAGGAGCTCGTGATTCCATGGGTAGACG	45.11
Contig119	61834	61871	AGACGACGAGATCTACATACAGATCTACAGTGTGTGGC	42.39
Contig119	61835	61872	GACGACGAGATCTACATACAGATCTACAGTGTGTGGCC	42.83
Contig119	61836	61872	ACGACGAGATCTACATACAGATCTACAGTGTGTGGCC	42.67
Contig119	61837	61873	CGACGAGATCTACATACAGATCTACAGTGTGTGGCCG	43.05
Contig119	61838	61874	GACGAGATCTACATACAGATCTACAGTGTGTGGCCGT	42.67
Contig119	61839	61874	ACGAGATCTACATACAGATCTACAGTGTGTGGCCGT	42.49
Contig119	61840	61876	CGAGATCTACATACAGATCTACAGTGTGTGGCCGTCA	42.66
Contig119	61841	61879	GAGATCTACATACAGATCTACAGTGTGTGGCCGTCAACC	42.96
Contig119	61842	61879	AGATCTACATACAGATCTACAGTGTGTGGCCGTCAACC	42.8
Contig119	61843	61879	GATCTACATACAGATCTACAGTGTGTGGCCGTCAACC	42.13
Contig119	61844	61880	ATCTACATACAGATCTACAGTGTGTGGCCGTCAACCT	42.63
Contig119	61845	61880	TCTACATACAGATCTACAGTGTGTGGCCGTCAACCT	42.66
Contig119	61846	61881	CTACATACAGATCTACAGTGTGTGGCCGTCAACCTT	42.05
Contig119	61847	61882	TACATACAGATCTACAGTGTGTGGCCGTCAACCTTC	42.03
Contig119	61848	61882	ACATACAGATCTACAGTGTGTGGCCGTCAACCTTC	42.44
Contig119	61849	61883	CATACAGATCTACAGTGTGTGGCCGTCAACCTTCT	42.3
Contig119	61850	61884	ATACAGATCTACAGTGTGTGGCCGTCAACCTTCTG	42.3
Contig119	61876	61915	AACCTTCTGGACAATAGACAATACCTAAGACACCTGCAGA	42.42
Contig119	61877	61915	ACCTTCTGGACAATAGACAATACCTAAGACACCTGCAGA	42.36
Contig119	61878	61917	CCTTCTGGACAATAGACAATACCTAAGACACCTGCAGAGA	42.4
Contig119	61880	61920	TTCTGGACAATAGACAATACCTAAGACACCTGCAGAGAACG	42.64
Contig119	61881	61920	TCTGGACAATAGACAATACCTAAGACACCTGCAGAGAACG	42.59
Contig119	61882	61921	CTGGACAATAGACAATACCTAAGACACCTGCAGAGAACGA	42.59
Contig119	61883	61921	TGGACAATAGACAATACCTAAGACACCTGCAGAGAACGA	42.4
Contig119	61884	61923	GGACAATAGACAATACCTAAGACACCTGCAGAGAACGAAC	42.02
Contig119	61885	61924	GACAATAGACAATACCTAAGACACCTGCAGAGAACGAACC	42.02
Contig119	61886	61925	ACAATAGACAATACCTAAGACACCTGCAGAGAACGAACCC	42.91
Contig119	61887	61925	CAATAGACAATACCTAAGACACCTGCAGAGAACGAACCC	42.15
Contig119	61888	61926	AATAGACAATACCTAAGACACCTGCAGAGAACGAACCCG	42.98
Contig119	61889	61926	ATAGACAATACCTAAGACACCTGCAGAGAACGAACCCG	42.93
Contig119	61890	61926	TAGACAATACCTAAGACACCTGCAGAGAACGAACCCG	42.97
Contig119	61891	61925	AGACAATACCTAAGACACCTGCAGAGAACGAACCC	42.15
Contig119	61892	61926	GACAATACCTAAGACACCTGCAGAGAACGAACCCG	42.7
Contig119	61893	61927	ACAATACCTAAGACACCTGCAGAGAACGAACCCGC	44
Contig119	61894	61928	CAATACCTAAGACACCTGCAGAGAACGAACCCGCT	43.86
Contig119	61895	61929	AATACCTAAGACACCTGCAGAGAACGAACCCGCTT	43.59
Contig119	61896	61930	ATACCTAAGACACCTGCAGAGAACGAACCCGCTTG	43.86
Contig119	61897	61931	TACCTAAGACACCTGCAGAGAACGAACCCGCTTGA	44.59
Contig119	61898	61932	ACCTAAGACACCTGCAGAGAACGAACCCGCTTGAC	45.34
Contig119	61899	61933	CCTAAGACACCTGCAGAGAACGAACCCGCTTGACC	45.65
Contig119	61900	61934	CTAAGACACCTGCAGAGAACGAACCCGCTTGACCT	45.2
Contig119	61901	61935	TAAGACACCTGCAGAGAACGAACCCGCTTGACCTT	45.07
Contig119	61902	61936	AAGACACCTGCAGAGAACGAACCCGCTTGACCTTA	45.07
Contig119	61903	61937	AGACACCTGCAGAGAACGAACCCGCTTGACCTTAC	45.34
Contig119	61904	61938	GACACCTGCAGAGAACGAACCCGCTTGACCTTACT	45.34
Contig119	63000	63039	ATGATGTGTTGGAATTTGTTCCAGCTTCTTAAGGATGTGC	42.08
Contig119	63001	63039	TGATGTGTTGGAATTTGTTCCAGCTTCTTAAGGATGTGC	42.1
Contig119	63002	63040	GATGTGTTGGAATTTGTTCCAGCTTCTTAAGGATGTGCA	42.1
Contig119	63003	63043	ATGTGTTGGAATTTGTTCCAGCTTCTTAAGGATGTGCATTT	42.04
Contig119	63004	63043	TGTGTTGGAATTTGTTCCAGCTTCTTAAGGATGTGCATTT	42.05
Contig119	63547	63587	TTGCATTCAATTAAAGAAAATGGTTGAAGCGCAGAGACTGG	42.47
Contig119	63548	63587	TGCATTCAATTAAAGAAAATGGTTGAAGCGCAGAGACTGG	42.41
Contig119	63549	63588	GCATTCAATTAAAGAAAATGGTTGAAGCGCAGAGACTGGT	42.42
Contig119	63841	63879	AAATATGTGCCAGCAAGCGAACCAATTAGAACTTTTCGA	42.05
Contig119	63842	63880	AATATGTGCCAGCAAGCGAACCAATTAGAACTTTTCGAA	42.05
Contig119	63843	63882	ATATGTGCCAGCAAGCGAACCAATTAGAACTTTTCGAATT	42.04
Contig119	63844	63882	TATGTGCCAGCAAGCGAACCAATTAGAACTTTTCGAATT	42.05
Contig119	63845	63879	ATGTGCCAGCAAGCGAACCAATTAGAACTTTTCGA	42.33
Contig119	63846	63880	TGTGCCAGCAAGCGAACCAATTAGAACTTTTCGAA	42.42
Contig119	63847	63884	GTGCCAGCAAGCGAACCAATTAGAACTTTTCGAATTCA	42.63
Contig119	63848	63884	TGCCAGCAAGCGAACCAATTAGAACTTTTCGAATTCA	42.3
Contig119	63849	63887	GCCAGCAAGCGAACCAATTAGAACTTTTCGAATTCAAGT	42.56
Contig119	64733	64767	CTGCTCCTCTGCAGGCCTTTAGCATCCCAATTAAA	43.2
Contig119	64734	64768	TGCTCCTCTGCAGGCCTTTAGCATCCCAATTAAAT	42.97
Contig119	64735	64769	GCTCCTCTGCAGGCCTTTAGCATCCCAATTAAATC	42.29
Contig119	64831	64871	AACATCTTCTCCATAATCCTTTCAACCATTCCTTCGAAGCG	42.51
Contig119	64832	64871	ACATCTTCTCCATAATCCTTTCAACCATTCCTTCGAAGCG	42.46
Contig119	64900	64934	TGCGGAGATTCAGGTGGTGTTTGACGGGTTTGGTT	45.95
Contig119	64946	64980	GCTGAGGCACTTGGGTATACATGAGCGCATCCTTG	44.79
Contig119	64947	64981	CTGAGGCACTTGGGTATACATGAGCGCATCCTTGT	44.19
Contig119	64948	64982	TGAGGCACTTGGGTATACATGAGCGCATCCTTGTA	43.56
Contig119	64949	64983	GAGGCACTTGGGTATACATGAGCGCATCCTTGTAG	42.91
Contig119	64950	64984	AGGCACTTGGGTATACATGAGCGCATCCTTGTAGC	44.21
Contig119	64951	64985	GGCACTTGGGTATACATGAGCGCATCCTTGTAGCT	44.21
Contig119	64952	64986	GCACTTGGGTATACATGAGCGCATCCTTGTAGCTC	43.2
Contig119	64953	64987	CACTTGGGTATACATGAGCGCATCCTTGTAGCTCA	42.57
Contig119	64954	64988	ACTTGGGTATACATGAGCGCATCCTTGTAGCTCAT	42.19
Contig119	64955	64993	CTTGGGTATACATGAGCGCATCCTTGTAGCTCATATTGG	42.49
Contig119	64956	64993	TTGGGTATACATGAGCGCATCCTTGTAGCTCATATTGG	42.3
Contig119	64957	64993	TGGGTATACATGAGCGCATCCTTGTAGCTCATATTGG	42.23
Contig119	64958	64994	GGGTATACATGAGCGCATCCTTGTAGCTCATATTGGA	42.08
Contig119	65089	65123	CACCCTCTAAACGAGGAAAGGTGGTCGGCTTGGCA	46.9
Contig119	65090	65124	ACCCTCTAAACGAGGAAAGGTGGTCGGCTTGGCAG	46.77
Contig119	65125	65159	TGAAGGCAGCATGCCTTGTCGTTCTCCTTCTTCGC	46.17
Contig119	65615	65649	CAGTTTTATATGAGAAGCCTTTGCTGGGGCCCACG	43.76
Contig119	65775	65809	TTCTCCGTCTGGGAAGCTTTGTTCGTCACCGTCAT	45.19
Contig119	65776	65810	TCTCCGTCTGGGAAGCTTTGTTCGTCACCGTCATC	45.29
Contig119	65777	65811	CTCCGTCTGGGAAGCTTTGTTCGTCACCGTCATCA	45.44
Contig119	65778	65812	TCCGTCTGGGAAGCTTTGTTCGTCACCGTCATCAT	45.23
Contig119	65779	65813	CCGTCTGGGAAGCTTTGTTCGTCACCGTCATCATC	44.69
Contig119	65780	65814	CGTCTGGGAAGCTTTGTTCGTCACCGTCATCATCG	44.74
Contig119	65781	65815	GTCTGGGAAGCTTTGTTCGTCACCGTCATCATCGT	44.37
Contig119	65782	65816	TCTGGGAAGCTTTGTTCGTCACCGTCATCATCGTC	44.21
Contig119	65783	65817	CTGGGAAGCTTTGTTCGTCACCGTCATCATCGTCC	44.69
Contig119	65784	65818	TGGGAAGCTTTGTTCGTCACCGTCATCATCGTCCT	45.23
Contig119	65785	65819	GGGAAGCTTTGTTCGTCACCGTCATCATCGTCCTC	44.54
Contig119	65786	65820	GGAAGCTTTGTTCGTCACCGTCATCATCGTCCTCT	44.08
Contig119	65962	65996	CTGGAGTCGCTGCACGGACTCGATTTCCTTGCTCT	46.71
Contig119	65963	65997	TGGAGTCGCTGCACGGACTCGATTTCCTTGCTCTG	46.84
Contig119	65964	65998	GGAGTCGCTGCACGGACTCGATTTCCTTGCTCTGA	46.69
Contig119	65965	65999	GAGTCGCTGCACGGACTCGATTTCCTTGCTCTGAG	45.68
Contig119	65966	66000	AGTCGCTGCACGGACTCGATTTCCTTGCTCTGAGA	46.24
Contig119	65967	66001	GTCGCTGCACGGACTCGATTTCCTTGCTCTGAGAG	45.68
Contig119	65968	66002	TCGCTGCACGGACTCGATTTCCTTGCTCTGAGAGC	46.82
Contig119	65970	66004	GCTGCACGGACTCGATTTCCTTGCTCTGAGAGCCT	46.81
Contig119	65971	66005	CTGCACGGACTCGATTTCCTTGCTCTGAGAGCCTC	45.51
Contig119	65972	66006	TGCACGGACTCGATTTCCTTGCTCTGAGAGCCTCT	46.07
Contig119	65973	66007	GCACGGACTCGATTTCCTTGCTCTGAGAGCCTCTT	45.26
Contig119	65974	66008	CACGGACTCGATTTCCTTGCTCTGAGAGCCTCTTG	44.11
Contig119	65975	66009	ACGGACTCGATTTCCTTGCTCTGAGAGCCTCTTGC	45.26
Contig119	65976	66010	CGGACTCGATTTCCTTGCTCTGAGAGCCTCTTGCA	45.25
Contig119	65977	66011	GGACTCGATTTCCTTGCTCTGAGAGCCTCTTGCAT	43.97
Contig119	65978	66012	GACTCGATTTCCTTGCTCTGAGAGCCTCTTGCATG	43.12
Contig119	65979	66013	ACTCGATTTCCTTGCTCTGAGAGCCTCTTGCATGG	44.13
Contig119	65980	66014	CTCGATTTCCTTGCTCTGAGAGCCTCTTGCATGGC	44.74
Contig119	65981	66015	TCGATTTCCTTGCTCTGAGAGCCTCTTGCATGGCC	45.74
Contig119	65982	66016	CGATTTCCTTGCTCTGAGAGCCTCTTGCATGGCCT	45.77
Contig119	65983	66017	GATTTCCTTGCTCTGAGAGCCTCTTGCATGGCCTG	44.84
Contig119	65984	66018	ATTTCCTTGCTCTGAGAGCCTCTTGCATGGCCTGT	45.56
Contig119	65985	66019	TTTCCTTGCTCTGAGAGCCTCTTGCATGGCCTGTT	45.65
Contig119	65986	66020	TTCCTTGCTCTGAGAGCCTCTTGCATGGCCTGTTG	45.9
Contig119	65989	66023	CTTGCTCTGAGAGCCTCTTGCATGGCCTGTTGGTG	46.31
Contig119	66026	66060	GGGGCAGGCCAATCCATGATGCGGTAATTGTTCGA	46.34
Contig119	66027	66061	GGGCAGGCCAATCCATGATGCGGTAATTGTTCGAG	45.33
Contig119	66028	66062	GGCAGGCCAATCCATGATGCGGTAATTGTTCGAGG	45.33
Contig119	66029	66063	GCAGGCCAATCCATGATGCGGTAATTGTTCGAGGG	45.33
Contig119	66030	66064	CAGGCCAATCCATGATGCGGTAATTGTTCGAGGGG	45.05
Contig119	66412	66452	GAACTATTTGCAATCCATTCTATGGGCTTAAGTTTGCTGCA	42.07
Contig119	66414	66454	ACTATTTGCAATCCATTCTATGGGCTTAAGTTTGCTGCAAC	42.21
Contig119	66415	66455	CTATTTGCAATCCATTCTATGGGCTTAAGTTTGCTGCAACA	42.2
Contig119	66416	66455	TATTTGCAATCCATTCTATGGGCTTAAGTTTGCTGCAACA	42.01
Contig119	66417	66455	ATTTGCAATCCATTCTATGGGCTTAAGTTTGCTGCAACA	42.38
Contig119	66418	66455	TTTGCAATCCATTCTATGGGCTTAAGTTTGCTGCAACA	42.4
Contig119	66419	66455	TTGCAATCCATTCTATGGGCTTAAGTTTGCTGCAACA	42.34
Contig119	66420	66455	TGCAATCCATTCTATGGGCTTAAGTTTGCTGCAACA	42.27
Contig119	66634	66674	AAAAGTTTAAGTTGTGGCGTGACAACTACAGATTAGGAGCT	42.23
Contig119	66635	66674	AAAGTTTAAGTTGTGGCGTGACAACTACAGATTAGGAGCT	42.16
Contig119	66636	66674	AAGTTTAAGTTGTGGCGTGACAACTACAGATTAGGAGCT	42.1
Contig119	66637	66674	AGTTTAAGTTGTGGCGTGACAACTACAGATTAGGAGCT	42.03
Contig119	66865	66903	AAACCATTATCTTGGCTTGCGTTTCAAAATTCTGGTCCA	42.28
Contig119	66866	66903	AACCATTATCTTGGCTTGCGTTTCAAAATTCTGGTCCA	42.21
Contig119	66867	66903	ACCATTATCTTGGCTTGCGTTTCAAAATTCTGGTCCA	42.15
Contig119	67055	67094	TGCTAAGATTAGACCTAGAACAGCGTTTGAACCTTGTGTT	42.02
Contig119	67063	67103	TTAGACCTAGAACAGCGTTTGAACCTTGTGTTTGAGATTCA	42.04
Contig119	67064	67104	TAGACCTAGAACAGCGTTTGAACCTTGTGTTTGAGATTCAA	42.04
Contig119	67065	67103	AGACCTAGAACAGCGTTTGAACCTTGTGTTTGAGATTCA	42.34
Contig119	67073	67113	AACAGCGTTTGAACCTTGTGTTTGAGATTCAAATTGATCGA	42.08
Contig119	67074	67113	ACAGCGTTTGAACCTTGTGTTTGAGATTCAAATTGATCGA	42.01
Contig119	67076	67116	AGCGTTTGAACCTTGTGTTTGAGATTCAAATTGATCGATCG	42.22
Contig119	67645	67685	ATTCTTTGTTCAAAAGTCACGATCGAACACTCGTTGAGTGC	43.12
Contig119	67646	67685	TTCTTTGTTCAAAAGTCACGATCGAACACTCGTTGAGTGC	43.15
Contig119	67647	67685	TCTTTGTTCAAAAGTCACGATCGAACACTCGTTGAGTGC	43.12
Contig119	67648	67685	CTTTGTTCAAAAGTCACGATCGAACACTCGTTGAGTGC	42.51
Contig119	67649	67685	TTTGTTCAAAAGTCACGATCGAACACTCGTTGAGTGC	42.31
Contig119	67650	67685	TTGTTCAAAAGTCACGATCGAACACTCGTTGAGTGC	42.25
Contig119	67651	67685	TGTTCAAAAGTCACGATCGAACACTCGTTGAGTGC	42.18
Contig119	67652	67686	GTTCAAAAGTCACGATCGAACACTCGTTGAGTGCA	42.18
Contig119	67677	67711	GTTGAGTGCAGACGTGCAGTGTTTTCGTTGTGAAA	42.95
Contig119	67678	67712	TTGAGTGCAGACGTGCAGTGTTTTCGTTGTGAAAA	42.67
Contig119	67679	67713	TGAGTGCAGACGTGCAGTGTTTTCGTTGTGAAAAG	42.81
Contig119	67680	67714	GAGTGCAGACGTGCAGTGTTTTCGTTGTGAAAAGT	42.82
Contig119	67681	67715	AGTGCAGACGTGCAGTGTTTTCGTTGTGAAAAGTT	42.7
Contig119	67682	67718	GTGCAGACGTGCAGTGTTTTCGTTGTGAAAAGTTAAC	42.02
Contig119	67683	67719	TGCAGACGTGCAGTGTTTTCGTTGTGAAAAGTTAACA	42.48
Contig119	67684	67724	GCAGACGTGCAGTGTTTTCGTTGTGAAAAGTTAACATAACT	42.34
Contig119	67729	67765	AAAACTTACAGACAATTAGGCAAAGTCCTCGCTTGCG	42.25
Contig119	67730	67765	AAACTTACAGACAATTAGGCAAAGTCCTCGCTTGCG	42.18
Contig119	67731	67765	AACTTACAGACAATTAGGCAAAGTCCTCGCTTGCG	42.11
Contig119	67732	67766	ACTTACAGACAATTAGGCAAAGTCCTCGCTTGCGT	42.9
Contig119	67733	67767	CTTACAGACAATTAGGCAAAGTCCTCGCTTGCGTG	42.39
Contig119	67734	67768	TTACAGACAATTAGGCAAAGTCCTCGCTTGCGTGT	43.03
Contig119	67735	67769	TACAGACAATTAGGCAAAGTCCTCGCTTGCGTGTG	43.31
Contig119	67736	67770	ACAGACAATTAGGCAAAGTCCTCGCTTGCGTGTGA	44.42
Contig119	67737	67771	CAGACAATTAGGCAAAGTCCTCGCTTGCGTGTGAT	43.53
Contig119	67738	67772	AGACAATTAGGCAAAGTCCTCGCTTGCGTGTGATT	43.26
Contig119	67739	67773	GACAATTAGGCAAAGTCCTCGCTTGCGTGTGATTA	42.13
Contig119	67740	67774	ACAATTAGGCAAAGTCCTCGCTTGCGTGTGATTAC	42.29
Contig119	67741	67775	CAATTAGGCAAAGTCCTCGCTTGCGTGTGATTACC	42.63
Contig119	67742	67776	AATTAGGCAAAGTCCTCGCTTGCGTGTGATTACCG	43.54
Contig119	67743	67777	ATTAGGCAAAGTCCTCGCTTGCGTGTGATTACCGA	44.17
Contig119	67744	67778	TTAGGCAAAGTCCTCGCTTGCGTGTGATTACCGAT	44.17
Contig119	67843	67883	AAAAGTGAAAACATACATACGTGGTCAACGTGGTCATCTGA	42.31
Contig119	67844	67883	AAAGTGAAAACATACATACGTGGTCAACGTGGTCATCTGA	42.25
Contig119	67845	67883	AAGTGAAAACATACATACGTGGTCAACGTGGTCATCTGA	42.19
Contig119	67846	67883	AGTGAAAACATACATACGTGGTCAACGTGGTCATCTGA	42.12
Contig119	67847	67885	GTGAAAACATACATACGTGGTCAACGTGGTCATCTGACT	42.45
Contig119	67848	67885	TGAAAACATACATACGTGGTCAACGTGGTCATCTGACT	42.12
Contig119	67849	67889	GAAAACATACATACGTGGTCAACGTGGTCATCTGACTAGTG	42.27
Contig119	67850	67889	AAAACATACATACGTGGTCAACGTGGTCATCTGACTAGTG	42.1
Contig119	67851	67889	AAACATACATACGTGGTCAACGTGGTCATCTGACTAGTG	42.03
Contig119	67852	67890	AACATACATACGTGGTCAACGTGGTCATCTGACTAGTGG	43.05
Contig119	67853	67890	ACATACATACGTGGTCAACGTGGTCATCTGACTAGTGG	43
Contig119	67854	67890	CATACATACGTGGTCAACGTGGTCATCTGACTAGTGG	42.21
Contig119	67855	67891	ATACATACGTGGTCAACGTGGTCATCTGACTAGTGGT	42.69
Contig119	67856	67891	TACATACGTGGTCAACGTGGTCATCTGACTAGTGGT	42.73
Contig119	67857	67891	ACATACGTGGTCAACGTGGTCATCTGACTAGTGGT	43.16
Contig119	67858	67893	CATACGTGGTCAACGTGGTCATCTGACTAGTGGTAC	42.23
Contig119	67859	67894	ATACGTGGTCAACGTGGTCATCTGACTAGTGGTACC	43.06
Contig119	67860	67894	TACGTGGTCAACGTGGTCATCTGACTAGTGGTACC	43.1
Contig119	67861	67895	ACGTGGTCAACGTGGTCATCTGACTAGTGGTACCA	44.38
Contig119	67862	67896	CGTGGTCAACGTGGTCATCTGACTAGTGGTACCAC	43.85
Contig119	67863	67897	GTGGTCAACGTGGTCATCTGACTAGTGGTACCACT	43.32
Contig119	67864	67898	TGGTCAACGTGGTCATCTGACTAGTGGTACCACTT	43.04
Contig119	67865	67900	GGTCAACGTGGTCATCTGACTAGTGGTACCACTTAC	42.12
Contig119	67866	67901	GTCAACGTGGTCATCTGACTAGTGGTACCACTTACC	42.12
Contig119	67867	67902	TCAACGTGGTCATCTGACTAGTGGTACCACTTACCA	42.61
Contig119	67868	67903	CAACGTGGTCATCTGACTAGTGGTACCACTTACCAC	42.27
Contig119	67869	67904	AACGTGGTCATCTGACTAGTGGTACCACTTACCACT	42.63
Contig119	67870	67904	ACGTGGTCATCTGACTAGTGGTACCACTTACCACT	42.57
Contig119	67871	67906	CGTGGTCATCTGACTAGTGGTACCACTTACCACTCG	43.15
Contig119	67872	67907	GTGGTCATCTGACTAGTGGTACCACTTACCACTCGA	42.59
Contig119	67873	67907	TGGTCATCTGACTAGTGGTACCACTTACCACTCGA	42.24
Contig119	67874	67909	GGTCATCTGACTAGTGGTACCACTTACCACTCGACG	42.99
Contig119	67875	67910	GTCATCTGACTAGTGGTACCACTTACCACTCGACGG	42.99
Contig119	67876	67910	TCATCTGACTAGTGGTACCACTTACCACTCGACGG	42.66
Contig119	67877	67911	CATCTGACTAGTGGTACCACTTACCACTCGACGGC	43.44
Contig119	67878	67912	ATCTGACTAGTGGTACCACTTACCACTCGACGGCA	43.97
Contig119	67879	67913	TCTGACTAGTGGTACCACTTACCACTCGACGGCAA	44.06
Contig119	67880	67914	CTGACTAGTGGTACCACTTACCACTCGACGGCAAA	43.42
Contig119	67881	67915	TGACTAGTGGTACCACTTACCACTCGACGGCAAAG	43.42
Contig119	67882	67916	GACTAGTGGTACCACTTACCACTCGACGGCAAAGT	43.43
Contig119	67883	67917	ACTAGTGGTACCACTTACCACTCGACGGCAAAGTC	43.43
Contig119	67884	67918	CTAGTGGTACCACTTACCACTCGACGGCAAAGTCA	43.42
Contig119	67885	67919	TAGTGGTACCACTTACCACTCGACGGCAAAGTCAA	43.28
Contig119	67886	67920	AGTGGTACCACTTACCACTCGACGGCAAAGTCAAC	44.04
Contig119	67887	67921	GTGGTACCACTTACCACTCGACGGCAAAGTCAACT	44.04
Contig119	67888	67922	TGGTACCACTTACCACTCGACGGCAAAGTCAACTG	44.03
Contig119	67889	67923	GGTACCACTTACCACTCGACGGCAAAGTCAACTGC	44.64
Contig119	67890	67924	GTACCACTTACCACTCGACGGCAAAGTCAACTGCT	44.18
Contig119	67891	67925	TACCACTTACCACTCGACGGCAAAGTCAACTGCTT	43.91
Contig119	67892	67926	ACCACTTACCACTCGACGGCAAAGTCAACTGCTTG	44.66
Contig119	67893	67927	CCACTTACCACTCGACGGCAAAGTCAACTGCTTGA	44.49
Contig119	67894	67928	CACTTACCACTCGACGGCAAAGTCAACTGCTTGAA	43.37
Contig119	67895	67929	ACTTACCACTCGACGGCAAAGTCAACTGCTTGAAA	43.1
Contig119	67896	67930	CTTACCACTCGACGGCAAAGTCAACTGCTTGAAAA	42.31
Contig119	67897	67931	TTACCACTCGACGGCAAAGTCAACTGCTTGAAAAG	42.31
Contig119	67898	67932	TACCACTCGACGGCAAAGTCAACTGCTTGAAAAGC	43.72
Contig119	67899	67933	ACCACTCGACGGCAAAGTCAACTGCTTGAAAAGCT	44.86
Contig119	67900	67934	CCACTCGACGGCAAAGTCAACTGCTTGAAAAGCTC	44.16
Contig119	67901	67935	CACTCGACGGCAAAGTCAACTGCTTGAAAAGCTCT	43.7
Contig119	67902	67936	ACTCGACGGCAAAGTCAACTGCTTGAAAAGCTCTT	43.44
Contig119	67903	67937	CTCGACGGCAAAGTCAACTGCTTGAAAAGCTCTTC	42.77
Contig119	67904	67938	TCGACGGCAAAGTCAACTGCTTGAAAAGCTCTTCG	43.8
Contig119	67905	67939	CGACGGCAAAGTCAACTGCTTGAAAAGCTCTTCGA	43.8
Contig119	67906	67940	GACGGCAAAGTCAACTGCTTGAAAAGCTCTTCGAG	42.77
Contig119	67907	67941	ACGGCAAAGTCAACTGCTTGAAAAGCTCTTCGAGT	43.44
Contig119	67908	67942	CGGCAAAGTCAACTGCTTGAAAAGCTCTTCGAGTG	42.92
Contig119	67909	67943	GGCAAAGTCAACTGCTTGAAAAGCTCTTCGAGTGG	42.85
Contig119	67910	67944	GCAAAGTCAACTGCTTGAAAAGCTCTTCGAGTGGC	43.14
Contig119	67911	67945	CAAAGTCAACTGCTTGAAAAGCTCTTCGAGTGGCC	42.85
Contig119	67912	67946	AAAGTCAACTGCTTGAAAAGCTCTTCGAGTGGCCT	43.23
Contig119	67913	67947	AAGTCAACTGCTTGAAAAGCTCTTCGAGTGGCCTG	43.5
Contig119	67914	67948	AGTCAACTGCTTGAAAAGCTCTTCGAGTGGCCTGT	44.31
Contig119	67915	67949	GTCAACTGCTTGAAAAGCTCTTCGAGTGGCCTGTG	43.91
Contig119	67916	67950	TCAACTGCTTGAAAAGCTCTTCGAGTGGCCTGTGT	44.44
Contig119	67917	67951	CAACTGCTTGAAAAGCTCTTCGAGTGGCCTGTGTC	43.91
Contig119	67918	67952	AACTGCTTGAAAAGCTCTTCGAGTGGCCTGTGTCT	44.31
Contig119	67919	67953	ACTGCTTGAAAAGCTCTTCGAGTGGCCTGTGTCTT	44.31
Contig119	67920	67954	CTGCTTGAAAAGCTCTTCGAGTGGCCTGTGTCTTG	43.77
Contig119	67921	67955	TGCTTGAAAAGCTCTTCGAGTGGCCTGTGTCTTGG	44.76
Contig119	67922	67956	GCTTGAAAAGCTCTTCGAGTGGCCTGTGTCTTGGA	44.61
Contig119	67923	67957	CTTGAAAAGCTCTTCGAGTGGCCTGTGTCTTGGAT	43.1
Contig119	67924	67958	TTGAAAAGCTCTTCGAGTGGCCTGTGTCTTGGATA	42.47
Contig119	67925	67959	TGAAAAGCTCTTCGAGTGGCCTGTGTCTTGGATAA	42.47
Contig119	67926	67961	GAAAAGCTCTTCGAGTGGCCTGTGTCTTGGATAAGT	42.68
Contig119	67927	67961	AAAAGCTCTTCGAGTGGCCTGTGTCTTGGATAAGT	42.5
Contig119	67928	67962	AAAGCTCTTCGAGTGGCCTGTGTCTTGGATAAGTA	42.01
Contig119	67929	67963	AAGCTCTTCGAGTGGCCTGTGTCTTGGATAAGTAG	42.16
Contig119	67930	67964	AGCTCTTCGAGTGGCCTGTGTCTTGGATAAGTAGA	42.79
Contig119	67931	67965	GCTCTTCGAGTGGCCTGTGTCTTGGATAAGTAGAA	42.14
Contig119	67932	67967	CTCTTCGAGTGGCCTGTGTCTTGGATAAGTAGAACC	42.2
Contig119	67933	67968	TCTTCGAGTGGCCTGTGTCTTGGATAAGTAGAACCA	42.83
Contig119	67934	67968	CTTCGAGTGGCCTGTGTCTTGGATAAGTAGAACCA	42.14
Contig119	67935	67969	TTCGAGTGGCCTGTGTCTTGGATAAGTAGAACCAG	42.14
Contig119	67936	67970	TCGAGTGGCCTGTGTCTTGGATAAGTAGAACCAGT	42.94
Contig119	67937	67973	CGAGTGGCCTGTGTCTTGGATAAGTAGAACCAGTATC	42.01
Contig119	67938	67974	GAGTGGCCTGTGTCTTGGATAAGTAGAACCAGTATCG	42.01
Contig119	67939	67975	AGTGGCCTGTGTCTTGGATAAGTAGAACCAGTATCGA	42.49
Contig119	67940	67976	GTGGCCTGTGTCTTGGATAAGTAGAACCAGTATCGAC	42.14
Contig119	67941	67977	TGGCCTGTGTCTTGGATAAGTAGAACCAGTATCGACA	42.62
Contig119	67976	68010	CATAGATGGCGCCAAAACCGCAATAACTTAACGCC	43.17
Contig119	67977	68011	ATAGATGGCGCCAAAACCGCAATAACTTAACGCCA	43.68
Contig119	67978	68012	TAGATGGCGCCAAAACCGCAATAACTTAACGCCAA	43.77
Contig119	67979	68013	AGATGGCGCCAAAACCGCAATAACTTAACGCCAAG	44.38
Contig119	67980	68014	GATGGCGCCAAAACCGCAATAACTTAACGCCAAGC	45.11
Contig119	67981	68015	ATGGCGCCAAAACCGCAATAACTTAACGCCAAGCA	45.81
Contig119	67982	68016	TGGCGCCAAAACCGCAATAACTTAACGCCAAGCAC	46.14
Contig119	67983	68017	GGCGCCAAAACCGCAATAACTTAACGCCAAGCACA	46.14
Contig119	67984	68018	GCGCCAAAACCGCAATAACTTAACGCCAAGCACAC	45.28
Contig119	67985	68019	CGCCAAAACCGCAATAACTTAACGCCAAGCACACT	44.57
Contig119	67986	68020	GCCAAAACCGCAATAACTTAACGCCAAGCACACTT	43.39
Contig119	67987	68021	CCAAAACCGCAATAACTTAACGCCAAGCACACTTG	42.27
Contig119	67988	68023	CAAAACCGCAATAACTTAACGCCAAGCACACTTGTT	42.01
Contig119	67989	68026	AAAACCGCAATAACTTAACGCCAAGCACACTTGTTAGG	42.62
Contig119	67990	68026	AAACCGCAATAACTTAACGCCAAGCACACTTGTTAGG	42.56
Contig119	67991	68026	AACCGCAATAACTTAACGCCAAGCACACTTGTTAGG	42.5
Contig119	67992	68026	ACCGCAATAACTTAACGCCAAGCACACTTGTTAGG	42.44
Contig119	67993	68027	CCGCAATAACTTAACGCCAAGCACACTTGTTAGGG	42.77
Contig119	67994	68028	CGCAATAACTTAACGCCAAGCACACTTGTTAGGGT	42.44
Contig119	67995	68031	GCAATAACTTAACGCCAAGCACACTTGTTAGGGTACC	42.31
Contig119	67996	68034	CAATAACTTAACGCCAAGCACACTTGTTAGGGTACCAGA	42.55
Contig119	67997	68034	AATAACTTAACGCCAAGCACACTTGTTAGGGTACCAGA	42.24
Contig119	67998	68034	ATAACTTAACGCCAAGCACACTTGTTAGGGTACCAGA	42.17
Contig119	67999	68034	TAACTTAACGCCAAGCACACTTGTTAGGGTACCAGA	42.19
Contig119	68000	68034	AACTTAACGCCAAGCACACTTGTTAGGGTACCAGA	42.6
Contig119	68001	68035	ACTTAACGCCAAGCACACTTGTTAGGGTACCAGAG	42.75
Contig119	68002	68036	CTTAACGCCAAGCACACTTGTTAGGGTACCAGAGT	42.75
Contig119	68003	68037	TTAACGCCAAGCACACTTGTTAGGGTACCAGAGTA	42.11
Contig119	68004	68038	TAACGCCAAGCACACTTGTTAGGGTACCAGAGTAT	42.02
Contig119	68005	68039	AACGCCAAGCACACTTGTTAGGGTACCAGAGTATG	42.79
Contig119	68006	68040	ACGCCAAGCACACTTGTTAGGGTACCAGAGTATGC	44.21
Contig119	68007	68041	CGCCAAGCACACTTGTTAGGGTACCAGAGTATGCA	44.21
Contig119	68008	68042	GCCAAGCACACTTGTTAGGGTACCAGAGTATGCAA	43.01
Contig119	68009	68045	CCAAGCACACTTGTTAGGGTACCAGAGTATGCAATCT	42.4
Contig119	68010	68049	CAAGCACACTTGTTAGGGTACCAGAGTATGCAATCTTTCT	42.26
Contig119	68011	68050	AAGCACACTTGTTAGGGTACCAGAGTATGCAATCTTTCTT	42.01
Contig119	68012	68051	AGCACACTTGTTAGGGTACCAGAGTATGCAATCTTTCTTC	42.12
Contig119	68013	68052	GCACACTTGTTAGGGTACCAGAGTATGCAATCTTTCTTCG	42.61
Contig119	68014	68053	CACACTTGTTAGGGTACCAGAGTATGCAATCTTTCTTCGT	42.05
Contig119	68021	68061	GTTAGGGTACCAGAGTATGCAATCTTTCTTCGTTCTTTCCC	42.18
Contig119	68022	68062	TTAGGGTACCAGAGTATGCAATCTTTCTTCGTTCTTTCCCG	42.97
Contig119	68023	68062	TAGGGTACCAGAGTATGCAATCTTTCTTCGTTCTTTCCCG	42.93
Contig119	68024	68061	AGGGTACCAGAGTATGCAATCTTTCTTCGTTCTTTCCC	42.16
Contig119	68025	68062	GGGTACCAGAGTATGCAATCTTTCTTCGTTCTTTCCCG	42.68
Contig119	68026	68063	GGTACCAGAGTATGCAATCTTTCTTCGTTCTTTCCCGC	42.94
Contig119	68027	68064	GTACCAGAGTATGCAATCTTTCTTCGTTCTTTCCCGCA	42.63
Contig119	68028	68064	TACCAGAGTATGCAATCTTTCTTCGTTCTTTCCCGCA	42.3
Contig119	68029	68064	ACCAGAGTATGCAATCTTTCTTCGTTCTTTCCCGCA	42.71
Contig119	68030	68066	CCAGAGTATGCAATCTTTCTTCGTTCTTTCCCGCAAC	42.28
Contig119	68031	68067	CAGAGTATGCAATCTTTCTTCGTTCTTTCCCGCAACC	42.28
Contig119	68032	68068	AGAGTATGCAATCTTTCTTCGTTCTTTCCCGCAACCT	42.63
Contig119	68033	68069	GAGTATGCAATCTTTCTTCGTTCTTTCCCGCAACCTC	42.14
Contig119	68034	68070	AGTATGCAATCTTTCTTCGTTCTTTCCCGCAACCTCA	42.76
Contig119	68035	68070	GTATGCAATCTTTCTTCGTTCTTTCCCGCAACCTCA	42.08
Contig119	68036	68074	TATGCAATCTTTCTTCGTTCTTTCCCGCAACCTCAATTG	42.19
Contig119	68037	68071	ATGCAATCTTTCTTCGTTCTTTCCCGCAACCTCAA	42.2
Contig119	68038	68072	TGCAATCTTTCTTCGTTCTTTCCCGCAACCTCAAT	42.2
Contig119	68039	68075	GCAATCTTTCTTCGTTCTTTCCCGCAACCTCAATTGC	43.19
Contig119	68040	68076	CAATCTTTCTTCGTTCTTTCCCGCAACCTCAATTGCA	42.6
Contig119	68041	68076	AATCTTTCTTCGTTCTTTCCCGCAACCTCAATTGCA	42.27
Contig119	68042	68076	ATCTTTCTTCGTTCTTTCCCGCAACCTCAATTGCA	42.2
Contig119	68043	68077	TCTTTCTTCGTTCTTTCCCGCAACCTCAATTGCAA	42.29
Contig119	68044	68079	CTTTCTTCGTTCTTTCCCGCAACCTCAATTGCAAGG	42.98
Contig119	68045	68079	TTTCTTCGTTCTTTCCCGCAACCTCAATTGCAAGG	42.79
Contig119	68046	68080	TTCTTCGTTCTTTCCCGCAACCTCAATTGCAAGGG	43.91
Contig119	68047	68081	TCTTCGTTCTTTCCCGCAACCTCAATTGCAAGGGA	44.56
Contig119	68048	68082	CTTCGTTCTTTCCCGCAACCTCAATTGCAAGGGAA	43.91
Contig119	68049	68083	TTCGTTCTTTCCCGCAACCTCAATTGCAAGGGAAC	44.05
Contig119	68050	68084	TCGTTCTTTCCCGCAACCTCAATTGCAAGGGAACT	44.72
Contig119	68051	68085	CGTTCTTTCCCGCAACCTCAATTGCAAGGGAACTG	44.34
Contig119	68052	68086	GTTCTTTCCCGCAACCTCAATTGCAAGGGAACTGG	44.28
Contig119	68053	68087	TTCTTTCCCGCAACCTCAATTGCAAGGGAACTGGA	44.66
Contig119	68054	68088	TCTTTCCCGCAACCTCAATTGCAAGGGAACTGGAA	44.66
Contig119	68055	68089	CTTTCCCGCAACCTCAATTGCAAGGGAACTGGAAC	44.28
Contig119	68056	68090	TTTCCCGCAACCTCAATTGCAAGGGAACTGGAACG	45.34
Contig119	68057	68091	TTCCCGCAACCTCAATTGCAAGGGAACTGGAACGC	46.75
Contig119	68060	68094	CCGCAACCTCAATTGCAAGGGAACTGGAACGCCAA	46.9
Contig119	68061	68095	CGCAACCTCAATTGCAAGGGAACTGGAACGCCAAC	46.02
Contig119	68062	68096	GCAACCTCAATTGCAAGGGAACTGGAACGCCAACG	46.02
Contig119	68063	68097	CAACCTCAATTGCAAGGGAACTGGAACGCCAACGT	45.43
Contig119	68064	68098	AACCTCAATTGCAAGGGAACTGGAACGCCAACGTA	44.7
Contig119	68065	68099	ACCTCAATTGCAAGGGAACTGGAACGCCAACGTAC	44.96
Contig119	68066	68100	CCTCAATTGCAAGGGAACTGGAACGCCAACGTACT	44.83
Contig119	68067	68101	CTCAATTGCAAGGGAACTGGAACGCCAACGTACTG	43.96
Contig119	68068	68102	TCAATTGCAAGGGAACTGGAACGCCAACGTACTGT	44.63
Contig119	68069	68103	CAATTGCAAGGGAACTGGAACGCCAACGTACTGTC	44.1
Contig119	68070	68104	AATTGCAAGGGAACTGGAACGCCAACGTACTGTCG	45.01
Contig119	68071	68105	ATTGCAAGGGAACTGGAACGCCAACGTACTGTCGT	45.82
Contig119	68072	68106	TTGCAAGGGAACTGGAACGCCAACGTACTGTCGTC	46
Contig119	68073	68107	TGCAAGGGAACTGGAACGCCAACGTACTGTCGTCA	46.81
Contig119	68074	68108	GCAAGGGAACTGGAACGCCAACGTACTGTCGTCAA	46
Contig119	68075	68109	CAAGGGAACTGGAACGCCAACGTACTGTCGTCAAC	44.87
Contig119	68076	68110	AAGGGAACTGGAACGCCAACGTACTGTCGTCAACT	45.28
Contig119	68077	68111	AGGGAACTGGAACGCCAACGTACTGTCGTCAACTG	45.53
Contig119	68078	68112	GGGAACTGGAACGCCAACGTACTGTCGTCAACTGA	45.51
Contig119	68079	68113	GGAACTGGAACGCCAACGTACTGTCGTCAACTGAC	44.65
Contig119	68080	68114	GAACTGGAACGCCAACGTACTGTCGTCAACTGACC	44.65
Contig119	68081	68115	AACTGGAACGCCAACGTACTGTCGTCAACTGACCC	45.67
Contig119	68082	68116	ACTGGAACGCCAACGTACTGTCGTCAACTGACCCT	46.35
Contig119	68083	68117	CTGGAACGCCAACGTACTGTCGTCAACTGACCCTG	45.78
Contig119	68085	68120	GGAACGCCAACGTACTGTCGTCAACTGACCCTGCAA	46.99
Contig119	68086	68120	GAACGCCAACGTACTGTCGTCAACTGACCCTGCAA	45.93
Contig119	68087	68121	AACGCCAACGTACTGTCGTCAACTGACCCTGCAAA	45.84
Contig119	68088	68122	ACGCCAACGTACTGTCGTCAACTGACCCTGCAAAA	45.84
Contig119	68120	68159	AAAACTCCAGTTATCTTACAGTTTGCAATCTTCAGGGGCC	42.77
Contig119	68121	68159	AAACTCCAGTTATCTTACAGTTTGCAATCTTCAGGGGCC	42.72
Contig119	68122	68159	AACTCCAGTTATCTTACAGTTTGCAATCTTCAGGGGCC	42.66
Contig119	68123	68159	ACTCCAGTTATCTTACAGTTTGCAATCTTCAGGGGCC	42.61
Contig119	68124	68160	CTCCAGTTATCTTACAGTTTGCAATCTTCAGGGGCCT	42.47
Contig119	68125	68160	TCCAGTTATCTTACAGTTTGCAATCTTCAGGGGCCT	42.26
Contig119	68126	68162	CCAGTTATCTTACAGTTTGCAATCTTCAGGGGCCTGG	43.08
Contig119	68127	68163	CAGTTATCTTACAGTTTGCAATCTTCAGGGGCCTGGA	42.6
Contig119	68128	68163	AGTTATCTTACAGTTTGCAATCTTCAGGGGCCTGGA	42.26
Contig119	68129	68166	GTTATCTTACAGTTTGCAATCTTCAGGGGCCTGGAACC	43.11
Contig119	68130	68166	TTATCTTACAGTTTGCAATCTTCAGGGGCCTGGAACC	42.79
Contig119	68131	68166	TATCTTACAGTTTGCAATCTTCAGGGGCCTGGAACC	42.74
Contig119	68132	68166	ATCTTACAGTTTGCAATCTTCAGGGGCCTGGAACC	43.17
Contig119	68133	68167	TCTTACAGTTTGCAATCTTCAGGGGCCTGGAACCC	44.42
Contig119	68134	68168	CTTACAGTTTGCAATCTTCAGGGGCCTGGAACCCC	44.91
Contig119	68135	68169	TTACAGTTTGCAATCTTCAGGGGCCTGGAACCCCA	45.61
Contig119	68136	68170	TACAGTTTGCAATCTTCAGGGGCCTGGAACCCCAA	45.61
Contig119	68137	68171	ACAGTTTGCAATCTTCAGGGGCCTGGAACCCCAAG	46.22
Contig119	68138	68172	CAGTTTGCAATCTTCAGGGGCCTGGAACCCCAAGA	46.06
Contig119	68139	68173	AGTTTGCAATCTTCAGGGGCCTGGAACCCCAAGAA	45.8
Contig119	68140	68174	GTTTGCAATCTTCAGGGGCCTGGAACCCCAAGAAT	45.02
Contig119	68141	68175	TTTGCAATCTTCAGGGGCCTGGAACCCCAAGAATG	45.01
Contig119	68142	68176	TTGCAATCTTCAGGGGCCTGGAACCCCAAGAATGC	46.45
Contig119	68144	68178	GCAATCTTCAGGGGCCTGGAACCCCAAGAATGCAG	46.57
Contig119	68145	68179	CAATCTTCAGGGGCCTGGAACCCCAAGAATGCAGA	45.8
Contig119	68146	68180	AATCTTCAGGGGCCTGGAACCCCAAGAATGCAGAC	45.81
Contig119	68147	68181	ATCTTCAGGGGCCTGGAACCCCAAGAATGCAGACC	46.98
Contig119	68156	68190	GGCCTGGAACCCCAAGAATGCAGACCAGAAAGGTG	46.31
Contig119	68157	68191	GCCTGGAACCCCAAGAATGCAGACCAGAAAGGTGG	46.31
Contig119	68158	68192	CCTGGAACCCCAAGAATGCAGACCAGAAAGGTGGA	45.55
Contig119	68159	68193	CTGGAACCCCAAGAATGCAGACCAGAAAGGTGGAA	44.39
Contig119	68160	68194	TGGAACCCCAAGAATGCAGACCAGAAAGGTGGAAG	44.39
Contig119	68161	68195	GGAACCCCAAGAATGCAGACCAGAAAGGTGGAAGA	44.23
Contig119	68162	68196	GAACCCCAAGAATGCAGACCAGAAAGGTGGAAGAC	43.36
Contig119	68163	68197	AACCCCAAGAATGCAGACCAGAAAGGTGGAAGACC	44.4
Contig119	68164	68198	ACCCCAAGAATGCAGACCAGAAAGGTGGAAGACCT	45.09
Contig119	68165	68199	CCCCAAGAATGCAGACCAGAAAGGTGGAAGACCTT	44.26
Contig119	68166	68200	CCCAAGAATGCAGACCAGAAAGGTGGAAGACCTTC	43.22
Contig119	68167	68201	CCAAGAATGCAGACCAGAAAGGTGGAAGACCTTCT	42.74
Contig119	68168	68203	CAAGAATGCAGACCAGAAAGGTGGAAGACCTTCTCT	42.45
Contig119	68169	68203	AAGAATGCAGACCAGAAAGGTGGAAGACCTTCTCT	42.09
Contig119	68170	68204	AGAATGCAGACCAGAAAGGTGGAAGACCTTCTCTC	42.22
Contig119	68171	68205	GAATGCAGACCAGAAAGGTGGAAGACCTTCTCTCG	42.77
Contig119	68172	68206	AATGCAGACCAGAAAGGTGGAAGACCTTCTCTCGG	43.79
Contig119	68173	68207	ATGCAGACCAGAAAGGTGGAAGACCTTCTCTCGGA	44.45
Contig119	68174	68208	TGCAGACCAGAAAGGTGGAAGACCTTCTCTCGGAC	44.81
Contig119	68175	68209	GCAGACCAGAAAGGTGGAAGACCTTCTCTCGGACT	44.67
Contig119	68176	68210	CAGACCAGAAAGGTGGAAGACCTTCTCTCGGACTA	42.75
Contig119	68177	68211	AGACCAGAAAGGTGGAAGACCTTCTCTCGGACTAT	42.37
Contig119	68178	68214	GACCAGAAAGGTGGAAGACCTTCTCTCGGACTATAGT	42.31
Contig119	68179	68214	ACCAGAAAGGTGGAAGACCTTCTCTCGGACTATAGT	42.12
Contig119	68180	68216	CCAGAAAGGTGGAAGACCTTCTCTCGGACTATAGTGC	43.06
Contig119	68181	68217	CAGAAAGGTGGAAGACCTTCTCTCGGACTATAGTGCC	43.06
Contig119	68182	68217	AGAAAGGTGGAAGACCTTCTCTCGGACTATAGTGCC	42.74
Contig119	68183	68217	GAAAGGTGGAAGACCTTCTCTCGGACTATAGTGCC	42.03
Contig119	68184	68218	AAAGGTGGAAGACCTTCTCTCGGACTATAGTGCCA	42.7
Contig119	68185	68219	AAGGTGGAAGACCTTCTCTCGGACTATAGTGCCAT	42.6
Contig119	68186	68220	AGGTGGAAGACCTTCTCTCGGACTATAGTGCCATC	42.73
Contig119	68187	68221	GGTGGAAGACCTTCTCTCGGACTATAGTGCCATCC	43.21
Contig119	68188	68222	GTGGAAGACCTTCTCTCGGACTATAGTGCCATCCT	42.73
Contig119	68189	68223	TGGAAGACCTTCTCTCGGACTATAGTGCCATCCTG	42.72
Contig119	68190	68224	GGAAGACCTTCTCTCGGACTATAGTGCCATCCTGA	42.56
Contig119	68191	68227	GAAGACCTTCTCTCGGACTATAGTGCCATCCTGAAGC	43.09
Contig119	68192	68227	AAGACCTTCTCTCGGACTATAGTGCCATCCTGAAGC	42.93
Contig119	68193	68227	AGACCTTCTCTCGGACTATAGTGCCATCCTGAAGC	42.88
Contig119	68194	68228	GACCTTCTCTCGGACTATAGTGCCATCCTGAAGCC	43.36
Contig119	68195	68229	ACCTTCTCTCGGACTATAGTGCCATCCTGAAGCCA	44.05
Contig119	68196	68230	CCTTCTCTCGGACTATAGTGCCATCCTGAAGCCAA	43.23
Contig119	68256	68290	GGGCACTGCTAGCGTCTCAAACCACAACCGCATAC	46.43
Contig119	68257	68291	GGCACTGCTAGCGTCTCAAACCACAACCGCATACT	45.99
Contig119	68258	68292	GCACTGCTAGCGTCTCAAACCACAACCGCATACTG	45.12
Contig119	68259	68293	CACTGCTAGCGTCTCAAACCACAACCGCATACTGC	45.12
Contig119	68260	68294	ACTGCTAGCGTCTCAAACCACAACCGCATACTGCG	46.03
Contig119	68261	68295	CTGCTAGCGTCTCAAACCACAACCGCATACTGCGT	46.03
Contig119	68262	68296	TGCTAGCGTCTCAAACCACAACCGCATACTGCGTT	45.91
Contig119	68263	68297	GCTAGCGTCTCAAACCACAACCGCATACTGCGTTT	45.11
Contig119	68264	68298	CTAGCGTCTCAAACCACAACCGCATACTGCGTTTC	43.83
Contig119	68265	68299	TAGCGTCTCAAACCACAACCGCATACTGCGTTTCC	44.81
Contig119	68266	68300	AGCGTCTCAAACCACAACCGCATACTGCGTTTCCA	46.09
Contig119	68267	68301	GCGTCTCAAACCACAACCGCATACTGCGTTTCCAG	45.53
Contig119	68268	68302	CGTCTCAAACCACAACCGCATACTGCGTTTCCAGA	44.79
Contig119	68269	68303	GTCTCAAACCACAACCGCATACTGCGTTTCCAGAA	43.61
Contig119	68270	68304	TCTCAAACCACAACCGCATACTGCGTTTCCAGAAC	43.61
Contig119	68271	68305	CTCAAACCACAACCGCATACTGCGTTTCCAGAACA	43.77
Contig119	68272	68306	TCAAACCACAACCGCATACTGCGTTTCCAGAACAA	43.63
Contig119	68273	68307	CAAACCACAACCGCATACTGCGTTTCCAGAACAAG	43.14
Contig119	68274	68308	AAACCACAACCGCATACTGCGTTTCCAGAACAAGT	43.66
Contig119	68275	68309	AACCACAACCGCATACTGCGTTTCCAGAACAAGTT	43.66
Contig119	68276	68310	ACCACAACCGCATACTGCGTTTCCAGAACAAGTTC	43.78
Contig119	68277	68311	CCACAACCGCATACTGCGTTTCCAGAACAAGTTCC	44.1
Contig119	68278	68312	CACAACCGCATACTGCGTTTCCAGAACAAGTTCCT	43.64
Contig119	68279	68313	ACAACCGCATACTGCGTTTCCAGAACAAGTTCCTG	43.64
Contig119	68280	68314	CAACCGCATACTGCGTTTCCAGAACAAGTTCCTGT	43.64
Contig119	68281	68315	AACCGCATACTGCGTTTCCAGAACAAGTTCCTGTG	43.64
Contig119	68282	68316	ACCGCATACTGCGTTTCCAGAACAAGTTCCTGTGG	44.76
Contig119	68283	68317	CCGCATACTGCGTTTCCAGAACAAGTTCCTGTGGC	45.35
Contig119	68284	68318	CGCATACTGCGTTTCCAGAACAAGTTCCTGTGGCT	44.9
Contig119	68285	68319	GCATACTGCGTTTCCAGAACAAGTTCCTGTGGCTA	43.24
Contig119	68286	68322	CATACTGCGTTTCCAGAACAAGTTCCTGTGGCTAATC	42.01
Contig119	68287	68323	ATACTGCGTTTCCAGAACAAGTTCCTGTGGCTAATCG	42.88
Contig119	68288	68323	TACTGCGTTTCCAGAACAAGTTCCTGTGGCTAATCG	42.91
Contig119	68289	68323	ACTGCGTTTCCAGAACAAGTTCCTGTGGCTAATCG	43.34
Contig119	68290	68324	CTGCGTTTCCAGAACAAGTTCCTGTGGCTAATCGC	43.95
Contig119	68291	68325	TGCGTTTCCAGAACAAGTTCCTGTGGCTAATCGCT	44.48
Contig119	68292	68326	GCGTTTCCAGAACAAGTTCCTGTGGCTAATCGCTG	43.95
Contig119	68293	68327	CGTTTCCAGAACAAGTTCCTGTGGCTAATCGCTGA	43.18
Contig119	68294	68328	GTTTCCAGAACAAGTTCCTGTGGCTAATCGCTGAC	42.27
Contig119	68295	68329	TTTCCAGAACAAGTTCCTGTGGCTAATCGCTGACG	43.18
Contig119	68296	68330	TTCCAGAACAAGTTCCTGTGGCTAATCGCTGACGC	44.59
Contig119	68297	68331	TCCAGAACAAGTTCCTGTGGCTAATCGCTGACGCT	45.26
Contig119	68331	68365	TCACCCATACCATGAAATCTCCGTTGGAATGCCAT	42.78
Contig119	68332	68366	CACCCATACCATGAAATCTCCGTTGGAATGCCATG	42.42
Contig119	68333	68367	ACCCATACCATGAAATCTCCGTTGGAATGCCATGG	43.28
Contig119	68334	68368	CCCATACCATGAAATCTCCGTTGGAATGCCATGGG	43.62
Contig119	68335	68369	CCATACCATGAAATCTCCGTTGGAATGCCATGGGT	43.28
Contig119	68360	68394	TGCCATGGGTAGCAGAGTTAAGTTAATGCCCGTCC	44.22
Contig119	68361	68395	GCCATGGGTAGCAGAGTTAAGTTAATGCCCGTCCC	44.55
Contig119	68362	68396	CCATGGGTAGCAGAGTTAAGTTAATGCCCGTCCCC	44.27
Contig119	68476	68516	TAACCCATCATTGGATACTCCTGAACTCATTGATGAGTCCG	42.69
Contig119	68477	68516	AACCCATCATTGGATACTCCTGAACTCATTGATGAGTCCG	43.07
Contig119	68478	68516	ACCCATCATTGGATACTCCTGAACTCATTGATGAGTCCG	43.03
Contig119	68479	68516	CCCATCATTGGATACTCCTGAACTCATTGATGAGTCCG	42.25
Contig119	68480	68518	CCATCATTGGATACTCCTGAACTCATTGATGAGTCCGTC	42.12
Contig119	68481	68519	CATCATTGGATACTCCTGAACTCATTGATGAGTCCGTCG	42.19
Contig119	68482	68520	ATCATTGGATACTCCTGAACTCATTGATGAGTCCGTCGT	42.65
Contig119	68483	68520	TCATTGGATACTCCTGAACTCATTGATGAGTCCGTCGT	42.68
Contig119	68484	68520	CATTGGATACTCCTGAACTCATTGATGAGTCCGTCGT	42.02
Contig119	68486	68526	TTGGATACTCCTGAACTCATTGATGAGTCCGTCGTAAATCT	42.29
Contig119	68487	68526	TGGATACTCCTGAACTCATTGATGAGTCCGTCGTAAATCT	42.23
Contig119	68505	68545	TTGATGAGTCCGTCGTAAATCTAACAAATTCAGGATGCAGC	42.55
Contig119	68506	68545	TGATGAGTCCGTCGTAAATCTAACAAATTCAGGATGCAGC	42.5
Contig119	68507	68546	GATGAGTCCGTCGTAAATCTAACAAATTCAGGATGCAGCA	42.5
Contig119	68508	68546	ATGAGTCCGTCGTAAATCTAACAAATTCAGGATGCAGCA	42.33
Contig119	68509	68546	TGAGTCCGTCGTAAATCTAACAAATTCAGGATGCAGCA	42.36
Contig119	68510	68549	GAGTCCGTCGTAAATCTAACAAATTCAGGATGCAGCAACT	42.61
Contig119	68511	68549	AGTCCGTCGTAAATCTAACAAATTCAGGATGCAGCAACT	42.44
Contig119	68512	68551	GTCCGTCGTAAATCTAACAAATTCAGGATGCAGCAACTTC	42.04
Contig119	68513	68552	TCCGTCGTAAATCTAACAAATTCAGGATGCAGCAACTTCC	42.77
Contig119	68514	68552	CCGTCGTAAATCTAACAAATTCAGGATGCAGCAACTTCC	42.16
Contig119	68515	68555	CGTCGTAAATCTAACAAATTCAGGATGCAGCAACTTCCTCT	42.54
Contig119	68517	68557	TCGTAAATCTAACAAATTCAGGATGCAGCAACTTCCTCTGG	42.47
Contig119	68518	68558	CGTAAATCTAACAAATTCAGGATGCAGCAACTTCCTCTGGG	42.9
Contig119	68519	68559	GTAAATCTAACAAATTCAGGATGCAGCAACTTCCTCTGGGC	43.09
Contig119	68520	68559	TAAATCTAACAAATTCAGGATGCAGCAACTTCCTCTGGGC	42.8
Contig119	68521	68559	AAATCTAACAAATTCAGGATGCAGCAACTTCCTCTGGGC	43.18
Contig119	68522	68559	AATCTAACAAATTCAGGATGCAGCAACTTCCTCTGGGC	43.14
Contig119	68523	68559	ATCTAACAAATTCAGGATGCAGCAACTTCCTCTGGGC	43.1
Contig119	68524	68559	TCTAACAAATTCAGGATGCAGCAACTTCCTCTGGGC	43.14
Contig119	68525	68559	CTAACAAATTCAGGATGCAGCAACTTCCTCTGGGC	42.46
Contig119	68526	68560	TAACAAATTCAGGATGCAGCAACTTCCTCTGGGCC	43.46
Contig119	68527	68561	AACAAATTCAGGATGCAGCAACTTCCTCTGGGCCA	44.76
Contig119	68528	68562	ACAAATTCAGGATGCAGCAACTTCCTCTGGGCCAA	44.76
Contig119	68529	68563	CAAATTCAGGATGCAGCAACTTCCTCTGGGCCAAG	44.08
Contig119	68530	68564	AAATTCAGGATGCAGCAACTTCCTCTGGGCCAAGG	44.96
Contig119	68531	68565	AATTCAGGATGCAGCAACTTCCTCTGGGCCAAGGT	45.79
Contig119	68532	68566	ATTCAGGATGCAGCAACTTCCTCTGGGCCAAGGTT	45.79
Contig119	68533	68567	TTCAGGATGCAGCAACTTCCTCTGGGCCAAGGTTA	45.38
Contig119	68534	68568	TCAGGATGCAGCAACTTCCTCTGGGCCAAGGTTAT	45.29
Contig119	68535	68569	CAGGATGCAGCAACTTCCTCTGGGCCAAGGTTATC	44.74
Contig119	68536	68570	AGGATGCAGCAACTTCCTCTGGGCCAAGGTTATCT	45.16
Contig119	68537	68571	GGATGCAGCAACTTCCTCTGGGCCAAGGTTATCTA	43.98
Contig119	68538	68572	GATGCAGCAACTTCCTCTGGGCCAAGGTTATCTAA	42.83
Contig119	68539	68573	ATGCAGCAACTTCCTCTGGGCCAAGGTTATCTAAT	42.62
Contig119	68540	68574	TGCAGCAACTTCCTCTGGGCCAAGGTTATCTAATC	42.83
Contig119	68541	68575	GCAGCAACTTCCTCTGGGCCAAGGTTATCTAATCA	42.83
Contig119	68542	68577	CAGCAACTTCCTCTGGGCCAAGGTTATCTAATCAGC	43.02
Contig119	68543	68577	AGCAACTTCCTCTGGGCCAAGGTTATCTAATCAGC	42.7
Contig119	68544	68578	GCAACTTCCTCTGGGCCAAGGTTATCTAATCAGCA	42.83
Contig119	68545	68581	CAACTTCCTCTGGGCCAAGGTTATCTAATCAGCAACG	42.99
Contig119	68546	68581	AACTTCCTCTGGGCCAAGGTTATCTAATCAGCAACG	42.67
Contig119	68547	68581	ACTTCCTCTGGGCCAAGGTTATCTAATCAGCAACG	42.62
Contig119	68548	68582	CTTCCTCTGGGCCAAGGTTATCTAATCAGCAACGT	42.62
Contig119	68549	68583	TTCCTCTGGGCCAAGGTTATCTAATCAGCAACGTT	42.47
Contig119	68550	68584	TCCTCTGGGCCAAGGTTATCTAATCAGCAACGTTC	42.59
Contig119	68551	68585	CCTCTGGGCCAAGGTTATCTAATCAGCAACGTTCA	42.75
Contig119	68552	68587	CTCTGGGCCAAGGTTATCTAATCAGCAACGTTCACT	42.62
Contig119	68553	68587	TCTGGGCCAAGGTTATCTAATCAGCAACGTTCACT	42.41
Contig119	68554	68591	CTGGGCCAAGGTTATCTAATCAGCAACGTTCACTTTTG	42.27
Contig119	68555	68591	TGGGCCAAGGTTATCTAATCAGCAACGTTCACTTTTG	42.07
Contig119	68556	68592	GGGCCAAGGTTATCTAATCAGCAACGTTCACTTTTGG	42.39
Contig119	68557	68596	GGCCAAGGTTATCTAATCAGCAACGTTCACTTTTGGAATC	42.16
Contig119	68558	68597	GCCAAGGTTATCTAATCAGCAACGTTCACTTTTGGAATCC	42.16
Contig119	68583	68620	TCACTTTTGGAATCCGAGGGTTAGTGAACTCAAGACAG	42.17
Contig119	68584	68621	CACTTTTGGAATCCGAGGGTTAGTGAACTCAAGACAGA	42.17
Contig119	68585	68624	ACTTTTGGAATCCGAGGGTTAGTGAACTCAAGACAGAAAA	42.05
Contig119	68623	68661	AAAATGCTTCTCTGACGTTTTGGTTTCTCTCCAGGAACC	42.99
Contig119	68624	68661	AAATGCTTCTCTGACGTTTTGGTTTCTCTCCAGGAACC	42.95
Contig119	68625	68661	AATGCTTCTCTGACGTTTTGGTTTCTCTCCAGGAACC	42.9
Contig119	68626	68661	ATGCTTCTCTGACGTTTTGGTTTCTCTCCAGGAACC	42.85
Contig119	68627	68661	TGCTTCTCTGACGTTTTGGTTTCTCTCCAGGAACC	42.89
Contig119	68628	68662	GCTTCTCTGACGTTTTGGTTTCTCTCCAGGAACCT	42.75
Contig119	68629	68667	CTTCTCTGACGTTTTGGTTTCTCTCCAGGAACCTTAGAG	42.06
Contig119	68630	68668	TTCTCTGACGTTTTGGTTTCTCTCCAGGAACCTTAGAGA	42.5
Contig119	68631	68668	TCTCTGACGTTTTGGTTTCTCTCCAGGAACCTTAGAGA	42.44
Contig119	68632	68669	CTCTGACGTTTTGGTTTCTCTCCAGGAACCTTAGAGAC	42.12
Contig119	68633	68670	TCTGACGTTTTGGTTTCTCTCCAGGAACCTTAGAGACA	42.72
Contig119	68634	68670	CTGACGTTTTGGTTTCTCTCCAGGAACCTTAGAGACA	42.06
Contig119	68635	68671	TGACGTTTTGGTTTCTCTCCAGGAACCTTAGAGACAC	42.2
Contig119	68636	68672	GACGTTTTGGTTTCTCTCCAGGAACCTTAGAGACACT	42.07
Contig119	68637	68675	ACGTTTTGGTTTCTCTCCAGGAACCTTAGAGACACTACA	42.63
Contig119	68638	68676	CGTTTTGGTTTCTCTCCAGGAACCTTAGAGACACTACAG	42.04
Contig119	68639	68677	GTTTTGGTTTCTCTCCAGGAACCTTAGAGACACTACAGC	42.24
Contig119	68640	68678	TTTTGGTTTCTCTCCAGGAACCTTAGAGACACTACAGCA	42.7
Contig119	68641	68678	TTTGGTTTCTCTCCAGGAACCTTAGAGACACTACAGCA	42.64
Contig119	68642	68678	TTGGTTTCTCTCCAGGAACCTTAGAGACACTACAGCA	42.58
Contig119	68643	68678	TGGTTTCTCTCCAGGAACCTTAGAGACACTACAGCA	42.52
Contig119	68644	68679	GGTTTCTCTCCAGGAACCTTAGAGACACTACAGCAC	42.03
Contig119	68645	68685	GTTTCTCTCCAGGAACCTTAGAGACACTACAGCACTTAACA	42.46
Contig119	68646	68685	TTTCTCTCCAGGAACCTTAGAGACACTACAGCACTTAACA	42.14
Contig119	68647	68685	TTCTCTCCAGGAACCTTAGAGACACTACAGCACTTAACA	42.08
Contig119	68648	68685	TCTCTCCAGGAACCTTAGAGACACTACAGCACTTAACA	42.01
Contig119	68649	68687	CTCTCCAGGAACCTTAGAGACACTACAGCACTTAACAGA	42.21
Contig119	68650	68687	TCTCCAGGAACCTTAGAGACACTACAGCACTTAACAGA	42.01
Contig119	68651	68689	CTCCAGGAACCTTAGAGACACTACAGCACTTAACAGAGC	42.93
Contig119	68652	68689	TCCAGGAACCTTAGAGACACTACAGCACTTAACAGAGC	42.75
Contig119	68653	68689	CCAGGAACCTTAGAGACACTACAGCACTTAACAGAGC	42.1
Contig119	68654	68690	CAGGAACCTTAGAGACACTACAGCACTTAACAGAGCC	42.1
Contig119	68655	68691	AGGAACCTTAGAGACACTACAGCACTTAACAGAGCCA	42.58
Contig119	68656	68692	GGAACCTTAGAGACACTACAGCACTTAACAGAGCCAC	42.23
Contig119	68657	68693	GAACCTTAGAGACACTACAGCACTTAACAGAGCCACC	42.23
Contig119	68658	68693	AACCTTAGAGACACTACAGCACTTAACAGAGCCACC	42.04
Contig119	68659	68694	ACCTTAGAGACACTACAGCACTTAACAGAGCCACCA	42.81
Contig119	68660	68695	CCTTAGAGACACTACAGCACTTAACAGAGCCACCAA	42.03
Contig119	68661	68697	CTTAGAGACACTACAGCACTTAACAGAGCCACCAAGG	42.25
Contig119	68662	68697	TTAGAGACACTACAGCACTTAACAGAGCCACCAAGG	42.03
Contig119	68663	68698	TAGAGACACTACAGCACTTAACAGAGCCACCAAGGA	42.65
Contig119	68664	68698	AGAGACACTACAGCACTTAACAGAGCCACCAAGGA	43.08
Contig119	68665	68699	GAGACACTACAGCACTTAACAGAGCCACCAAGGAG	42.57
Contig119	68666	68700	AGACACTACAGCACTTAACAGAGCCACCAAGGAGT	43.25
Contig119	68667	68701	GACACTACAGCACTTAACAGAGCCACCAAGGAGTT	42.59
Contig119	68668	68702	ACACTACAGCACTTAACAGAGCCACCAAGGAGTTC	42.59
Contig119	68669	68703	CACTACAGCACTTAACAGAGCCACCAAGGAGTTCA	42.58
Contig119	68670	68704	ACTACAGCACTTAACAGAGCCACCAAGGAGTTCAA	42.3
Contig119	68671	68706	CTACAGCACTTAACAGAGCCACCAAGGAGTTCAAGG	42.84
Contig119	68672	68706	TACAGCACTTAACAGAGCCACCAAGGAGTTCAAGG	42.64
Contig119	68673	68707	ACAGCACTTAACAGAGCCACCAAGGAGTTCAAGGA	43.77
Contig119	68674	68708	CAGCACTTAACAGAGCCACCAAGGAGTTCAAGGAA	42.96
Contig119	68675	68709	AGCACTTAACAGAGCCACCAAGGAGTTCAAGGAAA	42.68
Contig119	68676	68710	GCACTTAACAGAGCCACCAAGGAGTTCAAGGAAAC	42.31
Contig119	68677	68713	CACTTAACAGAGCCACCAAGGAGTTCAAGGAAACTCT	42.44
Contig119	68678	68713	ACTTAACAGAGCCACCAAGGAGTTCAAGGAAACTCT	42.1
Contig119	68679	68715	CTTAACAGAGCCACCAAGGAGTTCAAGGAAACTCTGG	42.77
Contig119	68680	68715	TTAACAGAGCCACCAAGGAGTTCAAGGAAACTCTGG	42.57
Contig119	68681	68715	TAACAGAGCCACCAAGGAGTTCAAGGAAACTCTGG	42.51
Contig119	68682	68716	AACAGAGCCACCAAGGAGTTCAAGGAAACTCTGGT	43.81
Contig119	68683	68717	ACAGAGCCACCAAGGAGTTCAAGGAAACTCTGGTC	43.93
Contig119	68684	68718	CAGAGCCACCAAGGAGTTCAAGGAAACTCTGGTCA	43.92
Contig119	68685	68719	AGAGCCACCAAGGAGTTCAAGGAAACTCTGGTCAG	43.79
Contig119	68686	68720	GAGCCACCAAGGAGTTCAAGGAAACTCTGGTCAGT	43.93
Contig119	68687	68721	AGCCACCAAGGAGTTCAAGGAAACTCTGGTCAGTC	43.93
Contig119	68688	68722	GCCACCAAGGAGTTCAAGGAAACTCTGGTCAGTCT	43.93
Contig119	68689	68723	CCACCAAGGAGTTCAAGGAAACTCTGGTCAGTCTG	42.77
Contig119	68690	68724	CACCAAGGAGTTCAAGGAAACTCTGGTCAGTCTGA	42.26
Contig119	68691	68725	ACCAAGGAGTTCAAGGAAACTCTGGTCAGTCTGAG	42.13
Contig119	68692	68726	CCAAGGAGTTCAAGGAAACTCTGGTCAGTCTGAGG	42.47
Contig119	68693	68728	CAAGGAGTTCAAGGAAACTCTGGTCAGTCTGAGGAA	42.04
Contig119	68694	68730	AAGGAGTTCAAGGAAACTCTGGTCAGTCTGAGGAATG	42.02
Contig119	68695	68731	AGGAGTTCAAGGAAACTCTGGTCAGTCTGAGGAATGA	42.63
Contig119	68696	68733	GGAGTTCAAGGAAACTCTGGTCAGTCTGAGGAATGATG	42.25
Contig119	68697	68734	GAGTTCAAGGAAACTCTGGTCAGTCTGAGGAATGATGG	42.25
Contig119	68698	68734	AGTTCAAGGAAACTCTGGTCAGTCTGAGGAATGATGG	42.06
Contig119	68699	68735	GTTCAAGGAAACTCTGGTCAGTCTGAGGAATGATGGC	42.8
Contig119	68700	68735	TTCAAGGAAACTCTGGTCAGTCTGAGGAATGATGGC	42.47
Contig119	68701	68735	TCAAGGAAACTCTGGTCAGTCTGAGGAATGATGGC	42.4
Contig119	68702	68736	CAAGGAAACTCTGGTCAGTCTGAGGAATGATGGCA	42.56
Contig119	68703	68737	AAGGAAACTCTGGTCAGTCTGAGGAATGATGGCAC	42.57
Contig119	68704	68738	AGGAAACTCTGGTCAGTCTGAGGAATGATGGCACA	43.37
Contig119	68705	68739	GGAAACTCTGGTCAGTCTGAGGAATGATGGCACAA	42.7
Contig119	68706	68741	GAAACTCTGGTCAGTCTGAGGAATGATGGCACAACC	43.04
Contig119	68707	68741	AAACTCTGGTCAGTCTGAGGAATGATGGCACAACC	42.87
Contig119	68708	68742	AACTCTGGTCAGTCTGAGGAATGATGGCACAACCT	43.54
Contig119	68709	68743	ACTCTGGTCAGTCTGAGGAATGATGGCACAACCTG	43.81
Contig119	68710	68744	CTCTGGTCAGTCTGAGGAATGATGGCACAACCTGT	43.81
Contig119	68711	68745	TCTGGTCAGTCTGAGGAATGATGGCACAACCTGTG	43.95
Contig119	68712	68746	CTGGTCAGTCTGAGGAATGATGGCACAACCTGTGA	43.95
Contig119	68713	68747	TGGTCAGTCTGAGGAATGATGGCACAACCTGTGAA	43.81
Contig119	68714	68748	GGTCAGTCTGAGGAATGATGGCACAACCTGTGAAA	43
Contig119	68715	68750	GTCAGTCTGAGGAATGATGGCACAACCTGTGAAATG	42.13
Contig119	68716	68751	TCAGTCTGAGGAATGATGGCACAACCTGTGAAATGT	42.63
Contig119	68717	68752	CAGTCTGAGGAATGATGGCACAACCTGTGAAATGTT	42.01
Contig119	68718	68755	AGTCTGAGGAATGATGGCACAACCTGTGAAATGTTACC	42.76
Contig119	68719	68755	GTCTGAGGAATGATGGCACAACCTGTGAAATGTTACC	42.08
Contig119	68720	68756	TCTGAGGAATGATGGCACAACCTGTGAAATGTTACCA	42.56
Contig119	68721	68758	CTGAGGAATGATGGCACAACCTGTGAAATGTTACCAAG	42.17
Contig119	68759	68793	CGCATAAAGAGGTCACTAACGAGGATACCGCCCAT	43.65
Contig119	68760	68794	GCATAAAGAGGTCACTAACGAGGATACCGCCCATC	42.57
Contig119	68761	68796	CATAAAGAGGTCACTAACGAGGATACCGCCCATCAG	42.16
Contig119	68762	68797	ATAAAGAGGTCACTAACGAGGATACCGCCCATCAGA	42.49
Contig119	68763	68797	TAAAGAGGTCACTAACGAGGATACCGCCCATCAGA	42.52
Contig119	68764	68798	AAAGAGGTCACTAACGAGGATACCGCCCATCAGAA	43.02
Contig119	68765	68799	AAGAGGTCACTAACGAGGATACCGCCCATCAGAAG	43.16
[truncated: 2,425 more rows]
[truncated: 4 more columns]

## Sheet: oligos.with.adaptors
CACACTCCGGTACGCACCTGGGACTGAGTTACGCGCAGCGCTGCCCGACCTCCTGGACTTTGCAATCTCTCGAGCTACAACGACTACCCT
CACACTCCGGTACGCACCTGGGACTGAGTTACGCGCAGCGAAAGGCATAGGGCAAGCCAGACTAACTTGACGAGCTACAACGACTACCCT
CACACTCCGGTACGCACCTGGGACTGAGTTACGCGCAGCGAGCTGCTATACGACCACAGCGACCCTTCCTCGAGCTACAACGACTACCCT
CACACTCCGGTACGCACCTGGGACTGAGTTACGCGCAGCGTTGCCCAGAAGACTCACACTCTGGATGCTGCGAGCTACAACGACTACCCT
CACACTCCGGTACGCACCTGGGACTGAGTTACGCGCAGCGCTGCCGAGGTCTCCATTCTCCACTCCAAGCCGAGCTACAACGACTACCCT
CACACTCCGGTACGCACCTGGGACTGAGTTACGCGCAGCGTCGATGCGGCAATCAAACTCTCACCGATGACGAGCTACAACGACTACCCT
CACACTCCGGTACGCACCTGGGACTGAGTTACGCGCAGCGGTTTGCCAATCCTCCTCTTTCAACGTCTACAACGAGCTACAACGACTACCCT
CACACTCCGGTACGCACCTGGGACTGAGTTACGCGCAGCGGAGCTCCTGGTACAGACCTTCACATCTGGTCGAGCTACAACGACTACCCT
CACACTCCGGTACGCACCTGGGACTGAGTTACGCGCAGCGCTCCAGAAATTGGGGCCTTCGTAGCGGAAACGAGCTACAACGACTACCCT
CACACTCCGGTACGCACCTGGGACTGAGTTACGCGCAGCGAAGGCGCCTCAGGCGAATCTGGTTCTTCTCCGAGCTACAACGACTACCCT
CACACTCCGGTACGCACCTGGGACTGAGTTACGCGCAGCGACCTGGAAAACCTCAGGCCAATCTTGCCTCCGAGCTACAACGACTACCCT
CACACTCCGGTACGCACCTGGGACTGAGTTACGCGCAGCGTCTGCTGGCAATCCTCTACAAAATACTCGAAAGACGAGCTACAACGACTACCCT
CACACTCCGGTACGCACCTGGGACTGAGTTACGCGCAGCGGCGCAGAGTGTTGACAGTACTGGACAAGGCCGAGCTACAACGACTACCCT
CACACTCCGGTACGCACCTGGGACTGAGTTACGCGCAGCGATCATCATTTTGGCGTCAGGCGATCCCACGCGAGCTACAACGACTACCCT
CACACTCCGGTACGCACCTGGGACTGAGTTACGCGCAGCGACCGGCTCGTAGCAAGCATCCTATATGCGTCGAGCTACAACGACTACCCT
CACACTCCGGTACGCACCTGGGACTGAGTTACGCGCAGCGTTGGCCGTATTCTTGGATGTCAAGCAGGCGCGAGCTACAACGACTACCCT
CACACTCCGGTACGCACCTGGGACTGAGTTACGCGCAGCGACAAACTCAAGTACCACCTTCCCAGTTCCCCGAGCTACAACGACTACCCT
CACACTCCGGTACGCACCTGGGACTGAGTTACGCGCAGCGAAATCGTATACTGAAGGTCCTCAACCAGCACGCGAGCTACAACGACTACCCT
CACACTCCGGTACGCACCTGGGACTGAGTTACGCGCAGCGAGGCCTATACGAACCGGAGTACCTCAAGGCCGAGCTACAACGACTACCCT
CACACTCCGGTACGCACCTGGGACTGAGTTACGCGCAGCGGTCCCATCCTCTACATCCAGTTTTCAGTTGACCCGAGCTACAACGACTACCCT
CACACTCCGGTACGCACCTGGGACTGAGTTACGCGCAGCGCCCGTTACCTCACAACAGCCACCTCTGCAGCGAGCTACAACGACTACCCT
CACACTCCGGTACGCACCTGGGACTGAGTTACGCGCAGCGACGAGCATCAGCCATTATCCAGAGGCAACTCGAGCTACAACGACTACCCT
CACACTCCGGTACGCACCTGGGACTGAGTTACGCGCAGCGGATGCATTGGATCCATGTCTGAAAAGCTTGAACACGAGCTACAACGACTACCCT
CACACTCCGGTACGCACCTGGGACTGAGTTACGCGCAGCGTCCTCCCACACAACATTCTCTCTGCGCAGACGAGCTACAACGACTACCCT
CACACTCCGGTACGCACCTGGGACTGAGTTACGCGCAGCGGCTGCGAGAGAAACTCAAGATTCTCGTCTACACGAGCTACAACGACTACCCT
CACACTCCGGTACGCACCTGGGACTGAGTTACGCGCAGCGTCAGCTGTGGGGAACTGCAAGCACATCACACGAGCTACAACGACTACCCT
CACACTCCGGTACGCACCTGGGACTGAGTTACGCGCAGCGTAGTCTCCAACGTCCATCCCTACCACGAAACGAGCTACAACGACTACCCT
CACACTCCGGTACGCACCTGGGACTGAGTTACGCGCAGCGACCTGGCCGTCAACCCTCTTGACTATAGGCCGAGCTACAACGACTACCCT
CACACTCCGGTACGCACCTGGGACTGAGTTACGCGCAGCGAGGCCTCCTGATATGACTTGCAACAGATTATGTCGAGCTACAACGACTACCCT
CACACTCCGGTACGCACCTGGGACTGAGTTACGCGCAGCGGCGGGTCAACAGGAATCAAGGAATCTGTCGCGAGCTACAACGACTACCCT
CACACTCCGGTACGCACCTGGGACTGAGTTACGCGCAGCGGAGTTCGTTGATTGCTCTGTTGAGTGCTGCCGAGCTACAACGACTACCCT
CACACTCCGGTACGCACCTGGGACTGAGTTACGCGCAGCGACGAAGGCCGCAATTTGCTGGAATACATTCCGAGCTACAACGACTACCCT
CACACTCCGGTACGCACCTGGGACTGAGTTACGCGCAGCGGCAGTGGTGATTCAACAATAACAAAAGTTCAAGCCCGAGCTACAACGACTACCCT
CACACTCCGGTACGCACCTGGGACTGAGTTACGCGCAGCGAAGCCATTATATTGGCTTGAGATCCAAAATGCTGCCGAGCTACAACGACTACCCT
CACACTCCGGTACGCACCTGGGACTGAGTTACGCGCAGCGTGCTGCGCTTCAACCATTTTCTTTATTTGAATGCCGAGCTACAACGACTACCCT
CACACTCCGGTACGCACCTGGGACTGAGTTACGCGCAGCGATGCACATGCTAAAGAAGCTGGATCAAATTGCACGAGCTACAACGACTACCCT
CACACTCCGGTACGCACCTGGGACTGAGTTACGCGCAGCGACCCATTCTATGGGTTTAAGTTTAAAACTGCTGCACGAGCTACAACGACTACCCT
CACACTCCGGTACGCACCTGGGACTGAGTTACGCGCAGCGTATGAGCCAGAACGACACTCGCGTTCAGCGCGAGCTACAACGACTACCCT
CACACTCCGGTACGCACCTGGGACTGAGTTACGCGCAGCGAAGACGATCGCAGGCTCCCATTGCAACGAACGAGCTACAACGACTACCCT
CACACTCCGGTACGCACCTGGGACTGAGTTACGCGCAGCGACTTCTGCAGACAGCGAGCGGTCAATCACCCGAGCTACAACGACTACCCT
CACACTCCGGTACGCACCTGGGACTGAGTTACGCGCAGCGACCTACGGTGACTCGTACTGTGACAACAACCGAGCTACAACGACTACCCT
CACACTCCGGTACGCACCTGGGACTGAGTTACGCGCAGCGTAGACGCAAGCACTTGCTCCTACTGAGCCACGAGCTACAACGACTACCCT
CACACTCCGGTACGCACCTGGGACTGAGTTACGCGCAGCGCAAGAACGCCGGGTCCACCATACAGACTGGCGAGCTACAACGACTACCCT
CACACTCCGGTACGCACCTGGGACTGAGTTACGCGCAGCGAAAATTACACGCGGCAATGCTAACATTCTCACTCGAGCTACAACGACTACCCT
CACACTCCGGTACGCACCTGGGACTGAGTTACGCGCAGCGCGCCCCACACATCGTACAAGTCCTAGCGTCCGAGCTACAACGACTACCCT
CACACTCCGGTACGCACCTGGGACTGAGTTACGCGCAGCGATGCTCCTCTCCGAGAGACATCTAACAGACACGAGCTACAACGACTACCCT
CACACTCCGGTACGCACCTGGGACTGAGTTACGCGCAGCGAGATCCCCAACGGCTAAGGGACATCTAAAACGAGCTACAACGACTACCCT
CACACTCCGGTACGCACCTGGGACTGAGTTACGCGCAGCGAGGGCACTTAAGTTTGAGGAAGCCAACGCCCGAGCTACAACGACTACCCT
CACACTCCGGTACGCACCTGGGACTGAGTTACGCGCAGCGCTGCGAGGTCCCTTTGGAAGCTGGATACGCCGAGCTACAACGACTACCCT
CACACTCCGGTACGCACCTGGGACTGAGTTACGCGCAGCGATTCCAACCAAATCTTGCTAGCAACTCATTTGTCCCGAGCTACAACGACTACCCT
CACACTCCGGTACGCACCTGGGACTGAGTTACGCGCAGCGGATCATAGAACTCCCACCGTGCGCGGTTCTCGAGCTACAACGACTACCCT
CACACTCCGGTACGCACCTGGGACTGAGTTACGCGCAGCGCCTACAGACCAATCAGTATCCTAACGTGTCTCTGCGAGCTACAACGACTACCCT
CACACTCCGGTACGCACCTGGGACTGAGTTACGCGCAGCGAGCCGATATAGATGCCCAGCAAAAGCAACACGAGCTACAACGACTACCCT
CACACTCCGGTACGCACCTGGGACTGAGTTACGCGCAGCGGCCTGCCATTTTAAAATAGGGGAAAGATGGTTTGCCGAGCTACAACGACTACCCT
CACACTCCGGTACGCACCTGGGACTGAGTTACGCGCAGCGTCACATAAGCAGATGTAGCCCTACCTGGCTCGAGCTACAACGACTACCCT
CACACTCCGGTACGCACCTGGGACTGAGTTACGCGCAGCGGTGATGTGCTTGCAGTGGTCTTTATACCGACGAGCTACAACGACTACCCT
CACACTCCGGTACGCACCTGGGACTGAGTTACGCGCAGCGTGAGCCAGTGCAGTTGCTTAAGGCGTATGTCGAGCTACAACGACTACCCT
CACACTCCGGTACGCACCTGGGACTGAGTTACGCGCAGCGTGTGGGAGGATTTATCATCGTTGATCACGATGTCGAGCTACAACGACTACCCT
CACACTCCGGTACGCACCTGGGACTGAGTTACGCGCAGCGTTTCAGCCATGGATCCATTACATCCAGCTGCGAGCTACAACGACTACCCT
CACACTCCGGTACGCACCTGGGACTGAGTTACGCGCAGCGATGGCTAATGCTCGTTGAGGGTTTGTTGCGCGAGCTACAACGACTACCCT
CACACTCCGGTACGCACCTGGGACTGAGTTACGCGCAGCGTGTGAGGTAACGGGATGGTATGATAGGGAGGCGAGCTACAACGACTACCCT
CACACTCCGGTACGCACCTGGGACTGAGTTACGCGCAGCGGACGCTGCCTTGAGGTAATCCCGCTCATATCGAGCTACAACGACTACCCT
CACACTCCGGTACGCACCTGGGACTGAGTTACGCGCAGCGGGCCTTGTCGTGCTAGTTGAGGAACCGCATCGAGCTACAACGACTACCCT
CACACTCCGGTACGCACCTGGGACTGAGTTACGCGCAGCGATAGTGGGAACTGGGAAAGTGGGACTTGAGCGAGCTACAACGACTACCCT
CACACTCCGGTACGCACCTGGGACTGAGTTACGCGCAGCGAGAGGAGTACAGAATGCCACACTCTGTCGACGAGCTACAACGACTACCCT
CACACTCCGGTACGCACCTGGGACTGAGTTACGCGCAGCGATGCGTTCTACGAGACGGTGGCATTGCTCGCGAGCTACAACGACTACCCT
CACACTCCGGTACGCACCTGGGACTGAGTTACGCGCAGCGTTTGGAGAGGATTGCCATCAGACTAATCGGTCGAGCTACAACGACTACCCT
CACACTCCGGTACGCACCTGGGACTGAGTTACGCGCAGCGATGAGGAAAGATTGGCTTCATGTTTTCCAGGTTCGAGCTACAACGACTACCCT
CACACTCCGGTACGCACCTGGGACTGAGTTACGCGCAGCGTGAGGATGAGAATGTCTTCTGCACGTTTCCACGAGCTACAACGACTACCCT
CACACTCCGGTACGCACCTGGGACTGAGTTACGCGCAGCGCCTTTATGGAGGCGATCACCTGCGCAACCTCGAGCTACAACGACTACCCT
CACACTCCGGTACGCACCTGGGACTGAGTTACGCGCAGCGAATGCATTCTGGAGGTGTTCTGCAAACGCTCGAGCTACAACGACTACCCT
CACACTCCGGTACGCACCTGGGACTGAGTTACGCGCAGCGTCAGCTATTTCGACTTCAGAGCGGCACCAACGAGCTACAACGACTACCCT
CACACTCCGGTACGCACCTGGGACTGAGTTACGCGCAGCGTCGGGTCACCAGGTTGAAGCTCCTCAAGGAATCGAGCTACAACGACTACCCT
CACACTCCGGTACGCACCTGGGACTGAGTTACGCGCAGCGAGGAGTCTTGCCGTAGAGTACACAGCTTGTCGAGCTACAACGACTACCCT
CACACTCCGGTACGCACCTGGGACTGAGTTACGCGCAGCGGCTGCCTTGTCCATTGGGTTGCGTGAGAAACGAGCTACAACGACTACCCT
CACACTCCGGTACGCACCTGGGACTGAGTTACGCGCAGCGCCCACCAGGAGTGTTTGTCGTTGAAGTCACCGAGCTACAACGACTACCCT
CACACTCCGGTACGCACCTGGGACTGAGTTACGCGCAGCGTTCTCGTGAGGTGAGTCTCGGTGAGCACACCGAGCTACAACGACTACCCT
CACACTCCGGTACGCACCTGGGACTGAGTTACGCGCAGCGCCTCCTGAAACGCAGATAGCTCCGTGTACTCGAGCTACAACGACTACCCT
CACACTCCGGTACGCACCTGGGACTGAGTTACGCGCAGCGCACTCCTGATGAGCATGTCTGCTCCTCCCCCGAGCTACAACGACTACCCT
CACACTCCGGTACGCACCTGGGACTGAGTTACGCGCAGCGGCGCTCTGCTAGATGGATGGTTGTCAGGGACGAGCTACAACGACTACCCT
CACACTCCGGTACGCACCTGGGACTGAGTTACGCGCAGCGCCGCTAATGCTAAAATGTGATCTGGGACAAAAGTCGAGCTACAACGACTACCCT
CACACTCCGGTACGCACCTGGGACTGAGTTACGCGCAGCGGCTCTGCTCCTCTGCATGCCGTTAGCATTTCGAGCTACAACGACTACCCT
CACACTCCGGTACGCACCTGGGACTGAGTTACGCGCAGCGAACATCTTCTCCATCTGCCTTTCGACCATTCCCGAGCTACAACGACTACCCT
CACACTCCGGTACGCACCTGGGACTGAGTTACGCGCAGCGCTGGGTTGCGGAGCATTCTGAAGCATTGCGCGAGCTACAACGACTACCCT
CACACTCCGGTACGCACCTGGGACTGAGTTACGCGCAGCGTTCGGCACGATCAGCTGTGTGATGTAAACCCGAGCTACAACGACTACCCT
CACACTCCGGTACGCACCTGGGACTGAGTTACGCGCAGCGCGACTCTGTCGGCTCTCTCATCCCTGGGTTCGAGCTACAACGACTACCCT
CACACTCCGGTACGCACCTGGGACTGAGTTACGCGCAGCGCTGGTCCACAGGTTGCTGACTTAGCTCAGTCGAGCTACAACGACTACCCT
CACACTCCGGTACGCACCTGGGACTGAGTTACGCGCAGCGTGTCGGGCATCATAAATCGCACGTTGTTGTCGAGCTACAACGACTACCCT
CACACTCCGGTACGCACCTGGGACTGAGTTACGCGCAGCGCTGGGGCCCACGAGAGGCGTAATCATCTTCCGAGCTACAACGACTACCCT
CACACTCCGGTACGCACCTGGGACTGAGTTACGCGCAGCGCCGGGATGAAGATTGGGTGTGGCCTGAAAGCGAGCTACAACGACTACCCT
CACACTCCGGTACGCACCTGGGACTGAGTTACGCGCAGCGTTCTCGGGGTAGTCTTGCGTTTGTCCGGTGCGAGCTACAACGACTACCCT
CACACTCCGGTACGCACCTGGGACTGAGTTACGCGCAGCGTGGAAGCAGGTCCATGTTCTCCGTCTGGGATCGAGCTACAACGACTACCCT
CACACTCCGGTACGCACCTGGGACTGAGTTACGCGCAGCGTCGTCGTCATCGTCGTCCTCTTCGCTCGATCGAGCTACAACGACTACCCT
CACACTCCGGTACGCACCTGGGACTGAGTTACGCGCAGCGTGTTTGTCAACCTTCGTCGCGATGCTGTGCCGAGCTACAACGACTACCCT
CACACTCCGGTACGCACCTGGGACTGAGTTACGCGCAGCGGTGCTGGGCGTGAGGTCTAGCTCGTCTTTTCGAGCTACAACGACTACCCT
CACACTCCGGTACGCACCTGGGACTGAGTTACGCGCAGCGGCGCGCATGATTAGGTTTGATCTCTCCGGGCGAGCTACAACGACTACCCT
CACACTCCGGTACGCACCTGGGACTGAGTTACGCGCAGCGCGAGGTGCTGGAGTCGATGCTCGGACTAGACGAGCTACAACGACTACCCT
CACACTCCGGTACGCACCTGGGACTGAGTTACGCGCAGCGCTCTGAGAGCCTTCATGCAGGGCCTGTTGGCGAGCTACAACGACTACCCT
CACACTCCGGTACGCACCTGGGACTGAGTTACGCGCAGCGGGCAGGCCTGCCAATTCAAGATGAGGGGTACGAGCTACAACGACTACCCT
CACACTCCGGTACGCACCTGGGACTGAGTTACGCGCAGCGTGTATTGGTGCGTGTCCGTTAGGCACTCCGCGAGCTACAACGACTACCCT
CACACTCCGGTACGCACCTGGGACTGAGTTACGCGCAGCGCGATGTCTCACGGCGCAGTGAACGGTAAAACGAGCTACAACGACTACCCT
CACACTCCGGTACGCACCTGGGACTGAGTTACGCGCAGCGGACCTAGAACCGATTTCCATACCCAGAGGATAGTCGAGCTACAACGACTACCCT
CACACTCCGGTACGCACCTGGGACTGAGTTACGCGCAGCGGGACCCAAATGAATTAATTCAGTCCAGCAGTGCCGAGCTACAACGACTACCCT
CACACTCCGGTACGCACCTGGGACTGAGTTACGCGCAGCGAAACCATTTCTGTGTTTGAGTTTCAAATTGCTGGCCGAGCTACAACGACTACCCT
CACACTCCGGTACGCACCTGGGACTGAGTTACGCGCAGCGGCACATCCTTAAGAAGCTGGAACAAATTCCAACCCGAGCTACAACGACTACCCT
CACACTCCGGTACGCACCTGGGACTGAGTTACGCGCAGCGGCAGTGGTGTTTCAACAATAACAAAAGTTCAAGCCCGAGCTACAACGACTACCCT
CACACTCCGGTACGCACCTGGGACTGAGTTACGCGCAGCGAAAGCCGTTATATTGGCTTGAGATCCAAAATGCTCGAGCTACAACGACTACCCT
CACACTCCGGTACGCACCTGGGACTGAGTTACGCGCAGCGACGAAATCGCTTCTATGCGTTTCAACCATTTCGCGAGCTACAACGACTACCCT
CACACTCCGGTACGCACCTGGGACTGAGTTACGCGCAGCGATTCGCTGCAACAAACTTAAAAGCAAATGCTTAGGCGAGCTACAACGACTACCCT
CACACTCCGGTACGCACCTGGGACTGAGTTACGCGCAGCGGCCTGTTTAAAAGCGGATTTGTAAGACCAAGAACCCGAGCTACAACGACTACCCT
CACACTCCGGTACGCACCTGGGACTGAGTTACGCGCAGCGCTTGAATTCGGAAAATTCGAATTGGTTTGCTGGCCGAGCTACAACGACTACCCT
CACACTCCGGTACGCACCTGGGACTGAGTTACGCGCAGCGGAGCCATAAGAAAGAATTAAAACCAGTCTCTGCGCCGAGCTACAACGACTACCCT
CACACTCCGGTACGCACCTGGGACTGAGTTACGCGCAGCGAACCATAGCTGCTCAAATGGAGTTTAAACCATTGCCGAGCTACAACGACTACCCT
CACACTCCGGTACGCACCTGGGACTGAGTTACGCGCAGCGGCACTGGCTCAGCCCGACCAACTGTACAATCGAGCTACAACGACTACCCT
CACACTCCGGTACGCACCTGGGACTGAGTTACGCGCAGCGTGGCGACTTAATGTGCGCATGCATAAATGACGAGCTACAACGACTACCCT
CACACTCCGGTACGCACCTGGGACTGAGTTACGCGCAGCGGCCTGTTTAAAAGCGGATTTGTAAGACCAAGAACCCGAGCTACAACGACTACCCT
CACACTCCGGTACGCACCTGGGACTGAGTTACGCGCAGCGAAGGCCTAGAAAGAATCGTTGAATGAACCAACTTGCGAGCTACAACGACTACCCT
CACACTCCGGTACGCACCTGGGACTGAGTTACGCGCAGCGTTGAATTCGAAAGATTCTATTGGTTCGCTTGCACACGAGCTACAACGACTACCCT
CACACTCCGGTACGCACCTGGGACTGAGTTACGCGCAGCGTGCAAATTGGTTAGGTGTGCACAAATTCCTTTAACCGAGCTACAACGACTACCCT
CACACTCCGGTACGCACCTGGGACTGAGTTACGCGCAGCGATTGCAAATTACTCTATGGGGTCTTAGGGATTGGCCGAGCTACAACGACTACCCT
CACACTCCGGTACGCACCTGGGACTGAGTTACGCGCAGCGTATTGTGCAGAAGGTTGACGGCCATGTGGTCGAGCTACAACGACTACCCT
CACACTCCGGTACGCACCTGGGACTGAGTTACGCGCAGCGTGGTTTTCTAGTGCCTCGTACTGGCAACACCGAGCTACAACGACTACCCT
CACACTCCGGTACGCACCTGGGACTGAGTTACGCGCAGCGGAGCCATAAGAAAGAATTAAAACCAGTCTCTGCGCCGAGCTACAACGACTACCCT
CACACTCCGGTACGCACCTGGGACTGAGTTACGCGCAGCGAACCATAGCTGCTCAAATGCAGTTTAAACCATTGCCGAGCTACAACGACTACCCT
CACACTCCGGTACGCACCTGGGACTGAGTTACGCGCAGCGCCCTCTGTCGTAGAACACTACCATATCCAGAAATTCGAGCTACAACGACTACCCT
CACACTCCGGTACGCACCTGGGACTGAGTTACGCGCAGCGCGTGCCTAACGGACACGCACCAATACACTCCGAGCTACAACGACTACCCT
CACACTCCGGTACGCACCTGGGACTGAGTTACGCGCAGCGTGGCGACTTAATGTGCGCATGCATAAATGACGAGCTACAACGACTACCCT
CACACTCCGGTACGCACCTGGGACTGAGTTACGCGCAGCGTTCGCTGCAACAAAATTAAAAGCAAATGCTTAGGTCGAGCTACAACGACTACCCT
CACACTCCGGTACGCACCTGGGACTGAGTTACGCGCAGCGGCCTGTTTAAAAGCGGATTTGTAAGACCAAGAACCCGAGCTACAACGACTACCCT
CACACTCCGGTACGCACCTGGGACTGAGTTACGCGCAGCGGCCACAAGAACAAGTTAAAACCAGTCCCTGGCGAGCTACAACGACTACCCT
CACACTCCGGTACGCACCTGGGACTGAGTTACGCGCAGCGTCGCTGCAACAAATTTAAATGCAAATTGCTTAGGTCGAGCTACAACGACTACCCT
CACACTCCGGTACGCACCTGGGACTGAGTTACGCGCAGCGGCTGTTCCGTTCAAATAAAGAGTCGTTGGTATGCCGAGCTACAACGACTACCCT
CACACTCCGGTACGCACCTGGGACTGAGTTACGCGCAGCGTTGAATTCGAAAGATTCTATTGGTTCGCTTGCACACGAGCTACAACGACTACCCT
CACACTCCGGTACGCACCTGGGACTGAGTTACGCGCAGCGAGCGAGCATTTATGAGTCAGTGGAGGTTCCCGAGCTACAACGACTACCCT
CACACTCCGGTACGCACCTGGGACTGAGTTACGCGCAGCGCCAGTACACTGCCTTGCTATGACTTCAGTAGCCGAGCTACAACGACTACCCT
CACACTCCGGTACGCACCTGGGACTGAGTTACGCGCAGCGCTCTTTCTTCATCACTTTGAAACCAGGTGCCACGAGCTACAACGACTACCCT
CACACTCCGGTACGCACCTGGGACTGAGTTACGCGCAGCGTTGGAGTCTTTAGGTTTATGTGAGCTCTCCAAAGACGAGCTACAACGACTACCCT
CACACTCCGGTACGCACCTGGGACTGAGTTACGCGCAGCGGCGTGTGGCTATCTTTAGCATGTGCTTTGTCGAGCTACAACGACTACCCT
CACACTCCGGTACGCACCTGGGACTGAGTTACGCGCAGCGGCGCATTGTACAATTACTTACCCTTTGGCGTCGAGCTACAACGACTACCCT
CACACTCCGGTACGCACCTGGGACTGAGTTACGCGCAGCGGTGTGAGCTCTTTTGTATACCGTGAAACGCCCGAGCTACAACGACTACCCT
CACACTCCGGTACGCACCTGGGACTGAGTTACGCGCAGCGGATGCCACTTTGTTGTGATTGTTGGATGTTTGTCGAGCTACAACGACTACCCT
CACACTCCGGTACGCACCTGGGACTGAGTTACGCGCAGCGGTTCGGAATGAGAAGTTCTTGTCGGTGGGGCGAGCTACAACGACTACCCT
CACACTCCGGTACGCACCTGGGACTGAGTTACGCGCAGCGGATTTTAGGGCGCTAGCAAAAGAAATTGTTGGAGTCGAGCTACAACGACTACCCT
CACACTCCGGTACGCACCTGGGACTGAGTTACGCGCAGCGGTACACCACACAGCCCCTGTAGTTTGCAGTCGAGCTACAACGACTACCCT
CACACTCCGGTACGCACCTGGGACTGAGTTACGCGCAGCGTGTTCGGTCGCAGATACAGCCAAGATAGCACGAGCTACAACGACTACCCT
CACACTCCGGTACGCACCTGGGACTGAGTTACGCGCAGCGTGGTAGCAGGTGATGTTGCAGGTCACTGCACGAGCTACAACGACTACCCT
CACACTCCGGTACGCACCTGGGACTGAGTTACGCGCAGCGCGGTCTCTTCGCTCAACGACTTGTGAGCCGCGAGCTACAACGACTACCCT
CACACTCCGGTACGCACCTGGGACTGAGTTACGCGCAGCGTGCGGTGAGACGAAAGAGCTCGTCTTGTTCCGAGCTACAACGACTACCCT
CACACTCCGGTACGCACCTGGGACTGAGTTACGCGCAGCGACGTCAGGTGCCGATGACATGCTGCAACAAATTTACGAGCTACAACGACTACCCT
CACACTCCGGTACGCACCTGGGACTGAGTTACGCGCAGCGTGCAAATTGCTTAGGTGTGCACAAATTCCTTTAACCGAGCTACAACGACTACCCT
CACACTCCGGTACGCACCTGGGACTGAGTTACGCGCAGCGATTGCAAATTACTCTATGGGGTCTTAGGGATTGGCCGAGCTACAACGACTACCCT
CACACTCCGGTACGCACCTGGGACTGAGTTACGCGCAGCGTATTGTCCAGAAGGTTGACGGCCATGTGGTCGAGCTACAACGACTACCCT
CACACTCCGGTACGCACCTGGGACTGAGTTACGCGCAGCGTGGTTTTCTAGTGCCTCGTACTGGCAACACCGAGCTACAACGACTACCCT
CACACTCCGGTACGCACCTGGGACTGAGTTACGCGCAGCGGAGCCATAAGAAAGAATTAAAACCAGTCTCTGCGCCGAGCTACAACGACTACCCT
CACACTCCGGTACGCACCTGGGACTGAGTTACGCGCAGCGAACCATAGCTGCTCAAATGGAGTTTAAACCATTGCCGAGCTACAACGACTACCCT
CACACTCCGGTACGCACCTGGGACTGAGTTACGCGCAGCGGCACTGGCTCAGCCCGACCAACTGTACAATCGAGCTACAACGACTACCCT
CACACTCCGGTACGCACCTGGGACTGAGTTACGCGCAGCGACCAGTCATGGGCTCGAACAATTTTCTTTAATTGACGAGCTACAACGACTACCCT
CACACTCCGGTACGCACCTGGGACTGAGTTACGCGCAGCGTTCGCTGCAACAAATTTAAAAGCAAATGCTTAGGTCGAGCTACAACGACTACCCT
CACACTCCGGTACGCACCTGGGACTGAGTTACGCGCAGCGGCCTGTTTAAAAGCGGATTTGTAAGACCAAGAACCCGAGCTACAACGACTACCCT
CACACTCCGGTACGCACCTGGGACTGAGTTACGCGCAGCGCTTGAATTCGGAAAATTCGAATTGGTTTGCTGGCCGAGCTACAACGACTACCCT
CACACTCCGGTACGCACCTGGGACTGAGTTACGCGCAGCGGAGCCATAAGAAAGAATTAAAACCAGTCTCTGCGCCGAGCTACAACGACTACCCT
CACACTCCGGTACGCACCTGGGACTGAGTTACGCGCAGCGAACCATAGCTGCTCAAATGCAGTTTAAACCATTGCCGAGCTACAACGACTACCCT
CACACTCCGGTACGCACCTGGGACTGAGTTACGCGCAGCGCCCTCTGTCGTAGAACACTACCATATCCAGAAATTCGAGCTACAACGACTACCCT
CACACTCCGGTACGCACCTGGGACTGAGTTACGCGCAGCGCGTGCCTAACGGACACGCACCAATACACTCCGAGCTACAACGACTACCCT
CACACTCCGGTACGCACCTGGGACTGAGTTACGCGCAGCGTGGCGACTTAATGTGCGCATGCATAAATGACGAGCTACAACGACTACCCT
CACACTCCGGTACGCACCTGGGACTGAGTTACGCGCAGCGTTAACGGACACGCACCACTACACTCGAGCCCGAGCTACAACGACTACCCT
CACACTCCGGTACGCACCTGGGACTGAGTTACGCGCAGCGATTGGCGACTTAATGTACGCATGCATAAATGATCACGAGCTACAACGACTACCCT
CACACTCCGGTACGCACCTGGGACTGAGTTACGCGCAGCGACCAGTCATGGGCTCGAACAATTTTCTTTAATTGACGAGCTACAACGACTACCCT
CACACTCCGGTACGCACCTGGGACTGAGTTACGCGCAGCGTTCGCTGCAACAAAATTAAAAGCAAATGCTTAGGTCGAGCTACAACGACTACCCT
CACACTCCGGTACGCACCTGGGACTGAGTTACGCGCAGCGGCCTGTTTAAAAGCGGATTTGTAAGACCAAGAACCCGAGCTACAACGACTACCCT
CACACTCCGGTACGCACCTGGGACTGAGTTACGCGCAGCGGCCACAAGAACAAGTTAAAACCAGTCCCTGGCGAGCTACAACGACTACCCT
CACACTCCGGTACGCACCTGGGACTGAGTTACGCGCAGCGTCGCTGCAACAAATTTAAATGCAAATTGCTTAGGTCGAGCTACAACGACTACCCT
CACACTCCGGTACGCACCTGGGACTGAGTTACGCGCAGCGTTGAATTCGAAAGAATCTATTGGTTCGCTTGCACACGAGCTACAACGACTACCCT
CACACTCCGGTACGCACCTGGGACTGAGTTACGCGCAGCGACCCATTCTCTGATTTTCAGTTTTAAGTTGCTGGTCGAGCTACAACGACTACCCT
CACACTCCGGTACGCACCTGGGACTGAGTTACGCGCAGCGTGCAAATTGCTTAGGTGTGCACAAATTCCTTTAACCGAGCTACAACGACTACCCT
CACACTCCGGTACGCACCTGGGACTGAGTTACGCGCAGCGGGTGGTTGTGGTGGTTTTCTAGTGCCTCGTCGAGCTACAACGACTACCCT
CACACTCCGGTACGCACCTGGGACTGAGTTACGCGCAGCGAGGCAACGTAGCAGATGTATAAGAGCTAGAGTAACCGAGCTACAACGACTACCCT
CACACTCCGGTACGCACCTGGGACTGAGTTACGCGCAGCGAACCCATTCCCTGTTTTCAGTTTTAAATTGCTGGACGAGCTACAACGACTACCCT
CACACTCCGGTACGCACCTGGGACTGAGTTACGCGCAGCGGAGCCATAAGAAAGAATTAAAACCAGTCTCTGCGCCGAGCTACAACGACTACCCT
CACACTCCGGTACGCACCTGGGACTGAGTTACGCGCAGCGTTAGGTTCAAGCTATAGCATGTTCAAATGCGGATTCGAGCTACAACGACTACCCT
CACACTCCGGTACGCACCTGGGACTGAGTTACGCGCAGCGAACCATAGCTGCTCAAATGCAGTTTAAACCATTGCCGAGCTACAACGACTACCCT
CACACTCCGGTACGCACCTGGGACTGAGTTACGCGCAGCGCGTTATTTGCATACCGTTCACTGCGCCGCGCGAGCTACAACGACTACCCT
CACACTCCGGTACGCACCTGGGACTGAGTTACGCGCAGCGCGTGCCTAACGGACACGCACCACTACACTCCGAGCTACAACGACTACCCT
CACACTCCGGTACGCACCTGGGACTGAGTTACGCGCAGCGATTGGCGACTTAATGTACGCATGCATAAATGATCACGAGCTACAACGACTACCCT
CACACTCCGGTACGCACCTGGGACTGAGTTACGCGCAGCGACCAGTCATGGGCTCGAACAATTTTCTTTAATTGACGAGCTACAACGACTACCCT
CACACTCCGGTACGCACCTGGGACTGAGTTACGCGCAGCGTTCGCTGCAACAAAATTAAAAGCAAATGCTTAGGTCGAGCTACAACGACTACCCT
CACACTCCGGTACGCACCTGGGACTGAGTTACGCGCAGCGGCCTGTTTAAAAGCGGATTTGTAAGACCAAGAACCCGAGCTACAACGACTACCCT
CACACTCCGGTACGCACCTGGGACTGAGTTACGCGCAGCGGCCACAAGAACAAGTTAAAACCAGTCCCTGGCGAGCTACAACGACTACCCT
CACACTCCGGTACGCACCTGGGACTGAGTTACGCGCAGCGTCGCTGCAACAAATTTAAATGCAAATTGCTTAGGTCGAGCTACAACGACTACCCT
CACACTCCGGTACGCACCTGGGACTGAGTTACGCGCAGCGTTGAATTCGAAAGAATCTATTGGTTCGCTTGCACACGAGCTACAACGACTACCCT
CACACTCCGGTACGCACCTGGGACTGAGTTACGCGCAGCGACCCATTCTCTGATTTTCAGTTTTAAGTTGCTGGTCGAGCTACAACGACTACCCT
CACACTCCGGTACGCACCTGGGACTGAGTTACGCGCAGCGTGCAAATTGCTTAGGTGTGCACAAATTCCTTTAACCGAGCTACAACGACTACCCT
CACACTCCGGTACGCACCTGGGACTGAGTTACGCGCAGCGGGTGGTTGTGGTGGTTTTCTAGTGCCTCGTCGAGCTACAACGACTACCCT
CACACTCCGGTACGCACCTGGGACTGAGTTACGCGCAGCGAGGCAACGTAGCAGATGTATAAGAGCTAGAGTAACCGAGCTACAACGACTACCCT
CACACTCCGGTACGCACCTGGGACTGAGTTACGCGCAGCGAACCCATTCCCTGTTTTCAGTTTTAAATTGCTGGACGAGCTACAACGACTACCCT
CACACTCCGGTACGCACCTGGGACTGAGTTACGCGCAGCGGAGCCATAAGAAAGAATTAAAACCAGTCTCTGCGCCGAGCTACAACGACTACCCT
CACACTCCGGTACGCACCTGGGACTGAGTTACGCGCAGCGATTGATCGATCATGAATGAAGCTGGATCGAATTGCCGAGCTACAACGACTACCCT
CACACTCCGGTACGCACCTGGGACTGAGTTACGCGCAGCGACCCATTCTATGGGTTTAAGTTTAAAACTGCTGCACGAGCTACAACGACTACCCT
CACACTCCGGTACGCACCTGGGACTGAGTTACGCGCAGCGTATGAGCCAGAACGACACTCGCGTTCAGCGCGAGCTACAACGACTACCCT
CACACTCCGGTACGCACCTGGGACTGAGTTACGCGCAGCGAAGACGATCGCAGGCTCCCATTGCAACGAACGAGCTACAACGACTACCCT
CACACTCCGGTACGCACCTGGGACTGAGTTACGCGCAGCGCAACGCGTACTTCTCTTGCTTCTCCGCGACCGAGCTACAACGACTACCCT
CACACTCCGGTACGCACCTGGGACTGAGTTACGCGCAGCGACCTACGGTGACTCGTACTGTGACAACAACCGAGCTACAACGACTACCCT
CACACTCCGGTACGCACCTGGGACTGAGTTACGCGCAGCGTAGACGCAAGCACTTGCTCCTACTGAGCCACGAGCTACAACGACTACCCT
CACACTCCGGTACGCACCTGGGACTGAGTTACGCGCAGCGCAAGAACGCCGGGTCCACCATACAGACTGGCGAGCTACAACGACTACCCT
CACACTCCGGTACGCACCTGGGACTGAGTTACGCGCAGCGACACGCGGCCAACCCATAAGAAAAGGGAACCGAGCTACAACGACTACCCT
CACACTCCGGTACGCACCTGGGACTGAGTTACGCGCAGCGAGCGCAAGATTGATGCAACTGTTTCGACCACGAGCTACAACGACTACCCT
CACACTCCGGTACGCACCTGGGACTGAGTTACGCGCAGCGTCGAGTTGGAGCCAGATCGCCAAACACTGACGAGCTACAACGACTACCCT
CACACTCCGGTACGCACCTGGGACTGAGTTACGCGCAGCGTCTACAAGTTACAGCTCATACTGCATCGGCGCGAGCTACAACGACTACCCT
CACACTCCGGTACGCACCTGGGACTGAGTTACGCGCAGCGAGCGCAATCGCCCAGTGTAGTGCACTATCTCGAGCTACAACGACTACCCT
CACACTCCGGTACGCACCTGGGACTGAGTTACGCGCAGCGTGGCCACACCAAGGCGTACTATACACTGAACGAGCTACAACGACTACCCT
CACACTCCGGTACGCACCTGGGACTGAGTTACGCGCAGCGAAGAGCCGCCTTAACAAATGCGGAGAATCACGAGCTACAACGACTACCCT
CACACTCCGGTACGCACCTGGGACTGAGTTACGCGCAGCGCCAGTCCTAGCGTCTCCTTCGCTAGTGCCTCGAGCTACAACGACTACCCT
CACACTCCGGTACGCACCTGGGACTGAGTTACGCGCAGCGTCCGATAACACAAAAGTAGACTTCTACTCGGGAAGCGAGCTACAACGACTACCCT
CACACTCCGGTACGCACCTGGGACTGAGTTACGCGCAGCGTACAGCTTCTTCTGTCACTTCTTTTACACAGCGGCGAGCTACAACGACTACCCT
CACACTCCGGTACGCACCTGGGACTGAGTTACGCGCAGCGTTCTAGAAAGCAGTAGCTGGGTGTGTCCGACGAGCTACAACGACTACCCT
CACACTCCGGTACGCACCTGGGACTGAGTTACGCGCAGCGGTCATTAAATTTGAGTGGAGGCTCGATGGTGACCGAGCTACAACGACTACCCT
CACACTCCGGTACGCACCTGGGACTGAGTTACGCGCAGCGAGGCTCTCTCATACTTGGGTTTGAATGTGCGCGAGCTACAACGACTACCCT
CACACTCCGGTACGCACCTGGGACTGAGTTACGCGCAGCGTTTCTGGGCCACGTGTTGCTGACGTAGCTCCGAGCTACAACGACTACCCT
CACACTCCGGTACGCACCTGGGACTGAGTTACGCGCAGCGCTTTGCTGGGGCCCACGAGAGTCGTAATCACGAGCTACAACGACTACCCT
CACACTCCGGTACGCACCTGGGACTGAGTTACGCGCAGCGGTTCTCGGGGTAGGCTTGAGTTTGTCCGGGCGAGCTACAACGACTACCCT
CACACTCCGGTACGCACCTGGGACTGAGTTACGCGCAGCGCGTCGTCGTCATCATCGTCCTCTTCGCTCCCGAGCTACAACGACTACCCT
CACACTCCGGTACGCACCTGGGACTGAGTTACGCGCAGCGGCTTACGCTTGACCTCTCCGGGCTCTGAATCGAGCTACAACGACTACCCT
CACACTCCGGTACGCACCTGGGACTGAGTTACGCGCAGCGAGGTGCTGGAGTACCTGCTCGGACTGGATTCGAGCTACAACGACTACCCT
CACACTCCGGTACGCACCTGGGACTGAGTTACGCGCAGCGCCTTGCTATGAGAGCCTTCTTGGGCAGGCTCGAGCTACAACGACTACCCT
CACACTCCGGTACGCACCTGGGACTGAGTTACGCGCAGCGCCAACCCATGATGAGGTAATTGTTCGAGAGGGCGAGCTACAACGACTACCCT
CACACTCCGGTACGCACCTGGGACTGAGTTACGCGCAGCGGAGTGTATTGGTGCGTGTCCGTTAGGCACGCGAGCTACAACGACTACCCT
CACACTCCGGTACGCACCTGGGACTGAGTTACGCGCAGCGAGCAATGGTTTAAACTGCATTTGAGCAGCTATGGCGAGCTACAACGACTACCCT
CACACTCCGGTACGCACCTGGGACTGAGTTACGCGCAGCGGTTGCTCTAGCTCGTATACATCTGCTACGTTGCCGAGCTACAACGACTACCCT
CACACTCCGGTACGCACCTGGGACTGAGTTACGCGCAGCGAATTGGACCATACGATGGACCTATACGATTTCGTCGAGCTACAACGACTACCCT
CACACTCCGGTACGCACCTGGGACTGAGTTACGCGCAGCGTGCCAGCATTTTGGATTCAAGCCAATATAATGGCCGAGCTACAACGACTACCCT
CACACTCCGGTACGCACCTGGGACTGAGTTACGCGCAGCGATTGTTGAATCACCACTGCTGAAGTAAATCAACGACGAGCTACAACGACTACCCT
CACACTCCGGTACGCACCTGGGACTGAGTTACGCGCAGCGTGTATTCCAGCAAATTGCGGCCTTCGCAGCCGAGCTACAACGACTACCCT
CACACTCCGGTACGCACCTGGGACTGAGTTACGCGCAGCGAGGCAGCACTCAACAGATCCATCAACGAACCGAGCTACAACGACTACCCT
CACACTCCGGTACGCACCTGGGACTGAGTTACGCGCAGCGCCCTACGGCAAGACTCTTTCGACAGATTCCCGAGCTACAACGACTACCCT
CACACTCCGGTACGCACCTGGGACTGAGTTACGCGCAGCGTATCAGGAGGCCTGCATAAAATGCGTCGCCCGAGCTACAACGACTACCCT
CACACTCCGGTACGCACCTGGGACTGAGTTACGCGCAGCGGCTTATAGTCAAGAGGGTTGACGGCCAGGTCGAGCTACAACGACTACCCT
CACACTCCGGTACGCACCTGGGACTGAGTTACGCGCAGCGGTGTCTGTAGATTTCGTAGTCTACCCATGGAATCCCGAGCTACAACGACTACCCT
CACACTCCGGTACGCACCTGGGACTGAGTTACGCGCAGCGTTTCGTGGTAGGGATGGACGTTGGAGACTACGAGCTACAACGACTACCCT
CACACTCCGGTACGCACCTGGGACTGAGTTACGCGCAGCGTGTGATGTGCTTGCAGTTCCCCACAGCTGACGAGCTACAACGACTACCCT
CACACTCCGGTACGCACCTGGGACTGAGTTACGCGCAGCGTCCGTACGTCCAGATTGACTTGAGAATAGTCTTGCGAGCTACAACGACTACCCT
CACACTCCGGTACGCACCTGGGACTGAGTTACGCGCAGCGAGACGAGAATCTTGAGTTTCTCTCGCAGCTCGAGCTACAACGACTACCCT
CACACTCCGGTACGCACCTGGGACTGAGTTACGCGCAGCGAGAAGGTGGTGTGGGAGAATTTATCAGCGTCGAGCTACAACGACTACCCT
CACACTCCGGTACGCACCTGGGACTGAGTTACGCGCAGCGTGATCACGATGTTCTAGCGTTTCAGCCATGCGAGCTACAACGACTACCCT
CACACTCCGGTACGCACCTGGGACTGAGTTACGCGCAGCGGATCCATTACATCCAGTCTTTCTGGATGATGGCTCGAGCTACAACGACTACCCT
CACACTCCGGTACGCACCTGGGACTGAGTTACGCGCAGCGACGCCGTGTCATTTGCATATGTGGCTGCTGCGAGCTACAACGACTACCCT
CACACTCCGGTACGCACCTGGGACTGAGTTACGCGCAGCGGACGCTGCCTTGAGGTAATCCGGCTGGTATCGAGCTACAACGACTACCCT
CACACTCCGGTACGCACCTGGGACTGAGTTACGCGCAGCGATACGATTTGAGTAGGGTATAGTGGGAACTGGGACGAGCTACAACGACTACCCT
CACACTCCGGTACGCACCTGGGACTGAGTTACGCGCAGCGGAGTCCAGGATGCCACTCTCTGTCGAACGCCGAGCTACAACGACTACCCT
CACACTCCGGTACGCACCTGGGACTGAGTTACGCGCAGCGCAGTATCGTTTGTTCTCAAATGCATCTAGGATGCGCGAGCTACAACGACTACCCT
CACACTCCGGTACGCACCTGGGACTGAGTTACGCGCAGCGTTTTAAGGGATGTGGCGCCGATGCGATCCACGAGCTACAACGACTACCCT
CACACTCCGGTACGCACCTGGGACTGAGTTACGCGCAGCGGGCGATCTCTTGCGCAAACTCTTCTGGGGTCGAGCTACAACGACTACCCT
CACACTCCGGTACGCACCTGGGACTGAGTTACGCGCAGCGTGCATTCTGGAGGTGTTCTGCAAACGCTTCCGAGCTACAACGACTACCCT
CACACTCCGGTACGCACCTGGGACTGAGTTACGCGCAGCGTCGGGTCACCAGGTTGAAGCTCCTCAAGGAATCGAGCTACAACGACTACCCT
CACACTCCGGTACGCACCTGGGACTGAGTTACGCGCAGCGCGAAGGAGTCTTGCCTTAGGGTACACAGCTCGAGCTACAACGACTACCCT
CACACTCCGGTACGCACCTGGGACTGAGTTACGCGCAGCGCTGTTGAGTGCTGCCTTCTCCCTTGGGTTGCGAGCTACAACGACTACCCT
CACACTCCGGTACGCACCTGGGACTGAGTTACGCGCAGCGGAGAGTTTTGATTGCCGTATCGATGTTGCTTGGCGAGCTACAACGACTACCCT
CACACTCCGGTACGCACCTGGGACTGAGTTACGCGCAGCGGTGCAGAGAGGACAGCGTCCAGAGTGTGAACGAGCTACAACGACTACCCT
CACACTCCGGTACGCACCTGGGACTGAGTTACGCGCAGCGTGCTTCCCAGTGAGTCTTCTGGGCGACTCTCGAGCTACAACGACTACCCT
CACACTCCGGTACGCACCTGGGACTGAGTTACGCGCAGCGAGCGCTGTGGTCGGATAGCAGCTTGTTATACGAGCTACAACGACTACCCT
CACACTCCGGTACGCACCTGGGACTGAGTTACGCGCAGCGTTTGGAGATGGCAAAGTCCAGGAGGTCGGGCGAGCTACAACGACTACCCT
CACACTCCGGTACGCACCTGGGACTGAGTTACGCGCAGCGCAGCAAGGAAGGGTTTGTAGGCCAATGGGTCGAGCTACAACGACTACCCT
CACACTCCGGTACGCACCTGGGACTGAGTTACGCGCAGCGAGGCTCCCAATTGCAATCCATTCTATGGGCCGAGCTACAACGACTACCCT
CACACTCCGGTACGCACCTGGGACTGAGTTACGCGCAGCGAGCCATAGCCTTTTCGAATGCAGATTTATAACAGCCGAGCTACAACGACTACCCT
CACACTCCGGTACGCACCTGGGACTGAGTTACGCGCAGCGTGTCAATGCACATCCTTAGAAAGCTGGAACTATGGCGAGCTACAACGACTACCCT
CACACTCCGGTACGCACCTGGGACTGAGTTACGCGCAGCGAAAATCGCTTTGGTACCACCAATTTGTTTTCATGCCGAGCTACAACGACTACCCT
CACACTCCGGTACGCACCTGGGACTGAGTTACGCGCAGCGAAGACAGAGAGTCTTTGAGTTCCATATGCTGAACACGAGCTACAACGACTACCCT
CACACTCCGGTACGCACCTGGGACTGAGTTACGCGCAGCGAAGACCTAGAACAGCGTTTAAACCATTCCCTGTCGAGCTACAACGACTACCCT
CACACTCCGGTACGCACCTGGGACTGAGTTACGCGCAGCGTGACTTAGTTCAGCAGTGCTGATTCCAACAGTCGAGCTACAACGACTACCCT
CACACTCCGGTACGCACCTGGGACTGAGTTACGCGCAGCGTCTACCTTTGAGTACGCAGCTTTGTTTGCTAGGCGAGCTACAACGACTACCCT
CACACTCCGGTACGCACCTGGGACTGAGTTACGCGCAGCGATGGCACCGGGTGTATAAAATTCATCGTGATCCGAGCTACAACGACTACCCT
CACACTCCGGTACGCACCTGGGACTGAGTTACGCGCAGCGGTTCCCTATAGTCTATGCACATCAGAATGCCAACCCGAGCTACAACGACTACCCT
CACACTCCGGTACGCACCTGGGACTGAGTTACGCGCAGCGATTCTTTGTTCAAAAGTCACGAACGAACACTCGTCGAGCTACAACGACTACCCT
CACACTCCGGTACGCACCTGGGACTGAGTTACGCGCAGCGTGAGTGCAGACGTGCAGTGTTTTCGTTGTGCGAGCTACAACGACTACCCT
CACACTCCGGTACGCACCTGGGACTGAGTTACGCGCAGCGGGCAAAGTCCTAGCTTGCGTGTGATTACCGCGAGCTACAACGACTACCCT
CACACTCCGGTACGCACCTGGGACTGAGTTACGCGCAGCGGCATAGACATGCGATGTGTTTTCGAGCTGCCGAGCTACAACGACTACCCT
CACACTCCGGTACGCACCTGGGACTGAGTTACGCGCAGCGTTGCAAAAGTGAAAACATACATACGTGGTCAACCACGAGCTACAACGACTACCCT
CACACTCCGGTACGCACCTGGGACTGAGTTACGCGCAGCGATCATCTGACTAGTGGTACCACTTACCACTCGACGAGCTACAACGACTACCCT
CACACTCCGGTACGCACCTGGGACTGAGTTACGCGCAGCGCGGCAAAGTCAACTGCTTGAAAAGCTCTTCCGAGCTACAACGACTACCCT
CACACTCCGGTACGCACCTGGGACTGAGTTACGCGCAGCGGAGTGGCCTGTGTCTTGGATAACTAGAACCACGAGCTACAACGACTACCCT
CACACTCCGGTACGCACCTGGGACTGAGTTACGCGCAGCGGTATCGACATAGATGGCGCCAAAACCACAACGAGCTACAACGACTACCCT
CACACTCCGGTACGCACCTGGGACTGAGTTACGCGCAGCGTTCCTTAACGCCAAGCACACTTGTTAGGGTCGAGCTACAACGACTACCCT
CACACTCCGGTACGCACCTGGGACTGAGTTACGCGCAGCGACCAGAGTATGCAATCTTTCTTCGTTCTTTCCCGCGAGCTACAACGACTACCCT
CACACTCCGGTACGCACCTGGGACTGAGTTACGCGCAGCGCAACCTCATTTGCAACGGAGCTGGAACGTTCGAGCTACAACGACTACCCT
CACACTCCGGTACGCACCTGGGACTGAGTTACGCGCAGCGCTCCAGACATCTTACAGTTTGCAATCTTCAGCGCGAGCTACAACGACTACCCT
CACACTCCGGTACGCACCTGGGACTGAGTTACGCGCAGCGGCCTGGAACCGCAAGAATGCAGACCAGAAACGAGCTACAACGACTACCCT
CACACTCCGGTACGCACCTGGGACTGAGTTACGCGCAGCGGGTGGAAGACCTTCTCTCGGATTATAGTGCCCGAGCTACAACGACTACCCT
CACACTCCGGTACGCACCTGGGACTGAGTTACGCGCAGCGATCCTGAAGCCAATTTATGGAATTCAGCTGTGGCGAGCTACAACGACTACCCT
CACACTCCGGTACGCACCTGGGACTGAGTTACGCGCAGCGGGCACTGCTAGCGTCTCAAACCACAACAAGCGAGCTACAACGACTACCCT
CACACTCCGGTACGCACCTGGGACTGAGTTACGCGCAGCGGGTTTCTGAGGCTAATCGCTGACGCTCACCCGAGCTACAACGACTACCCT
CACACTCCGGTACGCACCTGGGACTGAGTTACGCGCAGCGAGCTTGGAATGCCATGGGTAGCAGAGGAGACGAGCTACAACGACTACCCT
CACACTCCGGTACGCACCTGGGACTGAGTTACGCGCAGCGCCGCTTCAGCGAGAGATACGCTAAACGACTCGAGCTACAACGACTACCCT
CACACTCCGGTACGCACCTGGGACTGAGTTACGCGCAGCGACAACCACCAAAACCATCTGTCTATTAACCTCCTCGAGCTACAACGACTACCCT
CACACTCCGGTACGCACCTGGGACTGAGTTACGCGCAGCGGACGCCTCCAGAGGAAACACCCGCTTGATCCGAGCTACAACGACTACCCT
CACACTCCGGTACGCACCTGGGACTGAGTTACGCGCAGCGCCCCACCTATAACCCACAACAATGAACCCCCGAGCTACAACGACTACCCT
CACACTCCGGTACGCACCTGGGACTGAGTTACGCGCAGCGCCCTTAAGTTAATGCCCCGCCCACCAAACACGAGCTACAACGACTACCCT
CACACTCCGGTACGCACCTGGGACTGAGTTACGCGCAGCGTCATTGGATACTCCTGAAATCATTGATGAGTCCGTCGAGCTACAACGACTACCCT
CACACTCCGGTACGCACCTGGGACTGAGTTACGCGCAGCGCGTAAATCTAACAAATTCAGGAGGCACAACTTCCTCGAGCTACAACGACTACCCT
CACACTCCGGTACGCACCTGGGACTGAGTTACGCGCAGCGCTGGGCCAAGGTTATCTAATCAGCAATAGGGACGAGCTACAACGACTACCCT
CACACTCCGGTACGCACCTGGGACTGAGTTACGCGCAGCGCTTTTGGAATCCGAGGGTTAGTGAACTCAAGACACGAGCTACAACGACTACCCT
CACACTCCGGTACGCACCTGGGACTGAGTTACGCGCAGCGAAAATGCTTCTTTGACGTTTTGGTTTCTCTCCAGGCGAGCTACAACGACTACCCT
CACACTCCGGTACGCACCTGGGACTGAGTTACGCGCAGCGAACCTTAGAGACACTACAGCACTCAACAGAGCCGAGCTACAACGACTACCCT
CACACTCCGGTACGCACCTGGGACTGAGTTACGCGCAGCGCACCAAGGAGTTCGAGGAAACTCTGGTCAGCGAGCTACAACGACTACCCT
CACACTCCGGTACGCACCTGGGACTGAGTTACGCGCAGCGTCTGAGGAATAATGGCACACCTGTGAAATGTTACCCGAGCTACAACGACTACCCT
CACACTCCGGTACGCACCTGGGACTGAGTTACGCGCAGCGAAGCGCATAAAGAGGTCACTAACGAGGATACCCGAGCTACAACGACTACCCT
CACACTCCGGTACGCACCTGGGACTGAGTTACGCGCAGCGGCCCATCAGAAAACAAGACAACTCATGGTGCCGAGCTACAACGACTACCCT
CACACTCCGGTACGCACCTGGGACTGAGTTACGCGCAGCGATAACCGAGAGCAAGAGAGCCAACGGATTCCGAGCTACAACGACTACCCT
CACACTCCGGTACGCACCTGGGACTGAGTTACGCGCAGCGGCCGAGCGAATGTATTCACACCAGCCAATCCGAGCTACAACGACTACCCT
CACACTCCGGTACGCACCTGGGACTGAGTTACGCGCAGCGGATGTTCCCCAAATGAAGCAGCCGAAACAGCGAGCTACAACGACTACCCT
CACACTCCGGTACGCACCTGGGACTGAGTTACGCGCAGCGCCTGACAGAAACTTTCTCTGACTCCGAGTCGCGAGCTACAACGACTACCCT
CACACTCCGGTACGCACCTGGGACTGAGTTACGCGCAGCGATAGGGTCAATGGGTAACCACCATTGCTAAAAGCCGAGCTACAACGACTACCCT
CACACTCCGGTACGCACCTGGGACTGAGTTACGCGCAGCGTGTCCATAACAAATAAGTGATAGCAATTGGGGCACCGAGCTACAACGACTACCCT
CACACTCCGGTACGCACCTGGGACTGAGTTACGCGCAGCGCCCTTCATCATGGAATCTCGCCGAAGTAGTCGAGCTACAACGACTACCCT
CACACTCCGGTACGCACCTGGGACTGAGTTACGCGCAGCGATTCCGAAGGGTGTATCTGTTAAACCTGAAGCCCGAGCTACAACGACTACCCT
CACACTCCGGTACGCACCTGGGACTGAGTTACGCGCAGCGCCCGGCTCCTACCGTCCGAGGAGAAGATAACGAGCTACAACGACTACCCT
CACACTCCGGTACGCACCTGCTATCGCCGGTCTGCAGCTCCCGGACGTGACCAACATTTCTGCATTGTTGAAGATCGAGCTACAACGACTACCCT
CACACTCCGGTACGCACCTGCTATCGCCGGTCTGCAGCTCACAAGGAGTCATATACTTGAGCTACGTCGGCCCAGCGAGCTACAACGACTACCCT
CACACTCCGGTACGCACCTGCTATCGCCGGTCTGCAGCTCCATTCCAACCCAAGGATCAGAGAGCCTACAGAGTCCGAGCTACAACGACTACCCT
CACACTCCGGTACGCACCTGCTATCGCCGGTCTGCAGCTCCGCAATGCTTCAGATGCGAAGGCTTCGGACACACCCGAGCTACAACGACTACCCT
CACACTCCGGTACGCACCTGCTATCGCCGGTCTGCAGCTCTTTAGCATTAGCGGCTATGATGTCATCCCTGCCAACGAGCTACAACGACTACCCT
CACACTCCGGTACGCACCTGCTATCGCCGGTCTGCAGCTCGCATCCAGTACACGGAGTTACCTGCGTTTCAGGAGCGAGCTACAACGACTACCCT
CACACTCCGGTACGCACCTGCTATCGCCGGTCTGCAGCTCCCTACATGGAGACATCATCGTTGGAGCGGTCTACTCGAGCTACAACGACTACCCT
CACACTCCGGTACGCACCTGCTATCGCCGGTCTGCAGCTCGAACGCTCCACAGATTCTTGCAGAGCAGAAGACTGCGAGCTACAACGACTACCCT
CACACTCCGGTACGCACCTGCTATCGCCGGTCTGCAGCTCTCCACTCCAAGCAACATTGATGCGGCAATCAAAACCGAGCTACAACGACTACCCT
CACACTCCGGTACGCACCTGCTATCGCCGGTCTGCAGCTCTCACCTCCAGAATGCATCCACACCATTTGACAGATCGAGCTACAACGACTACCCT
CACACTCCGGTACGCACCTGCTATCGCCGGTCTGCAGCTCCACCAGGTTCCTAGAGAACCGTCACCCCAGAAGAGCGAGCTACAACGACTACCCT
CACACTCCGGTACGCACCTGCTATCGCCGGTCTGCAGCTCGCCACATCCCTTAAAATTCTGCCACCTCCCTGTTCCGAGCTACAACGACTACCCT
CACACTCCGGTACGCACCTGCTATCGCCGGTCTGCAGCTCCCCTATCATACCCTCCCATTACCTCACAGCAGCCACGAGCTACAACGACTACCCT
CACACTCCGGTACGCACCTGCTATCGCCGGTCTGCAGCTCTTAGCATCAGCCATCATACAGAGGCAACTGGATGCCGAGCTACAACGACTACCCT
CACACTCCGGTACGCACCTGCTATCGCCGGTCTGCAGCTCCGATGGCTGAAACGCTGTTACATCATGATCAACGCCGAGCTACAACGACTACCCT
CACACTCCGGTACGCACCTGCTATCGCCGGTCTGCAGCTCCCACCACAACCACCTGGTCATCAACCTTCTAGACCCGAGCTACAACGACTACCCT
CACACTCCGGTACGCACCTGCTATCGCCGGTCTGCAGCTCGCGAGAACATCCTCTCCATAATCCTTTCGACCATTCCCGAGCTACAACGACTACCCT
CACACTCCGGTACGCACCTGCTATCGCCGGTCTGCAGCTCTCAAGCGGTTGCGTTCTCTTCAGGCGTCTTAGGGACGAGCTACAACGACTACCCT
CACACTCCGGTACGCACCTGCTATCGCCGGTCTGCAGCTCGCCAGGTGGTTGTGGTGTTTCTCCAGTCTGCTTGCCGAGCTACAACGACTACCCT
CACACTCCGGTACGCACCTGCTATCGCCGGTCTGCAGCTCTCTTCCTTCTATGTGATTTGCTTGCAGTGCCCCACCGAGCTACAACGACTACCCT
CACACTCCGGTACGCACCTGCTATCGCCGGTCTGCAGCTCAGCTGAATTACGTACGTCCAGTTTGGCTTGGGAATCGAGCTACAACGACTACCCT
CACACTCCGGTACGCACCTGCTATCGCCGGTCTGCAGCTCCTTCTTTCGCAGCTTGGCAGCCAGTGGAGTTGCTTCGAGCTACAACGACTACCCT
CACACTCCGGTACGCACCTGCTATCGCCGGTCTGCAGCTCTGTTGATGTGGGGTCCCCTGGACCTTACTCAACATCGAGCTACAACGACTACCCT
CACACTCCGGTACGCACCTGCTATCGCCGGTCTGCAGCTCACATCGAGTGTACTTTGGTAGGGGTTAACCCCTACCCGAGCTACAACGACTACCCT
CACACTCCGGTACGCACCTGCTATCGCCGGTCTGCAGCTCTGCGCAGAGAGAAGATGGTGTAGGAGGATTTATCAGCCGAGCTACAACGACTACCCT
CACACTCCGGTACGCACCTGCTATCGCCGGTCTGCAGCTCCCAGTTGCCTCTGGATTATGGCTGATGCCACACGGCGAGCTACAACGACTACCCT
CACACTCCGGTACGCACCTGCTATCGCCGGTCTGCAGCTCTCGAACGCCTGCTTAACTTTCAGGAATACGGCCGACGAGCTACAACGACTACCCT
CACACTCCGGTACGCACCTGCTATCGCCGGTCTGCAGCTCATCTAGGATGCGTGCTATGATCCGGTGGCATTGCTCGAGCTACAACGACTACCCT
CACACTCCGGTACGCACCTGCTATCGCCGGTCTGCAGCTCTCCAGTACTGGCAACACCATGCGCAGAAATACTCTCGAGCTACAACGACTACCCT
CACACTCCGGTACGCACCTGCTATCGCCGGTCTGCAGCTCGATGCTAATTGAGGGTTAGTTGCGGTGGCAAGGAACGAGCTACAACGACTACCCT
CACACTCCGGTACGCACCTGCTATCGCCGGTCTGCAGCTCGCCTTGAGGTACTCCGGTTCGTATAGGCCTTGTCGCGAGCTACAACGACTACCCT
CACACTCCGGTACGCACCTGCTATCGCCGGTCTGCAGCTCAAGTCACCAGCTGCTAATAAGCGAGGTCCAAAGGACGAGCTACAACGACTACCCT
CACACTCCGGTACGCACCTGCTATCGCCGGTCTGCAGCTCACCGCTCCAACTGTGAGGTCTATATGTAGGCTGGACGAGCTACAACGACTACCCT
CACACTCCGGTACGCACCTGCTATCGCCGGTCTGCAGCTCTGATTTCGGCACGATCATCGGTGTGATGTAAACCCCGAGCTACAACGACTACCCT
CACACTCCGGTACGCACCTGCTATCGCCGGTCTGCAGCTCTCAAGCGGTTGCGTTCTCTTCAGGCGTCTTAGGGACGAGCTACAACGACTACCCT
CACACTCCGGTACGCACCTGCTATCGCCGGTCTGCAGCTCGCCAGGTGGTTGTGGTGTTTCTCCAGTCTGCTTGCCGAGCTACAACGACTACCCT
CACACTCCGGTACGCACCTGCTATCGCCGGTCTGCAGCTCTCTTCCTTCTATGTGATTTGCTTGCAGTGCCCCACCGAGCTACAACGACTACCCT
CACACTCCGGTACGCACCTGCTATCGCCGGTCTGCAGCTCAGCTGAATTACGTACGTCCAGTTTGGCTTGGGAATCGAGCTACAACGACTACCCT
CACACTCCGGTACGCACCTGCTATCGCCGGTCTGCAGCTCCTTCTTTCGCAGCTTGGCAGCCAGTGGAGTTGCTTCGAGCTACAACGACTACCCT
CACACTCCGGTACGCACCTGCTATCGCCGGTCTGCAGCTCTGTTGATGTGGGGTCCCCTGGACCTTACTCAACATCGAGCTACAACGACTACCCT
CACACTCCGGTACGCACCTGCTATCGCCGGTCTGCAGCTCACATCGAGTGTACTTTGGTAGGGGTTAACCCCTACCCGAGCTACAACGACTACCCT
CACACTCCGGTACGCACCTGCTATCGCCGGTCTGCAGCTCTGCGCAGAGAGAAGATGGTGTAGGAGGATTTATCAGCCGAGCTACAACGACTACCCT
CACACTCCGGTACGCACCTGCTATCGCCGGTCTGCAGCTCCCAGTTGCCTCTGGATTATGGCTGATGCCACACGGCGAGCTACAACGACTACCCT
CACACTCCGGTACGCACCTGCTATCGCCGGTCTGCAGCTCTCGAACGCCTGCTTAACTTTCAGGAATACGGCCGACGAGCTACAACGACTACCCT
CACACTCCGGTACGCACCTGCTATCGCCGGTCTGCAGCTCATCTAGGATGCGTGCTATGATCCGGTGGCATTGCTCGAGCTACAACGACTACCCT
CACACTCCGGTACGCACCTGCTATCGCCGGTCTGCAGCTCTCCAGTACTGGCAACACCATGCGCAGAAATACTCTCGAGCTACAACGACTACCCT
CACACTCCGGTACGCACCTGCTATCGCCGGTCTGCAGCTCTGGCTGATGGTAATTGAGGGTTAGTTGCGGTGGCACGAGCTACAACGACTACCCT
CACACTCCGGTACGCACCTGCTATCGCCGGTCTGCAGCTCGCCTTGAGGTACTCCGGTTCGTATAGGCCTTGTCGCGAGCTACAACGACTACCCT
CACACTCCGGTACGCACCTGCTATCGCCGGTCTGCAGCTCAAGTCACCAGCTGCTAATAAGCGAGGTCCAAAGGACGAGCTACAACGACTACCCT
CACACTCCGGTACGCACCTGCTATCGCCGGTCTGCAGCTCACCGCTCCAACTGTGAGGTCTATATGTAGGCTGGACGAGCTACAACGACTACCCT
CACACTCCGGTACGCACCTGCTATCGCCGGTCTGCAGCTCTGATTTCGGCACGATCATCGGTGTGATGTAAACCCCGAGCTACAACGACTACCCT
CACACTCCGGTACGCACCTGCTATCGCCGGTCTGCAGCTCAGATATGTTGGTCACGTTCGGGATGAAGATTGGGGCGAGCTACAACGACTACCCT
CACACTCCGGTACGCACCTGCTATCGCCGGTCTGCAGCTCTGGGGTGACGGGTTTTATGGGCAGGCTAGAAGGACCGAGCTACAACGACTACCCT
CACACTCCGGTACGCACCTGCTATCGCCGGTCTGCAGCTCAATGCATTCTGGAGGTGTTCTGCAAACGCTTCAGCCGAGCTACAACGACTACCCT
CACACTCCGGTACGCACCTGCTATCGCCGGTCTGCAGCTCCCCTACCTCCAGCACCCACAAATAGTTAGGGCTGACGAGCTACAACGACTACCCT
CACACTCCGGTACGCACCTGCTATCGCCGGTCTGCAGCTCCAACAGAAAGCGTATCCGGACCAACATACGCCTAACGAGCTACAACGACTACCCT
CACACTCCGGTACGCACCTGCTATCGCCGGTCTGCAGCTCCCTACCACGAAAATTCCTCCATGAGGAGCTCGGGACGAGCTACAACGACTACCCT
CACACTCCGGTACGCACCTGCTATCGCCGGTCTGCAGCTCCACAGTGTGAGATATGCAAGCAGACTGGAGAACCACGAGCTACAACGACTACCCT
CACACTCCGGTACGCACCTGCTATCGCCGGTCTGCAGCTCCCACAACCACCTGACTGTCAACCTTCTAGACAATAGCCGAGCTACAACGACTACCCT
CACACTCCGGTACGCACCTGCTATCGCCGGTCTGCAGCTCCCCTAGGACACCTGCAGAGAACGCACCTGCTTGACCGAGCTACAACGACTACCCT
CACACTCCGGTACGCACCTGCTATCGCCGGTCTGCAGCTCATGTTGAGTAAGGTCCAGGGGACCCCACATCAACACGAGCTACAACGACTACCCT
CACACTCCGGTACGCACCTGCTATCGCCGGTCTGCAGCTCCCACTGGCTGCCGAGCTGCGAGAGAAGCTAAAGATCGAGCTACAACGACTACCCT
CACACTCCGGTACGCACCTGCTATCGCCGGTCTGCAGCTCTCTCGTCTAGAAGACTATTCCCAAGCCAAACTGGACGCGAGCTACAACGACTACCCT
CACACTCCGGTACGCACCTGCTATCGCCGGTCTGCAGCTCACGTAATTCAGCTGTGGGGCATTGCAAGCACATCACGAGCTACAACGACTACCCT
CACACTCCGGTACGCACCTGCTATCGCCGGTCTGCAGCTCGAAAATTCCGCCATCCATGAGGAGCTCGGGATTCCCGAGCTACAACGACTACCCT
CACACTCCGGTACGCACCTGCTATCGCCGGTCTGCAGCTCCACAGTGTGAGATATGCAAGCAGACTGTAGAACCACCCGAGCTACAACGACTACCCT
CACACTCCGGTACGCACCTGCTATCGCCGGTCTGCAGCTCAACCACCTGGCTGTCAACCTTCTAGACAATAGCCACGAGCTACAACGACTACCCT
CACACTCCGGTACGCACCTGCTATCGCCGGTCTGCAGCTCCCTGCAGAGAACGCACCTGCTTGACCTTACTCAACCGAGCTACAACGACTACCCT
CACACTCCGGTACGCACCTGCTATCGCCGGTCTGCAGCTCGCCAGGTGGTTGTGGTGTTTCTCCAGTCTGCTTGCCGAGCTACAACGACTACCCT
CACACTCCGGTACGCACCTGCTATCGCCGGTCTGCAGCTCAGCTCCTCGTGGATGGCTGAATTTTCGTGGTAGGGCGAGCTACAACGACTACCCT
CACACTCCGGTACGCACCTGCTATCGCCGGTCTGCAGCTCTGCCCCACAGCTGAATTACGTACGTCCAGTTTGGCCGAGCTACAACGACTACCCT
CACACTCCGGTACGCACCTGCTATCGCCGGTCTGCAGCTCTGGGAATAGTCTTCTAGACGAGAATCTTTAGCTTCTCTCGCCGAGCTACAACGACTACCCT
CACACTCCGGTACGCACCTGCTATCGCCGGTCTGCAGCTCGGCAGCCAGTCGAGTTGCTTAAGACGTATGTTGGCCGAGCTACAACGACTACCCT
CACACTCCGGTACGCACCTGCTATCGCCGGTCTGCAGCTCTGTTGATGTGGGGTCCCTTGGACCTTACTCAACATCGAGCTACAACGACTACCCT
CACACTCCGGTACGCACCTGCTATCGCCGGTCTGCAGCTCCTGCGCAGAGAGAAGATGGTATAGGAGGATTTATCAGCGCGAGCTACAACGACTACCCT
CACACTCCGGTACGCACCTGCTATCGCCGGTCTGCAGCTCCCAGTTGCCTCTGGATTATGGCTGATGCCACACGGCGAGCTACAACGACTACCCT
CACACTCCGGTACGCACCTGCTATCGCCGGTCTGCAGCTCTCGAACGCCTGCTTAACTTTCAGGAATACGGCCGACGAGCTACAACGACTACCCT
CACACTCCGGTACGCACCTGCTATCGCCGGTCTGCAGCTCTCCAGTACTGGCAACACCATGCGCAGAAATACTCTCGAGCTACAACGACTACCCT
CACACTCCGGTACGCACCTGCTATCGCCGGTCTGCAGCTCGCGATCCAGTCCTGGGGTTTTGCTAGCCTTTAGTCCGAGCTACAACGACTACCCT
CACACTCCGGTACGCACCTGCTATCGCCGGTCTGCAGCTCTCTTCTGGGGTGACGGGTTTTATGGGCAGGCTAGACGAGCTACAACGACTACCCT
CACACTCCGGTACGCACCTGCTATCGCCGGTCTGCAGCTCTGGCCTCTTTAGGAACCTGGTGGTTTCACCACGCTCGAGCTACAACGACTACCCT
CACACTCCGGTACGCACCTGCTATCGCCGGTCTGCAGCTCAATGCATTCTGGAGGTGTTCTGCAAACGCTTCAGCCGAGCTACAACGACTACCCT
CACACTCCGGTACGCACCTGCTATCGCCGGTCTGCAGCTCCCCTACCTCCAGCACCCACAAATAGTTAGGGCTGACGAGCTACAACGACTACCCT
CACACTCCGGTACGCACCTGCTATCGCCGGTCTGCAGCTCGAAAATTCCGCCATCCATGAGGAGCTCGGGATTCCCGAGCTACAACGACTACCCT
CACACTCCGGTACGCACCTGCTATCGCCGGTCTGCAGCTCCACAGTGTGAGATATGCAAGCAGACTGGAGAACCACGAGCTACAACGACTACCCT
CACACTCCGGTACGCACCTGCTATCGCCGGTCTGCAGCTCCCACAACCACCTGACTGTCAACCTTCTAGACAATAGCCGAGCTACAACGACTACCCT
CACACTCCGGTACGCACCTGCTATCGCCGGTCTGCAGCTCCCTGCAGAGAACGCACCTGCTTGACCTTACTCAACCGAGCTACAACGACTACCCT
CACACTCCGGTACGCACCTGCTATCGCCGGTCTGCAGCTCATGTTGAGTAAGGTCCAGGGGACCCCACATCAACACGAGCTACAACGACTACCCT
CACACTCCGGTACGCACCTGCTATCGCCGGTCTGCAGCTCCAACTCCACTGGCTGCCGAGCTGCGAGAGAAGCTAAATATTCGAGCTACAACGACTACCCT
CACACTCCGGTACGCACCTGCTATCGCCGGTCTGCAGCTCGCCAAACTGGACGTACGTAATTCAGCTGTGGGGCACGAGCTACAACGACTACCCT
CACACTCCGGTACGCACCTGCTATCGCCGGTCTGCAGCTCTCCGCCATCCATGAGGAGCTCAGGATTCCATGGGTACGAGCTACAACGACTACCCT
CACACTCCGGTACGCACCTGCTATCGCCGGTCTGCAGCTCCACAGTGTGAGATATGCAAGCAGACTGGAGAACCACGAGCTACAACGACTACCCT
CACACTCCGGTACGCACCTGCTATCGCCGGTCTGCAGCTCAACCACCTGGCTGTCAACCTTCTAGACAATAGCCACGAGCTACAACGACTACCCT
CACACTCCGGTACGCACCTGCTATCGCCGGTCTGCAGCTCCCTGCAGAGAACGCACCTGCTTGACCTTACTCAACCGAGCTACAACGACTACCCT
CACACTCCGGTACGCACCTGCTATCGCCGGTCTGCAGCTCCCCCTACCCAAGTACACACGACGTACTCCCCGTACCGAGCTACAACGACTACCCT
CACACTCCGGTACGCACCTGCTATCGCCGGTCTGCAGCTCTAAGGTCCAGGGGACCCCACGTCAACAGAAAGCGTATCGAGCTACAACGACTACCCT
CACACTCCGGTACGCACCTGCTATCGCCGGTCTGCAGCTCTACGCCTTAAGCAAATCCACTGGCTGCCAAGCTGCCGAGCTACAACGACTACCCT
CACACTCCGGTACGCACCTGCTATCGCCGGTCTGCAGCTCGGCAAACTGGACGTACGTAATTCAGCTGTGGGGCACGAGCTACAACGACTACCCT
CACACTCCGGTACGCACCTGCTATCGCCGGTCTGCAGCTCCACAGTGTGAGATATGCAAGCAGACTGGAGAACCACGAGCTACAACGACTACCCT
CACACTCCGGTACGCACCTGCTATCGCCGGTCTGCAGCTCAACCACCTGGCTGTCAACCTTCTAGACAATAGCCACGAGCTACAACGACTACCCT
CACACTCCGGTACGCACCTGCTATCGCCGGTCTGCAGCTCCCTGCAGAGAACGCACCTGCTTGACCTTACTCAACCGAGCTACAACGACTACCCT
CACACTCCGGTACGCACCTGCTATCGCCGGTCTGCAGCTCACGGGGAGTACGTCGTGTGTACTTGGGTAGAGGTTCGAGCTACAACGACTACCCT
CACACTCCGGTACGCACCTGCTATCGCCGGTCTGCAGCTCCGGGTGCGTTCTCTGCAAGCGTCTTAGGGATTAGACGAGCTACAACGACTACCCT
CACACTCCGGTACGCACCTGCTATCGCCGGTCTGCAGCTCGCCAGGTGGTTGTGGTGTTTCTCCAGTCTGCTTGCCGAGCTACAACGACTACCCT
CACACTCCGGTACGCACCTGCTATCGCCGGTCTGCAGCTCTGCCCCACAGCTGAATTACGTACGTCCAGTTTGGCCGAGCTACAACGACTACCCT
CACACTCCGGTACGCACCTGCTATCGCCGGTCTGCAGCTCTGGGAATAGTCTTCTAGACGAGAATCTTTAGCTTCTCTCGCCGAGCTACAACGACTACCCT
CACACTCCGGTACGCACCTGCTATCGCCGGTCTGCAGCTCGCTTGGCAGCCAGTGGATTTGCTTAAGGCGTATGTCGAGCTACAACGACTACCCT
CACACTCCGGTACGCACCTGCTATCGCCGGTCTGCAGCTCATACGCTTTCTGTTGACGTGGGGTCCCCTGGACCTTACGAGCTACAACGACTACCCT
CACACTCCGGTACGCACCTGCTATCGCCGGTCTGCAGCTCAAGGGGCGTACGTCGAGTGTAATTGGGTAGAGGTTCGAGCTACAACGACTACCCT
CACACTCCGGTACGCACCTGCTATCGCCGGTCTGCAGCTCGCCAGGTGGTTGTGGTGTTTCTCCAGTCTGCTTGCCGAGCTACAACGACTACCCT
CACACTCCGGTACGCACCTGCTATCGCCGGTCTGCAGCTCTACCCATGGAATCCCTTTCTCCTCGTGGATGGCGGCGAGCTACAACGACTACCCT
CACACTCCGGTACGCACCTGCTATCGCCGGTCTGCAGCTCTGCCCCACAGCTGAATTACGTACGTCCAGTTTGGCCGAGCTACAACGACTACCCT
CACACTCCGGTACGCACCTGCTATCGCCGGTCTGCAGCTCTGGGAATAGTCTTCTAGACGAGAATCTTTAGCTTCTCTCGCCGAGCTACAACGACTACCCT
CACACTCCGGTACGCACCTGCTATCGCCGGTCTGCAGCTCGCTTGGCAGCCAGTGGATTTGCTTAAGGCGTATGTCGAGCTACAACGACTACCCT
CACACTCCGGTACGCACCTGCTATCGCCGGTCTGCAGCTCATACGCTTTCTGTTGACGTGGGGTCCCCTGGACCTTACGAGCTACAACGACTACCCT
CACACTCCGGTACGCACCTGCTATCGCCGGTCTGCAGCTCTAAGGTCCAGGGGACCCCACGTCAACAGAAAGCGTATCGAGCTACAACGACTACCCT
CACACTCCGGTACGCACCTGCTATCGCCGGTCTGCAGCTCACATACGCCTTAAGCAAATCCACTGGCTGCCAAGCCGAGCTACAACGACTACCCT
CACACTCCGGTACGCACCTGCTATCGCCGGTCTGCAGCTCTGCGAGAGAAGCTAAAGATTCCCGTCTAGAAGACTATTCCCGAGCTACAACGACTACCCT
CACACTCCGGTACGCACCTGCTATCGCCGGTCTGCAGCTCGCCAAACTGGACGTACGTAATTCAGCTGTGGGGCACGAGCTACAACGACTACCCT
CACACTCCGGTACGCACCTGCTATCGCCGGTCTGCAGCTCTATGTTGAGTAAGGTCCAGGGGACCCCAACATACGCGAGCTACAACGACTACCCT
CACACTCCGGTACGCACCTGCTATCGCCGGTCTGCAGCTCAAGCAAATCCACTGGCTGCCAAGCTGCGAGAGAAGCGAGCTACAACGACTACCCT
CACACTCCGGTACGCACCTGCTATCGCCGGTCTGCAGCTCGCCAAACTGGACGTACGTAATTCAGCTGTGGGGCACGAGCTACAACGACTACCCT
CACACTCCGGTACGCACCTGCTATCGCCGGTCTGCAGCTCAAGCACATCACATAGAACGAAGATACAGCGATTCCAAAACACGAGCTACAACGACTACCCT
CACACTCCGGTACGCACCTGCTATCGCCGGTCTGCAGCTCAGAATAGTATCCAACGCCCATCTCTACCACGAAAATTCCGCGAGCTACAACGACTACCCT
CACACTCCGGTACGCACCTGCTATCGCCGGTCTGCAGCTCTGCAAGCAGACTGGAGAAACACCACAACCACCTGGCGAGCTACAACGACTACCCT
CACACTCCGGTACGCACCTGCTATCGCCGGTCTGCAGCTCCCTGCAGAGAACGCACCTGCTTGACCTTACTCAACCGAGCTACAACGACTACCCT
CACACTCCGGTACGCACCTGCTATCGCCGGTCTGCAGCTCCGCTTTCTGTTGATGTGCGGTCCCTTGGACCTTACCGAGCTACAACGACTACCCT
CACACTCCGGTACGCACCTGCTATCGCCGGTCTGCAGCTCCCCCTACCCAAGTACACACGATTTACTCCCCTTACCGAGCTACAACGACTACCCT
CACACTCCGGTACGCACCTGCTATCGCCGGTCTGCAGCTCGTTGAGTAAGGTCAAGCAGGTGCGTTCTCTGCAGGCGAGCTACAACGACTACCCT
CACACTCCGGTACGCACCTGCTATCGCCGGTCTGCAGCTCCGTCCTAGGGATTGTCTATTTTCTAGAAGGTTGACGGCCGAGCTACAACGACTACCCT
CACACTCCGGTACGCACCTGCTATCGCCGGTCTGCAGCTCTGGTTCTCCAGTCTGCTTGCATATCTCACACTGTGCGAGCTACAACGACTACCCT
CACACTCCGGTACGCACCTGCTATCGCCGGTCTGCAGCTCCCCGAGCTCCTCATGGATGGCGGAATTTTAGTGGTCGAGCTACAACGACTACCCT
CACACTCCGGTACGCACCTGCTATCGCCGGTCTGCAGCTCTGCCCCACAGCTGAATTACGTACGTCCAGTTTGGCCGAGCTACAACGACTACCCT
CACACTCCGGTACGCACCTGCTATCGCCGGTCTGCAGCTCTTGGGAATAGTCTTCTAGACGGGAATCTTTAGCTTCTCTCGCGAGCTACAACGACTACCCT
CACACTCCGGTACGCACCTGCTATCGCCGGTCTGCAGCTCGCTTGGCAGCCAGTGGATTTGCTTAAGGCGTATGTCGAGCTACAACGACTACCCT
CACACTCCGGTACGCACCTGCTATCGCCGGTCTGCAGCTCATACGCTTTCTGTTGACGTGGGGTCCCCTGGACCTTACGAGCTACAACGACTACCCT
CACACTCCGGTACGCACCTGCTATCGCCGGTCTGCAGCTCAGTTTGTTGAGTAAGGTCCAGGGGACCCCACGTCACGAGCTACAACGACTACCCT
CACACTCCGGTACGCACCTGCTATCGCCGGTCTGCAGCTCCAGAAAGCGTATCCAGGTCAACATACGCCTTAAGCCGAGCTACAACGACTACCCT
CACACTCCGGTACGCACCTGCTATCGCCGGTCTGCAGCTCAAATCCACTGGCTGCCAAGCTGCGAGAGAAGCTAACGAGCTACAACGACTACCCT
CACACTCCGGTACGCACCTGCTATCGCCGGTCTGCAGCTCGCCAAACTGGACGTACGTAATTCAGCTGTGGGGCACGAGCTACAACGACTACCCT
CACACTCCGGTACGCACCTGCTATCGCCGGTCTGCAGCTCACCACTAAAATTCCGCCATCCATGAGGAGCTCGGGCGAGCTACAACGACTACCCT
CACACTCCGGTACGCACCTGCTATCGCCGGTCTGCAGCTCCACAGTGTGAGATATGCAAGCAGACTGGAGAACCACGAGCTACAACGACTACCCT
CACACTCCGGTACGCACCTGCTATCGCCGGTCTGCAGCTCGCCGTCAACCTTCTAGAAAATAGACAATCCCTAGGACGCGAGCTACAACGACTACCCT
CACACTCCGGTACGCACCTGCTATCGCCGGTCTGCAGCTCCCTGCAGAGAACGCACCTGCTTGACCTTACTCAACCGAGCTACAACGACTACCCT
CACACTCCGGTACGCACCTGCTATCGCCGGTCTGCAGCTCGTAAGGTCCAGGGGACCGCACATCAACAGAAAGCGCGAGCTACAACGACTACCCT
CACACTCCGGTACGCACCTGCTATCGCCGGTCTGCAGCTCACATACGCCTTAAGCAAATCCACTGGCTGCCAAGCCGAGCTACAACGACTACCCT
CACACTCCGGTACGCACCTGCTATCGCCGGTCTGCAGCTCTGCGAGAGAAGCTAAAGATTCTCGTCTAGAAGACTATTCCCCGAGCTACAACGACTACCCT
CACACTCCGGTACGCACCTGCTATCGCCGGTCTGCAGCTCGCCAAACTGGACGTACGTAATTCAGCTGTGGGGCACGAGCTACAACGACTACCCT
CACACTCCGGTACGCACCTGCTATCGCCGGTCTGCAGCTCAAGCACATCACATAGAACGAAGATACAGCGATTCCAAAACACGAGCTACAACGACTACCCT
CACACTCCGGTACGCACCTGCTATCGCCGGTCTGCAGCTCAGTCTCCAACGCCCATCTCTACCACGAAAATTCCGCGAGCTACAACGACTACCCT
CACACTCCGGTACGCACCTGCTATCGCCGGTCTGCAGCTCAGTTTGTTGAGTAAGGTCCAGGGGACCCCACGTCACGAGCTACAACGACTACCCT
CACACTCCGGTACGCACCTGCTATCGCCGGTCTGCAGCTCCAGAAAGCGTATCCAGGTCAACATACGCCTTAAGCCGAGCTACAACGACTACCCT
CACACTCCGGTACGCACCTGCTATCGCCGGTCTGCAGCTCAAATCCACTGGCTGCCAAGCTGCGAGAGAAGCTAACGAGCTACAACGACTACCCT
CACACTCCGGTACGCACCTGCTATCGCCGGTCTGCAGCTCGCCAAACTGGACGTACGTAATTCAGCTGTGGGGCACGAGCTACAACGACTACCCT
CACACTCCGGTACGCACCTGCTATCGCCGGTCTGCAGCTCCCCTACCACGAAAATTCAGCCATCCACGAGGAGCTCGAGCTACAACGACTACCCT
CACACTCCGGTACGCACCTGCTATCGCCGGTCTGCAGCTCTTCCATGGGTAGACGATGAAATCTAAGGACACAGTGTGACGAGCTACAACGACTACCCT
CACACTCCGGTACGCACCTGCTATCGCCGGTCTGCAGCTCGCAAGCAGACTGGAGAAACACCACAACCACCTGGCCGAGCTACAACGACTACCCT
CACACTCCGGTACGCACCTGCTATCGCCGGTCTGCAGCTCAGGGATTAGATATGGTCTAGAACGTTGACGGCCAGGCGAGCTACAACGACTACCCT
CACACTCCGGTACGCACCTGCTATCGCCGGTCTGCAGCTCGTATGTTGAGTAAGGTCCAGGGGACCGCACATCAACGAGCTACAACGACTACCCT
CACACTCCGGTACGCACCTGCTATCGCCGGTCTGCAGCTCCAGAAAGCGTATCCAGGTCAACATACGCCTTAAGCCGAGCTACAACGACTACCCT
CACACTCCGGTACGCACCTGCTATCGCCGGTCTGCAGCTCAAATCCACTGGCTGCCAAGCTGCGAGAGAAGCTAACGAGCTACAACGACTACCCT
CACACTCCGGTACGCACCTGCTATCGCCGGTCTGCAGCTCGCCAAACTGGACGTACGTAATTCAGCTGTGGGGCACGAGCTACAACGACTACCCT
CACACTCCGGTACGCACCTGCTATCGCCGGTCTGCAGCTCACCACTAAAATTCCGCCATCCATGAGGAGCTCGGGCGAGCTACAACGACTACCCT
CACACTCCGGTACGCACCTGCTATCGCCGGTCTGCAGCTCCACAGTGTGAGATATGCAAGCAGACTGGAGAACCACGAGCTACAACGACTACCCT
CACACTCCGGTACGCACCTGCTATCGCCGGTCTGCAGCTCGCCGTCAACCTTCTAGAAAATAGACAATCCCTAGGACGCGAGCTACAACGACTACCCT
CACACTCCGGTACGCACCTGCTATCGCCGGTCTGCAGCTCCCTGCAGAGAACGCACCTGCTTGACCTTACTCAACCGAGCTACAACGACTACCCT
CACACTCCGGTACGCACCTGCTATCGCCGGTCTGCAGCTCGTAAGGTCCAGGGGACCGCACATCAACAGAAAGCGCGAGCTACAACGACTACCCT
CACACTCCGGTACGCACCTGCTATCGCCGGTCTGCAGCTCACATACGCCTTAAGCAAAGCCACTGGCTGCCAAGCCGAGCTACAACGACTACCCT
CACACTCCGGTACGCACCTGCTATCGCCGGTCTGCAGCTCTGCGAGAGAAGCTAAAGATTCTCGTCTAGAAGACTATTCCCCGAGCTACAACGACTACCCT
CACACTCCGGTACGCACCTGCTATCGCCGGTCTGCAGCTCGCCAAACTGGACGTACGTAATTCAGCTGTGGGGCACGAGCTACAACGACTACCCT
CACACTCCGGTACGCACCTGCTATCGCCGGTCTGCAGCTCAAGCACATCACATAGAACGAAGATACAGCGATTCCAAAACACGAGCTACAACGACTACCCT
CACACTCCGGTACGCACCTGCTATCGCCGGTCTGCAGCTCAGTCTCCAACGCCCATCTCTACCACGAAAATTCCGCGAGCTACAACGACTACCCT
CACACTCCGGTACGCACCTGCTATCGCCGGTCTGCAGCTCAGTTTGTTGAGTAAGGTCCAGGGGACCCCACGTCACGAGCTACAACGACTACCCT
CACACTCCGGTACGCACCTGCTATCGCCGGTCTGCAGCTCCAGAAAGCGTATCCAGGTCAACATACGCCTTAAGCCGAGCTACAACGACTACCCT
CACACTCCGGTACGCACCTGCTATCGCCGGTCTGCAGCTCAAATCCACTGGCTGCCAAGCTGCGAGAGAAGCTAACGAGCTACAACGACTACCCT
CACACTCCGGTACGCACCTGCTATCGCCGGTCTGCAGCTCGCCAAACTGGACGTACGTAATTCAGCTGTGGGGCACGAGCTACAACGACTACCCT
CACACTCCGGTACGCACCTGCTATCGCCGGTCTGCAGCTCTTCCATGGGTAGACGATGAAATCTAAGGACACAGTGTGACGAGCTACAACGACTACCCT
CACACTCCGGTACGCACCTGCTATCGCCGGTCTGCAGCTCGCAAGCAGACTGGAGAAACACCACAACCACCTGGCCGAGCTACAACGACTACCCT
CACACTCCGGTACGCACCTGCTATCGCCGGTCTGCAGCTCAGGGATTAGATATGGTCTAGAACGTTGACGGCCAGGCGAGCTACAACGACTACCCT
CACACTCCGGTACGCACCTGCTATCGCCGGTCTGCAGCTCCATGGAATCCCGAGCTCTTCGTGGATGGCGGAATTCGAGCTACAACGACTACCCT
CACACTCCGGTACGCACCTGCTATCGCCGGTCTGCAGCTCGTTGAGTAAGGTCAAGCAGGTGCGTTCTCTGCAGGCGAGCTACAACGACTACCCT
CACACTCCGGTACGCACCTGCTATCGCCGGTCTGCAGCTCCGTCCTAGGGATTGTCTATTTTCTAGAAGGTTGACGGCCGAGCTACAACGACTACCCT
CACACTCCGGTACGCACCTGCTATCGCCGGTCTGCAGCTCCCCGAGCTCCTCATGGATGGCGGTATTTTAGTGGTCGAGCTACAACGACTACCCT
CACACTCCGGTACGCACCTGCTATCGCCGGTCTGCAGCTCTGCCCCACAGCTGAATTACGTACGTCCAGTTTGGCCGAGCTACAACGACTACCCT
CACACTCCGGTACGCACCTGCTATCGCCGGTCTGCAGCTCTTGGGAATTGTCTTCTAGACGGGAATCTTTAGCTTCTCTCGCGAGCTACAACGACTACCCT
CACACTCCGGTACGCACCTGCTATCGCCGGTCTGCAGCTCGCTTGGCAGCCAGTGGATTTGCTTAAGGCGTATGTCGAGCTACAACGACTACCCT
CACACTCCGGTACGCACCTGCTATCGCCGGTCTGCAGCTCATACGCTTTCTGTTGACGTGGGGTCCCCTGGACCTTACGAGCTACAACGACTACCCT
CACACTCCGGTACGCACCTGCTATCGCCGGTCTGCAGCTCTATGTTGAGTAAGGTCCAGGGGACCCCAACATACGCGAGCTACAACGACTACCCT
CACACTCCGGTACGCACCTGCTATCGCCGGTCTGCAGCTCCCTTAAGCAAATCCACTGGCTGCCAAGCTGCGAGACGAGCTACAACGACTACCCT
CACACTCCGGTACGCACCTGCTATCGCCGGTCTGCAGCTCGCCAAACTGGACGTACGTAATTCAGCTGTGGGGCACGAGCTACAACGACTACCCT
CACACTCCGGTACGCACCTGCTATCGCCGGTCTGCAGCTCCCATCCACGAGGAGCTCAGGATTCCATGGGTAGACCGAGCTACAACGACTACCCT
CACACTCCGGTACGCACCTGCTATCGCCGGTCTGCAGCTCACCTGGCCGTCAACGTTCTAGACCATATCTAATCCCCGAGCTACAACGACTACCCT
CACACTCCGGTACGCACCTGCTATCGCCGGTCTGCAGCTCGTTGAGTAAGGTCAAGCAGGTGCGTTCTCTGCAGGCGAGCTACAACGACTACCCT
CACACTCCGGTACGCACCTGCTATCGCCGGTCTGCAGCTCCGTCCTAGGGATTGGCTATAGTCTAGAAGGTTGACGGCGAGCTACAACGACTACCCT
CACACTCCGGTACGCACCTGCTATCGCCGGTCTGCAGCTCCCAGGTGGTTGTGGTGTTTCTCCAGTCTGCTTGCACGAGCTACAACGACTACCCT
CACACTCCGGTACGCACCTGCTATCGCCGGTCTGCAGCTCCGGAATTTTCGTGGTAGAGATGGGCGTTGGAGACTCGAGCTACAACGACTACCCT
CACACTCCGGTACGCACCTGCTATCGCCGGTCTGCAGCTCCTGTTTTGGAATCGCTGTATCTTCGTTCTATGTGATGTGCTCGAGCTACAACGACTACCCT
CACACTCCGGTACGCACCTGCTATCGCCGGTCTGCAGCTCTGCCCCACAGCTGAATTACGTACGTCCAGTTTGGCCGAGCTACAACGACTACCCT
CACACTCCGGTACGCACCTGCTATCGCCGGTCTGCAGCTCTGGGAATAGTCTTCTAGACGAGAATCTTTAGCTTCTCTCGCCGAGCTACAACGACTACCCT
CACACTCCGGTACGCACCTGCTATCGCCGGTCTGCAGCTCGCTTGGCAGCCAGTGGATTTGCTTAAGGCGTATGTCGAGCTACAACGACTACCCT
CACACTCCGGTACGCACCTGCTATCGCCGGTCTGCAGCTCGCTTTCTGTTGATGTGCGGTCCCGTGGACCTTGCTTAACGAGCTACAACGACTACCCT
CACACTCCGGTACGCACCTGCTATCGCCGGTCTGCAGCTCTGTTGATGTGGGGTCCCCTGGACCTTACTCAACATCGAGCTACAACGACTACCCT
CACACTCCGGTACGCACCTGCTATCGCCGGTCTGCAGCTCGGGGCATTCTCCTCTTCGCAGATAGAAGGTGGTGTCGAGCTACAACGACTACCCT
CACACTCCGGTACGCACCTGCTATCGCCGGTCTGCAGCTCCCAGTTGCCTCTGAATGATAGCTGATGCTAGTTGAGGCGAGCTACAACGACTACCCT
CACACTCCGGTACGCACCTGCTATCGCCGGTCTGCAGCTCGTTGAGTAAGGTCAAGCAGGTGCGTTCTCTGCAGGCGAGCTACAACGACTACCCT
CACACTCCGGTACGCACCTGCTATCGCCGGTCTGCAGCTCCGTCCTAGGGATTGTCTATTTTCTAGAAGGTTGACGGCCGAGCTACAACGACTACCCT
CACACTCCGGTACGCACCTGCTATCGCCGGTCTGCAGCTCAGGTGGTTGTGGTGGTTTTCCAGTCTGCTTGCATACGAGCTACAACGACTACCCT
CACACTCCGGTACGCACCTGCTATCGCCGGTCTGCAGCTCGGAATCCCGAGCTCCTCATGGATGGCGGAATTTTCCGAGCTACAACGACTACCCT
CACACTCCGGTACGCACCTGCTATCGCCGGTCTGCAGCTCTGCCCCACAGCTGAATTACGTACGTCCAGTTTGGCCGAGCTACAACGACTACCCT
CACACTCCGGTACGCACCTGCTATCGCCGGTCTGCAGCTCTGGGAATAGTCTTCTAGACGAGAATCTTTAGCTTCTCTCGCCGAGCTACAACGACTACCCT
CACACTCCGGTACGCACCTGCTATCGCCGGTCTGCAGCTCGCTTGGCAGCCAGTGGATTTGCTTAAGGCGTATGTCGAGCTACAACGACTACCCT
CACACTCCGGTACGCACCTGCTATCGCCGGTCTGCAGCTCATACGCTTTCTGTTGACGTGGGGTCCCCTGGACCTTACGAGCTACAACGACTACCCT
CACACTCCGGTACGCACCTGCTATCGCCGGTCTGCAGCTCTATGTTGAGTAAGGTCCAGGGGACCCCAACATACGCGAGCTACAACGACTACCCT
CACACTCCGGTACGCACCTGCTATCGCCGGTCTGCAGCTCCCTTAAGCAAATCCACTGGCTGCCAAGCTGCGAGACGAGCTACAACGACTACCCT
CACACTCCGGTACGCACCTGCTATCGCCGGTCTGCAGCTCGCCAAACTGGACGTACGTAATTCAGCTGTGGGGCACGAGCTACAACGACTACCCT
CACACTCCGGTACGCACCTGCTATCGCCGGTCTGCAGCTCCCATCCACGAGGAGCTCAGGATTCCATGGGTAGACCGAGCTACAACGACTACCCT
CACACTCCGGTACGCACCTGCTATCGCCGGTCTGCAGCTCACCTGGCCGTCAACGTTCTAGACCATATCTAATCCCCGAGCTACAACGACTACCCT
CACACTCCGGTACGCACCTGCTATCGCCGGTCTGCAGCTCACGCACCCGCTTGACCTGACTCAACATACTTAATCCGAGCTACAACGACTACCCT
CACACTCCGGTACGCACCTGCTATCGCCGGTCTGCAGCTCGTTGAGTAAGGTCAAGCAGGTGCGTTCTCTGCAGGCGAGCTACAACGACTACCCT
CACACTCCGGTACGCACCTGCTATCGCCGGTCTGCAGCTCCGTCCTAGGGATTGGCTATAGTCTAGAAGGTTGACGGCGAGCTACAACGACTACCCT
CACACTCCGGTACGCACCTGCTATCGCCGGTCTGCAGCTCCCAGGTGGTTGTGGTGTTTCTCCAGTCTGCTTGCACGAGCTACAACGACTACCCT
CACACTCCGGTACGCACCTGCTATCGCCGGTCTGCAGCTCTTTCGTCGTCTACCCATAGAATCCCGAGCTCCTCGCGAGCTACAACGACTACCCT
CACACTCCGGTACGCACCTGCTATCGCCGGTCTGCAGCTCCGGAATTTTCGTGGTAGAGATGGGCGTTGGAGACTCGAGCTACAACGACTACCCT
CACACTCCGGTACGCACCTGCTATCGCCGGTCTGCAGCTCCTGTTTTGGAATCGCTGTATCTTCGTTCTATGTGATGTGCTCGAGCTACAACGACTACCCT
CACACTCCGGTACGCACCTGCTATCGCCGGTCTGCAGCTCTGCCCCACAGCTGAATTACGTACGTCCAGTTTGGCCGAGCTACAACGACTACCCT
CACACTCCGGTACGCACCTGCTATCGCCGGTCTGCAGCTCTGGGAATAGTCTTCTAGACGAGAATCTTTAGCTTCTCTCGCCGAGCTACAACGACTACCCT
CACACTCCGGTACGCACCTGCTATCGCCGGTCTGCAGCTCAGCTTGGAAGCCAGTGGATTTACTTAAGGCGTATGTCGAGCTACAACGACTACCCT
CACACTCCGGTACGCACCTGCTATCGCCGGTCTGCAGCTCCGCTTTCTGTTGATGTGCGGTCCCCTGGACCTTACCGAGCTACAACGACTACCCT
CACACTCCGGTACGCACCTGCTATCGCCGGTCTGCAGCTCGTTGAGTAAGGTCAAGCAGGTGCGTTCTCTGCAGGCGAGCTACAACGACTACCCT
CACACTCCGGTACGCACCTGCTATCGCCGGTCTGCAGCTCCGTCCTAGGGATTGTCTATTTTCTAGAAGGTTGACGGCCGAGCTACAACGACTACCCT
CACACTCCGGTACGCACCTGCTATCGCCGGTCTGCAGCTCTGGTTCTCCAGTCTGCTTGCATATCTCACACTGTGCGAGCTACAACGACTACCCT
CACACTCCGGTACGCACCTGCTATCGCCGGTCTGCAGCTCGGAATCCCGAGCTCCTCATGGATGGCGGAATTTTCCGAGCTACAACGACTACCCT
CACACTCCGGTACGCACCTGCTATCGCCGGTCTGCAGCTCTGCCCCACAGCTGAATTACGTACGACCAGTTTGGCCGAGCTACAACGACTACCCT
CACACTCCGGTACGCACCTGCTATCGCCGGTCTGCAGCTCTTTAGCTTCTTTTGCAGATTGGCAGCCAGTGGAGTCGAGCTACAACGACTACCCT
CACACTCCGGTACGCACCTGCTATCGCCGGTCTGCAGCTCGCTTAAGGCGTATGTTGTCCTGGATACGCTTTCTGCGAGCTACAACGACTACCCT
CACACTCCGGTACGCACCTGCTATCGCCGGTCTGCAGCTCTTGATGTGGGGTCCCCTGGACCTTACTCAACATACCGAGCTACAACGACTACCCT
CACACTCCGGTACGCACCTGCTATCGCCGGTCTGCAGCTCCAGCCCTAAGTATTTGGCGGTGCTGGAGGTAGGGACGAGCTACAACGACTACCCT
CACACTCCGGTACGCACCTGCTATCGCCGGTCTGCAGCTCGGGGCATTCTCCTCTTCGCAGATAGAAGGTGGTGTCGAGCTACAACGACTACCCT
CACACTCCGGTACGCACCTGCTATCGCCGGTCTGCAGCTCGGAGGATTTATCACCGTTTAATCCGATGTTCCAGCGTCGAGCTACAACGACTACCCT
CACACTCCGGTACGCACCTGCTATCGCCGGTCTGCAGCTCTGAGGTACTTCGGCTCGTATAGGCCTCGTCGTGCTCGAGCTACAACGACTACCCT
CACACTCCGGTACGCACCTGCTATCGCCGGTCTGCAGCTCTCTGTCGAACGCCTGCGTATTCCAGGAATACGGCCCGAGCTACAACGACTACCCT
CACACTCCGGTACGCACCTGCTATCGCCGGTCTGCAGCTCCACGTTTCCATGATCTCCGGAAGTACCCTAGTGAGCGAGCTACAACGACTACCCT
CACACTCCGGTACGCACCTGCTATCGCCGGTCTGCAGCTCGTTGGCCAGCAATTGGGAACAGGGAGGTGTCAGCATTTTACGAGCTACAACGACTACCCT
CACACTCCGGTACGCACCTGCTATCGCCGGTCTGCAGCTCGCCTTTAGTCAGGCGATCTTTTGCGCAACCTCTTCCGAGCTACAACGACTACCCT
CACACTCCGGTACGCACCTGCTATCGCCGGTCTGCAGCTCCATGGACTCTCTAGGAATCTGGTGGTTGCACCACGCGAGCTACAACGACTACCCT
CACACTCCGGTACGCACCTGCTATCGCCGGTCTGCAGCTCGGTGTGAATGTATTCTGCAGGTGATCTGTAAACTCTTCAGCCGAGCTACAACGACTACCCT
CACACTCCGGTACGCACCTGCTATCGCCGGTCTGCAGCTCTCCCTACCTCCAGAACCCACAAATAGTTAGGGCTGCGAGCTACAACGACTACCCT
CACACTCCGGTACGCACCTGCTATCGCCGGTCTGCAGCTCCTAGCAGACTGGAGAACAACCACAACCACCTGGCCCGAGCTACAACGACTACCCT
CACACTCCGGTACGCACCTGCTATCGCCGGTCTGCAGCTCAGAGAACGCACCCGCTTAACCTTACTCAACATACCCGAGCTACAACGACTACCCT
CACACTCCGGTACGCACCTGCTATCGCCGGTCTGCAGCTCGCCATTTACCCATAGAGTGTGCCAGGCCCGTATAACGAGCTACAACGACTACCCT
CACACTCCGGTACGCACCTGCTATCGCCGGTCTGCAGCTCGCTTGATAGTGCAGCAATAAGTGGGTGGTAAACTTCATCTCGAGCTACAACGACTACCCT
CACACTCCGGTACGCACCTGCTATCGCCGGTCTGCAGCTCAACCATGAACAAGTACCGTTAGGGAAAGTTGAAAAGACCCCGAGCTACAACGACTACCCT
CACACTCCGGTACGCACCTGCTATCGCCGGTCTGCAGCTCACCCTGATGGAATACCGAAACACTTCTGACGTGCTCGAGCTACAACGACTACCCT
CACACTCCGGTACGCACCTGCTATCGCCGGTCTGCAGCTCTCTGGTAAAGCGAATGGGGTCAAAACGATCTTAACCTCGAGCTACAACGACTACCCT
CACACTCCGGTACGCACCTGCTATCGCCGGTCTGCAGCTCCAGTGGGCCACAATTGGTAAGCTGAACTGGCGCTGCGAGCTACAACGACTACCCT
CACACTCCGGTACGCACCTGCTATCGCCGGTCTGCAGCTCACAGCAGGACGGTGATCCTGGAATTCGAAATCCGCCGAGCTACAACGACTACCCT
CACACTCCGGTACGCACCTGCTATCGCCGGTCTGCAGCTCTGCATGGAGCTGGCATTGGTACGGATCTTGGTGGTCGAGCTACAACGACTACCCT
CACACTCCGGTACGCACCTGCTATCGCCGGTCTGCAGCTCTTATGGTGAGGACACGCAAACTCCTAACAGGCCGTCGAGCTACAACGACTACCCT
CACACTCCGGTACGCACCTGCTATCGCCGGTCTGCAGCTCTCCGCAGCTGATCTTGGAAACCTTGGAGGTGAAGACGAGCTACAACGACTACCCT
CACACTCCGGTACGCACCTGCTATCGCCGGTCTGCAGCTCTCCGTAACTTCGGGATAGGGATTGGCTCTGAAGATCGAGCTACAACGACTACCCT
CACACTCCGGTACGCACCTGCTATCGCCGGTCTGCAGCTCGCCAATTGTGGAACTTTTCCCGGTGGTCCCCGGTAATACGAGCTACAACGACTACCCT
CACACTCCGGTACGCACCTGCTATCGCCGGTCTGCAGCTCTTGAGCGGCAGAACTTTCTCGATGGGCTGTTTCCCCGAGCTACAACGACTACCCT
CACACTCCGGTACGCACCTGCTATCGCCGGTCTGCAGCTCTTGGAACTACAAGCACAGAAAAGGTGTCTCGGATACCCGAGCTACAACGACTACCCT
CACACTCCGGTACGCACCTGCTATCGCCGGTCTGCAGCTCCTGATGACGACCCGACCATCCGTGGATATCTTCCCCGAGCTACAACGACTACCCT
CACACTCCGGTACGCACCTGCTATCGCCGGTCTGCAGCTCGGAGGACCAATATCAACCAAACGCAGGGGCTACTCCGAGCTACAACGACTACCCT
CACACTCCGGTACGCACCTGCTATCGCCGGTCTGCAGCTCTGTGGCCTTTCCTTTAACAGCAAAAGAGGACTCGGCGAGCTACAACGACTACCCT
CACACTCCGGTACGCACCTGCTATCGCCGGTCTGCAGCTCTGGCGAGAAAGGAGTTTAAGCTCACAGCAAATGGACGAGCTACAACGACTACCCT
CACACTCCGGTACGCACCTGCTATCGCCGGTCTGCAGCTCAGCGGTGTATTTTGAAAACGGCAACGTCGAAGCCACGAGCTACAACGACTACCCT
CACACTCCGGTACGCACCTGCTATCGCCGGTCTGCAGCTCAATGAGAAAATAGACCAGATAAGAGGCAAATCAGCTCTCGCCGAGCTACAACGACTACCCT
CACACTCCGGTACGCACCTGCTATCGCCGGTCTGCAGCTCCGCGGAAGTTGCAAATCTAACCATAAGGCACCGCCCGAGCTACAACGACTACCCT
CACACTCCGGTACGCACCTGCTATCGCCGGTCTGCAGCTCTGCTATTACAGAGCAGGTCCTTCTGGCGTCAAGAGCGAGCTACAACGACTACCCT
CACACTCCGGTACGCACCTGCTATCGCCGGTCTGCAGCTCTGTCATTATCTTGATCTCCGCGGGTATAGCCCCGTCGAGCTACAACGACTACCCT
CACACTCCGGTACGCACCTGCTATCGCCGGTCTGCAGCTCCGAGACCTCCTCGGAGAATTCGGAACAAGAGAGAACGAGCTACAACGACTACCCT
CACACTCCGGTACGCACCTGCTATCGCCGGTCTGCAGCTCAAGGCAGCAGTACACTGTCGGACAGCGTAACTGGGCGAGCTACAACGACTACCCT
CACACTCCGGTACGCACCTGCTATCGCCGGTCTGCAGCTCTAATGACTCAGCCTAGCTCAAGATCTTGCAGTGGAGACGAGCTACAACGACTACCCT
CACACTCCGGTACGCACCTGCTATCGCCGGTCTGCAGCTCGTGGTACAAATGTATCACTCGCTTGCGAGGATATGGTCGAGCTACAACGACTACCCT
CACACTCCGGTACGCACCTGCTATCGCCGGTCTGCAGCTCACAGAGCAGGTCCTTCTGGCGTCAAGAGTGTCATTCGAGCTACAACGACTACCCT
CACACTCCGGTACGCACCTGCTATCGCCGGTCTGCAGCTCCCAGGGAGGTGCCATCACGTACTATGCTGCTCATACGAGCTACAACGACTACCCT
CACACTCCGGTACGCACCTGCTATCGCCGGTCTGCAGCTCTTTCGTCCAATATCAGTCCTTCAGTCCTTGTAAGACTGCTCGAGCTACAACGACTACCCT
CACACTCCGGTACGCACCTGCTATCGCCGGTCTGCAGCTCGCAACCACCAGGGCCTAGAGAGTCCAAGGACTGGATACGAGCTACAACGACTACCCT
CACACTCCGGTACGCACCTGCTATCGCCGGTCTGCAGCTCCATCCCTTAAAATGCTGTCACCTCCCTGTTCCCAGCGAGCTACAACGACTACCCT
CACACTCCGGTACGCACCTGCTATCGCCGGTCTGCAGCTCTTCCCGAGATCATGGAATCGTGCAGAAGTCATTCTCGAGCTACAACGACTACCCT
CACACTCCGGTACGCACCTGCTATCGCCGGTCTGCAGCTCCTGGACGAGGCTGGACTTATCCCTGATCACCAGTTCGAGCTACAACGACTACCCT
CACACTCCGGTACGCACCTGCTATCGCCGGTCTGCAGCTCGTCTCACCTTCCCAGTTTCCACTATGCCCTACCCACGAGCTACAACGACTACCCT
CACACTCCGGTACGCACCTGCTATCGCCGGTCTGCAGCTCGGAAGAGAGTTCCAAGTACGATGCGGTTCCTCAACCGAGCTACAACGACTACCCT
CACACTCCGGTACGCACCTGCTATCGCCGGTCTGCAGCTCAGCACGACAAGGCCTATTCTAGCCGGAGTACCTCACGAGCTACAACGACTACCCT
CACACTCCGGTACGCACCTGCTATCGCCGGTCTGCAGCTCGTTGACGGCCAGGTGGTAGTGGTGGTTCTCCAGTCCGAGCTACAACGACTACCCT
CACACTCCGGTACGCACCTGCTATCGCCGGTCTGCAGCTCTGTAGATCTCGTCGTCTGCCCATGGAATTCCGAGTCGAGCTACAACGACTACCCT
CACACTCCGGTACGCACCTGCTATCGCCGGTCTGCAGCTCCTCGTGGATGGCGGAATATTCGTGGTAGGGATGGGCGAGCTACAACGACTACCCT
CACACTCCGGTACGCACCTGCTATCGCCGGTCTGCAGCTCCGCACCAACAGGCCCTACAAGAAGGCTCTTAGAGCCGAGCTACAACGACTACCCT
CACACTCCGGTACGCACCTGCTATCGCCGGTCTGCAGCTCGAGAGATCAAGCGTAGCCTGCGCGCAATCCCAAAACGAGCTACAACGACTACCCT
CACACTCCGGTACGCACCTGCTATCGCCGGTCTGCAGCTCCCGGACGTGACCAACATTTCTGCATTGTTGAAGATCGAGCTACAACGACTACCCT
CACACTCCGGTACGCACCTGCTATCGCCGGTCTGCAGCTCAATGTGGTGGACATCACAACACACGAGCATGCGCGCGAGCTACAACGACTACCCT
CACACTCCGGTACGCACCTGCTATCGCCGGTCTGCAGCTCAAGGCAAAGGTACAGCAAGTCCCCAAACCCACACCCGAGCTACAACGACTACCCT
CACACTCCGGTACGCACCTGCTATCGCCGGTCTGCAGCTCAAGCCCTGCACCATCAACCTCCCAAGTATCTCCAACGAGCTACAACGACTACCCT
CACACTCCGGTACGCACCTGCTATCGCCGGTCTGCAGCTCCTCGTGGATGGCGGAATATTCGTGGTAGGGATGGGCGAGCTACAACGACTACCCT
CACACTCCGGTACGCACCTGCTATCGCCGGTCTGCAGCTCGCAGTGCCCCACAAAATACTTTGAACCCTCTGTCGCGAGCTACAACGACTACCCT
CACACTCCGGTACGCACCTGCTATCGCCGGTCTGCAGCTCCTCGAGCCGGCCACGTGTAGTGGTTGGTAATACGACGAGCTACAACGACTACCCT
CACACTCCGGTACGCACCTGCTATCGCCGGTCTGCAGCTCCGCACCAACAGGCCCTACAAGAAGGCTCTTAGAGCCGAGCTACAACGACTACCCT
CACACTCCGGTACGCACCTGCTATCGCCGGTCTGCAGCTCCCGGACGTGACCAACATTTCTGCATTGTTGAAGATCGAGCTACAACGACTACCCT
CACACTCCGGTACGCACCTGCTATCGCCGGTCTGCAGCTCAAGGCAAAGGTACAGCAAGTCCCCAAACCCACACCCGAGCTACAACGACTACCCT
CACACTCCGGTACGCACCTGCTATCGCCGGTCTGCAGCTCAAGCCCTGCACCATCAACCTCCCAAGTATCTCCAACGAGCTACAACGACTACCCT
CACACTCCGGTACGCACCTGCTATCGCCGGTCTGCAGCTCCTCGTGGATGGCGGAATATTCGTGGTAGGGATGGGCGAGCTACAACGACTACCCT
CACACTCCGGTACGCACCTGCTATCGCCGGTCTGCAGCTCGCAGTGCCCCACAAAATACTTTGAACCCTCTGTCGCGAGCTACAACGACTACCCT
CACACTCCGGTACGCACCTGCTATCGCCGGTCTGCAGCTCACTCGAGCCGGCTACGTGTAGTGGTTGGTAATACGCGAGCTACAACGACTACCCT
CACACTCCGGTACGCACCTGCTATCGCCGGTCTGCAGCTCCCGCACCAACAGGCCCTACACGAAGGCTCTTAGAGCGAGCTACAACGACTACCCT
CACACTCCGGTACGCACCTGCTATCGCCGGTCTGCAGCTCCAGCGACTACAGCACCTCGCATTTAGAGCCCGGAGCGAGCTACAACGACTACCCT
CACACTCCGGTACGCACCTGCTATCGCCGGTCTGCAGCTCGACGACGACGAACAAGGATTCCCAGACGGAGAACCCGAGCTACAACGACTACCCT
CACACTCCGGTACGCACCTGCTATCGCCGGTCTGCAGCTCAGCAACTCGTGGACCAGAAAGAAAGGCATCGCACACGAGCTACAACGACTACCCT
CACACTCCGGTACGCACCTGCTATCGCCGGTCTGCAGCTCGGGATCTTCTTCGCCAATCTCGAACCTGCTAGCAACGAGCTACAACGACTACCCT
CACACTCCGGTACGCACCTGCTATCGCCGGTCTGCAGCTCAAGCCCTGCACCATCAACCTCCCAAGTATCTCCAACGAGCTACAACGACTACCCT
CACACTCCGGTACGCACCTGCTATCGCCGGTCTGCAGCTCTATGAGCTACAATCCTTTGTCCTTTGGACCTCGCTCGAGCTACAACGACTACCCT
CACACTCCGGTACGCACCTGCTATCGCCGGTCTGCAGCTCAAGACTGGATTGCCAGTCCTCTGGTGAGCCCACTGCGAGCTACAACGACTACCCT
CACACTCCGGTACGCACCTGCTATCGCCGGTCTGCAGCTCCCAAAGGCATAGGGCAAAACAGACTAACTTGCTCCCGAGCTACAACGACTACCCT
CACACTCCGGTACGCACCTGCTATCGCCGGTCTGCAGCTCCCCGTCCTCAAAAGAAAGTTGTCCAGAAGACTCACCCGAGCTACAACGACTACCCT
CACACTCCGGTACGCACCTGCTATCGCCGGTCTGCAGCTCCTCCTCCTTCAACGTCCACAAGAACTCCTGGTAGACGAGCTACAACGACTACCCT
CACACTCCGGTACGCACCTGCTATCGCCGGTCTGCAGCTCGTGACCCGCAACATAATATGTGGCAAGTCACGCGTCGAGCTACAACGACTACCCT
CACACTCCGGTACGCACCTGCTATCGCCGGTCTGCAGCTCGGTGCGTTCTATGCAGGCGTCTTAGGGTTTGGGTGCGAGCTACAACGACTACCCT
CACACTCCGGTACGCACCTGCTATCGCCGGTCTGCAGCTCGTTGACGGCCAGGTGGTAGTGGTGGTTCTCCAGTCCGAGCTACAACGACTACCCT
CACACTCCGGTACGCACCTGCTATCGCCGGTCTGCAGCTCCTCGTGGATGGCGGAATATTCGTGGTAGGGATGGGCGAGCTACAACGACTACCCT
CACACTCCGGTACGCACCTGCTATCGCCGGTCTGCAGCTCGCAGTGCCCCACAAAATACTTTGAACCCTCTGTCGCGAGCTACAACGACTACCCT
CACACTCCGGTACGCACCTGCTATCGCCGGTCTGCAGCTCTATTCGCATACCGTTCATGCTCCGCGAGACATCGCCGAGCTACAACGACTACCCT
CACACTCCGGTACGCACCTGCTATCGCCGGTCTGCAGCTCAACAGGCCCTACAAGAAGGCTCTTCGAGCAAGGGACGAGCTACAACGACTACCCT
CACACTCCGGTACGCACCTGCTATCGCCGGTCTGCAGCTCAGCCTCGCGACGAAAGTGGACAAACAATCTGTTTGCGAGCTACAACGACTACCCT
CACACTCCGGTACGCACCTGCTATCGCCGGTCTGCAGCTCCAAGGATTCCCAGACGGAGTACCTGGACCTGCTGCCGAGCTACAACGACTACCCT
CACACTCCGGTACGCACCTGCTATCGCCGGTCTGCAGCTCACCCCGAGAACTTTCGAGCCACCACCAATCTTCATCGAGCTACAACGACTACCCT
CACACTCCGGTACGCACCTGCTATCGCCGGTCTGCAGCTCAGCAACTCGTGGACCAGAAAGAAAGGCATCGCACACGAGCTACAACGACTACCCT
CACACTCCGGTACGCACCTGCTATCGCCGGTCTGCAGCTCGGAAAACCGAAGAACCACTTCGGATCTTCTTCGCCCGAGCTACAACGACTACCCT
CACACTCCGGTACGCACCTGCTATCGCCGGTCTGCAGCTCACACGAGCATTCGCGAAGAAGGAAAACGAGAAGGCCGAGCTACAACGACTACCCT
CACACTCCGGTACGCACCTGCTATCGCCGGTCTGCAGCTCCCACCCTGCCTCGTTTAAAGGGTGCCCTGCTTATACGAGCTACAACGACTACCCT
CACACTCCGGTACGCACCTGCTATCGCCGGTCTGCAGCTCGCAAACCCTGCACTATCAACCTCCCAAGTATCTCCCGAGCTACAACGACTACCCT
CACACTCCGGTACGCACCTGCTATCGCCGGTCTGCAGCTCAATCCCAACCAAACCCGGCAAATGTTTGCTCGCTTCGAGCTACAACGACTACCCT
CACACTCCGGTACGCACCTGCTATCGCCGGTCTGCAGCTCGCCTCCAGAGGAGCAGAGCCAAGGTTGAACACCTCCGAGCTACAACGACTACCCT
CACACTCCGGTACGCACCTGCTATCGCCGGTCTGCAGCTCCTACGATGTCATCCCTGATAACCATCCATCTGGCACGAGCTACAACGACTACCCT
CACACTCCGGTACGCACCTGCTATCGCCGGTCTGCAGCTCAAGACTGGATTGCCAGTCCTCTGGTGAGCCCACTGCGAGCTACAACGACTACCCT
CACACTCCGGTACGCACCTGCTATCGCCGGTCTGCAGCTCCCAAAGGCATAGGGCAAAACAGACTAACTTGCTCCCGAGCTACAACGACTACCCT
CACACTCCGGTACGCACCTGCTATCGCCGGTCTGCAGCTCTTGTCCAGAAGACTCACCGGAAGGCACACTGACGCCGAGCTACAACGACTACCCT
CACACTCCGGTACGCACCTGCTGGTCTGCGAGTGACGTCGTTGGAGGTAACATTAACGTAAGGTGGCCAGGTGGTCGAGCTACAACGACTACCCT
CACACTCCGGTACGCACCTGCTGGTCTGCGAGTGACGTCGGATGGCGGAATTGATGGCGGTAGTGATGGGCGTTGCGAGCTACAACGACTACCCT
CACACTCCGGTACGCACCTGCTGGTCTGCGAGTGACGTCGCCCACAGCTGAATTCCGCACGTACAGATTGGCTTGCGAGCTACAACGACTACCCT
CACACTCCGGTACGCACCTGCTGGTCTGCGAGTGACGTCGTCTCGCAGCTTGGACTTGTTACCGATGAGCCAGTGCGAGCTACAACGACTACCCT
CACACTCCGGTACGCACCTGCTGGTCTGCGAGTGACGTCGGCTTTCTGTTGATGTGGTGTCCCCAAGTCAGCCTTCGAGCTACAACGACTACCCT
CACACTCCGGTACGCACCTGCTGGTCTGCGAGTGACGTCGAGGGATGTAGTCGCCGTCAGGAATACTGCCGAACACGAGCTACAACGACTACCCT
CACACTCCGGTACGCACCTGCTGGTCTGCGAGTGACGTCGCGGGTGTTCCGTGGGATTGCCTGAAACCAAACTGGCGAGCTACAACGACTACCCT
CACACTCCGGTACGCACCTGCTGGTCTGCGAGTGACGTCGTGGCTTCAGGTTTTCCATGTGTGAGGATGAGAATGACGAGCTACAACGACTACCCT
CACACTCCGGTACGCACCTGCTGGTCTGCGAGTGACGTCGCGTTTCCATGATCTCGGCAAGTACCCTATTGAGAAGCCGAGCTACAACGACTACCCT
CACACTCCGGTACGCACCTGCTGGTCTGCGAGTGACGTCGACAGGGAGGTGGCAGCGTTTTAAGGGATGTGGTGTCGAGCTACAACGACTACCCT
CACACTCCGGTACGCACCTGCTGGTCTGCGAGTGACGTCGCGATCCAGTCCTGGGTATTTTCTAACCTTTAGGGAGGCCGAGCTACAACGACTACCCT
CACACTCCGGTACGCACCTGCTGGTCTGCGAGTGACGTCGTGCGCAACCTCTTCTGGAGTGACGGGCTCTATTGGCGAGCTACAACGACTACCCT
CACACTCCGGTACGCACCTGCTGGTCTGCGAGTGACGTCGCTAGGAGGACATGGACTTTCTAGGAACCTGGTGGTCGAGCTACAACGACTACCCT
CACACTCCGGTACGCACCTGCTGGTCTGCGAGTGACGTCGTGGAGGTGATCTCAAACGCTTCAGATCTTTCGGCTCGAGCTACAACGACTACCCT
CACACTCCGGTACGCACCTGCTGGTCTGCGAGTGACGTCGAGAGCCGTCCGCTTTGAGCACTACAACCACTACCTCGAGCTACAACGACTACCCT
CACACTCCGGTACGCACCTGCTGGTCTGCGAGTGACGTCGCCCTCTGTCGTAGTACAGCTAGTTTACGCTACTGTAACCCGAGCTACAACGACTACCCT
CACACTCCGGTACGCACCTGCTGGTCTGCGAGTGACGTCGTTGAACAATATGAGAGATCAGCATCCACTGCCTACCTATGGCGAGCTACAACGACTACCCT
CACACTCCGGTACGCACCTGCTGGTCTGCGAGTGACGTCGAACCCTCTGTAATAGTACAGCCAGCTTACACTACTGTACACCGAGCTACAACGACTACCCT
CACACTCCGGTACGCACCTGCTGGTCTGCGAGTGACGTCGACCCTCTGTAGTAGTACAGCTAGCTTAAGCTACTGTAACCACGAGCTACAACGACTACCCT
CACACTCCGGTACGCACCTGCTGGTCTGCGAGTGACGTCGTTTTAACAATATGAGAGATCAGCATCCACTGCCTGCCTCGAGCTACAACGACTACCCT
CACACTCCGGTACGCACCTGCTGGTCTGCGAGTGACGTCGGAACCCTCTGTCATAGTACAGCCAGCTTACACTACTGTCGAGCTACAACGACTACCCT
CACACTCCGGTACGCACCTGCTGGTCTGCGAGTGACGTCGACCCTCTGTAGTAGTACTGCTAGCTTAAGCTACTGTAACCGCGAGCTACAACGACTACCCT
CACACTCCGGTACGCACCTGCTGGTCTGCGAGTGACGTCGTTTGAACAATATGAGAGATCAGCATCCACTGCCTGCCCGAGCTACAACGACTACCCT
CACACTCCGGTACGCACCTGCTGGTCTGCGAGTGACGTCGTGGTTGTTTATGAACCCTCTGTCATTGTACAGCCAGCCGAGCTACAACGACTACCCT
CACACTCCGGTACGCACCTGCTGGTCTGCGAGTGACGTCGTTTGAACCCTCTGTAGTAGTACAGCTTGGTTAAGCTACTGTCGAGCTACAACGACTACCCT
CACACTCCGGTACGCACCTGCTGGTCTGCGAGTGACGTCGTGAGAGATCAGCATCCACTGCCTGCCTATGGTAGTCGAGCTACAACGACTACCCT
CACACTCCGGTACGCACCTGCTGGTCTGCGAGTGACGTCGCCCACCTATAGTAGATTTGAAAACTCCGTCGTAGCACAGCCGAGCTACAACGACTACCCT
CACACTCCGGTACGCACCTGCTGGTCTGCGAGTGACGTCGTTTGAACAATATGAGAGATCAGCATCCACTGCCTGCCCGAGCTACAACGACTACCCT
CACACTCCGGTACGCACCTGCTGGTCTGCGAGTGACGTCGTGGTTGTTTATGAACCCTCTGTCATTGTACAGCCAGCCGAGCTACAACGACTACCCT
CACACTCCGGTACGCACCTGCTGGTCTGCGAGTGACGTCGAACTCCGTCGTAGCACAGCTAGTTTACGCTACTGTCGAGCTACAACGACTACCCT
CACACTCCGGTACGCACCTGCTGGTCTGCGAGTGACGTCGTTTGAACAATATGAGAGATCAGCATCCACTGCCTGCCCGAGCTACAACGACTACCCT
CACACTCCGGTACGCACCTGCTGGTCTGCGAGTGACGTCGAACCCTCTGTCATTGTACAGCCAGCTTAACTAGTGTACCCGAGCTACAACGACTACCCT
CACACTCCGGTACGCACCTGCTGGTCTGCGAGTGACGTCGCCCTCTGTCGTAGTACAGCTAGTTTACGCTACTGTAACCCGAGCTACAACGACTACCCT
CACACTCCGGTACGCACCTGCTGGTCTGCGAGTGACGTCGTTTGAACAATATGAGAGATCAGCATCCACTGCCTGCCCGAGCTACAACGACTACCCT
CACACTCCGGTACGCACCTGCTGGTCTGCGAGTGACGTCGTGAACCCTATGTCATTGTACAGCCAGCTTACACTACTGTCGAGCTACAACGACTACCCT
CACACTCCGGTACGCACCTGCTGGTCTGCGAGTGACGTCGACCCTCTGTAGTAGTACAGCTAGCTTAAGCTACTGTAACCACGAGCTACAACGACTACCCT
CACACTCCGGTACGCACCTGCTGGTCTGCGAGTGACGTCGTTTGAACAATATGAGAGATCAGCATCCACTGCCTGCCCGAGCTACAACGACTACCCT
CACACTCCGGTACGCACCTGCTGGTCTGCGAGTGACGTCGCCCTATGTCATTGTACAGCCAGCTTACACTAGTGTACCCCGAGCTACAACGACTACCCT
CACACTCCGGTACGCACCTGCTGGTCTGCGAGTGACGTCGAGATTTGAGCCCTCTGTAGTAGTACAGCTTGGTTAAGCTCGAGCTACAACGACTACCCT
CACACTCCGGTACGCACCTGCTGGTCTGCGAGTGACGTCGGAGCAATATGAGAGATCAACATCCACTGCCTAGCATGGCGAGCTACAACGACTACCCT
CACACTCCGGTACGCACCTGCTGGTCTGCGAGTGACGTCGCCATCTGTCATAGTACAGCCAGCTTACACTACTGTACCCCGAGCTACAACGACTACCCT
CACACTCCGGTACGCACCTGCTGGTCTGCGAGTGACGTCGCCCACCTATAGTAGATTTGAAAACTCCGTCGTAGCACAGCCGAGCTACAACGACTACCCT
CACACTCCGGTACGCACCTGCTGGTCTGCGAGTGACGTCGAAGTTTTGAACAATATGAAAGATCAGCATCCACTGCCTGCCGAGCTACAACGACTACCCT
CACACTCCGGTACGCACCTGCTGGTCTGCGAGTGACGTCGTATGGTAGTTTATGAACCCTCTGTCATTGTACAGCCAGCTCGAGCTACAACGACTACCCT
CACACTCCGGTACGCACCTGCTGGTCTGCGAGTGACGTCGTTTGAACCCTCTGTAGTAGTACAGCTTGGTTAAGCTACTGTCGAGCTACAACGACTACCCT
CACACTCCGGTACGCACCTGCTGGTCTGCGAGTGACGTCGAAGTTTTGAGCAATATGAGAGATCAACATCCACTGCCTAGCCGAGCTACAACGACTACCCT
CACACTCCGGTACGCACCTGCTGGTCTGCGAGTGACGTCGTGGTGAACCCTCTGTCATAGTACAGCCAGCTTACACGAGCTACAACGACTACCCT
CACACTCCGGTACGCACCTGCTGGTCTGCGAGTGACGTCGACCCTCTGTAGTAGTACAGCTAGCTTAAGCTACTGTAACCACGAGCTACAACGACTACCCT
CACACTCCGGTACGCACCTGCTGGTCTGCGAGTGACGTCGTTTGAACAATATGAGAGATCAACATCCACTGCCTAGCATGGCGAGCTACAACGACTACCCT
CACACTCCGGTACGCACCTGCTGGTCTGCGAGTGACGTCGTCTGTCATTGTACAGCCAGCTTACACTAGTGTACCCTCGAGCTACAACGACTACCCT
CACACTCCGGTACGCACCTGCTGGTCTGCGAGTGACGTCGTTTGAACCCTCTGTAGTAGTACAGCTTGGTTAAGCTACTGTCGAGCTACAACGACTACCCT
CACACTCCGGTACGCACCTGCTGGTCTGCGAGTGACGTCGAAGTTTTGAGCAATATGAGAGATCAACATCCACTGCCTAGCCGAGCTACAACGACTACCCT
CACACTCCGGTACGCACCTGCTGGTCTGCGAGTGACGTCGCCCTCTGTCATAGTACAGCCAGCTTACACTACTGTACCCGAGCTACAACGACTACCCT
CACACTCCGGTACGCACCTGCTGGTCTGCGAGTGACGTCGAACTCCGTCGTAGCACAGCTAGTTTACGCTACTGTCGAGCTACAACGACTACCCT
CACACTCCGGTACGCACCTGCTGGTCTGCGAGTGACGTCGAGCAATATGAGATATCAACATCCACTGCCTAGCATGGTAGTCGAGCTACAACGACTACCCT
CACACTCCGGTACGCACCTGCTGGTCTGCGAGTGACGTCGCCATCTGTCATAGTACAGCCAGCTTACACTACTGTACCCCGAGCTACAACGACTACCCT
CACACTCCGGTACGCACCTGCTGGTCTGCGAGTGACGTCGCCCACCTATAGTAGATTTGAAAACTCCGTCGTAGCACAGCCGAGCTACAACGACTACCCT
CACACTCCGGTACGCACCTGCTGGTCTGCGAGTGACGTCGAAGTTTTGAACAATATGAAAGATCAGCATCCACTGCCTGCCGAGCTACAACGACTACCCT
CACACTCCGGTACGCACCTGCTGGTCTGCGAGTGACGTCGTATGGTAGTTTATGAACCCTCTGTCATTGTACAGCCAGCTCGAGCTACAACGACTACCCT
CACACTCCGGTACGCACCTGCTGGTCTGCGAGTGACGTCGTTTGAACCCTCTGTAGTAGTACAGCTTGGTTAAGCTACTGTCGAGCTACAACGACTACCCT
CACACTCCGGTACGCACCTGCTGGTCTGCGAGTGACGTCGAAGTTTTGAGCAATATGAGAGATCAACATCCACTGCCTAGCCGAGCTACAACGACTACCCT
CACACTCCGGTACGCACCTGCTGGTCTGCGAGTGACGTCGGAACCCTCTGTCATAGTACAGCCAGCTTACACTACTGTCGAGCTACAACGACTACCCT
CACACTCCGGTACGCACCTGCTGGTCTGCGAGTGACGTCGACCCTCTGTAGTAGTACAGCTAGCTTAAGCTACTGTAACCACGAGCTACAACGACTACCCT
CACACTCCGGTACGCACCTGCTGGTCTGCGAGTGACGTCGTTTGAACAATATGAGAGATCAACATCCACTGCCTAGCATGGCGAGCTACAACGACTACCCT
CACACTCCGGTACGCACCTGCTGGTCTGCGAGTGACGTCGTCTGTCATTGTACAGCCAGCTTACACTAGTGTACCCTCGAGCTACAACGACTACCCT
CACACTCCGGTACGCACCTGCTGGTCTGCGAGTGACGTCGTTTGAACCCTCTGTAGTAGTACAGCTTGGTTAAGCTACTGTCGAGCTACAACGACTACCCT
CACACTCCGGTACGCACCTGCTGGTCTGCGAGTGACGTCGAAGTTTTGAGCAATATGAGAGATCAACATCCACTGCCTAGCCGAGCTACAACGACTACCCT
CACACTCCGGTACGCACCTGCTGGTCTGCGAGTGACGTCGCCCTCTGTCATAGTACAGCCAGCTTACACTACTGTACCCGAGCTACAACGACTACCCT
CACACTCCGGTACGCACCTGCTGGTCTGCGAGTGACGTCGAACTCCGTCGTAGCACAGCTAGTTTACGCTACTGTCGAGCTACAACGACTACCCT
CACACTCCGGTACGCACCTGCTGGTCTGCGAGTGACGTCGTTTGAACAATATGAGAGATCAGCATCCACTGCCTGCCCGAGCTACAACGACTACCCT
CACACTCCGGTACGCACCTGCTGGTCTGCGAGTGACGTCGAACCCTCTGTCATTGTACAGCCAGCTTAACTAGTGTACCCGAGCTACAACGACTACCCT
CACACTCCGGTACGCACCTGCTGGTCTGCGAGTGACGTCGCCCTCTGTCGTAGTACAGCTAGTTTACGCTACTGTAACCCGAGCTACAACGACTACCCT
CACACTCCGGTACGCACCTGCTGGTCTGCGAGTGACGTCGTTTGAACAATATGAGAGATCAACATCCACTGCCTGCCTCGAGCTACAACGACTACCCT
CACACTCCGGTACGCACCTGCTGGTCTGCGAGTGACGTCGTGGTTGTTTATGAACCCTCTGTCATTGTACAGCCAGCCGAGCTACAACGACTACCCT
CACACTCCGGTACGCACCTGCTGGTCTGCGAGTGACGTCGACCCTCTGTAGTAGTACAGCTAGCTTAAGCTACTGTAACCACGAGCTACAACGACTACCCT
CACACTCCGGTACGCACCTGCTGGTCTGCGAGTGACGTCGTTTGAACAATATGAGAGATCAGCATCCACTGCCTGCCCGAGCTACAACGACTACCCT
CACACTCCGGTACGCACCTGCTGGTCTGCGAGTGACGTCGCCCTATGTCATTGTACAGCCAGCTTACACTAGTGTACCCCGAGCTACAACGACTACCCT
CACACTCCGGTACGCACCTGCTGGTCTGCGAGTGACGTCGAGATTTGAGCCCTCTGTAGTAGTACAGCTTGGTTAAGCTCGAGCTACAACGACTACCCT
CACACTCCGGTACGCACCTGCTGGTCTGCGAGTGACGTCGAAGTTTTGAGCAATATGAGAGATCAACATCCACTGCCTAGCCGAGCTACAACGACTACCCT
CACACTCCGGTACGCACCTGCTGGTCTGCGAGTGACGTCGCCCTCTGTCATAGTACAGCCAGCTTACACTACTGTACCCGAGCTACAACGACTACCCT
CACACTCCGGTACGCACCTGCTGGTCTGCGAGTGACGTCGAACTCCGTCGTAGCACAGCTAGTTTACGCTACTGTCGAGCTACAACGACTACCCT
CACACTCCGGTACGCACCTGCTGGTCTGCGAGTGACGTCGTTTGAACAATATGAGAGATCAGCATCCACTGCCTGCCCGAGCTACAACGACTACCCT
CACACTCCGGTACGCACCTGCTGGTCTGCGAGTGACGTCGAACCCTCTGTCATTGTACAGCCAGCTTAACTAGTGTACCCGAGCTACAACGACTACCCT
CACACTCCGGTACGCACCTGCTGGTCTGCGAGTGACGTCGCCCTCTGTCGTAGTACAGCTAGTTTACGCTACTGTAACCCGAGCTACAACGACTACCCT
CACACTCCGGTACGCACCTGCTGGTCTGCGAGTGACGTCGTTTGAACAATATGAGAGATCAGCATCCACTGCCTGCCCGAGCTACAACGACTACCCT
CACACTCCGGTACGCACCTGCTGGTCTGCGAGTGACGTCGTGGTTGTTTATGAACCCTCTGTCATTGTACAGCCAGCCGAGCTACAACGACTACCCT
CACACTCCGGTACGCACCTGCTGGTCTGCGAGTGACGTCGACCCTCTGTAGTAGTACAGCTAGCTTAAGCTACTGTAACCACGAGCTACAACGACTACCCT
CACACTCCGGTACGCACCTGCTGGTCTGCGAGTGACGTCGTTTGAACAATATGAGAGATCAGCATCCACTGCCTGCCCGAGCTACAACGACTACCCT
CACACTCCGGTACGCACCTGCTGGTCTGCGAGTGACGTCGCCCTATGTCATTGTACAGCCAGCTTACACTAGTGTACCCCGAGCTACAACGACTACCCT
CACACTCCGGTACGCACCTGCTGGTCTGCGAGTGACGTCGAGATTTGAGCCCTCTGTAGTAGTACAGCTTGGTTAAGCTCGAGCTACAACGACTACCCT
CACACTCCGGTACGCACCTGCTGGTCTGCGAGTGACGTCGAAGTTTTGAGCAATATGAGAGATCAACATCCACTGCCTAGCCGAGCTACAACGACTACCCT
CACACTCCGGTACGCACCTGCTGGTCTGCGAGTGACGTCGCCCTCTGTCATAGTACAGCCAGCTTACACTACTGTACCCGAGCTACAACGACTACCCT
CACACTCCGGTACGCACCTGCTGGTCTGCGAGTGACGTCGAACTCCGTCGTAGCACAGCTAGTTTACGCTACTGTCGAGCTACAACGACTACCCT
CACACTCCGGTACGCACCTGCTGGTCTGCGAGTGACGTCGTTTGAACAATATGAGAGATCAGCATCCACTGCCTGCCCGAGCTACAACGACTACCCT
CACACTCCGGTACGCACCTGCTGGTCTGCGAGTGACGTCGAACCCTCTGTCATTGTACAGCCAGCTTAACTAGTGTACCCGAGCTACAACGACTACCCT
CACACTCCGGTACGCACCTGCTGGTCTGCGAGTGACGTCGCCCTCTGTCGTAGTACAGCTAGTTTACGCTACTGTAACCCGAGCTACAACGACTACCCT
CACACTCCGGTACGCACCTGCTGGTCTGCGAGTGACGTCGTTTGAACAATATGAGAGATCAGCATCCACTGCCTGCCCGAGCTACAACGACTACCCT
CACACTCCGGTACGCACCTGCTGGTCTGCGAGTGACGTCGATGAACCCTCTGTCATTGTACAGCCAGCTTGCACTCGAGCTACAACGACTACCCT
CACACTCCGGTACGCACCTGCTGGTCTGCGAGTGACGTCGACCCTCTGTAGTAGTACAGCTAGCTTAAGCTACTGTAACCACGAGCTACAACGACTACCCT
CACACTCCGGTACGCACCTGCTGGTCTGCGAGTGACGTCGTTTGAACAATATGAGAGATCAGCATCCACTGCCTGCCCGAGCTACAACGACTACCCT
CACACTCCGGTACGCACCTGCTGGTCTGCGAGTGACGTCGCCCTATGTCATTGTACAGCCAGCTTACACTAGTGTACCCCGAGCTACAACGACTACCCT
CACACTCCGGTACGCACCTGCTGGTCTGCGAGTGACGTCGAGATTTGAGCCCTCTGTAGTAGTACAGCTTGGTTAAGCTCGAGCTACAACGACTACCCT
CACACTCCGGTACGCACCTGCTGGTCTGCGAGTGACGTCGGAGCAATATGAGAGATCAACATCCACTGCCTAGCATGGCGAGCTACAACGACTACCCT
CACACTCCGGTACGCACCTGCTGGTCTGCGAGTGACGTCGCCATCTGTCATAGTACAGCCAGCTTACACTACTGTACCCCGAGCTACAACGACTACCCT
CACACTCCGGTACGCACCTGCTGGTCTGCGAGTGACGTCGCCCACCTATAGTAGATTTGAAAACTCCGTCGTAGCACAGCCGAGCTACAACGACTACCCT
CACACTCCGGTACGCACCTGCTGGTCTGCGAGTGACGTCGAGTTTTGAACAATATGAAAGATCAGCATCCACTGCCTAGCACGAGCTACAACGACTACCCT
CACACTCCGGTACGCACCTGCTGGTCTGCGAGTGACGTCGACCCTCTGTCATTGTACAGCCAGCTTACACTATTGTACCCGAGCTACAACGACTACCCT
CACACTCCGGTACGCACCTGCTGGTCTGCGAGTGACGTCGTTTGAACCCTCTGTAGTAGTACAGCTTGGTTAAGCTACTGTCGAGCTACAACGACTACCCT
CACACTCCGGTACGCACCTGCTGGTCTGCGAGTGACGTCGTGAGAGATCAGCATCCACTGCCTGCCTATGGTAGTCGAGCTACAACGACTACCCT
CACACTCCGGTACGCACCTGCTGGTCTGCGAGTGACGTCGACCCTCTGTAGTAGTACTGCTAGCTTAAGCTACTGTAACCGCGAGCTACAACGACTACCCT
CACACTCCGGTACGCACCTGCTGGTCTGCGAGTGACGTCGTTTGAACAATATGAGAGATCAGCATCCACTGCCTGCCCGAGCTACAACGACTACCCT
CACACTCCGGTACGCACCTGCTGGTCTGCGAGTGACGTCGCCCTATGTCATTGTACAGCCAGCTTACACTAGTGTACCCCGAGCTACAACGACTACCCT
CACACTCCGGTACGCACCTGCTGGTCTGCGAGTGACGTCGAGATTTGAGCCCTCTGTAGTAGTACAGCTTGGTTAAGCTCGAGCTACAACGACTACCCT
CACACTCCGGTACGCACCTGCTGGTCTGCGAGTGACGTCGAAGTTTTGAGCAATATGAGAGATCAACATCCACTGCCTAGCCGAGCTACAACGACTACCCT
CACACTCCGGTACGCACCTGCTGGTCTGCGAGTGACGTCGCCCTCTGTCATAGTACAGCCAGCTTACACTACTGTACCCGAGCTACAACGACTACCCT
CACACTCCGGTACGCACCTGCTGGTCTGCGAGTGACGTCGAACTCCGTCGTAGCACAGCTAGTTTACGCTACTGTCGAGCTACAACGACTACCCT
CACACTCCGGTACGCACCTGCTGGTCTGCGAGTGACGTCGTTTGAACAATATGAGAGATCAGCATCCACTGCCTGCCCGAGCTACAACGACTACCCT
CACACTCCGGTACGCACCTGCTGGTCTGCGAGTGACGTCGAACCCTCTGTCATTGTACAGCCAGCTTAACTAGTGTACCCGAGCTACAACGACTACCCT
CACACTCCGGTACGCACCTGCTGGTCTGCGAGTGACGTCGCCCTCTGTCGTAGTACAGCTAGTTTACGCTACTGTAACCCGAGCTACAACGACTACCCT
CACACTCCGGTACGCACCTGCTGGTCTGCGAGTGACGTCGTTTGAACAATATGAGAGATCAGCATCCACTGCCTGCCCGAGCTACAACGACTACCCT
CACACTCCGGTACGCACCTGCTGGTCTGCGAGTGACGTCGCCCTATGTCATTGTACAGCCAGCTTACACTAGTGTACCCCGAGCTACAACGACTACCCT
CACACTCCGGTACGCACCTGCTGGTCTGCGAGTGACGTCGAGATTTGAGCCCTCTGTAGTAGTACAGCTTGGTTAAGCTCGAGCTACAACGACTACCCT
CACACTCCGGTACGCACCTGCTGGTCTGCGAGTGACGTCGAAGTTTTGAGCAATATGAGAGATCAACATCCACTGCCTAGCCGAGCTACAACGACTACCCT
CACACTCCGGTACGCACCTGCTGGTCTGCGAGTGACGTCGCCCTCTGTCATAGTACAGCCAGCTTACACTACTGTACCCGAGCTACAACGACTACCCT
CACACTCCGGTACGCACCTGCTGGTCTGCGAGTGACGTCGAACTCCGTCGTAGCACAGCTAGTTTACGCTACTGTCGAGCTACAACGACTACCCT
CACACTCCGGTACGCACCTGCTGGTCTGCGAGTGACGTCGTTTGAACAATATGAGAGATCAGCATCCACTGCCTGCCCGAGCTACAACGACTACCCT
CACACTCCGGTACGCACCTGCTGGTCTGCGAGTGACGTCGAACCCTCTGTCATTGTACAGCCAGCTTAACTAGTGTACCCGAGCTACAACGACTACCCT
CACACTCCGGTACGCACCTGCTGGTCTGCGAGTGACGTCGCCCTCTGTCGTAGTACAGCTAGTTTACGCTACTGTAACCCGAGCTACAACGACTACCCT
CACACTCCGGTACGCACCTGCTGGTCTGCGAGTGACGTCGTTTGAACAATATGAGAGATCAGCATCCACTGCCTGCCCGAGCTACAACGACTACCCT
CACACTCCGGTACGCACCTGCTGGTCTGCGAGTGACGTCGATGAACCCTCTGTCATTGTACAGCCAGCTTGCACTCGAGCTACAACGACTACCCT
CACACTCCGGTACGCACCTGCTGGTCTGCGAGTGACGTCGACCCTCTGTAGTAGTACAGCTAGCTTAAGCTACTGTAACCACGAGCTACAACGACTACCCT
CACACTCCGGTACGCACCTGCTGGTCTGCGAGTGACGTCGTTTGAACAATATGAGAGATCAGCATCCACTGCCTGCCCGAGCTACAACGACTACCCT
CACACTCCGGTACGCACCTGCTGGTCTGCGAGTGACGTCGCCCTATGTCATTGTACAGCCAGCTTACACTAGTGTACCCCGAGCTACAACGACTACCCT
CACACTCCGGTACGCACCTGCTGGTCTGCGAGTGACGTCGAGATTTGAGCCCTCTGTAGTAGTACAGCTTGGTTAAGCTCGAGCTACAACGACTACCCT
CACACTCCGGTACGCACCTGCTGGTCTGCGAGTGACGTCGGAGCAATATGAGAGATCAACATCCACTGCCTAGCATGGCGAGCTACAACGACTACCCT
CACACTCCGGTACGCACCTGCTGGTCTGCGAGTGACGTCGCCATCTGTCATAGTACAGCCAGCTTACACTACTGTACCCCGAGCTACAACGACTACCCT
CACACTCCGGTACGCACCTGCTGGTCTGCGAGTGACGTCGCCCACCTATAGTAGATTTGAAAACTCCGTCGTAGCACAGCCGAGCTACAACGACTACCCT
CACACTCCGGTACGCACCTGCTGGTCTGCGAGTGACGTCGAGTTTTGAACAATATGAAAGATCAGCATCCACTGCCTAGCACGAGCTACAACGACTACCCT
CACACTCCGGTACGCACCTGCTGGTCTGCGAGTGACGTCGACCCTCTGTCATTGTACAGCCAGCTTACACTATTGTACCCGAGCTACAACGACTACCCT
CACACTCCGGTACGCACCTGCTGGTCTGCGAGTGACGTCGTTTGAACCCTCTGTAGTAGTACAGCTTGGTTAAGCTACTGTCGAGCTACAACGACTACCCT
CACACTCCGGTACGCACCTGCTGGTCTGCGAGTGACGTCGGAGCAATATGAGAGATCAACATCCACTGCCTAGCATGGCGAGCTACAACGACTACCCT
CACACTCCGGTACGCACCTGCTGGTCTGCGAGTGACGTCGTGAACCATCTGTCATAGTACAGCCAGCTTACACTACTGTCGAGCTACAACGACTACCCT
CACACTCCGGTACGCACCTGCTGGTCTGCGAGTGACGTCGACCCTCTGTAGTAGTACAGCTAGCTTAAGCTACTGTAACCACGAGCTACAACGACTACCCT
CACACTCCGGTACGCACCTGCTGGTCTGCGAGTGACGTCGGAGCAATATGAGAGATCAACATCCACTGCCTAGCATGGCGAGCTACAACGACTACCCT
CACACTCCGGTACGCACCTGCTGGTCTGCGAGTGACGTCGCCATCTGTCATAGTACAGCCAGCTTACACTACTGTACCCCGAGCTACAACGACTACCCT
CACACTCCGGTACGCACCTGCTGGTCTGCGAGTGACGTCGCCCACCTATAGTAGATTTGAAAACTCCGTCGTAGCACAGCCGAGCTACAACGACTACCCT
CACACTCCGGTACGCACCTGCTGGTCTGCGAGTGACGTCGAAGTTTTGAACAATATGAAAGATCAGCATCCACTGCCTGCCGAGCTACAACGACTACCCT
CACACTCCGGTACGCACCTGCTGGTCTGCGAGTGACGTCGTATGGTAGTTTATGAACCCTCTGTCATTGTACAGCCAGCTCGAGCTACAACGACTACCCT
CACACTCCGGTACGCACCTGCTGGTCTGCGAGTGACGTCGTTTGAACCCTCTGTAGTAGTACAGCTTGGTTAAGCTACTGTCGAGCTACAACGACTACCCT
CACACTCCGGTACGCACCTGCTGGTCTGCGAGTGACGTCGGCCTAGCATGGTAGTTTATGAACCCTCTGTCATAGTACAGCCGAGCTACAACGACTACCCT
CACACTCCGGTACGCACCTGCTGGTCTGCGAGTGACGTCGACCCTCTGTAGTAGTACAGCTAGCTTAAGCTACTGTAACCACGAGCTACAACGACTACCCT
CACACTCCGGTACGCACCTGCTGGTCTGCGAGTGACGTCGTTTGAACAATATGAGAGATCAACATCCACTGCCTAGCATGGCGAGCTACAACGACTACCCT
CACACTCCGGTACGCACCTGCTGGTCTGCGAGTGACGTCGTCTGTCATTGTACAGCCAGCTTACACTAGTGTACCCTCGAGCTACAACGACTACCCT
CACACTCCGGTACGCACCTGCTGGTCTGCGAGTGACGTCGTTTGAACCCTCTGTAGTAGTACAGCTTGGTTAAGCTACTGTCGAGCTACAACGACTACCCT
CACACTCCGGTACGCACCTGCTGGTCTGCGAGTGACGTCGAAGTTTTGAGCAATATGAGAGATCAACATCCACTGCCTAGCCGAGCTACAACGACTACCCT
CACACTCCGGTACGCACCTGCTGGTCTGCGAGTGACGTCGCCCTCTGTCATAGTACAGCCAGCTTACACTACTGTACCCGAGCTACAACGACTACCCT
CACACTCCGGTACGCACCTGCTGGTCTGCGAGTGACGTCGACCACTACCCACCTATAGTAGATTTGAAAACTCCGTCGTCGAGCTACAACGACTACCCT
CACACTCCGGTACGCACCTGCTGGTCTGCGAGTGACGTCGAGCACAGCTAGTTTACGCTACTGTAACCCTTTCACTCGAGCTACAACGACTACCCT
CACACTCCGGTACGCACCTGCTGGTCTGCGAGTGACGTCGTTTGAACAATATGAGAGATCAGCATCCACTGCCTGCCCGAGCTACAACGACTACCCT
CACACTCCGGTACGCACCTGCTGGTCTGCGAGTGACGTCGATGAACCCTCTGTCATTGTGCAGCCAGCTTACACTCGAGCTACAACGACTACCCT
CACACTCCGGTACGCACCTGCTGGTCTGCGAGTGACGTCGTTTGAACCCTCTGTAGTAGTACAGCTTGGTTAAGCTACTGTCGAGCTACAACGACTACCCT
CACACTCCGGTACGCACCTGCTGGTCTGCGAGTGACGTCGTTGAGAAATATGAAAGATCAACATCCACTGCCTAGCATGGTCGAGCTACAACGACTACCCT
CACACTCCGGTACGCACCTGCTGGTCTGCGAGTGACGTCGCCCTCTGTCATAGTACAGCCAGCTTACACTACTGTACCCGAGCTACAACGACTACCCT
CACACTCCGGTACGCACCTGCTGGTCTGCGAGTGACGTCGCCCACCTATAGTAGATTTGAAAACTCCGTCGTAGCACAGCCGAGCTACAACGACTACCCT
CACACTCCGGTACGCACCTGCTGGTCTGCGAGTGACGTCGACTTAAGTTTTGAACGATATGAGAGATCAGCATCCACTGCCCGAGCTACAACGACTACCCT
CACACTCCGGTACGCACCTGCTGGTCTGCGAGTGACGTCGCCTATGGTAGTTTATGAACCCTCTGTCATTGTACAGCCAGCCGAGCTACAACGACTACCCT
CACACTCCGGTACGCACCTGCTGGTCTGCGAGTGACGTCGCCCTCTGTCGTAGTACAGCTAGTTTACGCTACTGTAACCCGAGCTACAACGACTACCCT
CACACTCCGGTACGCACCTGCTGGTCTGCGAGTGACGTCGAAAGTGTACAGTAGTGTAAGCTGGCTGTACTATGACAGAGGCGAGCTACAACGACTACCCT
CACACTCCGGTACGCACCTGCTGGTCTGCGAGTGACGTCGCGATAGGTAGGCAGTGGATGCTGATCTCTCATATTGTTCACGAGCTACAACGACTACCCT
CACACTCCGGTACGCACCTGCTGGTCTGCGAGTGACGTCGACGGTTACAGTAGCTTAAGCTAGCTGTACTACTACAGAGGGCGAGCTACAACGACTACCCT
CACACTCCGGTACGCACCTGCTGGTCTGCGAGTGACGTCGTAGGGTACAGTAGTGTAAGCTGGCTGTACTATTACAGAGGGCGAGCTACAACGACTACCCT
CACACTCCGGTACGCACCTGCTGGTCTGCGAGTGACGTCGACTACCATAGGCAGGCAGTGAATGCTGATCTCTCACGAGCTACAACGACTACCCT
CACACTCCGGTACGCACCTGCTGGTCTGCGAGTGACGTCGGTGAAACGGTTACAGTAGCTTAAGCTAGCTGTACTACGACACGAGCTACAACGACTACCCT
CACACTCCGGTACGCACCTGCTGGTCTGCGAGTGACGTCGGCTGGCTGTACTATGACAGAGGGTTCATAAACTACCATAGGCGAGCTACAACGACTACCCT
CACACTCCGGTACGCACCTGCTGGTCTGCGAGTGACGTCGTTGAACAATATGAGAGATCAGCATCCACTGCCTACCTATGGCGAGCTACAACGACTACCCT
CACACTCCGGTACGCACCTGCTGGTCTGCGAGTGACGTCGACCCTCTGTCATAGTACAGCCAACTTACACTACTGTACACCGAGCTACAACGACTACCCT
CACACTCCGGTACGCACCTGCTGGTCTGCGAGTGACGTCGTTAGAACCCTCTGTCGTAGTACAGCTAGCTTAAGCTACTGTCGAGCTACAACGACTACCCT
CACACTCCGGTACGCACCTGCTGGTCTGCGAGTGACGTCGTGAGAGATCAGCATCCACTGCCTGCCTATGGTAGTCGAGCTACAACGACTACCCT
CACACTCCGGTACGCACCTGCTGGTCTGCGAGTGACGTCGCCCTCTGTAATAGTACAGCCAGCTTACACTACTGTACCCCGAGCTACAACGACTACCCT
CACACTCCGGTACGCACCTGCTGGTCTGCGAGTGACGTCGTTGAACAATATGAGAGTTCAGCATCCACTGCCTACCTATGGCGAGCTACAACGACTACCCT
CACACTCCGGTACGCACCTGCTGGTCTGCGAGTGACGTCGTGTCATGGTACAGCCAGCTTACACTACTGTGCCCTCGAGCTACAACGACTACCCT
CACACTCCGGTACGCACCTGCTGGTCTGCGAGTGACGTCGTTAGAACCCTCTGTCGTAGTACAGCTAGCTTAAGCTACTGTCGAGCTACAACGACTACCCT
CACACTCCGGTACGCACCTGCTGGTCTGCGAGTGACGTCGAAGTTTTGAACAATATGAAAGATCAGCATCCACTGCCTGCCGAGCTACAACGACTACCCT
CACACTCCGGTACGCACCTGCTGGTCTGCGAGTGACGTCGTATGGTAGTTTATGAACCCTCTGTCATTGTACAGCCAGCTCGAGCTACAACGACTACCCT
CACACTCCGGTACGCACCTGCTGGTCTGCGAGTGACGTCGACATAAGTTTTGAACAATCTGAGAGTTCAGCATCCACTGCCCGAGCTACAACGACTACCCT
CACACTCCGGTACGCACCTGCTGGTCTGCGAGTGACGTCGCCCTCTGTCATAGTACAGACAGCTTACACTACTGTGCCCGAGCTACAACGACTACCCT
CACACTCCGGTACGCACCTGCTGGTCTGCGAGTGACGTCGCAACCACTACCTGCCTATAGTAGATTTGAACCCTCTGTCGCGAGCTACAACGACTACCCT
CACACTCCGGTACGCACCTGCTGGTCTGCGAGTGACGTCGTTGAACAATATGAGAGATCAGCATCCACTGCCTACCTATGGCGAGCTACAACGACTACCCT
CACACTCCGGTACGCACCTGCTGGTCTGCGAGTGACGTCGGAACCCTCTGTCATAGTACAGCCAGCTTACACTACTGTCGAGCTACAACGACTACCCT
CACACTCCGGTACGCACCTGCTGGTCTGCGAGTGACGTCGTTAGAACCCTCTGTCGTAGTACAGCTAGCTTAAGCTACTGTCGAGCTACAACGACTACCCT
CACACTCCGGTACGCACCTGCTGGTCTGCGAGTGACGTCGACTTAAGTTTTGAACAATATGAGGGATCAGCATCCACTGCCCGAGCTACAACGACTACCCT
CACACTCCGGTACGCACCTGCTGGTCTGCGAGTGACGTCGTGCCTATGGTAGTTTATGAACCCTCTGTCATAGTACAGCTCGAGCTACAACGACTACCCT
CACACTCCGGTACGCACCTGCTGGTCTGCGAGTGACGTCGAGTCGAAGACTACAACCGCTACCTATAGTAGATTTGAACCCCGAGCTACAACGACTACCCT
CACACTCCGGTACGCACCTGCTGGTCTGCGAGTGACGTCGTTGAACAATATGAGAGTTCAGCATCCACTGCCTACCTATGGCGAGCTACAACGACTACCCT
CACACTCCGGTACGCACCTGCTGGTCTGCGAGTGACGTCGTGTCATGGTACAGCCAGCTTACACTACTGTGCCCTCGAGCTACAACGACTACCCT
CACACTCCGGTACGCACCTGCTGGTCTGCGAGTGACGTCGTTAGAACCCTCTGTCGTAGTACAGCTAGCTTAAGCTACTGTCGAGCTACAACGACTACCCT
CACACTCCGGTACGCACCTGCTGGTCTGCGAGTGACGTCGAAGTTTTGAACAATATGAAAGATCAGCATCCACTGCCTGCCGAGCTACAACGACTACCCT
CACACTCCGGTACGCACCTGCTGGTCTGCGAGTGACGTCGTATGGTAGTTTATGAACCCTCTGTCATTGTACAGCCAGCTCGAGCTACAACGACTACCCT
CACACTCCGGTACGCACCTGCTGGTCTGCGAGTGACGTCGACATAAGTTTTGAACAATCTGAGAGTTCAGCATCCACTGCCCGAGCTACAACGACTACCCT
CACACTCCGGTACGCACCTGCTGGTCTGCGAGTGACGTCGCCCTCTGTCATAGTACAGACAGCTTACACTACTGTGCCCGAGCTACAACGACTACCCT
CACACTCCGGTACGCACCTGCTGGTCTGCGAGTGACGTCGCAACCACTACCTGCCTATAGTAGATTTGAACCCTCTGTCGCGAGCTACAACGACTACCCT
CACACTCCGGTACGCACCTGCTGGTCTGCGAGTGACGTCGTTGAACAATATGAGAGATCAGCATCCACTGCCTACCTATGGCGAGCTACAACGACTACCCT
CACACTCCGGTACGCACCTGCTGGTCTGCGAGTGACGTCGGAACCCTCTGTCATAGTACAGCCAGCTTACACTACTGTCGAGCTACAACGACTACCCT
CACACTCCGGTACGCACCTGCTGGTCTGCGAGTGACGTCGCCCTCTGTCGTAGTACAGCTAGTTTACGCTACTGTAACCCGAGCTACAACGACTACCCT
CACACTCCGGTACGCACCTGCTGGTCTGCGAGTGACGTCGTTGAACAATATGAGAGATCAGCATCCACTGCCTACCTATGGCGAGCTACAACGACTACCCT
CACACTCCGGTACGCACCTGCTGGTCTGCGAGTGACGTCGGAACCCTCTGTCATAGTACAGCCAGCTTACACTACTGTCGAGCTACAACGACTACCCT
CACACTCCGGTACGCACCTGCTGGTCTGCGAGTGACGTCGTTAGAACCCTCTGTCGTAGTACAGCTAGCTTAAGCTACTGTCGAGCTACAACGACTACCCT
CACACTCCGGTACGCACCTGCTGGTCTGCGAGTGACGTCGACTTAAGTTTTGAACAATATGAGGGATCAGCATCCACTGCCCGAGCTACAACGACTACCCT
CACACTCCGGTACGCACCTGCTGGTCTGCGAGTGACGTCGTGCCTATGGTAGTTTATGAACCCTCTGTCATAGTACAGCTCGAGCTACAACGACTACCCT
CACACTCCGGTACGCACCTGCTGGTCTGCGAGTGACGTCGAACCCTCTGTAGTAGTACAGCTTGCTTAAGCTACTGTAACCCGAGCTACAACGACTACCCT
CACACTCCGGTACGCACCTGCTGGTCTGCGAGTGACGTCGTTGAACAATATGAGAGTTCAGCATCCACTGCCTACCTATGGCGAGCTACAACGACTACCCT
CACACTCCGGTACGCACCTGCTGGTCTGCGAGTGACGTCGTGTCATGGTACAGCCAGCTTACACTACTGTGCCCTCGAGCTACAACGACTACCCT
CACACTCCGGTACGCACCTGCTGGTCTGCGAGTGACGTCGACCCTCTGTAGTAGTACAGCTAGCTTAAGCTACTGTAACCACGAGCTACAACGACTACCCT
CACACTCCGGTACGCACCTGCTGGTCTGCGAGTGACGTCGTTGAACAATATGAGAGATCAGCATCCACTGCCTACCTATGGCGAGCTACAACGACTACCCT
CACACTCCGGTACGCACCTGCTGGTCTGCGAGTGACGTCGTATGAACCCTCTGTCATAGTAGAGCCAGCTTACACTACTGTCGAGCTACAACGACTACCCT
CACACTCCGGTACGCACCTGCTGGTCTGCGAGTGACGTCGCTGCTGTAAACAGGGTGCAGAGGATGGGACCAAGGCGAGCTACAACGACTACCCT
CACACTCCGGTACGCACCTGCTGGTCTGCGAGTGACGTCGACGCCTGCTTGACATCCCGGAATACGACCGAACAGCGAGCTACAACGACTACCCT
CACACTCCGGTACGCACCTGCTGGTCTGCGAGTGACGTCGTGGCTTCAGGTTTTCCATGTGTGAGGATGAGAATGACGAGCTACAACGACTACCCT
CACACTCCGGTACGCACCTGCTGGTCTGCGAGTGACGTCGCGTTTCCATGATCTCGGCAAGTACCCTATTGAGAAGCCGAGCTACAACGACTACCCT
CACACTCCGGTACGCACCTGCTGGTCTGCGAGTGACGTCGCCAGCAACTGGTAACAGGGAGGTGGCAGCGTTTTACGAGCTACAACGACTACCCT
CACACTCCGGTACGCACCTGCTGGTCTGCGAGTGACGTCGCGATCCAGTCCTGGGTATTTTCTAACCTTTAGGGAGGCCGAGCTACAACGACTACCCT
CACACTCCGGTACGCACCTGCTGGTCTGCGAGTGACGTCGTGCGCAACCTCTTCTGGAGTGACGGGCTCTATTGGCGAGCTACAACGACTACCCT
CACACTCCGGTACGCACCTGCTGGTCTGCGAGTGACGTCGCTAGGAGGACATGGACTTTCTAGGAACCTGGTGGTCGAGCTACAACGACTACCCT
CACACTCCGGTACGCACCTGCTGGTCTGCGAGTGACGTCGTGGAGGTGATCTCAAACGCTTCAGATCTTTCGGCTCGAGCTACAACGACTACCCT
CACACTCCGGTACGCACCTGCTGGTCTGCGAGTGACGTCGAGAGCCGTCCGCTTTTAGCACTACAACCACTACCTCGAGCTACAACGACTACCCT
CACACTCCGGTACGCACCTGCTGGTCTGCGAGTGACGTCGTTAGAACCCTCTGTCGTAGTACAGCTAGCTTAAGCTACTGTCGAGCTACAACGACTACCCT
CACACTCCGGTACGCACCTGCTGGTCTGCGAGTGACGTCGTTTGAACAATATGAGAGATCAGCATCCACTGCCTGCCCGAGCTACAACGACTACCCT
CACACTCCGGTACGCACCTGCTGGTCTGCGAGTGACGTCGCCCTCTGTCATAGTACAGCCAGCTTACACTACTGTACCCGAGCTACAACGACTACCCT
CACACTCCGGTACGCACCTGCTGGTCTGCGAGTGACGTCGTTTGAACAATATGAGAGATCAGCATCCACTGCCTGCCCGAGCTACAACGACTACCCT
CACACTCCGGTACGCACCTGCTGGTCTGCGAGTGACGTCGCCCTCTGTGATAGTACAGCCAGCTTACACTACTGTACCCGAGCTACAACGACTACCCT
CACACTCCGGTACGCACCTGCTGGTCTGCGAGTGACGTCGTCAGCATCCACTGCCTACCTATGGTAGTTTATGAACCCCGAGCTACAACGACTACCCT
CACACTCCGGTACGCACCTGCTGGTCTGCGAGTGACGTCGTTAGAACCCTCTGTCGTAGTACAGCTAGCTTAAGCTACTGTCGAGCTACAACGACTACCCT
CACACTCCGGTACGCACCTGCTGGTCTGCGAGTGACGTCGACTTAAGCTTTGAACAATATGAGAGATCAGCATCCACTGCCCGAGCTACAACGACTACCCT
CACACTCCGGTACGCACCTGCTGGTCTGCGAGTGACGTCGCCCTCTGTAATAGTACAGCCAGCTTACACTACTGTACCCCGAGCTACAACGACTACCCT
CACACTCCGGTACGCACCTGCTGGTCTGCGAGTGACGTCGTTGAACAATATGAGAGTTCAGCATCCACTGCCTACCTATGGCGAGCTACAACGACTACCCT
CACACTCCGGTACGCACCTGCTGGTCTGCGAGTGACGTCGTGTCATGGTACAGCCAGCTTACACTACTGTGCCCTCGAGCTACAACGACTACCCT
CACACTCCGGTACGCACCTGCTGGTCTGCGAGTGACGTCGTTAGAACCCTCTGTCGTAGTACAGCTAGCTTAAGCTACTGTCGAGCTACAACGACTACCCT
CACACTCCGGTACGCACCTGCTGGTCTGCGAGTGACGTCGAAGTTTTGAACAATATGAAAGATCAGCATCCACTGCCTGCCGAGCTACAACGACTACCCT
CACACTCCGGTACGCACCTGCTGGTCTGCGAGTGACGTCGTATGGTAGTTTATGAACCCTCTGTCATTGTACAGCCAGCTCGAGCTACAACGACTACCCT
CACACTCCGGTACGCACCTGCTGGTCTGCGAGTGACGTCGACATAAGTTTTGAACAATCTGAGAGTTCAGCATCCACTGCCCGAGCTACAACGACTACCCT
CACACTCCGGTACGCACCTGCTGGTCTGCGAGTGACGTCGCCCTCTGTCATAGTACAGACAGCTTACACTACTGTGCCCGAGCTACAACGACTACCCT
CACACTCCGGTACGCACCTGCTGGTCTGCGAGTGACGTCGCAACCACTACCTGCCTATAGTAGATTTGAACCCTCTGTCGCGAGCTACAACGACTACCCT
CACACTCCGGTACGCACCTGCTGGTCTGCGAGTGACGTCGTTGAACAATATGAGAGATCAGCATCCACTGCCTACCTATGGCGAGCTACAACGACTACCCT
CACACTCCGGTACGCACCTGCTGGTCTGCGAGTGACGTCGGAACCCTCTGTCATAGTACAGCCAGCTTACACTACTGTCGAGCTACAACGACTACCCT
CACACTCCGGTACGCACCTGCTGGTCTGCGAGTGACGTCGTTAGAACCCTCTGTCGTAGTACAGCTAGCTTAAGCTACTGTCGAGCTACAACGACTACCCT
CACACTCCGGTACGCACCTGCTGGTCTGCGAGTGACGTCGACTTAAGTTTTGAACAATATGAGGGATCAGCATCCACTGCCCGAGCTACAACGACTACCCT
CACACTCCGGTACGCACCTGCTGGTCTGCGAGTGACGTCGCCCTCTGTCATAGTACAGCCAGCTTACACTATTGTACCCCGAGCTACAACGACTACCCT
CACACTCCGGTACGCACCTGCTGGTCTGCGAGTGACGTCGAACCCTCTGTAGTAGTACAGCTTGCTTAAGCTACTGTAACCCGAGCTACAACGACTACCCT
CACACTCCGGTACGCACCTGCTGGTCTGCGAGTGACGTCGTTGAACAATATGAGAGTTCAGCATCCACTGCCTACCTATGGCGAGCTACAACGACTACCCT
CACACTCCGGTACGCACCTGCTGGTCTGCGAGTGACGTCGTGTCATGGTACAGCCAGCTTACACTACTGTGCCCTCGAGCTACAACGACTACCCT
CACACTCCGGTACGCACCTGCTGGTCTGCGAGTGACGTCGTTAGAACCCTCTGTCGTAGTACAGCTAGCTTAAGCTACTGTCGAGCTACAACGACTACCCT
CACACTCCGGTACGCACCTGCTGGTCTGCGAGTGACGTCGTTCAGCTCACTGCATTCAGCATTCACTGCCTACCTCGAGCTACAACGACTACCCT
CACACTCCGGTACGCACCTGCTGGTCTGCGAGTGACGTCGTGAAACCTCTGTCATAGTACAGCCAGCTTACACTACTTTCTCGAGCTACAACGACTACCCT
CACACTCCGGTACGCACCTGCTGGTCTGCGAGTGACGTCGTTGAACAATATGAGAGATCAGCATCCACTGCCTACCTATGGCGAGCTACAACGACTACCCT
CACACTCCGGTACGCACCTGCTGGTCTGCGAGTGACGTCGAACCCTCTGTCATAGTAGAGCCAGCTTACACTATTGTACACCGAGCTACAACGACTACCCT
CACACTCCGGTACGCACCTGCTGGTCTGCGAGTGACGTCGGGGTACATCCAGTACATCCAGTGTACTTGGGTAGGGCGAGCTACAACGACTACCCT
CACACTCCGGTACGCACCTGCTGGTCTGCGAGTGACGTCGCTGCTGTAAACAGGGTGCAGAGGATGGGACCAAGGCGAGCTACAACGACTACCCT
CACACTCCGGTACGCACCTGCTGGTCTGCGAGTGACGTCGTGGCTTCAGGTTTTCCATGTGTGAGGATGAGAATGACGAGCTACAACGACTACCCT
CACACTCCGGTACGCACCTGCTGGTCTGCGAGTGACGTCGCGTTTCCATGATCTCGGCAAGTACCCTATTGAGAAGCCGAGCTACAACGACTACCCT
CACACTCCGGTACGCACCTGCTGGTCTGCGAGTGACGTCGCCAGCAACTGGTAACAGGGAGGTGGCAGCGTTTTACGAGCTACAACGACTACCCT
CACACTCCGGTACGCACCTGCTGGTCTGCGAGTGACGTCGCGATCCAGTCCTGGGTATTTTCTAACCTTTAGGGAGGCCGAGCTACAACGACTACCCT
CACACTCCGGTACGCACCTGCTGGTCTGCGAGTGACGTCGTGCGCAACCTCTTCTGGAGTGACGGGCTCTATTGGCGAGCTACAACGACTACCCT
CACACTCCGGTACGCACCTGCTGGTCTGCGAGTGACGTCGCTAGGAGGACATGGACTTTCTAGGAACCTGGTGGTCGAGCTACAACGACTACCCT
CACACTCCGGTACGCACCTGCTGGTCTGCGAGTGACGTCGTGGAGGTGATCTCAAACGCTTCAGATCTTTCGGCTCGAGCTACAACGACTACCCT
CACACTCCGGTACGCACCTGCTGGTCTGCGAGTGACGTCGAGAGCCGTCCGCTTTTAGCACTACAACCACTACCTCGAGCTACAACGACTACCCT
CACACTCCGGTACGCACCTGCTGGTCTGCGAGTGACGTCGTTAGAACCCTCTGTCGTAGTACAGCTAGCTTAAGCTACTGTCGAGCTACAACGACTACCCT
CACACTCCGGTACGCACCTGCTGGTCTGCGAGTGACGTCGTTTGAACAATATGAGAGATCAGCATCCACTGCCTGCCCGAGCTACAACGACTACCCT
CACACTCCGGTACGCACCTGCTGGTCTGCGAGTGACGTCGCCCTCTGTCATAGTACAGCCAGCTTACACTACTGTACCCGAGCTACAACGACTACCCT
CACACTCCGGTACGCACCTGCTGGTCTGCGAGTGACGTCGCCCTCTGTAGTAGTACAGCGTGCTTAAGCTACTGTAACCCGAGCTACAACGACTACCCT
CACACTCCGGTACGCACCTGCTGGTCTGCGAGTGACGTCGTTGAACAATATGAGAGTTCAGCATCCACTGCCTACCTATGGCGAGCTACAACGACTACCCT
CACACTCCGGTACGCACCTGCTGGTCTGCGAGTGACGTCGTGTCATGGTACAGCCAGCTTACACTACTGTGCCCTCGAGCTACAACGACTACCCT
CACACTCCGGTACGCACCTGCTGGTCTGCGAGTGACGTCGCCCTCTGTCGTAGTACAGCTAGTTTACGCTACTGTAACCCGAGCTACAACGACTACCCT
CACACTCCGGTACGCACCTGCTGGTCTGCGAGTGACGTCGTGAGAGATCAGCATCCACTGCCTGCCTATGGTAGTCGAGCTACAACGACTACCCT
CACACTCCGGTACGCACCTGCTGGTCTGCGAGTGACGTCGACTCTCTGTAATAGTACAGCCAGCTTACACTACTGTACCCTCGAGCTACAACGACTACCCT
CACACTCCGGTACGCACCTGCTGGTCTGCGAGTGACGTCGTCGAAGACTACAACCGCTGGATTTGAACCCTCTGTCGAGCTACAACGACTACCCT
CACACTCCGGTACGCACCTGCTGGTCTGCGAGTGACGTCGTCAGCATCCACTGCCTACCTATGGTAGTTTATGAACCCCGAGCTACAACGACTACCCT
CACACTCCGGTACGCACCTGCTGGTCTGCGAGTGACGTCGACAACCACTACCCACCTATAGTAGATTTGAAAACTCCGTCGCGAGCTACAACGACTACCCT
CACACTCCGGTACGCACCTGCTGGTCTGCGAGTGACGTCGTTGAACAATATGAGAGTTCAGCATCCACTGCCTACCTATGGCGAGCTACAACGACTACCCT
CACACTCCGGTACGCACCTGCTGGTCTGCGAGTGACGTCGACCCTCTCTCATAGTACAGCCATCTTACAATACTGTACCCTCGAGCTACAACGACTACCCT
CACACTCCGGTACGCACCTGCTGGTCTGCGAGTGACGTCGACAACCGCTACCGTATCGGTCTTACAATACTGTACCCCGAGCTACAACGACTACCCT
CACACTCCGGTACGCACCTGCTGGTCTGCGAGTGACGTCGAAGACTACAACCGCTACCTACCTATAGTAGATGTGAACCCTCGAGCTACAACGACTACCCT
CACACTCCGGTACGCACCTGCTGGTCTGCGAGTGACGTCGTTGAACAATATGAGAGATCAGCATCCACTGCCTACCTATGGCGAGCTACAACGACTACCCT
CACACTCCGGTACGCACCTGCTGGTCTGCGAGTGACGTCGACCCTCTGTCATAGTACAACCAGCTTACACTACTGTACACCGAGCTACAACGACTACCCT
CACACTCCGGTACGCACCTGCTGGTCTGCGAGTGACGTCGACCCACTGTCGTAGTACTGCTAGTTTACTCTACTGTAACCACGAGCTACAACGACTACCCT
CACACTCCGGTACGCACCTGCTGGTCTGCGAGTGACGTCGCGAGAGATCAACATCCACTGCATAGCATCAAAGACCCCGAGCTACAACGACTACCCT
CACACTCCGGTACGCACCTGCTGGTCTGCGAGTGACGTCGTTTTAGATTTCTTACGCCCTCAGCGGGAGTGAGCCCGAGCTACAACGACTACCCT
CACACTCCGGTACGCACCTGCTGGTCTGCGAGTGACGTCGCTGTCATAGTACAGCCAGCTTACACTACTGTACCCTTCCCGAGCTACAACGACTACCCT
CACACTCCGGTACGCACCTGCTGGTCTGCGAGTGACGTCGTAGAACCCTCTGTCGTAGTACAGCTAGTTTACGCTACTGTCGAGCTACAACGACTACCCT
CACACTCCGGTACGCACCTGCTGGTCTGCGAGTGACGTCGAAGTTTTGAACAATATAAGAGTTGAGCACCCACTGCCTACCCGAGCTACAACGACTACCCT
CACACTCCGGTACGCACCTGCTGGTCTGCGAGTGACGTCGAGTTTCTGAACCCTCTGTCGTGGTACAGCCAGCCACGAGCTACAACGACTACCCT
CACACTCCGGTACGCACCTGCTGGTCTGCGAGTGACGTCGACAACCACTACCCACCTATAGTAGATTTGAAAACTCCGTCGCGAGCTACAACGACTACCCT
CACACTCCGGTACGCACCTGCTGGTCTGCGAGTGACGTCGACTAGTCGAAGACTACAACCGCTACCGTAGCGGTCCGAGCTACAACGACTACCCT
CACACTCCGGTACGCACCTGCTGGTCTGCGAGTGACGTCGTTGAACAATATGAGAGATCAGCATCCACTGCCTACCTATGGCGAGCTACAACGACTACCCT
CACACTCCGGTACGCACCTGCTGGTCTGCGAGTGACGTCGACCCTCTGTCATAGTACAACCAGCTTACACTACTGTACACCGAGCTACAACGACTACCCT
CACACTCCGGTACGCACCTGCTGGTCTGCGAGTGACGTCGCCCACTGTCGTAGTACAGCTAGTTTACGCTACTGTAACCCGAGCTACAACGACTACCCT
CACACTCCGGTACGCACCTGCTGGTCTGCGAGTGACGTCGAAGTTTTGAACAATATAAGAGTTGAGCACCCACTGCCTACCCGAGCTACAACGACTACCCT
CACACTCCGGTACGCACCTGCTGGTCTGCGAGTGACGTCGAGTTTCTGAACCCTCTGTCGTAGTACAGCCAGCCACGAGCTACAACGACTACCCT
CACACTCCGGTACGCACCTGCTGGTCTGCGAGTGACGTCGCCCTCTGTAGTAGTACAGCTAGTTTACGCTCCTGTAACCCGAGCTACAACGACTACCCT
CACACTCCGGTACGCACCTGCTGGTCTGCGAGTGACGTCGGTTCAGCATATACTGCCTACCTATGGTAGCTTCTGAACCCCGAGCTACAACGACTACCCT
CACACTCCGGTACGCACCTGCTGGTCTGCGAGTGACGTCGACCCTCTGTCGTAGTACAGCTAGTTTACGCTCCTGCGAGCTACAACGACTACCCT
CACACTCCGGTACGCACCTGCTGGTCTGCGAGTGACGTCGTTGAACAATATGAGAGATCAGCATCCACTGCCTACCTATGGCGAGCTACAACGACTACCCT
CACACTCCGGTACGCACCTGCTGGTCTGCGAGTGACGTCGACCCTCTGTCATAGTACAACCAGCTTACACTACTGTACACCGAGCTACAACGACTACCCT
CACACTCCGGTACGCACCTGCTGGTCTGCGAGTGACGTCGCCCACTGTCGTAGTACAGCTAGTTTACGCTACTGTAACCCGAGCTACAACGACTACCCT
CACACTCCGGTACGCACCTGCTGGTCTGCGAGTGACGTCGAAGTTTTGAACAATATAAGAGTTGAGCACCCACTGCCTACCCGAGCTACAACGACTACCCT
CACACTCCGGTACGCACCTGCTGGTCTGCGAGTGACGTCGAGTTTCTGAACCCTCTGTCGTAGTACAGCCAGCCACGAGCTACAACGACTACCCT
CACACTCCGGTACGCACCTGCTGGTCTGCGAGTGACGTCGACAGCTAGTTTACGCTCCTGTAACCATTGCACTAAAATTGCCGAGCTACAACGACTACCCT
CACACTCCGGTACGCACCTGCTGGTCTGCGAGTGACGTCGGTTCAGCATATACTGCCTACCTATGGTAGCTTCTGAACCCCGAGCTACAACGACTACCCT
CACACTCCGGTACGCACCTGCTGGTCTGCGAGTGACGTCGACCCTCTGTCGTAGTACAGCTAGTTTACGCTCCTGCGAGCTACAACGACTACCCT
CACACTCCGGTACGCACCTGCTGGTCTGCGAGTGACGTCGTAGAACCCTCTGTCGTAGTACAGCTAGTTTACGCTACTGTCGAGCTACAACGACTACCCT
CACACTCCGGTACGCACCTGCTGGTCTGCGAGTGACGTCGTTGAACAATATGAGAGTTCAGCATCCACTGCCTACCTATGGCGAGCTACAACGACTACCCT
CACACTCCGGTACGCACCTGCTGGTCTGCGAGTGACGTCGACCCTCTCTCATAGTACAGCCATCTTACAATACTGTACCCTCGAGCTACAACGACTACCCT
CACACTCCGGTACGCACCTGCTGGTCTGCGAGTGACGTCGAAGTTTTGAGCAATATGAGAGATCAACATCCACTGCCTAGCCGAGCTACAACGACTACCCT
CACACTCCGGTACGCACCTGCTGGTCTGCGAGTGACGTCGTGGTAGTTCATGAACCCTCTGTCATAGTACAGCCAGCCGAGCTACAACGACTACCCT
CACACTCCGGTACGCACCTGCTGGTCTGCGAGTGACGTCGACCCTCTGTCGTAGTACAGCTAGTTTACGCTCCTGCGAGCTACAACGACTACCCT
CACACTCCGGTACGCACCTGCTGGTCTGCGAGTGACGTCGCCCTCTGTCGTAGTACAGCTAGTTTACGCTACTGTAACCCGAGCTACAACGACTACCCT
CACACTCCGGTACGCACCTGCTGGTCTGCGAGTGACGTCGTTGAACAATATGAGAGTTCAGCATCCACTGCCTACCTATGGCGAGCTACAACGACTACCCT
CACACTCCGGTACGCACCTGCTGGTCTGCGAGTGACGTCGACCCTCTCTCATAGTACAGCCATCTTACAATACTGTACCCTCGAGCTACAACGACTACCCT
CACACTCCGGTACGCACCTGCTGGTCTGCGAGTGACGTCGAAGTTTTGAGCAATATGAGAGATCAACATCCACTGCCTAGCCGAGCTACAACGACTACCCT
CACACTCCGGTACGCACCTGCTGGTCTGCGAGTGACGTCGTGGTAGTTCATGAACCCTCTGTCATAGTACAGCCAGCCGAGCTACAACGACTACCCT
CACACTCCGGTACGCACCTGCTGGTCTGCGAGTGACGTCGACCCTCTGTCGTAGTACAGCTAGTTTACGCTCCTGCGAGCTACAACGACTACCCT
CACACTCCGGTACGCACCTGCTGGTCTGCGAGTGACGTCGCCCTCTGTCGTAGTACAGCTAGTTTACGCTACTGTAACCCGAGCTACAACGACTACCCT
CACACTCCGGTACGCACCTGCTGGTCTGCGAGTGACGTCGTTGAACAATATGAGAGTTCAGCATCCACTGCCTACCTATGGCGAGCTACAACGACTACCCT
CACACTCCGGTACGCACCTGCTGGTCTGCGAGTGACGTCGACCCTCTCTCATAGTACAGCCATCTTACAATACTGTACCCTCGAGCTACAACGACTACCCT
CACACTCCGGTACGCACCTGCTGGTCTGCGAGTGACGTCGAAGACTACAACCGCTACCAACCTATAGTAGATTTGAACCCTCGAGCTACAACGACTACCCT
CACACTCCGGTACGCACCTGCTGGTCTGCGAGTGACGTCGAAGTTTTGAGCAATATGAGAGATCAACATCCACTGCCTAGCCGAGCTACAACGACTACCCT
CACACTCCGGTACGCACCTGCTGGTCTGCGAGTGACGTCGTCATGAACCCTCTGTCATAGTACAGCCAGCTTACCCCGAGCTACAACGACTACCCT
CACACTCCGGTACGCACCTGCTGGTCTGCGAGTGACGTCGACCCTCTGTCGTAGTACAGCTAGTTTACGCTCCTGCGAGCTACAACGACTACCCT
CACACTCCGGTACGCACCTGCTGGTCTGCGAGTGACGTCGACCCTCTGTAGTAGTACAGCTAGCTTAAGCTACTGTAACCACGAGCTACAACGACTACCCT
CACACTCCGGTACGCACCTGCTGGTCTGCGAGTGACGTCGTTGAACAATATGAGAGTTCAGCATCCACTGCCTACCTATGGCGAGCTACAACGACTACCCT
CACACTCCGGTACGCACCTGCTGGTCTGCGAGTGACGTCGACCCTCTCTCATAGTACAGCCATCTTACAATACTGTACCCTCGAGCTACAACGACTACCCT
CACACTCCGGTACGCACCTGCTGGTCTGCGAGTGACGTCGTTTTCATCAACTATTGCCGTGATGTAGCTTACCAGCATCCCGAGCTACAACGACTACCCT
CACACTCCGGTACGCACCTGCTGGTCTGCGAGTGACGTCGTCCATACTCTAGGTATGTGACGCTGGAAAAGAAACCTTTGTCGAGCTACAACGACTACCCT
CACACTCCGGTACGCACCTGCTGGTCTGCGAGTGACGTCGTGTTACTCAATTCAATTTGTCGGTGTTCGATTCCCTTGGTCGAGCTACAACGACTACCCT
CACACTCCGGTACGCACCTGCTGGTCTGCGAGTGACGTCGACTTGATTACGGTATACAGAACACGCAACAATACTAACGCGCGAGCTACAACGACTACCCT
CACACTCCGGTACGCACCTGCTGGTCTGCGAGTGACGTCGCACTCGAGCGTGCGTGTCATATGTTTTGATCACATCGAGCTACAACGACTACCCT
CACACTCCGGTACGCACCTGCTGGTCTGCGAGTGACGTCGCGTGCAAGCATTTAAGCAATTTAACACAGGAGCAGCCGAGCTACAACGACTACCCT
CACACTCCGGTACGCACCTGCTGGTCTGCGAGTGACGTCGCTGGTAAACCAACCAACTGTCCCCAGCTCACCCCTCGAGCTACAACGACTACCCT
CACACTCCGGTACGCACCTGCTGGTCTGCGAGTGACGTCGAATTACCCCTCATCAGCTATTGTCAGGCCCGCCCCCGAGCTACAACGACTACCCT
CACACTCCGGTACGCACCTGCTGGTCTGCGAGTGACGTCGGCCAACATGCCCTGCAAGAAGGCCTTCAGAGCAAGAAAATACGAGCTACAACGACTACCCT
CACACTCCGGTACGCACCTGCTGGTCTGCGAGTGACGTCGACAGTCCGAGCAGCGACTTCAGCACATCGCATTCACGAGCTACAACGACTACCCT
CACACTCCGGTACGCACCTGCTGGTCTGCGAGTGACGTCGGCGTAAGCCTACTTGCAAACCCCAAAAGGAGGAGCCGAGCTACAACGACTACCCT
CACACTCCGGTACGCACCTGCTGGTCTGCGAGTGACGTCGCCCAGCAGCAGCACAGCCTCGCGTCAAAAGATAAACGAGCTACAACGACTACCCT
CACACTCCGGTACGCACCTGCTGGTCTGCGAGTGACGTCGCGAAGAGGAAGACCTGATGCCACCAAAACCCCGGACGAGCTACAACGACTACCCT
CACACTCCGGTACGCACCTGCTGGTCTGCGAGTGACGTCGTATAAAACTGAAAGAAATACCGACGTGCCAGCCTGCACGAGCTACAACGACTACCCT
CACACTCCGGTACGCACCTGCTGGTCTGCGAGTGACGTCGATAGAGACCTCACGGTTGCAGCGGTCTACTTCCCCCGAGCTACAACGACTACCCT
CACACTCCGGTACGCACCTGCTGGTCTGCGAGTGACGTCGACCTCGCATTTTAGCAGCTGTCGACTTCAACGCCACGAGCTACAACGACTACCCT
CACACTCCGGTACGCACCTGCTGGTCTGCGAGTGACGTCGACTGTATTGCTACTCCTTTGGTGAGCCTACCCACTCGAGCTACAACGACTACCCT
CACACTCCGGTACGCACCTGCTGGTCTGCGAGTGACGTCGACTTTGCCATCTCCAAAAGCATAGGGCAAGCCAGACGAGCTACAACGACTACCCT
CACACTCCGGTACGCACCTGCTGGTCTGCGAGTGACGTCGGAAGACTCACCAGGCAGCACTCTGACGCCTCCATGCGAGCTACAACGACTACCCT
CACACTCCGGTACGCACCTGCTGGTCTGCGAGTGACGTCGCCTTTTGACAGATGCACTGCCGAAGAGCGTGCTGCCGAGCTACAACGACTACCCT
CACACTCCGGTACGCACCTGCTGGTCTGCGAGTGACGTCGAGAGCCCGTCACCTCAGAAGAGGTTGCTCAGGAGACGAGCTACAACGACTACCCT
CACACTCCGGTACGCACCTGCTGGTCTGCGAGTGACGTCGAAGGACTGCATCGCATCGACGACAAATCCCGGGTACGAGCTACAACGACTACCCT
CACACTCCGGTACGCACCTGCTGGTCTGCGAGTGACGTCGTGATAGGGAGGTCTGCTCTAAAGAGGGTGTAGAGGCGAGCTACAACGACTACCCT
CACACTCCGGTACGCACCTGCTGGTCTGCGAGTGACGTCGTGGAACCAAAGACGCTGCCTTAGGTATTCCGTCACCGAGCTACAACGACTACCCT
CACACTCCGGTACGCACCTGCTGGTCTGCGAGTGACGTCGCAGAAACCCACTTTTGTGACTAAGATAAGTCACCCGCCCGAGCTACAACGACTACCCT
CACACTCCGGTACGCACCTGCTGGTCTGCGAGTGACGTCGTGTTGAGTTCAGCTGCGGAAACTTGCGGATGTTCTCGAGCTACAACGACTACCCT
CACACTCCGGTACGCACCTGCTGGTCTGCGAGTGACGTCGGGAAGACGTTTCAGGGCTCTGTGTGCTACCACACCCGAGCTACAACGACTACCCT
CACACTCCGGTACGCACCTGCTGGTCTGCGAGTGACGTCGATGATTGGTTTATGGTGCACTTTATTGTGTTCGGGATTCCACGAGCTACAACGACTACCCT
CAGTGCTCGTTGGCCCACACGTCGCAAACGAACCCGGTGGATCTTATCTTATCTTAGAGTCGCCAGTCCACTTTTCACGGGGGCTGTCACCAACTCCTGCGGGGATGCTTCTGGGCGTACC
CAGTGCTCGTTGGCCCACACGTCGCAAACGAACCCGGTGGTCTTATCTTATCTTAGAGTCGCCAGTCCACTTTTCACGGGGGCTGTCACCAACTCCTGCGGGGATGCTTCTGGGCGTACC
CAGTGCTCGTTGGCCCACACGTCGCAAACGAACCCGGTGGCTTATCTTATCTTAGAGTCGCCAGTCCACTTTTCACGGGTGGCTGTCACCAACTCCTGCGGGGATGCTTCTGGGCGTACC
CAGTGCTCGTTGGCCCACACGTCGCAAACGAACCCGGTGGTTATCTTATCTTAGAGTCGCCAGTCCACTTTTCACGGGTGGCTGTCACCAACTCCTGCGGGGATGCTTCTGGGCGTACC
CAGTGCTCGTTGGCCCACACGTCGCAAACGAACCCGGTGGTATCTTATCTTAGAGTCGCCAGTCCACTTTTCACGGGTGGCTGTCACCAACTCCTGCGGGGATGCTTCTGGGCGTACC
CAGTGCTCGTTGGCCCACACGTCGCAAACGAACCCGGTGGATCTTATCTTAGAGTCGCCAGTCCACTTTTCACGGGGGCTGTCACCAACTCCTGCGGGGATGCTTCTGGGCGTACC
CAGTGCTCGTTGGCCCACACGTCGCAAACGAACCCGGTGGTCTTATCTTAGAGTCGCCAGTCCACTTTTCACGGGGGCTGTCACCAACTCCTGCGGGGATGCTTCTGGGCGTACC
CAGTGCTCGTTGGCCCACACGTCGCAAACGAACCCGGTGGCTTATCTTAGAGTCGCCAGTCCACTTTTCACGGGTGGCTGTCACCAACTCCTGCGGGGATGCTTCTGGGCGTACC
CAGTGCTCGTTGGCCCACACGTCGCAAACGAACCCGGTGGTTATCTTAGAGTCGCCAGTCCACTTTTCACGGGTTGGCTGTCACCAACTCCTGCGGGGATGCTTCTGGGCGTACC
CAGTGCTCGTTGGCCCACACGTCGCAAACGAACCCGGTGGTATCTTAGAGTCGCCAGTCCACTTTTCACGGGTTAAGTGGCTGTCACCAACTCCTGCGGGGATGCTTCTGGGCGTACC
CAGTGCTCGTTGGCCCACACGTCGCAAACGAACCCGGTGGATCTTAGAGTCGCCAGTCCACTTTTCACGGGTTAAGGCTGTCACCAACTCCTGCGGGGATGCTTCTGGGCGTACC
CAGTGCTCGTTGGCCCACACGTCGCAAACGAACCCGGTGGTCTTAGAGTCGCCAGTCCACTTTTCACGGGTTAAGGGCTGTCACCAACTCCTGCGGGGATGCTTCTGGGCGTACC
CAGTGCTCGTTGGCCCACACGTCGCAAACGAACCCGGTGGCTTAGAGTCGCCAGTCCACTTTTCACGGGTTAAGTGGCTGTCACCAACTCCTGCGGGGATGCTTCTGGGCGTACC
CAGTGCTCGTTGGCCCACACGTCGCAAACGAACCCGGTGGTTAGAGTCGCCAGTCCACTTTTCACGGGTTAAGTCGGCTGTCACCAACTCCTGCGGGGATGCTTCTGGGCGTACC
CAGTGCTCGTTGGCCCACACGTCGCAAACGAACCCGGTGGTAGAGTCGCCAGTCCACTTTTCACGGGTTAAGTCAGGCTGTCACCAACTCCTGCGGGGATGCTTCTGGGCGTACC
CAGTGCTCGTTGGCCCACACGTCGCAAACGAACCCGGTGGAGAGTCGCCAGTCCACTTTTCACGGGTTAAGTCAAGGCTGTCACCAACTCCTGCGGGGATGCTTCTGGGCGTACC
CAGTGCTCGTTGGCCCACACGTCGCAAACGAACCCGGTGGGAGTCGCCAGTCCACTTTTCACGGGTTAAGTCAAGGGCTGTCACCAACTCCTGCGGGGATGCTTCTGGGCGTACC
CAGTGCTCGTTGGCCCACACGTCGCAAACGAACCCGGTGGAGTCGCCAGTCCACTTTTCACGGGTTAAGTCAAGCGGCTGTCACCAACTCCTGCGGGGATGCTTCTGGGCGTACC
CAGTGCTCGTTGGCCCACACGTCGCAAACGAACCCGGTGGGTCGCCAGTCCACTTTTCACGGGTTAAGTCAAGCTGGCTGTCACCAACTCCTGCGGGGATGCTTCTGGGCGTACC
CAGTGCTCGTTGGCCCACACGTCGCAAACGAACCCGGTGGTCGCCAGTCCACTTTTCACGGGTTAAGTCAAGCTAGGCTGTCACCAACTCCTGCGGGGATGCTTCTGGGCGTACC
CAGTGCTCGTTGGCCCACACGTCGCAAACGAACCCGGTGGCGCCAGTCCACTTTTCACGGGTTAAGTCAAGCTACGGCTGTCACCAACTCCTGCGGGGATGCTTCTGGGCGTACC
CAGTGCTCGTTGGCCCACACGTCGCAAACGAACCCGGTGGGCCAGTCCACTTTTCACGGGTTAAGTCAAGCTACGGGCTGTCACCAACTCCTGCGGGGATGCTTCTGGGCGTACC
CAGTGCTCGTTGGCCCACACGTCGCAAACGAACCCGGTGGCCAGTCCACTTTTCACGGGTTAAGTCAAGCTACGAGGCTGTCACCAACTCCTGCGGGGATGCTTCTGGGCGTACC
CAGTGCTCGTTGGCCCACACGTCGCAAACGAACCCGGTGGCAGTCCACTTTTCACGGGTTAAGTCAAGCTACGAATAGCGGCTGTCACCAACTCCTGCGGGGATGCTTCTGGGCGTACC
CAGTGCTCGTTGGCCCACACGTCGCAAACGAACCCGGTGGAGTCCACTTTTCACGGGTTAAGTCAAGCTACGAATAGCGGCTGTCACCAACTCCTGCGGGGATGCTTCTGGGCGTACC
CAGTGCTCGTTGGCCCACACGTCGCAAACGAACCCGGTGGGTCCACTTTTCACGGGTTAAGTCAAGCTACGAATAGCAGGCTGTCACCAACTCCTGCGGGGATGCTTCTGGGCGTACC
CAGTGCTCGTTGGCCCACACGTCGCAAACGAACCCGGTGGTCCACTTTTCACGGGTTAAGTCAAGCTACGAATAGCAGGCTGTCACCAACTCCTGCGGGGATGCTTCTGGGCGTACC
CAGTGCTCGTTGGCCCACACGTCGCAAACGAACCCGGTGGGACATACGTTCTCAGCGCCAATGTGAACAAGACGAGGCTGTCACCAACTCCTGCGGGGATGCTTCTGGGCGTACC
CAGTGCTCGTTGGCCCACACGTCGCAAACGAACCCGGTGGATCGGTGATCGAGCACCATCACCTTCAACTAACTCGGCTGTCACCAACTCCTGCGGGGATGCTTCTGGGCGTACC
CAGTGCTCGTTGGCCCACACGTCGCAAACGAACCCGGTGGATAACGAGTGCAGTGACTTCACTGGCAACTGCCACGGCTGTCACCAACTCCTGCGGGGATGCTTCTGGGCGTACC
CAGTGCTCGTTGGCCCACACGTCGCAAACGAACCCGGTGGTGTCCCAAGCACTACTCAAACAATTTCTTCGCTAGCGGGCTGTCACCAACTCCTGCGGGGATGCTTCTGGGCGTACC
CAGTGCTCGTTGGCCCACACGTCGCAAACGAACCCGGTGGGTCCCAAGCACTACTCAAACAATTTCTTCGCTAGCGGGCTGTCACCAACTCCTGCGGGGATGCTTCTGGGCGTACC
CAGTGCTCGTTGGCCCACACGTCGCAAACGAACCCGGTGGTCCCAAGCACTACTCAAACAATTTCTTCGCTAGCGCGGCTGTCACCAACTCCTGCGGGGATGCTTCTGGGCGTACC
CAGTGCTCGTTGGCCCACACGTCGCAAACGAACCCGGTGGCCCAAGCACTACTCAAACAATTTCTTCGCTAGCGCGGCTGTCACCAACTCCTGCGGGGATGCTTCTGGGCGTACC
CAGTGCTCGTTGGCCCACACGTCGCAAACGAACCCGGTGGCCAAGCACTACTCAAACAATTTCTTCGCTAGCGCCGGCTGTCACCAACTCCTGCGGGGATGCTTCTGGGCGTACC
CAGTGCTCGTTGGCCCACACGTCGCAAACGAACCCGGTGGCAAGCACTACTCAAACAATTTCTTCGCTAGCGCCCGGCTGTCACCAACTCCTGCGGGGATGCTTCTGGGCGTACC
CAGTGCTCGTTGGCCCACACGTCGCAAACGAACCCGGTGGAAGCACTACTCAAACAATTTCTTCGCTAGCGCCCTGGCTGTCACCAACTCCTGCGGGGATGCTTCTGGGCGTACC
CAGTGCTCGTTGGCCCACACGTCGCAAACGAACCCGGTGGAGCACTACTCAAACAATTTCTTCGCTAGCGCCCTAGGCTGTCACCAACTCCTGCGGGGATGCTTCTGGGCGTACC
CAGTGCTCGTTGGCCCACACGTCGCAAACGAACCCGGTGGGCACTACTCAAACAATTTCTTCGCTAGCGCCCTAAAGGCTGTCACCAACTCCTGCGGGGATGCTTCTGGGCGTACC
CAGTGCTCGTTGGCCCACACGTCGCAAACGAACCCGGTGGATCTCACGCTGTGTCTGAGTCCGTATAGACTCACAGGCTGTCACCAACTCCTGCGGGGATGCTTCTGGGCGTACC
CAGTGCTCGTTGGCCCACACGTCGCAAACGAACCCGGTGGTCTCACGCTGTGTCTGAGTCCGTATAGACTCACAAGGCTGTCACCAACTCCTGCGGGGATGCTTCTGGGCGTACC
CAGTGCTCGTTGGCCCACACGTCGCAAACGAACCCGGTGGCGAGCGGCTGGTATTAGGTAAACGACGCCTACGAAGGCTGTCACCAACTCCTGCGGGGATGCTTCTGGGCGTACC
CAGTGCTCGTTGGCCCACACGTCGCAAACGAACCCGGTGGGAGCAACTCTCTCCCACTAGCACTAAGTACCCTCTGGCTGTCACCAACTCCTGCGGGGATGCTTCTGGGCGTACC
CAGTGCTCGTTGGCCCACACGTCGCAAACGAACCCGGTGGTCCCTCTGGCACCTGGTATCGAAGTGATGAAGAAAGGCTGTCACCAACTCCTGCGGGGATGCTTCTGGGCGTACC
CAGTGCTCGTTGGCCCACACGTCGCAAACGAACCCGGTGGTTCCGACCAAATCCCTATACCAACACTTTTATTCTCCCTCCGGCTGTCACCAACTCCTGCGGGGATGCTTCTGGGCGTACC
CAGTGCTCGTTGGCCCACACGTCGCAAACGAACCCGGTGGTCCGACCAAATCCCTATACCAACACTTTTATTCTCCCTCCGGCTGTCACCAACTCCTGCGGGGATGCTTCTGGGCGTACC
CAGTGCTCGTTGGCCCACACGTCGCAAACGAACCCGGTGGCCGACCAAATCCCTATACCAACACTTTTATTCTCCCTCCGGCTGTCACCAACTCCTGCGGGGATGCTTCTGGGCGTACC
CAGTGCTCGTTGGCCCACACGTCGCAAACGAACCCGGTGGCTGGACTTTGCCATCTCTAAAGGCATAGGTCAAGCCGGCTGTCACCAACTCCTGCGGGGATGCTTCTGGGCGTACC
CAGTGCTCGTTGGCCCACACGTCGCAAACGAACCCGGTGGTGGACTTTGCCATCTCTAAAGGCATAGGTCAAGCCGGCTGTCACCAACTCCTGCGGGGATGCTTCTGGGCGTACC
CAGTGCTCGTTGGCCCACACGTCGCAAACGAACCCGGTGGGGACTTTGCCATCTCTAAAGGCATAGGTCAAGCCAGGCTGTCACCAACTCCTGCGGGGATGCTTCTGGGCGTACC
CAGTGCTCGTTGGCCCACACGTCGCAAACGAACCCGGTGGGACTTTGCCATCTCTAAAGGCATAGGTCAAGCCAGAGGCTGTCACCAACTCCTGCGGGGATGCTTCTGGGCGTACC
CAGTGCTCGTTGGCCCACACGTCGCAAACGAACCCGGTGGACTTTGCCATCTCTAAAGGCATAGGTCAAGCCAGAGGCTGTCACCAACTCCTGCGGGGATGCTTCTGGGCGTACC
CAGTGCTCGTTGGCCCACACGTCGCAAACGAACCCGGTGGCTTTGCCATCTCTAAAGGCATAGGTCAAGCCAGACTGGCTGTCACCAACTCCTGCGGGGATGCTTCTGGGCGTACC
CAGTGCTCGTTGGCCCACACGTCGCAAACGAACCCGGTGGTTTGCCATCTCTAAAGGCATAGGTCAAGCCAGACTGGCTGTCACCAACTCCTGCGGGGATGCTTCTGGGCGTACC
CAGTGCTCGTTGGCCCACACGTCGCAAACGAACCCGGTGGTTGCCATCTCTAAAGGCATAGGTCAAGCCAGACTAACGGCTGTCACCAACTCCTGCGGGGATGCTTCTGGGCGTACC
CAGTGCTCGTTGGCCCACACGTCGCAAACGAACCCGGTGGTGCCATCTCTAAAGGCATAGGTCAAGCCAGACTAACGGCTGTCACCAACTCCTGCGGGGATGCTTCTGGGCGTACC
CAGTGCTCGTTGGCCCACACGTCGCAAACGAACCCGGTGGGCCATCTCTAAAGGCATAGGTCAAGCCAGACTAACTGGCTGTCACCAACTCCTGCGGGGATGCTTCTGGGCGTACC
CAGTGCTCGTTGGCCCACACGTCGCAAACGAACCCGGTGGCCATCTCTAAAGGCATAGGTCAAGCCAGACTAACTTGATCCGGCTGTCACCAACTCCTGCGGGGATGCTTCTGGGCGTACC
CAGTGCTCGTTGGCCCACACGTCGCAAACGAACCCGGTGGCATCTCTAAAGGCATAGGTCAAGCCAGACTAACTTGATCCAGGCTGTCACCAACTCCTGCGGGGATGCTTCTGGGCGTACC
CAGTGCTCGTTGGCCCACACGTCGCAAACGAACCCGGTGGATCTCTAAAGGCATAGGTCAAGCCAGACTAACTTGATCCAGGCTGTCACCAACTCCTGCGGGGATGCTTCTGGGCGTACC
CAGTGCTCGTTGGCCCACACGTCGCAAACGAACCCGGTGGTCTCTAAAGGCATAGGTCAAGCCAGACTAACTTGATCCAGGCTGTCACCAACTCCTGCGGGGATGCTTCTGGGCGTACC
CAGTGCTCGTTGGCCCACACGTCGCAAACGAACCCGGTGGCTCTAAAGGCATAGGTCAAGCCAGACTAACTTGATCCAACGGCTGTCACCAACTCCTGCGGGGATGCTTCTGGGCGTACC
CAGTGCTCGTTGGCCCACACGTCGCAAACGAACCCGGTGGTCTAAAGGCATAGGTCAAGCCAGACTAACTTGATCCAACTGGCTGTCACCAACTCCTGCGGGGATGCTTCTGGGCGTACC
CAGTGCTCGTTGGCCCACACGTCGCAAACGAACCCGGTGGAAAGGCATAGGTCAAGCCAGACTAACTTGATCCAACTGGCTGTCACCAACTCCTGCGGGGATGCTTCTGGGCGTACC
CAGTGCTCGTTGGCCCACACGTCGCAAACGAACCCGGTGGAAGGCATAGGTCAAGCCAGACTAACTTGATCCAACTGGCTGTCACCAACTCCTGCGGGGATGCTTCTGGGCGTACC
CAGTGCTCGTTGGCCCACACGTCGCAAACGAACCCGGTGGAGGCATAGGTCAAGCCAGACTAACTTGATCCAACTATAACAGGCTGTCACCAACTCCTGCGGGGATGCTTCTGGGCGTACC
CAGTGCTCGTTGGCCCACACGTCGCAAACGAACCCGGTGGAACTATAACAAGCTGCTGCAAGACTCACACTTTGGATGCGGCTGTCACCAACTCCTGCGGGGATGCTTCTGGGCGTACC
CAGTGCTCGTTGGCCCACACGTCGCAAACGAACCCGGTGGACTATAACAAGCTGCTGCAAGACTCACACTTTGGATGCGGCTGTCACCAACTCCTGCGGGGATGCTTCTGGGCGTACC
CAGTGCTCGTTGGCCCACACGTCGCAAACGAACCCGGTGGCTATAACAAGCTGCTGCAAGACTCACACTTTGGATGCGGCTGTCACCAACTCCTGCGGGGATGCTTCTGGGCGTACC
CAGTGCTCGTTGGCCCACACGTCGCAAACGAACCCGGTGGTATAACAAGCTGCTGCAAGACTCACACTTTGGATGCGGCTGTCACCAACTCCTGCGGGGATGCTTCTGGGCGTACC
CAGTGCTCGTTGGCCCACACGTCGCAAACGAACCCGGTGGATAACAAGCTGCTGCAAGACTCACACTTTGGATGCGGCTGTCACCAACTCCTGCGGGGATGCTTCTGGGCGTACC
CAGTGCTCGTTGGCCCACACGTCGCAAACGAACCCGGTGGTAACAAGCTGCTGCAAGACTCACACTTTGGATGCTGGCTGTCACCAACTCCTGCGGGGATGCTTCTGGGCGTACC
CAGTGCTCGTTGGCCCACACGTCGCAAACGAACCCGGTGGAACAAGCTGCTGCAAGACTCACACTTTGGATGCTGGGCTGTCACCAACTCCTGCGGGGATGCTTCTGGGCGTACC
CAGTGCTCGTTGGCCCACACGTCGCAAACGAACCCGGTGGACAAGCTGCTGCAAGACTCACACTTTGGATGCTGTGGCTGTCACCAACTCCTGCGGGGATGCTTCTGGGCGTACC
CAGTGCTCGTTGGCCCACACGTCGCAAACGAACCCGGTGGCAAGCTGCTGCAAGACTCACACTTTGGATGCTGTCGGCTGTCACCAACTCCTGCGGGGATGCTTCTGGGCGTACC
CAGTGCTCGTTGGCCCACACGTCGCAAACGAACCCGGTGGAAGCTGCTGCAAGACTCACACTTTGGATGCTGTCCGGCTGTCACCAACTCCTGCGGGGATGCTTCTGGGCGTACC
CAGTGCTCGTTGGCCCACACGTCGCAAACGAACCCGGTGGAGCTGCTGCAAGACTCACACTTTGGATGCTGTCCTGGCTGTCACCAACTCCTGCGGGGATGCTTCTGGGCGTACC
CAGTGCTCGTTGGCCCACACGTCGCAAACGAACCCGGTGGGCTGCTGCAAGACTCACACTTTGGATGCTGTCCTCGGCTGTCACCAACTCCTGCGGGGATGCTTCTGGGCGTACC
CAGTGCTCGTTGGCCCACACGTCGCAAACGAACCCGGTGGCTGCTGCAAGACTCACACTTTGGATGCTGTCCTCTGGCTGTCACCAACTCCTGCGGGGATGCTTCTGGGCGTACC
CAGTGCTCGTTGGCCCACACGTCGCAAACGAACCCGGTGGTGCTGCAAGACTCACACTTTGGATGCTGTCCTCTCGGCTGTCACCAACTCCTGCGGGGATGCTTCTGGGCGTACC
CAGTGCTCGTTGGCCCACACGTCGCAAACGAACCCGGTGGGCTGCAAGACTCACACTTTGGATGCTGTCCTCTCTGGCTGTCACCAACTCCTGCGGGGATGCTTCTGGGCGTACC
CAGTGCTCGTTGGCCCACACGTCGCAAACGAACCCGGTGGCTGCAAGACTCACACTTTGGATGCTGTCCTCTCTGGGCTGTCACCAACTCCTGCGGGGATGCTTCTGGGCGTACC
CAGTGCTCGTTGGCCCACACGTCGCAAACGAACCCGGTGGTGCAAGACTCACACTTTGGATGCTGTCCTCTCTGCGGCTGTCACCAACTCCTGCGGGGATGCTTCTGGGCGTACC
CAGTGCTCGTTGGCCCACACGTCGCAAACGAACCCGGTGGGCAAGACTCACACTTTGGATGCTGTCCTCTCTGCCGGCTGTCACCAACTCCTGCGGGGATGCTTCTGGGCGTACC
CAGTGCTCGTTGGCCCACACGTCGCAAACGAACCCGGTGGCAAGACTCACACTTTGGATGCTGTCCTCTCTGCCGGGCTGTCACCAACTCCTGCGGGGATGCTTCTGGGCGTACC
CAGTGCTCGTTGGCCCACACGTCGCAAACGAACCCGGTGGAAGACTCACACTTTGGATGCTGTCCTCTCTGCCGGGGCTGTCACCAACTCCTGCGGGGATGCTTCTGGGCGTACC
CAGTGCTCGTTGGCCCACACGTCGCAAACGAACCCGGTGGAGACTCACACTTTGGATGCTGTCCTCTCTGCCGGAGGCTGTCACCAACTCCTGCGGGGATGCTTCTGGGCGTACC
CAGTGCTCGTTGGCCCACACGTCGCAAACGAACCCGGTGGGACTCACACTTTGGATGCTGTCCTCTCTGCCGGATGGCTGTCACCAACTCCTGCGGGGATGCTTCTGGGCGTACC
CAGTGCTCGTTGGCCCACACGTCGCAAACGAACCCGGTGGACTCACACTTTGGATGCTGTCCTCTCTGCCGGATTGGCTGTCACCAACTCCTGCGGGGATGCTTCTGGGCGTACC
CAGTGCTCGTTGGCCCACACGTCGCAAACGAACCCGGTGGCTCACACTTTGGATGCTGTCCTCTCTGCCGGATTCGGCTGTCACCAACTCCTGCGGGGATGCTTCTGGGCGTACC
CAGTGCTCGTTGGCCCACACGTCGCAAACGAACCCGGTGGTCACACTTTGGATGCTGTCCTCTCTGCCGGATTCTGGCTGTCACCAACTCCTGCGGGGATGCTTCTGGGCGTACC
CAGTGCTCGTTGGCCCACACGTCGCAAACGAACCCGGTGGCACACTTTGGATGCTGTCCTCTCTGCCGGATTCTCGGCTGTCACCAACTCCTGCGGGGATGCTTCTGGGCGTACC
CAGTGCTCGTTGGCCCACACGTCGCAAACGAACCCGGTGGACACTTTGGATGCTGTCCTCTCTGCCGGATTCTCCGGCTGTCACCAACTCCTGCGGGGATGCTTCTGGGCGTACC
CAGTGCTCGTTGGCCCACACGTCGCAAACGAACCCGGTGGCACTTTGGATGCTGTCCTCTCTGCCGGATTCTCCAGGCTGTCACCAACTCCTGCGGGGATGCTTCTGGGCGTACC
CAGTGCTCGTTGGCCCACACGTCGCAAACGAACCCGGTGGACTTTGGATGCTGTCCTCTCTGCCGGATTCTCCATGGCTGTCACCAACTCCTGCGGGGATGCTTCTGGGCGTACC
CAGTGCTCGTTGGCCCACACGTCGCAAACGAACCCGGTGGCTTTGGATGCTGTCCTCTCTGCCGGATTCTCCATTGGCTGTCACCAACTCCTGCGGGGATGCTTCTGGGCGTACC
CAGTGCTCGTTGGCCCACACGTCGCAAACGAACCCGGTGGTTTGGATGCTGTCCTCTCTGCCGGATTCTCCATTCGGCTGTCACCAACTCCTGCGGGGATGCTTCTGGGCGTACC
CAGTGCTCGTTGGCCCACACGTCGCAAACGAACCCGGTGGTTGGATGCTGTCCTCTCTGCCGGATTCTCCATTCTGGCTGTCACCAACTCCTGCGGGGATGCTTCTGGGCGTACC
CAGTGCTCGTTGGCCCACACGTCGCAAACGAACCCGGTGGTGGATGCTGTCCTCTCTGCCGGATTCTCCATTCTCGGCTGTCACCAACTCCTGCGGGGATGCTTCTGGGCGTACC
CAGTGCTCGTTGGCCCACACGTCGCAAACGAACCCGGTGGGGATGCTGTCCTCTCTGCCGGATTCTCCATTCTCCGGCTGTCACCAACTCCTGCGGGGATGCTTCTGGGCGTACC
CAGTGCTCGTTGGCCCACACGTCGCAAACGAACCCGGTGGGATGCTGTCCTCTCTGCCGGATTCTCCATTCTCCAGGCTGTCACCAACTCCTGCGGGGATGCTTCTGGGCGTACC
CAGTGCTCGTTGGCCCACACGTCGCAAACGAACCCGGTGGATGCTGTCCTCTCTGCCGGATTCTCCATTCTCCACGGCTGTCACCAACTCCTGCGGGGATGCTTCTGGGCGTACC
CAGTGCTCGTTGGCCCACACGTCGCAAACGAACCCGGTGGTGCTGTCCTCTCTGCCGGATTCTCCATTCTCCACTGGCTGTCACCAACTCCTGCGGGGATGCTTCTGGGCGTACC
CAGTGCTCGTTGGCCCACACGTCGCAAACGAACCCGGTGGGCTGTCCTCTCTGCCGGATTCTCCATTCTCCACTGGGCTGTCACCAACTCCTGCGGGGATGCTTCTGGGCGTACC
CAGTGCTCGTTGGCCCACACGTCGCAAACGAACCCGGTGGCTGTCCTCTCTGCCGGATTCTCCATTCTCCACTGCGGCTGTCACCAACTCCTGCGGGGATGCTTCTGGGCGTACC
CAGTGCTCGTTGGCCCACACGTCGCAAACGAACCCGGTGGTGTCCTCTCTGCCGGATTCTCCATTCTCCACTGCAGGCTGTCACCAACTCCTGCGGGGATGCTTCTGGGCGTACC
CAGTGCTCGTTGGCCCACACGTCGCAAACGAACCCGGTGGGTCCTCTCTGCCGGATTCTCCATTCTCCACTGCAAGGCTGTCACCAACTCCTGCGGGGATGCTTCTGGGCGTACC
CAGTGCTCGTTGGCCCACACGTCGCAAACGAACCCGGTGGTCCTCTCTGCCGGATTCTCCATTCTCCACTGCAAGGGCTGTCACCAACTCCTGCGGGGATGCTTCTGGGCGTACC
CAGTGCTCGTTGGCCCACACGTCGCAAACGAACCCGGTGGCCTCTCTGCCGGATTCTCCATTCTCCACTGCAAGCGGCTGTCACCAACTCCTGCGGGGATGCTTCTGGGCGTACC
CAGTGCTCGTTGGCCCACACGTCGCAAACGAACCCGGTGGCTCTCTGCCGGATTCTCCATTCTCCACTGCAAGCAGGCTGTCACCAACTCCTGCGGGGATGCTTCTGGGCGTACC
CAGTGCTCGTTGGCCCACACGTCGCAAACGAACCCGGTGGTCTCTGCCGGATTCTCCATTCTCCACTGCAAGCAAGGCTGTCACCAACTCCTGCGGGGATGCTTCTGGGCGTACC
CAGTGCTCGTTGGCCCACACGTCGCAAACGAACCCGGTGGCTCTGCCGGATTCTCCATTCTCCACTGCAAGCAACGGCTGTCACCAACTCCTGCGGGGATGCTTCTGGGCGTACC
CAGTGCTCGTTGGCCCACACGTCGCAAACGAACCCGGTGGTCTGCCGGATTCTCCATTCTCCACTGCAAGCAACAGGCTGTCACCAACTCCTGCGGGGATGCTTCTGGGCGTACC
CAGTGCTCGTTGGCCCACACGTCGCAAACGAACCCGGTGGCTGCCGGATTCTCCATTCTCCACTGCAAGCAACATGGCTGTCACCAACTCCTGCGGGGATGCTTCTGGGCGTACC
CAGTGCTCGTTGGCCCACACGTCGCAAACGAACCCGGTGGTGCCGGATTCTCCATTCTCCACTGCAAGCAACATCGGCTGTCACCAACTCCTGCGGGGATGCTTCTGGGCGTACC
CAGTGCTCGTTGGCCCACACGTCGCAAACGAACCCGGTGGGCCGGATTCTCCATTCTCCACTGCAAGCAACATCGGGCTGTCACCAACTCCTGCGGGGATGCTTCTGGGCGTACC
CAGTGCTCGTTGGCCCACACGTCGCAAACGAACCCGGTGGCCGGATTCTCCATTCTCCACTGCAAGCAACATCGAGGCTGTCACCAACTCCTGCGGGGATGCTTCTGGGCGTACC
CAGTGCTCGTTGGCCCACACGTCGCAAACGAACCCGGTGGCGGATTCTCCATTCTCCACTGCAAGCAACATCGATGGCTGTCACCAACTCCTGCGGGGATGCTTCTGGGCGTACC
CAGTGCTCGTTGGCCCACACGTCGCAAACGAACCCGGTGGGGATTCTCCATTCTCCACTGCAAGCAACATCGATGGGCTGTCACCAACTCCTGCGGGGATGCTTCTGGGCGTACC
CAGTGCTCGTTGGCCCACACGTCGCAAACGAACCCGGTGGGATTCTCCATTCTCCACTGCAAGCAACATCGATGCGGCTGTCACCAACTCCTGCGGGGATGCTTCTGGGCGTACC
CAGTGCTCGTTGGCCCACACGTCGCAAACGAACCCGGTGGATTCTCCATTCTCCACTGCAAGCAACATCGATGCGGGCTGTCACCAACTCCTGCGGGGATGCTTCTGGGCGTACC
CAGTGCTCGTTGGCCCACACGTCGCAAACGAACCCGGTGGTCGATGCGGCAATCAAACTCTCATTGATGAGACGTGGCTGTCACCAACTCCTGCGGGGATGCTTCTGGGCGTACC
CAGTGCTCGTTGGCCCACACGTCGCAAACGAACCCGGTGGCGATGCGGCAATCAAACTCTCATTGATGAGACGTACGGCTGTCACCAACTCCTGCGGGGATGCTTCTGGGCGTACC
CAGTGCTCGTTGGCCCACACGTCGCAAACGAACCCGGTGGGATGCGGCAATCAAACTCTCATTGATGAGACGTACAATGGGCTGTCACCAACTCCTGCGGGGATGCTTCTGGGCGTACC
CAGTGCTCGTTGGCCCACACGTCGCAAACGAACCCGGTGGATGCGGCAATCAAACTCTCATTGATGAGACGTACAATGCGGCTGTCACCAACTCCTGCGGGGATGCTTCTGGGCGTACC
CAGTGCTCGTTGGCCCACACGTCGCAAACGAACCCGGTGGTGCGGCAATCAAACTCTCATTGATGAGACGTACAATGCGGCTGTCACCAACTCCTGCGGGGATGCTTCTGGGCGTACC
CAGTGCTCGTTGGCCCACACGTCGCAAACGAACCCGGTGGGCGGCAATCAAACTCTCATTGATGAGACGTACAATGCGGCTGTCACCAACTCCTGCGGGGATGCTTCTGGGCGTACC
CAGTGCTCGTTGGCCCACACGTCGCAAACGAACCCGGTGGCGGCAATCAAACTCTCATTGATGAGACGTACAATGCTGGGCTGTCACCAACTCCTGCGGGGATGCTTCTGGGCGTACC
CAGTGCTCGTTGGCCCACACGTCGCAAACGAACCCGGTGGGGCAATCAAACTCTCATTGATGAGACGTACAATGCTGCGGCTGTCACCAACTCCTGCGGGGATGCTTCTGGGCGTACC
CAGTGCTCGTTGGCCCACACGTCGCAAACGAACCCGGTGGGCAATCAAACTCTCATTGATGAGACGTACAATGCTGCTGGGCTGTCACCAACTCCTGCGGGGATGCTTCTGGGCGTACC
CAGTGCTCGTTGGCCCACACGTCGCAAACGAACCCGGTGGCAATCAAACTCTCATTGATGAGACGTACAATGCTGCTGAGTGGCTGTCACCAACTCCTGCGGGGATGCTTCTGGGCGTACC
CAGTGCTCGTTGGCCCACACGTCGCAAACGAACCCGGTGGAATCAAACTCTCATTGATGAGACGTACAATGCTGCTGAGTGGCTGTCACCAACTCCTGCGGGGATGCTTCTGGGCGTACC
CAGTGCTCGTTGGCCCACACGTCGCAAACGAACCCGGTGGATCAAACTCTCATTGATGAGACGTACAATGCTGCTGAGTGGCTGTCACCAACTCCTGCGGGGATGCTTCTGGGCGTACC
CAGTGCTCGTTGGCCCACACGTCGCAAACGAACCCGGTGGTCAAACTCTCATTGATGAGACGTACAATGCTGCTGAGTGGCTGTCACCAACTCCTGCGGGGATGCTTCTGGGCGTACC
CAGTGCTCGTTGGCCCACACGTCGCAAACGAACCCGGTGGGTTTGCCAATCCTCCTCTTTCAACGTCTACAAGAACTCCGGCTGTCACCAACTCCTGCGGGGATGCTTCTGGGCGTACC
CAGTGCTCGTTGGCCCACACGTCGCAAACGAACCCGGTGGTTTGCCAATCCTCCTCTTTCAACGTCTACAAGAACTCCGGCTGTCACCAACTCCTGCGGGGATGCTTCTGGGCGTACC
CAGTGCTCGTTGGCCCACACGTCGCAAACGAACCCGGTGGTTGCCAATCCTCCTCTTTCAACGTCTACAAGAACTCCGGCTGTCACCAACTCCTGCGGGGATGCTTCTGGGCGTACC
CAGTGCTCGTTGGCCCACACGTCGCAAACGAACCCGGTGGTGCCAATCCTCCTCTTTCAACGTCTACAAGAACTCCGGCTGTCACCAACTCCTGCGGGGATGCTTCTGGGCGTACC
CAGTGCTCGTTGGCCCACACGTCGCAAACGAACCCGGTGGGCCAATCCTCCTCTTTCAACGTCTACAAGAACTCCTGGCTGTCACCAACTCCTGCGGGGATGCTTCTGGGCGTACC
CAGTGCTCGTTGGCCCACACGTCGCAAACGAACCCGGTGGCCAATCCTCCTCTTTCAACGTCTACAAGAACTCCTGGGGCTGTCACCAACTCCTGCGGGGATGCTTCTGGGCGTACC
CAGTGCTCGTTGGCCCACACGTCGCAAACGAACCCGGTGGCAATCCTCCTCTTTCAACGTCTACAAGAACTCCTGGTACAGGCTGTCACCAACTCCTGCGGGGATGCTTCTGGGCGTACC
CAGTGCTCGTTGGCCCACACGTCGCAAACGAACCCGGTGGAATCCTCCTCTTTCAACGTCTACAAGAACTCCTGGTACAGGCTGTCACCAACTCCTGCGGGGATGCTTCTGGGCGTACC
CAGTGCTCGTTGGCCCACACGTCGCAAACGAACCCGGTGGATCCTCCTCTTTCAACGTCTACAAGAACTCCTGGTACAGGCTGTCACCAACTCCTGCGGGGATGCTTCTGGGCGTACC
CAGTGCTCGTTGGCCCACACGTCGCAAACGAACCCGGTGGTCCTCCTCTTTCAACGTCTACAAGAACTCCTGGTACAGGCTGTCACCAACTCCTGCGGGGATGCTTCTGGGCGTACC
CAGTGCTCGTTGGCCCACACGTCGCAAACGAACCCGGTGGCCTCCTCTTTCAACGTCTACAAGAACTCCTGGTACAGAGGCTGTCACCAACTCCTGCGGGGATGCTTCTGGGCGTACC
CAGTGCTCGTTGGCCCACACGTCGCAAACGAACCCGGTGGCTCCTCTTTCAACGTCTACAAGAACTCCTGGTACAGACCGGCTGTCACCAACTCCTGCGGGGATGCTTCTGGGCGTACC
CAGTGCTCGTTGGCCCACACGTCGCAAACGAACCCGGTGGTCCTCTTTCAACGTCTACAAGAACTCCTGGTACAGACCGGCTGTCACCAACTCCTGCGGGGATGCTTCTGGGCGTACC
CAGTGCTCGTTGGCCCACACGTCGCAAACGAACCCGGTGGCCTCTTTCAACGTCTACAAGAACTCCTGGTACAGACCGGCTGTCACCAACTCCTGCGGGGATGCTTCTGGGCGTACC
CAGTGCTCGTTGGCCCACACGTCGCAAACGAACCCGGTGGCTCTTTCAACGTCTACAAGAACTCCTGGTACAGACCTTCAGGCTGTCACCAACTCCTGCGGGGATGCTTCTGGGCGTACC
CAGTGCTCGTTGGCCCACACGTCGCAAACGAACCCGGTGGTCTTTCAACGTCTACAAGAACTCCTGGTACAGACCTTCAGGCTGTCACCAACTCCTGCGGGGATGCTTCTGGGCGTACC
CAGTGCTCGTTGGCCCACACGTCGCAAACGAACCCGGTGGCTTTCAACGTCTACAAGAACTCCTGGTACAGACCTTCACGGCTGTCACCAACTCCTGCGGGGATGCTTCTGGGCGTACC
CAGTGCTCGTTGGCCCACACGTCGCAAACGAACCCGGTGGTTTCAACGTCTACAAGAACTCCTGGTACAGACCTTCACAGGCTGTCACCAACTCCTGCGGGGATGCTTCTGGGCGTACC
CAGTGCTCGTTGGCCCACACGTCGCAAACGAACCCGGTGGTTCAACGTCTACAAGAACTCCTGGTACAGACCTTCACAGGCTGTCACCAACTCCTGCGGGGATGCTTCTGGGCGTACC
CAGTGCTCGTTGGCCCACACGTCGCAAACGAACCCGGTGGTCAACGTCTACAAGAACTCCTGGTACAGACCTTCACAGGCTGTCACCAACTCCTGCGGGGATGCTTCTGGGCGTACC
CAGTGCTCGTTGGCCCACACGTCGCAAACGAACCCGGTGGCAACGTCTACAAGAACTCCTGGTACAGACCTTCACATCGGCTGTCACCAACTCCTGCGGGGATGCTTCTGGGCGTACC
CAGTGCTCGTTGGCCCACACGTCGCAAACGAACCCGGTGGAACGTCTACAAGAACTCCTGGTACAGACCTTCACATCTGGCTGTCACCAACTCCTGCGGGGATGCTTCTGGGCGTACC
CAGTGCTCGTTGGCCCACACGTCGCAAACGAACCCGGTGGACGTCTACAAGAACTCCTGGTACAGACCTTCACATCTGGCTGTCACCAACTCCTGCGGGGATGCTTCTGGGCGTACC
CAGTGCTCGTTGGCCCACACGTCGCAAACGAACCCGGTGGCGTCTACAAGAACTCCTGGTACAGACCTTCACATCTGGGGCTGTCACCAACTCCTGCGGGGATGCTTCTGGGCGTACC
CAGTGCTCGTTGGCCCACACGTCGCAAACGAACCCGGTGGGTCTACAAGAACTCCTGGTACAGACCTTCACATCTGGTGGCTGTCACCAACTCCTGCGGGGATGCTTCTGGGCGTACC
CAGTGCTCGTTGGCCCACACGTCGCAAACGAACCCGGTGGTCTACAAGAACTCCTGGTACAGACCTTCACATCTGGTGGCTGTCACCAACTCCTGCGGGGATGCTTCTGGGCGTACC
CAGTGCTCGTTGGCCCACACGTCGCAAACGAACCCGGTGGCTGGTCTCCAGAAATTGGGGCCTTCGTAGCGGAAAGGCTGTCACCAACTCCTGCGGGGATGCTTCTGGGCGTACC
CAGTGCTCGTTGGCCCACACGTCGCAAACGAACCCGGTGGAACGTGCAGAAGTCATTTTCGTCCTCAAACATGGAAGGCTGTCACCAACTCCTGCGGGGATGCTTCTGGGCGTACC
CAGTGCTCGTTGGCCCACACGTCGCAAACGAACCCGGTGGACGTGCAGAAGTCATTTTCGTCCTCAAACATGGAAAGGCTGTCACCAACTCCTGCGGGGATGCTTCTGGGCGTACC
CAGTGCTCGTTGGCCCACACGTCGCAAACGAACCCGGTGGCGTGCAGAAGTCATTTTCGTCCTCAAACATGGAAAACCGGCTGTCACCAACTCCTGCGGGGATGCTTCTGGGCGTACC
CAGTGCTCGTTGGCCCACACGTCGCAAACGAACCCGGTGGGTGCAGAAGTCATTTTCGTCCTCAAACATGGAAAACCTGGCTGTCACCAACTCCTGCGGGGATGCTTCTGGGCGTACC
CAGTGCTCGTTGGCCCACACGTCGCAAACGAACCCGGTGGTGCAGAAGTCATTTTCGTCCTCAAACATGGAAAACCTGGGCTGTCACCAACTCCTGCGGGGATGCTTCTGGGCGTACC
CAGTGCTCGTTGGCCCACACGTCGCAAACGAACCCGGTGGGCAGAAGTCATTTTCGTCCTCAAACATGGAAAACCTGAGGCTGTCACCAACTCCTGCGGGGATGCTTCTGGGCGTACC
CAGTGCTCGTTGGCCCACACGTCGCAAACGAACCCGGTGGCGAGGCTGGACTGATCCTTGATCACCAGTTTTGCTGGCTGTCACCAACTCCTGCGGGGATGCTTCTGGGCGTACC
CAGTGCTCGTTGGCCCACACGTCGCAAACGAACCCGGTGGGAGGCTGGACTGATCCTTGATCACCAGTTTTGCTTGGCTGTCACCAACTCCTGCGGGGATGCTTCTGGGCGTACC
CAGTGCTCGTTGGCCCACACGTCGCAAACGAACCCGGTGGAGGCTGGACTGATCCTTGATCACCAGTTTTGCTTCGGCTGTCACCAACTCCTGCGGGGATGCTTCTGGGCGTACC
CAGTGCTCGTTGGCCCACACGTCGCAAACGAACCCGGTGGGGCTGGACTGATCCTTGATCACCAGTTTTGCTTCAGGCTGTCACCAACTCCTGCGGGGATGCTTCTGGGCGTACC
CAGTGCTCGTTGGCCCACACGTCGCAAACGAACCCGGTGGGCTGGACTGATCCTTGATCACCAGTTTTGCTTCAGGGCTGTCACCAACTCCTGCGGGGATGCTTCTGGGCGTACC
CAGTGCTCGTTGGCCCACACGTCGCAAACGAACCCGGTGGCTGGACTGATCCTTGATCACCAGTTTTGCTTCAGGCGGCTGTCACCAACTCCTGCGGGGATGCTTCTGGGCGTACC
CAGTGCTCGTTGGCCCACACGTCGCAAACGAACCCGGTGGTGGACTGATCCTTGATCACCAGTTTTGCTTCAGGCGGCTGTCACCAACTCCTGCGGGGATGCTTCTGGGCGTACC
CAGTGCTCGTTGGCCCACACGTCGCAAACGAACCCGGTGGGGACTGATCCTTGATCACCAGTTTTGCTTCAGGCGGGCTGTCACCAACTCCTGCGGGGATGCTTCTGGGCGTACC
CAGTGCTCGTTGGCCCACACGTCGCAAACGAACCCGGTGGGACTGATCCTTGATCACCAGTTTTGCTTCAGGCGAGGCTGTCACCAACTCCTGCGGGGATGCTTCTGGGCGTACC
CAGTGCTCGTTGGCCCACACGTCGCAAACGAACCCGGTGGACTGATCCTTGATCACCAGTTTTGCTTCAGGCGATGGCTGTCACCAACTCCTGCGGGGATGCTTCTGGGCGTACC
CAGTGCTCGTTGGCCCACACGTCGCAAACGAACCCGGTGGCTGATCCTTGATCACCAGTTTTGCTTCAGGCGATTGGCTGTCACCAACTCCTGCGGGGATGCTTCTGGGCGTACC
CAGTGCTCGTTGGCCCACACGTCGCAAACGAACCCGGTGGTGATCCTTGATCACCAGTTTTGCTTCAGGCGATTCGGCTGTCACCAACTCCTGCGGGGATGCTTCTGGGCGTACC
CAGTGCTCGTTGGCCCACACGTCGCAAACGAACCCGGTGGGATCCTTGATCACCAGTTTTGCTTCAGGCGATTCCGGCTGTCACCAACTCCTGCGGGGATGCTTCTGGGCGTACC
CAGTGCTCGTTGGCCCACACGTCGCAAACGAACCCGGTGGATCCTTGATCACCAGTTTTGCTTCAGGCGATTCCAGGCTGTCACCAACTCCTGCGGGGATGCTTCTGGGCGTACC
CAGTGCTCGTTGGCCCACACGTCGCAAACGAACCCGGTGGTCCTTGATCACCAGTTTTGCTTCAGGCGATTCCACGGCTGTCACCAACTCCTGCGGGGATGCTTCTGGGCGTACC
CAGTGCTCGTTGGCCCACACGTCGCAAACGAACCCGGTGGCCTTGATCACCAGTTTTGCTTCAGGCGATTCCACCGGCTGTCACCAACTCCTGCGGGGATGCTTCTGGGCGTACC
CAGTGCTCGTTGGCCCACACGTCGCAAACGAACCCGGTGGCTTGATCACCAGTTTTGCTTCAGGCGATTCCACCGGGCTGTCACCAACTCCTGCGGGGATGCTTCTGGGCGTACC
CAGTGCTCGTTGGCCCACACGTCGCAAACGAACCCGGTGGTTGATCACCAGTTTTGCTTCAGGCGATTCCACCGAGGCTGTCACCAACTCCTGCGGGGATGCTTCTGGGCGTACC
CAGTGCTCGTTGGCCCACACGTCGCAAACGAACCCGGTGGTGATCACCAGTTTTGCTTCAGGCGATTCCACCGAAGGCTGTCACCAACTCCTGCGGGGATGCTTCTGGGCGTACC
CAGTGCTCGTTGGCCCACACGTCGCAAACGAACCCGGTGGGATCACCAGTTTTGCTTCAGGCGATTCCACCGAACGGCTGTCACCAACTCCTGCGGGGATGCTTCTGGGCGTACC
CAGTGCTCGTTGGCCCACACGTCGCAAACGAACCCGGTGGATCACCAGTTTTGCTTCAGGCGATTCCACCGAACAGGCTGTCACCAACTCCTGCGGGGATGCTTCTGGGCGTACC
CAGTGCTCGTTGGCCCACACGTCGCAAACGAACCCGGTGGTCACCAGTTTTGCTTCAGGCGATTCCACCGAACACGGCTGTCACCAACTCCTGCGGGGATGCTTCTGGGCGTACC
CAGTGCTCGTTGGCCCACACGTCGCAAACGAACCCGGTGGCACCAGTTTTGCTTCAGGCGATTCCACCGAACACCGGCTGTCACCAACTCCTGCGGGGATGCTTCTGGGCGTACC
CAGTGCTCGTTGGCCCACACGTCGCAAACGAACCCGGTGGACCAGTTTTGCTTCAGGCGATTCCACCGAACACCCGGCTGTCACCAACTCCTGCGGGGATGCTTCTGGGCGTACC
CAGTGCTCGTTGGCCCACACGTCGCAAACGAACCCGGTGGCCAGTTTTGCTTCAGGCGATTCCACCGAACACCCGGGCTGTCACCAACTCCTGCGGGGATGCTTCTGGGCGTACC
CAGTGCTCGTTGGCCCACACGTCGCAAACGAACCCGGTGGCAGTTTTGCTTCAGGCGATTCCACCGAACACCCGAGGCTGTCACCAACTCCTGCGGGGATGCTTCTGGGCGTACC
CAGTGCTCGTTGGCCCACACGTCGCAAACGAACCCGGTGGAGTTTTGCTTCAGGCGATTCCACCGAACACCCGAGGGCTGTCACCAACTCCTGCGGGGATGCTTCTGGGCGTACC
CAGTGCTCGTTGGCCCACACGTCGCAAACGAACCCGGTGGGTTTTGCTTCAGGCGATTCCACCGAACACCCGAGCGGCTGTCACCAACTCCTGCGGGGATGCTTCTGGGCGTACC
CAGTGCTCGTTGGCCCACACGTCGCAAACGAACCCGGTGGCCACCGGCTCGTAGCACTCATCCTAGGTGCATTCGGGCTGTCACCAACTCCTGCGGGGATGCTTCTGGGCGTACC
CAGTGCTCGTTGGCCCACACGTCGCAAACGAACCCGGTGGCACCGGCTCGTAGCACTCATCCTAGGTGCATTCGAGGCTGTCACCAACTCCTGCGGGGATGCTTCTGGGCGTACC
CAGTGCTCGTTGGCCCACACGTCGCAAACGAACCCGGTGGACCGGCTCGTAGCACTCATCCTAGGTGCATTCGAGGGCTGTCACCAACTCCTGCGGGGATGCTTCTGGGCGTACC
CAGTGCTCGTTGGCCCACACGTCGCAAACGAACCCGGTGGCCGGCTCGTAGCACTCATCCTAGGTGCATTCGAGAGGCTGTCACCAACTCCTGCGGGGATGCTTCTGGGCGTACC
CAGTGCTCGTTGGCCCACACGTCGCAAACGAACCCGGTGGCGGCTCGTAGCACTCATCCTAGGTGCATTCGAGAAGGCTGTCACCAACTCCTGCGGGGATGCTTCTGGGCGTACC
CAGTGCTCGTTGGCCCACACGTCGCAAACGAACCCGGTGGGGCTCGTAGCACTCATCCTAGGTGCATTCGAGAACGGCTGTCACCAACTCCTGCGGGGATGCTTCTGGGCGTACC
CAGTGCTCGTTGGCCCACACGTCGCAAACGAACCCGGTGGGCTCGTAGCACTCATCCTAGGTGCATTCGAGAACAGGCTGTCACCAACTCCTGCGGGGATGCTTCTGGGCGTACC
CAGTGCTCGTTGGCCCACACGTCGCAAACGAACCCGGTGGCTCGTAGCACTCATCCTAGGTGCATTCGAGAACAAGGCTGTCACCAACTCCTGCGGGGATGCTTCTGGGCGTACC
CAGTGCTCGTTGGCCCACACGTCGCAAACGAACCCGGTGGTCGTAGCACTCATCCTAGGTGCATTCGAGAACAAAGGCTGTCACCAACTCCTGCGGGGATGCTTCTGGGCGTACC
CAGTGCTCGTTGGCCCACACGTCGCAAACGAACCCGGTGGGGCGTTCGACAGAGTGTAGCATCCTGGACTCCTCTGGCTGTCACCAACTCCTGCGGGGATGCTTCTGGGCGTACC
CAGTGCTCGTTGGCCCACACGTCGCAAACGAACCCGGTGGGTTCCTCAACCAGCACGGCAAGGCCTATACGAACCGGCTGTCACCAACTCCTGCGGGGATGCTTCTGGGCGTACC
CAGTGCTCGTTGGCCCACACGTCGCAAACGAACCCGGTGGTCCCATCCTCTACACCCAGTTTACAGCAGACCTCCGGCTGTCACCAACTCCTGCGGGGATGCTTCTGGGCGTACC
CAGTGCTCGTTGGCCCACACGTCGCAAACGAACCCGGTGGACAGCAGACCTCCCTATTATACCCTCCCGTTACCTGGCTGTCACCAACTCCTGCGGGGATGCTTCTGGGCGTACC
CAGTGCTCGTTGGCCCACACGTCGCAAACGAACCCGGTGGCCCGTTACCTCACAACATCCACCTCTGCAGATGACGGCTGTCACCAACTCCTGCGGGGATGCTTCTGGGCGTACC
CAGTGCTCGTTGGCCCACACGTCGCAAACGAACCCGGTGGCCGTTACCTCACAACATCCACCTCTGCAGATGACAGGCTGTCACCAACTCCTGCGGGGATGCTTCTGGGCGTACC
CAGTGCTCGTTGGCCCACACGTCGCAAACGAACCCGGTGGCGTTACCTCACAACATCCACCTCTGCAGATGACACGGCTGTCACCAACTCCTGCGGGGATGCTTCTGGGCGTACC
CAGTGCTCGTTGGCCCACACGTCGCAAACGAACCCGGTGGGTTACCTCACAACATCCACCTCTGCAGATGACACGGGCTGTCACCAACTCCTGCGGGGATGCTTCTGGGCGTACC
CAGTGCTCGTTGGCCCACACGTCGCAAACGAACCCGGTGGTTACCTCACAACATCCACCTCTGCAGATGACACGGGGCTGTCACCAACTCCTGCGGGGATGCTTCTGGGCGTACC
CAGTGCTCGTTGGCCCACACGTCGCAAACGAACCCGGTGGTACCTCACAACATCCACCTCTGCAGATGACACGGCGGCTGTCACCAACTCCTGCGGGGATGCTTCTGGGCGTACC
CAGTGCTCGTTGGCCCACACGTCGCAAACGAACCCGGTGGACCTCACAACATCCACCTCTGCAGATGACACGGCGGGCTGTCACCAACTCCTGCGGGGATGCTTCTGGGCGTACC
CAGTGCTCGTTGGCCCACACGTCGCAAACGAACCCGGTGGCCTCACAACATCCACCTCTGCAGATGACACGGCGTGGCTGTCACCAACTCCTGCGGGGATGCTTCTGGGCGTACC
CAGTGCTCGTTGGCCCACACGTCGCAAACGAACCCGGTGGCAACGAGCATCAGCCATTATCCAGAGGCAACTGGCGGCTGTCACCAACTCCTGCGGGGATGCTTCTGGGCGTACC
CAGTGCTCGTTGGCCCACACGTCGCAAACGAACCCGGTGGAACGAGCATCAGCCATTATCCAGAGGCAACTGGCTGGCTGTCACCAACTCCTGCGGGGATGCTTCTGGGCGTACC
CAGTGCTCGTTGGCCCACACGTCGCAAACGAACCCGGTGGACGAGCATCAGCCATTATCCAGAGGCAACTGGCTGGGCTGTCACCAACTCCTGCGGGGATGCTTCTGGGCGTACC
CAGTGCTCGTTGGCCCACACGTCGCAAACGAACCCGGTGGCGAGCATCAGCCATTATCCAGAGGCAACTGGCTGCGGCTGTCACCAACTCCTGCGGGGATGCTTCTGGGCGTACC
CAGTGCTCGTTGGCCCACACGTCGCAAACGAACCCGGTGGGAGCATCAGCCATTATCCAGAGGCAACTGGCTGCAGGCTGTCACCAACTCCTGCGGGGATGCTTCTGGGCGTACC
CAGTGCTCGTTGGCCCACACGTCGCAAACGAACCCGGTGGAGCATCAGCCATTATCCAGAGGCAACTGGCTGCATGGCTGTCACCAACTCCTGCGGGGATGCTTCTGGGCGTACC
CAGTGCTCGTTGGCCCACACGTCGCAAACGAACCCGGTGGGCATCAGCCATTATCCAGAGGCAACTGGCTGCATTGGCTGTCACCAACTCCTGCGGGGATGCTTCTGGGCGTACC
CAGTGCTCGTTGGCCCACACGTCGCAAACGAACCCGGTGGCATCAGCCATTATCCAGAGGCAACTGGCTGCATTTGGCTGTCACCAACTCCTGCGGGGATGCTTCTGGGCGTACC
CAGTGCTCGTTGGCCCACACGTCGCAAACGAACCCGGTGGATCAGCCATTATCCAGAGGCAACTGGCTGCATTTGGGCTGTCACCAACTCCTGCGGGGATGCTTCTGGGCGTACC
CAGTGCTCGTTGGCCCACACGTCGCAAACGAACCCGGTGGTCAGCCATTATCCAGAGGCAACTGGCTGCATTTGAGGCTGTCACCAACTCCTGCGGGGATGCTTCTGGGCGTACC
CAGTGCTCGTTGGCCCACACGTCGCAAACGAACCCGGTGGCAGCCATTATCCAGAGGCAACTGGCTGCATTTGATGGCTGTCACCAACTCCTGCGGGGATGCTTCTGGGCGTACC
CAGTGCTCGTTGGCCCACACGTCGCAAACGAACCCGGTGGAGCCATTATCCAGAGGCAACTGGCTGCATTTGATCGGCTGTCACCAACTCCTGCGGGGATGCTTCTGGGCGTACC
CAGTGCTCGTTGGCCCACACGTCGCAAACGAACCCGGTGGGCCATTATCCAGAGGCAACTGGCTGCATTTGATCTGGCTGTCACCAACTCCTGCGGGGATGCTTCTGGGCGTACC
CAGTGCTCGTTGGCCCACACGTCGCAAACGAACCCGGTGGCCATTATCCAGAGGCAACTGGCTGCATTTGATCTATGGGGCTGTCACCAACTCCTGCGGGGATGCTTCTGGGCGTACC
CAGTGCTCGTTGGCCCACACGTCGCAAACGAACCCGGTGGCATTATCCAGAGGCAACTGGCTGCATTTGATCTATGGCGGCTGTCACCAACTCCTGCGGGGATGCTTCTGGGCGTACC
CAGTGCTCGTTGGCCCACACGTCGCAAACGAACCCGGTGGATTATCCAGAGGCAACTGGCTGCATTTGATCTATGGCGGCTGTCACCAACTCCTGCGGGGATGCTTCTGGGCGTACC
CAGTGCTCGTTGGCCCACACGTCGCAAACGAACCCGGTGGTTATCCAGAGGCAACTGGCTGCATTTGATCTATGGCGGCTGTCACCAACTCCTGCGGGGATGCTTCTGGGCGTACC
CAGTGCTCGTTGGCCCACACGTCGCAAACGAACCCGGTGGTATCCAGAGGCAACTGGCTGCATTTGATCTATGGCGGCTGTCACCAACTCCTGCGGGGATGCTTCTGGGCGTACC
CAGTGCTCGTTGGCCCACACGTCGCAAACGAACCCGGTGGATCCAGAGGCAACTGGCTGCATTTGATCTATGGCTGGCTGTCACCAACTCCTGCGGGGATGCTTCTGGGCGTACC
CAGTGCTCGTTGGCCCACACGTCGCAAACGAACCCGGTGGTCCAGAGGCAACTGGCTGCATTTGATCTATGGCTGGGCTGTCACCAACTCCTGCGGGGATGCTTCTGGGCGTACC
CAGTGCTCGTTGGCCCACACGTCGCAAACGAACCCGGTGGCCAGAGGCAACTGGCTGCATTTGATCTATGGCTGAGGCTGTCACCAACTCCTGCGGGGATGCTTCTGGGCGTACC
CAGTGCTCGTTGGCCCACACGTCGCAAACGAACCCGGTGGCAGAGGCAACTGGCTGCATTTGATCTATGGCTGAAGGCTGTCACCAACTCCTGCGGGGATGCTTCTGGGCGTACC
CAGTGCTCGTTGGCCCACACGTCGCAAACGAACCCGGTGGAGAGGCAACTGGCTGCATTTGATCTATGGCTGAAAGGCTGTCACCAACTCCTGCGGGGATGCTTCTGGGCGTACC
CAGTGCTCGTTGGCCCACACGTCGCAAACGAACCCGGTGGGAGGCAACTGGCTGCATTTGATCTATGGCTGAAACGGCTGTCACCAACTCCTGCGGGGATGCTTCTGGGCGTACC
CAGTGCTCGTTGGCCCACACGTCGCAAACGAACCCGGTGGAGGCAACTGGCTGCATTTGATCTATGGCTGAAACGGGCTGTCACCAACTCCTGCGGGGATGCTTCTGGGCGTACC
CAGTGCTCGTTGGCCCACACGTCGCAAACGAACCCGGTGGGGCAACTGGCTGCATTTGATCTATGGCTGAAACGCGGCTGTCACCAACTCCTGCGGGGATGCTTCTGGGCGTACC
CAGTGCTCGTTGGCCCACACGTCGCAAACGAACCCGGTGGGCAACTGGCTGCATTTGATCTATGGCTGAAACGCTGGCTGTCACCAACTCCTGCGGGGATGCTTCTGGGCGTACC
CAGTGCTCGTTGGCCCACACGTCGCAAACGAACCCGGTGGCAACTGGCTGCATTTGATCTATGGCTGAAACGCTGGGCTGTCACCAACTCCTGCGGGGATGCTTCTGGGCGTACC
CAGTGCTCGTTGGCCCACACGTCGCAAACGAACCCGGTGGAACTGGCTGCATTTGATCTATGGCTGAAACGCTGGGGCTGTCACCAACTCCTGCGGGGATGCTTCTGGGCGTACC
CAGTGCTCGTTGGCCCACACGTCGCAAACGAACCCGGTGGACTGGCTGCATTTGATCTATGGCTGAAACGCTGGAGGCTGTCACCAACTCCTGCGGGGATGCTTCTGGGCGTACC
CAGTGCTCGTTGGCCCACACGTCGCAAACGAACCCGGTGGCATCGTGGTCAACGCTGGTCAAGCCATTATATTGGGGCTGTCACCAACTCCTGCGGGGATGCTTCTGGGCGTACC
CAGTGCTCGTTGGCCCACACGTCGCAAACGAACCCGGTGGATCGTGGTCAACGCTGGTCAAGCCATTATATTGGCGGCTGTCACCAACTCCTGCGGGGATGCTTCTGGGCGTACC
CAGTGCTCGTTGGCCCACACGTCGCAAACGAACCCGGTGGTCGTGGTCAACGCTGGTCAAGCCATTATATTGGCTGGCTGTCACCAACTCCTGCGGGGATGCTTCTGGGCGTACC
CAGTGCTCGTTGGCCCACACGTCGCAAACGAACCCGGTGGAGTTTTATTATTGAGCCGTAATTGAGCCGTATTGGGCGAGGCTGTCACCAACTCCTGCGGGGATGCTTCTGGGCGTACC
CAGTGCTCGTTGGCCCACACGTCGCAAACGAACCCGGTGGGTTTTATTATTGAGCCGTAATTGAGCCGTATTGGGCGATTTGGCTGTCACCAACTCCTGCGGGGATGCTTCTGGGCGTACC
CAGTGCTCGTTGGCCCACACGTCGCAAACGAACCCGGTGGTTATTGAGCCGTAATTGAGCCGTATTGGGCGATTTTAATCCGGCTGTCACCAACTCCTGCGGGGATGCTTCTGGGCGTACC
CAGTGCTCGTTGGCCCACACGTCGCAAACGAACCCGGTGGTATTGAGCCGTAATTGAGCCGTATTGGGCGATTTTAATCCGGCTGTCACCAACTCCTGCGGGGATGCTTCTGGGCGTACC
CAGTGCTCGTTGGCCCACACGTCGCAAACGAACCCGGTGGATTGAGCCGTAATTGAGCCGTATTGGGCGATTTTAATCGGCTGTCACCAACTCCTGCGGGGATGCTTCTGGGCGTACC
CAGTGCTCGTTGGCCCACACGTCGCAAACGAACCCGGTGGTTGAGCCGTAATTGAGCCGTATTGGGCGATTTTAATCGGCTGTCACCAACTCCTGCGGGGATGCTTCTGGGCGTACC
CAGTGCTCGTTGGCCCACACGTCGCAAACGAACCCGGTGGTGAGCCGTAATTGAGCCGTATTGGGCGATTTTAATCGGCTGTCACCAACTCCTGCGGGGATGCTTCTGGGCGTACC
CAGTGCTCGTTGGCCCACACGTCGCAAACGAACCCGGTGGGAGCCGTAATTGAGCCGTATTGGGCGATTTTAATCCGGCTGTCACCAACTCCTGCGGGGATGCTTCTGGGCGTACC
CAGTGCTCGTTGGCCCACACGTCGCAAACGAACCCGGTGGAGCCGTAATTGAGCCGTATTGGGCGATTTTAATCCGGCTGTCACCAACTCCTGCGGGGATGCTTCTGGGCGTACC
CAGTGCTCGTTGGCCCACACGTCGCAAACGAACCCGGTGGGCCGTAATTGAGCCGTATTGGGCGATTTTAATCCAGGCTGTCACCAACTCCTGCGGGGATGCTTCTGGGCGTACC
CAGTGCTCGTTGGCCCACACGTCGCAAACGAACCCGGTGGATGAAAATGCACATGCTAAAGAAGCTGGATCAATTGCAACCGGCTGTCACCAACTCCTGCGGGGATGCTTCTGGGCGTACC
CAGTGCTCGTTGGCCCACACGTCGCAAACGAACCCGGTGGTGAAAATGCACATGCTAAAGAAGCTGGATCAATTGCAACCGGCTGTCACCAACTCCTGCGGGGATGCTTCTGGGCGTACC
CAGTGCTCGTTGGCCCACACGTCGCAAACGAACCCGGTGGGAAAATGCACATGCTAAAGAAGCTGGATCAATTGCAACCGGCTGTCACCAACTCCTGCGGGGATGCTTCTGGGCGTACC
CAGTGCTCGTTGGCCCACACGTCGCAAACGAACCCGGTGGAAAATGCACATGCTAAAGAAGCTGGATCAATTGCAACCCGGCTGTCACCAACTCCTGCGGGGATGCTTCTGGGCGTACC
CAGTGCTCGTTGGCCCACACGTCGCAAACGAACCCGGTGGAAATGCACATGCTAAAGAAGCTGGATCAATTGCAACCCGGCTGTCACCAACTCCTGCGGGGATGCTTCTGGGCGTACC
CAGTGCTCGTTGGCCCACACGTCGCAAACGAACCCGGTGGAATGCACATGCTAAAGAAGCTGGATCAATTGCAACCCGGCTGTCACCAACTCCTGCGGGGATGCTTCTGGGCGTACC
CAGTGCTCGTTGGCCCACACGTCGCAAACGAACCCGGTGGATGCACATGCTAAAGAAGCTGGATCAATTGCAACCCGGCTGTCACCAACTCCTGCGGGGATGCTTCTGGGCGTACC
CAGTGCTCGTTGGCCCACACGTCGCAAACGAACCCGGTGGTGCACATGCTAAAGAAGCTGGATCAATTGCAACCCGGCTGTCACCAACTCCTGCGGGGATGCTTCTGGGCGTACC
CAGTGCTCGTTGGCCCACACGTCGCAAACGAACCCGGTGGGCACATGCTAAAGAAGCTGGATCAATTGCAACCCAGGCTGTCACCAACTCCTGCGGGGATGCTTCTGGGCGTACC
CAGTGCTCGTTGGCCCACACGTCGCAAACGAACCCGGTGGCACATGCTAAAGAAGCTGGATCAATTGCAACCCATTCTGGCTGTCACCAACTCCTGCGGGGATGCTTCTGGGCGTACC
CAGTGCTCGTTGGCCCACACGTCGCAAACGAACCCGGTGGAGGACCCAAATGAATTAATTCAGTCTAGCAGTGCTGAATCAGGCTGTCACCAACTCCTGCGGGGATGCTTCTGGGCGTACC
CAGTGCTCGTTGGCCCACACGTCGCAAACGAACCCGGTGGTAAACCATAGCTTGCTCAAGTGCAGTTTAAACCATCTCTGTGGCTGTCACCAACTCCTGCGGGGATGCTTCTGGGCGTACC
CAGTGCTCGTTGGCCCACACGTCGCAAACGAACCCGGTGGAAACCATAGCTTGCTCAAGTGCAGTTTAAACCATCTCTGTGGCTGTCACCAACTCCTGCGGGGATGCTTCTGGGCGTACC
CAGTGCTCGTTGGCCCACACGTCGCAAACGAACCCGGTGGAACCATAGCTTGCTCAAGTGCAGTTTAAACCATCTCTGTGGCTGTCACCAACTCCTGCGGGGATGCTTCTGGGCGTACC
CAGTGCTCGTTGGCCCACACGTCGCAAACGAACCCGGTGGACCATAGCTTGCTCAAGTGCAGTTTAAACCATCTCTGTGGCTGTCACCAACTCCTGCGGGGATGCTTCTGGGCGTACC
CAGTGCTCGTTGGCCCACACGTCGCAAACGAACCCGGTGGCCATAGCTTGCTCAAGTGCAGTTTAAACCATCTCTGTGGGCTGTCACCAACTCCTGCGGGGATGCTTCTGGGCGTACC
CAGTGCTCGTTGGCCCACACGTCGCAAACGAACCCGGTGGCATAGCTTGCTCAAGTGCAGTTTAAACCATCTCTGTGTTTGGGCTGTCACCAACTCCTGCGGGGATGCTTCTGGGCGTACC
CAGTGCTCGTTGGCCCACACGTCGCAAACGAACCCGGTGGATAGCTTGCTCAAGTGCAGTTTAAACCATCTCTGTGTTTGAGGCTGTCACCAACTCCTGCGGGGATGCTTCTGGGCGTACC
CAGTGCTCGTTGGCCCACACGTCGCAAACGAACCCGGTGGTAGCTTGCTCAAGTGCAGTTTAAACCATCTCTGTGTTTGAGGCTGTCACCAACTCCTGCGGGGATGCTTCTGGGCGTACC
CAGTGCTCGTTGGCCCACACGTCGCAAACGAACCCGGTGGAGCTTGCTCAAGTGCAGTTTAAACCATCTCTGTGTTTGGGCTGTCACCAACTCCTGCGGGGATGCTTCTGGGCGTACC
CAGTGCTCGTTGGCCCACACGTCGCAAACGAACCCGGTGGGCTTGCTCAAGTGCAGTTTAAACCATCTCTGTGTTTGAGGCTGTCACCAACTCCTGCGGGGATGCTTCTGGGCGTACC
CAGTGCTCGTTGGCCCACACGTCGCAAACGAACCCGGTGGCTGTGTTTGAATTTCAAATTGCTTTTCACCATACGGTTCGCGGCTGTCACCAACTCCTGCGGGGATGCTTCTGGGCGTACC
CAGTGCTCGTTGGCCCACACGTCGCAAACGAACCCGGTGGTGTGTTTGAATTTCAAATTGCTTTTCACCATACGGTTCGCTGGCTGTCACCAACTCCTGCGGGGATGCTTCTGGGCGTACC
CAGTGCTCGTTGGCCCACACGTCGCAAACGAACCCGGTGGGTGTTTGAATTTCAAATTGCTTTTCACCATACGGTTCGCTGGGCTGTCACCAACTCCTGCGGGGATGCTTCTGGGCGTACC
CAGTGCTCGTTGGCCCACACGTCGCAAACGAACCCGGTGGTGTTTGAATTTCAAATTGCTTTTCACCATACGGTTCGCTGAGGCTGTCACCAACTCCTGCGGGGATGCTTCTGGGCGTACC
CAGTGCTCGTTGGCCCACACGTCGCAAACGAACCCGGTGGTTTGAATTTCAAATTGCTTTTCACCATACGGTTCGCTGACGGGCTGTCACCAACTCCTGCGGGGATGCTTCTGGGCGTACC
CAGTGCTCGTTGGCCCACACGTCGCAAACGAACCCGGTGGTTGAATTTCAAATTGCTTTTCACCATACGGTTCGCTGACGGGCTGTCACCAACTCCTGCGGGGATGCTTCTGGGCGTACC
CAGTGCTCGTTGGCCCACACGTCGCAAACGAACCCGGTGGTGAATTTCAAATTGCTTTTCACCATACGGTTCGCTGACGGGCTGTCACCAACTCCTGCGGGGATGCTTCTGGGCGTACC
CAGTGCTCGTTGGCCCACACGTCGCAAACGAACCCGGTGGGAATTTCAAATTGCTTTTCACCATACGGTTCGCTGACGTGGCTGTCACCAACTCCTGCGGGGATGCTTCTGGGCGTACC
CAGTGCTCGTTGGCCCACACGTCGCAAACGAACCCGGTGGAATTTCAAATTGCTTTTCACCATACGGTTCGCTGACGTGGCTGTCACCAACTCCTGCGGGGATGCTTCTGGGCGTACC
CAGTGCTCGTTGGCCCACACGTCGCAAACGAACCCGGTGGATTTCAAATTGCTTTTCACCATACGGTTCGCTGACGTGGCTGTCACCAACTCCTGCGGGGATGCTTCTGGGCGTACC
CAGTGCTCGTTGGCCCACACGTCGCAAACGAACCCGGTGGTTTCAAATTGCTTTTCACCATACGGTTCGCTGACGTGGCTGTCACCAACTCCTGCGGGGATGCTTCTGGGCGTACC
CAGTGCTCGTTGGCCCACACGTCGCAAACGAACCCGGTGGTTCAAATTGCTTTTCACCATACGGTTCGCTGACGTGGCTGTCACCAACTCCTGCGGGGATGCTTCTGGGCGTACC
CAGTGCTCGTTGGCCCACACGTCGCAAACGAACCCGGTGGTCAAATTGCTTTTCACCATACGGTTCGCTGACGTGGGCTGTCACCAACTCCTGCGGGGATGCTTCTGGGCGTACC
CAGTGCTCGTTGGCCCACACGTCGCAAACGAACCCGGTGGAACGAAACAACGCGTACATCTCTTACGTCTCCGCGGGCTGTCACCAACTCCTGCGGGGATGCTTCTGGGCGTACC
CAGTGCTCGTTGGCCCACACGTCGCAAACGAACCCGGTGGCAGACAGCGAGCGGTCGATCACACATAACCCGACAGGCTGTCACCAACTCCTGCGGGGATGCTTCTGGGCGTACC
CAGTGCTCGTTGGCCCACACGTCGCAAACGAACCCGGTGGAGACAGCGAGCGGTCGATCACACATAACCCGACAAGGCTGTCACCAACTCCTGCGGGGATGCTTCTGGGCGTACC
CAGTGCTCGTTGGCCCACACGTCGCAAACGAACCCGGTGGGACAGCGAGCGGTCGATCACACATAACCCGACAAAGGCTGTCACCAACTCCTGCGGGGATGCTTCTGGGCGTACC
CAGTGCTCGTTGGCCCACACGTCGCAAACGAACCCGGTGGACAGCGAGCGGTCGATCACACATAACCCGACAAATGGCTGTCACCAACTCCTGCGGGGATGCTTCTGGGCGTACC
CAGTGCTCGTTGGCCCACACGTCGCAAACGAACCCGGTGGCAGCGAGCGGTCGATCACACATAACCCGACAAATTGGCTGTCACCAACTCCTGCGGGGATGCTTCTGGGCGTACC
CAGTGCTCGTTGGCCCACACGTCGCAAACGAACCCGGTGGAGCGAGCGGTCGATCACACATAACCCGACAAATTTGGCTGTCACCAACTCCTGCGGGGATGCTTCTGGGCGTACC
CAGTGCTCGTTGGCCCACACGTCGCAAACGAACCCGGTGGGCGAGCGGTCGATCACACATAACCCGACAAATTTAGGCTGTCACCAACTCCTGCGGGGATGCTTCTGGGCGTACC
CAGTGCTCGTTGGCCCACACGTCGCAAACGAACCCGGTGGCGAGCGGTCGATCACACATAACCCGACAAATTTACGGCTGTCACCAACTCCTGCGGGGATGCTTCTGGGCGTACC
CAGTGCTCGTTGGCCCACACGTCGCAAACGAACCCGGTGGGAGCGGTCGATCACACATAACCCGACAAATTTACCGGCTGTCACCAACTCCTGCGGGGATGCTTCTGGGCGTACC
CAGTGCTCGTTGGCCCACACGTCGCAAACGAACCCGGTGGAGCGGTCGATCACACATAACCCGACAAATTTACCAGGCTGTCACCAACTCCTGCGGGGATGCTTCTGGGCGTACC
CAGTGCTCGTTGGCCCACACGTCGCAAACGAACCCGGTGGGCGGTCGATCACACATAACCCGACAAATTTACCATGGCTGTCACCAACTCCTGCGGGGATGCTTCTGGGCGTACC
CAGTGCTCGTTGGCCCACACGTCGCAAACGAACCCGGTGGCGGTCGATCACACATAACCCGACAAATTTACCATTGCGGCTGTCACCAACTCCTGCGGGGATGCTTCTGGGCGTACC
CAGTGCTCGTTGGCCCACACGTCGCAAACGAACCCGGTGGGGTCGATCACACATAACCCGACAAATTTACCATTGCCGGCTGTCACCAACTCCTGCGGGGATGCTTCTGGGCGTACC
CAGTGCTCGTTGGCCCACACGTCGCAAACGAACCCGGTGGGTCGATCACACATAACCCGACAAATTTACCATTGCCAGGCTGTCACCAACTCCTGCGGGGATGCTTCTGGGCGTACC
CAGTGCTCGTTGGCCCACACGTCGCAAACGAACCCGGTGGTCGATCACACATAACCCGACAAATTTACCATTGCCAACGGCTGTCACCAACTCCTGCGGGGATGCTTCTGGGCGTACC
CAGTGCTCGTTGGCCCACACGTCGCAAACGAACCCGGTGGCGATCACACATAACCCGACAAATTTACCATTGCCAACAGGCTGTCACCAACTCCTGCGGGGATGCTTCTGGGCGTACC
CAGTGCTCGTTGGCCCACACGTCGCAAACGAACCCGGTGGCAACAACTCAAGAAAGATCGCGTTCTTGCTCTCCCGGCTGTCACCAACTCCTGCGGGGATGCTTCTGGGCGTACC
CAGTGCTCGTTGGCCCACACGTCGCAAACGAACCCGGTGGCCCTCACTACTGTCACACTGTACAGACTGGAATGGGGCTGTCACCAACTCCTGCGGGGATGCTTCTGGGCGTACC
CAGTGCTCGTTGGCCCACACGTCGCAAACGAACCCGGTGGAAGCGCAAGGGGCCTACGGGTTGTTCTTAAAGGGAGGCTGTCACCAACTCCTGCGGGGATGCTTCTGGGCGTACC
CAGTGCTCGTTGGCCCACACGTCGCAAACGAACCCGGTGGAGCGCAAGGGGCCTACGGGTTGTTCTTAAAGGGATGGCTGTCACCAACTCCTGCGGGGATGCTTCTGGGCGTACC
CAGTGCTCGTTGGCCCACACGTCGCAAACGAACCCGGTGGGCGCAAGGGGCCTACGGGTTGTTCTTAAAGGGATTGGCTGTCACCAACTCCTGCGGGGATGCTTCTGGGCGTACC
CAGTGCTCGTTGGCCCACACGTCGCAAACGAACCCGGTGGCGCAAGGGGCCTACGGGTTGTTCTTAAAGGGATTGGGCTGTCACCAACTCCTGCGGGGATGCTTCTGGGCGTACC
CAGTGCTCGTTGGCCCACACGTCGCAAACGAACCCGGTGGGCAAGGGGCCTACGGGTTGTTCTTAAAGGGATTGAGGCTGTCACCAACTCCTGCGGGGATGCTTCTGGGCGTACC
CAGTGCTCGTTGGCCCACACGTCGCAAACGAACCCGGTGGCAAGGGGCCTACGGGTTGTTCTTAAAGGGATTGAGGGCTGTCACCAACTCCTGCGGGGATGCTTCTGGGCGTACC
CAGTGCTCGTTGGCCCACACGTCGCAAACGAACCCGGTGGAAGGGGCCTACGGGTTGTTCTTAAAGGGATTGAGGGGCTGTCACCAACTCCTGCGGGGATGCTTCTGGGCGTACC
CAGTGCTCGTTGGCCCACACGTCGCAAACGAACCCGGTGGAGGGGCCTACGGGTTGTTCTTAAAGGGATTGAGGCGGCTGTCACCAACTCCTGCGGGGATGCTTCTGGGCGTACC
CAGTGCTCGTTGGCCCACACGTCGCAAACGAACCCGGTGGGGGGCCTACGGGTTGTTCTTAAAGGGATTGAGGCAGGCTGTCACCAACTCCTGCGGGGATGCTTCTGGGCGTACC
CAGTGCTCGTTGGCCCACACGTCGCAAACGAACCCGGTGGGGGCCTACGGGTTGTTCTTAAAGGGATTGAGGCAAGGCTGTCACCAACTCCTGCGGGGATGCTTCTGGGCGTACC
CAGTGCTCGTTGGCCCACACGTCGCAAACGAACCCGGTGGGGCCTACGGGTTGTTCTTAAAGGGATTGAGGCAATGGCTGTCACCAACTCCTGCGGGGATGCTTCTGGGCGTACC
CAGTGCTCGTTGGCCCACACGTCGCAAACGAACCCGGTGGGCCTACGGGTTGTTCTTAAAGGGATTGAGGCAATTGGCTGTCACCAACTCCTGCGGGGATGCTTCTGGGCGTACC
CAGTGCTCGTTGGCCCACACGTCGCAAACGAACCCGGTGGCCTACGGGTTGTTCTTAAAGGGATTGAGGCAATTGTTTCGGCTGTCACCAACTCCTGCGGGGATGCTTCTGGGCGTACC
CAGTGCTCGTTGGCCCACACGTCGCAAACGAACCCGGTGGCTACGGGTTGTTCTTAAAGGGATTGAGGCAATTGTTTCGGGCTGTCACCAACTCCTGCGGGGATGCTTCTGGGCGTACC
CAGTGCTCGTTGGCCCACACGTCGCAAACGAACCCGGTGGTACGGGTTGTTCTTAAAGGGATTGAGGCAATTGTTTCGAGGCTGTCACCAACTCCTGCGGGGATGCTTCTGGGCGTACC
CAGTGCTCGTTGGCCCACACGTCGCAAACGAACCCGGTGGACGGGTTGTTCTTAAAGGGATTGAGGCAATTGTTTCGGGCTGTCACCAACTCCTGCGGGGATGCTTCTGGGCGTACC
CAGTGCTCGTTGGCCCACACGTCGCAAACGAACCCGGTGGCGGGTTGTTCTTAAAGGGATTGAGGCAATTGTTTCGAGGCTGTCACCAACTCCTGCGGGGATGCTTCTGGGCGTACC
CAGTGCTCGTTGGCCCACACGTCGCAAACGAACCCGGTGGGGGTTGTTCTTAAAGGGATTGAGGCAATTGTTTCGACCGGCTGTCACCAACTCCTGCGGGGATGCTTCTGGGCGTACC
CAGTGCTCGTTGGCCCACACGTCGCAAACGAACCCGGTGGGGTTGTTCTTAAAGGGATTGAGGCAATTGTTTCGACCAGGCTGTCACCAACTCCTGCGGGGATGCTTCTGGGCGTACC
CAGTGCTCGTTGGCCCACACGTCGCAAACGAACCCGGTGGGTTGTTCTTAAAGGGATTGAGGCAATTGTTTCGACCACTGGCTGTCACCAACTCCTGCGGGGATGCTTCTGGGCGTACC
CAGTGCTCGTTGGCCCACACGTCGCAAACGAACCCGGTGGTTGTTCTTAAAGGGATTGAGGCAATTGTTTCGACCACTGGGCTGTCACCAACTCCTGCGGGGATGCTTCTGGGCGTACC
CAGTGCTCGTTGGCCCACACGTCGCAAACGAACCCGGTGGTGTTCTTAAAGGGATTGAGGCAATTGTTTCGACCACTGAGGCTGTCACCAACTCCTGCGGGGATGCTTCTGGGCGTACC
CAGTGCTCGTTGGCCCACACGTCGCAAACGAACCCGGTGGCGCAATCGCCCACTGCAGTGCACTAACTGCGAAGAATAGGCTGTCACCAACTCCTGCGGGGATGCTTCTGGGCGTACC
CAGTGCTCGTTGGCCCACACGTCGCAAACGAACCCGGTGGGCAATCGCCCACTGCAGTGCACTAACTGCGAAGAAGGCTGTCACCAACTCCTGCGGGGATGCTTCTGGGCGTACC
CAGTGCTCGTTGGCCCACACGTCGCAAACGAACCCGGTGGCAATCGCCCACTGCAGTGCACTAACTGCGAAGAATGGCTGTCACCAACTCCTGCGGGGATGCTTCTGGGCGTACC
CAGTGCTCGTTGGCCCACACGTCGCAAACGAACCCGGTGGAATCGCCCACTGCAGTGCACTAACTGCGAAGAATAGGCTGTCACCAACTCCTGCGGGGATGCTTCTGGGCGTACC
CAGTGCTCGTTGGCCCACACGTCGCAAACGAACCCGGTGGATCGCCCACTGCAGTGCACTAACTGCGAAGAATATGGCTGTCACCAACTCCTGCGGGGATGCTTCTGGGCGTACC
CAGTGCTCGTTGGCCCACACGTCGCAAACGAACCCGGTGGTCGCCCACTGCAGTGCACTAACTGCGAAGAATATGGGCTGTCACCAACTCCTGCGGGGATGCTTCTGGGCGTACC
CAGTGCTCGTTGGCCCACACGTCGCAAACGAACCCGGTGGCGCCCACTGCAGTGCACTAACTGCGAAGAATATGAGGCTGTCACCAACTCCTGCGGGGATGCTTCTGGGCGTACC
CAGTGCTCGTTGGCCCACACGTCGCAAACGAACCCGGTGGGCCCACTGCAGTGCACTAACTGCGAAGAATATGACGGCTGTCACCAACTCCTGCGGGGATGCTTCTGGGCGTACC
CAGTGCTCGTTGGCCCACACGTCGCAAACGAACCCGGTGGCCCACTGCAGTGCACTAACTGCGAAGAATATGACTGGCTGTCACCAACTCCTGCGGGGATGCTTCTGGGCGTACC
CAGTGCTCGTTGGCCCACACGTCGCAAACGAACCCGGTGGCCACTGCAGTGCACTAACTGCGAAGAATATGACTACAGGCTGTCACCAACTCCTGCGGGGATGCTTCTGGGCGTACC
CAGTGCTCGTTGGCCCACACGTCGCAAACGAACCCGGTGGCACTGCAGTGCACTAACTGCGAAGAATATGACTACACTGGCTGTCACCAACTCCTGCGGGGATGCTTCTGGGCGTACC
CAGTGCTCGTTGGCCCACACGTCGCAAACGAACCCGGTGGACTGCAGTGCACTAACTGCGAAGAATATGACTACACTGGCTGTCACCAACTCCTGCGGGGATGCTTCTGGGCGTACC
CAGTGCTCGTTGGCCCACACGTCGCAAACGAACCCGGTGGCTGCAGTGCACTAACTGCGAAGAATATGACTACACTAAGGGGCTGTCACCAACTCCTGCGGGGATGCTTCTGGGCGTACC
CAGTGCTCGTTGGCCCACACGTCGCAAACGAACCCGGTGGTGCAGTGCACTAACTGCGAAGAATATGACTACACTAAGGGGCTGTCACCAACTCCTGCGGGGATGCTTCTGGGCGTACC
CAGTGCTCGTTGGCCCACACGTCGCAAACGAACCCGGTGGGCAGTGCACTAACTGCGAAGAATATGACTACACTAAGGAGGGCTGTCACCAACTCCTGCGGGGATGCTTCTGGGCGTACC
CAGTGCTCGTTGGCCCACACGTCGCAAACGAACCCGGTGGGAAGACATCTCTGTCAATAAGTGCAGCAACTGCGGGGCTGTCACCAACTCCTGCGGGGATGCTTCTGGGCGTACC
CAGTGCTCGTTGGCCCACACGTCGCAAACGAACCCGGTGGCGGAGAATCAATACGCGGTCAGACCACCCACATCGGGCTGTCACCAACTCCTGCGGGGATGCTTCTGGGCGTACC
CAGTGCTCGTTGGCCCACACGTCGCAAACGAACCCGGTGGACATCGTACCAGTCCTACCGTCTCCTTCGCTAGTGGGCTGTCACCAACTCCTGCGGGGATGCTTCTGGGCGTACC
CAGTGCTCGTTGGCCCACACGTCGCAAACGAACCCGGTGGTATTGACGTCATGCTTCTCTCTGAGACACAACTAACAGACAGGCTGTCACCAACTCCTGCGGGGATGCTTCTGGGCGTACC
CAGTGCTCGTTGGCCCACACGTCGCAAACGAACCCGGTGGATTGACGTCATGCTTCTCTCTGAGACACAACTAACAGACAGGCTGTCACCAACTCCTGCGGGGATGCTTCTGGGCGTACC
CAGTGCTCGTTGGCCCACACGTCGCAAACGAACCCGGTGGTTGACGTCATGCTTCTCTCTGAGACACAACTAACAGACGGCTGTCACCAACTCCTGCGGGGATGCTTCTGGGCGTACC
CAGTGCTCGTTGGCCCACACGTCGCAAACGAACCCGGTGGTGACGTCATGCTTCTCTCTGAGACACAACTAACAGACAGGCTGTCACCAACTCCTGCGGGGATGCTTCTGGGCGTACC
CAGTGCTCGTTGGCCCACACGTCGCAAACGAACCCGGTGGGACGTCATGCTTCTCTCTGAGACACAACTAACAGACAAGGCTGTCACCAACTCCTGCGGGGATGCTTCTGGGCGTACC
CAGTGCTCGTTGGCCCACACGTCGCAAACGAACCCGGTGGACGTCATGCTTCTCTCTGAGACACAACTAACAGACAAGGGCTGTCACCAACTCCTGCGGGGATGCTTCTGGGCGTACC
CAGTGCTCGTTGGCCCACACGTCGCAAACGAACCCGGTGGCGTCATGCTTCTCTCTGAGACACAACTAACAGACAAGCGGCTGTCACCAACTCCTGCGGGGATGCTTCTGGGCGTACC
CAGTGCTCGTTGGCCCACACGTCGCAAACGAACCCGGTGGGTCATGCTTCTCTCTGAGACACAACTAACAGACAAGCAGGCTGTCACCAACTCCTGCGGGGATGCTTCTGGGCGTACC
CAGTGCTCGTTGGCCCACACGTCGCAAACGAACCCGGTGGTCATGCTTCTCTCTGAGACACAACTAACAGACAAGCACGGCTGTCACCAACTCCTGCGGGGATGCTTCTGGGCGTACC
CAGTGCTCGTTGGCCCACACGTCGCAAACGAACCCGGTGGCATGCTTCTCTCTGAGACACAACTAACAGACAAGCACAGGCTGTCACCAACTCCTGCGGGGATGCTTCTGGGCGTACC
CAGTGCTCGTTGGCCCACACGTCGCAAACGAACCCGGTGGATGCTTCTCTCTGAGACACAACTAACAGACAAGCACAGGCTGTCACCAACTCCTGCGGGGATGCTTCTGGGCGTACC
CAGTGCTCGTTGGCCCACACGTCGCAAACGAACCCGGTGGTGCTTCTCTCTGAGACACAACTAACAGACAAGCACAGGCTGTCACCAACTCCTGCGGGGATGCTTCTGGGCGTACC
CAGTGCTCGTTGGCCCACACGTCGCAAACGAACCCGGTGGCCCAGGATACTTATTCTGCGGGATAAACCATCCGGGGCTGTCACCAACTCCTGCGGGGATGCTTCTGGGCGTACC
CAGTGCTCGTTGGCCCACACGTCGCAAACGAACCCGGTGGCCAGGATACTTATTCTGCGGGATAAACCATCCGGAGGCTGTCACCAACTCCTGCGGGGATGCTTCTGGGCGTACC
CAGTGCTCGTTGGCCCACACGTCGCAAACGAACCCGGTGGCAGGATACTTATTCTGCGGGATAAACCATCCGGACGGGCTGTCACCAACTCCTGCGGGGATGCTTCTGGGCGTACC
CAGTGCTCGTTGGCCCACACGTCGCAAACGAACCCGGTGGAGGATACTTATTCTGCGGGATAAACCATCCGGACGGGCTGTCACCAACTCCTGCGGGGATGCTTCTGGGCGTACC
CAGTGCTCGTTGGCCCACACGTCGCAAACGAACCCGGTGGGGATACTTATTCTGCGGGATAAACCATCCGGACGGGGCTGTCACCAACTCCTGCGGGGATGCTTCTGGGCGTACC
CAGTGCTCGTTGGCCCACACGTCGCAAACGAACCCGGTGGGATACTTATTCTGCGGGATAAACCATCCGGACGGCGGCTGTCACCAACTCCTGCGGGGATGCTTCTGGGCGTACC
CAGTGCTCGTTGGCCCACACGTCGCAAACGAACCCGGTGGATACTTATTCTGCGGGATAAACCATCCGGACGGCAGGCTGTCACCAACTCCTGCGGGGATGCTTCTGGGCGTACC
CAGTGCTCGTTGGCCCACACGTCGCAAACGAACCCGGTGGAGCATAACAGAACTGAAAAGGACTACCTGAAATCCACTTCCGGCTGTCACCAACTCCTGCGGGGATGCTTCTGGGCGTACC
CAGTGCTCGTTGGCCCACACGTCGCAAACGAACCCGGTGGGCATAACAGAACTGAAAAGGACTACCTGAAATCCACTTCCAGGCTGTCACCAACTCCTGCGGGGATGCTTCTGGGCGTACC
CAGTGCTCGTTGGCCCACACGTCGCAAACGAACCCGGTGGACAGAACTGAAAAGGACTACCTGAAATCCACTTCCATAAGCGGCTGTCACCAACTCCTGCGGGGATGCTTCTGGGCGTACC
CAGTGCTCGTTGGCCCACACGTCGCAAACGAACCCGGTGGCAGTCTACTGCCCACCTTGTTGTGTAGTTTCTGAGGGGCTGTCACCAACTCCTGCGGGGATGCTTCTGGGCGTACC
CAGTGCTCGTTGGCCCACACGTCGCAAACGAACCCGGTGGAGTCTACTGCCCACCTTGTTGTGTAGTTTCTGAGGGGCTGTCACCAACTCCTGCGGGGATGCTTCTGGGCGTACC
CAGTGCTCGTTGGCCCACACGTCGCAAACGAACCCGGTGGGTCTACTGCCCACCTTGTTGTGTAGTTTCTGAGGAGGCTGTCACCAACTCCTGCGGGGATGCTTCTGGGCGTACC
CAGTGCTCGTTGGCCCACACGTCGCAAACGAACCCGGTGGTCTACTGCCCACCTTGTTGTGTAGTTTCTGAGGACGGCTGTCACCAACTCCTGCGGGGATGCTTCTGGGCGTACC
CAGTGCTCGTTGGCCCACACGTCGCAAACGAACCCGGTGGCTACTGCCCACCTTGTTGTGTAGTTTCTGAGGACCGGCTGTCACCAACTCCTGCGGGGATGCTTCTGGGCGTACC
CAGTGCTCGTTGGCCCACACGTCGCAAACGAACCCGGTGGATACGCACTGGGGATCAGGACTTTTGACCCCAAAGGGCTGTCACCAACTCCTGCGGGGATGCTTCTGGGCGTACC
CAGTGCTCGTTGGCCCACACGTCGCAAACGAACCCGGTGGTACGCACTGGGGATCAGGACTTTTGACCCCAAAGGGGCTGTCACCAACTCCTGCGGGGATGCTTCTGGGCGTACC
CAGTGCTCGTTGGCCCACACGTCGCAAACGAACCCGGTGGACAACGCGCTCATTAAGTCGCGAAACAAGCTCGATGGCTGTCACCAACTCCTGCGGGGATGCTTCTGGGCGTACC
CAGTGCTCGTTGGCCCACACGTCGCAAACGAACCCGGTGGGCGAAACAAGCTCGATCGTGTGACTACGAGTAGGCGGCTGTCACCAACTCCTGCGGGGATGCTTCTGGGCGTACC
CAGTGCTCGTTGGCCCACACGTCGCAAACGAACCCGGTGGCGAAACAAGCTCGATCGTGTGACTACGAGTAGGCCGGCTGTCACCAACTCCTGCGGGGATGCTTCTGGGCGTACC
CAGTGCTCGTTGGCCCACACGTCGCAAACGAACCCGGTGGGAAACAAGCTCGATCGTGTGACTACGAGTAGGCCTGGCTGTCACCAACTCCTGCGGGGATGCTTCTGGGCGTACC
CAGTGCTCGTTGGCCCACACGTCGCAAACGAACCCGGTGGAAACAAGCTCGATCGTGTGACTACGAGTAGGCCTAGGCTGTCACCAACTCCTGCGGGGATGCTTCTGGGCGTACC
CAGTGCTCGTTGGCCCACACGTCGCAAACGAACCCGGTGGAACAAGCTCGATCGTGTGACTACGAGTAGGCCTACGGCTGTCACCAACTCCTGCGGGGATGCTTCTGGGCGTACC
CAGTGCTCGTTGGCCCACACGTCGCAAACGAACCCGGTGGACAAGCTCGATCGTGTGACTACGAGTAGGCCTACAGGCTGTCACCAACTCCTGCGGGGATGCTTCTGGGCGTACC
CAGTGCTCGTTGGCCCACACGTCGCAAACGAACCCGGTGGCAAGCTCGATCGTGTGACTACGAGTAGGCCTACATGGCTGTCACCAACTCCTGCGGGGATGCTTCTGGGCGTACC
CAGTGCTCGTTGGCCCACACGTCGCAAACGAACCCGGTGGAAGCTCGATCGTGTGACTACGAGTAGGCCTACATAGGCTGTCACCAACTCCTGCGGGGATGCTTCTGGGCGTACC
CAGTGCTCGTTGGCCCACACGTCGCAAACGAACCCGGTGGAGCTCGATCGTGTGACTACGAGTAGGCCTACATACGGCTGTCACCAACTCCTGCGGGGATGCTTCTGGGCGTACC
CAGTGCTCGTTGGCCCACACGTCGCAAACGAACCCGGTGGGCTCGATCGTGTGACTACGAGTAGGCCTACATACTGGCTGTCACCAACTCCTGCGGGGATGCTTCTGGGCGTACC
CAGTGCTCGTTGGCCCACACGTCGCAAACGAACCCGGTGGCTCGATCGTGTGACTACGAGTAGGCCTACATACTGGGGCTGTCACCAACTCCTGCGGGGATGCTTCTGGGCGTACC
CAGTGCTCGTTGGCCCACACGTCGCAAACGAACCCGGTGGTCGATCGTGTGACTACGAGTAGGCCTACATACTGGGGCTGTCACCAACTCCTGCGGGGATGCTTCTGGGCGTACC
CAGTGCTCGTTGGCCCACACGTCGCAAACGAACCCGGTGGTACTGGCCATCAGATCCAAATAAGATACCGGATCTCATTGAGGCTGTCACCAACTCCTGCGGGGATGCTTCTGGGCGTACC
CAGTGCTCGTTGGCCCACACGTCGCAAACGAACCCGGTGGACTGGCCATCAGATCCAAATAAGATACCGGATCTCATTGAGGCTGTCACCAACTCCTGCGGGGATGCTTCTGGGCGTACC
CAGTGCTCGTTGGCCCACACGTCGCAAACGAACCCGGTGGCTGGCCATCAGATCCAAATAAGATACCGGATCTCATTGACGGCTGTCACCAACTCCTGCGGGGATGCTTCTGGGCGTACC
CAGTGCTCGTTGGCCCACACGTCGCAAACGAACCCGGTGGTTACTCTCTGGCACCGAACACATATAACTGAGCGGGGCTGTCACCAACTCCTGCGGGGATGCTTCTGGGCGTACC
CAGTGCTCGTTGGCCCACACGTCGCAAACGAACCCGGTGGAGGTACGCGAAATATGTACTCGCATGGAACCAACCGGCTGTCACCAACTCCTGCGGGGATGCTTCTGGGCGTACC
CAGTGCTCGTTGGCCCACACGTCGCAAACGAACCCGGTGGGGTACGCGAAATATGTACTCGCATGGAACCAACCCGGCTGTCACCAACTCCTGCGGGGATGCTTCTGGGCGTACC
CAGTGCTCGTTGGCCCACACGTCGCAAACGAACCCGGTGGGTACGCGAAATATGTACTCGCATGGAACCAACCCAGGCTGTCACCAACTCCTGCGGGGATGCTTCTGGGCGTACC
CAGTGCTCGTTGGCCCACACGTCGCAAACGAACCCGGTGGTACGCGAAATATGTACTCGCATGGAACCAACCCAAGGCTGTCACCAACTCCTGCGGGGATGCTTCTGGGCGTACC
CAGTGCTCGTTGGCCCACACGTCGCAAACGAACCCGGTGGACGCGAAATATGTACTCGCATGGAACCAACCCAAAGGCTGTCACCAACTCCTGCGGGGATGCTTCTGGGCGTACC
CAGTGCTCGTTGGCCCACACGTCGCAAACGAACCCGGTGGAAGACTAAGAAGAGTATGGCAGAATCATAGACTCCAACGGCGGCTGTCACCAACTCCTGCGGGGATGCTTCTGGGCGTACC
CAGTGCTCGTTGGCCCACACGTCGCAAACGAACCCGGTGGAGACTAAGAAGAGTATGGCAGAATCATAGACTCCAACGGCGGCTGTCACCAACTCCTGCGGGGATGCTTCTGGGCGTACC
CAGTGCTCGTTGGCCCACACGTCGCAAACGAACCCGGTGGGACTAAGAAGAGTATGGCAGAATCATAGACTCCAACGGCTGGCTGTCACCAACTCCTGCGGGGATGCTTCTGGGCGTACC
CAGTGCTCGTTGGCCCACACGTCGCAAACGAACCCGGTGGACTAAGAAGAGTATGGCAGAATCATAGACTCCAACGGCTGGCTGTCACCAACTCCTGCGGGGATGCTTCTGGGCGTACC
CAGTGCTCGTTGGCCCACACGTCGCAAACGAACCCGGTGGAAGAAGAGTATGGCAGAATCATAGACTCCAACGGCTAAAGAGGCTGTCACCAACTCCTGCGGGGATGCTTCTGGGCGTACC
CAGTGCTCGTTGGCCCACACGTCGCAAACGAACCCGGTGGAGAAGAGTATGGCAGAATCATAGACTCCAACGGCTAAAGAGGCTGTCACCAACTCCTGCGGGGATGCTTCTGGGCGTACC
CAGTGCTCGTTGGCCCACACGTCGCAAACGAACCCGGTGGGAAGAGTATGGCAGAATCATAGACTCCAACGGCTAAAGAACGGCTGTCACCAACTCCTGCGGGGATGCTTCTGGGCGTACC
CAGTGCTCGTTGGCCCACACGTCGCAAACGAACCCGGTGGAAGAGTATGGCAGAATCATAGACTCCAACGGCTAAAGAACAGGCTGTCACCAACTCCTGCGGGGATGCTTCTGGGCGTACC
CAGTGCTCGTTGGCCCACACGTCGCAAACGAACCCGGTGGAGAGTATGGCAGAATCATAGACTCCAACGGCTAAAGAACAGGCTGTCACCAACTCCTGCGGGGATGCTTCTGGGCGTACC
CAGTGCTCGTTGGCCCACACGTCGCAAACGAACCCGGTGGCACGTAAACTAACCAGGACACTTAAGCTTTAGGAAGCCAGGCTGTCACCAACTCCTGCGGGGATGCTTCTGGGCGTACC
CAGTGCTCGTTGGCCCACACGTCGCAAACGAACCCGGTGGACGTAAACTAACCAGGACACTTAAGCTTTAGGAAGCCAACGGCTGTCACCAACTCCTGCGGGGATGCTTCTGGGCGTACC
CAGTGCTCGTTGGCCCACACGTCGCAAACGAACCCGGTGGCGTAAACTAACCAGGACACTTAAGCTTTAGGAAGCCAACGGGCTGTCACCAACTCCTGCGGGGATGCTTCTGGGCGTACC
CAGTGCTCGTTGGCCCACACGTCGCAAACGAACCCGGTGGGTAAACTAACCAGGACACTTAAGCTTTAGGAAGCCAACGGGGCTGTCACCAACTCCTGCGGGGATGCTTCTGGGCGTACC
CAGTGCTCGTTGGCCCACACGTCGCAAACGAACCCGGTGGTAAACTAACCAGGACACTTAAGCTTTAGGAAGCCAACGGGGCTGTCACCAACTCCTGCGGGGATGCTTCTGGGCGTACC
CAGTGCTCGTTGGCCCACACGTCGCAAACGAACCCGGTGGAAACTAACCAGGACACTTAAGCTTTAGGAAGCCAACGGGGCTGTCACCAACTCCTGCGGGGATGCTTCTGGGCGTACC
CAGTGCTCGTTGGCCCACACGTCGCAAACGAACCCGGTGGAACTAACCAGGACACTTAAGCTTTAGGAAGCCAACGGGGCTGTCACCAACTCCTGCGGGGATGCTTCTGGGCGTACC
CAGTGCTCGTTGGCCCACACGTCGCAAACGAACCCGGTGGACTAACCAGGACACTTAAGCTTTAGGAAGCCAACGGGGCTGTCACCAACTCCTGCGGGGATGCTTCTGGGCGTACC
CAGTGCTCGTTGGCCCACACGTCGCAAACGAACCCGGTGGCTAACCAGGACACTTAAGCTTTAGGAAGCCAACGGCGGCTGTCACCAACTCCTGCGGGGATGCTTCTGGGCGTACC
CAGTGCTCGTTGGCCCACACGTCGCAAACGAACCCGGTGGTAACCAGGACACTTAAGCTTTAGGAAGCCAACGGCGGCTGTCACCAACTCCTGCGGGGATGCTTCTGGGCGTACC
CAGTGCTCGTTGGCCCACACGTCGCAAACGAACCCGGTGGAACCAGGACACTTAAGCTTTAGGAAGCCAACGGCCGGCTGTCACCAACTCCTGCGGGGATGCTTCTGGGCGTACC
CAGTGCTCGTTGGCCCACACGTCGCAAACGAACCCGGTGGACCAGGACACTTAAGCTTTAGGAAGCCAACGGCCAGGCTGTCACCAACTCCTGCGGGGATGCTTCTGGGCGTACC
CAGTGCTCGTTGGCCCACACGTCGCAAACGAACCCGGTGGCCAGGACACTTAAGCTTTAGGAAGCCAACGGCCAGGGCTGTCACCAACTCCTGCGGGGATGCTTCTGGGCGTACC
CAGTGCTCGTTGGCCCACACGTCGCAAACGAACCCGGTGGCAGGACACTTAAGCTTTAGGAAGCCAACGGCCAGCGGCTGTCACCAACTCCTGCGGGGATGCTTCTGGGCGTACC
CAGTGCTCGTTGGCCCACACGTCGCAAACGAACCCGGTGGAGGACACTTAAGCTTTAGGAAGCCAACGGCCAGCTGGCTGTCACCAACTCCTGCGGGGATGCTTCTGGGCGTACC
CAGTGCTCGTTGGCCCACACGTCGCAAACGAACCCGGTGGGGACACTTAAGCTTTAGGAAGCCAACGGCCAGCTTGGCTGTCACCAACTCCTGCGGGGATGCTTCTGGGCGTACC
CAGTGCTCGTTGGCCCACACGTCGCAAACGAACCCGGTGGGACACTTAAGCTTTAGGAAGCCAACGGCCAGCTTCGGCTGTCACCAACTCCTGCGGGGATGCTTCTGGGCGTACC
CAGTGCTCGTTGGCCCACACGTCGCAAACGAACCCGGTGGACACTTAAGCTTTAGGAAGCCAACGGCCAGCTTCTGGCTGTCACCAACTCCTGCGGGGATGCTTCTGGGCGTACC
CAGTGCTCGTTGGCCCACACGTCGCAAACGAACCCGGTGGCACTTAAGCTTTAGGAAGCCAACGGCCAGCTTCTAGGCTGTCACCAACTCCTGCGGGGATGCTTCTGGGCGTACC
CAGTGCTCGTTGGCCCACACGTCGCAAACGAACCCGGTGGACTTAAGCTTTAGGAAGCCAACGGCCAGCTTCTATGGCTGTCACCAACTCCTGCGGGGATGCTTCTGGGCGTACC
CAGTGCTCGTTGGCCCACACGTCGCAAACGAACCCGGTGGAAGCTTTAGGAAGCCAACGGCCAGCTTCTATATATCAGGCTGTCACCAACTCCTGCGGGGATGCTTCTGGGCGTACC
CAGTGCTCGTTGGCCCACACGTCGCAAACGAACCCGGTGGTATCGCCCACCAGCAAATGGAACCCTTTGTGGAAAGGCTGTCACCAACTCCTGCGGGGATGCTTCTGGGCGTACC
CAGTGCTCGTTGGCCCACACGTCGCAAACGAACCCGGTGGCAGAAACAGTCGTTCCAATGCGAGGTCCCTCTGGAGGCTGTCACCAACTCCTGCGGGGATGCTTCTGGGCGTACC
CAGTGCTCGTTGGCCCACACGTCGCAAACGAACCCGGTGGAATGCGTTCGCCGATCATATTCAGAAAGTATTCCATGGTGGCTGTCACCAACTCCTGCGGGGATGCTTCTGGGCGTACC
CAGTGCTCGTTGGCCCACACGTCGCAAACGAACCCGGTGGATGCGTTCGCCGATCATATTCAGAAAGTATTCCATGGTGGCTGTCACCAACTCCTGCGGGGATGCTTCTGGGCGTACC
CAGTGCTCGTTGGCCCACACGTCGCAAACGAACCCGGTGGTGCGTTCGCCGATCATATTCAGAAAGTATTCCATGGTGGCTGTCACCAACTCCTGCGGGGATGCTTCTGGGCGTACC
CAGTGCTCGTTGGCCCACACGTCGCAAACGAACCCGGTGGGCGTTCGCCGATCATATTCAGAAAGTATTCCATGGTTGGGCTGTCACCAACTCCTGCGGGGATGCTTCTGGGCGTACC
CAGTGCTCGTTGGCCCACACGTCGCAAACGAACCCGGTGGCGTTCGCCGATCATATTCAGAAAGTATTCCATGGTTGGAGGCTGTCACCAACTCCTGCGGGGATGCTTCTGGGCGTACC
CAGTGCTCGTTGGCCCACACGTCGCAAACGAACCCGGTGGTCGCCGATCATATTCAGAAAGTATTCCATGGTTGGATTTGGGGCTGTCACCAACTCCTGCGGGGATGCTTCTGGGCGTACC
CAGTGCTCGTTGGCCCACACGTCGCAAACGAACCCGGTGGCGCCGATCATATTCAGAAAGTATTCCATGGTTGGATTTGGTGGCTGTCACCAACTCCTGCGGGGATGCTTCTGGGCGTACC
CAGTGCTCGTTGGCCCACACGTCGCAAACGAACCCGGTGGTCAGAAAGTATTCCATGGTTGGATTTGGTAATCCTGCTAGCGGCTGTCACCAACTCCTGCGGGGATGCTTCTGGGCGTACC
CAGTGCTCGTTGGCCCACACGTCGCAAACGAACCCGGTGGCAGAAAGTATTCCATGGTTGGATTTGGTAATCCTGCTAGCAGGCTGTCACCAACTCCTGCGGGGATGCTTCTGGGCGTACC
CAGTGCTCGTTGGCCCACACGTCGCAAACGAACCCGGTGGAGAAAGTATTCCATGGTTGGATTTGGTAATCCTGCTAGCAGGCTGTCACCAACTCCTGCGGGGATGCTTCTGGGCGTACC
CAGTGCTCGTTGGCCCACACGTCGCAAACGAACCCGGTGGAAAGTATTCCATGGTTGGATTTGGTAATCCTGCTAGCAACTGGCTGTCACCAACTCCTGCGGGGATGCTTCTGGGCGTACC
CAGTGCTCGTTGGCCCACACGTCGCAAACGAACCCGGTGGAAGTATTCCATGGTTGGATTTGGTAATCCTGCTAGCAACTGGCTGTCACCAACTCCTGCGGGGATGCTTCTGGGCGTACC
CAGTGCTCGTTGGCCCACACGTCGCAAACGAACCCGGTGGAGTATTCCATGGTTGGATTTGGTAATCCTGCTAGCAACTGGCTGTCACCAACTCCTGCGGGGATGCTTCTGGGCGTACC
CAGTGCTCGTTGGCCCACACGTCGCAAACGAACCCGGTGGACAAACGAAATTCGTACAGCTTTTGAGCACCGAGAAGGCTGTCACCAACTCCTGCGGGGATGCTTCTGGGCGTACC
CAGTGCTCGTTGGCCCACACGTCGCAAACGAACCCGGTGGCAAACGAAATTCGTACAGCTTTTGAGCACCGAGAATACTGGGCTGTCACCAACTCCTGCGGGGATGCTTCTGGGCGTACC
CAGTGCTCGTTGGCCCACACGTCGCAAACGAACCCGGTGGAAACGAAATTCGTACAGCTTTTGAGCACCGAGAATACTGTGGCTGTCACCAACTCCTGCGGGGATGCTTCTGGGCGTACC
CAGTGCTCGTTGGCCCACACGTCGCAAACGAACCCGGTGGAACGAAATTCGTACAGCTTTTGAGCACCGAGAATACTGTGGCTGTCACCAACTCCTGCGGGGATGCTTCTGGGCGTACC
CAGTGCTCGTTGGCCCACACGTCGCAAACGAACCCGGTGGACGAAATTCGTACAGCTTTTGAGCACCGAGAATACTGTGGCTGTCACCAACTCCTGCGGGGATGCTTCTGGGCGTACC
CAGTGCTCGTTGGCCCACACGTCGCAAACGAACCCGGTGGCGAAATTCGTACAGCTTTTGAGCACCGAGAATACTGTTCAGGCTGTCACCAACTCCTGCGGGGATGCTTCTGGGCGTACC
CAGTGCTCGTTGGCCCACACGTCGCAAACGAACCCGGTGGGAAATTCGTACAGCTTTTGAGCACCGAGAATACTGTTCAGCGGCTGTCACCAACTCCTGCGGGGATGCTTCTGGGCGTACC
CAGTGCTCGTTGGCCCACACGTCGCAAACGAACCCGGTGGAAATTCGTACAGCTTTTGAGCACCGAGAATACTGTTCAGCGGCTGTCACCAACTCCTGCGGGGATGCTTCTGGGCGTACC
CAGTGCTCGTTGGCCCACACGTCGCAAACGAACCCGGTGGAATTCGTACAGCTTTTGAGCACCGAGAATACTGTTCAGCGGCTGTCACCAACTCCTGCGGGGATGCTTCTGGGCGTACC
CAGTGCTCGTTGGCCCACACGTCGCAAACGAACCCGGTGGATTCGTACAGCTTTTGAGCACCGAGAATACTGTTCAGCGGCTGTCACCAACTCCTGCGGGGATGCTTCTGGGCGTACC
CAGTGCTCGTTGGCCCACACGTCGCAAACGAACCCGGTGGTTCGTACAGCTTTTGAGCACCGAGAATACTGTTCAGCGGCTGTCACCAACTCCTGCGGGGATGCTTCTGGGCGTACC
CAGTGCTCGTTGGCCCACACGTCGCAAACGAACCCGGTGGTCGTACAGCTTTTGAGCACCGAGAATACTGTTCAGCGGCTGTCACCAACTCCTGCGGGGATGCTTCTGGGCGTACC
CAGTGCTCGTTGGCCCACACGTCGCAAACGAACCCGGTGGCGTACAGCTTTTGAGCACCGAGAATACTGTTCAGCGGCTGTCACCAACTCCTGCGGGGATGCTTCTGGGCGTACC
CAGTGCTCGTTGGCCCACACGTCGCAAACGAACCCGGTGGGTGTAACAGCTCGACTTTACAAGACCGCGTTATCAATGCGGCTGTCACCAACTCCTGCGGGGATGCTTCTGGGCGTACC
CAGTGCTCGTTGGCCCACACGTCGCAAACGAACCCGGTGGTGTAACAGCTCGACTTTACAAGACCGCGTTATCAATGCGGCTGTCACCAACTCCTGCGGGGATGCTTCTGGGCGTACC
CAGTGCTCGTTGGCCCACACGTCGCAAACGAACCCGGTGGGTAACAGCTCGACTTTACAAGACCGCGTTATCAATGCGGCTGTCACCAACTCCTGCGGGGATGCTTCTGGGCGTACC
CAGTGCTCGTTGGCCCACACGTCGCAAACGAACCCGGTGGAACAGCTCGACTTTACAAGACCGCGTTATCAATGCGGCTGTCACCAACTCCTGCGGGGATGCTTCTGGGCGTACC
CAGTGCTCGTTGGCCCACACGTCGCAAACGAACCCGGTGGACACTGAACAGACAAACTTGCTCACCCTGTACCCTGGCTGTCACCAACTCCTGCGGGGATGCTTCTGGGCGTACC
CAGTGCTCGTTGGCCCACACGTCGCAAACGAACCCGGTGGCACTGAACAGACAAACTTGCTCACCCTGTACCCTGGGCTGTCACCAACTCCTGCGGGGATGCTTCTGGGCGTACC
CAGTGCTCGTTGGCCCACACGTCGCAAACGAACCCGGTGGACTGAACAGACAAACTTGCTCACCCTGTACCCTGAGGCTGTCACCAACTCCTGCGGGGATGCTTCTGGGCGTACC
CAGTGCTCGTTGGCCCACACGTCGCAAACGAACCCGGTGGCTGAACAGACAAACTTGCTCACCCTGTACCCTGAAGGCTGTCACCAACTCCTGCGGGGATGCTTCTGGGCGTACC
CAGTGCTCGTTGGCCCACACGTCGCAAACGAACCCGGTGGTGAACAGACAAACTTGCTCACCCTGTACCCTGAACGGCTGTCACCAACTCCTGCGGGGATGCTTCTGGGCGTACC
CAGTGCTCGTTGGCCCACACGTCGCAAACGAACCCGGTGGCTAGATAGACGCCTCACATGGCGGCGACATATAGAGGCTGTCACCAACTCCTGCGGGGATGCTTCTGGGCGTACC
CAGTGCTCGTTGGCCCACACGTCGCAAACGAACCCGGTGGCTACAATACCGTGCTGAGCCCCATCTGGACATAAGGGCTGTCACCAACTCCTGCGGGGATGCTTCTGGGCGTACC
CAGTGCTCGTTGGCCCACACGTCGCAAACGAACCCGGTGGTACAATACCGTGCTGAGCCCCATCTGGACATAAGGGGCTGTCACCAACTCCTGCGGGGATGCTTCTGGGCGTACC
CAGTGCTCGTTGGCCCACACGTCGCAAACGAACCCGGTGGACAATACCGTGCTGAGCCCCATCTGGACATAAGGCGGCTGTCACCAACTCCTGCGGGGATGCTTCTGGGCGTACC
CAGTGCTCGTTGGCCCACACGTCGCAAACGAACCCGGTGGCAATACCGTGCTGAGCCCCATCTGGACATAAGGCTGGCTGTCACCAACTCCTGCGGGGATGCTTCTGGGCGTACC
CAGTGCTCGTTGGCCCACACGTCGCAAACGAACCCGGTGGAATACCGTGCTGAGCCCCATCTGGACATAAGGCTGGGCTGTCACCAACTCCTGCGGGGATGCTTCTGGGCGTACC
CAGTGCTCGTTGGCCCACACGTCGCAAACGAACCCGGTGGATACCGTGCTGAGCCCCATCTGGACATAAGGCTGTGGCTGTCACCAACTCCTGCGGGGATGCTTCTGGGCGTACC
CAGTGCTCGTTGGCCCACACGTCGCAAACGAACCCGGTGGTACCGTGCTGAGCCCCATCTGGACATAAGGCTGTGGGCTGTCACCAACTCCTGCGGGGATGCTTCTGGGCGTACC
CAGTGCTCGTTGGCCCACACGTCGCAAACGAACCCGGTGGCCGTGCTGAGCCCCATCTGGACATAAGGCTGTGAAGGCTGTCACCAACTCCTGCGGGGATGCTTCTGGGCGTACC
CAGTGCTCGTTGGCCCACACGTCGCAAACGAACCCGGTGGCGTGCTGAGCCCCATCTGGACATAAGGCTGTGAACGGCTGTCACCAACTCCTGCGGGGATGCTTCTGGGCGTACC
CAGTGCTCGTTGGCCCACACGTCGCAAACGAACCCGGTGGGTGCTGAGCCCCATCTGGACATAAGGCTGTGAACTGGCTGTCACCAACTCCTGCGGGGATGCTTCTGGGCGTACC
CAGTGCTCGTTGGCCCACACGTCGCAAACGAACCCGGTGGTGCTGAGCCCCATCTGGACATAAGGCTGTGAACTAGGCTGTCACCAACTCCTGCGGGGATGCTTCTGGGCGTACC
CAGTGCTCGTTGGCCCACACGTCGCAAACGAACCCGGTGGGCTGAGCCCCATCTGGACATAAGGCTGTGAACTATGGCTGTCACCAACTCCTGCGGGGATGCTTCTGGGCGTACC
CAGTGCTCGTTGGCCCACACGTCGCAAACGAACCCGGTGGCTGAGCCCCATCTGGACATAAGGCTGTGAACTATGGGCTGTCACCAACTCCTGCGGGGATGCTTCTGGGCGTACC
CAGTGCTCGTTGGCCCACACGTCGCAAACGAACCCGGTGGTGAGCCCCATCTGGACATAAGGCTGTGAACTATGGGGCTGTCACCAACTCCTGCGGGGATGCTTCTGGGCGTACC
CAGTGCTCGTTGGCCCACACGTCGCAAACGAACCCGGTGGGAGCCCCATCTGGACATAAGGCTGTGAACTATGGGGGCTGTCACCAACTCCTGCGGGGATGCTTCTGGGCGTACC
CAGTGCTCGTTGGCCCACACGTCGCAAACGAACCCGGTGGAGCCCCATCTGGACATAAGGCTGTGAACTATGGGGGGCTGTCACCAACTCCTGCGGGGATGCTTCTGGGCGTACC
CAGTGCTCGTTGGCCCACACGTCGCAAACGAACCCGGTGGCATACAGCGAGCTCAGTACACGATTCTGCGAACTAGGCTGTCACCAACTCCTGCGGGGATGCTTCTGGGCGTACC
CAGTGCTCGTTGGCCCACACGTCGCAAACGAACCCGGTGGGTATCTACGCAGCGAAAACATCCATAGAGACCTGTCGGGCTGTCACCAACTCCTGCGGGGATGCTTCTGGGCGTACC
CAGTGCTCGTTGGCCCACACGTCGCAAACGAACCCGGTGGTATCTACGCAGCGAAAACATCCATAGAGACCTGTCGGGCTGTCACCAACTCCTGCGGGGATGCTTCTGGGCGTACC
CAGTGCTCGTTGGCCCACACGTCGCAAACGAACCCGGTGGATCTACGCAGCGAAAACATCCATAGAGACCTGTCGGGCTGTCACCAACTCCTGCGGGGATGCTTCTGGGCGTACC
CAGTGCTCGTTGGCCCACACGTCGCAAACGAACCCGGTGGTCTACGCAGCGAAAACATCCATAGAGACCTGTCGAGGCTGTCACCAACTCCTGCGGGGATGCTTCTGGGCGTACC
CAGTGCTCGTTGGCCCACACGTCGCAAACGAACCCGGTGGCTACGCAGCGAAAACATCCATAGAGACCTGTCGATGGCTGTCACCAACTCCTGCGGGGATGCTTCTGGGCGTACC
CAGTGCTCGTTGGCCCACACGTCGCAAACGAACCCGGTGGTACGCAGCGAAAACATCCATAGAGACCTGTCGATGGGCTGTCACCAACTCCTGCGGGGATGCTTCTGGGCGTACC
CAGTGCTCGTTGGCCCACACGTCGCAAACGAACCCGGTGGACGCAGCGAAAACATCCATAGAGACCTGTCGATGAGGCTGTCACCAACTCCTGCGGGGATGCTTCTGGGCGTACC
CAGTGCTCGTTGGCCCACACGTCGCAAACGAACCCGGTGGCGCAGCGAAAACATCCATAGAGACCTGTCGATGAGGGCTGTCACCAACTCCTGCGGGGATGCTTCTGGGCGTACC
CAGTGCTCGTTGGCCCACACGTCGCAAACGAACCCGGTGGGCAGCGAAAACATCCATAGAGACCTGTCGATGAGGGGCTGTCACCAACTCCTGCGGGGATGCTTCTGGGCGTACC
CAGTGCTCGTTGGCCCACACGTCGCAAACGAACCCGGTGGCAGCGAAAACATCCATAGAGACCTGTCGATGAGGAGGCTGTCACCAACTCCTGCGGGGATGCTTCTGGGCGTACC
CAGTGCTCGTTGGCCCACACGTCGCAAACGAACCCGGTGGAGCGAAAACATCCATAGAGACCTGTCGATGAGGAAATTGGCTGTCACCAACTCCTGCGGGGATGCTTCTGGGCGTACC
CAGTGCTCGTTGGCCCACACGTCGCAAACGAACCCGGTGGGCGAAAACATCCATAGAGACCTGTCGATGAGGAAATTCAGGCTGTCACCAACTCCTGCGGGGATGCTTCTGGGCGTACC
CAGTGCTCGTTGGCCCACACGTCGCAAACGAACCCGGTGGATTAAGTATGTTAAGTAAGGTCAAGCTGGTGCGTTCTCTGCGGCTGTCACCAACTCCTGCGGGGATGCTTCTGGGCGTACC
CAGTGCTCGTTGGCCCACACGTCGCAAACGAACCCGGTGGTTAAGTATGTTAAGTAAGGTCAAGCTGGTGCGTTCTCTGCGGCTGTCACCAACTCCTGCGGGGATGCTTCTGGGCGTACC
CAGTGCTCGTTGGCCCACACGTCGCAAACGAACCCGGTGGTAAGTATGTTAAGTAAGGTCAAGCTGGTGCGTTCTCTGCGGCTGTCACCAACTCCTGCGGGGATGCTTCTGGGCGTACC
CAGTGCTCGTTGGCCCACACGTCGCAAACGAACCCGGTGGAAGTATGTTAAGTAAGGTCAAGCTGGTGCGTTCTCTGCGGCTGTCACCAACTCCTGCGGGGATGCTTCTGGGCGTACC
CAGTGCTCGTTGGCCCACACGTCGCAAACGAACCCGGTGGAGTATGTTAAGTAAGGTCAAGCTGGTGCGTTCTCTGCGGCTGTCACCAACTCCTGCGGGGATGCTTCTGGGCGTACC
CAGTGCTCGTTGGCCCACACGTCGCAAACGAACCCGGTGGGTATGTTAAGTAAGGTCAAGCTGGTGCGTTCTCTGCAGGCTGTCACCAACTCCTGCGGGGATGCTTCTGGGCGTACC
CAGTGCTCGTTGGCCCACACGTCGCAAACGAACCCGGTGGTATGTTAAGTAAGGTCAAGCTGGTGCGTTCTCTGCAGGCTGTCACCAACTCCTGCGGGGATGCTTCTGGGCGTACC
CAGTGCTCGTTGGCCCACACGTCGCAAACGAACCCGGTGGATGTTAAGTAAGGTCAAGCTGGTGCGTTCTCTGCAGGCTGTCACCAACTCCTGCGGGGATGCTTCTGGGCGTACC
CAGTGCTCGTTGGCCCACACGTCGCAAACGAACCCGGTGGTGTTAAGTAAGGTCAAGCTGGTGCGTTCTCTGCATGGCTGTCACCAACTCCTGCGGGGATGCTTCTGGGCGTACC
CAGTGCTCGTTGGCCCACACGTCGCAAACGAACCCGGTGGGTTAAGTAAGGTCAAGCTGGTGCGTTCTCTGCATGGGCTGTCACCAACTCCTGCGGGGATGCTTCTGGGCGTACC
CAGTGCTCGTTGGCCCACACGTCGCAAACGAACCCGGTGGTTAAGTAAGGTCAAGCTGGTGCGTTCTCTGCATGCGGCTGTCACCAACTCCTGCGGGGATGCTTCTGGGCGTACC
CAGTGCTCGTTGGCCCACACGTCGCAAACGAACCCGGTGGTAAGTAAGGTCAAGCTGGTGCGTTCTCTGCATGCGGGCTGTCACCAACTCCTGCGGGGATGCTTCTGGGCGTACC
CAGTGCTCGTTGGCCCACACGTCGCAAACGAACCCGGTGGAAGTAAGGTCAAGCTGGTGCGTTCTCTGCATGCGTGGCTGTCACCAACTCCTGCGGGGATGCTTCTGGGCGTACC
CAGTGCTCGTTGGCCCACACGTCGCAAACGAACCCGGTGGAGTAAGGTCAAGCTGGTGCGTTCTCTGCATGCGTCGGCTGTCACCAACTCCTGCGGGGATGCTTCTGGGCGTACC
CAGTGCTCGTTGGCCCACACGTCGCAAACGAACCCGGTGGGTAAGGTCAAGCTGGTGCGTTCTCTGCATGCGTCTGGCTGTCACCAACTCCTGCGGGGATGCTTCTGGGCGTACC
CAGTGCTCGTTGGCCCACACGTCGCAAACGAACCCGGTGGTAAGGTCAAGCTGGTGCGTTCTCTGCATGCGTCTTGGCTGTCACCAACTCCTGCGGGGATGCTTCTGGGCGTACC
CAGTGCTCGTTGGCCCACACGTCGCAAACGAACCCGGTGGAAGGTCAAGCTGGTGCGTTCTCTGCATGCGTCTTAGGCTGTCACCAACTCCTGCGGGGATGCTTCTGGGCGTACC
CAGTGCTCGTTGGCCCACACGTCGCAAACGAACCCGGTGGAGGTCAAGCTGGTGCGTTCTCTGCATGCGTCTTAGGGCTGTCACCAACTCCTGCGGGGATGCTTCTGGGCGTACC
CAGTGCTCGTTGGCCCACACGTCGCAAACGAACCCGGTGGGGTCAAGCTGGTGCGTTCTCTGCATGCGTCTTAGGGGCTGTCACCAACTCCTGCGGGGATGCTTCTGGGCGTACC
CAGTGCTCGTTGGCCCACACGTCGCAAACGAACCCGGTGGGTCAAGCTGGTGCGTTCTCTGCATGCGTCTTAGGGGGCTGTCACCAACTCCTGCGGGGATGCTTCTGGGCGTACC
CAGTGCTCGTTGGCCCACACGTCGCAAACGAACCCGGTGGTCAAGCTGGTGCGTTCTCTGCATGCGTCTTAGGGAGGCTGTCACCAACTCCTGCGGGGATGCTTCTGGGCGTACC
CAGTGCTCGTTGGCCCACACGTCGCAAACGAACCCGGTGGCAAGCTGGTGCGTTCTCTGCATGCGTCTTAGGGATGGCTGTCACCAACTCCTGCGGGGATGCTTCTGGGCGTACC
CAGTGCTCGTTGGCCCACACGTCGCAAACGAACCCGGTGGAAGCTGGTGCGTTCTCTGCATGCGTCTTAGGGATTGGCTGTCACCAACTCCTGCGGGGATGCTTCTGGGCGTACC
CAGTGCTCGTTGGCCCACACGTCGCAAACGAACCCGGTGGAGCTGGTGCGTTCTCTGCATGCGTCTTAGGGATTGGGCTGTCACCAACTCCTGCGGGGATGCTTCTGGGCGTACC
CAGTGCTCGTTGGCCCACACGTCGCAAACGAACCCGGTGGGCTGGTGCGTTCTCTGCATGCGTCTTAGGGATTGGGGCTGTCACCAACTCCTGCGGGGATGCTTCTGGGCGTACC
CAGTGCTCGTTGGCCCACACGTCGCAAACGAACCCGGTGGCTGGTGCGTTCTCTGCATGCGTCTTAGGGATTGGCGGCTGTCACCAACTCCTGCGGGGATGCTTCTGGGCGTACC
CAGTGCTCGTTGGCCCACACGTCGCAAACGAACCCGGTGGCGTCTTAGGGATTGGCTTGGTGGTGGTTCTCCAGTGGCTGTCACCAACTCCTGCGGGGATGCTTCTGGGCGTACC
CAGTGCTCGTTGGCCCACACGTCGCAAACGAACCCGGTGGGTCTTAGGGATTGGCTTGGTGGTGGTTCTCCAGTCGGCTGTCACCAACTCCTGCGGGGATGCTTCTGGGCGTACC
CAGTGCTCGTTGGCCCACACGTCGCAAACGAACCCGGTGGTCTCCAGTCTGCTAGCACTAGATCTCGTCGTCTACGGCTGTCACCAACTCCTGCGGGGATGCTTCTGGGCGTACC
CAGTGCTCGTTGGCCCACACGTCGCAAACGAACCCGGTGGGCCCCACAGCTGAATTCTGTACGTCCAGATTGGCTGGCTGTCACCAACTCCTGCGGGGATGCTTCTGGGCGTACC
CAGTGCTCGTTGGCCCACACGTCGCAAACGAACCCGGTGGTTGCTTTAGGCGTATGTGGGCCTGGATACGCTTTCGGCTGTCACCAACTCCTGCGGGGATGCTTCTGGGCGTACC
CAGTGCTCGTTGGCCCACACGTCGCAAACGAACCCGGTGGCAAGTCAGCCTTCTGTCGAGGGTCAGCATTGATCAGGCTGTCACCAACTCCTGCGGGGATGCTTCTGGGCGTACC
CAGTGCTCGTTGGCCCACACGTCGCAAACGAACCCGGTGGAAGTCAGCCTTCTGTCGAGGGTCAGCATTGATCACGGCTGTCACCAACTCCTGCGGGGATGCTTCTGGGCGTACC
CAGTGCTCGTTGGCCCACACGTCGCAAACGAACCCGGTGGAGTCAGCCTTCTGTCGAGGGTCAGCATTGATCACGGGCTGTCACCAACTCCTGCGGGGATGCTTCTGGGCGTACC
CAGTGCTCGTTGGCCCACACGTCGCAAACGAACCCGGTGGGTCAGCCTTCTGTCGAGGGTCAGCATTGATCACGAGGCTGTCACCAACTCCTGCGGGGATGCTTCTGGGCGTACC
CAGTGCTCGTTGGCCCACACGTCGCAAACGAACCCGGTGGTCAGCCTTCTGTCGAGGGTCAGCATTGATCACGATGGCTGTCACCAACTCCTGCGGGGATGCTTCTGGGCGTACC
CAGTGCTCGTTGGCCCACACGTCGCAAACGAACCCGGTGGCAGCCTTCTGTCGAGGGTCAGCATTGATCACGATGGGCTGTCACCAACTCCTGCGGGGATGCTTCTGGGCGTACC
CAGTGCTCGTTGGCCCACACGTCGCAAACGAACCCGGTGGAGCCTTCTGTCGAGGGTCAGCATTGATCACGATGTGGCTGTCACCAACTCCTGCGGGGATGCTTCTGGGCGTACC
CAGTGCTCGTTGGCCCACACGTCGCAAACGAACCCGGTGGGCCTTCTGTCGAGGGTCAGCATTGATCACGATGTTGGCTGTCACCAACTCCTGCGGGGATGCTTCTGGGCGTACC
CAGTGCTCGTTGGCCCACACGTCGCAAACGAACCCGGTGGCCTTCTGTCGAGGGTCAGCATTGATCACGATGTTTGGCTGTCACCAACTCCTGCGGGGATGCTTCTGGGCGTACC
CAGTGCTCGTTGGCCCACACGTCGCAAACGAACCCGGTGGCTTCTGTCGAGGGTCAGCATTGATCACGATGTTTCAGGCTGTCACCAACTCCTGCGGGGATGCTTCTGGGCGTACC
CAGTGCTCGTTGGCCCACACGTCGCAAACGAACCCGGTGGTTCTGTCGAGGGTCAGCATTGATCACGATGTTTCAGGCTGTCACCAACTCCTGCGGGGATGCTTCTGGGCGTACC
CAGTGCTCGTTGGCCCACACGTCGCAAACGAACCCGGTGGTCTGTCGAGGGTCAGCATTGATCACGATGTTTCAGGGCTGTCACCAACTCCTGCGGGGATGCTTCTGGGCGTACC
CAGTGCTCGTTGGCCCACACGTCGCAAACGAACCCGGTGGCTGTCGAGGGTCAGCATTGATCACGATGTTTCAGCGGCTGTCACCAACTCCTGCGGGGATGCTTCTGGGCGTACC
CAGTGCTCGTTGGCCCACACGTCGCAAACGAACCCGGTGGTGTCGAGGGTCAGCATTGATCACGATGTTTCAGCGGGCTGTCACCAACTCCTGCGGGGATGCTTCTGGGCGTACC
CAGTGCTCGTTGGCCCACACGTCGCAAACGAACCCGGTGGGTCGAGGGTCAGCATTGATCACGATGTTTCAGCGTGGCTGTCACCAACTCCTGCGGGGATGCTTCTGGGCGTACC
CAGTGCTCGTTGGCCCACACGTCGCAAACGAACCCGGTGGTCGAGGGTCAGCATTGATCACGATGTTTCAGCGTTGGCTGTCACCAACTCCTGCGGGGATGCTTCTGGGCGTACC
CAGTGCTCGTTGGCCCACACGTCGCAAACGAACCCGGTGGACGATGTTTCAGCGTTTTAGCCATGGATCCAATGCGGCTGTCACCAACTCCTGCGGGGATGCTTCTGGGCGTACC
CAGTGCTCGTTGGCCCACACGTCGCAAACGAACCCGGTGGTCCAATGCATCCAGTTGTCTCTGGATGATGGATGAGGCTGTCACCAACTCCTGCGGGGATGCTTCTGGGCGTACC
CAGTGCTCGTTGGCCCACACGTCGCAAACGAACCCGGTGGCCAATGCATCCAGTTGTCTCTGGATGATGGATGATTCTGGCTGTCACCAACTCCTGCGGGGATGCTTCTGGGCGTACC
CAGTGCTCGTTGGCCCACACGTCGCAAACGAACCCGGTGGCAATGCATCCAGTTGTCTCTGGATGATGGATGATTCTCGGGCTGTCACCAACTCCTGCGGGGATGCTTCTGGGCGTACC
CAGTGCTCGTTGGCCCACACGTCGCAAACGAACCCGGTGGAATGCATCCAGTTGTCTCTGGATGATGGATGATTCTCGGGCTGTCACCAACTCCTGCGGGGATGCTTCTGGGCGTACC
CAGTGCTCGTTGGCCCACACGTCGCAAACGAACCCGGTGGATGCATCCAGTTGTCTCTGGATGATGGATGATTCTCGGGCTGTCACCAACTCCTGCGGGGATGCTTCTGGGCGTACC
CAGTGCTCGTTGGCCCACACGTCGCAAACGAACCCGGTGGTGCATCCAGTTGTCTCTGGATGATGGATGATTCTCGGGCTGTCACCAACTCCTGCGGGGATGCTTCTGGGCGTACC
CAGTGCTCGTTGGCCCACACGTCGCAAACGAACCCGGTGGGCATCCAGTTGTCTCTGGATGATGGATGATTCTCGTGGCTGTCACCAACTCCTGCGGGGATGCTTCTGGGCGTACC
CAGTGCTCGTTGGCCCACACGTCGCAAACGAACCCGGTGGCATCCAGTTGTCTCTGGATGATGGATGATTCTCGTTGAGGCTGTCACCAACTCCTGCGGGGATGCTTCTGGGCGTACC
CAGTGCTCGTTGGCCCACACGTCGCAAACGAACCCGGTGGATCCAGTTGTCTCTGGATGATGGATGATTCTCGTTGAGGGGCTGTCACCAACTCCTGCGGGGATGCTTCTGGGCGTACC
CAGTGCTCGTTGGCCCACACGTCGCAAACGAACCCGGTGGTCCAGTTGTCTCTGGATGATGGATGATTCTCGTTGAGGGGCTGTCACCAACTCCTGCGGGGATGCTTCTGGGCGTACC
CAGTGCTCGTTGGCCCACACGTCGCAAACGAACCCGGTGGCCAGTTGTCTCTGGATGATGGATGATTCTCGTTGAGGGGCTGTCACCAACTCCTGCGGGGATGCTTCTGGGCGTACC
CAGTGCTCGTTGGCCCACACGTCGCAAACGAACCCGGTGGCAGTTGTCTCTGGATGATGGATGATTCTCGTTGAGGGGGCTGTCACCAACTCCTGCGGGGATGCTTCTGGGCGTACC
CAGTGCTCGTTGGCCCACACGTCGCAAACGAACCCGGTGGAGTTGTCTCTGGATGATGGATGATTCTCGTTGAGGGGGCTGTCACCAACTCCTGCGGGGATGCTTCTGGGCGTACC
CAGTGCTCGTTGGCCCACACGTCGCAAACGAACCCGGTGGGTTGTCTCTGGATGATGGATGATTCTCGTTGAGGGTGGCTGTCACCAACTCCTGCGGGGATGCTTCTGGGCGTACC
CAGTGCTCGTTGGCCCACACGTCGCAAACGAACCCGGTGGTTGTCTCTGGATGATGGATGATTCTCGTTGAGGGTTTGGGCTGTCACCAACTCCTGCGGGGATGCTTCTGGGCGTACC
CAGTGCTCGTTGGCCCACACGTCGCAAACGAACCCGGTGGTGTCTCTGGATGATGGATGATTCTCGTTGAGGGTTTGGGCTGTCACCAACTCCTGCGGGGATGCTTCTGGGCGTACC
CAGTGCTCGTTGGCCCACACGTCGCAAACGAACCCGGTGGGTCTCTGGATGATGGATGATTCTCGTTGAGGGTTTGTGGCTGTCACCAACTCCTGCGGGGATGCTTCTGGGCGTACC
CAGTGCTCGTTGGCCCACACGTCGCAAACGAACCCGGTGGACGCCGTGTCATCTGCAGAGGTGGATGTTGTGAGGGGCTGTCACCAACTCCTGCGGGGATGCTTCTGGGCGTACC
CAGTGCTCGTTGGCCCACACGTCGCAAACGAACCCGGTGGCGCCGTGTCATCTGCAGAGGTGGATGTTGTGAGGTGGCTGTCACCAACTCCTGCGGGGATGCTTCTGGGCGTACC
CAGTGCTCGTTGGCCCACACGTCGCAAACGAACCCGGTGGGCCGTGTCATCTGCAGAGGTGGATGTTGTGAGGTAGGCTGTCACCAACTCCTGCGGGGATGCTTCTGGGCGTACC
CAGTGCTCGTTGGCCCACACGTCGCAAACGAACCCGGTGGCCGTGTCATCTGCAGAGGTGGATGTTGTGAGGTAAGGCTGTCACCAACTCCTGCGGGGATGCTTCTGGGCGTACC
CAGTGCTCGTTGGCCCACACGTCGCAAACGAACCCGGTGGCGTGTCATCTGCAGAGGTGGATGTTGTGAGGTAACGGCTGTCACCAACTCCTGCGGGGATGCTTCTGGGCGTACC
CAGTGCTCGTTGGCCCACACGTCGCAAACGAACCCGGTGGGTGTCATCTGCAGAGGTGGATGTTGTGAGGTAACGGGCTGTCACCAACTCCTGCGGGGATGCTTCTGGGCGTACC
CAGTGCTCGTTGGCCCACACGTCGCAAACGAACCCGGTGGTGTCATCTGCAGAGGTGGATGTTGTGAGGTAACGGGGCTGTCACCAACTCCTGCGGGGATGCTTCTGGGCGTACC
CAGTGCTCGTTGGCCCACACGTCGCAAACGAACCCGGTGGGTCATCTGCAGAGGTGGATGTTGTGAGGTAACGGGGGCTGTCACCAACTCCTGCGGGGATGCTTCTGGGCGTACC
CAGTGCTCGTTGGCCCACACGTCGCAAACGAACCCGGTGGAGGTAACGGGAGGGTATAATAGGGAGGTCTGCTGTGGCTGTCACCAACTCCTGCGGGGATGCTTCTGGGCGTACC
CAGTGCTCGTTGGCCCACACGTCGCAAACGAACCCGGTGGGGAGGTCTGCTGTAAACTGGGTGTAGAGGATGGGAGGCTGTCACCAACTCCTGCGGGGATGCTTCTGGGCGTACC
CAGTGCTCGTTGGCCCACACGTCGCAAACGAACCCGGTGGGGTTCGTATAGGCCTTGCCGTGCTGGTTGAGGAACGGCTGTCACCAACTCCTGCGGGGATGCTTCTGGGCGTACC
CAGTGCTCGTTGGCCCACACGTCGCAAACGAACCCGGTGGAGAGGAGTCCAGGATGCTACACTCTGTCGAACGCCGGCTGTCACCAACTCCTGCGGGGATGCTTCTGGGCGTACC
CAGTGCTCGTTGGCCCACACGTCGCAAACGAACCCGGTGGCGAATGCATCTAGGATGAGTGCTACGAGCCGGTGGGGCTGTCACCAACTCCTGCGGGGATGCTTCTGGGCGTACC
CAGTGCTCGTTGGCCCACACGTCGCAAACGAACCCGGTGGGGCATTGCTCGGGTTTTCCGTGGAATCGCCAGAAGGGCTGTCACCAACTCCTGCGGGGATGCTTCTGGGCGTACC
CAGTGCTCGTTGGCCCACACGTCGCAAACGAACCCGGTGGCATTGCTCGGGTTTTCCGTGGAATCGCCAGAAGCCGGCTGTCACCAACTCCTGCGGGGATGCTTCTGGGCGTACC
CAGTGCTCGTTGGCCCACACGTCGCAAACGAACCCGGTGGGCTCGGGTTTTCCGTGGAATCGCCAGAAGCCAAACGGCTGTCACCAACTCCTGCGGGGATGCTTCTGGGCGTACC
CAGTGCTCGTTGGCCCACACGTCGCAAACGAACCCGGTGGCTCGGGTTTTCCGTGGAATCGCCAGAAGCCAAACTGGCTGTCACCAACTCCTGCGGGGATGCTTCTGGGCGTACC
CAGTGCTCGTTGGCCCACACGTCGCAAACGAACCCGGTGGTCGGGTTTTCCGTGGAATCGCCAGAAGCCAAACTGGGCTGTCACCAACTCCTGCGGGGATGCTTCTGGGCGTACC
CAGTGCTCGTTGGCCCACACGTCGCAAACGAACCCGGTGGCGGGTTTTCCGTGGAATCGCCAGAAGCCAAACTGGGGCTGTCACCAACTCCTGCGGGGATGCTTCTGGGCGTACC
CAGTGCTCGTTGGCCCACACGTCGCAAACGAACCCGGTGGGGGTTTTCCGTGGAATCGCCAGAAGCCAAACTGGTGGCTGTCACCAACTCCTGCGGGGATGCTTCTGGGCGTACC
CAGTGCTCGTTGGCCCACACGTCGCAAACGAACCCGGTGGGGTTTTCCGTGGAATCGCCAGAAGCCAAACTGGTGGGCTGTCACCAACTCCTGCGGGGATGCTTCTGGGCGTACC
CAGTGCTCGTTGGCCCACACGTCGCAAACGAACCCGGTGGGTTTTCCGTGGAATCGCCAGAAGCCAAACTGGTGAGGCTGTCACCAACTCCTGCGGGGATGCTTCTGGGCGTACC
CAGTGCTCGTTGGCCCACACGTCGCAAACGAACCCGGTGGTTTTCCGTGGAATCGCCAGAAGCCAAACTGGTGATGGCTGTCACCAACTCCTGCGGGGATGCTTCTGGGCGTACC
CAGTGCTCGTTGGCCCACACGTCGCAAACGAACCCGGTGGTAGCGTCGATGCGATCAAGTCCTGGGGATTTGCTTGGCTGTCACCAACTCCTGCGGGGATGCTTCTGGGCGTACC
CAGTGCTCGTTGGCCCACACGTCGCAAACGAACCCGGTGGAGCGTCGATGCGATCAAGTCCTGGGGATTTGCTTTGGCTGTCACCAACTCCTGCGGGGATGCTTCTGGGCGTACC
CAGTGCTCGTTGGCCCACACGTCGCAAACGAACCCGGTGGGCGTCGATGCGATCAAGTCCTGGGGATTTGCTTTAGGCTGTCACCAACTCCTGCGGGGATGCTTCTGGGCGTACC
CAGTGCTCGTTGGCCCACACGTCGCAAACGAACCCGGTGGCGTCGATGCGATCAAGTCCTGGGGATTTGCTTTAAGGCTGTCACCAACTCCTGCGGGGATGCTTCTGGGCGTACC
CAGTGCTCGTTGGCCCACACGTCGCAAACGAACCCGGTGGGTCGATGCGATCAAGTCCTGGGGATTTGCTTTAAGGGCTGTCACCAACTCCTGCGGGGATGCTTCTGGGCGTACC
CAGTGCTCGTTGGCCCACACGTCGCAAACGAACCCGGTGGTCGATGCGATCAAGTCCTGGGGATTTGCTTTAAGGGGCTGTCACCAACTCCTGCGGGGATGCTTCTGGGCGTACC
CAGTGCTCGTTGGCCCACACGTCGCAAACGAACCCGGTGGCGATGCGATCAAGTCCTGGGGATTTGCTTTAAGGAGGCTGTCACCAACTCCTGCGGGGATGCTTCTGGGCGTACC
CAGTGCTCGTTGGCCCACACGTCGCAAACGAACCCGGTGGGATGCGATCAAGTCCTGGGGATTTGCTTTAAGGAGGGCTGTCACCAACTCCTGCGGGGATGCTTCTGGGCGTACC
CAGTGCTCGTTGGCCCACACGTCGCAAACGAACCCGGTGGATGCGATCAAGTCCTGGGGATTTGCTTTAAGGAGGGGCTGTCACCAACTCCTGCGGGGATGCTTCTGGGCGTACC
CAGTGCTCGTTGGCCCACACGTCGCAAACGAACCCGGTGGTGCGATCAAGTCCTGGGGATTTGCTTTAAGGAGGCGGCTGTCACCAACTCCTGCGGGGATGCTTCTGGGCGTACC
CAGTGCTCGTTGGCCCACACGTCGCAAACGAACCCGGTGGGCGATCAAGTCCTGGGGATTTGCTTTAAGGAGGCGGGCTGTCACCAACTCCTGCGGGGATGCTTCTGGGCGTACC
CAGTGCTCGTTGGCCCACACGTCGCAAACGAACCCGGTGGCGATCAAGTCCTGGGGATTTGCTTTAAGGAGGCGAGGCTGTCACCAACTCCTGCGGGGATGCTTCTGGGCGTACC
CAGTGCTCGTTGGCCCACACGTCGCAAACGAACCCGGTGGGATCAAGTCCTGGGGATTTGCTTTAAGGAGGCGATGGCTGTCACCAACTCCTGCGGGGATGCTTCTGGGCGTACC
CAGTGCTCGTTGGCCCACACGTCGCAAACGAACCCGGTGGATCAAGTCCTGGGGATTTGCTTTAAGGAGGCGATCGGCTGTCACCAACTCCTGCGGGGATGCTTCTGGGCGTACC
CAGTGCTCGTTGGCCCACACGTCGCAAACGAACCCGGTGGTCAAGTCCTGGGGATTTGCTTTAAGGAGGCGATCTGGCTGTCACCAACTCCTGCGGGGATGCTTCTGGGCGTACC
CAGTGCTCGTTGGCCCACACGTCGCAAACGAACCCGGTGGCAAGTCCTGGGGATTTGCTTTAAGGAGGCGATCTCGGCTGTCACCAACTCCTGCGGGGATGCTTCTGGGCGTACC
CAGTGCTCGTTGGCCCACACGTCGCAAACGAACCCGGTGGAAGTCCTGGGGATTTGCTTTAAGGAGGCGATCTCTGGCTGTCACCAACTCCTGCGGGGATGCTTCTGGGCGTACC
CAGTGCTCGTTGGCCCACACGTCGCAAACGAACCCGGTGGAGTCCTGGGGATTTGCTTTAAGGAGGCGATCTCTTGGCTGTCACCAACTCCTGCGGGGATGCTTCTGGGCGTACC
CAGTGCTCGTTGGCCCACACGTCGCAAACGAACCCGGTGGGTCCTGGGGATTTGCTTTAAGGAGGCGATCTCTTGGGCTGTCACCAACTCCTGCGGGGATGCTTCTGGGCGTACC
CAGTGCTCGTTGGCCCACACGTCGCAAACGAACCCGGTGGTCCTGGGGATTTGCTTTAAGGAGGCGATCTCTTGCGGCTGTCACCAACTCCTGCGGGGATGCTTCTGGGCGTACC
CAGTGCTCGTTGGCCCACACGTCGCAAACGAACCCGGTGGCCTGGGGATTTGCTTTAAGGAGGCGATCTCTTGCGGGCTGTCACCAACTCCTGCGGGGATGCTTCTGGGCGTACC
CAGTGCTCGTTGGCCCACACGTCGCAAACGAACCCGGTGGCTTGCGCAACCTCTTCTATTAAGCTCTATTGGCAGGCGGCTGTCACCAACTCCTGCGGGGATGCTTCTGGGCGTACC
CAGTGCTCGTTGGCCCACACGTCGCAAACGAACCCGGTGGTTGCGCAACCTCTTCTATTAAGCTCTATTGGCAGGCGGCTGTCACCAACTCCTGCGGGGATGCTTCTGGGCGTACC
CAGTGCTCGTTGGCCCACACGTCGCAAACGAACCCGGTGGTGCGCAACCTCTTCTATTAAGCTCTATTGGCAGGCGGCTGTCACCAACTCCTGCGGGGATGCTTCTGGGCGTACC
CAGTGCTCGTTGGCCCACACGTCGCAAACGAACCCGGTGGGCGCAACCTCTTCTATTAAGCTCTATTGGCAGGCTGGCTGTCACCAACTCCTGCGGGGATGCTTCTGGGCGTACC
CAGTGCTCGTTGGCCCACACGTCGCAAACGAACCCGGTGGGGACTCTCTAGGAACCTTGTAGTTGCAGCACGCTCGGCTGTCACCAACTCCTGCGGGGATGCTTCTGGGCGTACC
CAGTGCTCGTTGGCCCACACGTCGCAAACGAACCCGGTGGGACTCTCTAGGAACCTTGTAGTTGCAGCACGCTCTGGCTGTCACCAACTCCTGCGGGGATGCTTCTGGGCGTACC
CAGTGCTCGTTGGCCCACACGTCGCAAACGAACCCGGTGGACTCTCTAGGAACCTTGTAGTTGCAGCACGCTCTTGGCTGTCACCAACTCCTGCGGGGATGCTTCTGGGCGTACC
CAGTGCTCGTTGGCCCACACGTCGCAAACGAACCCGGTGGCTCTCTAGGAACCTTGTAGTTGCAGCACGCTCTTCGGCTGTCACCAACTCCTGCGGGGATGCTTCTGGGCGTACC
CAGTGCTCGTTGGCCCACACGTCGCAAACGAACCCGGTGGCAATCTGGAGGTGATCTCCAAACTCTTCAGCTCTTTCGGGCTGTCACCAACTCCTGCGGGGATGCTTCTGGGCGTACC
CAGTGCTCGTTGGCCCACACGTCGCAAACGAACCCGGTGGAATCTGGAGGTGATCTCCAAACTCTTCAGCTCTTTCGGGCTGTCACCAACTCCTGCGGGGATGCTTCTGGGCGTACC
CAGTGCTCGTTGGCCCACACGTCGCAAACGAACCCGGTGGATCTGGAGGTGATCTCCAAACTCTTCAGCTCTTTCGGGCTGTCACCAACTCCTGCGGGGATGCTTCTGGGCGTACC
CAGTGCTCGTTGGCCCACACGTCGCAAACGAACCCGGTGGTCTGGAGGTGATCTCCAAACTCTTCAGCTCTTTCGGGCTGTCACCAACTCCTGCGGGGATGCTTCTGGGCGTACC
CAGTGCTCGTTGGCCCACACGTCGCAAACGAACCCGGTGGCTGGAGGTGATCTCCAAACTCTTCAGCTCTTTCGGGGCTGTCACCAACTCCTGCGGGGATGCTTCTGGGCGTACC
CAGTGCTCGTTGGCCCACACGTCGCAAACGAACCCGGTGGTGGAGGTGATCTCCAAACTCTTCAGCTCTTTCGGCGGCTGTCACCAACTCCTGCGGGGATGCTTCTGGGCGTACC
CAGTGCTCGTTGGCCCACACGTCGCAAACGAACCCGGTGGGGAGGTGATCTCCAAACTCTTCAGCTCTTTCGGCTGGCTGTCACCAACTCCTGCGGGGATGCTTCTGGGCGTACC
CAGTGCTCGTTGGCCCACACGTCGCAAACGAACCCGGTGGCTTGGGTTGCGCGAAAAGAACCATATTCTCCTGAGGGCTGTCACCAACTCCTGCGGGGATGCTTCTGGGCGTACC
CAGTGCTCGTTGGCCCACACGTCGCAAACGAACCCGGTGGTTGGGTTGCGCGAAAAGAACCATATTCTCCTGAGGGGCTGTCACCAACTCCTGCGGGGATGCTTCTGGGCGTACC
CAGTGCTCGTTGGCCCACACGTCGCAAACGAACCCGGTGGTGGGTTGCGCGAAAAGAACCATATTCTCCTGAGGCGGCTGTCACCAACTCCTGCGGGGATGCTTCTGGGCGTACC
CAGTGCTCGTTGGCCCACACGTCGCAAACGAACCCGGTGGGGGTTGCGCGAAAAGAACCATATTCTCCTGAGGCGGGCTGTCACCAACTCCTGCGGGGATGCTTCTGGGCGTACC
CAGTGCTCGTTGGCCCACACGTCGCAAACGAACCCGGTGGGGTTGCGCGAAAAGAACCATATTCTCCTGAGGCGCGGCTGTCACCAACTCCTGCGGGGATGCTTCTGGGCGTACC
CAGTGCTCGTTGGCCCACACGTCGCAAACGAACCCGGTGGGTTGCGCGAAAAGAACCATATTCTCCTGAGGCGCCGGCTGTCACCAACTCCTGCGGGGATGCTTCTGGGCGTACC
CAGTGCTCGTTGGCCCACACGTCGCAAACGAACCCGGTGGTTGCGCGAAAAGAACCATATTCTCCTGAGGCGCCCGGCTGTCACCAACTCCTGCGGGGATGCTTCTGGGCGTACC
CAGTGCTCGTTGGCCCACACGTCGCAAACGAACCCGGTGGTGCGCGAAAAGAACCATATTCTCCTGAGGCGCCCTGGCTGTCACCAACTCCTGCGGGGATGCTTCTGGGCGTACC
CAGTGCTCGTTGGCCCACACGTCGCAAACGAACCCGGTGGGCGCGAAAAGAACCATATTCTCCTGAGGCGCCCTTGGCTGTCACCAACTCCTGCGGGGATGCTTCTGGGCGTACC
CAGTGCTCGTTGGCCCACACGTCGCAAACGAACCCGGTGGCGCGAAAAGAACCATATTCTCCTGAGGCGCCCTTTGGCTGTCACCAACTCCTGCGGGGATGCTTCTGGGCGTACC
CAGTGCTCGTTGGCCCACACGTCGCAAACGAACCCGGTGGGCGAAAAGAACCATATTCTCCTGAGGCGCCCTTTTGGCTGTCACCAACTCCTGCGGGGATGCTTCTGGGCGTACC
CAGTGCTCGTTGGCCCACACGTCGCAAACGAACCCGGTGGTGGAGACCAGAGGTGAATGTCTCTACCAGGACTTCGGCTGTCACCAACTCCTGCGGGGATGCTTCTGGGCGTACC
CAGTGCTCGTTGGCCCACACGTCGCAAACGAACCCGGTGGGGAGACCAGAGGTGAATGTCTCTACCAGGACTTCTGGCTGTCACCAACTCCTGCGGGGATGCTTCTGGGCGTACC
CAGTGCTCGTTGGCCCACACGTCGCAAACGAACCCGGTGGGAGACCAGAGGTGAATGTCTCTACCAGGACTTCTTGGGGCTGTCACCAACTCCTGCGGGGATGCTTCTGGGCGTACC
CAGTGCTCGTTGGCCCACACGTCGCAAACGAACCCGGTGGAGACCAGAGGTGAATGTCTCTACCAGGACTTCTTGGGGCTGTCACCAACTCCTGCGGGGATGCTTCTGGGCGTACC
CAGTGCTCGTTGGCCCACACGTCGCAAACGAACCCGGTGGGACCAGAGGTGAATGTCTCTACCAGGACTTCTTGGGGCTGTCACCAACTCCTGCGGGGATGCTTCTGGGCGTACC
CAGTGCTCGTTGGCCCACACGTCGCAAACGAACCCGGTGGACCAGAGGTGAATGTCTCTACCAGGACTTCTTGGGGGCTGTCACCAACTCCTGCGGGGATGCTTCTGGGCGTACC
CAGTGCTCGTTGGCCCACACGTCGCAAACGAACCCGGTGGCCAGAGGTGAATGTCTCTACCAGGACTTCTTGGGGGGCTGTCACCAACTCCTGCGGGGATGCTTCTGGGCGTACC
CAGTGCTCGTTGGCCCACACGTCGCAAACGAACCCGGTGGCAGAGGTGAATGTCTCTACCAGGACTTCTTGGGGAGGCTGTCACCAACTCCTGCGGGGATGCTTCTGGGCGTACC
CAGTGCTCGTTGGCCCACACGTCGCAAACGAACCCGGTGGAGAGGTGAATGTCTCTACCAGGACTTCTTGGGGACGGCTGTCACCAACTCCTGCGGGGATGCTTCTGGGCGTACC
CAGTGCTCGTTGGCCCACACGTCGCAAACGAACCCGGTGGGAGGTGAATGTCTCTACCAGGACTTCTTGGGGACGGGCTGTCACCAACTCCTGCGGGGATGCTTCTGGGCGTACC
CAGTGCTCGTTGGCCCACACGTCGCAAACGAACCCGGTGGAGGTGAATGTCTCTACCAGGACTTCTTGGGGACGTGGCTGTCACCAACTCCTGCGGGGATGCTTCTGGGCGTACC
CAGTGCTCGTTGGCCCACACGTCGCAAACGAACCCGGTGGGGTGAATGTCTCTACCAGGACTTCTTGGGGACGTTGGCTGTCACCAACTCCTGCGGGGATGCTTCTGGGCGTACC
CAGTGCTCGTTGGCCCACACGTCGCAAACGAACCCGGTGGGTGAATGTCTCTACCAGGACTTCTTGGGGACGTTGGGCTGTCACCAACTCCTGCGGGGATGCTTCTGGGCGTACC
CAGTGCTCGTTGGCCCACACGTCGCAAACGAACCCGGTGGTGAATGTCTCTACCAGGACTTCTTGGGGACGTTGGGGCTGTCACCAACTCCTGCGGGGATGCTTCTGGGCGTACC
CAGTGCTCGTTGGCCCACACGTCGCAAACGAACCCGGTGGGAATGTCTCTACCAGGACTTCTTGGGGACGTTGGCGGCTGTCACCAACTCCTGCGGGGATGCTTCTGGGCGTACC
CAGTGCTCGTTGGCCCACACGTCGCAAACGAACCCGGTGGAATGTCTCTACCAGGACTTCTTGGGGACGTTGGCAGGCTGTCACCAACTCCTGCGGGGATGCTTCTGGGCGTACC
CAGTGCTCGTTGGCCCACACGTCGCAAACGAACCCGGTGGATGTCTCTACCAGGACTTCTTGGGGACGTTGGCAAGGCTGTCACCAACTCCTGCGGGGATGCTTCTGGGCGTACC
CAGTGCTCGTTGGCCCACACGTCGCAAACGAACCCGGTGGTGTCTCTACCAGGACTTCTTGGGGACGTTGGCAAGGGCTGTCACCAACTCCTGCGGGGATGCTTCTGGGCGTACC
CAGTGCTCGTTGGCCCACACGTCGCAAACGAACCCGGTGGGTCTCTACCAGGACTTCTTGGGGACGTTGGCAAGCGGCTGTCACCAACTCCTGCGGGGATGCTTCTGGGCGTACC
CAGTGCTCGTTGGCCCACACGTCGCAAACGAACCCGGTGGTCTCTACCAGGACTTCTTGGGGACGTTGGCAAGCTGGCTGTCACCAACTCCTGCGGGGATGCTTCTGGGCGTACC
CAGTGCTCGTTGGCCCACACGTCGCAAACGAACCCGGTGGCTCTACCAGGACTTCTTGGGGACGTTGGCAAGCTCGGCTGTCACCAACTCCTGCGGGGATGCTTCTGGGCGTACC
CAGTGCTCGTTGGCCCACACGTCGCAAACGAACCCGGTGGTCTACCAGGACTTCTTGGGGACGTTGGCAAGCTCAGGCTGTCACCAACTCCTGCGGGGATGCTTCTGGGCGTACC
CAGTGCTCGTTGGCCCACACGTCGCAAACGAACCCGGTGGCTACCAGGACTTCTTGGGGACGTTGGCAAGCTCAGGGCTGTCACCAACTCCTGCGGGGATGCTTCTGGGCGTACC
CAGTGCTCGTTGGCCCACACGTCGCAAACGAACCCGGTGGTACCAGGACTTCTTGGGGACGTTGGCAAGCTCAGAGGCTGTCACCAACTCCTGCGGGGATGCTTCTGGGCGTACC
CAGTGCTCGTTGGCCCACACGTCGCAAACGAACCCGGTGGACCAGGACTTCTTGGGGACGTTGGCAAGCTCAGAAGGCTGTCACCAACTCCTGCGGGGATGCTTCTGGGCGTACC
CAGTGCTCGTTGGCCCACACGTCGCAAACGAACCCGGTGGCCAGGACTTCTTGGGGACGTTGGCAAGCTCAGAAGGGCTGTCACCAACTCCTGCGGGGATGCTTCTGGGCGTACC
CAGTGCTCGTTGGCCCACACGTCGCAAACGAACCCGGTGGCAGGACTTCTTGGGGACGTTGGCAAGCTCAGAAGCGGCTGTCACCAACTCCTGCGGGGATGCTTCTGGGCGTACC
CAGTGCTCGTTGGCCCACACGTCGCAAACGAACCCGGTGGAGGACTTCTTGGGGACGTTGGCAAGCTCAGAAGCAGGCTGTCACCAACTCCTGCGGGGATGCTTCTGGGCGTACC
CAGTGCTCGTTGGCCCACACGTCGCAAACGAACCCGGTGGGGACTTCTTGGGGACGTTGGCAAGCTCAGAAGCATGGCTGTCACCAACTCCTGCGGGGATGCTTCTGGGCGTACC
CAGTGCTCGTTGGCCCACACGTCGCAAACGAACCCGGTGGGACTTCTTGGGGACGTTGGCAAGCTCAGAAGCATTGGCTGTCACCAACTCCTGCGGGGATGCTTCTGGGCGTACC
CAGTGCTCGTTGGCCCACACGTCGCAAACGAACCCGGTGGACTTCTTGGGGACGTTGGCAAGCTCAGAAGCATTGGGCTGTCACCAACTCCTGCGGGGATGCTTCTGGGCGTACC
CAGTGCTCGTTGGCCCACACGTCGCAAACGAACCCGGTGGCTTCTTGGGGACGTTGGCAAGCTCAGAAGCATTGTGGCTGTCACCAACTCCTGCGGGGATGCTTCTGGGCGTACC
CAGTGCTCGTTGGCCCACACGTCGCAAACGAACCCGGTGGTTCTTGGGGACGTTGGCAAGCTCAGAAGCATTGTAGGCTGTCACCAACTCCTGCGGGGATGCTTCTGGGCGTACC
CAGTGCTCGTTGGCCCACACGTCGCAAACGAACCCGGTGGTCTTGGGGACGTTGGCAAGCTCAGAAGCATTGTACGGCTGTCACCAACTCCTGCGGGGATGCTTCTGGGCGTACC
CAGTGCTCGTTGGCCCACACGTCGCAAACGAACCCGGTGGCTTGGGGACGTTGGCAAGCTCAGAAGCATTGTACAGGCTGTCACCAACTCCTGCGGGGATGCTTCTGGGCGTACC
CAGTGCTCGTTGGCCCACACGTCGCAAACGAACCCGGTGGTTGGGGACGTTGGCAAGCTCAGAAGCATTGTACATGGCTGTCACCAACTCCTGCGGGGATGCTTCTGGGCGTACC
CAGTGCTCGTTGGCCCACACGTCGCAAACGAACCCGGTGGTGGGGACGTTGGCAAGCTCAGAAGCATTGTACATCGGCTGTCACCAACTCCTGCGGGGATGCTTCTGGGCGTACC
CAGTGCTCGTTGGCCCACACGTCGCAAACGAACCCGGTGGGGGGACGTTGGCAAGCTCAGAAGCATTGTACATCTGGCTGTCACCAACTCCTGCGGGGATGCTTCTGGGCGTACC
CAGTGCTCGTTGGCCCACACGTCGCAAACGAACCCGGTGGGGGACGTTGGCAAGCTCAGAAGCATTGTACATCTCGGCTGTCACCAACTCCTGCGGGGATGCTTCTGGGCGTACC
CAGTGCTCGTTGGCCCACACGTCGCAAACGAACCCGGTGGGGACGTTGGCAAGCTCAGAAGCATTGTACATCTCAGGCTGTCACCAACTCCTGCGGGGATGCTTCTGGGCGTACC
CAGTGCTCGTTGGCCCACACGTCGCAAACGAACCCGGTGGGACGTTGGCAAGCTCAGAAGCATTGTACATCTCATGGCTGTCACCAACTCCTGCGGGGATGCTTCTGGGCGTACC
CAGTGCTCGTTGGCCCACACGTCGCAAACGAACCCGGTGGAGTTTTGATTGCCGCATAGATGTTGCTTGCAGTGGGGCTGTCACCAACTCCTGCGGGGATGCTTCTGGGCGTACC
CAGTGCTCGTTGGCCCACACGTCGCAAACGAACCCGGTGGGTTTTGATTGCCGCATAGATGTTGCTTGCAGTGGAGGCTGTCACCAACTCCTGCGGGGATGCTTCTGGGCGTACC
CAGTGCTCGTTGGCCCACACGTCGCAAACGAACCCGGTGGTTTTGATTGCCGCATAGATGTTGCTTGCAGTGGAGGGCTGTCACCAACTCCTGCGGGGATGCTTCTGGGCGTACC
CAGTGCTCGTTGGCCCACACGTCGCAAACGAACCCGGTGGTTTGATTGCCGCATAGATGTTGCTTGCAGTGGAGAGGCTGTCACCAACTCCTGCGGGGATGCTTCTGGGCGTACC
CAGTGCTCGTTGGCCCACACGTCGCAAACGAACCCGGTGGTTGATTGCCGCATAGATGTTGCTTGCAGTGGAGAGGGCTGTCACCAACTCCTGCGGGGATGCTTCTGGGCGTACC
CAGTGCTCGTTGGCCCACACGTCGCAAACGAACCCGGTGGTGATTGCCGCATAGATGTTGCTTGCAGTGGAGAGTGGCTGTCACCAACTCCTGCGGGGATGCTTCTGGGCGTACC
CAGTGCTCGTTGGCCCACACGTCGCAAACGAACCCGGTGGGATTGCCGCATAGATGTTGCTTGCAGTGGAGAGTGGGCTGTCACCAACTCCTGCGGGGATGCTTCTGGGCGTACC
CAGTGCTCGTTGGCCCACACGTCGCAAACGAACCCGGTGGATTGCCGCATAGATGTTGCTTGCAGTGGAGAGTGGGGCTGTCACCAACTCCTGCGGGGATGCTTCTGGGCGTACC
CAGTGCTCGTTGGCCCACACGTCGCAAACGAACCCGGTGGTTGCCGCATAGATGTTGCTTGCAGTGGAGAGTGGAGGCTGTCACCAACTCCTGCGGGGATGCTTCTGGGCGTACC
CAGTGCTCGTTGGCCCACACGTCGCAAACGAACCCGGTGGTGCCGCATAGATGTTGCTTGCAGTGGAGAGTGGAGGGCTGTCACCAACTCCTGCGGGGATGCTTCTGGGCGTACC
CAGTGCTCGTTGGCCCACACGTCGCAAACGAACCCGGTGGGCCGCATAGATGTTGCTTGCAGTGGAGAGTGGAGGGGCTGTCACCAACTCCTGCGGGGATGCTTCTGGGCGTACC
CAGTGCTCGTTGGCCCACACGTCGCAAACGAACCCGGTGGCCGCATAGATGTTGCTTGCAGTGGAGAGTGGAGGAGGCTGTCACCAACTCCTGCGGGGATGCTTCTGGGCGTACC
CAGTGCTCGTTGGCCCACACGTCGCAAACGAACCCGGTGGCGCATAGATGTTGCTTGCAGTGGAGAGTGGAGGATGGCTGTCACCAACTCCTGCGGGGATGCTTCTGGGCGTACC
CAGTGCTCGTTGGCCCACACGTCGCAAACGAACCCGGTGGGCATAGATGTTGCTTGCAGTGGAGAGTGGAGGATAGGCTGTCACCAACTCCTGCGGGGATGCTTCTGGGCGTACC
CAGTGCTCGTTGGCCCACACGTCGCAAACGAACCCGGTGGCATAGATGTTGCTTGCAGTGGAGAGTGGAGGATACGGGCTGTCACCAACTCCTGCGGGGATGCTTCTGGGCGTACC
CAGTGCTCGTTGGCCCACACGTCGCAAACGAACCCGGTGGATAGATGTTGCTTGCAGTGGAGAGTGGAGGATACGGGCTGTCACCAACTCCTGCGGGGATGCTTCTGGGCGTACC
CAGTGCTCGTTGGCCCACACGTCGCAAACGAACCCGGTGGTAGATGTTGCTTGCAGTGGAGAGTGGAGGATACGGGGCTGTCACCAACTCCTGCGGGGATGCTTCTGGGCGTACC
CAGTGCTCGTTGGCCCACACGTCGCAAACGAACCCGGTGGAGATGTTGCTTGCAGTGGAGAGTGGAGGATACGGGGGCTGTCACCAACTCCTGCGGGGATGCTTCTGGGCGTACC
CAGTGCTCGTTGGCCCACACGTCGCAAACGAACCCGGTGGGATGTTGCTTGCAGTGGAGAGTGGAGGATACGGGTGGCTGTCACCAACTCCTGCGGGGATGCTTCTGGGCGTACC
CAGTGCTCGTTGGCCCACACGTCGCAAACGAACCCGGTGGATGTTGCTTGCAGTGGAGAGTGGAGGATACGGGTGGGCTGTCACCAACTCCTGCGGGGATGCTTCTGGGCGTACC
CAGTGCTCGTTGGCCCACACGTCGCAAACGAACCCGGTGGTGTTGCTTGCAGTGGAGAGTGGAGGATACGGGTGCGGCTGTCACCAACTCCTGCGGGGATGCTTCTGGGCGTACC
CAGTGCTCGTTGGCCCACACGTCGCAAACGAACCCGGTGGGTTGCTTGCAGTGGAGAGTGGAGGATACGGGTGCAGGCTGTCACCAACTCCTGCGGGGATGCTTCTGGGCGTACC
CAGTGCTCGTTGGCCCACACGTCGCAAACGAACCCGGTGGTTGCTTGCAGTGGAGAGTGGAGGATACGGGTGCAGGGCTGTCACCAACTCCTGCGGGGATGCTTCTGGGCGTACC
CAGTGCTCGTTGGCCCACACGTCGCAAACGAACCCGGTGGAGGGAGGACAGCATCCAAAGTGTGTGCTTGGAAGAGGCTGTCACCAACTCCTGCGGGGATGCTTCTGGGCGTACC
CAGTGCTCGTTGGCCCACACGTCGCAAACGAACCCGGTGGGGGAGGACAGCATCCAAAGTGTGTGCTTGGAAGAGGGCTGTCACCAACTCCTGCGGGGATGCTTCTGGGCGTACC
CAGTGCTCGTTGGCCCACACGTCGCAAACGAACCCGGTGGGGAGGACAGCATCCAAAGTGTGTGCTTGGAAGAGTGGCTGTCACCAACTCCTGCGGGGATGCTTCTGGGCGTACC
CAGTGCTCGTTGGCCCACACGTCGCAAACGAACCCGGTGGGAGGACAGCATCCAAAGTGTGTGCTTGGAAGAGTGGGCTGTCACCAACTCCTGCGGGGATGCTTCTGGGCGTACC
CAGTGCTCGTTGGCCCACACGTCGCAAACGAACCCGGTGGAGGACAGCATCCAAAGTGTGTGCTTGGAAGAGTGTGGCTGTCACCAACTCCTGCGGGGATGCTTCTGGGCGTACC
CAGTGCTCGTTGGCCCACACGTCGCAAACGAACCCGGTGGGGACAGCATCCAAAGTGTGTGCTTGGAAGAGTGTGGGCTGTCACCAACTCCTGCGGGGATGCTTCTGGGCGTACC
CAGTGCTCGTTGGCCCACACGTCGCAAACGAACCCGGTGGGACAGCATCCAAAGTGTGTGCTTGGAAGAGTGTGCGGCTGTCACCAACTCCTGCGGGGATGCTTCTGGGCGTACC
CAGTGCTCGTTGGCCCACACGTCGCAAACGAACCCGGTGGACAGCATCCAAAGTGTGTGCTTGGAAGAGTGTGCTGGCTGTCACCAACTCCTGCGGGGATGCTTCTGGGCGTACC
CAGTGCTCGTTGGCCCACACGTCGCAAACGAACCCGGTGGCAGCATCCAAAGTGTGTGCTTGGAAGAGTGTGCTTGGCTGTCACCAACTCCTGCGGGGATGCTTCTGGGCGTACC
CAGTGCTCGTTGGCCCACACGTCGCAAACGAACCCGGTGGAGCATCCAAAGTGTGTGCTTGGAAGAGTGTGCTTCGGCTGTCACCAACTCCTGCGGGGATGCTTCTGGGCGTACC
CAGTGCTCGTTGGCCCACACGTCGCAAACGAACCCGGTGGGCATCCAAAGTGTGTGCTTGGAAGAGTGTGCTTCCGGCTGTCACCAACTCCTGCGGGGATGCTTCTGGGCGTACC
CAGTGCTCGTTGGCCCACACGTCGCAAACGAACCCGGTGGCATCCAAAGTGTGTGCTTGGAAGAGTGTGCTTCCCGGCTGTCACCAACTCCTGCGGGGATGCTTCTGGGCGTACC
CAGTGCTCGTTGGCCCACACGTCGCAAACGAACCCGGTGGATCCAAAGTGTGTGCTTGGAAGAGTGTGCTTCCCGGGCTGTCACCAACTCCTGCGGGGATGCTTCTGGGCGTACC
CAGTGCTCGTTGGCCCACACGTCGCAAACGAACCCGGTGGTCCAAAGTGTGTGCTTGGAAGAGTGTGCTTCCCGGGGCTGTCACCAACTCCTGCGGGGATGCTTCTGGGCGTACC
CAGTGCTCGTTGGCCCACACGTCGCAAACGAACCCGGTGGCCAAAGTGTGTGCTTGGAAGAGTGTGCTTCCCGGTGGCTGTCACCAACTCCTGCGGGGATGCTTCTGGGCGTACC
CAGTGCTCGTTGGCCCACACGTCGCAAACGAACCCGGTGGCAAAGTGTGTGCTTGGAAGAGTGTGCTTCCCGGTGGGCTGTCACCAACTCCTGCGGGGATGCTTCTGGGCGTACC
CAGTGCTCGTTGGCCCACACGTCGCAAACGAACCCGGTGGAAAGTGTGTGCTTGGAAGAGTGTGCTTCCCGGTGAGGCTGTCACCAACTCCTGCGGGGATGCTTCTGGGCGTACC
CAGTGCTCGTTGGCCCACACGTCGCAAACGAACCCGGTGGTTTTGAGGACGGGGCCGTTGAGAAGCATTTGTATAGGCTGTCACCAACTCCTGCGGGGATGCTTCTGGGCGTACC
CAGTGCTCGTTGGCCCACACGTCGCAAACGAACCCGGTGGTTTGAGGACGGGGCCGTTGAGAAGCATTTGTATAGGGCTGTCACCAACTCCTGCGGGGATGCTTCTGGGCGTACC
CAGTGCTCGTTGGCCCACACGTCGCAAACGAACCCGGTGGTTGAGGACGGGGCCGTTGAGAAGCATTTGTATAGAGGCTGTCACCAACTCCTGCGGGGATGCTTCTGGGCGTACC
CAGTGCTCGTTGGCCCACACGTCGCAAACGAACCCGGTGGTGAGGACGGGGCCGTTGAGAAGCATTTGTATAGAGGGCTGTCACCAACTCCTGCGGGGATGCTTCTGGGCGTACC
CAGTGCTCGTTGGCCCACACGTCGCAAACGAACCCGGTGGGAGGACGGGGCCGTTGAGAAGCATTTGTATAGAGTGGCTGTCACCAACTCCTGCGGGGATGCTTCTGGGCGTACC
CAGTGCTCGTTGGCCCACACGTCGCAAACGAACCCGGTGGAGGACGGGGCCGTTGAGAAGCATTTGTATAGAGTGGGCTGTCACCAACTCCTGCGGGGATGCTTCTGGGCGTACC
CAGTGCTCGTTGGCCCACACGTCGCAAACGAACCCGGTGGGGACGGGGCCGTTGAGAAGCATTTGTATAGAGTGTGGCTGTCACCAACTCCTGCGGGGATGCTTCTGGGCGTACC
CAGTGCTCGTTGGCCCACACGTCGCAAACGAACCCGGTGGGACGGGGCCGTTGAGAAGCATTTGTATAGAGTGTAGGCTGTCACCAACTCCTGCGGGGATGCTTCTGGGCGTACC
CAGTGCTCGTTGGCCCACACGTCGCAAACGAACCCGGTGGACGGGGCCGTTGAGAAGCATTTGTATAGAGTGTACGGCTGTCACCAACTCCTGCGGGGATGCTTCTGGGCGTACC
CAGTGCTCGTTGGCCCACACGTCGCAAACGAACCCGGTGGCGGGGCCGTTGAGAAGCATTTGTATAGAGTGTACTGGCTGTCACCAACTCCTGCGGGGATGCTTCTGGGCGTACC
CAGTGCTCGTTGGCCCACACGTCGCAAACGAACCCGGTGGGGGGCCGTTGAGAAGCATTTGTATAGAGTGTACTTGGGGCTGTCACCAACTCCTGCGGGGATGCTTCTGGGCGTACC
CAGTGCTCGTTGGCCCACACGTCGCAAACGAACCCGGTGGGGGCCGTTGAGAAGCATTTGTATAGAGTGTACTTGGTGGCTGTCACCAACTCCTGCGGGGATGCTTCTGGGCGTACC
CAGTGCTCGTTGGCCCACACGTCGCAAACGAACCCGGTGGGGCCGTTGAGAAGCATTTGTATAGAGTGTACTTGGTAGGGGCTGTCACCAACTCCTGCGGGGATGCTTCTGGGCGTACC
CAGTGCTCGTTGGCCCACACGTCGCAAACGAACCCGGTGGGCCGTTGAGAAGCATTTGTATAGAGTGTACTTGGTAGGCGGCTGTCACCAACTCCTGCGGGGATGCTTCTGGGCGTACC
CAGTGCTCGTTGGCCCACACGTCGCAAACGAACCCGGTGGCCGTTGAGAAGCATTTGTATAGAGTGTACTTGGTAGGCGGGCTGTCACCAACTCCTGCGGGGATGCTTCTGGGCGTACC
CAGTGCTCGTTGGCCCACACGTCGCAAACGAACCCGGTGGCGTTGAGAAGCATTTGTATAGAGTGTACTTGGTAGGCGTGGCTGTCACCAACTCCTGCGGGGATGCTTCTGGGCGTACC
CAGTGCTCGTTGGCCCACACGTCGCAAACGAACCCGGTGGATTAAGTATGTTAAGTAAGGTCAAGCTGGTGCGTTCTCTGCGGCTGTCACCAACTCCTGCGGGGATGCTTCTGGGCGTACC
CAGTGCTCGTTGGCCCACACGTCGCAAACGAACCCGGTGGTTAAGTATGTTAAGTAAGGTCAAGCTGGTGCGTTCTCTGCGGCTGTCACCAACTCCTGCGGGGATGCTTCTGGGCGTACC
CAGTGCTCGTTGGCCCACACGTCGCAAACGAACCCGGTGGTAAGTATGTTAAGTAAGGTCAAGCTGGTGCGTTCTCTGCGGCTGTCACCAACTCCTGCGGGGATGCTTCTGGGCGTACC
CAGTGCTCGTTGGCCCACACGTCGCAAACGAACCCGGTGGAAGTATGTTAAGTAAGGTCAAGCTGGTGCGTTCTCTGCGGCTGTCACCAACTCCTGCGGGGATGCTTCTGGGCGTACC
CAGTGCTCGTTGGCCCACACGTCGCAAACGAACCCGGTGGAGTATGTTAAGTAAGGTCAAGCTGGTGCGTTCTCTGCGGCTGTCACCAACTCCTGCGGGGATGCTTCTGGGCGTACC
CAGTGCTCGTTGGCCCACACGTCGCAAACGAACCCGGTGGGTATGTTAAGTAAGGTCAAGCTGGTGCGTTCTCTGCAGGCTGTCACCAACTCCTGCGGGGATGCTTCTGGGCGTACC
CAGTGCTCGTTGGCCCACACGTCGCAAACGAACCCGGTGGTATGTTAAGTAAGGTCAAGCTGGTGCGTTCTCTGCAGGCTGTCACCAACTCCTGCGGGGATGCTTCTGGGCGTACC
CAGTGCTCGTTGGCCCACACGTCGCAAACGAACCCGGTGGATGTTAAGTAAGGTCAAGCTGGTGCGTTCTCTGCAGGCTGTCACCAACTCCTGCGGGGATGCTTCTGGGCGTACC
CAGTGCTCGTTGGCCCACACGTCGCAAACGAACCCGGTGGTGTTAAGTAAGGTCAAGCTGGTGCGTTCTCTGCATGGCTGTCACCAACTCCTGCGGGGATGCTTCTGGGCGTACC
CAGTGCTCGTTGGCCCACACGTCGCAAACGAACCCGGTGGGTTAAGTAAGGTCAAGCTGGTGCGTTCTCTGCATGGGCTGTCACCAACTCCTGCGGGGATGCTTCTGGGCGTACC
CAGTGCTCGTTGGCCCACACGTCGCAAACGAACCCGGTGGTTAAGTAAGGTCAAGCTGGTGCGTTCTCTGCATGCGGCTGTCACCAACTCCTGCGGGGATGCTTCTGGGCGTACC
CAGTGCTCGTTGGCCCACACGTCGCAAACGAACCCGGTGGTAAGTAAGGTCAAGCTGGTGCGTTCTCTGCATGCGGGCTGTCACCAACTCCTGCGGGGATGCTTCTGGGCGTACC
CAGTGCTCGTTGGCCCACACGTCGCAAACGAACCCGGTGGAAGTAAGGTCAAGCTGGTGCGTTCTCTGCATGCGTGGCTGTCACCAACTCCTGCGGGGATGCTTCTGGGCGTACC
CAGTGCTCGTTGGCCCACACGTCGCAAACGAACCCGGTGGAGTAAGGTCAAGCTGGTGCGTTCTCTGCATGCGTCGGCTGTCACCAACTCCTGCGGGGATGCTTCTGGGCGTACC
CAGTGCTCGTTGGCCCACACGTCGCAAACGAACCCGGTGGGTAAGGTCAAGCTGGTGCGTTCTCTGCATGCGTCTGGCTGTCACCAACTCCTGCGGGGATGCTTCTGGGCGTACC
CAGTGCTCGTTGGCCCACACGTCGCAAACGAACCCGGTGGTAAGGTCAAGCTGGTGCGTTCTCTGCATGCGTCTTGGCTGTCACCAACTCCTGCGGGGATGCTTCTGGGCGTACC
CAGTGCTCGTTGGCCCACACGTCGCAAACGAACCCGGTGGAAGGTCAAGCTGGTGCGTTCTCTGCATGCGTCTTAGGCTGTCACCAACTCCTGCGGGGATGCTTCTGGGCGTACC
CAGTGCTCGTTGGCCCACACGTCGCAAACGAACCCGGTGGAGGTCAAGCTGGTGCGTTCTCTGCATGCGTCTTAGGGCTGTCACCAACTCCTGCGGGGATGCTTCTGGGCGTACC
CAGTGCTCGTTGGCCCACACGTCGCAAACGAACCCGGTGGGGTCAAGCTGGTGCGTTCTCTGCATGCGTCTTAGGGGCTGTCACCAACTCCTGCGGGGATGCTTCTGGGCGTACC
CAGTGCTCGTTGGCCCACACGTCGCAAACGAACCCGGTGGGTCAAGCTGGTGCGTTCTCTGCATGCGTCTTAGGGGGCTGTCACCAACTCCTGCGGGGATGCTTCTGGGCGTACC
CAGTGCTCGTTGGCCCACACGTCGCAAACGAACCCGGTGGTCAAGCTGGTGCGTTCTCTGCATGCGTCTTAGGGAGGCTGTCACCAACTCCTGCGGGGATGCTTCTGGGCGTACC
CAGTGCTCGTTGGCCCACACGTCGCAAACGAACCCGGTGGCAAGCTGGTGCGTTCTCTGCATGCGTCTTAGGGATGGCTGTCACCAACTCCTGCGGGGATGCTTCTGGGCGTACC
CAGTGCTCGTTGGCCCACACGTCGCAAACGAACCCGGTGGAAGCTGGTGCGTTCTCTGCATGCGTCTTAGGGATTGGCTGTCACCAACTCCTGCGGGGATGCTTCTGGGCGTACC
CAGTGCTCGTTGGCCCACACGTCGCAAACGAACCCGGTGGAGCTGGTGCGTTCTCTGCATGCGTCTTAGGGATTGGGCTGTCACCAACTCCTGCGGGGATGCTTCTGGGCGTACC
CAGTGCTCGTTGGCCCACACGTCGCAAACGAACCCGGTGGGCTGGTGCGTTCTCTGCATGCGTCTTAGGGATTGGGGCTGTCACCAACTCCTGCGGGGATGCTTCTGGGCGTACC
CAGTGCTCGTTGGCCCACACGTCGCAAACGAACCCGGTGGCTGGTGCGTTCTCTGCATGCGTCTTAGGGATTGGCGGCTGTCACCAACTCCTGCGGGGATGCTTCTGGGCGTACC
CAGTGCTCGTTGGCCCACACGTCGCAAACGAACCCGGTGGCGTCTTAGGGATTGGCTTTTGTCCAGAAGGTTGACGGCTGTCACCAACTCCTGCGGGGATGCTTCTGGGCGTACC
CAGTGCTCGTTGGCCCACACGTCGCAAACGAACCCGGTGGTCTCCAGTCTGCTAGCACTAGATCTCGTCGTCTACGGCTGTCACCAACTCCTGCGGGGATGCTTCTGGGCGTACC
CAGTGCTCGTTGGCCCACACGTCGCAAACGAACCCGGTGGTTGCTTTAGGCGTATGTGGGCCTGGATACGCTTTCGGCTGTCACCAACTCCTGCGGGGATGCTTCTGGGCGTACC
CAGTGCTCGTTGGCCCACACGTCGCAAACGAACCCGGTGGCAAGTCAGCCTTCTGTCGAGGGTCAGCCCTAAATAGGCTGTCACCAACTCCTGCGGGGATGCTTCTGGGCGTACC
CAGTGCTCGTTGGCCCACACGTCGCAAACGAACCCGGTGGTTGATCATGATGTTCCATCGTTTCAGCCTTGGATCCAGGCTGTCACCAACTCCTGCGGGGATGCTTCTGGGCGTACC
CAGTGCTCGTTGGCCCACACGTCGCAAACGAACCCGGTGGTGATCATGATGTTCCATCGTTTCAGCCTTGGATCCAGGCTGTCACCAACTCCTGCGGGGATGCTTCTGGGCGTACC
CAGTGCTCGTTGGCCCACACGTCGCAAACGAACCCGGTGGGATCATGATGTTCCATCGTTTCAGCCTTGGATCCAGTGGCTGTCACCAACTCCTGCGGGGATGCTTCTGGGCGTACC
CAGTGCTCGTTGGCCCACACGTCGCAAACGAACCCGGTGGATCATGATGTTCCATCGTTTCAGCCTTGGATCCAGTGGCTGTCACCAACTCCTGCGGGGATGCTTCTGGGCGTACC
CAGTGCTCGTTGGCCCACACGTCGCAAACGAACCCGGTGGTCATGATGTTCCATCGTTTCAGCCTTGGATCCAGTGGCTGTCACCAACTCCTGCGGGGATGCTTCTGGGCGTACC
CAGTGCTCGTTGGCCCACACGTCGCAAACGAACCCGGTGGCATGATGTTCCATCGTTTCAGCCTTGGATCCAGTGGGCTGTCACCAACTCCTGCGGGGATGCTTCTGGGCGTACC
CAGTGCTCGTTGGCCCACACGTCGCAAACGAACCCGGTGGATGATGTTCCATCGTTTCAGCCTTGGATCCAGTGCGGCTGTCACCAACTCCTGCGGGGATGCTTCTGGGCGTACC
CAGTGCTCGTTGGCCCACACGTCGCAAACGAACCCGGTGGTGATGTTCCATCGTTTCAGCCTTGGATCCAGTGCAGGCTGTCACCAACTCCTGCGGGGATGCTTCTGGGCGTACC
CAGTGCTCGTTGGCCCACACGTCGCAAACGAACCCGGTGGGATGTTCCATCGTTTCAGCCTTGGATCCAGTGCATGGCTGTCACCAACTCCTGCGGGGATGCTTCTGGGCGTACC
CAGTGCTCGTTGGCCCACACGTCGCAAACGAACCCGGTGGATGTTCCATCGTTTCAGCCTTGGATCCAGTGCATCGGCTGTCACCAACTCCTGCGGGGATGCTTCTGGGCGTACC
CAGTGCTCGTTGGCCCACACGTCGCAAACGAACCCGGTGGTGTTCCATCGTTTCAGCCTTGGATCCAGTGCATCCGGCTGTCACCAACTCCTGCGGGGATGCTTCTGGGCGTACC
CAGTGCTCGTTGGCCCACACGTCGCAAACGAACCCGGTGGGTTCCATCGTTTCAGCCTTGGATCCAGTGCATCCAGGCTGTCACCAACTCCTGCGGGGATGCTTCTGGGCGTACC
CAGTGCTCGTTGGCCCACACGTCGCAAACGAACCCGGTGGTCCGGCTCGTATAGGCCACAAGTTGCTGACTTAACGGCTGTCACCAACTCCTGCGGGGATGCTTCTGGGCGTACC
CAGTGCTCGTTGGCCCACACGTCGCAAACGAACCCGGTGGCCGGCTCGTATAGGCCACAAGTTGCTGACTTAACTGGCTGTCACCAACTCCTGCGGGGATGCTTCTGGGCGTACC
CAGTGCTCGTTGGCCCACACGTCGCAAACGAACCCGGTGGCGGCTCGTATAGGCCACAAGTTGCTGACTTAACTTGGCTGTCACCAACTCCTGCGGGGATGCTTCTGGGCGTACC
CAGTGCTCGTTGGCCCACACGTCGCAAACGAACCCGGTGGGGCTCGTATAGGCCACAAGTTGCTGACTTAACTTAGTGGCTGTCACCAACTCCTGCGGGGATGCTTCTGGGCGTACC
CAGTGCTCGTTGGCCCACACGTCGCAAACGAACCCGGTGGATATGACTCCTTGTCGGCCATCATAACTCACACGTGGCTGTCACCAACTCCTGCGGGGATGCTTCTGGGCGTACC
CAGTGCTCGTTGGCCCACACGTCGCAAACGAACCCGGTGGTATGACTCCTTGTCGGCCATCATAACTCACACGTTGGCTGTCACCAACTCCTGCGGGGATGCTTCTGGGCGTACC
CAGTGCTCGTTGGCCCACACGTCGCAAACGAACCCGGTGGATGACTCCTTGTCGGCCATCATAACTCACACGTTGGGCTGTCACCAACTCCTGCGGGGATGCTTCTGGGCGTACC
CAGTGCTCGTTGGCCCACACGTCGCAAACGAACCCGGTGGTGACTCCTTGTCGGCCATCATAACTCACACGTTGTGGCTGTCACCAACTCCTGCGGGGATGCTTCTGGGCGTACC
CAGTGCTCGTTGGCCCACACGTCGCAAACGAACCCGGTGGGACTCCTTGTCGGCCATCATAACTCACACGTTGTTGGCTGTCACCAACTCCTGCGGGGATGCTTCTGGGCGTACC
CAGTGCTCGTTGGCCCACACGTCGCAAACGAACCCGGTGGACTCCTTGTCGGCCATCATAACTCACACGTTGTTGGGCTGTCACCAACTCCTGCGGGGATGCTTCTGGGCGTACC
CAGTGCTCGTTGGCCCACACGTCGCAAACGAACCCGGTGGCTCCTTGTCGGCCATCATAACTCACACGTTGTTGTGGCTGTCACCAACTCCTGCGGGGATGCTTCTGGGCGTACC
CAGTGCTCGTTGGCCCACACGTCGCAAACGAACCCGGTGGTCCTTGTCGGCCATCATAACTCACACGTTGTTGTTGGCTGTCACCAACTCCTGCGGGGATGCTTCTGGGCGTACC
CAGTGCTCGTTGGCCCACACGTCGCAAACGAACCCGGTGGCCTTGTCGGCCATCATAACTCACACGTTGTTGTTTGGCTGTCACCAACTCCTGCGGGGATGCTTCTGGGCGTACC
CAGTGCTCGTTGGCCCACACGTCGCAAACGAACCCGGTGGCTTGTCGGCCATCATAACTCACACGTTGTTGTTTCTGGCTGTCACCAACTCCTGCGGGGATGCTTCTGGGCGTACC
CAGTGCTCGTTGGCCCACACGTCGCAAACGAACCCGGTGGTTGTCGGCCATCATAACTCACACGTTGTTGTTTCTTTGGCTGTCACCAACTCCTGCGGGGATGCTTCTGGGCGTACC
CAGTGCTCGTTGGCCCACACGTCGCAAACGAACCCGGTGGAGTCTTTGCATTTTGCAACAATGCAGATATATTGGTCACGTGGCTGTCACCAACTCCTGCGGGGATGCTTCTGGGCGTACC
CAGTGCTCGTTGGCCCACACGTCGCAAACGAACCCGGTGGTCTTTGCATTTTGCAACAATGCAGATATATTGGTCACGTCCGGCTGTCACCAACTCCTGCGGGGATGCTTCTGGGCGTACC
CAGTGCTCGTTGGCCCACACGTCGCAAACGAACCCGGTGGCTTTGCATTTTGCAACAATGCAGATATATTGGTCACGTCCGGGCTGTCACCAACTCCTGCGGGGATGCTTCTGGGCGTACC
CAGTGCTCGTTGGCCCACACGTCGCAAACGAACCCGGTGGTTTGCATTTTGCAACAATGCAGATATATTGGTCACGTCCGGGCTGTCACCAACTCCTGCGGGGATGCTTCTGGGCGTACC
CAGTGCTCGTTGGCCCACACGTCGCAAACGAACCCGGTGGTTGCATTTTGCAACAATGCAGATATATTGGTCACGTCCGGGCTGTCACCAACTCCTGCGGGGATGCTTCTGGGCGTACC
CAGTGCTCGTTGGCCCACACGTCGCAAACGAACCCGGTGGTGCATTTTGCAACAATGCAGATATATTGGTCACGTCCGGGCTGTCACCAACTCCTGCGGGGATGCTTCTGGGCGTACC
CAGTGCTCGTTGGCCCACACGTCGCAAACGAACCCGGTGGGCATTTTGCAACAATGCAGATATATTGGTCACGTCCGGGGCTGTCACCAACTCCTGCGGGGATGCTTCTGGGCGTACC
CAGTGCTCGTTGGCCCACACGTCGCAAACGAACCCGGTGGCATTTTGCAACAATGCAGATATATTGGTCACGTCCGGGGGCTGTCACCAACTCCTGCGGGGATGCTTCTGGGCGTACC
CAGTGCTCGTTGGCCCACACGTCGCAAACGAACCCGGTGGATTTTGCAACAATGCAGATATATTGGTCACGTCCGGGGGCTGTCACCAACTCCTGCGGGGATGCTTCTGGGCGTACC
CAGTGCTCGTTGGCCCACACGTCGCAAACGAACCCGGTGGTTTTGCAACAATGCAGATATATTGGTCACGTCCGGGGGCTGTCACCAACTCCTGCGGGGATGCTTCTGGGCGTACC
CAGTGCTCGTTGGCCCACACGTCGCAAACGAACCCGGTGGTTTGCAACAATGCAGATATATTGGTCACGTCCGGGGGCTGTCACCAACTCCTGCGGGGATGCTTCTGGGCGTACC
CAGTGCTCGTTGGCCCACACGTCGCAAACGAACCCGGTGGTTGCAACAATGCAGATATATTGGTCACGTCCGGGAGGCTGTCACCAACTCCTGCGGGGATGCTTCTGGGCGTACC
CAGTGCTCGTTGGCCCACACGTCGCAAACGAACCCGGTGGTGCAACAATGCAGATATATTGGTCACGTCCGGGATGGCTGTCACCAACTCCTGCGGGGATGCTTCTGGGCGTACC
CAGTGCTCGTTGGCCCACACGTCGCAAACGAACCCGGTGGGAAAGTTCTCGGGGTAGTCTTGGGTTTGTCCGGGGGGCTGTCACCAACTCCTGCGGGGATGCTTCTGGGCGTACC
CAGTGCTCGTTGGCCCACACGTCGCAAACGAACCCGGTGGACAGATTGTTTGTCAACCTTTGTCGCGAGGCTGTGGGCTGTCACCAACTCCTGCGGGGATGCTTCTGGGCGTACC
CAGTGCTCGTTGGCCCACACGTCGCAAACGAACCCGGTGGCAGATTGTTTGTCAACCTTTGTCGCGAGGCTGTGCGGCTGTCACCAACTCCTGCGGGGATGCTTCTGGGCGTACC
CAGTGCTCGTTGGCCCACACGTCGCAAACGAACCCGGTGGAGATTGTTTGTCAACCTTTGTCGCGAGGCTGTGCTGGCTGTCACCAACTCCTGCGGGGATGCTTCTGGGCGTACC
CAGTGCTCGTTGGCCCACACGTCGCAAACGAACCCGGTGGGATTGTTTGTCAACCTTTGTCGCGAGGCTGTGCTGGGCTGTCACCAACTCCTGCGGGGATGCTTCTGGGCGTACC
CAGTGCTCGTTGGCCCACACGTCGCAAACGAACCCGGTGGGTGCTGGTGCTGGGCGTAAGGTCTAGCTCGTCTTTGGCTGTCACCAACTCCTGCGGGGATGCTTCTGGGCGTACC
CAGTGCTCGTTGGCCCACACGTCGCAAACGAACCCGGTGGTGCTGGTGCTGGGCGTAAGGTCTAGCTCGTCTTTTGGCTGTCACCAACTCCTGCGGGGATGCTTCTGGGCGTACC
CAGTGCTCGTTGGCCCACACGTCGCAAACGAACCCGGTGGTTGGGTTTGCGCGCATGATTAGGTTTGATCTCTCCGGCTGTCACCAACTCCTGCGGGGATGCTTCTGGGCGTACC
CAGTGCTCGTTGGCCCACACGTCGCAAACGAACCCGGTGGTGGGTTTGCGCGCATGATTAGGTTTGATCTCTCCGGGCTGTCACCAACTCCTGCGGGGATGCTTCTGGGCGTACC
CAGTGCTCGTTGGCCCACACGTCGCAAACGAACCCGGTGGGGGTTTGCGCGCATGATTAGGTTTGATCTCTCCGTGGCTGTCACCAACTCCTGCGGGGATGCTTCTGGGCGTACC
CAGTGCTCGTTGGCCCACACGTCGCAAACGAACCCGGTGGGGTTTGCGCGCATGATTAGGTTTGATCTCTCCGTGGGCTGTCACCAACTCCTGCGGGGATGCTTCTGGGCGTACC
CAGTGCTCGTTGGCCCACACGTCGCAAACGAACCCGGTGGGTTTGCGCGCATGATTAGGTTTGATCTCTCCGTGCGGCTGTCACCAACTCCTGCGGGGATGCTTCTGGGCGTACC
CAGTGCTCGTTGGCCCACACGTCGCAAACGAACCCGGTGGTTTGCGCGCATGATTAGGTTTGATCTCTCCGTGCTGGCTGTCACCAACTCCTGCGGGGATGCTTCTGGGCGTACC
CAGTGCTCGTTGGCCCACACGTCGCAAACGAACCCGGTGGTTGCGCGCATGATTAGGTTTGATCTCTCCGTGCTCGGCTGTCACCAACTCCTGCGGGGATGCTTCTGGGCGTACC
CAGTGCTCGTTGGCCCACACGTCGCAAACGAACCCGGTGGTGCGCGCATGATTAGGTTTGATCTCTCCGTGCTCTGGCTGTCACCAACTCCTGCGGGGATGCTTCTGGGCGTACC
CAGTGCTCGTTGGCCCACACGTCGCAAACGAACCCGGTGGGCGCGCATGATTAGGTTTGATCTCTCCGTGCTCTGGGCTGTCACCAACTCCTGCGGGGATGCTTCTGGGCGTACC
CAGTGCTCGTTGGCCCACACGTCGCAAACGAACCCGGTGGCGCGCATGATTAGGTTTGATCTCTCCGTGCTCTGAGGCTGTCACCAACTCCTGCGGGGATGCTTCTGGGCGTACC
CAGTGCTCGTTGGCCCACACGTCGCAAACGAACCCGGTGGGCGCATGATTAGGTTTGATCTCTCCGTGCTCTGAAGGCTGTCACCAACTCCTGCGGGGATGCTTCTGGGCGTACC
CAGTGCTCGTTGGCCCACACGTCGCAAACGAACCCGGTGGCGCATGATTAGGTTTGATCTCTCCGTGCTCTGAATGCGGCTGTCACCAACTCCTGCGGGGATGCTTCTGGGCGTACC
CAGTGCTCGTTGGCCCACACGTCGCAAACGAACCCGGTGGGCATGATTAGGTTTGATCTCTCCGTGCTCTGAATGCGGCTGTCACCAACTCCTGCGGGGATGCTTCTGGGCGTACC
CAGTGCTCGTTGGCCCACACGTCGCAAACGAACCCGGTGGCATGATTAGGTTTGATCTCTCCGTGCTCTGAATGCGAGGCTGTCACCAACTCCTGCGGGGATGCTTCTGGGCGTACC
CAGTGCTCGTTGGCCCACACGTCGCAAACGAACCCGGTGGATGATTAGGTTTGATCTCTCCGTGCTCTGAATGCGAGGCTGTCACCAACTCCTGCGGGGATGCTTCTGGGCGTACC
CAGTGCTCGTTGGCCCACACGTCGCAAACGAACCCGGTGGTGATTAGGTTTGATCTCTCCGTGCTCTGAATGCGAGGCTGTCACCAACTCCTGCGGGGATGCTTCTGGGCGTACC
CAGTGCTCGTTGGCCCACACGTCGCAAACGAACCCGGTGGGATTAGGTTTGATCTCTCCGTGCTCTGAATGCGACGGGCTGTCACCAACTCCTGCGGGGATGCTTCTGGGCGTACC
CAGTGCTCGTTGGCCCACACGTCGCAAACGAACCCGGTGGATTAGGTTTGATCTCTCCGTGCTCTGAATGCGACGGGCTGTCACCAACTCCTGCGGGGATGCTTCTGGGCGTACC
CAGTGCTCGTTGGCCCACACGTCGCAAACGAACCCGGTGGTTAGGTTTGATCTCTCCGTGCTCTGAATGCGACGTGGCTGTCACCAACTCCTGCGGGGATGCTTCTGGGCGTACC
CAGTGCTCGTTGGCCCACACGTCGCAAACGAACCCGGTGGTAGGTTTGATCTCTCCGTGCTCTGAATGCGACGTGGGCTGTCACCAACTCCTGCGGGGATGCTTCTGGGCGTACC
CAGTGCTCGTTGGCCCACACGTCGCAAACGAACCCGGTGGAGGTTTGATCTCTCCGTGCTCTGAATGCGACGTGCGGCTGTCACCAACTCCTGCGGGGATGCTTCTGGGCGTACC
CAGTGCTCGTTGGCCCACACGTCGCAAACGAACCCGGTGGGGTTTGATCTCTCCGTGCTCTGAATGCGACGTGCTGGCTGTCACCAACTCCTGCGGGGATGCTTCTGGGCGTACC
CAGTGCTCGTTGGCCCACACGTCGCAAACGAACCCGGTGGGTTTGATCTCTCCGTGCTCTGAATGCGACGTGCTGGGCTGTCACCAACTCCTGCGGGGATGCTTCTGGGCGTACC
CAGTGCTCGTTGGCCCACACGTCGCAAACGAACCCGGTGGTTTGATCTCTCCGTGCTCTGAATGCGACGTGCTGGGGCTGTCACCAACTCCTGCGGGGATGCTTCTGGGCGTACC
CAGTGCTCGTTGGCCCACACGTCGCAAACGAACCCGGTGGTTGATCTCTCCGTGCTCTGAATGCGACGTGCTGGAGGCTGTCACCAACTCCTGCGGGGATGCTTCTGGGCGTACC
CAGTGCTCGTTGGCCCACACGTCGCAAACGAACCCGGTGGTGATCTCTCCGTGCTCTGAATGCGACGTGCTGGAGGGCTGTCACCAACTCCTGCGGGGATGCTTCTGGGCGTACC
CAGTGCTCGTTGGCCCACACGTCGCAAACGAACCCGGTGGGATCTCTCCGTGCTCTGAATGCGACGTGCTGGAGTGGCTGTCACCAACTCCTGCGGGGATGCTTCTGGGCGTACC
CAGTGCTCGTTGGCCCACACGTCGCAAACGAACCCGGTGGATCTCTCCGTGCTCTGAATGCGACGTGCTGGAGTCGGCTGTCACCAACTCCTGCGGGGATGCTTCTGGGCGTACC
CAGTGCTCGTTGGCCCACACGTCGCAAACGAACCCGGTGGGCTGGAGTCGCTGCTCGAAATAGATTCCCTTGCTCGGCTGTCACCAACTCCTGCGGGGATGCTTCTGGGCGTACC
CAGTGCTCGTTGGCCCACACGTCGCAAACGAACCCGGTGGCTGGAGTCGCTGCTCGAAATAGATTCCCTTGCTCTGGCTGTCACCAACTCCTGCGGGGATGCTTCTGGGCGTACC
CAGTGCTCGTTGGCCCACACGTCGCAAACGAACCCGGTGGTGGAGTCGCTGCTCGAAATAGATTCCCTTGCTCTGGGCTGTCACCAACTCCTGCGGGGATGCTTCTGGGCGTACC
CAGTGCTCGTTGGCCCACACGTCGCAAACGAACCCGGTGGGGAGTCGCTGCTCGAAATAGATTCCCTTGCTCTGAGGCTGTCACCAACTCCTGCGGGGATGCTTCTGGGCGTACC
CAGTGCTCGTTGGCCCACACGTCGCAAACGAACCCGGTGGGAGTCGCTGCTCGAAATAGATTCCCTTGCTCTGAGGGCTGTCACCAACTCCTGCGGGGATGCTTCTGGGCGTACC
CAGTGCTCGTTGGCCCACACGTCGCAAACGAACCCGGTGGCCTTCTTGCAGGGCCTGCCAATTCATGATGAGGGGGGCTGTCACCAACTCCTGCGGGGATGCTTCTGGGCGTACC
CAGTGCTCGTTGGCCCACACGTCGCAAACGAACCCGGTGGCTTCTTGCAGGGCCTGCCAATTCATGATGAGGGGTGGCTGTCACCAACTCCTGCGGGGATGCTTCTGGGCGTACC
CAGTGCTCGTTGGCCCACACGTCGCAAACGAACCCGGTGGTTCTTGCAGGGCCTGCCAATTCATGATGAGGGGTAGGCTGTCACCAACTCCTGCGGGGATGCTTCTGGGCGTACC
CAGTGCTCGTTGGCCCACACGTCGCAAACGAACCCGGTGGTCTTGCAGGGCCTGCCAATTCATGATGAGGGGTAAGGCTGTCACCAACTCCTGCGGGGATGCTTCTGGGCGTACC
CAGTGCTCGTTGGCCCACACGTCGCAAACGAACCCGGTGGCTTGCAGGGCCTGCCAATTCATGATGAGGGGTAATGGCTGTCACCAACTCCTGCGGGGATGCTTCTGGGCGTACC
CAGTGCTCGTTGGCCCACACGTCGCAAACGAACCCGGTGGTTGCAGGGCCTGCCAATTCATGATGAGGGGTAATTGGCTGTCACCAACTCCTGCGGGGATGCTTCTGGGCGTACC
CAGTGCTCGTTGGCCCACACGTCGCAAACGAACCCGGTGGTGCAGGGCCTGCCAATTCATGATGAGGGGTAATTGGGCTGTCACCAACTCCTGCGGGGATGCTTCTGGGCGTACC
CAGTGCTCGTTGGCCCACACGTCGCAAACGAACCCGGTGGGCAGGGCCTGCCAATTCATGATGAGGGGTAATTGGGGCTGTCACCAACTCCTGCGGGGATGCTTCTGGGCGTACC
CAGTGCTCGTTGGCCCACACGTCGCAAACGAACCCGGTGGCAGGGCCTGCCAATTCATGATGAGGGGTAATTGGTGGCTGTCACCAACTCCTGCGGGGATGCTTCTGGGCGTACC
CAGTGCTCGTTGGCCCACACGTCGCAAACGAACCCGGTGGTTGGAGGCTTTCAGAAGAAAACGCCTAGGTTCAAGCGGCTGTCACCAACTCCTGCGGGGATGCTTCTGGGCGTACC
CAGTGCTCGTTGGCCCACACGTCGCAAACGAACCCGGTGGTGGAGGCTTTCAGAAGAAAACGCCTAGGTTCAAGCGGCTGTCACCAACTCCTGCGGGGATGCTTCTGGGCGTACC
CAGTGCTCGTTGGCCCACACGTCGCAAACGAACCCGGTGGGGAGGCTTTCAGAAGAAAACGCCTAGGTTCAAGCAGGCTGTCACCAACTCCTGCGGGGATGCTTCTGGGCGTACC
CAGTGCTCGTTGGCCCACACGTCGCAAACGAACCCGGTGGGAGGCTTTCAGAAGAAAACGCCTAGGTTCAAGCACGGCTGTCACCAACTCCTGCGGGGATGCTTCTGGGCGTACC
CAGTGCTCGTTGGCCCACACGTCGCAAACGAACCCGGTGGAGGCTTTCAGAAGAAAACGCCTAGGTTCAAGCACGGGCTGTCACCAACTCCTGCGGGGATGCTTCTGGGCGTACC
CAGTGCTCGTTGGCCCACACGTCGCAAACGAACCCGGTGGGGCTTTCAGAAGAAAACGCCTAGGTTCAAGCACGGGGCTGTCACCAACTCCTGCGGGGATGCTTCTGGGCGTACC
CAGTGCTCGTTGGCCCACACGTCGCAAACGAACCCGGTGGGCTTTCAGAAGAAAACGCCTAGGTTCAAGCACGGCGGCTGTCACCAACTCCTGCGGGGATGCTTCTGGGCGTACC
CAGTGCTCGTTGGCCCACACGTCGCAAACGAACCCGGTGGCTTTCAGAAGAAAACGCCTAGGTTCAAGCACGGCAGGCTGTCACCAACTCCTGCGGGGATGCTTCTGGGCGTACC
CAGTGCTCGTTGGCCCACACGTCGCAAACGAACCCGGTGGTTTCAGAAGAAAACGCCTAGGTTCAAGCACGGCATGGCTGTCACCAACTCCTGCGGGGATGCTTCTGGGCGTACC
CAGTGCTCGTTGGCCCACACGTCGCAAACGAACCCGGTGGTTCAGAAGAAAACGCCTAGGTTCAAGCACGGCATCGGCTGTCACCAACTCCTGCGGGGATGCTTCTGGGCGTACC
CAGTGCTCGTTGGCCCACACGTCGCAAACGAACCCGGTGGTCAGAAGAAAACGCCTAGGTTCAAGCACGGCATCGGGCTGTCACCAACTCCTGCGGGGATGCTTCTGGGCGTACC
CAGTGCTCGTTGGCCCACACGTCGCAAACGAACCCGGTGGGTTTAAGGAGCTGCAGATGCCGTAGACAGCGATACGGCTGTCACCAACTCCTGCGGGGATGCTTCTGGGCGTACC
CAGTGCTCGTTGGCCCACACGTCGCAAACGAACCCGGTGGTTTAAGGAGCTGCAGATGCCGTAGACAGCGATACCGGCTGTCACCAACTCCTGCGGGGATGCTTCTGGGCGTACC
CAGTGCTCGTTGGCCCACACGTCGCAAACGAACCCGGTGGTTAAGGAGCTGCAGATGCCGTAGACAGCGATACCTGGCTGTCACCAACTCCTGCGGGGATGCTTCTGGGCGTACC
CAGTGCTCGTTGGCCCACACGTCGCAAACGAACCCGGTGGCAGATTTCCCGTGCGTCGCAGAACTTGAAGTCGCCGGCTGTCACCAACTCCTGCGGGGATGCTTCTGGGCGTACC
CAGTGCTCGTTGGCCCACACGTCGCAAACGAACCCGGTGGCCAACAAAGCCCCTGGAATAGATGGTATTCCTGGAGGCTGTCACCAACTCCTGCGGGGATGCTTCTGGGCGTACC
CAGTGCTCGTTGGCCCACACGTCGCAAACGAACCCGGTGGAAAAGCCAGAAGCTAGTTCTGTTTCCGAAAGGCAAGGCTGTCACCAACTCCTGCGGGGATGCTTCTGGGCGTACC
CAGTGCTCGTTGGCCCACACGTCGCAAACGAACCCGGTGGGTATACCAGAATAGAGGAAATCAACGAGAGCATCAACGGCGGCTGTCACCAACTCCTGCGGGGATGCTTCTGGGCGTACC
CAGTGCTCGTTGGCCCACACGTCGCAAACGAACCCGGTGGTATACCAGAATAGAGGAAATCAACGAGAGCATCAACGGCCGGCTGTCACCAACTCCTGCGGGGATGCTTCTGGGCGTACC
CAGTGCTCGTTGGCCCACACGTCGCAAACGAACCCGGTGGATACCAGAATAGAGGAAATCAACGAGAGCATCAACGGCGGCTGTCACCAACTCCTGCGGGGATGCTTCTGGGCGTACC
CAGTGCTCGTTGGCCCACACGTCGCAAACGAACCCGGTGGTACCAGAATAGAGGAAATCAACGAGAGCATCAACGGCGGCTGTCACCAACTCCTGCGGGGATGCTTCTGGGCGTACC
CAGTGCTCGTTGGCCCACACGTCGCAAACGAACCCGGTGGACCAGAATAGAGGAAATCAACGAGAGCATCAACGGCGGCTGTCACCAACTCCTGCGGGGATGCTTCTGGGCGTACC
CAGTGCTCGTTGGCCCACACGTCGCAAACGAACCCGGTGGCCAGAATAGAGGAAATCAACGAGAGCATCAACGGCCGGCTGTCACCAACTCCTGCGGGGATGCTTCTGGGCGTACC
CAGTGCTCGTTGGCCCACACGTCGCAAACGAACCCGGTGGCACTCTGGACGCTCTTTGGGCCGTTTGTAACATCGGGCTGTCACCAACTCCTGCGGGGATGCTTCTGGGCGTACC
CAGTGCTCGTTGGCCCACACGTCGCAAACGAACCCGGTGGCCCGGAGTACCTAAGGAAAATCGTTGGCAGCTACTGGCTGTCACCAACTCCTGCGGGGATGCTTCTGGGCGTACC
CAGTGCTCGTTGGCCCACACGTCGCAAACGAACCCGGTGGCCGGAGTACCTAAGGAAAATCGTTGGCAGCTACTTGGCTGTCACCAACTCCTGCGGGGATGCTTCTGGGCGTACC
CAGTGCTCGTTGGCCCACACGTCGCAAACGAACCCGGTGGACTTTAGGGACCGGGTCATAGGTACGATACGGAAGGGCTGTCACCAACTCCTGCGGGGATGCTTCTGGGCGTACC
CAGTGCTCGTTGGCCCACACGTCGCAAACGAACCCGGTGGCTTTAGGGACCGGGTCATAGGTACGATACGGAAGAGGCTGTCACCAACTCCTGCGGGGATGCTTCTGGGCGTACC
CAGTGCTCGTTGGCCCACACGTCGCAAACGAACCCGGTGGTTTAGGGACCGGGTCATAGGTACGATACGGAAGATGGCTGTCACCAACTCCTGCGGGGATGCTTCTGGGCGTACC
CAGTGCTCGTTGGCCCACACGTCGCAAACGAACCCGGTGGGCAGGGTTGGAAGACAACTCTACTCGGTGCTGCCAGGCTGTCACCAACTCCTGCGGGGATGCTTCTGGGCGTACC
CAGTGCTCGTTGGCCCACACGTCGCAAACGAACCCGGTGGCAGGGTTGGAAGACAACTCTACTCGGTGCTGCCATGGCTGTCACCAACTCCTGCGGGGATGCTTCTGGGCGTACC
CAGTGCTCGTTGGCCCACACGTCGCAAACGAACCCGGTGGAGGGTTGGAAGACAACTCTACTCGGTGCTGCCATCGGCTGTCACCAACTCCTGCGGGGATGCTTCTGGGCGTACC
CAGTGCTCGTTGGCCCACACGTCGCAAACGAACCCGGTGGGGGTTGGAAGACAACTCTACTCGGTGCTGCCATCCGGCTGTCACCAACTCCTGCGGGGATGCTTCTGGGCGTACC
CAGTGCTCGTTGGCCCACACGTCGCAAACGAACCCGGTGGGGTTGGAAGACAACTCTACTCGGTGCTGCCATCCGGGCTGTCACCAACTCCTGCGGGGATGCTTCTGGGCGTACC
CAGTGCTCGTTGGCCCACACGTCGCAAACGAACCCGGTGGGTTGGAAGACAACTCTACTCGGTGCTGCCATCCGCGGCTGTCACCAACTCCTGCGGGGATGCTTCTGGGCGTACC
CAGTGCTCGTTGGCCCACACGTCGCAAACGAACCCGGTGGACAAGACCGAAGCAGTCATACTAAGCAGCAGGAAAGGCTGTCACCAACTCCTGCGGGGATGCTTCTGGGCGTACC
CAGTGCTCGTTGGCCCACACGTCGCAAACGAACCCGGTGGCCCGGCCAGGAAACTGACACCAGCAGTAGCAGTAGGGCTGTCACCAACTCCTGCGGGGATGCTTCTGGGCGTACC
CAGTGCTCGTTGGCCCACACGTCGCAAACGAACCCGGTGGCGGCCAGGAAACTGACACCAGCAGTAGCAGTAGCAGGCTGTCACCAACTCCTGCGGGGATGCTTCTGGGCGTACC
CAGTGCTCGTTGGCCCACACGTCGCAAACGAACCCGGTGGTTAGAGGTTTCAGGACCCTATCCGAAGACGCGGCGGGCTGTCACCAACTCCTGCGGGGATGCTTCTGGGCGTACC
CAGTGCTCGTTGGCCCACACGTCGCAAACGAACCCGGTGGGCCTGCCGCCGATTGATTTGGAGATCAAGGCTCTCGGCTGTCACCAACTCCTGCGGGGATGCTTCTGGGCGTACC
CAGTGCTCGTTGGCCCACACGTCGCAAACGAACCCGGTGGGACGGTTTGGGCAGAGTACCAACACAAATGCTTGGGGCTGTCACCAACTCCTGCGGGGATGCTTCTGGGCGTACC
CAGTGCTCGTTGGCCCACACGTCGCAAACGAACCCGGTGGTCAGCCCAATGCTTGTTATGCGTCGACGGTAAAGAGGCTGTCACCAACTCCTGCGGGGATGCTTCTGGGCGTACC
CAGTGCTCGTTGGCCCACACGTCGCAAACGAACCCGGTGGCAGCCCAATGCTTGTTATGCGTCGACGGTAAAGAAGGCTGTCACCAACTCCTGCGGGGATGCTTCTGGGCGTACC
CAGTGCTCGTTGGCCCACACGTCGCAAACGAACCCGGTGGAGCCCAATGCTTGTTATGCGTCGACGGTAAAGAAAGGCTGTCACCAACTCCTGCGGGGATGCTTCTGGGCGTACC
CAGTGCTCGTTGGCCCACACGTCGCAAACGAACCCGGTGGGCCCAATGCTTGTTATGCGTCGACGGTAAAGAAACGGCTGTCACCAACTCCTGCGGGGATGCTTCTGGGCGTACC
CAGTGCTCGTTGGCCCACACGTCGCAAACGAACCCGGTGGCCCAATGCTTGTTATGCGTCGACGGTAAAGAAACAGGCTGTCACCAACTCCTGCGGGGATGCTTCTGGGCGTACC
CAGTGCTCGTTGGCCCACACGTCGCAAACGAACCCGGTGGCCAATGCTTGTTATGCGTCGACGGTAAAGAAACAGCGGCTGTCACCAACTCCTGCGGGGATGCTTCTGGGCGTACC
CAGTGCTCGTTGGCCCACACGTCGCAAACGAACCCGGTGGCAATGCTTGTTATGCGTCGACGGTAAAGAAACAGCAGGCTGTCACCAACTCCTGCGGGGATGCTTCTGGGCGTACC
CAGTGCTCGTTGGCCCACACGTCGCAAACGAACCCGGTGGAATGCTTGTTATGCGTCGACGGTAAAGAAACAGCAGGCTGTCACCAACTCCTGCGGGGATGCTTCTGGGCGTACC
CAGTGCTCGTTGGCCCACACGTCGCAAACGAACCCGGTGGATGCTTGTTATGCGTCGACGGTAAAGAAACAGCAGGGCTGTCACCAACTCCTGCGGGGATGCTTCTGGGCGTACC
CAGTGCTCGTTGGCCCACACGTCGCAAACGAACCCGGTGGTGCTTGTTATGCGTCGACGGTAAAGAAACAGCAGAGGCTGTCACCAACTCCTGCGGGGATGCTTCTGGGCGTACC
CAGTGCTCGTTGGCCCACACGTCGCAAACGAACCCGGTGGGCTTGTTATGCGTCGACGGTAAAGAAACAGCAGAAGGCTGTCACCAACTCCTGCGGGGATGCTTCTGGGCGTACC
CAGTGCTCGTTGGCCCACACGTCGCAAACGAACCCGGTGGCTTGTTATGCGTCGACGGTAAAGAAACAGCAGAACAGGCTGTCACCAACTCCTGCGGGGATGCTTCTGGGCGTACC
CAGTGCTCGTTGGCCCACACGTCGCAAACGAACCCGGTGGCGGCGGAGAGAGAGCAGATAAAGACGCTGTCAGGTGGCTGTCACCAACTCCTGCGGGGATGCTTCTGGGCGTACC
CAGTGCTCGTTGGCCCACACGTCGCAAACGAACCCGGTGGGCATAATTCCAATAGGGTTTATGCATGCCACCTACGGGGCTGTCACCAACTCCTGCGGGGATGCTTCTGGGCGTACC
CAGTGCTCGTTGGCCCACACGTCGCAAACGAACCCGGTGGATGAAAATGCACATCCTTGAGAAGCTGGAACAAATTCCAGGCTGTCACCAACTCCTGCGGGGATGCTTCTGGGCGTACC
CAGTGCTCGTTGGCCCACACGTCGCAAACGAACCCGGTGGTGAAAATGCACATCCTTGAGAAGCTGGAACAAATTCCAGGCTGTCACCAACTCCTGCGGGGATGCTTCTGGGCGTACC
CAGTGCTCGTTGGCCCACACGTCGCAAACGAACCCGGTGGGAAAATGCACATCCTTGAGAAGCTGGAACAAATTCCAACCGGCTGTCACCAACTCCTGCGGGGATGCTTCTGGGCGTACC
CAGTGCTCGTTGGCCCACACGTCGCAAACGAACCCGGTGGAAAATGCACATCCTTGAGAAGCTGGAACAAATTCCAACCGGCTGTCACCAACTCCTGCGGGGATGCTTCTGGGCGTACC
CAGTGCTCGTTGGCCCACACGTCGCAAACGAACCCGGTGGAAATGCACATCCTTGAGAAGCTGGAACAAATTCCAACCGGCTGTCACCAACTCCTGCGGGGATGCTTCTGGGCGTACC
CAGTGCTCGTTGGCCCACACGTCGCAAACGAACCCGGTGGAATGCACATCCTTGAGAAGCTGGAACAAATTCCAACCGGCTGTCACCAACTCCTGCGGGGATGCTTCTGGGCGTACC
CAGTGCTCGTTGGCCCACACGTCGCAAACGAACCCGGTGGATGCACATCCTTGAGAAGCTGGAACAAATTCCAACCGGCTGTCACCAACTCCTGCGGGGATGCTTCTGGGCGTACC
CAGTGCTCGTTGGCCCACACGTCGCAAACGAACCCGGTGGTGCACATCCTTGAGAAGCTGGAACAAATTCCAACCGGCTGTCACCAACTCCTGCGGGGATGCTTCTGGGCGTACC
CAGTGCTCGTTGGCCCACACGTCGCAAACGAACCCGGTGGGCACATCCTTGAGAAGCTGGAACAAATTCCAACCCGGCTGTCACCAACTCCTGCGGGGATGCTTCTGGGCGTACC
CAGTGCTCGTTGGCCCACACGTCGCAAACGAACCCGGTGGCACATCCTTGAGAAGCTGGAACAAATTCCAACCCAGGCTGTCACCAACTCCTGCGGGGATGCTTCTGGGCGTACC
CAGTGCTCGTTGGCCCACACGTCGCAAACGAACCCGGTGGACATCCTTGAGAAGCTGGAACAAATTCCAACCCATTCGGCTGTCACCAACTCCTGCGGGGATGCTTCTGGGCGTACC
CAGTGCTCGTTGGCCCACACGTCGCAAACGAACCCGGTGGCATCCTTGAGAAGCTGGAACAAATTCCAACCCATTCTATGGGGCTGTCACCAACTCCTGCGGGGATGCTTCTGGGCGTACC
CAGTGCTCGTTGGCCCACACGTCGCAAACGAACCCGGTGGATCCTTGAGAAGCTGGAACAAATTCCAACCCATTCTATGGGGCTGTCACCAACTCCTGCGGGGATGCTTCTGGGCGTACC
CAGTGCTCGTTGGCCCACACGTCGCAAACGAACCCGGTGGTCCTTGAGAAGCTGGAACAAATTCCAACCCATTCTATGGGGCTGTCACCAACTCCTGCGGGGATGCTTCTGGGCGTACC
CAGTGCTCGTTGGCCCACACGTCGCAAACGAACCCGGTGGCCTTGAGAAGCTGGAACAAATTCCAACCCATTCTATGGAGGCTGTCACCAACTCCTGCGGGGATGCTTCTGGGCGTACC
CAGTGCTCGTTGGCCCACACGTCGCAAACGAACCCGGTGGGCTCAGCCCACGTGCCTAACGAACACGCAACAATAGGCTGTCACCAACTCCTGCGGGGATGCTTCTGGGCGTACC
CAGTGCTCGTTGGCCCACACGTCGCAAACGAACCCGGTGGCTCAGCCCACGTGCCTAACGAACACGCAACAATACGGCTGTCACCAACTCCTGCGGGGATGCTTCTGGGCGTACC
CAGTGCTCGTTGGCCCACACGTCGCAAACGAACCCGGTGGTCAGCCCACGTGCCTAACGAACACGCAACAATACAGGCTGTCACCAACTCCTGCGGGGATGCTTCTGGGCGTACC
CAGTGCTCGTTGGCCCACACGTCGCAAACGAACCCGGTGGCAGCCCACGTGCCTAACGAACACGCAACAATACACGGCTGTCACCAACTCCTGCGGGGATGCTTCTGGGCGTACC
CAGTGCTCGTTGGCCCACACGTCGCAAACGAACCCGGTGGAGCCCACGTGCCTAACGAACACGCAACAATACACTGGCTGTCACCAACTCCTGCGGGGATGCTTCTGGGCGTACC
CAGTGCTCGTTGGCCCACACGTCGCAAACGAACCCGGTGGGCCCACGTGCCTAACGAACACGCAACAATACACTCGGCTGTCACCAACTCCTGCGGGGATGCTTCTGGGCGTACC
CAGTGCTCGTTGGCCCACACGTCGCAAACGAACCCGGTGGCCCACGTGCCTAACGAACACGCAACAATACACTCGGGCTGTCACCAACTCCTGCGGGGATGCTTCTGGGCGTACC
CAGTGCTCGTTGGCCCACACGTCGCAAACGAACCCGGTGGCCACGTGCCTAACGAACACGCAACAATACACTCGAGGCTGTCACCAACTCCTGCGGGGATGCTTCTGGGCGTACC
CAGTGCTCGTTGGCCCACACGTCGCAAACGAACCCGGTGGCACGTGCCTAACGAACACGCAACAATACACTCGAGGGCTGTCACCAACTCCTGCGGGGATGCTTCTGGGCGTACC
CAGTGCTCGTTGGCCCACACGTCGCAAACGAACCCGGTGGACGTGCCTAACGAACACGCAACAATACACTCGAGCGGCTGTCACCAACTCCTGCGGGGATGCTTCTGGGCGTACC
CAGTGCTCGTTGGCCCACACGTCGCAAACGAACCCGGTGGCGTGCCTAACGAACACGCAACAATACACTCGAGCCGGCTGTCACCAACTCCTGCGGGGATGCTTCTGGGCGTACC
CAGTGCTCGTTGGCCCACACGTCGCAAACGAACCCGGTGGGTGCCTAACGAACACGCAACAATACACTCGAGCCGGGCTGTCACCAACTCCTGCGGGGATGCTTCTGGGCGTACC
CAGTGCTCGTTGGCCCACACGTCGCAAACGAACCCGGTGGTGCCTAACGAACACGCAACAATACACTCGAGCCGGGGCTGTCACCAACTCCTGCGGGGATGCTTCTGGGCGTACC
CAGTGCTCGTTGGCCCACACGTCGCAAACGAACCCGGTGGCCCCTTGAACAATTACCTCTCTCATGGATTGGCCAGGCTGTCACCAACTCCTGCGGGGATGCTTCTGGGCGTACC
CAGTGCTCGTTGGCCCACACGTCGCAAACGAACCCGGTGGCCCTTGAACAATTACCTCTCTCATGGATTGGCCAGCGGCTGTCACCAACTCCTGCGGGGATGCTTCTGGGCGTACC
CAGTGCTCGTTGGCCCACACGTCGCAAACGAACCCGGTGGCCTTGAACAATTACCTCTCTCATGGATTGGCCAGCGGCTGTCACCAACTCCTGCGGGGATGCTTCTGGGCGTACC
CAGTGCTCGTTGGCCCACACGTCGCAAACGAACCCGGTGGCTTGAACAATTACCTCTCTCATGGATTGGCCAGCCGGCTGTCACCAACTCCTGCGGGGATGCTTCTGGGCGTACC
CAGTGCTCGTTGGCCCACACGTCGCAAACGAACCCGGTGGTTGAACAATTACCTCTCTCATGGATTGGCCAGCCCGGCTGTCACCAACTCCTGCGGGGATGCTTCTGGGCGTACC
CAGTGCTCGTTGGCCCACACGTCGCAAACGAACCCGGTGGTGAACAATTACCTCTCTCATGGATTGGCCAGCCCCGGCTGTCACCAACTCCTGCGGGGATGCTTCTGGGCGTACC
CAGTGCTCGTTGGCCCACACGTCGCAAACGAACCCGGTGGACCAACAGGCCCTGCAATAAGGCTCTCAGAGCAAGGGCTGTCACCAACTCCTGCGGGGATGCTTCTGGGCGTACC
CAGTGCTCGTTGGCCCACACGTCGCAAACGAACCCGGTGGAGGCTCTCAGAGCAAGGAAATCCAGTTCGAGCAGCGGCTGTCACCAACTCCTGCGGGGATGCTTCTGGGCGTACC
CAGTGCTCGTTGGCCCACACGTCGCAAACGAACCCGGTGGGGCTCTCAGAGCAAGGAAATCCAGTTCGAGCAGCGGGCTGTCACCAACTCCTGCGGGGATGCTTCTGGGCGTACC
CAGTGCTCGTTGGCCCACACGTCGCAAACGAACCCGGTGGGCTCTCAGAGCAAGGAAATCCAGTTCGAGCAGCGAGGCTGTCACCAACTCCTGCGGGGATGCTTCTGGGCGTACC
CAGTGCTCGTTGGCCCACACGTCGCAAACGAACCCGGTGGCTCTCAGAGCAAGGAAATCCAGTTCGAGCAGCGACGGCTGTCACCAACTCCTGCGGGGATGCTTCTGGGCGTACC
CAGTGCTCGTTGGCCCACACGTCGCAAACGAACCCGGTGGTCTCAGAGCAAGGAAATCCAGTTCGAGCAGCGACTGGCTGTCACCAACTCCTGCGGGGATGCTTCTGGGCGTACC
CAGTGCTCGTTGGCCCACACGTCGCAAACGAACCCGGTGGCTCAGAGCAAGGAAATCCAGTTCGAGCAGCGACTCGGCTGTCACCAACTCCTGCGGGGATGCTTCTGGGCGTACC
CAGTGCTCGTTGGCCCACACGTCGCAAACGAACCCGGTGGTCAGAGCAAGGAAATCCAGTTCGAGCAGCGACTCCGGCTGTCACCAACTCCTGCGGGGATGCTTCTGGGCGTACC
CAGTGCTCGTTGGCCCACACGTCGCAAACGAACCCGGTGGCAGAGCAAGGAAATCCAGTTCGAGCAGCGACTCCAGGCTGTCACCAACTCCTGCGGGGATGCTTCTGGGCGTACC
CAGTGCTCGTTGGCCCACACGTCGCAAACGAACCCGGTGGAGAGCAAGGAAATCCAGTTCGAGCAGCGACTCCAGGGCTGTCACCAACTCCTGCGGGGATGCTTCTGGGCGTACC
CAGTGCTCGTTGGCCCACACGTCGCAAACGAACCCGGTGGGAGCAAGGAAATCCAGTTCGAGCAGCGACTCCAGCGGCTGTCACCAACTCCTGCGGGGATGCTTCTGGGCGTACC
CAGTGCTCGTTGGCCCACACGTCGCAAACGAACCCGGTGGCTGCGCGCAAACCCAAAGAAGACGAGCTAGACGTCGGCTGTCACCAACTCCTGCGGGGATGCTTCTGGGCGTACC
CAGTGCTCGTTGGCCCACACGTCGCAAACGAACCCGGTGGCACCAGCACAGCCTCGCTACGAAGGTTGACAAAGTGGCTGTCACCAACTCCTGCGGGGATGCTTCTGGGCGTACC
CAGTGCTCGTTGGCCCACACGTCGCAAACGAACCCGGTGGACCAGCACAGCCTCGCTACGAAGGTTGACAAAGTTGGCTGTCACCAACTCCTGCGGGGATGCTTCTGGGCGTACC
CAGTGCTCGTTGGCCCACACGTCGCAAACGAACCCGGTGGCCAGCACAGCCTCGCTACGAAGGTTGACAAAGTTTGGCTGTCACCAACTCCTGCGGGGATGCTTCTGGGCGTACC
CAGTGCTCGTTGGCCCACACGTCGCAAACGAACCCGGTGGCAGCACAGCCTCGCTACGAAGGTTGACAAAGTTTGGGCTGTCACCAACTCCTGCGGGGATGCTTCTGGGCGTACC
CAGTGCTCGTTGGCCCACACGTCGCAAACGAACCCGGTGGAGCACAGCCTCGCTACGAAGGTTGACAAAGTTTGCGGCTGTCACCAACTCCTGCGGGGATGCTTCTGGGCGTACC
CAGTGCTCGTTGGCCCACACGTCGCAAACGAACCCGGTGGGCACAGCCTCGCTACGAAGGTTGACAAAGTTTGCCGGCTGTCACCAACTCCTGCGGGGATGCTTCTGGGCGTACC
CAGTGCTCGTTGGCCCACACGTCGCAAACGAACCCGGTGGCACAGCCTCGCTACGAAGGTTGACAAAGTTTGCCAGGCTGTCACCAACTCCTGCGGGGATGCTTCTGGGCGTACC
CAGTGCTCGTTGGCCCACACGTCGCAAACGAACCCGGTGGACAGCCTCGCTACGAAGGTTGACAAAGTTTGCCATGGCTGTCACCAACTCCTGCGGGGATGCTTCTGGGCGTACC
CAGTGCTCGTTGGCCCACACGTCGCAAACGAACCCGGTGGCAGCCTCGCTACGAAGGTTGACAAAGTTTGCCATTGGCTGTCACCAACTCCTGCGGGGATGCTTCTGGGCGTACC
CAGTGCTCGTTGGCCCACACGTCGCAAACGAACCCGGTGGAGCCTCGCTACGAAGGTTGACAAAGTTTGCCATTCGGCTGTCACCAACTCCTGCGGGGATGCTTCTGGGCGTACC
CAGTGCTCGTTGGCCCACACGTCGCAAACGAACCCGGTGGGCCTCGCTACGAAGGTTGACAAAGTTTGCCATTCTGGCTGTCACCAACTCCTGCGGGGATGCTTCTGGGCGTACC
CAGTGCTCGTTGGCCCACACGTCGCAAACGAACCCGGTGGCCTCGCTACGAAGGTTGACAAAGTTTGCCATTCTATCGGGCTGTCACCAACTCCTGCGGGGATGCTTCTGGGCGTACC
CAGTGCTCGTTGGCCCACACGTCGCAAACGAACCCGGTGGCTCGCTACGAAGGTTGACAAAGTTTGCCATTCTATCGGGCTGTCACCAACTCCTGCGGGGATGCTTCTGGGCGTACC
CAGTGCTCGTTGGCCCACACGTCGCAAACGAACCCGGTGGTCGCTACGAAGGTTGACAAAGTTTGCCATTCTATCGAGGCTGTCACCAACTCCTGCGGGGATGCTTCTGGGCGTACC
CAGTGCTCGTTGGCCCACACGTCGCAAACGAACCCGGTGGATGACGACGACGAACAAAGCTTCCCAGACGGAGAAGGCTGTCACCAACTCCTGCGGGGATGCTTCTGGGCGTACC
CAGTGCTCGTTGGCCCACACGTCGCAAACGAACCCGGTGGACAAACCCAAGCCTACCACGAGAACTTTCAAGCCAGGCTGTCACCAACTCCTGCGGGGATGCTTCTGGGCGTACC
CAGTGCTCGTTGGCCCACACGTCGCAAACGAACCCGGTGGGAGAACTTTCAAGCCACTCCCAATCTTCATTACGGACGGGCTGTCACCAACTCCTGCGGGGATGCTTCTGGGCGTACC
CAGTGCTCGTTGGCCCACACGTCGCAAACGAACCCGGTGGAGAACTTTCAAGCCACTCCCAATCTTCATTACGGACGGGCTGTCACCAACTCCTGCGGGGATGCTTCTGGGCGTACC
CAGTGCTCGTTGGCCCACACGTCGCAAACGAACCCGGTGGGAACTTTCAAGCCACTCCCAATCTTCATTACGGACGGGCTGTCACCAACTCCTGCGGGGATGCTTCTGGGCGTACC
CAGTGCTCGTTGGCCCACACGTCGCAAACGAACCCGGTGGAACTTTCAAGCCACTCCCAATCTTCATTACGGACGTGGCTGTCACCAACTCCTGCGGGGATGCTTCTGGGCGTACC
CAGTGCTCGTTGGCCCACACGTCGCAAACGAACCCGGTGGACTTTCAAGCCACTCCCAATCTTCATTACGGACGTGGCTGTCACCAACTCCTGCGGGGATGCTTCTGGGCGTACC
CAGTGCTCGTTGGCCCACACGTCGCAAACGAACCCGGTGGCTTTCAAGCCACTCCCAATCTTCATTACGGACGTGGGCTGTCACCAACTCCTGCGGGGATGCTTCTGGGCGTACC
CAGTGCTCGTTGGCCCACACGTCGCAAACGAACCCGGTGGTTTCAAGCCACTCCCAATCTTCATTACGGACGTGAGGCTGTCACCAACTCCTGCGGGGATGCTTCTGGGCGTACC
CAGTGCTCGTTGGCCCACACGTCGCAAACGAACCCGGTGGTTCAAGCCACTCCCAATCTTCATTACGGACGTGACGGCTGTCACCAACTCCTGCGGGGATGCTTCTGGGCGTACC
CAGTGCTCGTTGGCCCACACGTCGCAAACGAACCCGGTGGTCAAGCCACTCCCAATCTTCATTACGGACGTGACAGGCTGTCACCAACTCCTGCGGGGATGCTTCTGGGCGTACC
CAGTGCTCGTTGGCCCACACGTCGCAAACGAACCCGGTGGCAAGCCACTCCCAATCTTCATTACGGACGTGACATGGCTGTCACCAACTCCTGCGGGGATGCTTCTGGGCGTACC
CAGTGCTCGTTGGCCCACACGTCGCAAACGAACCCGGTGGAAGCCACTCCCAATCTTCATTACGGACGTGACATAGGCTGTCACCAACTCCTGCGGGGATGCTTCTGGGCGTACC
CAGTGCTCGTTGGCCCACACGTCGCAAACGAACCCGGTGGAGCCACTCCCAATCTTCATTACGGACGTGACATATGGCTGTCACCAACTCCTGCGGGGATGCTTCTGGGCGTACC
CAGTGCTCGTTGGCCCACACGTCGCAAACGAACCCGGTGGGCCACTCCCAATCTTCATTACGGACGTGACATATCTGGCTGTCACCAACTCCTGCGGGGATGCTTCTGGGCGTACC
CAGTGCTCGTTGGCCCACACGTCGCAAACGAACCCGGTGGCCACTCCCAATCTTCATTACGGACGTGACATATCTGCGGCTGTCACCAACTCCTGCGGGGATGCTTCTGGGCGTACC
CAGTGCTCGTTGGCCCACACGTCGCAAACGAACCCGGTGGCACTCCCAATCTTCATTACGGACGTGACATATCTGCAGGCTGTCACCAACTCCTGCGGGGATGCTTCTGGGCGTACC
CAGTGCTCGTTGGCCCACACGTCGCAAACGAACCCGGTGGACTCCCAATCTTCATTACGGACGTGACATATCTGCATTGGCTGTCACCAACTCCTGCGGGGATGCTTCTGGGCGTACC
CAGTGCTCGTTGGCCCACACGTCGCAAACGAACCCGGTGGCTCCCAATCTTCATTACGGACGTGACATATCTGCATTGTGGCTGTCACCAACTCCTGCGGGGATGCTTCTGGGCGTACC
CAGTGCTCGTTGGCCCACACGTCGCAAACGAACCCGGTGGTCCCAATCTTCATTACGGACGTGACATATCTGCATTGTGGCTGTCACCAACTCCTGCGGGGATGCTTCTGGGCGTACC
CAGTGCTCGTTGGCCCACACGTCGCAAACGAACCCGGTGGTGATTACGACTCTCGTGTGTCCCAGCAAAGACTTCGGCTGTCACCAACTCCTGCGGGGATGCTTCTGGGCGTACC
CAGTGCTCGTTGGCCCACACGTCGCAAACGAACCCGGTGGGATTACGACTCTCGTGTGTCCCAGCAAAGACTTCTGGCTGTCACCAACTCCTGCGGGGATGCTTCTGGGCGTACC
CAGTGCTCGTTGGCCCACACGTCGCAAACGAACCCGGTGGATTACGACTCTCGTGTGTCCCAGCAAAGACTTCTCGGCTGTCACCAACTCCTGCGGGGATGCTTCTGGGCGTACC
CAGTGCTCGTTGGCCCACACGTCGCAAACGAACCCGGTGGAAACAACAACGTGCGAGATATGATGCCCGACAAGGGGCTGTCACCAACTCCTGCGGGGATGCTTCTGGGCGTACC
CAGTGCTCGTTGGCCCACACGTCGCAAACGAACCCGGTGGTTCCAACCCAAGGATGATAGAGCCTACAGAGTCGTGGCTGTCACCAACTCCTGCGGGGATGCTTCTGGGCGTACC
[truncated: 1,169 more rows]
